# Supplementary material for: Knowledge mapping of global trends for myasthenia gravis development: A bibliometrics analysis
Source: Front Immunol. 2023 Mar 2;14:1132201. doi: 10.3389/fimmu.2023.1132201 (PMC10019893; doi:10.3389/fimmu.2023.1132201)
Supplement: Supplementary Material 1 — Detailed report of reference co-citation and clustering analysis. [file DataSheet_1.csv]

Freq	Burst	BurstBegin	BurstEnd	Degree	Centrality	Sigma	PageRank	Label	Author	Year	Title	Source	Vol	Page	Half-life	DOI	ClusterID
458	12.62	1994	2005	74	0.26	18.19	0.00	OSSERMAN KE (1971)	OSSERMAN KE	1971	...	MT SINAI J MED	V38	P497	27.5		0
248	47.43	1982	1998	59	0.13	287.22	0.00	COMPSTON DAS (1980)	COMPSTON DAS	1980	...	BRAIN	V103	P579	13.5	10.1093/brain/103.3.579	3
736	84.13	1978	1995	56	0.12	16979.19	0.00	LINDSTROM JM (1976)	LINDSTROM JM	1976	...	NEUROLOGY	V26	P1054	17.5	10.1212/WNL.26.11.1054	3
217	58.52	1979	1999	49	0.09	120.72	0.00	LEFVERT AK (1978)	LEFVERT AK	1978	...	J NEUROL NEUROSUR PS	V41	P394	9.5	10.1136/jnnp.41.5.394	3
126	9.52	2001	2005	47	0.09	2.36	0.00	Blalock A (1939)	Blalock A	1939	...	ANN SURG	V110	P544	61.5	10.1097/00000658-193910000-00005	0
282	13.62	2010	2016	45	0.07	2.44	0.00	MASAOKA A (1981)	MASAOKA A	1981	...	CANCER	V48	P2485	25.5	10.1002/1097-0142(19811201)48:11<2485::AID-CNCR2820481123>3.0.CO;2-R	4
133	46.47	1967	1993	42	0.07	25.83	0.00	CASTLEMAN B (1966)	CASTLEMAN B	1966	...	ANN NY ACAD SCI	V135	P496	14.5	10.1111/j.1749-6632.1966.tb45497.x	0
261	68.38	1974	1987	41	0.07	85.62	0.00	FAMBROUGH DM (1973)	FAMBROUGH DM	1973	...	SCIENCE	V182	P293	9.5	10.1126/science.182.4109.293	3
125	5.90	1996	1998	41	0.07	1.52	0.00	BUCKINGHAM JM (1976)	BUCKINGHAM JM	1976	...	ANN SURG	V184	P453	11.5	10.1097/00000658-197610000-00008	0
245	8.91	1999	2004	41	0.08	1.95	0.00	VINCENT A (1985)	VINCENT A	1985	...	J NEUROL NEUROSUR PS	V48	P1246	16.5	10.1136/jnnp.48.12.1246	3
151	29.48	1976	2003	38	0.05	4.11	0.00	TOYKA KV (1975)	TOYKA KV	1975	...	SCIENCE	V190	P397	13.5	10.1126/science.1179220	3
217	57.40	1978	1989	37	0.06	24.57	0.00	ENGEL AG (1977)	ENGEL AG	1977	...	MAYO CLIN PROC	V52	P267	7.5		3
122	10.29	1998	2011	36	0.08	2.14	0.00	BESINGER UA (1983)	BESINGER UA	1983	...	NEUROLOGY	V33	P1316	17.5	10.1212/WNL.33.10.1316	3
350	5.80	1993	1994	36	0.06	1.38	0.00	PATRICK J (1973)	PATRICK J	1973	...	SCIENCE	V180	P871	15.5	10.1126/science.180.4088.871	3
111	27.30	1979	1997	35	0.04	2.67	0.00	DRACHMAN DB (1978)	DRACHMAN DB	1978	...	NEW ENGL J MED	V298	P1116	13.5	10.1056/NEJM197805182982004	3
274	104.45	1966	1986	35	0.10	26523.33	0.00	Simpson JA (1960)	Simpson JA	1960	...	SCOT MED J	V5	P419	17.5	10.1177/003693306000501001, 10.1177/003693306000501001	0
161	51.02	1983	2003	34	0.06	15.42	0.00	DRACHMAN DB (1982)	DRACHMAN DB	1982	...	NEW ENGL J MED	V307	P769	11.5	10.1056/NEJM198209233071301	3
131	48.71	1983	2001	34	0.03	3.88	0.00	TZARTOS SJ (1982)	TZARTOS SJ	1982	...	P NATL ACAD SCI-BIOL	V79	P188	10.5	10.1073/pnas.79.1.188	1
117	27.39	1990	2011	33	0.02	1.55	0.00	JARETZKI A (1988)	JARETZKI A	1988	...	J THORAC CARDIOV SUR	V95	P747	13.5		4
155	31.85	1998	2013	33	0.02	2.04	0.00	Masaoka A (1996)	Masaoka A	1996	...	ANN THORAC SURG	V62	P853	11.5	10.1016/S0003-4975(96)00376-1	4
107	32.24	1987	2008	33	0.04	3.79	0.00	MOSSMAN S (1986)	MOSSMAN S	1986	...	LANCET	V1	P116	11.5		3
194	41.90	2001	2016	32	0.03	3.77	0.00	Gronseth GS (2000)	Gronseth GS	2000	...	NEUROLOGY	V55	P7	9.5	10.1212/WNL.55.1.7	4
669	161.04	1996	2009	31	0.06	8543.10	0.00	DRACHMAN DB (1994)	DRACHMAN DB	1994	...	NEW ENGL J MED	V330	P1797	9.5	10.1056/NEJM199406233302507	2
139	26.36	1976	2000	31	0.04	2.90	0.00	LENNON VA (1975)	LENNON VA	1975	...	J EXP MED	V141	P1365	12.5	10.1084/jem.141.6.1365	3
78	4.09	2001	2002	31	0.05	1.21	0.00	PASCUZZI RM (1984)	PASCUZZI RM	1984	...	ANN NEUROL	V15	P291	25.5	10.1002/ana.410150316	2
112	39.05	1978	1999	31	0.04	5.40	0.00	KAO I (1977)	KAO I	1977	...	SCIENCE	V195	P74	12.5	10.1126/science.831257	6
95	38.80	1966	1985	29	0.05	5.79	0.00	Osserman K (1958)	Osserman K	1958	...	MYASTHENIA GRAVIS	V0	P0	17.5		0
82	24.99	1976	1998	29	0.03	2.13	0.00	LENNON VA (1976)	LENNON VA	1976	...	ANN NY ACAD SCI	V274	P283	8.5	10.1111/j.1749-6632.1976.tb47693.x	3
157	61.23	1975	1987	29	0.03	5.13	0.00	ALMON RR (1974)	ALMON RR	1974	...	SCIENCE	V186	P55	6.5	10.1126/science.186.4158.55	3
66	24.94	1991	2007	28	0.04	2.48	0.00	SOMMER N (1990)	SOMMER N	1990	...	ANN NEUROL	V28	P312	7.5	10.1002/ana.410280303	6
133	33.77	1999	2014	28	0.03	2.73	0.00	Gajdos P (1997)	Gajdos P	1997	...	ANN NEUROL	V41	P789	9.5	10.1002/ana.410410615	2
77	24.93	1978	1993	28	0.01	1.33	0.00	LINDSTROM JM (1976)	LINDSTROM JM	1976	...	J EXP MED	V144	P726	10.5	10.1084/jem.144.3.726	3
103	20.27	2001	2012	27	0.03	1.93	0.00	Palace J (1998)	Palace J	1998	...	NEUROLOGY	V50	P1778	12.5	10.1212/WNL.50.6.1778	2
119	54.71	1981	1994	27	0.03	4.25	0.00	VINCENT A (1980)	VINCENT A	1980	...	PHYSIOL REV	V60	P756	6.5	10.1152/physrev.1980.60.3.756	3
89	43.16	1966	1983	27	0.05	7.18	0.00	ELMQVIST D (1964)	ELMQVIST D	1964	...	J PHYSIOL-LONDON	V174	P417	11.5	10.1113/jphysiol.1964.sp007495	3
154	51.76	1978	1997	27	0.02	2.74	0.00	LINDSTROM J (1977)	LINDSTROM J	1977	...	CLIN IMMUNOL IMMUNOP	V7	P36	9.5	10.1016/0090-1229(77)90027-7	3
72	5.40	1997	1999	27	0.02	1.09	0.00	LINDSTROM JM (1976)	LINDSTROM JM	1976	...	J EXP MED	V144	P739	10.5	10.1084/jem.144.3.739	3
215	38.52	2006	2020	26	0.03	2.97	0.00	Jaretzki A (2000)	Jaretzki A	2000	...	ANN THORAC SURG	V70	P327	14.5	10.1016/S0003-4975(00)01595-2	4
167	57.00	2004	2018	26	0.01	2.09	0.00	Sanders DB (2003)	Sanders DB	2003	...	NEUROLOGY	V60	P1978	5.5	10.1212/01.WNL.0000065882.63904.53	5
145	45.54	2009	2019	26	0.03	3.29	0.00	Leite MI (2008)	Leite MI	2008	...	BRAIN	V131	P1940	5.5	10.1093/brain/awn092	5
71	21.14	1996	2010	26	0.01	1.31	0.00	JARETZKI A (1988)	JARETZKI A	1988	...	J THORAC CARDIOV SUR	V96	P711	15.5		4
107	30.17	2006	2020	25	0.03	2.76	0.00	Balandina A (2005)	Balandina A	2005	...	BLOOD	V105	P735	8.5	10.1182/blood-2003-11-3900	7
149	22.52	2016	2022	25	0.02	1.54	0.00	Barohn RJ (1998)	Barohn RJ	1998	...	ANN NY ACAD SCI	V841	P769	17.5	10.1111/j.1749-6632.1998.tb11015.x	2
102	47.34	1971	1987	25	0.03	3.66	0.00	PAPATESTAS AE (1971)	PAPATESTAS AE	1971	...	AM J MED	V50	P465	8.5	10.1016/0002-9343(71)90336-6	0
68	22.63	1990	2006	25	0.03	1.89	0.00	MELMS A (1988)	MELMS A	1988	...	J CLIN INVEST	V81	P902	8.5	10.1172/JCI113401	1
53	21.76	1989	2004	25	0.03	1.98	0.00	SOLIVEN BC (1988)	SOLIVEN BC	1988	...	NEUROLOGY	V38	P514	8.5	10.1212/WNL.38.4.514	3
157	43.37	2003	2017	25	0.04	4.86	0.00	Vincent A (2002)	Vincent A	2002	...	NAT REV IMMUNOL	V2	P797	7.5	10.1038/nri916	10
267	70.44	2004	2018	24	0.01	1.88	0.00	Evoli A (2003)	Evoli A	2003	...	BRAIN	V126	P2304	7.5	10.1093/brain/awg223	5
70	8.03	1981	1991	24	0.03	1.25	0.00	PERLO VP (1966)	PERLO VP	1966	...	NEUROLOGY	V16	P431	14.5	10.1212/WNL.16.5.431	0
277	109.85	1990	2003	24	0.04	51.23	0.00	LINDSTROM J (1988)	LINDSTROM J	1988	...	ADV IMMUNOL	V42	P233	7.5	10.1016/S0065-2776(08)60847-0	1
90	27.14	1988	2005	24	0.02	1.80	0.00	LEVINE GD (1978)	LEVINE GD	1978	...	HUM PATHOL	V9	P495	17.5	10.1016/S0046-8177(78)80131-2	4
79	19.79	2000	2017	24	0.02	1.40	0.00	Robertson NP (1998)	Robertson NP	1998	...	J NEUROL NEUROSUR PS	V65	P492	9.5	10.1136/jnnp.65.4.492	2
65	33.02	1966	1983	24	0.05	4.65	0.00	NASTUK WL (1960)	NASTUK WL	1960	...	P SOC EXP BIOL MED	V105	P177	14.5		0
101	39.03	1989	2001	24	0.02	2.40	0.00	TZARTOS SJ (1988)	TZARTOS SJ	1988	...	P NATL ACAD SCI USA	V85	P2899	4.5	10.1073/pnas.85.9.2899	1
151	46.96	2005	2016	23	0.01	1.82	0.00	McConville J (2004)	McConville J	2004	...	ANN NEUROL	V55	P580	7.5	10.1002/ana.20061	5
110	19.88	1997	2004	23	0.02	1.62	0.00	OOSTERHUIS HJGH (1989)	OOSTERHUIS HJGH	1989	...	J NEUROL NEUROSUR PS	V52	P1121	16.5	10.1136/jnnp.52.10.1121	2
111	10.72	2013	2022	23	0.03	1.42	0.00	Thomas CE (1997)	Thomas CE	1997	...	NEUROLOGY	V48	P1253	16.5	10.1212/WNL.48.5.1253	2
98	42.30	1998	2007	23	0.03	3.93	0.00	Balasa B (1997)	Balasa B	1997	...	J EXP MED	V186	P385	4.5	10.1084/jem.186.3.385	1
64	27.38	1966	1981	23	0.04	2.94	0.00	SIMPSON JA (1958)	SIMPSON JA	1958	...	BRAIN	V81	P112	17.5	10.1093/brain/81.1.112	0
187	64.54	2012	2022	23	0.01	1.91	0.00	Carr AS (2010)	Carr AS	2010	...	BMC NEUROL	V10	P0	7.5	10.1186/1471-2377-10-46	2
91	4.47	1998	1999	23	0.02	1.09	0.00	PINCHING AJ (1976)	PINCHING AJ	1976	...	LANCET	V2	P1373	8.5		3
54	18.57	1967	1996	22	0.02	1.45	0.00	OOSTERHUIS HJG (1964)	OOSTERHUIS HJG	1964	...	J NEUROL SCI	V1	P512	21.5	10.1016/0022-510X(64)90171-6	3
79	37.22	1976	1991	22	0.02	2.39	0.00	GENKINS G (1975)	GENKINS G	1975	...	AM J MED	V58	P517	5.5	10.1016/0002-9343(75)90125-4	0
91	4.62	2003	2004	22	0.01	1.07	0.00	SCHLUEP M (1987)	SCHLUEP M	1987	...	ANN NEUROL	V22	P212	9.5	10.1002/ana.410220205	6
133	49.53	1978	1987	22	0.02	2.62	0.00	TOYKA KV (1977)	TOYKA KV	1977	...	NEW ENGL J MED	V296	P125	4.5	10.1056/NEJM197701202960301	3
662	111.99	2005	2022	22	0.02	9.29	0.00	Jaretzki A (2000)	Jaretzki A	2000	...	NEUROLOGY	V55	P16	13.5	10.1212/WNL.55.1.16	2
206	65.36	2010	2022	22	0.02	3.34	0.00	Grob D (2008)	Grob D	2008	...	MUSCLE NERVE	V37	P141	9.5	10.1002/mus.20950	2
87	29.74	1978	1987	21	0.01	1.21	0.00	KAO I (1977)	KAO I	1977	...	SCIENCE	V196	P527	4.5	10.1126/science.850793	3
88	27.82	2010	2022	21	0.02	1.63	0.00	Alshekhlee A (2009)	Alshekhlee A	2009	...	NEUROLOGY	V72	P1548	7.5	10.1212/WNL.0b013e3181a41211	2
49	19.38	1995	2006	21	0.02	1.44	0.00	MYGLAND A (1992)	MYGLAND A	1992	...	ANN NEUROL	V32	P589	6.5	10.1002/ana.410320419	6
436	76.70	2003	2016	21	0.01	3.08	0.00	Hoch W (2001)	Hoch W	2001	...	NAT MED	V7	P365	10.5	10.1038/85520	5
231	64.16	2008	2020	21	0.03	8.89	0.00	Conti-Fine BM (2006)	Conti-Fine BM	2006	...	J CLIN INVEST	V116	P2843	7.5	10.1172/JCI29894	11
65	8.27	2016	2022	21	0.02	1.15	0.00	BEVER CT (1983)	BEVER CT	1983	...	ANN NEUROL	V14	P516	32.5	10.1002/ana.410140504	2
55	29.41	1966	1977	21	0.02	1.85	0.00	BEUTNER E H (1962)	BEUTNER E H	1962	...	JAMA	V182	P46	6.5		0
232	62.39	2003	2018	21	0.03	5.11	0.00	Vincent A (2001)	Vincent A	2001	...	LANCET	V357	P2122	9.5	10.1016/S0140-6736(00)05186-2	2
121	43.47	1987	2004	21	0.01	1.34	0.00	Lindstrom J (1981)	Lindstrom J	1981	...	METHODS ENZYMOL	V74 Pt C	P432	16.5		1
71	6.55	1996	1999	21	0.01	1.07	0.00	LENNON VA (1978)	LENNON VA	1978	...	J EXP MED	V147	P973	17.5	10.1084/jem.147.4.973	3
110	4.57	1994	1998	21	0.03	1.12	0.00	DAU PC (1977)	DAU PC	1977	...	NEW ENGL J MED	V297	P1134	5.5	10.1056/NEJM197711242972102	3
44	11.67	1999	2003	20	0.02	1.19	0.00	GROB D (1981)	GROB D	1981	...	ANN NY ACAD SCI	V377	P652	18.5	10.1111/j.1749-6632.1981.tb33764.x	2
74	27.13	1999	2012	20	0.02	1.53	0.00	Tzartos SJ (1998)	Tzartos SJ	1998	...	IMMUNOL REV	V163	P89	5.5	10.1111/j.1600-065X.1998.tb01190.x	1
105	48.27	1976	1988	20	0.01	1.61	0.00	APPEL SH (1975)	APPEL SH	1975	...	NEW ENGL J MED	V293	P760	5.5	10.1056/NEJM197510092931508	3
36	11.41	1981	1993	20	0.02	1.19	0.00	SAHASHI K (1980)	SAHASHI K	1980	...	J NEUROPATH EXP NEUR	V39	P160	6.5	10.1097/00005072-198003000-00005	3
40	24.81	1967	1977	20	0.02	1.74	0.00	STRAUSS AJL (1966)	STRAUSS AJL	1966	...	ANN NY ACAD SCI	V135	P557	4.5	10.1111/j.1749-6632.1966.tb45504.x	0
39	13.79	2005	2016	20	0.01	1.22	0.00	Aragones JM (2003)	Aragones JM	2003	...	NEUROLOGY	V60	P1024	9.5	10.1212/01.WNL.0000050461.05432.C5	2
77	38.56	1975	1986	20	0.01	1.78	0.00	ABDOU NI (1974)	ABDOU NI	1974	...	NEW ENGL J MED	V291	P1271	5.5	10.1056/NEJM197412122912403	9
58	28.62	1988	1999	20	0.01	1.29	0.00	KIRCHNER T (1988)	KIRCHNER T	1988	...	AM J PATHOL	V130	P268	4.5		6
71	5.37	2001	2007	20	0.01	1.08	0.00	BROCKE S (1988)	BROCKE S	1988	...	J CLIN INVEST	V82	P1894	7.5	10.1172/JCI113807	1
45	18.53	1979	1988	20	0.01	1.25	0.00	NEWSOMDAVIS J (1979)	NEWSOMDAVIS J	1979	...	LANCET	V1	P464	4.5		3
104	47.17	1976	1987	20	0.02	2.75	0.00	LINDSTROM JM (1976)	LINDSTROM JM	1976	...	ANN NY ACAD SCI	V274	P254	4.5	10.1111/j.1749-6632.1976.tb47691.x	3
60	11.30	2006	2009	20	0.03	1.33	0.00	TINDALL RSA (1987)	TINDALL RSA	1987	...	NEW ENGL J MED	V316	P719	18.5	10.1056/NEJM198703193161205	2
61	30.71	1978	1987	19	0.01	1.30	0.00	ENGEL AG (1977)	ENGEL AG	1977	...	NEUROLOGY	V27	P307	3.5	10.1212/WNL.27.4.307	3
50	24.72	1978	1983	19	0.01	1.16	0.00	HEINEMANN S (1977)	HEINEMANN S	1977	...	P NATL ACAD SCI USA	V74	P3090	2.5	10.1073/pnas.74.7.3090	3
56	27.85	1990	2000	19	0.01	1.31	0.00	LUTHER MA (1989)	LUTHER MA	1989	...	J NEUROSCI	V9	P1082	5.5		1
75	4.69	1999	2000	19	0.01	1.07	0.00	TZARTOS SJ (1980)	TZARTOS SJ	1980	...	P NATL ACAD SCI-BIOL	V77	P755	10.5	10.1073/pnas.77.2.755	1
20	12.13	1975	1980	19	0.02	1.24	0.00	SUGIYAMA H (1973)	SUGIYAMA H	1973	...	FEBS LETT	V35	P124	4.5	10.1016/0014-5793(73)80592-7	3
84	34.09	2014	2022	19	0.01	1.44	0.00	Zisimopoulou P (2014)	Zisimopoulou P	2014	...	J AUTOIMMUN	V52	P139	3.5	10.1016/j.jaut.2013.12.004	5
65	25.42	2006	2014	19	0.01	1.39	0.00	Leite MI (2005)	Leite MI	2005	...	ANN NEUROL	V57	P444	6.5	10.1002/ana.20386	5
53	23.07	1991	2001	19	0.01	1.35	0.00	TZARTOS S (1987)	TZARTOS S	1987	...	J NEUROIMMUNOL	V15	P185	10.5	10.1016/0165-5728(87)90092-0	1
72	19.41	2011	2020	19	0.01	1.32	0.00	Benatar M (2006)	Benatar M	2006	...	NEUROMUSCULAR DISORD	V16	P459	9.5	10.1016/j.nmd.2006.05.006	2
57	15.39	2001	2012	18	0.01	1.18	0.00	TINDALL RSA (1993)	TINDALL RSA	1993	...	ANN NY ACAD SCI	V681	P539	14.5	10.1111/j.1749-6632.1993.tb22937.x	2
48	22.75	2006	2015	18	0.01	1.25	0.00	Lavrnic D (2005)	Lavrnic D	2005	...	J NEUROL NEUROSUR PS	V76	P1099	4.5	10.1136/jnnp.2004.052415	5
106	36.97	2011	2022	18	0.01	1.25	0.00	Burns TM (2010)	Burns TM	2010	...	NEUROLOGY	V74	P1434	7.5	10.1212/WNL.0b013e3181dc1b1e	2
29	13.45	1992	2003	18	0.01	1.18	0.00	OSHIMA M (1990)	OSHIMA M	1990	...	EUR J IMMUNOL	V20	P2563	3.5	10.1002/eji.1830201206	1
46	18.16	1976	1982	18	0.01	1.19	0.00	ENGEL AG (1976)	ENGEL AG	1976	...	ANN NY ACAD SCI	V274	P60	2.5	10.1111/j.1749-6632.1976.tb47676.x	3
77	38.75	1977	1987	18	0.02	2.53	0.00	MITTAG T (1976)	MITTAG T	1976	...	NEW ENGL J MED	V294	P691	4.5	10.1056/NEJM197603252941303	3
26	16.38	1967	1976	18	0.01	1.22	0.00	DOWNES JM (1966)	DOWNES JM	1966	...	Q J MED	V35	P85	5.5		0
72	37.22	1975	1984	18	0.01	1.22	0.00	BENDER AN (1975)	BENDER AN	1975	...	LANCET	V1	P607	3.5		3
61	28.20	1974	1987	18	0.03	2.06	0.00	FELTKAMP TE (1974)	FELTKAMP TE	1974	...	BMJ-BRIT MED J	V1	P131	4.5	10.1136/bmj.1.5899.131	0
61	23.88	2005	2017	18	0.01	1.27	0.00	Vincent A (2003)	Vincent A	2003	...	J NEUROL NEUROSUR PS	V74	P1105	6.5	10.1136/jnnp.74.8.1105	2
55	28.64	1983	1995	18	0.01	1.35	0.00	DRACHMAN DB (1981)	DRACHMAN DB	1981	...	ANNU REV NEUROSCI	V4	P195	8.5	10.1146/annurev.ne.04.030181.001211	3
50	25.79	2007	2014	17	0.00	1.05	0.00	Shigemoto K (2006)	Shigemoto K	2006	...	J CLIN INVEST	V116	P1016	5.5	10.1172/JCI21545	5
41	14.60	2010	2019	17	0.02	1.41	0.00	Aarli JA (2008)	Aarli JA	2008	...	ANN NY ACAD SCI	V1132	P238	4.5	10.1196/annals.1405.040	2
52	23.86	1987	2000	17	0.02	1.45	0.00	LAEMMLI UK (1970)	LAEMMLI UK	1970	...	NATURE	V227	P680	24.5	10.1038/227680a0	6
53	29.00	1971	1982	17	0.02	1.61	0.00	ENGEL AG (1971)	ENGEL AG	1971	...	ANN NY ACAD SCI	V183	P46	6.5	10.1111/j.1749-6632.1971.tb30741.x	3
26	14.71	1974	1979	17	0.01	1.15	0.00	ARMSTRONG RM (1973)	ARMSTRONG RM	1973	...	NEUROLOGY	V23	P1078	2.5	10.1212/WNL.23.10.1078	0
15	9.97	1971	1975	17	0.01	1.14	0.00	KALDEN JR (1969)	KALDEN JR	1969	...	CLIN EXP IMMUNOL	V5	P319	3.5		0
40	11.79	2007	2019	17	0.01	1.10	0.00	Bartoccioni E (2006)	Bartoccioni E	2006	...	NEUROLOGY	V67	P505	7.5	10.1212/01.wnl.0000228225.23349.5d	5
44	25.17	1978	1985	17	0.01	1.20	0.00	MONNIER VM (1977)	MONNIER VM	1977	...	CLIN EXP IMMUNOL	V29	P16	3.5		3
37	19.10	1979	1991	17	0.01	1.32	0.00	VINCENT A (1978)	VINCENT A	1978	...	LANCET	V1	P305	4.5		9
54	19.09	1984	2004	17	0.01	1.11	0.00	BERMAN PW (1980)	BERMAN PW	1980	...	J EXP MED	V151	P204	14.5	10.1084/jem.151.1.204	1
72	4.67	1992	1993	17	0.01	1.05	0.00	ABRAMSKY O (1975)	ABRAMSKY O	1975	...	CLIN EXP IMMUNOL	V19	P11	4.5		9
53	16.92	2010	2019	17	0.00	1.04	0.00	Burns TM (2008)	Burns TM	2008	...	MUSCLE NERVE	V38	P1553	7.5	10.1002/mus.21185	2
155	64.95	1978	1996	17	0.03	5.42	0.00	DRACHMAN DB (1978)	DRACHMAN DB	1978	...	NEW ENGL J MED	V298	P136	4.5	10.1056/NEJM197801192980305	3
51	17.89	1981	1998	17	0.01	1.21	0.00	LENNON VA (1980)	LENNON VA	1980	...	NATURE	V285	P238	12.5	10.1038/285238a0	3
57	27.02	2006	2015	17	0.01	1.15	0.00	Shiraishi H (2005)	Shiraishi H	2005	...	ANN NEUROL	V57	P289	4.5	10.1002/ana.20341	5
41	21.62	1989	1998	16	0.01	1.20	0.00	WILLIAMS CL (1986)	WILLIAMS CL	1986	...	J EXP MED	V164	P1043	8.5	10.1084/jem.164.4.1043	6
34	20.37	1995	1999	16	0.02	1.44	0.00	WANG ZY (1994)	WANG ZY	1994	...	CELL IMMUNOL	V157	P353	2.5	10.1006/cimm.1994.1233	1
46	23.45	1981	1993	16	0.01	1.25	0.00	Lindstrom J (1979)	Lindstrom J	1979	...	ADV IMMUNOL	V27	P1	5.5	10.1016/S0065-2776(08)60261-8	3
57	23.55	1985	1997	16	0.01	1.33	0.00	LIMBURG PC (1983)	LIMBURG PC	1983	...	J NEUROL SCI	V58	P357	6.5	10.1016/0022-510X(83)90095-3	3
21	11.47	1991	1998	16	0.01	1.10	0.00	YOKOI T (1987)	YOKOI T	1987	...	EUR J IMMUNOL	V17	P1697	6.5	10.1002/eji.1830171204	1
36	16.06	2015	2019	16	0.01	1.11	0.00	Gasperi C (2014)	Gasperi C	2014	...	NEUROLOGY	V82	P1976	3.5	10.1212/WNL.0000000000000478	5
127	51.49	1986	1999	16	0.02	2.59	0.00	ENGEL AG (1984)	ENGEL AG	1984	...	ANN NEUROL	V16	P519	8.5	10.1002/ana.410160502	3
22	10.69	1986	1993	16	0.01	1.08	0.00	WEKERLE H (1977)	WEKERLE H	1977	...	LANCET	V1	P678	11.5		3
61	26.96	2014	2022	16	0.01	1.16	0.00	Huijbers MG (2013)	Huijbers MG	2013	...	P NATL ACAD SCI USA	V110	P20783	4.5	10.1073/pnas.1313944110	5
30	13.92	1992	2003	16	0.01	1.10	0.00	INFANTE AJ (1991)	INFANTE AJ	1991	...	J IMMUNOL	V146	P2977	3.5		1
42	21.12	1966	1981	16	0.01	1.32	0.00	CASTLEMAN B (1949)	CASTLEMAN B	1949	...	MEDICINE	V28	P27	26.5	10.1097/00005792-194902000-00002	0
42	19.60	2012	2019	16	0.01	1.21	0.00	Pennathur A (2011)	Pennathur A	2011	...	J THORAC CARDIOV SUR	V141	P694	3.5	10.1016/j.jtcvs.2010.09.003	4
24	14.88	1967	1977	16	0.02	1.27	0.00	WOLF SM (1966)	WOLF SM	1966	...	ANN NY ACAD SCI	V135	P517	4.5	10.1111/j.1749-6632.1966.tb45500.x	0
124	64.74	1966	1979	16	0.01	2.45	0.00	STRAUSS AJL (1960)	STRAUSS AJL	1960	...	P SOC EXP BIOL MED	V105	P184	11.5		0
21	12.05	1982	1991	16	0.01	1.11	0.00	BERMAN PW (1980)	BERMAN PW	1980	...	J EXP MED	V152	P507	4.5	10.1084/jem.152.3.507	1
44	21.96	1987	1995	16	0.01	1.19	0.00	LENNON VA (1985)	LENNON VA	1985	...	P NATL ACAD SCI USA	V82	P8805	6.5	10.1073/pnas.82.24.8805	1
104	42.24	2014	2022	16	0.02	2.31	0.00	Marx A (2013)	Marx A	2013	...	AUTOIMMUN REV	V12	P875	4.5	10.1016/j.autrev.2013.03.007	7
44	14.51	2005	2015	16	0.02	1.41	0.00	Evoli A (2002)	Evoli A	2002	...	NEUROLOGY	V59	P1844	9.5	10.1212/01.WNL.0000032502.89361.0C	4
349	115.79	2011	2022	16	0.01	2.75	0.00	Meriggioli MN (2009)	Meriggioli MN	2009	...	LANCET NEUROL	V8	P475	6.5	10.1016/S1474-4422(09)70063-8	2
73	23.92	2009	2015	15	0.02	1.45	0.00	Okumura M (2002)	Okumura M	2002	...	CANCER-AM CANCER SOC	V94	P624	9.5	10.1002/cncr.10226	4
58	15.20	1994	2008	15	0.00	1.06	0.00	COOPER JD (1988)	COOPER JD	1988	...	ANN THORAC SURG	V45	P242	15.5	10.1016/S0003-4975(10)62457-5	4
38	20.75	1967	1981	15	0.01	1.33	0.00	SIMPSON JA (1966)	SIMPSON JA	1966	...	ANN NY ACAD SCI	V135	P506	9.5	10.1111/j.1749-6632.1966.tb45499.x	0
35	17.29	1986	1995	15	0.01	1.20	0.00	CHRISTADOSS P (1985)	CHRISTADOSS P	1985	...	IMMUNOGENETICS	V21	P33	7.5	10.1007/BF00372239	1
33	15.97	1982	1990	15	0.01	1.15	0.00	ROSES AD (1981)	ROSES AD	1981	...	NEUROLOGY	V31	P220	2.5	10.1212/WNL.31.2.220	3
22	12.67	1966	1975	15	0.01	1.12	0.00	DJANIAN AY (1964)	DJANIAN AY	1964	...	J LAB CLIN MED	V63	P60	4.5		0
87	31.62	2012	2019	15	0.01	1.33	0.00	Skeie GO (2010)	Skeie GO	2010	...	EUR J NEUROL	V17	P893	5.5	10.1111/j.1468-1331.2010.03019.x	2
29	15.54	2001	2008	15	0.01	1.12	0.00	Karachunski PI (2000)	Karachunski PI	2000	...	J IMMUNOL	V164	P5236	2.5	10.4049/jimmunol.164.10.5236	1
34	10.75	1999	2010	15	0.01	1.11	0.00	BERNATZ PE (1961)	BERNATZ PE	1961	...	J THORAC CARDIOV SUR	V42	P424	39.5		0
31	15.56	1974	1978	15	0.02	1.29	0.00	PIRSKANEN R (1972)	PIRSKANEN R	1972	...	ANN CLIN RES	V4	P304	3.5		0
45	26.18	1978	1984	15	0.01	1.18	0.00	APPEL SH (1977)	APPEL SH	1977	...	P NATL ACAD SCI USA	V74	P2130	3.5	10.1073/pnas.74.5.2130	3
41	17.63	1991	2004	15	0.01	1.19	0.00	BEESON D (1990)	BEESON D	1990	...	EMBO J	V9	P2101	4.5	10.1002/j.1460-2075.1990.tb07378.x	1
42	20.08	2001	2011	15	0.01	1.15	0.00	Calhoun RF (1999)	Calhoun RF	1999	...	ANN SURG	V230	P555	5.5	10.1097/00000658-199910000-00011	4
43	17.79	1986	2002	15	0.02	1.31	0.00	BOFILL M (1985)	BOFILL M	1985	...	AM J PATHOL	V119	P462	5.5		6
61	31.62	1978	1986	15	0.01	1.30	0.00	NEWSOMDAVIS J (1978)	NEWSOMDAVIS J	1978	...	NEUROLOGY	V28	P266	2.5	10.1212/WNL.28.3.266	3
32	16.65	2010	2016	15	0.01	1.12	0.00	Detterbeck FC (2004)	Detterbeck FC	2004	...	ANN THORAC SURG	V77	P1860	8.5	10.1016/j.athoracsur.2003.10.001	4
52	17.56	1995	2005	15	0.01	1.13	0.00	MAGGI G (1991)	MAGGI G	1991	...	ANN THORAC SURG	V51	P152	10.5	10.1016/0003-4975(91)90478-9	4
42	22.88	2000	2007	15	0.01	1.24	0.00	Mack MJ (1996)	Mack MJ	1996	...	J THORAC CARDIOV SUR	V112	P1352	6.5	10.1016/S0022-5223(96)70151-4	4
31	13.46	2012	2020	15	0.01	1.07	0.00	Masuda M (2010)	Masuda M	2010	...	J NEUROIMMUNOL	V225	P123	6.5	10.1016/j.jneuroim.2010.03.016	7
67	36.79	1978	1987	15	0.00	1.20	0.00	LINDSTROM JM (1978)	LINDSTROM JM	1978	...	NEUROLOGY	V28	P130	2.5	10.1212/WNL.28.2.130	3
65	33.99	1992	2000	15	0.02	1.71	0.00	LINK H (1991)	LINK H	1991	...	J CLIN INVEST	V87	P2191	4.5	10.1172/JCI115253	1
31	16.94	1991	1998	15	0.01	1.20	0.00	PROTTI MP (1990)	PROTTI MP	1990	...	P NATL ACAD SCI USA	V87	P7792	2.5	10.1073/pnas.87.19.7792	1
33	17.06	1966	1980	15	0.02	1.38	0.00	ADNER MM (1964)	ADNER MM	1964	...	NEW ENGL J MED	V271	P1327	7.5	10.1056/NEJM196412242712601	0
37	15.65	2002	2011	15	0.01	1.12	0.00	Budde JM (2001)	Budde JM	2001	...	ANN THORAC SURG	V72	P197	4.5	10.1016/S0003-4975(01)02678-9	4
28	17.79	1968	1976	15	0.01	1.14	0.00	GOLDSTEIN G (1966)	GOLDSTEIN G	1966	...	LANCET	V2	P315	5.5		0
2	0.00			15	0.02	1.00	0.00	PATERSON PY (1960)	PATERSON PY	1960	...	J EXP MED	V111	P119	8.5	10.1084/jem.111.1.119	0
76	27.36	2014	2022	14	0.01	1.17	0.00	Diaz-Manera J (2012)	Diaz-Manera J	2012	...	NEUROLOGY	V78	P189	5.5	10.1212/WNL.0b013e3182407982	11
69	26.13	2001	2015	14	0.01	1.26	0.00	Lindstrom JM (2000)	Lindstrom JM	2000	...	MUSCLE NERVE	V23	P453	5.5	10.1002/(SICI)1097-4598(200004)23:4<453::AID-MUS3>3.0.CO;2-O	1
40	10.99	1998	2013	14	0.01	1.08	0.00	PHILLIPS LH (1992)	PHILLIPS LH	1992	...	NEUROLOGY	V42	P1888	16.5	10.1212/WNL.42.10.1888	2
32	11.65	2007	2019	14	0.02	1.22	0.00	Gajdos P (2005)	Gajdos P	2005	...	ARCH NEUROL-CHICAGO	V62	P1689	6.5	10.1001/archneur.62.11.1689	2
86	27.18	2010	2022	14	0.01	1.25	0.00	Burns TM (2008)	Burns TM	2008	...	MUSCLE NERVE	V38	P957	8.5	10.1002/mus.21053	2
58	24.64	1996	2003	14	0.00	1.10	0.00	GU DL (1995)	GU DL	1995	...	J EXP MED	V181	P547	3.5	10.1084/jem.181.2.547	1
62	27.52	1987	1993	14	0.01	1.32	0.00	LINDSTROM J (1985)	LINDSTROM J	1985	...	ANNU REV IMMUNOL	V3	P109	6.5		1
212	104.28	2017	2022	14	0.01	2.43	0.00	Sanders DB (2016)	Sanders DB	2016	...	NEUROLOGY	V87	P419	3.5	10.1212/WNL.0000000000002790	11
43	19.21	1997	2004	14	0.01	1.21	0.00	Zhang GX (1996)	Zhang GX	1996	...	J EXP MED	V184	P349	3.5	10.1084/jem.184.2.349	1
165	43.83	2016	2022	14	0.01	1.84	0.00	Wolfe GI (1999)	Wolfe GI	1999	...	NEUROLOGY	V52	P1487	18.5	10.1212/WNL.52.7.1487	2
33	12.67	2003	2016	14	0.01	1.15	0.00	Giraud M (2001)	Giraud M	2001	...	NEUROLOGY	V57	P1555	4.5	10.1212/WNL.57.9.1555	3
106	38.07	2012	2022	14	0.01	1.27	0.00	Zhang B (2012)	Zhang B	2012	...	ARCH NEUROL-CHICAGO	V69	P445	3.5	10.1001/archneurol.2011.2393	5
39	17.62	1994	2003	14	0.01	1.11	0.00	CHRISTADOSS P (1986)	CHRISTADOSS P	1986	...	J IMMUNOL	V136	P2437	13.5		1
20	11.04	1966	1972	14	0.01	1.13	0.00	FELTKAMP TE (1963)	FELTKAMP TE	1963	...	VOX SANG	V8	P317	3.5	10.1111/j.1423-0410.1963.tb05242.x	0
34	11.90	1978	1995	14	0.01	1.08	0.00	FUCHS S (1976)	FUCHS S	1976	...	NATURE	V263	P329	14.5	10.1038/263329a0	1
39	19.96	2003	2007	14	0.00	1.07	0.00	Scuderi F (2002)	Scuderi F	2002	...	LAB INVEST	V82	P1139	3.5	10.1097/01.LAB.0000028144.48023.9B	5
53	20.46	1989	2002	14	0.01	1.14	0.00	PAPATESTAS AE (1987)	PAPATESTAS AE	1987	...	ANN SURG	V206	P79	9.5	10.1097/00000658-198707000-00013	4
74	27.20	1996	2007	14	0.01	1.36	0.00	AARLI JA (1990)	AARLI JA	1990	...	CLIN EXP IMMUNOL	V82	P284	10.5		6
66	16.90	2007	2022	14	0.00	1.08	0.00	Kupersmith MJ (2003)	Kupersmith MJ	2003	...	ARCH NEUROL-CHICAGO	V60	P243	14.5	10.1001/archneur.60.2.243	2
42	20.43	1976	1984	14	0.00	1.06	0.00	LAMBERT EH (1976)	LAMBERT EH	1976	...	ANN NY ACAD SCI	V274	P300	2.5	10.1111/j.1749-6632.1976.tb47694.x	3
38	16.50	2015	2022	14	0.02	1.29	0.00	Renton AE (2015)	Renton AE	2015	...	JAMA NEUROL	V72	P396	2.5	10.1001/jamaneurol.2014.4103	7
33	14.33	2015	2022	14	0.01	1.16	0.00	Kerty E (2014)	Kerty E	2014	...	EUR J NEUROL	V21	P687	4.5	10.1111/ene.12359	2
19	11.83	1983	1988	13	0.01	1.10	0.00	LENNON VA (1981)	LENNON VA	1981	...	ANN NY ACAD SCI	V377	P77	5.5	10.1111/j.1749-6632.1981.tb33725.x	3
51	25.16	1988	1999	13	0.01	1.27	0.00	HOHLFELD R (1986)	HOHLFELD R	1986	...	NEUROLOGY	V36	P618	6.5	10.1212/WNL.36.5.618	1
58	26.39	2010	2018	13	0.00	1.05	0.00	Kim N (2008)	Kim N	2008	...	CELL	V135	P334	5.5	10.1016/j.cell.2008.10.002	5
46	18.17	2008	2013	13	0.00	1.06	0.00	Deymeer F (2007)	Deymeer F	2007	...	NEUROLOGY	V68	P609	3.5	10.1212/01.wnl.0000254620.45529.97	5
48	18.58	2006	2015	13	0.00	1.08	0.00	Lauriola L (2005)	Lauriola L	2005	...	NEUROLOGY	V64	P536	2.5	10.1212/01.WNL.0000150587.71497.B6	5
23	9.76	2005	2016	13	0.00	1.04	0.00	Ruckert JC (2000)	Ruckert JC	2000	...	ANN THORAC SURG	V70	P1656	12.5	10.1016/S0003-4975(00)01972-X	4
50	21.11	2002	2014	13	0.01	1.25	0.00	Buckley C (2001)	Buckley C	2001	...	ANN NEUROL	V50	P64	5.5	10.1002/ana.1017	4
19	0.00			13	0.01	1.00	0.00	RODRIGUEZ M (1983)	RODRIGUEZ M	1983	...	ANN NEUROL	V13	P504	19.5	10.1002/ana.410130506	2
34	16.30	2005	2014	13	0.01	1.09	0.00	Selcen D (2004)	Selcen D	2004	...	NEUROLOGY	V62	P1945	3.5	10.1212/01.WNL.0000128048.23930.1D	5
47	18.76	2016	2022	13	0.00	1.08	0.00	Burns TM (2011)	Burns TM	2011	...	MUSCLE NERVE	V43	P14	6.5	10.1002/mus.21883	2
45	20.64	1978	1993	13	0.01	1.13	0.00	ENGEL WK (1977)	ENGEL WK	1977	...	LANCET	V1	P1310	7.5		9
36	15.86	1985	2000	13	0.01	1.10	0.00	OOSTERHUIS HJGH (1983)	OOSTERHUIS HJGH	1983	...	J NEUROL SCI	V58	P371	10.5	10.1016/0022-510X(83)90096-5	3
35	12.74	2007	2019	13	0.00	1.05	0.00	Somnier FE (2005)	Somnier FE	2005	...	NEUROLOGY	V65	P928	7.5	10.1212/01.wnl.0000176067.32186.a3	2
18	9.45	2017	2022	13	0.01	1.07	0.00	Barnett Carolina (2012)	Barnett Carolina	2012	...	J CLIN NEUROMUSCUL DIS	V13	P201	7.5	10.1097/CND.0b013e31824619d5	2
73	33.65	2004	2014	13	0.00	1.18	0.00	Vincent A (2003)	Vincent A	2003	...	LANCET NEUROL	V2	P99	3.5	10.1016/S1474-4422(03)00306-5	5
27	15.50	1982	1991	13	0.01	1.17	0.00	ROWLAND LP (1980)	ROWLAND LP	1980	...	J NEUROL NEUROSUR PS	V43	P644	4.5	10.1136/jnnp.43.7.644	3
27	12.89	2001	2006	13	0.01	1.16	0.00	DEFILIPPI VJ (1994)	DEFILIPPI VJ	1994	...	ANN THORAC SURG	V57	P194	7.5	10.1016/0003-4975(94)90394-8	4
64	27.21	2005	2016	13	0.00	1.12	0.00	Keesey JC (2004)	Keesey JC	2004	...	MUSCLE NERVE	V29	P484	6.5	10.1002/mus.20030	2
76	41.34	1988	1997	13	0.00	1.12	0.00	HOHLFELD R (1984)	HOHLFELD R	1984	...	NATURE	V310	P244	7.5	10.1038/310244a0	1
33	15.38	1998	2008	13	0.01	1.10	0.00	Wakkach A (1996)	Wakkach A	1996	...	J IMMUNOL	V157	P3752	6.5		1
31	18.84	1979	1983	13	0.00	1.06	0.00	STANLEY EF (1978)	STANLEY EF	1978	...	SCIENCE	V200	P1285	2.5	10.1126/science.663610	3
44	18.74	2010	2016	13	0.00	1.07	0.00	Sanders DB (2008)	Sanders DB	2008	...	NEUROLOGY	V71	P394	3.5	10.1212/01.wnl.0000312373.67493.7f	2
20	11.90	1977	1982	13	0.01	1.14	0.00	BIRNBAUM G (1976)	BIRNBAUM G	1976	...	ANN NY ACAD SCI	V274	P527	3.5	10.1111/j.1749-6632.1976.tb47713.x	9
59	20.04	2002	2015	13	0.01	1.17	0.00	Christadoss P (2000)	Christadoss P	2000	...	CLIN IMMUNOL	V94	P75	10.5	10.1006/clim.1999.4807	1
57	21.47	2009	2020	13	0.00	1.09	0.00	Phillips LH (2003)	Phillips LH	2003	...	ANN NY ACAD SCI	V998	P407	11.5	10.1196/annals.1254.053	2
28	15.98	1996	2001	13	0.00	1.08	0.00	MULDER DG (1989)	MULDER DG	1989	...	ANN THORAC SURG	V48	P551	8.5	10.1016/S0003-4975(10)66861-0	4
61	21.88	2012	2022	13	0.01	1.16	0.00	Barth D (2011)	Barth D	2011	...	NEUROLOGY	V76	P2017	5.5	10.1212/WNL.0b013e31821e5505	2
18	8.35	1989	1993	13	0.01	1.06	0.00	BERRIH S (1984)	BERRIH S	1984	...	NEUROLOGY	V34	P66	7.5	10.1212/WNL.34.1.66	3
29	15.62	1977	1987	13	0.01	1.10	0.00	ENGEL AG (1976)	ENGEL AG	1976	...	J NEUROPATH EXP NEUR	V35	P569	2.5	10.1097/00005072-197609000-00008	3
55	26.50	1999	2009	13	0.01	1.15	0.00	Moiola M (1998)	Moiola M	1998	...	EUR J IMMUNOL	V28	P2487	3.5	10.1002/(SICI)1521-4141(199808)28:08<2487::AID-IMMU2487>3.0.CO;2-Y	1
16	7.89	1981	1994	13	0.00	1.03	0.00	RICHMAN DP (1980)	RICHMAN DP	1980	...	NATURE	V286	P738	6.5	10.1038/286738a0	3
146	52.50	2012	2022	13	0.00	1.22	0.00	Higuchi O (2011)	Higuchi O	2011	...	ANN NEUROL	V69	P418	4.5	10.1002/ana.22312	5
64	27.82	2012	2020	12	0.01	1.20	0.00	McGrogan A (2010)	McGrogan A	2010	...	NEUROEPIDEMIOLOGY	V34	P171	6.5	10.1159/000279334	2
33	19.48	1976	1981	12	0.00	1.06	0.00	TARRABHAZDAI R (1975)	TARRABHAZDAI R	1975	...	NATURE	V256	P128	2.5	10.1038/256128a0	3
35	6.89	2016	2020	12	0.01	1.04	0.00	Sommer N (1997)	Sommer N	1997	...	J NEUROL NEUROSUR PS	V62	P156	18.5	10.1136/jnnp.62.2.156	2
113	49.19	2015	2022	12	0.01	1.60	0.00	Berrih-Aknin S (2014)	Berrih-Aknin S	2014	...	J AUTOIMMUN	V52	P90	3.5	10.1016/j.jaut.2013.12.011	7
45	26.61	1989	1995	12	0.00	1.11	0.00	HARCOURT GC (1988)	HARCOURT GC	1988	...	J CLIN INVEST	V82	P1295	2.5	10.1172/JCI113729	1
16	8.01	2000	2009	12	0.01	1.05	0.00	Saoudi A (1999)	Saoudi A	1999	...	J IMMUNOL	V162	P7189	2.5		1
20	11.99	1981	1987	12	0.00	1.05	0.00	DRACHMAN DB (1980)	DRACHMAN DB	1980	...	J NEUROL NEUROSUR PS	V43	P601	4.5	10.1136/jnnp.43.7.601	3
31	14.20	2016	2022	12	0.00	1.05	0.00	Cruz PMR (2015)	Cruz PMR	2015	...	JAMA NEUROL	V72	P642	2.5	10.1001/jamaneurol.2015.0203	5
55	28.37	2007	2014	12	0.00	1.05	0.00	Farrugia ME (2006)	Farrugia ME	2006	...	BRAIN	V129	P1481	3.5	10.1093/brain/awl095	5
41	18.51	1989	2002	12	0.01	1.15	0.00	ARSURA EL (1986)	ARSURA EL	1986	...	ARCH INTERN MED	V146	P1365	7.5	10.1001/archinte.146.7.1365	12
23	12.38	1977	1987	12	0.00	1.05	0.00	PAPATESTAS AE (1975)	PAPATESTAS AE	1975	...	SURG GYNECOL OBSTET	V140	P535	6.5		0
46	24.05	2018	2022	12	0.00	1.10	0.00	Tandan R (2017)	Tandan R	2017	...	MUSCLE NERVE	V56	P185	2.5	10.1002/mus.25597	11
36	14.97	1988	2000	12	0.01	1.14	0.00	TZARTOS SJ (1981)	TZARTOS SJ	1981	...	J BIOL CHEM	V256	P8635	11.5		1
87	31.23	2012	2022	12	0.00	1.13	0.00	Guptill JT (2011)	Guptill JT	2011	...	MUSCLE NERVE	V44	P36	5.5	10.1002/mus.22006	5
42	21.79	1993	2001	12	0.00	1.09	0.00	DEIBLER GE (1972)	DEIBLER GE	1972	...	PREP BIOCHEM	V2	P139	24.5	10.1080/00327487208061467	1
24	12.13	1982	1995	12	0.00	1.02	0.00	CHRISTADOSS P (1979)	CHRISTADOSS P	1979	...	J IMMUNOL	V123	P2540	11.5		1
15	9.05	1967	1978	12	0.00	1.04	0.00	VANDERGE.HW (1966)	VANDERGE.HW	1966	...	LANCET	V1	P57	8.5		0
45	19.28	2009	2016	12	0.01	1.13	0.00	Juel VC (2007)	Juel VC	2007	...	ORPHANET J RARE DIS	V2	P0	5.5	10.1186/1750-1172-2-44	2
54	21.32	2012	2022	12	0.01	1.14	0.00	Klooster R (2012)	Klooster R	2012	...	BRAIN	V135	P1081	3.5	10.1093/brain/aws025	5
24	13.16	1980	1990	12	0.00	1.05	0.00	JARETZKI A (1977)	JARETZKI A	1977	...	ANN THORAC SURG	V24	P120	9.5	10.1016/S0003-4975(10)63720-4	0
33	16.54	2000	2009	12	0.00	1.04	0.00	Bril V (1998)	Bril V	1998	...	ANN THORAC SURG	V65	P1520	5.5	10.1016/S0003-4975(98)00184-2	4
32	18.74	2020	2022	12	0.02	1.35	0.00	Muppidi S (2019)	Muppidi S	2019	...	MUSCLE NERVE	V60	P14	1.5	10.1002/mus.26447	11
26	13.12	1992	1996	12	0.01	1.11	0.00	MISHINA M (1986)	MISHINA M	1986	...	NATURE	V321	P406	7.5	10.1038/321406a0	1
50	23.59	1994	2002	12	0.00	1.03	0.00	MARINO M (1985)	MARINO M	1985	...	VIRCHOWS ARCH A	V407	P119	13.5	10.1007/BF00737071	4
32	8.99	2002	2011	12	0.01	1.05	0.00	Thomas CR (1999)	Thomas CR	1999	...	J CLIN ONCOL	V17	P2280	9.5	10.1200/JCO.1999.17.7.2280	4
193	94.88	2017	2022	12	0.01	2.33	0.00	Wolfe GI (2016)	Wolfe GI	2016	...	NEW ENGL J MED	V375	P511	2.5	10.1056/NEJMoa1602489	4
45	17.28	2013	2022	12	0.00	1.07	0.00	KOGA K (1994)	KOGA K	1994	...	PATHOL INT	V44	P359	23.5		4
29	9.81	2005	2012	12	0.01	1.14	0.00	GILCHRIST JM (1992)	GILCHRIST JM	1992	...	MUSCLE NERVE	V15	P151	13.5		2
60	29.61	1988	1999	12	0.01	1.19	0.00	HOHLFELD R (1987)	HOHLFELD R	1987	...	P NATL ACAD SCI USA	V84	P5379	4.5	10.1073/pnas.84.15.5379	1
11	5.87	1976	1986	12	0.01	1.03	0.00	DATTA SK (1974)	DATTA SK	1974	...	NEW ENGL J MED	V291	P1304	3.5	10.1056/NEJM197412122912411	9
40	17.07	2014	2019	12	0.00	1.05	0.00	Gregersen PK (2012)	Gregersen PK	2012	...	ANN NEUROL	V72	P927	4.5	10.1002/ana.23691	7
97	35.14	2012	2018	12	0.01	1.20	0.00	Pevzner A (2012)	Pevzner A	2012	...	J NEUROL	V259	P427	3.5	10.1007/s00415-011-6194-7	5
38	17.60	1990	1998	12	0.00	1.06	0.00	FUJII Y (1988)	FUJII Y	1988	...	J IMMUNOL	V140	P1830	4.5		1
42	23.00	1983	1993	12	0.00	1.09	0.00	SCADDING GK (1981)	SCADDING GK	1981	...	NEUROLOGY	V31	P935	6.5	10.1212/WNL.31.8.935	3
10	5.72	1983	1992	12	0.01	1.07	0.00	BARTOCCIONI E (1980)	BARTOCCIONI E	1980	...	J NEUROL	V224	P9	8.5	10.1007/BF00313202	3
2	0.00			12	0.01	1.00	0.00	BOYUM A (1968)	BOYUM A	1968	...	SCAND J CLIN LAB S97	V21	P1	16.5		0
21	10.33	1980	1993	12	0.01	1.07	0.00	CONTITRONCONI BM (1979)	CONTITRONCONI BM	1979	...	NEUROLOGY	V29	P496	2.5	10.1212/WNL.29.4.496	9
18	10.06	2018	2022	12	0.01	1.11	0.00	Detterbeck FC (2014)	Detterbeck FC	2014	...	J THORAC ONCOL	V9	PS65	4.5	10.1097/JTO.0000000000000290	4
28	15.65	1999	2005	12	0.01	1.13	0.00	Wu B (1997)	Wu B	1997	...	J IMMUNOL	V159	P3016	4.5		1
46	13.79	2001	2004	12	0.01	1.14	0.00	GROB D (1987)	GROB D	1987	...	ANN NY ACAD SCI	V505	P472	14.5		2
39	17.26	2006	2016	12	0.01	1.16	0.00	Mantegazza R (2003)	Mantegazza R	2003	...	ANN NY ACAD SCI	V998	P413	9.5	10.1196/annals.1254.054	2
35	15.68	1997	2004	12	0.01	1.14	0.00	LANSKA DJ (1990)	LANSKA DJ	1990	...	NEUROLOGY	V40	P1828	11.5	10.1212/WNL.40.12.1828	2
42	20.39	2010	2015	12	0.01	1.11	0.00	Cole RN (2008)	Cole RN	2008	...	ANN NEUROL	V63	P782	4.5	10.1002/ana.21371	5
43	23.90	2002	2008	12	0.01	1.17	0.00	Ciafaloni E (2001)	Ciafaloni E	2001	...	NEUROLOGY	V56	P97	3.5	10.1212/WNL.56.1.97	2
23	12.81	2003	2009	12	0.01	1.08	0.00	Yamamoto AM (2001)	Yamamoto AM	2001	...	ARCH NEUROL-CHICAGO	V58	P885	2.5	10.1001/archneur.58.6.885	6
48	21.06	1999	2008	12	0.01	1.11	0.00	Beekman R (1997)	Beekman R	1997	...	J NEUROL	V244	P112	4.5	10.1007/s004150050059	2
40	17.35	2010	2016	11	0.00	1.08	0.00	Sanders DB (2008)	Sanders DB	2008	...	NEUROLOGY	V71	P400	3.5	10.1212/01.wnl.0000312374.95186.cc	2
30	12.28	1993	2002	11	0.00	1.06	0.00	DURELLI L (1991)	DURELLI L	1991	...	J NEUROL NEUROSUR PS	V54	P406	5.5	10.1136/jnnp.54.5.406	4
33	15.74	2011	2018	11	0.00	1.08	0.00	Pasnoor M (2010)	Pasnoor M	2010	...	MUSCLE NERVE	V41	P370	3.5	10.1002/mus.21533	5
93	46.57	1978	1991	11	0.01	1.43	0.00	DRACHMAN DB (1978)	DRACHMAN DB	1978	...	NEW ENGL J MED	V298	P186	4.5	10.1056/NEJM197801262980404	3
52	26.13	1995	2004	11	0.00	1.09	0.00	WILLCOX N (1993)	WILLCOX N	1993	...	CURR OPIN IMMUNOL	V5	P910	5.5	10.1016/0952-7915(93)90105-2	6
29	17.37	1995	1999	11	0.00	1.09	0.00	LINK J (1994)	LINK J	1994	...	NEUROLOGY	V44	P728	2.5	10.1212/WNL.44.4.728	1
38	19.39	2015	2020	11	0.00	1.05	0.00	Koneczny I (2013)	Koneczny I	2013	...	PLOS ONE	V8	P0	3.5	10.1371/journal.pone.0080695	5
51	18.69	2012	2020	11	0.00	1.06	0.00	Benatar M (2012)	Benatar M	2012	...	MUSCLE NERVE	V45	P909	4.5	10.1002/mus.23330	2
26	12.68	1989	2000	11	0.00	1.06	0.00	BARKAS T (1988)	BARKAS T	1988	...	J BIOL CHEM	V263	P5916	4.5		1
19	9.54	1995	2004	11	0.01	1.07	0.00	MANFREDI AA (1993)	MANFREDI AA	1993	...	J CLIN INVEST	V92	P1055	4.5	10.1172/JCI116610	1
20	11.96	2005	2009	11	0.01	1.08	0.00	Yeh JH (2004)	Yeh JH	2004	...	NEUROLOGY	V62	P2131	2.5	10.1212/01.WNL.0000128042.28877.C3	5
37	20.69	1966	1980	11	0.01	1.14	0.00	VANDERGELD H (1963)	VANDERGELD H	1963	...	LANCET	V2	P373	5.5		0
30	17.03	1980	1988	11	0.00	1.06	0.00	LINDSTROM J (1978)	LINDSTROM J	1978	...	MUSCLE NERVE	V1	P140	4.5	10.1002/mus.880010206	3
22	12.92	1998	2002	11	0.00	1.03	0.00	Wang ZY (1997)	Wang ZY	1997	...	NEUROLOGY	V48	P1643	1.5	10.1212/WNL.48.6.1643	1
35	9.96	2018	2022	11	0.01	1.06	0.00	Kondo K (2005)	Kondo K	2005	...	ANN THORAC SURG	V79	P219	12.5	10.1016/j.athoracsur.2004.06.090	4
47	26.22	1989	1997	11	0.00	1.08	0.00	NODA M (1983)	NODA M	1983	...	NATURE	V305	P818	8.5	10.1038/305818a0	1
48	22.91	2011	2018	11	0.00	1.08	0.00	Zhang B (2008)	Zhang B	2008	...	NEURON	V60	P285	5.5	10.1016/j.neuron.2008.10.006	5
15	9.38	1992	1995	11	0.01	1.11	0.00	OLSSON T (1990)	OLSSON T	1990	...	J CLIN INVEST	V86	P981	2.5	10.1172/JCI114800	1
99	43.08	2015	2022	11	0.00	1.22	0.00	Berrih-Aknin S (2014)	Berrih-Aknin S	2014	...	J AUTOIMMUN	V48-49	P143	3.5	10.1016/j.jaut.2014.01.003	2
49	24.77	1977	1985	11	0.01	1.15	0.00	ALBUQUERQUE EX (1976)	ALBUQUERQUE EX	1976	...	EXP NEUROL	V51	P536	3.5	10.1016/0014-4886(76)90179-5	3
10	0.00			11	0.01	1.00	0.00	Harvey AM (1941)	Harvey AM	1941	...	B JOHNS HOPKINS HOSP	V69	P1	52.5		8
23	12.96	1974	1982	11	0.01	1.09	0.00	BERGSTROM K (1973)	BERGSTROM K	1973	...	EUR NEUROL	V9	P157	4.5	10.1159/000114221	0
45	19.55	2015	2022	11	0.01	1.15	0.00	Gradolatto A (2014)	Gradolatto A	2014	...	J AUTOIMMUN	V52	P53	2.5	10.1016/j.jaut.2013.12.015	7
19	10.09	1983	1994	11	0.00	1.03	0.00	CHRISTADOSS P (1981)	CHRISTADOSS P	1981	...	ANN NY ACAD SCI	V377	P258	9.5	10.1111/j.1749-6632.1981.tb33737.x	1
12	7.45	1979	1982	11	0.00	1.04	0.00	LISAK RP (1976)	LISAK RP	1976	...	ANN NY ACAD SCI	V274	P402	3.5	10.1111/j.1749-6632.1976.tb47701.x	9
21	10.93	1972	1985	11	0.01	1.09	0.00	LOWRY OH (1951)	LOWRY OH	1951	...	J BIOL CHEM	V193	P265	27.5		3
16	9.90	1974	1979	11	0.01	1.07	0.00	ALPERT LI (1972)	ALPERT LI	1972	...	AM J CLIN PATHOL	V58	P647	3.5		0
25	13.06	2018	2022	11	0.00	1.04	0.00	Burns TM (2016)	Burns TM	2016	...	MUSCLE NERVE	V54	P1015	4.5	10.1002/mus.25198	2
48	21.11	2006	2014	11	0.00	1.06	0.00	DeChiara TM (1996)	DeChiara TM	1996	...	CELL	V85	P501	14.5	10.1016/S0092-8674(00)81251-9	5
15	8.32	2019	2022	11	0.01	1.10	0.00	Beecher G (2018)	Beecher G	2018	...	MUSCLE NERVE	V58	P452	2.5	10.1002/mus.26156	11
29	15.71	1992	1999	11	0.00	1.05	0.00	Kirchner Thomas (1989)	Kirchner Thomas	1989	...	PROGR SURGICAL PATHO	V0	P167	6.5		4
18	9.63	1973	1984	11	0.01	1.10	0.00	JENKINS RB (1972)	JENKINS RB	1972	...	LANCET	V1	P765	3.5		0
23	11.44	2012	2018	11	0.00	1.03	0.00	Niks EH (2008)	Niks EH	2008	...	J NEUROIMMUNOL	V195	P151	7.5	10.1016/j.jneuroim.2008.01.013	5
30	16.23	1999	2006	11	0.01	1.14	0.00	Karachunski PI (1997)	Karachunski PI	1997	...	J CLIN INVEST	V100	P3027	3.5	10.1172/JCI119857	1
29	14.18	2017	2022	11	0.01	1.08	0.00	Benatar M (2016)	Benatar M	2016	...	MUSCLE NERVE	V53	P363	1.5	10.1002/mus.24769	2
40	17.84	2011	2019	11	0.00	1.08	0.00	Zhang XF (2007)	Zhang XF	2007	...	J NEUROL NEUROSUR PS	V78	P386	6.5	10.1136/jnnp.2006.100545	2
32	14.58	2005	2015	11	0.01	1.08	0.00	Deng CS (2002)	Deng CS	2002	...	J IMMUNOL	V169	P1077	5.5	10.4049/jimmunol.169.2.1077	1
25	10.78	1980	1997	11	0.01	1.07	0.00	FENICHEL GM (1978)	FENICHEL GM	1978	...	ARCH NEUROL-CHICAGO	V35	P97	12.5	10.1001/archneur.1978.00500260035009	3
34	12.76	2002	2011	11	0.00	1.02	0.00	Mineo TC (2000)	Mineo TC	2000	...	ANN THORAC SURG	V69	P1537	7.5	10.1016/S0003-4975(00)01237-6	4
48	23.89	2006	2014	11	0.00	1.07	0.00	Vincent A (2005)	Vincent A	2005	...	CURR OPIN NEUROL	V18	P519	3.5	10.1097/01.wco.0000180660.57801.3f	5
18	8.54	1979	1993	10	0.00	1.01	0.00	ENGEL AG (1979)	ENGEL AG	1979	...	NEUROLOGY	V29	P179	1.5	10.1212/WNL.29.2.179	3
59	29.47	1977	1983	10	0.01	1.41	0.00	RICHMAN DP (1976)	RICHMAN DP	1976	...	NEW ENGL J MED	V294	P694	3.5	10.1056/NEJM197603252941304	9
39	16.93	1994	2003	10	0.00	1.07	0.00	LEWIS JE (1987)	LEWIS JE	1987	...	CANCER	V60	P2727	12.5	10.1002/1097-0142(19871201)60:11<2727::AID-CNCR2820601125>3.0.CO;2-D	4
28	14.98	1971	1980	10	0.00	1.07	0.00	ALPERT LI (1971)	ALPERT LI	1971	...	ARCH PATHOL	V91	P55	4.5		0
8	0.00			10	0.02	1.00	0.00	BUNDEY S (1972)	BUNDEY S	1972	...	J NEUROL NEUROSUR PS	V35	P41	19.5	10.1136/jnnp.35.1.41	0
20	10.78	1986	1996	10	0.00	1.03	0.00	FUJII Y (1984)	FUJII Y	1984	...	NEUROLOGY	V34	P1182	7.5	10.1212/WNL.34.9.1182	3
8	4.57	1977	1984	10	0.00	1.02	0.00	BRUNNER NG (1976)	BRUNNER NG	1976	...	ANN NY ACAD SCI	V274	P577	2.5	10.1111/j.1749-6632.1976.tb47717.x	0
20	12.28	1981	1986	10	0.01	1.08	0.00	MCADAMS MW (1980)	MCADAMS MW	1980	...	ANN NEUROL	V8	P61	2.5	10.1002/ana.410080109	3
32	16.43	2014	2019	10	0.00	1.07	0.00	Maniaol AH (2012)	Maniaol AH	2012	...	PLOS ONE	V7	P0	3.5	10.1371/journal.pone.0036603	7
35	18.61	2008	2014	10	0.01	1.12	0.00	Jha S (2006)	Jha S	2006	...	J NEUROIMMUNOL	V175	P107	5.5	10.1016/j.jneuroim.2006.03.016	5
28	10.55	2010	2014	10	0.00	1.04	0.00	Evoli A (2008)	Evoli A	2008	...	ANN NY ACAD SCI	V1132	P76	4.5	10.1196/annals.1405.012	5
29	13.29	2000	2011	10	0.00	1.02	0.00	Bulkley GB (1997)	Bulkley GB	1997	...	ANN SURG	V226	P324	6.5	10.1097/00000658-199709000-00012	4
30	16.85	1992	1998	10	0.00	1.07	0.00	MARX A (1990)	MARX A	1990	...	LAB INVEST	V62	P279	3.5		6
34	7.67	2000	2016	10	0.00	1.02	0.00	Aarli JA (1999)	Aarli JA	1999	...	ARCH NEUROL-CHICAGO	V56	P25	9.5	10.1001/archneur.56.1.25	2
33	17.45	1998	2005	10	0.00	1.06	0.00	Marx A (1997)	Marx A	1997	...	VIRCHOWS ARCH	V430	P355	3.5	10.1007/s004280050044	4
28	15.19	2011	2016	10	0.01	1.09	0.00	Marx A (2010)	Marx A	2010	...	AUTOIMMUNITY	V43	P413	3.5	10.3109/08916930903555935	4
19	10.18	1990	1998	10	0.00	1.02	0.00	SCHOEPFER R (1988)	SCHOEPFER R	1988	...	FEBS LETT	V226	P235	4.5	10.1016/0014-5793(88)81430-3	1
13	8.12	1980	1983	10	0.01	1.06	0.00	LISAK RP (1978)	LISAK RP	1978	...	NEUROLOGY	V28	P1298	2.5	10.1212/WNL.28.12.1298	9
51	27.75	1994	2001	10	0.00	1.06	0.00	PROTTI MP (1993)	PROTTI MP	1993	...	IMMUNOL TODAY	V14	P363	3.5	10.1016/0167-5699(93)90237-F	1
27	11.17	2011	2020	10	0.01	1.11	0.00	Mu LL (2009)	Mu LL	2009	...	IMMUNOLOGY	V128	Pe826	5.5	10.1111/j.1365-2567.2009.03089.x	7
23	13.66	2012	2015	10	0.00	1.01	0.00	Mori S (2012)	Mori S	2012	...	AM J PATHOL	V180	P798	0.5	10.1016/j.ajpath.2011.10.031	5
27	11.27	1996	2009	10	0.01	1.08	0.00	DONALDSON DH (1990)	DONALDSON DH	1990	...	NEUROLOGY	V40	P786	9.5	10.1212/WNL.40.5.786	2
26	16.30	1990	1993	10	0.00	1.08	0.00	MELMS A (1989)	MELMS A	1989	...	J CLIN INVEST	V83	P785	2.5	10.1172/JCI113958	1
26	15.55	2005	2009	10	0.01	1.09	0.00	Meriggioli MN (2003)	Meriggioli MN	2003	...	NEUROLOGY	V61	P1438	4.5	10.1212/01.WNL.0000094122.88929.0B	2
35	20.16	2005	2010	10	0.00	1.03	0.00	Zhou L (2004)	Zhou L	2004	...	MUSCLE NERVE	V30	P55	2.5	10.1002/mus.20069	5
32	17.03	1996	2003	10	0.00	1.01	0.00	KAUL R (1994)	KAUL R	1994	...	J IMMUNOL	V152	P3152	3.5		1
51	28.18	1976	1984	10	0.00	1.08	0.00	AHARONOV A (1975)	AHARONOV A	1975	...	LANCET	V2	P340	3.5		3
33	13.98	2010	2019	10	0.00	1.03	0.00	Mullins LL (2008)	Mullins LL	2008	...	MUSCLE NERVE	V38	P947	3.5	10.1002/mus.21016	2
22	13.18	1995	1999	10	0.00	1.06	0.00	WANG ZY (1993)	WANG ZY	1993	...	J NEUROIMMUNOL	V44	P209	4.5	10.1016/0165-5728(93)90045-Z	1
25	12.16	2011	2014	10	0.01	1.08	0.00	Cheng YJ (2005)	Cheng YJ	2005	...	CHEST	V128	P3010	7.5	10.1378/chest.128.4.3010	4
40	19.57	2017	2022	10	0.01	1.16	0.00	Fang F (2015)	Fang F	2015	...	J INTERN MED	V277	P594	4.5	10.1111/joim.12310	2
14	6.90	1981	1994	10	0.00	1.03	0.00	ENGEL AG (1980)	ENGEL AG	1980	...	J NEUROL NEUROSUR PS	V43	P577	6.5	10.1136/jnnp.43.7.577	3
27	10.10	2011	2022	10	0.01	1.06	0.00	Chaudhuri A (2009)	Chaudhuri A	2009	...	QJM-INT J MED	V102	P97	7.5	10.1093/qjmed/hcn152	2
14	7.21	2007	2014	10	0.01	1.04	0.00	Glass DJ (1996)	Glass DJ	1996	...	CELL	V85	P513	11.5	10.1016/S0092-8674(00)81252-0	5
16	9.89	2002	2005	10	0.00	1.01	0.00	Poussin MA (2000)	Poussin MA	2000	...	J NEUROIMMUNOL	V111	P152	2.5	10.1016/S0165-5728(00)00385-4	1
19	11.58	1977	1981	10	0.00	1.04	0.00	MATELL G (1976)	MATELL G	1976	...	ANN NY ACAD SCI	V274	P659	1.5	10.1111/j.1749-6632.1976.tb47724.x	3
29	9.00	2011	2014	10	0.00	1.03	0.00	Regnard JF (1996)	Regnard JF	1996	...	J THORAC CARDIOV SUR	V112	P376	15.5	10.1016/S0022-5223(96)70265-9	4
27	15.28	1998	2003	10	0.00	1.08	0.00	SKEIE GO (1995)	SKEIE GO	1995	...	AUTOIMMUNITY	V20	P99	5.5	10.3109/08916939509001933	6
15	9.20	1976	1980	10	0.00	1.02	0.00	SEYBOLD ME (1976)	SEYBOLD ME	1976	...	ANN NY ACAD SCI	V274	P275	0.5	10.1111/j.1749-6632.1976.tb47692.x	3
3	0.00			10	0.01	1.00	0.00	ROMAIN PL (1984)	ROMAIN PL	1984	...	CLIN IMMUNOL IMMUNOP	V30	P117	5.5	10.1016/0090-1229(84)90012-6	1
55	20.43	2012	2020	10	0.00	1.03	0.00	Kondo K (2003)	Kondo K	2003	...	ANN THORAC SURG	V76	P878	10.5	10.1016/S0003-4975(03)00555-1	4
14	6.01	1989	2003	10	0.01	1.06	0.00	STORMMATHISEN A (1984)	STORMMATHISEN A	1984	...	ACTA NEUROL SCAND	V70	P274	13.5		2
23	14.19	2003	2006	10	0.00	1.04	0.00	Liyanage Y (2002)	Liyanage Y	2002	...	MUSCLE NERVE	V25	P4	1.5	10.1002/mus.1218	5
46	21.04	1983	1988	10	0.00	1.06	0.00	VINCENT A (1982)	VINCENT A	1982	...	CLIN EXP IMMUNOL	V49	P257	4.5		3
25	13.35	1976	1986	10	0.01	1.07	0.00	ALMON RR (1975)	ALMON RR	1975	...	BIOCHIM BIOPHYS ACTA	V393	P66	3.5	10.1016/0005-2795(75)90217-2	3
25	14.75	1976	1981	10	0.00	1.05	0.00	GREEN DPL (1975)	GREEN DPL	1975	...	PROC R SOC SER B-BIO	V189	P57	3.5	10.1098/rspb.1975.0041	3
25	8.75	1993	2004	10	0.00	1.04	0.00	LENNON VA (1991)	LENNON VA	1991	...	J IMMUNOL	V146	P2245	10.5		1
23	10.66	1975	1991	10	0.01	1.07	0.00	NAMBA T (1970)	NAMBA T	1970	...	PEDIATRICS	V45	P488	8.5		3
22	10.39	2001	2005	10	0.00	1.04	0.00	Qureshi AI (1999)	Qureshi AI	1999	...	NEUROLOGY	V52	P629	4.5	10.1212/WNL.52.3.629	2
16	7.48	1989	2001	10	0.00	1.02	0.00	WILLCOX N (1987)	WILLCOX N	1987	...	AM J PATHOL	V127	P447	7.5		6
19	6.17	2012	2020	10	0.01	1.06	0.00	Blalock A (1941)	Blalock A	1941	...	J AMER MED ASSOC	V117	P1529	74.5	10.1001/jama.1941.02820440037009	4
18	11.24	1980	1983	10	0.00	1.04	0.00	WEINBERG CB (1979)	WEINBERG CB	1979	...	P NATL ACAD SCI USA	V76	P504	1.5	10.1073/pnas.76.1.504	3
13	7.97	2005	2008	10	0.00	1.02	0.00	Shrager JB (2002)	Shrager JB	2002	...	ANN THORAC SURG	V74	P320	3.5	10.1016/S0003-4975(02)03722-0	4
13	7.92	1977	1981	10	0.00	1.02	0.00	DEVREOTES PN (1975)	DEVREOTES PN	1975	...	J CELL BIOL	V65	P335	2.5	10.1083/jcb.65.2.335	3
60	16.65	2012	2022	10	0.00	1.07	0.00	Bedlack RS (2005)	Bedlack RS	2005	...	NEUROLOGY	V64	P1968	11.5	10.1212/01.WNL.0000163988.28892.79	2
21	13.46	1975	1978	10	0.01	1.10	0.00	HEILBRONNER E (1975)	HEILBRONNER E	1975	...	J NEUROL SCI	V24	P59	0.5	10.1016/0022-510X(75)90008-8	3
33	16.85	2004	2012	10	0.01	1.09	0.00	Tuzun E (2003)	Tuzun E	2003	...	J IMMUNOL	V171	P3847	2.5	10.4049/jimmunol.171.7.3847	3
19	9.44	1972	1987	10	0.02	1.19	0.00	MERTENS HG (1969)	MERTENS HG	1969	...	EUR NEUROL	V2	P321	6.5	10.1159/000113809	0
46	23.40	2005	2013	10	0.00	1.08	0.00	Richman DP (2003)	Richman DP	2003	...	NEUROLOGY	V61	P1652	4.5	10.1212/01.WNL.0000098887.24618.A0	2
21	12.97	2012	2014	10	0.00	1.05	0.00	Punga AR (2011)	Punga AR	2011	...	EXP NEUROL	V230	P207	0.5	10.1016/j.expneurol.2011.04.018	5
28	13.17	2015	2022	10	0.01	1.07	0.00	Howard JF (2013)	Howard JF	2013	...	MUSCLE NERVE	V48	P76	5.5	10.1002/mus.23839	11
10	6.60	1988	1990	10	0.00	1.02	0.00	KIRCHNER T (1987)	KIRCHNER T	1987	...	LANCET	V1	P218	1.5		6
11	6.53	1966	1978	9	0.01	1.05	0.00	COERS C (1959)	COERS C	1959	...	ACTA NEUROL PSYCHIATR BELG	V59	P539	13.5		8
16	7.68	1993	2003	9	0.00	1.02	0.00	WHEATLEY LM (1992)	WHEATLEY LM	1992	...	J IMMUNOL	V148	P3105	5.5		1
3	0.00			9	0.00	1.00	0.00	Agius MA (2003)	Agius MA	2003	...	ANN NY ACAD SCI	V998	P453	1.5	10.1196/annals.1254.059	6
2	0.00			9	0.01	1.00	0.00	Thorner MW (1939)	Thorner MW	1939	...	ARCH INTERN MED	V64	P330	28.5	10.1001/archinte.1939.00190020116009	17
30	12.34	2008	2018	9	0.00	1.05	0.00	Sanders DB (2003)	Sanders DB	2003	...	ANN NY ACAD SCI	V998	P440	12.5	10.1196/annals.1254.057	2
5	0.00			9	0.00	1.00	0.00	VETTERS JM (1969)	VETTERS JM	1969	...	LANCET	V2	P28	1.5		0
15	8.65	1988	1995	9	0.00	1.02	0.00	GILHUS NE (1984)	GILHUS NE	1984	...	J NEUROIMMUNOL	V7	P55	8.5	10.1016/S0165-5728(84)80006-5	6
23	14.23	1995	1998	9	0.00	1.03	0.00	CONTITRONCONI BM (1994)	CONTITRONCONI BM	1994	...	CRIT REV BIOCHEM MOL	V29	P69	2.5	10.3109/10409239409086798	1
25	14.62	1966	1970	9	0.02	1.29	0.00	VANDERGELD H (1964)	VANDERGELD H	1964	...	P SOC EXP BIOL MED	V115	P782	4.5		0
38	13.06	2000	2007	9	0.01	1.10	0.00	OH SJ (1992)	OH SJ	1992	...	MUSCLE NERVE	V15	P720	13.5	10.1002/mus.880150616	2
10	5.55	1975	1983	9	0.01	1.04	0.00	PAPATESTAS AE (1971)	PAPATESTAS AE	1971	...	BRIT J CANCER	V25	P635	9.5	10.1038/bjc.1971.79	0
89	49.46	2019	2022	9	0.00	1.20	0.00	Howard JF (2017)	Howard JF	2017	...	LANCET NEUROL	V16	P976	3.5	10.1016/S1474-4422(17)30369-1	11
15	7.80	1983	1995	9	0.00	1.02	0.00	DEBAETS MH (1982)	DEBAETS MH	1982	...	J IMMUNOL	V128	P2228	9.5		1
27	16.82	1983	1988	9	0.00	1.03	0.00	OLANOW CW (1982)	OLANOW CW	1982	...	ANN SURG	V196	P113	1.5	10.1097/00000658-198208000-00001	0
28	16.12	1976	1982	9	0.00	1.05	0.00	PATRICK J (1973)	PATRICK J	1973	...	P NATL ACAD SCI USA	V70	P3334	4.5	10.1073/pnas.70.12.3334	3
28	9.46	2011	2022	9	0.00	1.03	0.00	Meyer DM (2009)	Meyer DM	2009	...	ANN THORAC SURG	V87	P385	6.5	10.1016/j.athoracsur.2008.11.040	4
8	5.24	1981	1982	9	0.01	1.03	0.00	ZILKO PJ (1979)	ZILKO PJ	1979	...	CLIN IMMUNOL IMMUNOP	V14	P222	1.5	10.1016/0090-1229(79)90143-0	9
34	18.49	1994	2001	9	0.00	1.01	0.00	SHENOY M (1993)	SHENOY M	1993	...	CLIN IMMUNOL IMMUNOP	V66	P230	3.5	10.1006/clin.1993.1030	1
13	6.58	1968	1973	9	0.02	1.14	0.00	ENGEL WK (1966)	ENGEL WK	1966	...	ANN NY ACAD SCI	V135	P68	4.5	10.1111/j.1749-6632.1966.tb45464.x	8
39	22.27	1985	1993	9	0.00	1.12	0.00	DWYER DS (1983)	DWYER DS	1983	...	NATURE	V301	P611	3.5	10.1038/301611a0	6
25	14.76	1996	2000	9	0.00	1.05	0.00	STERN LJ (1994)	STERN LJ	1994	...	NATURE	V368	P215	3.5	10.1038/368215a0	1
19	10.89	2006	2011	9	0.01	1.09	0.00	Hart IK (2002)	Hart IK	2002	...	BRAIN	V125	P1887	4.5	10.1093/brain/awf178	10
28	15.24	2014	2018	9	0.00	1.04	0.00	Shen CY (2013)	Shen CY	2013	...	J CLIN INVEST	V123	P5190	3.5	10.1172/JCI66039	5
9	5.18	1966	1979	9	0.00	1.02	0.00	Campbell H.B.E (1900)	Campbell H.B.E	1900	...	BRAIN	V23	P277	76.5	10.1093/brain/23.2.277, 10.1093/BRAIN/23.2.277	8
20	10.93	1991	1998	9	0.00	1.04	0.00	PROTTI MP (1990)	PROTTI MP	1990	...	J IMMUNOL	V144	P1276	3.5		1
23	10.48	2014	2017	9	0.01	1.05	0.00	Cavalcante P (2013)	Cavalcante P	2013	...	AUTOIMMUN REV	V12	P863	3.5	10.1016/j.autrev.2013.03.010	7
32	17.48	1997	2003	9	0.00	1.09	0.00	GAUTEL M (1993)	GAUTEL M	1993	...	NEUROLOGY	V43	P1581	4.5	10.1212/WNL.43.8.1581	6
16	9.04	2017	2020	9	0.01	1.06	0.00	Truffault F (2017)	Truffault F	2017	...	CLIN REV ALLERG IMMU	V52	P108	0.5	10.1007/s12016-016-8558-3	7
31	16.59	1980	1983	9	0.00	1.03	0.00	ITO Y (1978)	ITO Y	1978	...	BRAIN	V101	P345	2.5	10.1093/brain/101.2.345	3
19	10.84	1996	2001	9	0.00	1.03	0.00	HATTON PD (1989)	HATTON PD	1989	...	ANN THORAC SURG	V47	P838	11.5	10.1016/0003-4975(89)90015-5	4
16	8.43	1994	2002	9	0.00	1.01	0.00	BELLONE M (1991)	BELLONE M	1991	...	EUR J IMMUNOL	V21	P2303	6.5	10.1002/eji.1830211003	1
6	0.00			9	0.01	1.00	0.00	GOUST JM (1974)	GOUST JM	1974	...	CLIN EXP IMMUNOL	V18	P39	1.5		0
21	11.66	2002	2008	9	0.00	1.04	0.00	CHRISTADOSS P (1988)	CHRISTADOSS P	1988	...	J IMMUNOL	V140	P2589	17.5		3
9	5.43	1998	2001	9	0.01	1.03	0.00	SCHUMM F (1985)	SCHUMM F	1985	...	J NEUROL NEUROSUR PS	V48	P332	12.5	10.1136/jnnp.48.4.332	2
16	9.40	1988	1994	9	0.00	1.02	0.00	HOHLFELD R (1985)	HOHLFELD R	1985	...	J IMMUNOL	V135	P2393	7.5		1
27	13.56	1992	2001	9	0.00	1.05	0.00	VERLEY JM (1985)	VERLEY JM	1985	...	CANCER	V55	P1074	9.5	10.1002/1097-0142(19850301)55:5<1074::AID-CNCR2820550524>3.0.CO;2-T	4
18	11.21	1981	1985	9	0.00	1.02	0.00	TINDALL RSA (1980)	TINDALL RSA	1980	...	NEUROLOGY	V30	P554	2.5		3
36	17.17	2015	2018	9	0.00	1.03	0.00	Zhang B (2014)	Zhang B	2014	...	PLOS ONE	V9	P0	2.5	10.1371/journal.pone.0091816	5
13	8.40	1985	1988	9	0.00	1.01	0.00	GOMEZ CM (1983)	GOMEZ CM	1983	...	P NATL ACAD SCI-BIOL	V80	P4089	3.5	10.1073/pnas.80.13.4089	3
23	11.37	2016	2022	9	0.00	1.02	0.00	Murai H (2011)	Murai H	2011	...	J NEUROL SCI	V305	P97	5.5	10.1016/j.jns.2011.03.004	2
19	11.38	1995	1999	9	0.00	1.04	0.00	BEESON D (1993)	BEESON D	1993	...	EUR J BIOCHEM	V215	P229	4.5	10.1111/j.1432-1033.1993.tb18027.x	1
18	8.29	1996	2007	9	0.00	1.03	0.00	FRIST WH (1994)	FRIST WH	1994	...	ANN THORAC SURG	V57	P334	6.5	10.1016/0003-4975(94)90993-8	4
27	15.22	1974	1982	9	0.00	1.04	0.00	FRITZE D (1974)	FRITZE D	1974	...	LANCET	V1	P240	1.5		0
19	10.38	1998	2004	9	0.01	1.07	0.00	Sanders Donald B. (1997)	Sanders Donald B.	1997	...	NEUROLOGY	V48	P0	5.5		5
20	11.55	1993	1998	9	0.01	1.09	0.00	MELMS A (1992)	MELMS A	1992	...	ANN NEUROL	V31	P311	3.5	10.1002/ana.410310314	1
19	11.50	2015	2017	9	0.01	1.06	0.00	Roche JC (2011)	Roche JC	2011	...	MUSCLE NERVE	V44	P278	4.5	10.1002/mus.22070	7
41	22.75	2019	2022	9	0.00	1.06	0.00	Hehir MK (2017)	Hehir MK	2017	...	NEUROLOGY	V89	P1069	3.5	10.1212/WNL.0000000000004341	11
25	9.19	2000	2010	9	0.00	1.01	0.00	Phillips LH (1996)	Phillips LH	1996	...	NEUROLOGY	V47	P1233	8.5	10.1212/WNL.47.5.1233	2
18	10.93	2008	2011	9	0.00	1.06	0.00	Hain B (2006)	Hain B	2006	...	MUSCLE NERVE	V33	P575	3.5	10.1002/mus.20479	2
16	6.17	2000	2008	9	0.01	1.03	0.00	MASAOKA A (1975)	MASAOKA A	1975	...	J THORAC CARDIOV SUR	V70	P747	27.5		4
16	9.59	1981	1987	9	0.00	1.04	0.00	Vincent A (1979)	Vincent A	1979	...	ADV CYTOPHARMACOL	V3	P269	3.5		3
10	6.12	1985	1991	9	0.00	1.01	0.00	VINCENT A (1983)	VINCENT A	1983	...	NEUROLOGY	V33	P1276	2.5	10.1212/WNL.33.10.1276	3
34	16.81	2016	2022	9	0.00	1.04	0.00	Muppidi S (2011)	Muppidi S	2011	...	MUSCLE NERVE	V44	P727	7.5	10.1002/mus.22140	2
36	18.21	1982	1995	9	0.01	1.12	0.00	VINCENT A (1980)	VINCENT A	1980	...	J NEUROL NEUROSUR PS	V43	P590	6.5	10.1136/jnnp.43.7.590	3
8	5.02	2008	2010	9	0.00	1.00	0.00	Lee JY (2006)	Lee JY	2006	...	J CLIN NEUROSCI	V13	P353	3.5	10.1016/j.jocn.2005.04.028	5
38	17.41	2016	2022	9	0.00	1.03	0.00	Nowak Richard J (2011)	Nowak Richard J	2011	...	THER ADV NEUROL DISORD	V4	P259	7.5	10.1177/1756285611411503	11
16	4.59	1974	2000	9	0.01	1.03	0.00	Blalock A (1944)	Blalock A	1944	...	J THORAC SURG	V13	P316	49.5		0
14	6.97	2001	2010	9	0.01	1.04	0.00	ANDREWS PI (1993)	ANDREWS PI	1993	...	NEUROLOGY	V43	P977	10.5	10.1212/WNL.43.5.977	2
22	11.84	1993	2000	9	0.00	1.01	0.00	CHRISTADOSS P (1989)	CHRISTADOSS P	1989	...	CRIT REV IMMUNOL	V9	P247	5.5		1
20	8.06	1966	1979	9	0.01	1.09	0.00	Walker MB (1934)	Walker MB	1934	...	LANCET	V1	P1200	39.5		0
24	13.99	1975	1981	9	0.01	1.14	0.00	ENGEL WK (1974)	ENGEL WK	1974	...	ANN INTERN MED	V81	P225	2.5	10.7326/0003-4819-81-2-225	0
23	9.43	2008	2013	9	0.01	1.08	0.00	Meraouna A (2006)	Meraouna A	2006	...	BLOOD	V108	P432	3.5	10.1182/blood-2005-06-2383	7
20	11.78	2009	2013	9	0.00	1.01	0.00	Tomulescu V (2006)	Tomulescu V	2006	...	ANN THORAC SURG	V82	P1003	4.5	10.1016/j.athoracsur.2006.04.092	4
21	11.72	1993	1999	9	0.00	1.05	0.00	ONG B (1991)	ONG B	1991	...	P NATL ACAD SCI USA	V88	P7343	3.5	10.1073/pnas.88.16.7343	1
12	7.50	2010	2012	9	0.00	1.02	0.00	ter Beek WP (2009)	ter Beek WP	2009	...	AM J PATHOL	V175	P1536	2.5	10.2353/ajpath.2009.090040	5
12	5.77	2014	2020	9	0.01	1.05	0.00	Gradolatto A (2012)	Gradolatto A	2012	...	ANN NY ACAD SCI	V1274	P40	3.5	10.1111/j.1749-6632.2012.06791.x	7
16	8.36	2018	2022	9	0.00	1.04	0.00	Peeler CE (2015)	Peeler CE	2015	...	JAMA NEUROL	V72	P1170	5.5	10.1001/jamaneurol.2015.1444	2
25	14.15	2016	2019	9	0.00	1.06	0.00	Burns TM (2010)	Burns TM	2010	...	MUSCLE NERVE	V41	P219	6.5	10.1002/mus.21609	2
24	10.91	2010	2018	9	0.01	1.10	0.00	Paul RH (2001)	Paul RH	2001	...	MUSCLE NERVE	V24	P512	14.5	10.1002/mus.1034	2
255	117.63	2016	2022	9	0.00	1.40	0.00	Gilhus NE (2015)	Gilhus NE	2015	...	LANCET NEUROL	V14	P1023	4.5	10.1016/S1474-4422(15)00145-3	2
21	11.25	1966	1981	9	0.01	1.06	0.00	RUSSELL DS (1953)	RUSSELL DS	1953	...	J PATHOL BACTERIOL	V65	P279	17.5	10.1002/path.1700650202	8
9	5.68	1976	1979	9	0.00	1.02	0.00	BEVAN S (1976)	BEVAN S	1976	...	NATURE	V260	P438	1.5	10.1038/260438a0	3
14	6.08	2015	2022	9	0.00	1.01	0.00	Devic P (2014)	Devic P	2014	...	EUR J NEUROL	V21	P130	2.5	10.1111/ene.12270	5
32	16.71	1992	2000	9	0.00	1.07	0.00	CHOMCZYNSKI P (1987)	CHOMCZYNSKI P	1987	...	ANAL BIOCHEM	V162	P156	8.5	10.1016/0003-2697(87)90021-2	1
24	10.99	2016	2022	9	0.01	1.07	0.00	Masuda M (2012)	Masuda M	2012	...	MUSCLE NERVE	V46	P166	4.5	10.1002/mus.23398	2
17	8.88	2018	2022	9	0.00	1.04	0.00	Andersen JB (2016)	Andersen JB	2016	...	MUSCLE NERVE	V54	P1041	4.5	10.1002/mus.25205	2
14	8.19	2020	2022	9	0.00	1.02	0.00	Barnett C (2018)	Barnett C	2018	...	NEUROL CLIN	V36	P339	2.5	10.1016/j.ncl.2018.01.006	2
24	11.55	2014	2020	9	0.00	1.04	0.00	Gattellari M (2012)	Gattellari M	2012	...	EUR J NEUROL	V19	P1413	5.5	10.1111/j.1468-1331.2012.03698.x	2
21	11.21	1978	1988	9	0.00	1.05	0.00	MULDER DG (1974)	MULDER DG	1974	...	AM J SURG	V128	P202	8.5		0
22	13.21	2003	2007	9	0.00	1.06	0.00	Evoli A (2002)	Evoli A	2002	...	MUSCLE NERVE	V25	P111	2.5	10.1002/mus.10018	2
47	23.57	2000	2009	8	0.00	1.01	0.00	Zhang GX (1999)	Zhang GX	1999	...	J IMMUNOL	V162	P3775	2.5		1
16	9.52	1977	1982	8	0.00	1.03	0.00	ALMON RR (1976)	ALMON RR	1976	...	ANN NY ACAD SCI	V274	P235	4.5	10.1111/j.1749-6632.1976.tb47689.x	3
17	9.25	2014	2018	8	0.00	1.02	0.00	Cossins J (2012)	Cossins J	2012	...	ANN NY ACAD SCI	V1275	P123	2.5	10.1111/j.1749-6632.2012.06833.x	5
13	4.79	2001	2003	8	0.00	1.01	0.00	Kupersmith MJ (1996)	Kupersmith MJ	1996	...	ARCH NEUROL-CHICAGO	V53	P802	6.5	10.1001/archneur.1996.00550080128020	2
22	9.10	2011	2020	8	0.00	1.03	0.00	Sanders DB (2010)	Sanders DB	2010	...	AUTOIMMUNITY	V43	P428	6.5	10.3109/08916930903518107	2
25	12.03	2014	2020	8	0.00	1.01	0.00	Jurado J (2012)	Jurado J	2012	...	ANN THORAC SURG	V94	P974	3.5	10.1016/j.athoracsur.2012.04.097	4
18	9.85	1983	1993	8	0.00	1.04	0.00	KELLY JJ (1982)	KELLY JJ	1982	...	ANN NEUROL	V12	P238	8.5	10.1002/ana.410120303	3
21	11.77	2008	2013	8	0.00	1.06	0.00	Leite MI (2007)	Leite MI	2007	...	AM J PATHOL	V171	P893	0.5	10.2353/ajpath.2007.070240	5
47	23.00	2017	2022	8	0.00	1.06	0.00	Suh Joome (2013)	Suh Joome	2013	...	YALE JOURNAL OF BIOLOGY AND MEDICINE	V86	P255	6.5		11
20	9.18	1999	2010	8	0.00	1.03	0.00	QUINTANILLAMARTINEZ L (1994)	QUINTANILLAMARTINEZ L	1994	...	CANCER-AM CANCER SOC	V74	P606	5.5	10.1002/1097-0142(19940715)74:2<606::AID-CNCR2820740212>3.0.CO;2-T	4
13	6.79	2018	2022	8	0.00	1.03	0.00	Cortes-Vicente E (2016)	Cortes-Vicente E	2016	...	JAMA NEUROL	V73	P1099	4.5	10.1001/jamaneurol.2016.2032	5
13	7.73	1977	1982	8	0.00	1.01	0.00	TARRABHAZDI R (1975)	TARRABHAZDI R	1975	...	J EXP MED	V142	P785	3.5	10.1084/jem.142.3.785	3
21	12.97	2012	2014	8	0.00	1.01	0.00	Viegas S (2012)	Viegas S	2012	...	EXP NEUROL	V234	P506	0.5	10.1016/j.expneurol.2012.01.025	5
9	5.67	2018	2019	8	0.00	1.01	0.00	Huda S (2017)	Huda S	2017	...	NEUROL-NEUROIMMUNOL	V4	P0	0.5	10.1212/NXI.0000000000000357	5
8	5.22	1994	1996	8	0.01	1.04	0.00	YI Q (1993)	YI Q	1993	...	J NEUROIMMUNOL	V42	P215	2.5	10.1016/0165-5728(93)90013-O	3
26	12.40	2008	2016	8	0.00	1.03	0.00	Rea F (2006)	Rea F	2006	...	ANN THORAC SURG	V81	P455	5.5	10.1016/j.athoracsur.2005.08.030	4
8	5.22	1993	1994	8	0.00	1.01	0.00	CLAUDIO T (1989)	CLAUDIO T	1989	...	FRONTIERS MOL BIOL M	V0	P63	4.5		1
78	38.20	2017	2022	8	0.00	1.08	0.00	Gilhus NE (2016)	Gilhus NE	2016	...	NAT REV NEUROL	V12	P259	3.5	10.1038/nrneurol.2016.44	5
33	13.00	1991	2006	8	0.00	1.06	0.00	ONEILL JH (1988)	ONEILL JH	1988	...	BRAIN	V111	P577	10.5	10.1093/brain/111.3.577	10
41	21.94	2003	2010	8	0.01	1.23	0.00	Chaudhry V (2001)	Chaudhry V	2001	...	NEUROLOGY	V56	P94	5.5	10.1212/WNL.56.1.94	2
5	0.00			8	0.00	1.00	0.00	FLACKE W (1973)	FLACKE W	1973	...	NEW ENGL J MED	V288	P27	0.5	10.1056/NEJM197301042880107	0
11	7.15	2008	2009	8	0.01	1.06	0.00	Vernino S (2000)	Vernino S	2000	...	NEW ENGL J MED	V343	P847	7.5	10.1056/NEJM200009213431204	6
22	8.23	2011	2022	8	0.00	1.02	0.00	Margaritora S (2010)	Margaritora S	2010	...	ANN THORAC SURG	V89	P245	3.5	10.1016/j.athoracsur.2009.08.074	4
26	13.70	1994	2002	8	0.00	1.05	0.00	COSI V (1991)	COSI V	1991	...	ACTA NEUROL SCAND	V84	P81	5.5	10.1111/j.1600-0404.1991.tb04912.x	12
16	10.44	1972	1976	8	0.01	1.06	0.00	ENGEL WK (1971)	ENGEL WK	1971	...	ANN NY ACAD SCI	V183	P72	2.5	10.1111/j.1749-6632.1971.tb30743.x	0
14	9.04	1966	1974	8	0.01	1.06	0.00	TORDA C (1951)	TORDA C	1951	...	AMA ARCH NEUROL PSY	V66	P163	20.5	10.1001/archneurpsyc.1951.02320080047004	0
16	9.19	1968	1980	8	0.00	1.05	0.00	GOLDSTEIN G (1966)	GOLDSTEIN G	1966	...	LANCET	V2	P1164	8.5		0
8	0.00			8	0.00	1.00	0.00	King LG (1998)	King LG	1998	...	J AM VET MED ASSOC	V212	P830	12.5		10
15	9.92	1967	1973	8	0.00	1.05	0.00	OSSERMAN KE (1965)	OSSERMAN KE	1965	...	NEW ENGL J MED	V273	P615	3.5	10.1056/NEJM196509162731201	0
10	6.47	2012	2013	8	0.01	1.04	0.00	Poea-Guyon S (2005)	Poea-Guyon S	2005	...	J IMMUNOL	V174	P5941	6.5	10.4049/jimmunol.174.10.5941	7
7	0.00			8	0.00	1.00	0.00	Beeson D (1996)	Beeson D	1996	...	NEUROSCI LETT	V207	P57	0.5	10.1016/0304-3940(96)12488-5	1
14	8.70	1986	1991	8	0.00	1.03	0.00	WILLCOX HNA (1983)	WILLCOX HNA	1983	...	CLIN EXP IMMUNOL	V54	P378	4.5		6
13	6.60	1967	1984	8	0.00	1.02	0.00	HENSON RA (1965)	HENSON RA	1965	...	BRAIN	V88	P11	3.5	10.1093/brain/88.1.11	0
12	6.88	1982	1991	8	0.00	1.03	0.00	AQUILONIUS SM (1980)	AQUILONIUS SM	1980	...	EUR J CLIN PHARMACOL	V18	P423	9.5	10.1007/BF00636797	3
2	0.00			8	0.01	1.00	0.00	ROE BB (1957)	ROE BB	1957	...	J THORAC SURG	V33	P770	12.5		0
10	4.71	2009	2017	8	0.01	1.05	0.00	Wang W (2007)	Wang W	2007	...	J IMMUNOL	V178	P7072	9.5	10.4049/jimmunol.178.11.7072	7
28	13.34	2002	2006	8	0.00	1.01	0.00	YIM APC (1995)	YIM APC	1995	...	CHEST	V108	P1440	9.5	10.1378/chest.108.5.1440	4
18	10.15	1975	1978	8	0.00	1.02	0.00	BEHAN PO (1973)	BEHAN PO	1973	...	LANCET	V2	P1033	2.5		0
27	13.46	1985	1990	8	0.00	1.05	0.00	MERTENS HG (1981)	MERTENS HG	1981	...	ANN NY ACAD SCI	V377	P691	6.5	10.1111/j.1749-6632.1981.tb33767.x	3
27	16.25	1989	1994	8	0.00	1.05	0.00	LEVINSON AI (1987)	LEVINSON AI	1987	...	J CLIN IMMUNOL	V7	P187	4.5	10.1007/BF00915723	1
26	12.38	1994	1999	8	0.00	1.05	0.00	VANDERMECHE FGA (1992)	VANDERMECHE FGA	1992	...	NEW ENGL J MED	V326	P1123	4.5	10.1056/NEJM199204233261705	12
20	11.26	1978	1986	8	0.00	1.06	0.00	KEESEY J (1977)	KEESEY J	1977	...	NEW ENGL J MED	V296	P55	3.5		3
25	9.56	1982	2001	8	0.00	1.03	0.00	STALBERG E (1980)	STALBERG E	1980	...	J NEUROL NEUROSUR PS	V43	P622	12.5	10.1136/jnnp.43.7.622	3
24	5.62	2015	2016	8	0.00	1.01	0.00	BEGHI E (1991)	BEGHI E	1991	...	J NEUROL SCI	V106	P213	14.5	10.1016/0022-510X(91)90260-E	4
32	16.81	2017	2022	8	0.01	1.18	0.00	Zimmer L (2016)	Zimmer L	2016	...	EUR J CANCER	V60	P210	1.5	10.1016/j.ejca.2016.02.024	13
18	7.81	2012	2020	8	0.00	1.02	0.00	Casetta I (2010)	Casetta I	2010	...	J NEUROL	V257	P2015	8.5	10.1007/s00415-010-5651-z	2
7	4.75	1967	1970	8	0.00	1.02	0.00	NASTUK WL (1966)	NASTUK WL	1966	...	ARCH NEUROL-CHICAGO	V15	P1	2.5		0
24	9.39	2004	2007	8	0.00	1.02	0.00	Djelmis J (2002)	Djelmis J	2002	...	EUR J OBSTET GYN R B	V104	P21	3.5	10.1016/S0301-2115(02)00051-9	12
16	10.19	1983	1987	8	0.00	1.04	0.00	BERRIH S (1981)	BERRIH S	1981	...	CLIN EXP IMMUNOL	V45	P1	3.5		9
13	7.98	1981	1986	8	0.00	1.02	0.00	FUCHS S (1980)	FUCHS S	1980	...	NATURE	V287	P162	2.5	10.1038/287162a0	9
9	5.78	1970	1976	8	0.01	1.03	0.00	Sloan HE (1943)	Sloan HE	1943	...	SURGERY	V13	P154	27.5		0
25	8.55	1992	1997	8	0.00	1.04	0.00	LEPRINCE C (1990)	LEPRINCE C	1990	...	J IMMUNOL	V145	P2115	6.5		7
9	5.87	1974	1977	8	0.00	1.02	0.00	FRITZE D (1973)	FRITZE D	1973	...	LANCET	V2	P211	2.5		0
13	7.56	2008	2012	8	0.01	1.06	0.00	Farrugia ME (2006)	Farrugia ME	2006	...	MUSCLE NERVE	V33	P568	3.5	10.1002/mus.20491	5
12	5.72	1990	2001	8	0.01	1.03	0.00	HOHLFELD R (1988)	HOHLFELD R	1988	...	NEUROLOGY	V38	P258	8.5	10.1212/WNL.38.2.258	3
33	14.01	2005	2016	8	0.00	1.05	0.00	Chen G (2002)	Chen G	2002	...	CANCER	V95	P420	7.5	10.1002/cncr.10665	4
16	8.91	2003	2009	8	0.00	1.02	0.00	Plested CP (2002)	Plested CP	2002	...	NEUROLOGY	V59	P1682	1.5	10.1212/01.WNL.0000041625.41937.FF	5
9	5.89	1999	2000	8	0.00	1.02	0.00	Nenninger R (1998)	Nenninger R	1998	...	LAB INVEST	V78	P743	1.5		6
20	10.49	1999	2007	8	0.01	1.07	0.00	Huang D (1998)	Huang D	1998	...	J NEUROIMMUNOL	V88	P192	3.5	10.1016/S0165-5728(98)00119-2	6
26	12.78	2001	2005	8	0.00	1.04	0.00	Romi F (2000)	Romi F	2000	...	J NEUROL	V247	P369	3.5	10.1007/s004150050604	6
11	7.17	1972	1976	8	0.00	1.03	0.00	GROB D (1952)	GROB D	1952	...	B JOHNS HOPKINS HOSP	V91	P124	21.5		0
17	7.73	2010	2018	8	0.01	1.09	0.00	Davenport E (2008)	Davenport E	2008	...	ANN THORAC SURG	V86	P673	7.5	10.1016/j.athoracsur.2008.03.055	4
11	5.43	2016	2022	8	0.01	1.06	0.00	Mao ZF (2010)	Mao ZF	2010	...	EUR J NEUROL	V17	P913	10.5	10.1111/j.1468-1331.2010.03017.x	2
32	15.65	2017	2022	8	0.00	1.05	0.00	Marx A (2015)	Marx A	2015	...	J THORAC ONCOL	V10	P1383	5.5	10.1097/JTO.0000000000000654	4
2	0.00			8	0.01	1.00	0.00	Jesel M (1969)	Jesel M	1969	...	REV OTONEUROOPHTALMOL	V41	P175	3.5		8
12	6.79	1998	2003	7	0.00	1.02	0.00	CONTIFINE B (1997)	CONTIFINE B	1997	...	MYASTHENIA GRAVIS IM	V0	P0	4.5		1
18	9.16	2011	2017	7	0.00	1.02	0.00	Benatar M (2006)	Benatar M	2006	...	MUSCLE NERVE	V34	P163	9.5	10.1002/mus.20568	2
6	0.00			7	0.00	1.00	0.00	BEHAN PO (1980)	BEHAN PO	1980	...	J NEUROL NEUROSUR PS	V43	P611	4.5	10.1136/jnnp.43.7.611	0
10	0.00			7	0.01	1.00	0.00	BORENSTEIN S (1975)	BORENSTEIN S	1975	...	ARCH NEUROL-CHICAGO	V32	P152	24.5	10.1001/archneur.1975.00490450032003	8
23	12.59	2006	2012	7	0.00	1.00	0.00	Benveniste O (2005)	Benveniste O	2005	...	J NEUROIMMUNOL	V170	P41	2.5	10.1016/j.jneuroim.2005.08.016	5
14	8.58	1976	1980	7	0.00	1.01	0.00	AHARONOV A (1975)	AHARONOV A	1975	...	P NATL ACAD SCI USA	V72	P1456	2.5	10.1073/pnas.72.4.1456	9
16	8.47	2012	2017	7	0.00	1.02	0.00	Luo J (2009)	Luo J	2009	...	J NEUROSCI	V29	P13898	4.5	10.1523/JNEUROSCI.2833-09.2009	1
12	6.57	2006	2012	7	0.01	1.04	0.00	Drachman DB (2003)	Drachman DB	2003	...	ANN NEUROL	V53	P29	4.5	10.1002/ana.10400	2
4	0.00			7	0.01	1.00	0.00	ERBSLOH F (1965)	ERBSLOH F	1965	...	DEUT MED WOCHENSCHR	V90	P800	6.5	10.1055/s-0028-1111420	0
14	6.41	2000	2011	7	0.00	1.01	0.00	Sanders DB (1996)	Sanders DB	1996	...	MUSCLE NERVE	V19	P1069	9.5		2
30	16.42	1983	1993	7	0.00	1.04	0.00	WEKERLE H (1981)	WEKERLE H	1981	...	ANN NY ACAD SCI	V377	P455	9.5	10.1111/j.1749-6632.1981.tb33753.x	1
3	0.00			7	0.00	1.00	0.00	MITTAG TW (1984)	MITTAG TW	1984	...	CLIN IMMUNOL IMMUNOP	V31	P191	2.5	10.1016/0090-1229(84)90239-3	3
15	9.06	1997	2000	7	0.00	1.02	0.00	METZLER B (1993)	METZLER B	1993	...	INT IMMUNOL	V5	P1159	4.5	10.1093/intimm/5.9.1159	1
27	16.32	1997	2000	7	0.00	1.02	0.00	MA CG (1995)	MA CG	1995	...	J NEUROIMMUNOL	V58	P51	2.5	10.1016/0165-5728(94)00187-S	1
17	7.18	1970	1992	7	0.01	1.05	0.00	MILLICHAP JG (1960)	MILLICHAP JG	1960	...	NEUROLOGY	V10	P1007	22.5	10.1212/WNL.10.11.1007	0
20	9.41	2015	2022	7	0.00	1.00	0.00	Detterbeck FC (2011)	Detterbeck FC	2011	...	J THORAC ONCOL	V6	PS1710	6.5	10.1097/JTO.0b013e31821e8cff	4
9	5.79	2013	2014	7	0.00	1.01	0.00	Roviaro G (2000)	Roviaro G	2000	...	CHEST	V117	P1179	13.5	10.1378/chest.117.4.1179	4
8	5.18	1973	1977	7	0.01	1.06	0.00	BROWNELL B (1972)	BROWNELL B	1972	...	J NEUROL NEUROSUR PS	V35	P311	1.5	10.1136/jnnp.35.3.311	8
16	0.00			7	0.01	1.00	0.00	ANDREWS PI (1994)	ANDREWS PI	1994	...	NEUROLOGY	V44	P1208	18.5	10.1212/WNL.44.7.1208	2
17	10.65	2011	2013	7	0.00	1.02	0.00	Guptill JT (2010)	Guptill JT	2010	...	CURR OPIN NEUROL	V23	P530	1.5	10.1097/WCO.0b013e32833c0982	5
10	5.97	2011	2014	7	0.00	1.00	0.00	Ruffini E (1997)	Ruffini E	1997	...	J THORAC CARDIOV SUR	V113	P55	16.5	10.1016/S0022-5223(97)70399-4	4
3	0.00			7	0.00	1.00	0.00	NEWSOMDAVIS J (1982)	NEWSOMDAVIS J	1982	...	CIBA F SYMP	V90	P225	0.5		3
14	8.36	2011	2014	7	0.00	1.02	0.00	Bodner J (2004)	Bodner J	2004	...	ANN THORAC SURG	V78	P259	7.5	10.1016/j.athoracsur.2004.02.006	4
43	21.04	2017	2022	7	0.01	1.15	0.00	Binks S (2016)	Binks S	2016	...	J NEUROL	V263	P826	1.5	10.1007/s00415-015-7963-5	11
13	7.68	2019	2022	7	0.00	1.02	0.00	Engel-Nitz NM (2018)	Engel-Nitz NM	2018	...	MUSCLE NERVE	V58	P99	1.5	10.1002/mus.26114	11
19	10.06	2012	2017	7	0.00	1.02	0.00	Aricha R (2011)	Aricha R	2011	...	J AUTOIMMUN	V36	P135	3.5	10.1016/j.jaut.2010.12.001	7
18	11.47	1969	1976	7	0.01	1.08	0.00	DESMEDT JE (1966)	DESMEDT JE	1966	...	ANN NY ACAD SCI	V135	P209	5.5	10.1111/j.1749-6632.1966.tb45474.x	8
9	5.52	1976	1980	7	0.00	1.01	0.00	STABER FG (1975)	STABER FG	1975	...	NEW ENGL J MED	V292	P1032	4.5		9
11	7.14	1995	1997	7	0.00	1.01	0.00	MANFREDI AA (1992)	MANFREDI AA	1992	...	NEUROLOGY	V42	P1092	4.5	10.1212/WNL.42.5.1092	1
33	17.70	2009	2015	7	0.00	1.05	0.00	Vincent A (2008)	Vincent A	2008	...	ANN NY ACAD SCI	V1132	P84	3.5	10.1196/annals.1405.020	5
19	11.34	2000	2004	7	0.00	1.02	0.00	Evoli A (1996)	Evoli A	1996	...	NEUROMUSCULAR DISORD	V6	P155	6.5	10.1016/0960-8966(96)00009-0	5
19	12.11	1969	1976	7	0.01	1.10	0.00	GROB D (1966)	GROB D	1966	...	J AMER MED ASSOC	V198	P703	5.5	10.1001/jama.198.7.703	0
4	0.00			7	0.00	1.00	0.00	Marx A (1992)	Marx A	1992	...	DEV IMMUNOL	V2	P77	4.5	10.1155/1992/86853	6
2	0.00			7	0.00	1.00	0.00	OSSERMAN KE (1958)	OSSERMAN KE	1958	...	MYASTHENIA GRAVIS ED	V0	P10	10.5		0
14	8.82	2019	2020	7	0.00	1.01	0.00	Johnson DB (2016)	Johnson DB	2016	...	NEW ENGL J MED	V375	P1749	2.5	10.1056/NEJMoa1609214	13
10	6.71	1966	1969	7	0.01	1.07	0.00	SIMPSON JA (1964)	SIMPSON JA	1964	...	J NEUROL NEUROSUR PS	V27	P485	2.5	10.1136/jnnp.27.6.485	0
33	15.89	1999	2009	7	0.00	1.01	0.00	Balasa B (1998)	Balasa B	1998	...	J IMMUNOL	V161	P2856	2.5		1
17	11.28	1969	1974	7	0.00	1.06	0.00	OSSERMAN KE (1966)	OSSERMAN KE	1966	...	J AMER MED ASSOC	V198	P699	4.5		0
16	10.59	1970	1975	7	0.00	1.02	0.00	GOLDSTEI.G (1968)	GOLDSTEI.G	1968	...	LANCET	V2	P119	3.5		0
26	10.53	2014	2022	7	0.00	1.03	0.00	Jacob S (2012)	Jacob S	2012	...	ARCH NEUROL-CHICAGO	V69	P994	3.5	10.1001/archneurol.2012.437	5
4	0.00			7	0.01	1.00	0.00	DESMEDT JE (1961)	DESMEDT JE	1961	...	MYASTHENIA GRAVIS	V0	P150	10.5		0
14	7.77	2013	2017	7	0.01	1.04	0.00	Berrih-Aknin S (2009)	Berrih-Aknin S	2009	...	ANN NEUROL	V66	P521	4.5	10.1002/ana.21628	7
11	6.50	2019	2022	7	0.00	1.02	0.00	SOMNIER FE (1993)	SOMNIER FE	1993	...	J NEUROL NEUROSUR PS	V56	P496	27.5	10.1136/jnnp.56.5.496	2
30	15.95	2008	2014	7	0.01	1.11	0.00	Giraud M (2007)	Giraud M	2007	...	NATURE	V448	P934	3.5	10.1038/nature06066	4
16	10.49	1966	1972	7	0.00	1.03	0.00	STRAUSS AJL (1965)	STRAUSS AJL	1965	...	ANN NY ACAD SCI	V124	P744	1.5	10.1111/j.1749-6632.1965.tb18999.x	0
10	5.97	2017	2019	7	0.00	1.01	0.00	Yoshikawa H (2011)	Yoshikawa H	2011	...	J NEUROL NEUROSUR PS	V82	P970	7.5	10.1136/jnnp-2011-300148	2
13	6.50	1996	1997	7	0.00	1.02	0.00	DALAKAS MC (1993)	DALAKAS MC	1993	...	NEW ENGL J MED	V329	P1993	3.5	10.1056/NEJM199312303292704	12
7	4.56	1972	1976	7	0.00	1.02	0.00	HARVEY AM (1948)	HARVEY AM	1948	...	B NEW YORK ACAD MED	V24	P505	26.5		0
19	9.14	2014	2020	7	0.00	1.02	0.00	Gertel-Lapter S (2013)	Gertel-Lapter S	2013	...	AUTOIMMUN REV	V12	P894	1.5	10.1016/j.autrev.2013.03.009	7
4	0.00			7	0.01	1.00	0.00	Paas-Rozner M (2003)	Paas-Rozner M	2003	...	P NATL ACAD SCI USA	V100	P6676	2.5	10.1073/pnas.1131898100	1
13	8.15	1990	1993	7	0.00	1.01	0.00	ZHANG YP (1988)	ZHANG YP	1988	...	EUR J IMMUNOL	V18	P551	2.5	10.1002/eji.1830180410	1
9	5.56	1989	1993	7	0.00	1.01	0.00	BERRIHAKNIN S (1987)	BERRIHAKNIN S	1987	...	ANN NY ACAD SCI	V505	P50	3.5		3
38	18.79	2016	2022	7	0.00	1.10	0.00	Sieb JP (2014)	Sieb JP	2014	...	CLIN EXP IMMUNOL	V175	P408	3.5	10.1111/cei.12217	2
20	10.50	2017	2022	7	0.00	1.01	0.00	Robeson KR (2017)	Robeson KR	2017	...	JAMA NEUROL	V74	P60	2.5	10.1001/jamaneurol.2016.4190	11
21	12.39	1976	1981	7	0.00	1.03	0.00	PERLO VP (1971)	PERLO VP	1971	...	ANN NY ACAD SCI	V183	P308	5.5	10.1111/j.1749-6632.1971.tb30761.x	0
14	5.63	2001	2014	7	0.01	1.03	0.00	SOMNIER FE (1991)	SOMNIER FE	1991	...	ARCH NEUROL-CHICAGO	V48	P733	18.5	10.1001/archneur.1991.00530190081019	2
7	4.50	1978	1980	7	0.01	1.02	0.00	ITO Y (1976)	ITO Y	1976	...	PROC R SOC SER B-BIO	V192	P475	1.5	10.1098/rspb.1976.0025	3
14	8.86	1977	1980	7	0.00	1.02	0.00	ALBUQUERQUE EX (1976)	ALBUQUERQUE EX	1976	...	ANN NY ACAD SCI	V274	P475	2.5	10.1111/j.1749-6632.1976.tb47709.x	3
11	7.34	1975	1976	7	0.01	1.04	0.00	KOTT E (1973)	KOTT E	1973	...	NEUROLOGY	V23	P374	2.5	10.1212/WNL.23.4.374	0
8	0.00			7	0.00	1.00	0.00	SAHASHI K (1978)	SAHASHI K	1978	...	J NEUROPATH EXP NEUR	V37	P212	27.5	10.1097/00005072-197803000-00008	3
2	0.00			7	0.01	1.00	0.00	TUDHOPE GR (1962)	TUDHOPE GR	1962	...	LANCET	V1	P703	4.5		0
15	8.41	2008	2013	7	0.01	1.12	0.00	Lennon VA (2005)	Lennon VA	2005	...	J EXP MED	V202	P473	3.5	10.1084/jem.20050304	10
4	0.00			7	0.00	1.00	0.00	Myking AO (1998)	Myking AO	1998	...	EUR J NEUROL	V5	P401	4.5	10.1046/j.1468-1331.1998.540401.x	4
20	9.78	2017	2022	7	0.00	1.04	0.00	Anderson D (2016)	Anderson D	2016	...	ANN CLIN TRANSL NEUR	V3	P552	2.5	10.1002/acn3.314	11
29	16.81	1995	2000	7	0.00	1.04	0.00	ASTHANA D (1993)	ASTHANA D	1993	...	CLIN IMMUNOL IMMUNOP	V67	P240	4.5	10.1006/clin.1993.1071	1
22	11.74	2016	2020	7	0.01	1.13	0.00	Berrih-Aknin S (2014)	Berrih-Aknin S	2014	...	J AUTOIMMUN	V52	P1	2.5	10.1016/j.jaut.2014.05.001	7
10	6.71	1967	1971	7	0.00	1.02	0.00	NAMBA T (1966)	NAMBA T	1966	...	ANN NY ACAD SCI	V135	P606	2.5	10.1111/j.1749-6632.1966.tb45508.x	0
19	9.25	2010	2017	7	0.00	1.03	0.00	Chiang LM (2009)	Chiang LM	2009	...	MUSCLE NERVE	V39	P423	3.5	10.1002/mus.21195	2
12	7.71	1978	1980	7	0.00	1.03	0.00	SCADDING GK (1977)	SCADDING GK	1977	...	BRIT MED J	V1	P1512	1.5	10.1136/bmj.1.6075.1512	3
27	9.53	1991	2000	7	0.00	1.04	0.00	SANDERS DB (1986)	SANDERS DB	1986	...	MUSCLE NERVE	V9	P809	7.5	10.1002/mus.880090904	3
8	5.42	1967	1970	7	0.01	1.03	0.00	STRAUSS AJL (1966)	STRAUSS AJL	1966	...	LANCET	V1	P772	1.5		0
19	5.71	1987	2008	7	0.00	1.02	0.00	FATEHMOGHADAM A (1984)	FATEHMOGHADAM A	1984	...	LANCET	V1	P848	12.5		12
31	14.61	1994	1999	7	0.00	1.04	0.00	NAKANO S (1993)	NAKANO S	1993	...	NEUROLOGY	V43	P1167	3.5	10.1212/WNL.43.6.1167	1
10	6.66	1967	1972	7	0.00	1.03	0.00	THESLEFF S (1966)	THESLEFF S	1966	...	ANN NY ACAD SCI	V135	P195	4.5	10.1111/j.1749-6632.1966.tb45473.x	0
4	0.00			7	0.00	1.00	0.00	ASHER O (1988)	ASHER O	1988	...	FEBS LETT	V233	P277	9.5	10.1016/0014-5793(88)80442-3	1
18	10.54	2020	2022	7	0.01	1.16	0.00	Gummi RR (2019)	Gummi RR	2019	...	MUSCLE NERVE	V60	P693	1.5	10.1002/mus.26689	14
16	8.50	2008	2014	7	0.00	1.01	0.00	Strobel P (2007)	Strobel P	2007	...	J PATHOL	V211	P563	2.5	10.1002/path.2141	4
10	6.35	1971	1977	7	0.00	1.03	0.00	KIRSCHNER PA (1969)	KIRSCHNER PA	1969	...	J AMER MED ASSOC	V209	P906	5.5	10.1001/jama.209.6.906	0
26	14.63	1988	1996	7	0.00	1.06	0.00	BELL J (1986)	BELL J	1986	...	LANCET	V1	P1058	3.5		1
17	9.77	2010	2014	7	0.00	1.03	0.00	Strobel P (2004)	Strobel P	2004	...	J CLIN ONCOL	V22	P1501	6.5	10.1200/JCO.2004.10.113	4
15	9.20	1976	1980	7	0.00	1.02	0.00	SATYAMURTI S (1975)	SATYAMURTI S	1975	...	SCIENCE	V187	P955	0.5	10.1126/science.1145181	3
32	18.36	2011	2015	7	0.00	1.06	0.00	Cole RN (2010)	Cole RN	2010	...	J PHYSIOL-LONDON	V588	P3217	2.5	10.1113/jphysiol.2010.190298	5
16	8.47	2012	2017	7	0.00	1.04	0.00	Blum S (2011)	Blum S	2011	...	J NEUROL NEUROSUR PS	V82	P659	3.5	10.1136/jnnp.2010.220475	2
11	5.65	1971	1985	7	0.01	1.03	0.00	WOOLF AL (1966)	WOOLF AL	1966	...	ANN NY ACAD SCI	V135	P35	8.5	10.1111/j.1749-6632.1966.tb45461.x	3
9	6.10	1966	1967	7	0.01	1.05	0.00	VANDERGELD H (1963)	VANDERGELD H	1963	...	VOX SANG	V8	P196	2.5		0
22	9.24	1997	2003	7	0.01	1.05	0.00	LENNON VA (1995)	LENNON VA	1995	...	NEW ENGL J MED	V332	P1467	3.5	10.1056/NEJM199506013322203	10
20	11.77	1983	1991	7	0.00	1.04	0.00	AARLI JA (1981)	AARLI JA	1981	...	J NEUROIMMUNOL	V1	P421	4.5	10.1016/0165-5728(81)90021-7	6
18	10.56	1967	1979	7	0.00	1.05	0.00	KORNFELD P (1965)	KORNFELD P	1965	...	ANN INTERN MED	V63	P416	10.5	10.7326/0003-4819-63-3-416	0
20	10.20	2015	2020	7	0.00	1.01	0.00	Pakzad Z (2011)	Pakzad Z	2011	...	NEUROLOGY	V76	P1526	5.5	10.1212/WNL.0b013e318217e735	2
11	6.31	1982	1991	7	0.01	1.06	0.00	BUCKNALL RC (1975)	BUCKNALL RC	1975	...	BRIT MED J	V1	P600	9.5	10.1136/bmj.1.5958.600	15
12	7.93	1966	1971	7	0.00	1.03	0.00	EATON LM (1955)	EATON LM	1955	...	AM J MED	V19	P703	11.5	10.1016/S0002-9343(55)80012-5	0
19	11.47	1988	1993	7	0.00	1.01	0.00	TZARTOS S (1986)	TZARTOS S	1986	...	J NEUROIMMUNOL	V10	P235	5.5	10.1016/0165-5728(86)90105-0	1
48	18.26	2008	2019	7	0.00	1.03	0.00	Zinman L (2007)	Zinman L	2007	...	NEUROLOGY	V68	P837	4.5	10.1212/01.wnl.0000256698.69121.45	2
6	0.00			7	0.00	1.00	0.00	JOSEPH BS (1973)	JOSEPH BS	1973	...	NEUROLOGY	V23	P109	7.5	10.1212/WNL.23.2.109	0
38	15.13	2002	2015	7	0.00	1.08	0.00	Hoffacker V (2000)	Hoffacker V	2000	...	BLOOD	V96	P3872	6.5	10.1182/blood.V96.12.3872.h8003872_3872_3879	4
10	6.43	1989	1992	7	0.00	1.02	0.00	LISAK RP (1986)	LISAK RP	1986	...	J IMMUNOL	V137	P1221	3.5		6
20	8.22	2008	2018	7	0.00	1.01	0.00	Hatanaka Y (2005)	Hatanaka Y	2005	...	NEUROLOGY	V65	P1508	7.5	10.1212/01.wnl.0000183145.91579.74	5
31	14.13	2013	2018	7	0.00	1.04	0.00	Baggi F (2004)	Baggi F	2004	...	J IMMUNOL	V172	P2697	11.5	10.4049/jimmunol.172.4.2697	7
22	11.78	1966	1981	7	0.00	1.04	0.00	DAHLBAECK O (1961)	DAHLBAECK O	1961	...	J PHYSIOL-LONDON	V156	P336	12.5	10.1113/jphysiol.1961.sp006679	8
13	6.67	2014	2019	7	0.00	1.03	0.00	Cavalcante P (2012)	Cavalcante P	2012	...	CURR OPIN NEUROL	V25	P621	5.5	10.1097/WCO.0b013e328357a829	2
17	10.20	2002	2006	7	0.01	1.07	0.00	VINCENT A (1995)	VINCENT A	1995	...	LANCET	V346	P24	8.5	10.1016/S0140-6736(95)92652-6	12
10	5.58	2018	2022	7	0.01	1.03	0.00	Westerberg E (2017)	Westerberg E	2017	...	MUSCLE NERVE	V56	P207	3.5	10.1002/mus.25493	7
21	11.65	2019	2022	7	0.01	1.07	0.00	Howard JF (2018)	Howard JF	2018	...	ANN NY ACAD SCI	V1412	P113	2.5	10.1111/nyas.13522	11
170	83.51	2017	2022	7	0.00	1.06	0.00	Gilhus NE (2016)	Gilhus NE	2016	...	NEW ENGL J MED	V375	P2570	3.5	10.1056/NEJMra1602678	2
17	9.74	2015	2018	7	0.00	1.02	0.00	Silvestri NJ (2012)	Silvestri NJ	2012	...	SEMIN NEUROL	V32	P215	3.5	10.1055/s-0032-1329200	2
27	14.34	1983	1994	7	0.00	1.04	0.00	NEWSOMDAVIS J (1981)	NEWSOMDAVIS J	1981	...	NEW ENGL J MED	V305	P1313	4.5	10.1056/NEJM198111263052203	9
18	8.52	2006	2015	6	0.00	1.02	0.00	Phillips LH (2004)	Phillips LH	2004	...	SEMIN NEUROL	V24	P17	6.5	10.1055/s-2004-829593	2
22	12.68	2014	2017	6	0.00	1.03	0.00	Berrih-Aknin S (2013)	Berrih-Aknin S	2013	...	AUTOIMMUN REV	V12	P885	1.5	10.1016/j.autrev.2013.03.011	7
5	0.00			6	0.00	1.00	0.00	PARKES JD (1966)	PARKES JD	1966	...	LANCET	V1	P388	2.5		0
5	0.00			6	0.00	1.00	0.00	Suster S (1999)	Suster S	1999	...	AM J CLIN PATHOL	V111	P826	2.5		4
27	15.81	2020	2022	6	0.01	1.14	0.00	Jacob S (2020)	Jacob S	2020	...	J NEUROL SCI	V412	P0	0.5	10.1016/j.jns.2020.116803	14
16	9.86	2001	2004	6	0.00	1.01	0.00	Blaes F (2000)	Blaes F	2000	...	ANN NEUROL	V47	P504	2.5	10.1002/1531-8249(200004)47:4<504::AID-ANA14>3.0.CO;2-Q	3
15	9.53	1979	1981	6	0.00	1.00	0.00	HEINEMANN S (1978)	HEINEMANN S	1978	...	NATURE	V274	P65	1.5	10.1038/274065a0	3
12	6.94	2004	2009	6	0.00	1.01	0.00	Savcenko M (2002)	Savcenko M	2002	...	EUR J CARDIO-THORAC	V22	P978	2.5	10.1016/S1010-7940(02)00593-6	4
3	0.00			6	0.00	1.00	0.00	WECHSLER AS (1980)	WECHSLER AS	1980	...	SURG CLIN N AM	V60	P931	1.5		0
12	7.12	2006	2010	6	0.00	1.02	0.00	Hart IK (1997)	Hart IK	1997	...	ANN NEUROL	V41	P238	10.5	10.1002/ana.410410215	10
23	10.59	2004	2014	6	0.01	1.05	0.00	Anderson MS (2002)	Anderson MS	2002	...	SCIENCE	V298	P1395	5.5	10.1126/science.1075958	4
13	7.78	2018	2020	6	0.00	1.01	0.00	Friedant AJ (2016)	Friedant AJ	2016	...	J THORAC ONCOL	V11	P30	2.5	10.1016/j.jtho.2015.08.004	4
17	10.29	1986	1992	6	0.00	1.04	0.00	JERNE NK (1974)	JERNE NK	1974	...	ANN INST PASTEUR IMM	VC125	P373	12.5		3
18	9.45	2017	2022	6	0.00	1.02	0.00	Sharshar T (2000)	Sharshar T	2000	...	J NEUROL	V247	P286	17.5	10.1007/s004150050585	2
11	6.94	1976	1979	6	0.00	1.01	0.00	ABRAMSKY O (1975)	ABRAMSKY O	1975	...	ARCH NEUROL-CHICAGO	V32	P684	1.5	10.1001/archneur.1975.00490520054008	0
18	9.19	1998	2006	6	0.00	1.02	0.00	NEWSOMDAVIS J (1993)	NEWSOMDAVIS J	1993	...	BRAIN	V116	P453	9.5	10.1093/brain/116.2.453	10
7	4.41	1987	1991	6	0.00	1.00	0.00	GOMEZ CM (1985)	GOMEZ CM	1985	...	J IMMUNOL	V135	P234	5.5		3
26	15.50	1999	2003	6	0.00	1.02	0.00	Nagvekar N (1998)	Nagvekar N	1998	...	J CLIN INVEST	V101	P2268	2.5	10.1172/JCI2068	6
1	0.00			6	0.01	1.00	0.00	ALBERTINI VA (1937)	ALBERTINI VA	1937	...	ERG PATH	V33	P341	32.5		0
21	9.67	2007	2016	6	0.00	1.01	0.00	Sarrigiannis PG (2006)	Sarrigiannis PG	2006	...	MUSCLE NERVE	V33	P61	5.5	10.1002/mus.20435	2
9	6.00	1994	1995	6	0.01	1.07	0.00	DAGERLIND A (1992)	DAGERLIND A	1992	...	HISTOCHEMISTRY	V98	P39	1.5	10.1007/BF00716936	1
4	0.00			6	0.00	1.00	0.00	Shi FD (1997)	Shi FD	1997	...	CLIN EXP IMMUNOL	V108	P523	2.5	10.1046/j.1365-2249.1997.3881284.x	1
24	13.31	2019	2022	6	0.00	1.01	0.00	Mantegazza R (2018)	Mantegazza R	2018	...	THER ADV NEUROL DISO	V11	P1	2.5	10.1177/1756285617749134	11
26	14.33	2010	2015	6	0.01	1.08	0.00	Giraud M (2008)	Giraud M	2008	...	ANN NY ACAD SCI	V1132	P180	4.5	10.1196/annals.1405.027	3
10	5.44	2014	2018	6	0.00	1.00	0.00	Yumoto N (2012)	Yumoto N	2012	...	NATURE	V489	P438	5.5	10.1038/nature11348	5
17	10.05	1978	1983	6	0.00	1.01	0.00	ANWYL R (1977)	ANWYL R	1977	...	NATURE	V267	P262	1.5	10.1038/267262a0	3
3	0.00			6	0.01	1.00	0.00	Mancini G (1965)	Mancini G	1965	...	IMMUNOCHEMISTRY	V2	P235	15.5	10.1016/0019-2791(65)90004-2	9
13	8.38	1987	1990	6	0.00	1.00	0.00	MULDER DG (1983)	MULDER DG	1983	...	AM J SURG	V146	P61	4.5	10.1016/0002-9610(83)90260-X	0
12	6.24	2010	2016	6	0.00	1.01	0.00	Padua L (2002)	Padua L	2002	...	NEUROL SCI	V23	P59	13.5	10.1007/s100720200027	2
12	6.43	2004	2011	6	0.00	1.02	0.00	LANDRENEAU RJ (1992)	LANDRENEAU RJ	1992	...	ANN THORAC SURG	V54	P142	15.5	10.1016/0003-4975(92)91162-3	4
15	6.19	1979	1984	6	0.00	1.01	0.00	AHARONOV A (1977)	AHARONOV A	1977	...	IMMUNOCHEMISTRY	V14	P129	4.5	10.1016/0019-2791(77)90291-9	3
16	10.44	1974	1977	6	0.01	1.08	0.00	OZDEMIR C (1971)	OZDEMIR C	1971	...	ANN NY ACAD SCI	V183	P287	4.5	10.1111/j.1749-6632.1971.tb30759.x	8
23	14.21	1989	1993	6	0.00	1.01	0.00	HOHLFELD R (1988)	HOHLFELD R	1988	...	J CLIN INVEST	V81	P657	1.5	10.1172/JCI113369	1
2	0.00			6	0.00	1.00	0.00	DICKLER HB (1974)	DICKLER HB	1974	...	NATURE	V247	P213	4.5	10.1038/247213a0	9
8	5.39	1969	1972	6	0.01	1.05	0.00	VONREIS G (1966)	VONREIS G	1966	...	ANN NY ACAD SCI	V135	P409	5.5		0
12	7.65	2000	2002	6	0.00	1.01	0.00	Barchan D (1999)	Barchan D	1999	...	P NATL ACAD SCI USA	V96	P8086	1.5	10.1073/pnas.96.14.8086	1
16	0.00			6	0.01	1.00	0.00	Howard JF (2019)	Howard JF	2019	...	NEUROLOGY	V92	PE2661	2.5	10.1212/WNL.0000000000007600	2
9	5.93	1979	1980	6	0.00	1.00	0.00	SHIRAI T (1976)	SHIRAI T	1976	...	CLIN EXP IMMUNOL	V26	P118	3.5		9
10	6.30	2018	2019	6	0.00	1.01	0.00	Hong Y (2017)	Hong Y	2017	...	EUR J NEUROL	V24	P844	0.5	10.1111/ene.13300	5
38	19.86	2018	2022	6	0.00	1.05	0.00	Melzer N (2016)	Melzer N	2016	...	J NEUROL	V263	P1473	4.5	10.1007/s00415-016-8045-z	2
20	5.35	2004	2012	6	0.00	1.01	0.00	HOWARD FM (1987)	HOWARD FM	1987	...	ANN NY ACAD SCI	V505	P526	16.5		3
12	5.52	2004	2014	6	0.00	1.01	0.00	Janer M (1999)	Janer M	1999	...	HUM IMMUNOL	V60	P909	9.5	10.1016/S0198-8859(99)00062-2	7
10	4.94	2016	2022	6	0.00	1.02	0.00	Nakajima J (2008)	Nakajima J	2008	...	ANN THORAC SURG	V86	P941	12.5	10.1016/j.athoracsur.2008.04.070	4
6	0.00			6	0.00	1.00	0.00	ENGEL AG (1979)	ENGEL AG	1979	...	HDB CLIN NEUROLOGY	V41	P95	5.5		0
17	6.86	2008	2011	6	0.00	1.02	0.00	Nagane Y (2005)	Nagane Y	2005	...	EUR NEUROL	V53	P146	5.5	10.1159/000085833	2
9	5.84	1995	1997	6	0.00	1.01	0.00	HARCOURT G (1993)	HARCOURT G	1993	...	P ROY SOC B-BIOL SCI	V254	P1	1.5	10.1098/rspb.1993.0118	1
11	6.49	1996	2000	6	0.01	1.04	0.00	BITAR DM (1988)	BITAR DM	1988	...	CELL IMMUNOL	V112	P364	10.5	10.1016/0008-8749(88)90305-X	1
24	8.38	2018	2022	6	0.00	1.01	0.00	Monsul NT (2004)	Monsul NT	2004	...	J NEUROL SCI	V217	P131	16.5	10.1016/j.jns.2003.08.017	2
7	4.61	1979	1980	6	0.00	1.01	0.00	KALDEN JR (1976)	KALDEN JR	1976	...	ANN NY ACAD SCI	V274	P421	2.5	10.1111/j.1749-6632.1976.tb47703.x	9
11	6.92	2016	2017	6	0.00	1.01	0.00	Tsonis AI (2015)	Tsonis AI	2015	...	J NEUROIMMUNOL	V284	P10	0.5	10.1016/j.jneuroim.2015.04.015	5
29	14.42	2012	2018	6	0.00	1.02	0.00	Engels EA (2003)	Engels EA	2003	...	INT J CANCER	V105	P546	10.5	10.1002/ijc.11099	4
20	9.57	2000	2010	6	0.00	1.00	0.00	CHRISTENSEN PB (1993)	CHRISTENSEN PB	1993	...	NEUROLOGY	V43	P1779	9.5	10.1212/WNL.43.9.1779	2
9	5.60	1983	1988	6	0.00	1.00	0.00	NAEIM F (1978)	NAEIM F	1978	...	TISSUE ANTIGENS	V12	P381	6.5	10.1111/j.1399-0039.1978.tb01347.x	1
2	0.00			6	0.00	1.00	0.00	HERMAN MN (1969)	HERMAN MN	1969	...	ARCH NEUROL-CHICAGO	V20	P140	2.5	10.1001/archneur.1969.00480080040004	0
11	6.91	1988	1992	6	0.00	1.00	0.00	RATNAM M (1986)	RATNAM M	1986	...	BIOCHEMISTRY-US	V25	P2633	2.5	10.1021/bi00357a052	1
5	0.00			6	0.00	1.00	0.00	MILLER SD (1995)	MILLER SD	1995	...	IMMUNOL REV	V144	P225	2.5	10.1111/j.1600-065X.1995.tb00071.x	1
8	5.14	1972	1977	6	0.00	1.01	0.00	AARLI JA (1970)	AARLI JA	1970	...	CLIN EXP IMMUNOL	V7	P23	4.5		0
14	7.47	2016	2020	6	0.00	1.01	0.00	Basta IZ (2012)	Basta IZ	2012	...	NEUROL SCI	V33	P1375	5.5	10.1007/s10072-012-1170-2	2
21	11.56	1979	1988	6	0.00	1.03	0.00	LEFVERT AK (1978)	LEFVERT AK	1978	...	SCAND J IMMUNOL	V8	P525	8.5		3
12	0.00			6	0.00	1.00	0.00	Ramos-Fransi A (2015)	Ramos-Fransi A	2015	...	EUR J NEUROL	V22	P1056	5.5	10.1111/ene.12703	2
10	4.11	2008	2018	6	0.00	1.00	0.00	Le Panse R (2006)	Le Panse R	2006	...	J IMMUNOL	V177	P7868	11.5	10.4049/jimmunol.177.11.7868	7
11	6.46	1988	1994	6	0.00	1.00	0.00	ATASSI MZ (1987)	ATASSI MZ	1987	...	FASEB J	V46	P2538	4.5		1
2	0.00			6	0.01	1.00	0.00	JOLLY F (1900)	JOLLY F	1900	...	V32	V0	P1	73.5		0
17	9.09	2003	2010	6	0.00	1.01	0.00	Romi F (2000)	Romi F	2000	...	ARCH NEUROL-CHICAGO	V57	P1596	6.5	10.1001/archneur.57.11.1596	6
8	5.04	1967	1976	6	0.00	1.02	0.00	KEYNES G (1949)	KEYNES G	1949	...	BR MED J	V2	P611	26.5		0
16	10.18	2002	2004	6	0.00	1.01	0.00	Muller-Hermelink HK (2000)	Muller-Hermelink HK	2000	...	CURR OPIN ONCOL	V12	P426	2.5	10.1097/00001622-200009000-00007	4
21	8.82	2013	2022	6	0.01	1.06	0.00	Suzuki S (2009)	Suzuki S	2009	...	ARCH NEUROL-CHICAGO	V66	P1334	8.5	10.1001/archneurol.2009.229	13
23	13.88	1988	1993	6	0.00	1.01	0.00	TZARTOS SJ (1985)	TZARTOS SJ	1985	...	J IMMUNOL	V134	P2343	6.5		1
17	9.58	1994	2000	6	0.01	1.05	0.00	BROWN JH (1993)	BROWN JH	1993	...	NATURE	V364	P33	2.5	10.1038/364033a0	1
4	0.00			6	0.00	1.00	0.00	HAWKEY CJ (1981)	HAWKEY CJ	1981	...	J NEUROL NEUROSUR PS	V44	P469	17.5	10.1136/jnnp.44.6.469	3
12	7.02	2020	2022	6	0.01	1.04	0.00	Abraham A (2018)	Abraham A	2018	...	MUSCLE NERVE	V57	P240	2.5	10.1002/mus.25720	2
8	5.34	1990	1991	6	0.00	1.01	0.00	ROTHBARD JB (1988)	ROTHBARD JB	1988	...	EMBO J	V7	P93	2.5	10.1002/j.1460-2075.1988.tb02787.x	1
29	15.48	2016	2020	6	0.00	1.01	0.00	Verschuuren JJGM (2013)	Verschuuren JJGM	2013	...	AUTOIMMUN REV	V12	P918	4.5	10.1016/j.autrev.2013.03.001	5
16	8.40	2017	2022	6	0.00	1.03	0.00	Cao YH (2016)	Cao YH	2016	...	J IMMUNOL	V196	P2075	3.5	10.4049/jimmunol.1501339	7
8	4.96	1966	1976	6	0.01	1.03	0.00	DESMEDT JE (1957)	DESMEDT JE	1957	...	NATURE	V179	P156	13.5	10.1038/179156a0	8
18	11.15	1966	1976	6	0.01	1.12	0.00	GROB D (1958)	GROB D	1958	...	J CHRONIC DIS	V8	P536	10.5	10.1016/0021-9681(58)90009-2	0
25	14.85	2012	2015	6	0.00	1.00	0.00	Kawakami Y (2011)	Kawakami Y	2011	...	NEUROLOGY	V77	P1819	2.5	10.1212/WNL.0b013e318237f660	5
16	8.70	2014	2018	6	0.00	1.01	0.00	Cufi P (2013)	Cufi P	2013	...	ANN NEUROL	V73	P281	2.5	10.1002/ana.23791	7
17	10.04	2019	2022	6	0.00	1.05	0.00	Cuzzubbo S (2017)	Cuzzubbo S	2017	...	EUR J CANCER	V73	P1	2.5	10.1016/j.ejca.2016.12:001, 10.1016/j.ejca.2016.12.001	13
17	7.21	1991	1998	6	0.00	1.01	0.00	CARLSSON B (1990)	CARLSSON B	1990	...	IMMUNOGENETICS	V31	P285	7.5	10.1007/BF02115001	6
28	16.56	1978	1983	6	0.00	1.02	0.00	BEVAN S (1977)	BEVAN S	1977	...	NATURE	V267	P263	1.5	10.1038/267263a0	3
7	4.29	1976	1980	6	0.00	1.01	0.00	Lindstrom J. (1974)	Lindstrom J.	1974	...	SYNAPTIC TRANSMISSIO	V0	P191	1.5		3
21	6.74	2013	2022	6	0.00	1.01	0.00	Costa J (2004)	Costa J	2004	...	CLIN NEUROPHYSIOL	V115	P2776	12.5	10.1016/j.clinph.2004.05.024	2
21	12.30	2020	2022	6	0.00	1.02	0.00	Schneider-Gold C (2019)	Schneider-Gold C	2019	...	THER ADV NEUROL DISO	V12	P0	1.5	10.1177/1756286419832242	11
24	13.11	1991	1998	6	0.00	1.01	0.00	LENNON VA (1989)	LENNON VA	1989	...	NEUROLOGY	V39	P1069	3.5	10.1212/WNL.39.8.1069	1
14	8.75	1992	1995	6	0.00	1.00	0.00	PETTE M (1990)	PETTE M	1990	...	NEUROLOGY	V40	P1770	2.5	10.1212/WNL.40.11.1770	1
14	8.88	1999	2001	6	0.00	1.03	0.00	Shi FD (1998)	Shi FD	1998	...	CLIN EXP IMMUNOL	V111	P506	1.5		1
4	0.00			6	0.00	1.00	0.00	BROCKES JP (1975)	BROCKES JP	1975	...	BIOCHEMISTRY-US	V14	P2100	8.5	10.1021/bi00681a009	3
19	11.23	2019	2022	6	0.00	1.02	0.00	Suzuki S (2017)	Suzuki S	2017	...	NEUROLOGY	V89	P1127	2.5	10.1212/WNL.0000000000004359	13
7	4.33	1971	1978	6	0.00	1.01	0.00	STRAUSS AJL (1966)	STRAUSS AJL	1966	...	THYMUS EXPERIMENTAL	V0	P416	4.5		0
24	8.69	2004	2007	6	0.00	1.04	0.00	Batocchi AP (1999)	Batocchi AP	1999	...	NEUROLOGY	V52	P447	7.5	10.1212/WNL.52.3.447	12
13	5.85	1994	2006	6	0.01	1.03	0.00	BARAKA A (1992)	BARAKA A	1992	...	CAN J ANAESTH	V39	P476	3.5	10.1007/BF03008713	12
17	8.93	2017	2022	6	0.00	1.02	0.00	Iorio R (2015)	Iorio R	2015	...	J NEUROL	V262	P1115	4.5	10.1007/s00415-014-7532-3	11
18	10.07	1995	2001	6	0.00	1.00	0.00	LOUTRARI H (1992)	LOUTRARI H	1992	...	EUR J IMMUNOL	V22	P2449	7.5	10.1002/eji.1830220939	1
20	9.47	1988	2000	6	0.00	1.01	0.00	TZARTOS S (1983)	TZARTOS S	1983	...	FEBS LETT	V158	P116	9.5	10.1016/0014-5793(83)80688-7	1
9	5.08	2017	2020	6	0.00	1.01	0.00	Keung B (2013)	Keung B	2013	...	J NEUROL NEUROSUR PS	V84	P1407	3.5	10.1136/jnnp-2012-303664	11
11	6.92	2016	2017	6	0.03	1.23	0.00	Loochtan AI (2015)	Loochtan AI	2015	...	MUSCLE NERVE	V52	P307	1.5	10.1002/mus.24648	13
25	16.16	1966	1974	6	0.01	1.12	0.00	WHITE RG (1962)	WHITE RG	1962	...	LANCET	V2	P120	4.5		0
13	7.32	2012	2016	6	0.00	1.04	0.00	Benatar M (2007)	Benatar M	2007	...	NEUROLOGY	V68	P2144	6.5	10.1212/01.wnl.0000263481.14289.90	2
11	6.79	2012	2014	6	0.00	1.00	0.00	Weatherbee SD (2006)	Weatherbee SD	2006	...	DEVELOPMENT	V133	P4993	7.5	10.1242/dev.02696	5
32	18.90	1996	2000	6	0.00	1.03	0.00	OKUMURA S (1994)	OKUMURA S	1994	...	ANN NEUROL	V36	P704	3.5	10.1002/ana.410360504	1
10	6.74	1970	1973	6	0.00	1.01	0.00	STRAUSS AJL (1967)	STRAUSS AJL	1967	...	J IMMUNOL	V99	P945	4.5		0
5	0.00			6	0.00	1.00	0.00	EMERYK B (1976)	EMERYK B	1976	...	J NEUROL	V211	P155	13.5	10.1007/BF00313359	0
26	15.23	2020	2022	6	0.02	1.36	0.00	Gilhus NE (2018)	Gilhus NE	2018	...	J NEUROL	V265	P1251	2.5	10.1007/s00415-018-8751-9	14
10	6.49	1967	1975	6	0.00	1.02	0.00	BEUTNER EH (1966)	BEUTNER EH	1966	...	ANN NY ACAD SCI	V135	P588	5.5	10.1111/j.1749-6632.1966.tb45506.x	0
9	5.74	2004	2006	6	0.00	1.02	0.00	Polizzi A (2000)	Polizzi A	2000	...	TERATOLOGY	V62	P332	5.5	10.1002/1096-9926(200011)62:5<332::AID-TERA7>3.0.CO;2-E	12
23	14.35	1997	1999	6	0.00	1.02	0.00	Hawke S (1996)	Hawke S	1996	...	IMMUNOL TODAY	V17	P307	1.5	10.1016/0167-5699(96)10022-0	1
27	14.30	2012	2017	6	0.00	1.01	0.00	Gomez AM (2010)	Gomez AM	2010	...	AUTOIMMUNITY	V43	P353	3.5	10.3109/08916930903555943	3
14	6.77	1981	1984	6	0.00	1.01	0.00	DAU PC (1980)	DAU PC	1980	...	MUSCLE NERVE	V3	P468	1.5	10.1002/mus.880030603	3
16	6.78	2010	2019	6	0.00	1.01	0.00	Heldal AT (2009)	Heldal AT	2009	...	NEUROLOGY	V73	P150	4.5	10.1212/WNL.0b013e3181ad53c2	2
11	6.83	1991	1994	6	0.00	1.01	0.00	NODA M (1982)	NODA M	1982	...	NATURE	V299	P793	11.5	10.1038/299793a0	1
16	9.90	1995	1998	6	0.00	1.01	0.00	MOIOLA L (1994)	MOIOLA L	1994	...	J CLIN INVEST	V93	P1020	2.5	10.1172/JCI117050	1
10	5.72	2003	2008	5	0.00	1.01	0.00	Venuta F (1999)	Venuta F	1999	...	EUR J CARDIO-THORAC	V15	P621	8.5	10.1016/S1010-7940(99)00052-4	4
21	10.44	2012	2018	5	0.00	1.00	0.00	Stalberg EV (2009)	Stalberg EV	2009	...	MUSCLE NERVE	V40	P331	3.5	10.1002/mus.21424	2
12	5.97	2006	2014	5	0.00	1.01	0.00	Hughes BW (2004)	Hughes BW	2004	...	SEMIN NEUROL	V24	P21	8.5	10.1055/s-2004-829585	2
11	5.38	2017	2022	5	0.00	1.01	0.00	Kupersmith MJ (2009)	Kupersmith MJ	2009	...	J NEUROL	V256	P1314	12.5	10.1007/s00415-009-5120-8	2
11	7.02	1980	1982	5	0.00	1.03	0.00	HUANG SW (1977)	HUANG SW	1977	...	J NEUROL NEUROSUR PS	V40	P1053	3.5	10.1136/jnnp.40.11.1053	9
9	4.81	2003	2010	5	0.00	1.00	0.00	SHILLITO P (1995)	SHILLITO P	1995	...	ANN NEUROL	V38	P714	14.5	10.1002/ana.410380505	10
3	0.00			5	0.00	1.00	0.00	Duan RS (2002)	Duan RS	2002	...	J AUTOIMMUN	V19	P169	6.5	10.1006/jaut.2002.0618	2
10	6.52	1993	1994	5	0.00	1.00	0.00	SUN JB (1991)	SUN JB	1991	...	J IMMUNOL	V146	P1490	1.5		1
4	0.00			5	0.00	1.00	0.00	Hill ME (2008)	Hill ME	2008	...	J NEUROIMMUNOL	V201	P50	1.5	10.1016/j.jneuroim.2008.06.027	4
12	6.70	1966	1980	5	0.00	1.03	0.00	ALARCONSEGOVIA D (1963)	ALARCONSEGOVIA D	1963	...	LANCET	V2	P662	6.5		0
18	7.55	2010	2011	5	0.00	1.01	0.00	Illa I (2008)	Illa I	2008	...	J NEUROIMMUNOL	V201	P90	2.5	10.1016/j.jneuroim.2008.04.039	2
10	6.52	1993	1994	5	0.00	1.00	0.00	SALVETTI M (1991)	SALVETTI M	1991	...	ANN NEUROL	V29	P508	1.5	10.1002/ana.410290510	1
9	5.82	1986	1989	5	0.00	1.01	0.00	BRAY JJ (1982)	BRAY JJ	1982	...	J IMMUNOL	V128	P105	5.5		3
4	0.00			5	0.00	1.00	0.00	Gilhus NE (2012)	Gilhus NE	2012	...	CURR OPIN NEUROL	V25	P523	1.5	10.1097/WCO.0b013e3283572588	2
7	4.36	1981	1985	5	0.00	1.00	0.00	TSUJIHATA M (1979)	TSUJIHATA M	1979	...	NEUROLOGY	V29	P654	1.5	10.1212/WNL.29.5.654	3
5	0.00			5	0.00	1.00	0.00	Unwin N (2005)	Unwin N	2005	...	J MOL BIOL	V346	P967	11.5	10.1016/j.jmb.2004.12.031	3
8	5.36	1966	1969	5	0.00	1.01	0.00	KEYNES G (1955)	KEYNES G	1955	...	BRIT J SURG	V42	P449	11.5	10.1002/bjs.18004217502	0
10	5.85	2020	2022	5	0.00	1.01	0.00	Huang X (2018)	Huang X	2018	...	FRONT NEUROL	V9	P0	3.5	10.3389/fneur.2018.00077	2
10	6.38	2004	2006	5	0.00	1.01	0.00	Yoshikawa H (2002)	Yoshikawa H	2002	...	J CLIN NEUROSCI	V9	P627	3.5	10.1054/jocn.2001.0907	2
25	12.22	2017	2022	5	0.00	1.04	0.00	Wendell LC (2011)	Wendell LC	2011	...	NEUROHOSPITALIST	V1	P16	7.5	10.1177/1941875210382918	2
13	7.56	1980	1987	5	0.00	1.00	0.00	BEHAN PO (1979)	BEHAN PO	1979	...	LANCET	V2	P438	1.5		3
21	9.56	1998	2002	5	0.00	1.02	0.00	GROB D (1995)	GROB D	1995	...	NEUROLOGY	V45	P338	3.5	10.1212/WNL.45.2.338	3
5	0.00			5	0.00	1.00	0.00	ESPINOSA E (1968)	ESPINOSA E	1968	...	J IMMUNOL	V100	P1020	3.5		0
16	8.67	2015	2019	5	0.00	1.03	0.00	Priola AM (2014)	Priola AM	2014	...	CLIN RADIOL	V69	PE230	1.5	10.1016/j.crad.2014.01.005	7
9	5.34	2004	2008	5	0.00	1.00	0.00	NOVELLINO L (1994)	NOVELLINO L	1994	...	INT SURG	V79	P378	13.5		4
9	5.50	1992	1996	5	0.00	1.00	0.00	ZODA T (1991)	ZODA T	1991	...	J IMMUNOL	V146	P663	4.5		3
15	8.32	2019	2022	5	0.00	1.01	0.00	Blum S (2015)	Blum S	2015	...	J CLIN NEUROSCI	V22	P1164	4.5	10.1016/j.jocn.2015.01.022	2
8	5.27	2006	2007	5	0.00	1.01	0.00	Aarli JA (2003)	Aarli JA	2003	...	ANN NY ACAD SCI	V998	P424	3.5	10.1196/annals.1254.055	2
21	8.57	1998	2011	5	0.00	1.01	0.00	Dewey CW (1997)	Dewey CW	1997	...	J VET INTERN MED	V11	P50	1.5	10.1111/j.1939-1676.1997.tb00073.x	10
12	6.81	1997	2002	5	0.00	1.01	0.00	GAJDOS P (1993)	GAJDOS P	1993	...	J NEUROL NEUROSUR PS	V56	P1157	7.5		2
4	0.00			5	0.00	1.00	0.00	GAMMON G (1989)	GAMMON G	1989	...	NATURE	V342	P183	3.5	10.1038/342183a0	1
8	5.01	2011	2013	5	0.00	1.02	0.00	Okada K (2006)	Okada K	2006	...	SCIENCE	V312	P1802	6.5	10.1126/science.1127142	5
19	8.56	2000	2004	5	0.00	1.01	0.00	SOUADJIAN JV (1974)	SOUADJIAN JV	1974	...	ARCH INTERN MED	V134	P374	26.5	10.1001/archinte.134.2.374	4
21	12.28	1997	2001	5	0.00	1.04	0.00	DEGLIESPOSTI MA (1992)	DEGLIESPOSTI MA	1992	...	IMMUNOGENETICS	V35	P355	5.5		6
11	6.49	1976	1981	5	0.00	1.02	0.00	LAMBERT EH (1971)	LAMBERT EH	1971	...	ANN NY ACAD SCI	V183	P183	6.5	10.1111/j.1749-6632.1971.tb30750.x	3
18	9.92	2010	2015	5	0.00	1.03	0.00	Detterbeck FC (2006)	Detterbeck FC	2006	...	ANN THORAC SURG	V81	P2328	5.5	10.1016/j.athoracsur.2005.11.067	4
4	0.00			5	0.00	1.00	0.00	DALY JJ (1964)	DALY JJ	1964	...	BRIT MED J	V1	P748	2.5	10.1136/bmj.1.5385.748	0
11	7.15	1977	1979	5	0.00	1.01	0.00	SANDERS DB (1976)	SANDERS DB	1976	...	ANN NY ACAD SCI	V274	P319	1.5	10.1111/j.1749-6632.1976.tb47695.x	3
4	0.00			5	0.00	1.00	0.00	Lefvert A K (1986)	Lefvert A K	1986	...	CONCEPTS IMMUNOPATHOL	V3	P285	0.5		3
4	0.00			5	0.00	1.00	0.00	Kimura T (2013)	Kimura T	2013	...	EUR J CARDIO-THORAC	V44	PE214	2.5	10.1093/ejcts/ezt305	4
7	0.00			5	0.00	1.00	0.00	HENZE A (1984)	HENZE A	1984	...	SCAND J THORAC CARD	V18	P235	35.5	10.3109/14017438409109897	4
34	16.63	2017	2022	5	0.00	1.02	0.00	Gilhus NE (2015)	Gilhus NE	2015	...	EUR J NEUROL	V22	P17	4.5	10.1111/ene.12599	2
3	0.00			5	0.00	1.00	0.00	ABRAMSKY O (1974)	ABRAMSKY O	1974	...	ISRAEL J MED SCI	V10	P1167	0.5		0
17	8.67	2015	2020	5	0.00	1.00	0.00	Wang Z (2012)	Wang Z	2012	...	SCAND J IMMUNOL	V76	P54	4.5	10.1111/j.1365-3083.2012.02703.x	7
6	0.00			5	0.00	1.00	0.00	MITTAG T (1981)	MITTAG T	1981	...	MUSCLE NERVE	V4	P16	2.5	10.1002/mus.880040105	3
14	9.01	1997	1998	5	0.00	1.00	0.00	GILHUS NE (1995)	GILHUS NE	1995	...	J NEUROIMMUNOL	V56	P65	2.5	10.1016/0165-5728(94)00134-A	6
15	9.69	1985	1988	5	0.00	1.02	0.00	TINDALL RSA (1981)	TINDALL RSA	1981	...	ANN NEUROL	V10	P437	5.5	10.1002/ana.410100506	3
17	10.24	1994	1998	5	0.00	1.01	0.00	VINCENT A (1993)	VINCENT A	1993	...	ANN NY ACAD SCI	V681	P529	2.5	10.1111/j.1749-6632.1993.tb22936.x	3
11	5.43	2016	2022	5	0.00	1.00	0.00	Heldal AT (2014)	Heldal AT	2014	...	PLOS ONE	V9	P0	6.5	10.1371/journal.pone.0114060	2
15	9.42	2017	2018	5	0.01	1.15	0.00	Shirai T (2016)	Shirai T	2016	...	JPN J CLIN ONCOL	V46	P86	0.5	10.1093/jjco/hyv158	13
9	5.37	2017	2019	5	0.00	1.03	0.00	Castro Diana (2013)	Castro Diana	2013	...	J CLIN NEUROMUSCUL DIS	V14	P95	3.5	10.1097/CND.0b013e318253a48e	10
9	5.95	1967	1973	5	0.01	1.04	0.00	VETTERS JM (1965)	VETTERS JM	1965	...	IMMUNOLOGY	V9	P93	6.5		0
13	7.21	2019	2022	5	0.00	1.03	0.00	Pasnoor M (2016)	Pasnoor M	2016	...	NEUROLOGY	V87	P57	5.5	10.1212/WNL.0000000000002795	2
8	5.16	1988	1991	5	0.00	1.01	0.00	KIRCHNER T (1986)	KIRCHNER T	1986	...	VIRCHOWS ARCH B	V52	P237	4.5	10.1007/BF02889966	6
15	9.56	2000	2002	5	0.00	1.04	0.00	Shi FD (1999)	Shi FD	1999	...	J IMMUNOL	V162	P5757	1.5		1
3	0.00			5	0.00	1.00	0.00	PALETTO AE (1982)	PALETTO AE	1982	...	INT SURG	V67	P13	1.5		0
12	7.59	1981	1984	5	0.00	1.01	0.00	MASTERS CL (1977)	MASTERS CL	1977	...	AM J MED	V63	P689	5.5	10.1016/0002-9343(77)90153-X	3
3	0.00			5	0.00	1.00	0.00	DYCK PJ (1986)	DYCK PJ	1986	...	NEW ENGL J MED	V314	P461	9.5	10.1056/NEJM198602203140801	12
15	8.30	1977	1986	5	0.00	1.01	0.00	BOYUM A (1968)	BOYUM A	1968	...	SCAND J CLIN LAB INV	VS 21	P77	12.5		9
19	10.75	1998	2003	5	0.00	1.01	0.00	MYGLAND A (1994)	MYGLAND A	1994	...	J NEUROL NEUROSUR PS	V57	P843	5.5	10.1136/jnnp.57.7.843	6
10	6.22	2020	2022	5	0.00	1.01	0.00	Barnett C (2017)	Barnett C	2017	...	NEUROLOGY	V89	P2357	3.5	10.1212/WNL.0000000000004676	2
12	5.82	1992	2002	5	0.00	1.02	0.00	KEESEY JC (1989)	KEESEY JC	1989	...	MUSCLE NERVE	V12	P613	10.5	10.1002/mus.880120802	2
5	0.00			5	0.00	1.00	0.00	Matsui N (2009)	Matsui N	2009	...	J NEUROL NEUROSUR PS	V80	P1168	10.5	10.1136/jnnp.2008.152637	2
25	13.54	1992	1999	5	0.00	1.00	0.00	BELLONE M (1991)	BELLONE M	1991	...	J IMMUNOL	V147	P1484	3.5		1
4	0.00			5	0.00	1.00	0.00	Skeie GO (2003)	Skeie GO	2003	...	MUSCLE NERVE	V27	P81	1.5	10.1002/mus.10294	6
13	7.32	2012	2016	5	0.00	1.00	0.00	Burns TM (2010)	Burns TM	2010	...	MUSCLE NERVE	V42	P5	5.5	10.1002/mus.21713	2
18	9.49	1997	2004	5	0.00	1.02	0.00	AHLBERG R (1994)	AHLBERG R	1994	...	NEUROLOGY	V44	P1732	3.5	10.1212/WNL.44.9.1732	1
6	0.00			5	0.00	1.00	0.00	LISAK RP (1983)	LISAK RP	1983	...	NEUROLOGY	V33	P604	5.5	10.1212/WNL.33.5.604	3
20	11.82	2019	2022	5	0.01	1.07	0.00	Nacu A (2015)	Nacu A	2015	...	AUTOIMMUNITY	V48	P362	4.5	10.3109/08916934.2015.1030614	2
3	0.00			5	0.00	1.00	0.00	Lindstrom J. (1981)	Lindstrom J.	1981	...	RECEPTORS AND RECOGNITION SERIES B	V13	P161	1.5		1
8	5.37	1972	1975	5	0.00	1.01	0.00	NAMBA T (1969)	NAMBA T	1969	...	NEUROLOGY	V19	P173	2.5	10.1212/WNL.19.2.173	0
11	0.00			5	0.00	1.00	0.00	Cutter G (2019)	Cutter G	2019	...	MUSCLE NERVE	V60	P707	1.5	10.1002/mus.26695	2
8	5.19	2007	2008	5	0.00	1.02	0.00	Kazatchkine MD (2001)	Kazatchkine MD	2001	...	NEW ENGL J MED	V345	P747	6.5	10.1056/NEJMra993360	2
7	4.59	1981	1982	5	0.00	1.00	0.00	MITTAG TW (1978)	MITTAG TW	1978	...	MOL PHARMACOL	V14	P60	2.5		3
6	0.00			5	0.00	1.00	0.00	TZARTOS SJ (1990)	TZARTOS SJ	1990	...	J NEUROCHEM	V54	P51	2.5	10.1111/j.1471-4159.1990.tb13282.x	1
7	4.52	1966	1974	5	0.00	1.01	0.00	BRODY IA (1964)	BRODY IA	1964	...	ARCH NEUROL-CHICAGO	V11	P350	6.5	10.1001/archneur.1964.00460220012002	8
11	6.94	1976	1979	5	0.01	1.05	0.00	HOROWITZ SH (1975)	HOROWITZ SH	1975	...	ARCH NEUROL-CHICAGO	V32	P84	2.5	10.1001/archneur.1975.00490440034004	8
9	5.87	1994	1996	5	0.00	1.01	0.00	OSULLIVAN D (1991)	OSULLIVAN D	1991	...	J IMMUNOL	V147	P2663	2.5		1
2	0.00			5	0.00	1.00	0.00	CHORZELS.TP (1966)	CHORZELS.TP	1966	...	ARCH DERMATOL	V93	P570	3.5	10.1001/archderm.93.5.570	0
5	0.00			5	0.00	1.00	0.00	GROB D (1953)	GROB D	1953	...	JAMA-J AM MED ASSOC	V153	P529	22.5	10.1001/jama.1953.02940230001001	0
14	9.08	1995	1997	5	0.00	1.03	0.00	LINK J (1994)	LINK J	1994	...	ANN NEUROL	V35	P197	1.5	10.1002/ana.410350211	1
8	5.26	1973	1976	5	0.00	1.00	0.00	GOLDSTEIN G (1971)	GOLDSTEIN G	1971	...	ANN NY ACAD SCI	V183	P230	4.5	10.1111/j.1749-6632.1971.tb30754.x	0
4	0.00			5	0.00	1.00	0.00	Koneczny I (2017)	Koneczny I	2017	...	J AUTOIMMUN	V77	P104	2.5	10.1016/j.jaut.2016.11.005	5
3	0.00			5	0.00	1.00	0.00	VIETS HR (1961)	VIETS HR	1961	...	MYASTHENIA GRAVIS ED	V0	P127	4.5		8
12	7.03	1990	1996	5	0.00	1.01	0.00	ACHAORBEA H (1988)	ACHAORBEA H	1988	...	CELL	V54	P263	5.5	10.1016/0092-8674(88)90558-2	1
17	5.97	2003	2011	5	0.00	1.02	0.00	CHRISTENSEN PB (1995)	CHRISTENSEN PB	1995	...	ACTA NEUROL SCAND	V91	P192	13.5		2
10	6.11	1990	1994	5	0.00	1.02	0.00	OKSENBERG JR (1989)	OKSENBERG JR	1989	...	P NATL ACAD SCI USA	V86	P988	4.5	10.1073/pnas.86.3.988	1
13	7.61	2020	2022	5	0.00	1.01	0.00	Cron MA (2018)	Cron MA	2018	...	ANN NY ACAD SCI	V1412	P137	1.5	10.1111/nyas.13519	7
13	8.35	1981	1983	5	0.00	1.00	0.00	DRACHMAN DB (1978)	DRACHMAN DB	1978	...	P NATL ACAD SCI USA	V75	P3422	3.5	10.1073/pnas.75.7.3422	3
10	5.41	1992	1999	5	0.00	1.00	0.00	PESCARMONA E (1990)	PESCARMONA E	1990	...	AM J CLIN PATHOL	V93	P190	8.5	10.1093/ajcp/93.2.190	4
14	8.45	1988	1993	5	0.00	1.00	0.00	BARKAS T (1987)	BARKAS T	1987	...	SCIENCE	V235	P77	2.5	10.1126/science.2432658	1
6	0.00			5	0.00	1.00	0.00	Goldstein G (1967)	Goldstein G	1967	...	CLIN EXP IMMUNOL	V2	P257	2.5		0
23	13.01	1998	2003	5	0.00	1.04	0.00	Busch C (1996)	Busch C	1996	...	ANN SURG	V224	P225	4.5	10.1097/00000658-199608000-00017	4
6	0.00			5	0.00	1.00	0.00	ODA K (1980)	ODA K	1980	...	NEUROLOGY	V30	P543	1.5	10.1212/WNL.30.5.543	3
2	0.00			5	0.00	1.00	0.00	KEYNES G (1946)	KEYNES G	1946	...	BRIT J SURG	V33	P201	26.5	10.1002/bjs.18003313102	0
11	5.58	1967	1984	5	0.00	1.01	0.00	Weigert C. (1901)	Weigert C.	1901	...	NEUROL CENT	V20	P597	76.5		0
26	15.36	2019	2022	5	0.01	1.10	0.00	Brahmer JR (2018)	Brahmer JR	2018	...	J CLIN ONCOL	V36	P1714	2.5	10.1200/JCO.2017.77.6385	13
15	9.36	1997	1999	5	0.00	1.01	0.00	WEINER HL (1994)	WEINER HL	1994	...	ANNU REV IMMUNOL	V12	P809	3.5	10.1146/annurev.iy.12.040194.004113	1
1	0.00			5	0.00	1.00	0.00	BEUTNER EH (1967)	BEUTNER EH	1967	...	IMMUNOLOGY	V12	P327	0.5		0
12	7.83	1992	1993	5	0.00	1.01	0.00	NEWSOMDAVIS J (1989)	NEWSOMDAVIS J	1989	...	J AUTOIMMUN	V2	P101	2.5	10.1016/0896-8411(89)90121-2	1
7	4.39	1993	1996	5	0.00	1.00	0.00	COOK L (1988)	COOK L	1988	...	J CLIN IMMUNOL	V8	P23	4.5	10.1007/BF00915153	12
3	0.00			5	0.01	1.00	0.00	Dieckmann D (2001)	Dieckmann D	2001	...	J EXP MED	V193	P1303	3.5	10.1084/jem.193.11.1303	1
17	9.62	2016	2019	5	0.00	1.00	0.00	Gallardo E (2014)	Gallardo E	2014	...	AUTOIMMUN REV	V13	P1003	3.5	10.1016/j.autrev.2014.08.039	5
9	5.81	1966	1974	5	0.00	1.01	0.00	EATON LM (1957)	EATON LM	1957	...	JAMA-J AM MED ASSOC	V163	P1117	13.5	10.1001/jama.1957.02970480021005	8
10	5.97	2011	2014	5	0.00	1.02	0.00	Wright CD (2005)	Wright CD	2005	...	J THORAC CARDIOV SUR	V130	P1413	8.5	10.1016/j.jtcvs.2005.07.026	4
11	7.07	1978	1980	5	0.00	1.00	0.00	GRANATO DA (1976)	GRANATO DA	1976	...	P NATL ACAD SCI USA	V73	P2872	2.5	10.1073/pnas.73.8.2872	3
5	0.00			5	0.00	1.00	0.00	BICKERSTAFF ER (1960)	BICKERSTAFF ER	1960	...	BRAIN	V83	P638	5.5	10.1093/brain/83.4.638	8
10	6.32	1981	1984	5	0.00	1.01	0.00	GOLDMAN AJ (1975)	GOLDMAN AJ	1975	...	NEUROLOGY	V25	P1021	7.5	10.1212/WNL.25.11.1021	0
12	7.43	1966	1976	5	0.00	1.02	0.00	MILLER JF (1961)	MILLER JF	1961	...	LANCET	V2	P748	8.5		0
11	6.33	2005	2010	5	0.00	1.00	0.00	Wylam ME (2003)	Wylam ME	2003	...	J PEDIATR-US	V143	P674	6.5	10.1067/S0022-3476(03)00300-7	2
10	5.96	1999	2003	5	0.00	1.00	0.00	Meager A (1997)	Meager A	1997	...	LANCET	V350	P1596	5.5	10.1016/S0140-6736(05)64012-3	6
12	7.36	1976	1980	5	0.00	1.02	0.00	JONDAL M (1972)	JONDAL M	1972	...	J EXP MED	V136	P207	4.5	10.1084/jem.136.2.207	9
13	8.71	1988	1989	5	0.00	1.01	0.00	WHITING PJ (1986)	WHITING PJ	1986	...	NEUROLOGY	V36	P612	1.5	10.1212/WNL.36.5.612	6
10	6.22	2020	2022	5	0.00	1.01	0.00	Xue L (2017)	Xue L	2017	...	EUR J CARDIO-THORAC	V52	P692	3.5	10.1093/ejcts/ezx163	4
8	5.18	2011	2012	5	0.00	1.01	0.00	Gajdos P (2008)	Gajdos P	2008	...	COCHRANE DB SYST REV	V0	P0	3.5	10.1002/14651858.CD002277.pub3	2
19	10.14	2016	2020	5	0.00	1.00	0.00	Thiruppathi M (2012)	Thiruppathi M	2012	...	CLIN IMMUNOL	V145	P209	5.5	10.1016/j.clim.2012.09.012	7
8	4.86	1982	1988	5	0.00	1.01	0.00	WEKERLE H (1978)	WEKERLE H	1978	...	EUR J IMMUNOL	V8	P579	9.5	10.1002/eji.1830080808	6
25	15.11	1998	2001	5	0.00	1.06	0.00	VIEIRA ML (1993)	VIEIRA ML	1993	...	J NEUROIMMUNOL	V47	P115	5.5	10.1016/0165-5728(93)90021-P	6
14	7.28	2010	2016	5	0.00	1.01	0.00	Padua L (2001)	Padua L	2001	...	NEUROL SCI	V22	P363	8.5	10.1007/s100720100066	2
3	0.00			5	0.00	1.00	0.00	OLANOW CW (1987)	OLANOW CW	1987	...	ANN NY ACAD SCI	V505	P595	2.5		4
2	0.00			5	0.00	1.00	0.00	BRENNER T (1980)	BRENNER T	1980	...	P NATL ACAD SCI-BIOL	V77	P3635	3.5	10.1073/pnas.77.6.3635	3
15	9.54	2002	2004	5	0.00	1.00	0.00	Jaretzki III A (1997)	Jaretzki III A	1997	...	NEUROLOGY S5	V48	P52	5.5		4
13	7.72	2012	2015	5	0.00	1.00	0.00	Cartaud A (2004)	Cartaud A	2004	...	J CELL BIOL	V165	P505	9.5	10.1083/jcb.200307164	5
13	7.76	2016	2018	5	0.00	1.01	0.00	Alkhawajah NM (2013)	Alkhawajah NM	2013	...	MUSCLE NERVE	V48	P705	3.5	10.1002/mus.23964	2
17	8.94	2006	2013	5	0.00	1.00	0.00	Kong XC (2004)	Kong XC	2004	...	EMBO REP	V5	P183	7.5	10.1038/sj.embor.7400065	5
26	13.35	2014	2019	5	0.00	1.02	0.00	Meriggioli MN (2012)	Meriggioli MN	2012	...	EXPERT REV CLIN IMMU	V8	P427	3.5	10.1586/eci.12.34, 10.1586/ECI.12.34	5
9	4.58	2011	2017	5	0.00	1.00	0.00	Cakar F (2007)	Cakar F	2007	...	EUR J CARDIO-THORAC	V31	P501	9.5	10.1016/j.ejcts.2006.12.016	4
11	6.06	2010	2015	5	0.00	1.00	0.00	Losen M (2005)	Losen M	2005	...	BRAIN	V128	P2327	9.5	10.1093/brain/awh612	3
6	0.00			5	0.00	1.00	0.00	ALTER M (1960)	ALTER M	1960	...	NEUROLOGY	V10	P793	10.5	10.1212/WNL.10.8.793	0
11	0.00			5	0.00	1.00	0.00	CULLCANDY SG (1980)	CULLCANDY SG	1980	...	J PHYSIOL-LONDON	V299	P621	13.5	10.1113/jphysiol.1980.sp013145	3
17	10.36	1977	1981	5	0.00	1.02	0.00	PAPATESTAS AE (1976)	PAPATESTAS AE	1976	...	ANN NY ACAD SCI	V274	P555	2.5	10.1111/j.1749-6632.1976.tb47715.x	9
3	0.00			5	0.00	1.00	0.00	OSSERMAN KE (1953)	OSSERMAN KE	1953	...	AMA ARCH NEUROL PSY	V70	P385	12.5	10.1001/archneurpsyc.1953.02320330110009	0
16	10.17	1979	1981	5	0.00	1.01	0.00	SIMPSON JA (1976)	SIMPSON JA	1976	...	ANN NY ACAD SCI	V274	P382	3.5	10.1111/j.1749-6632.1976.tb47699.x	9
16	7.52	1997	1998	5	0.00	1.02	0.00	SHELTON GD (1990)	SHELTON GD	1990	...	J VET INTERN MED	V4	P281	7.5	10.1111/j.1939-1676.1990.tb03124.x	10
9	6.04	1967	1971	5	0.00	1.00	0.00	MCFARLIN DE (1966)	MCFARLIN DE	1966	...	ANN NY ACAD SCI	V135	P656	4.5	10.1111/j.1749-6632.1966.tb45512.x	0
3	0.00			5	0.00	1.00	0.00	BRETT SJ (1989)	BRETT SJ	1989	...	J IMMUNOL	V143	P771	2.5		1
4	0.00			5	0.00	1.00	0.00	KORNSTEIN MJ (1995)	KORNSTEIN MJ	1995	...	AM J PATHOL	V146	P1320	1.5		6
6	0.00			5	0.00	1.00	0.00	BORENSTEIN S (1973)	BORENSTEIN S	1973	...	NEW DEVELOPMENTS ELE	V1	P350	2.5		8
20	12.48	1997	1999	5	0.00	1.02	0.00	MATSUO H (1995)	MATSUO H	1995	...	J IMMUNOL	V155	P3683	2.5		1
19	11.19	2009	2013	5	0.02	1.26	0.00	Lennon VA (2004)	Lennon VA	2004	...	LANCET	V364	P2106	7.5	10.1016/S0140-6736(04)17551-X	10
12	7.12	2006	2010	5	0.00	1.01	0.00	Takamori M (2004)	Takamori M	2004	...	NEUROLOGY	V62	P1894	1.5	10.1212/01.WNL.0000125254.99397.68	6
3	0.00			5	0.00	1.00	0.00	MARGALIT H (1987)	MARGALIT H	1987	...	J IMMUNOL	V138	P2213	0.5		1
8	4.94	2002	2005	5	0.00	1.00	0.00	Vincent A (1999)	Vincent A	1999	...	PATHOL RES PRACT	V195	P535	5.5	10.1016/S0344-0338(99)80002-8	6
15	7.44	1999	2008	5	0.00	1.00	0.00	Hill M (1999)	Hill M	1999	...	ANN NEUROL	V45	P224	2.5	10.1002/1531-8249(199902)45:2<224::AID-ANA13>3.0.CO;2-B	1
3	0.00			5	0.00	1.00	0.00	LEBRIGAND H (1980)	LEBRIGAND H	1980	...	ANN CHIR	V34	P169	8.5		3
8	4.88	2014	2016	5	0.00	1.00	0.00	Baggi F (2012)	Baggi F	2012	...	ARCH IMMUNOL THER EX	V60	P19	3.5	10.1007/s00005-011-0158-6	7
10	5.97	2016	2018	5	0.00	1.01	0.00	Wong SH (2014)	Wong SH	2014	...	CURR NEUROL NEUROSCI	V14	P0	3.5	10.1007/s11910-013-0421-9	2
7	4.55	1966	1973	5	0.00	1.01	0.00	FENICHEL GM (1963)	FENICHEL GM	1963	...	ARCH NEUROL-CHICAGO	V9	P237	2.5	10.1001/archneur.1963.00460090043004	8
2	0.00			5	0.00	1.00	0.00	KAUFMAN BM (1969)	KAUFMAN BM	1969	...	J NEUROL NEUROSUR PS	V32	P281	3.5	10.1136/jnnp.32.4.281	0
10	4.81	2014	2020	5	0.00	1.01	0.00	Ruckert JC (2011)	Ruckert JC	2011	...	J THORAC CARDIOV SUR	V141	P673	8.5	10.1016/j.jtcvs.2010.11.042	4
8	5.18	1976	1978	5	0.00	1.01	0.00	SAFWENBERG J (1973)	SAFWENBERG J	1973	...	TISSUE ANTIGENS	V3	P465	2.5		0
10	5.22	2018	2022	5	0.00	1.01	0.00	Hong YH (2008)	Hong YH	2008	...	J NEUROL SCI	V273	P10	13.5	10.1016/j.jns.2008.05.023	2
11	5.87	1984	1995	5	0.00	1.00	0.00	BATATA MA (1974)	BATATA MA	1974	...	CANCER	V34	P389	19.5	10.1002/1097-0142(197408)34:2<389::AID-CNCR2820340224>3.0.CO;2-Z	4
11	6.68	2008	2011	5	0.00	1.01	0.00	Zielinski M (2004)	Zielinski M	2004	...	ANN THORAC SURG	V78	P404	6.5	10.1016/j.athoracsur.2004.02.021	4
16	9.04	2017	2020	5	0.00	1.02	0.00	Schaffert H (2015)	Schaffert H	2015	...	EUR J IMMUNOL	V45	P1339	2.5	10.1002/eji.201445064	7
18	8.80	2017	2022	5	0.00	1.00	0.00	Boldingh MI (2015)	Boldingh MI	2015	...	HEALTH QUAL LIFE OUT	V13	P0	4.5	10.1186/s12955-015-0298-1	2
24	7.64	2015	2022	5	0.00	1.01	0.00	Kondo K (2005)	Kondo K	2005	...	EUR J CARDIO-THORAC	V28	P22	14.5	10.1016/j.ejcts.2005.03.039	4
12	6.75	2012	2016	5	0.00	1.00	0.00	Kouyoumdjian JA (2008)	Kouyoumdjian JA	2008	...	MUSCLE NERVE	V37	P694	3.5	10.1002/mus.21043	2
14	6.88	1980	1993	5	0.00	1.00	0.00	CULLCANDY SG (1979)	CULLCANDY SG	1979	...	J PHYSIOL-LONDON	V287	P247	1.5	10.1113/jphysiol.1979.sp012657	3
10	6.53	2003	2004	5	0.00	1.00	0.00	Voltz RD (1997)	Voltz RD	1997	...	NEUROLOGY	V49	P1454	5.5	10.1212/WNL.49.5.1454	6
6	0.00			5	0.00	1.00	0.00	Savitt MA (2005)	Savitt MA	2005	...	ANN THORAC SURG	V79	P450	5.5	10.1016/j.athoracsur.2004.07.022	4
11	6.34	1988	1995	5	0.00	1.01	0.00	DARDENNE M (1987)	DARDENNE M	1987	...	AM J PATHOL	V126	P194	3.5		6
11	6.84	2020	2022	5	0.00	1.02	0.00	Jing SS (2017)	Jing SS	2017	...	J NEUROIMMUNOL	V311	P14	3.5	10.1016/j.jneuroim.2017.05.021	11
12	6.43	2001	2008	5	0.00	1.01	0.00	Im SH (1999)	Im SH	1999	...	J CLIN INVEST	V104	P1723	3.5	10.1172/JCI8121	1
11	0.00			5	0.00	1.00	0.00	Lopez-Cano M (2003)	Lopez-Cano M	2003	...	ANN THORAC SURG	V76	P1643	4.5	10.1016/S0003-4975(03)01139-1	4
16	8.14	2011	2017	5	0.00	1.02	0.00	Irani SR (2010)	Irani SR	2010	...	BRAIN	V133	P2734	3.5	10.1093/brain/awq213	10
18	9.45	2017	2022	5	0.01	1.09	0.00	Kimura T (2016)	Kimura T	2016	...	CANCER SCI	V107	P1055	1.5	10.1111/cas.12961	13
10	6.37	1982	1986	5	0.00	1.02	0.00	BRENNER T (1978)	BRENNER T	1978	...	ISRAEL J MED SCI	V14	P986	5.5		3
4	0.00			5	0.00	1.00	0.00	Martinez-Martinez P (2007)	Martinez-Martinez P	2007	...	AM J PATHOL	V170	P644	7.5	10.2353/ajpath.2007.060676	3
13	6.84	2006	2013	5	0.00	1.00	0.00	Ertas M (2000)	Ertas M	2000	...	MUSCLE NERVE	V23	P715	11.5		2
6	0.00			5	0.00	1.00	0.00	Landon-Cardinal Oceane (2018)	Landon-Cardinal Oceane	2018	...	J NEUROMUSCUL DIS	V5	P241	2.5	10.3233/JND-180300	11
6	0.00			4	0.00	1.00	0.00	HEILBRONN E (1974)	HEILBRONN E	1974	...	J NEUROCHEM	V22	P315	3.5	10.1111/j.1471-4159.1974.tb11597.x	3
24	14.05	2020	2022	4	0.00	1.00	0.00	Anand P (2020)	Anand P	2020	...	MUSCLE NERVE	V62	P254	0.5	10.1002/mus.26918	14
9	5.93	1979	1980	4	0.00	1.01	0.00	REINESS CG (1978)	REINESS CG	1978	...	NATURE	V274	P68	1.5	10.1038/274068a0	3
13	4.64	1996	2001	4	0.00	1.00	0.00	EVOLI A (1988)	EVOLI A	1988	...	ACTA NEUROL SCAND	V77	P31	12.5	10.1111/j.1600-0404.1988.tb06970.x	2
11	0.00			4	0.00	1.00	0.00	Di Stefano V (2020)	Di Stefano V	2020	...	J NEUROL NEUROSUR PS	V91	P392	0.5	10.1136/jnnp-2019-322606	11
8	0.00			4	0.00	1.00	0.00	GAJDOS P (1984)	GAJDOS P	1984	...	LANCET	V1	P406	23.5		2
9	5.23	2008	2012	4	0.00	1.00	0.00	Farrugia ME (2007)	Farrugia ME	2007	...	CLIN NEUROPHYSIOL	V118	P269	4.5	10.1016/j.clinph.2006.10.004	5
7	4.61	1989	1991	4	0.00	1.00	0.00	BERRIH-AKNIN S (1987)	BERRIH-AKNIN S	1987	...	ANN NY ACAD SCI	V505	P50	3.5	10.1111/j.1749-6632.1987.tb51282.x	3
4	0.00			4	0.00	1.00	0.00	MCDEVITT HO (1974)	MCDEVITT HO	1974	...	LANCET	V1	P1269	1.5		0
15	6.13	1997	2010	4	0.00	1.01	0.00	FUJII Y (1988)	FUJII Y	1988	...	J IMMUNOL	V141	P3361	14.5		4
3	0.00			4	0.00	1.00	0.00	Coers C. (1959)	Coers C.	1959	...	INNERVATION MUSCLE B	V0	P0	11.5	10.1093/bja/32.3.148, 10.1093/BJA/32.3.148	8
9	5.52	1976	1980	4	0.00	1.02	0.00	FERTUCK H C (1974)	FERTUCK H C	1974	...	PROCEEDINGS OF THE NATIONAL ACADEMY OF SCIENCES OF THE UNITED STATES OF AMERICA	V71	P1376	1.5	10.1073/pnas.71.4.1376	8
8	4.99	1997	1999	4	0.00	1.01	0.00	FRIEDMAN A (1994)	FRIEDMAN A	1994	...	P NATL ACAD SCI USA	V91	P6688	4.5	10.1073/pnas.91.14.6688	1
18	11.23	1975	1979	4	0.00	1.01	0.00	SEYBOLD ME (1974)	SEYBOLD ME	1974	...	NEW ENGL J MED	V290	P81	1.5	10.1056/NEJM197401102900204	0
4	0.00			4	0.00	1.00	0.00	SOUAN ML (1986)	SOUAN ML	1986	...	NEUROSCI LETT	V64	P23	0.5	10.1016/0304-3940(86)90657-9	3
10	5.97	2016	2018	4	0.00	1.00	0.00	Raggi A (2010)	Raggi A	2010	...	NEUROL SCI	V31	P41	7.5	10.1007/s10072-009-0167-y	2
18	9.41	2013	2018	4	0.00	1.01	0.00	Cavalcante P (2011)	Cavalcante P	2011	...	MUSCLE NERVE	V44	P467	5.5	10.1002/mus.22103	7
6	0.00			4	0.00	1.00	0.00	ELMQVIST D (1965)	ELMQVIST D	1965	...	J PHYSIOL-LONDON	V178	P505	36.5	10.1113/jphysiol.1965.sp007639	10
2	0.00			4	0.00	1.00	0.00	AARLI JA (1975)	AARLI JA	1975	...	SCAND J IMMUNOL	V4	P849	2.5	10.1111/j.1365-3083.1975.tb02696.x	3
15	9.52	2003	2005	4	0.00	1.00	0.00	Buckley C (2001)	Buckley C	2001	...	NEUROLOGY	V57	P1579	2.5	10.1212/WNL.57.9.1579	6
2	0.00			4	0.00	1.00	0.00	AUSTIN EH (1983)	AUSTIN EH	1983	...	ANN THORAC SURG	V35	P548	2.5	10.1016/S0003-4975(10)60432-8	0
11	6.06	2010	2015	4	0.00	1.01	0.00	Niks EH (2006)	Niks EH	2006	...	NEUROLOGY	V66	P1772	8.5	10.1212/01.wnl.0000218159.79769.5c	7
14	8.65	2002	2005	4	0.00	1.00	0.00	Shi FD (2000)	Shi FD	2000	...	NAT IMMUNOL	V1	P245	2.5	10.1038/79792	1
14	7.50	2001	2008	4	0.00	1.00	0.00	Hauser RA (1998)	Hauser RA	1998	...	NEUROLOGY	V51	P912	6.5	10.1212/WNL.51.3.912-a	2
12	7.46	2020	2022	4	0.00	1.00	0.00	Topakian R (2019)	Topakian R	2019	...	J NEUROL	V266	P699	1.5	10.1007/s00415-019-09191-6	11
10	5.06	1983	1996	4	0.00	1.00	0.00	ENGEL AG (1981)	ENGEL AG	1981	...	ANN NY ACAD SCI	V377	P158	7.5	10.1111/j.1749-6632.1981.tb33730.x	3
12	6.30	2017	2022	4	0.00	1.01	0.00	Weis CA (2015)	Weis CA	2015	...	J THORAC ONCOL	V10	P367	5.5	10.1097/JTO.0000000000000393	4
5	0.00			4	0.00	1.00	0.00	Regnard JF (1997)	Regnard JF	1997	...	ANN THORAC SURG	V64	P1593	13.5	10.1016/S0003-4975(97)01175-2	4
2	0.00			4	0.00	1.00	0.00	HEAD JM (1964)	HEAD JM	1964	...	ANN SURG	V160	P123	7.5	10.1097/00000658-196407000-00018	0
3	0.00			4	0.00	1.00	0.00	STOKES PL (1972)	STOKES PL	1972	...	LANCET	V2	P162	1.5		0
4	0.00			4	0.00	1.00	0.00	RUSSO L (1977)	RUSSO L	1977	...	NEUROLOGY	V27	P642	1.5	10.1212/WNL.27.7.642	0
18	10.93	2008	2011	4	0.00	1.01	0.00	Skeie GO (2006)	Skeie GO	2006	...	EUR J NEUROL	V13	P691	2.5	10.1111/j.1468-1331.2006.01476.x	2
5	0.00			4	0.00	1.00	0.00	CHURCHILLDAVIDSON HC (1953)	CHURCHILLDAVIDSON HC	1953	...	J PHYSIOL-LONDON	V122	P252	12.5	10.1113/jphysiol.1953.sp004996	0
18	10.32	2015	2018	4	0.00	1.04	0.00	Uzawa A (2014)	Uzawa A	2014	...	CLIN EXP IMMUNOL	V176	P232	2.5	10.1111/cei.12272	7
5	0.00			4	0.00	1.00	0.00	Katarzyna MZ (2015)	Katarzyna MZ	2015	...	J NEUROL SCI	V348	P241	2.5	10.1016/j.jns.2014.12.015	5
20	0.00			4	0.00	1.00	0.00	Muppidi S (2020)	Muppidi S	2020	...	LANCET NEUROL	V19	P970	1.5	10.1016/S1474-4422(20)30413-0	14
14	8.18	1997	2001	4	0.00	1.00	0.00	MOORTHY G (1989)	MOORTHY G	1989	...	NEUROLOGY	V39	P1150	10.5	10.1212/WNL.39.9.1150	2
10	5.82	2008	2012	4	0.00	1.00	0.00	Roxanis I (2002)	Roxanis I	2002	...	J NEUROIMMUNOL	V125	P185	9.5	10.1016/S0165-5728(02)00038-3	4
5	0.00			4	0.00	1.00	0.00	ENGEL AG (1973)	ENGEL AG	1973	...	NEW DEVELOPMENTS ELE	V1	P196	2.5		8
10	4.86	2010	2017	4	0.00	1.00	0.00	Stiegibauer K (2009)	Stiegibauer K	2009	...	J NEUROL SCI	V280	P120	7.5	10.1016/j.jns.2009.02.357	2
10	6.47	2012	2013	4	0.00	1.00	0.00	Hesser BA (2006)	Hesser BA	2006	...	MOL CELL NEUROSCI	V31	P470	6.5	10.1016/j.mcn.2005.10.020	5
8	5.31	1976	1977	4	0.00	1.00	0.00	HOUSLEY J (1967)	HOUSLEY J	1967	...	BMJ-BRIT MED J	V2	P679	8.5	10.1136/bmj.2.5553.679	0
15	7.69	1988	1998	4	0.00	1.00	0.00	OOSTERHUIS HJ (1981)	OOSTERHUIS HJ	1981	...	ANN NY ACAD SCI	V377	P678	9.5	10.1111/j.1749-6632.1981.tb33766.x	4
7	4.65	1987	1988	4	0.00	1.00	0.00	LANG B (1985)	LANG B	1985	...	CLIN EXP IMMUNOL	V60	P637	2.5		3
5	0.00			4	0.00	1.00	0.00	Zouvelou V (2011)	Zouvelou V	2011	...	J NEUROIMAGING	V21	P303	0.5	10.1111/j.1552-6569.2009.00456.x	5
13	6.33	2010	2017	4	0.00	1.00	0.00	Aricha R (2008)	Aricha R	2008	...	J IMMUNOL	V180	P2132	2.5	10.4049/jimmunol.180.4.2132	7
2	0.00			4	0.00	1.00	0.00	EDWARDS W (1970)	EDWARDS W	1970	...	6 P INT C NEUR PAR	V0	P751	1.5		8
7	0.00			4	0.00	1.00	0.00	Cufi P (2014)	Cufi P	2014	...	J AUTOIMMUN	V52	P44	5.5	10.1016/j.jaut.2013.12.016	7
4	0.00			4	0.00	1.00	0.00	WHITING PJ (1986)	WHITING PJ	1986	...	J NEUROIMMUNOL	V11	P223	1.5	10.1016/0165-5728(86)90006-8	6
7	0.00			4	0.00	1.00	0.00	HIGGINS PJ (1988)	HIGGINS PJ	1988	...	J IMMUNOL	V140	P440	11.5		1
6	0.00			4	0.00	1.00	0.00	THOMAS JA (1982)	THOMAS JA	1982	...	J NEUROIMMUNOL	V3	P319	3.5	10.1016/0165-5728(82)90035-2	6
9	6.00	1994	1995	4	0.00	1.00	0.00	CHICZ RM (1993)	CHICZ RM	1993	...	J EXP MED	V178	P27	1.5	10.1084/jem.178.1.27	1
4	0.00			4	0.00	1.00	0.00	Clifford KM (2019)	Clifford KM	2019	...	MUSCLE NERVE	V59	P404	2.5	10.1002/mus.26404	2
3	0.00			4	0.00	1.00	0.00	NAMBA T (1967)	NAMBA T	1967	...	J LAB CLIN MED	V70	P258	1.5		0
4	0.00			4	0.00	1.00	0.00	YEH TM (1989)	YEH TM	1989	...	J NEUROIMMUNOL	V24	P133	2.5	10.1016/0165-5728(89)90107-0	3
13	7.76	2016	2018	4	0.00	1.02	0.00	Della Marina A (2014)	Della Marina A	2014	...	NEUROPEDIATRICS	V45	P75	2.5	10.1055/s-0033-1364181	2
8	0.00			4	0.00	1.00	0.00	CHIU HC (1987)	CHIU HC	1987	...	NEUROLOGY	V37	P1854	20.5	10.1212/WNL.37.12.1854	0
3	0.00			4	0.00	1.00	0.00	FONKALSRUD EW (1970)	FONKALSRUD EW	1970	...	J PEDIATR SURG	V5	P157	12.5	10.1016/0022-3468(70)90271-X	0
3	0.00			4	0.00	1.00	0.00	MINK JH (1978)	MINK JH	1978	...	AM J ROENTGENOL	V130	P239	3.5	10.2214/ajr.130.2.239	0
8	5.04	2019	2020	4	0.01	1.03	0.00	Haanen JBAG (2017)	Haanen JBAG	2017	...	ANN ONCOL	V28	P119	2.5	10.1093/annonc/mdx225	13
4	0.00			4	0.00	1.00	0.00	PAPADOULI I (1993)	PAPADOULI I	1993	...	EUR J BIOCHEM	V211	P227	2.5	10.1111/j.1432-1033.1993.tb19890.x	1
2	0.00			4	0.00	1.00	0.00	OTSUKA M (1960)	OTSUKA M	1960	...	J PHARMACOL EXP THER	V128	P273	8.5		8
12	6.79	2016	2019	4	0.00	1.03	0.00	Valsecchi ME (2015)	Valsecchi ME	2015	...	NEW ENGL J MED	V373	P1270	3.5	10.1056/NEJMoa1504030, 10.1056/NEJMc1509660	13
7	4.53	1976	1978	4	0.00	1.01	0.00	GROB D (1956)	GROB D	1956	...	B JOHNS HOPKINS HOSP	V99	P153	19.5		3
7	0.00			4	0.00	1.00	0.00	ELLIOTT J (1980)	ELLIOTT J	1980	...	BIOCHEM J	V185	P667	9.5	10.1042/bj1850667	1
4	0.00			4	0.00	1.00	0.00	BEROUKHIM R (1995)	BEROUKHIM R	1995	...	NEURON	V15	P323	18.5	10.1016/0896-6273(95)90037-3	1
10	6.30	2018	2019	4	0.00	1.02	0.00	Liao B (2014)	Liao B	2014	...	NEURO-ONCOLOGY	V16	P589	4.5	10.1093/neuonc/nou001	13
4	0.00			4	0.00	1.00	0.00	HARA Y (1991)	HARA Y	1991	...	FEBS LETT	V279	P137	1.5	10.1016/0014-5793(91)80268-8	6
6	0.00			4	0.00	1.00	0.00	GOLDSTEI.G (1969)	GOLDSTEI.G	1969	...	CLIN EXP IMMUNOL	V4	P181	3.5		0
3	0.00			4	0.00	1.00	0.00	ELLISMAN MH (1976)	ELLISMAN MH	1976	...	J CELL BIOL	V68	P752	4.5	10.1083/jcb.68.3.752	3
9	5.27	2020	2022	4	0.00	1.00	0.00	Alekseeva TM (2018)	Alekseeva TM	2018	...	J NEUROL	V265	P2312	3.5	10.1007/s00415-018-8995-4	2
3	0.00			4	0.00	1.00	0.00	Donmez B (2004)	Donmez B	2004	...	HUM IMMUNOL	V65	P752	4.5	10.1016/j.humimm.2004.05.004	7
19	10.69	1988	1996	4	0.00	1.00	0.00	DRACHMAN DB (1987)	DRACHMAN DB	1987	...	ANN NY ACAD SCI	V505	P90	5.5		3
9	0.00			4	0.00	1.00	0.00	Delly F (2020)	Delly F	2020	...	J NEUROL SCI	V414	P0	1.5	10.1016/j.jns.2020.116888	14
9	5.87	1994	1996	4	0.00	1.01	0.00	RUDENSKY AY (1991)	RUDENSKY AY	1991	...	NATURE	V353	P622	4.5	10.1038/353622a0	1
2	0.00			4	0.00	1.00	0.00	JENKINS L C (1964)	JENKINS L C	1964	...	CAN ANAESTH SOC J	V11	P297	4.5	10.1007/BF03002211	0
5	0.00			4	0.00	1.00	0.00	Loutrari H (1997)	Loutrari H	1997	...	CLIN EXP IMMUNOL	V109	P538	1.5	10.1046/j.1365-2249.1997.4701367.x	1
110	64.59	2020	2022	4	0.00	1.01	0.00	Gilhus NE (2019)	Gilhus NE	2019	...	NAT REV DIS PRIMERS	V5	P0	1.5	10.1038/s41572-019-0079-y	11
10	6.55	2002	2003	4	0.00	1.02	0.00	Huang DR (2000)	Huang DR	2000	...	J NEUROIMMUNOL	V105	P69	2.5	10.1016/S0165-5728(00)00191-0	6
5	0.00			4	0.00	1.00	0.00	SHENOY M (1994)	SHENOY M	1994	...	CLIN IMMUNOL IMMUNOP	V73	P338	3.5	10.1006/clin.1994.1207	1
3	0.00			4	0.00	1.00	0.00	ENGEL AG (1982)	ENGEL AG	1982	...	CIBA F SYMP	V90	P197	0.5		3
4	0.00			4	0.00	1.00	0.00	Tellez-Zenteno JF (2001)	Tellez-Zenteno JF	2001	...	EUR NEUROL	V46	P171	2.5	10.1159/000050800	2
5	0.00			4	0.00	1.00	0.00	Xie XL (2013)	Xie XL	2013	...	CLIN IMMUNOL	V148	P162	3.5	10.1016/j.clim.2013.05.009	7
10	6.57	1973	1976	4	0.00	1.00	0.00	GENKINS G (1971)	GENKINS G	1971	...	ANN NY ACAD SCI	V183	P369	2.5	10.1111/j.1749-6632.1971.tb30766.x	0
18	0.00			4	0.00	1.00	0.00	Lazaridis K (2020)	Lazaridis K	2020	...	FRONT IMMUNOL	V11	P0	1.5	10.3389/fimmu.2020.00212	5
3	0.00			4	0.00	1.00	0.00	ENG H (1992)	ENG H	1992	...	J AUTOIMMUN	V5	P213	3.5	10.1016/0896-8411(92)90201-Z	3
3	0.00			4	0.00	1.00	0.00	KRCO CJ (1991)	KRCO CJ	1991	...	J IMMUNOL	V147	P3303	3.5		1
26	16.84	1973	1977	4	0.00	1.03	0.00	WARMOLTS JR (1972)	WARMOLTS JR	1972	...	NEW ENGL J MED	V286	P17	3.5	10.1056/NEJM197201062860104	0
4	0.00			4	0.00	1.00	0.00	CASPARY EA (1971)	CASPARY EA	1971	...	J NEUROL NEUROSUR PS	V34	P353	3.5	10.1136/jnnp.34.3.353	0
16	6.68	1996	2009	4	0.00	1.00	0.00	BLOSSOM GB (1993)	BLOSSOM GB	1993	...	ARCH SURG-CHICAGO	V128	P855	8.5		4
3	0.00			4	0.00	1.00	0.00	ZURN AD (1977)	ZURN AD	1977	...	EUR J IMMUNOL	V7	P529	0.5	10.1002/eji.1830070807	3
10	5.98	2001	2005	4	0.00	1.02	0.00	Nakamura H (1996)	Nakamura H	1996	...	J THORAC CARDIOV SUR	V112	P371	8.5	10.1016/S0022-5223(96)70264-7	4
13	7.69	1992	1997	4	0.00	1.02	0.00	CZERKINSKY C (1988)	CZERKINSKY C	1988	...	J IMMUNOL METHODS	V110	P29	4.5	10.1016/0022-1759(88)90079-8	1
18	10.89	2015	2017	4	0.00	1.02	0.00	Avidan N (2014)	Avidan N	2014	...	J AUTOIMMUN	V52	P146	1.5	10.1016/j.jaut.2013.12.001	7
9	5.04	2000	2006	4	0.00	1.01	0.00	Karachunski PI (1999)	Karachunski PI	1999	...	J NEUROIMMUNOL	V95	P73	0.5	10.1016/S0165-5728(98)00262-8	1
8	4.14	2002	2010	4	0.00	1.01	0.00	Lavrnic D (1999)	Lavrnic D	1999	...	ACTA NEUROL SCAND	V100	P168	10.5		2
7	4.50	1989	1992	4	0.00	1.00	0.00	BEESON D (1989)	BEESON D	1989	...	BIOCHEM SOC T	V17	P219	2.5	10.1042/bst0170219	1
10	6.22	1982	1987	4	0.00	1.03	0.00	KEESEY J (1980)	KEESEY J	1980	...	NEUROLOGY	V30	P233	2.5	10.1212/WNL.30.3.233	0
9	4.76	2005	2012	4	0.00	1.01	0.00	Wolfe GI (2002)	Wolfe GI	2002	...	MUSCLE NERVE	V26	P549	9.5	10.1002/mus.10224	2
4	0.00			4	0.00	1.00	0.00	OSSERMAN KE (1958)	OSSERMAN KE	1958	...	ARCH INTERN MED	V102	P72	22.5	10.1001/archinte.1958.00260190074008	3
5	0.00			4	0.00	1.00	0.00	HOUSLEY J (1967)	HOUSLEY J	1967	...	BRIT MED J	V1	P679	8.5		0
4	0.00			4	0.00	1.00	0.00	SUN JP (1991)	SUN JP	1991	...	EUR J IMMUNOL	V21	P1461	2.5	10.1002/eji.1830210620	1
5	0.00			4	0.00	1.00	0.00	GOLDSTEI.G (1969)	GOLDSTEI.G	1969	...	CLIN EXP IMMUNOL	V4	P3	1.5		0
19	0.00			4	0.00	1.00	0.00	Camelo AE (2020)	Camelo AE	2020	...	FRONT NEUROL	V11	P0	1.5	10.3389/fneur.2020.01053	14
28	15.53	2019	2022	4	0.00	1.00	0.00	Farmakidis C (2018)	Farmakidis C	2018	...	NEUROL CLIN	V36	P311	2.5	10.1016/j.ncl.2018.01.011	2
7	4.70	1972	1975	4	0.00	1.01	0.00	AARLI JA (1970)	AARLI JA	1970	...	CLIN EXP IMMUNOL	V7	P11	2.5		0
9	5.67	2018	2019	4	0.00	1.03	0.00	Gonzalez NL (2017)	Gonzalez NL	2017	...	NEUROMUSCULAR DISORD	V27	P266	0.5	10.1016/j.nmd.2017.01.002	13
6	0.00			4	0.00	1.00	0.00	PAPATESTAS AE (1981)	PAPATESTAS AE	1981	...	ANN NY ACAD SCI	V377	P766	4.5	10.1111/j.1749-6632.1981.tb33774.x	2
4	0.00			4	0.00	1.00	0.00	Deeb ME (2001)	Deeb ME	2001	...	ANN THORAC SURG	V72	P208	9.5	10.1016/S0003-4975(01)02675-3	4
12	6.99	1994	1999	4	0.00	1.00	0.00	KIRCHNER T (1992)	KIRCHNER T	1992	...	AM J SURG PATHOL	V16	P1153	6.5	10.1097/00000478-199212000-00003	4
4	0.00			4	0.00	1.00	0.00	ERTAS M (1994)	ERTAS M	1994	...	ACTA NEUROL SCAND	V89	P227	5.5		8
15	4.51	2009	2018	4	0.00	1.01	0.00	ELLMAN GL (1961)	ELLMAN GL	1961	...	BIOCHEM PHARMACOL	V7	P88	53.5	10.1016/0006-2952(61)90145-9	14
2	0.00			4	0.00	1.00	0.00	ARTS WF (1975)	ARTS WF	1975	...	NEUROLOGY	V25	P1088	1.5	10.1212/WNL.25.11.1088	9
20	8.92	2011	2019	4	0.00	1.00	0.00	Kondo K (2004)	Kondo K	2004	...	ANN THORAC SURG	V77	P1183	11.5	10.1016/j.athoracsur.2003.07.042	4
3	0.00			4	0.00	1.00	0.00	HARVEY AM (1954)	HARVEY AM	1954	...	MEDICINE	V33	P291	11.5	10.1097/00005792-195412000-00001	0
25	12.22	2017	2022	4	0.00	1.01	0.00	Sussman Jon (2015)	Sussman Jon	2015	...	PRACT NEUROL	V15	P199	3.5	10.1136/practneurol-2015-001126	11
8	4.49	1971	1981	4	0.00	1.00	0.00	ELMQVIST D (1968)	ELMQVIST D	1968	...	MAYO CLIN PROC	V43	P689	5.5		8
6	0.00			4	0.00	1.00	0.00	Cortes-Vicente E (2018)	Cortes-Vicente E	2018	...	ANN CLIN TRANSL NEUR	V5	P710	1.5	10.1002/acn3.564	11
9	4.95	1981	1991	4	0.00	1.02	0.00	ABRAMSKY O (1979)	ABRAMSKY O	1979	...	LANCET	V2	P1333	4.5		15
7	4.61	1989	1991	4	0.00	1.01	0.00	VENKATASUBRAMANIAN K (1986)	VENKATASUBRAMANIAN K	1986	...	P NATL ACAD SCI USA	V83	P3171	4.5	10.1073/pnas.83.10.3171	3
18	8.89	2016	2022	4	0.00	1.01	0.00	Zahid I (2011)	Zahid I	2011	...	INTERACT CARDIOV TH	V12	P40	8.5	10.1510/icvts.2010.251041	4
8	0.00			4	0.00	1.00	0.00	Evoli A (2010)	Evoli A	2010	...	CURR OPIN NEUROL	V23	P536	8.5	10.1097/WCO.0b013e32833c32af	10
21	8.06	2013	2022	4	0.01	1.04	0.00	Engels EA (2010)	Engels EA	2010	...	J THORAC ONCOL	V5	PS260	5.5	10.1097/JTO.0b013e3181f1f62d	4
16	9.31	2008	2012	4	0.00	1.02	0.00	Fattorossi A (2005)	Fattorossi A	2005	...	IMMUNOLOGY	V116	P134	4.5	10.1111/j.1365-2567.2005.02220.x	7
10	6.46	1966	1974	4	0.00	1.00	0.00	BICKERSTAFF ER (1960)	BICKERSTAFF ER	1960	...	BRAIN	V83	P10	10.5	10.1093/brain/83.1.10	8
5	0.00			4	0.01	1.00	0.00	FUNKHOUSER J (1961)	FUNKHOUSER J	1961	...	NEW ENGL J MED	V264	P34	4.5	10.1056/NEJM196101052640108	0
15	7.01	1992	1993	4	0.00	1.01	0.00	SOMMER N (1991)	SOMMER N	1991	...	NEUROLOGY	V41	P1270	1.5	10.1212/WNL.41.8.1270	1
11	0.00			4	0.00	1.00	0.00	Rein N (2020)	Rein N	2020	...	J NEUROL SCI	V417	P0	1.5	10.1016/j.jns.2020.117053	14
10	6.24	1998	2000	4	0.00	1.01	0.00	Zisman E (1996)	Zisman E	1996	...	P NATL ACAD SCI USA	V93	P4492	3.5	10.1073/pnas.93.9.4492	1
3	0.00			4	0.00	1.00	0.00	PIRSKANEN R (1976)	PIRSKANEN R	1976	...	J NEUROL NEUROSUR PS	V39	P23	8.5	10.1136/jnnp.39.1.23	0
13	8.30	2015	2016	4	0.00	1.01	0.00	Spillane J (2013)	Spillane J	2013	...	J NEUROL	V260	P1798	2.5	10.1007/s00415-013-6880-8	2
7	4.29	1976	1980	4	0.00	1.02	0.00	FRITZE D (1975)	FRITZE D	1975	...	NEUROLOGY	V25	P251	0.5	10.1212/WNL.25.3.251	0
3	0.00			4	0.00	1.00	0.00	ATASSI MZ (1988)	ATASSI MZ	1988	...	FEBS LETT	V228	P295	5.5	10.1016/0014-5793(88)80019-X	1
7	4.16	1969	1979	4	0.00	1.00	0.00	ADNER MM (1966)	ADNER MM	1966	...	ANN NY ACAD SCI	V135	P536	8.5	10.1111/j.1749-6632.1966.tb45501.x	0
9	5.52	1976	1980	4	0.00	1.00	0.00	HEILBRONN E (1976)	HEILBRONN E	1976	...	ANN NY ACAD SCI	V274	P337	0.5	10.1111/j.1749-6632.1976.tb47696.x	3
15	9.11	2008	2011	4	0.00	1.00	0.00	Mantegazza R (2003)	Mantegazza R	2003	...	J NEUROL SCI	V212	P31	5.5	10.1016/S0022-510X(03)00087-X	4
9	5.06	2012	2016	4	0.00	1.00	0.00	Kaminski HJ (2004)	Kaminski HJ	2004	...	EXP NEUROL	V189	P333	7.5	10.1016/j.expneurol.2004.06.005	7
7	4.59	1981	1982	4	0.00	1.00	0.00	MCQUILLEN MP (1977)	MCQUILLEN MP	1977	...	NEUROLOGY	V27	P1103	3.5	10.1212/WNL.27.12.1103	0
4	0.00			4	0.00	1.00	0.00	Karlin A (2002)	Karlin A	2002	...	NAT REV NEUROSCI	V3	P102	5.5	10.1038/nrn731	1
8	4.13	1990	1999	4	0.00	1.01	0.00	SHELTON GD (1988)	SHELTON GD	1988	...	NEUROLOGY	V38	P1417	10.5	10.1212/WNL.38.9.1417	10
11	6.90	1984	1989	4	0.00	1.01	0.00	GARLEPP MJ (1981)	GARLEPP MJ	1981	...	J NEUROIMMUNOL	V1	P325	5.5	10.1016/0165-5728(81)90035-7	3
11	6.94	2006	2008	4	0.00	1.01	0.00	Brenner T (2003)	Brenner T	2003	...	FASEB J	V17	P214	3.5	10.1096/fj.02-0609com	11
11	6.90	1993	1996	4	0.00	1.00	0.00	ARSURA EL (1988)	ARSURA EL	1988	...	AM J MED SCI	V295	P438	5.5	10.1097/00000441-198805000-00005	12
12	7.91	1989	1991	4	0.00	1.01	0.00	ENGEL AG (1986)	ENGEL AG	1986	...	MYOLOGY	V0	P1925	3.5		4
5	0.00			4	0.00	1.00	0.00	ORMROD AN (1961)	ORMROD AN	1961	...	VET REC	V73	P489	4.5		8
3	0.00			4	0.00	1.00	0.00	VIETS HR (1961)	VIETS HR	1961	...	MYASTHENIA GRAVIS ED	V0	P199	4.5		8
11	6.92	2016	2017	4	0.00	1.00	0.00	Toker A (2011)	Toker A	2011	...	J THORAC ONCOL	V6	PS1739	5.5	10.1097/JTO.0b013e31821ea553	4
2	0.00			4	0.00	1.00	0.00	STRAUSS A J (1963)	STRAUSS A J	1963	...	BR MED J	V1	P56	3.5		0
10	4.60	1985	1999	4	0.00	1.01	0.00	DAU PC (1981)	DAU PC	1981	...	ANN NY ACAD SCI	V377	P700	5.5	10.1111/j.1749-6632.1981.tb33768.x	3
6	0.00			4	0.00	1.00	0.00	Ogawa K (2002)	Ogawa K	2002	...	CANCER-AM CANCER SOC	V94	P1405	7.5	10.1002/cncr.10373	4
2	0.00			4	0.00	1.00	0.00	HELLMAN L (1949)	HELLMAN L	1949	...	FED PROC	V8	P72	22.5		0
8	5.02	1993	1996	4	0.00	1.02	0.00	ENGEL AG (1982)	ENGEL AG	1982	...	ANN NEUROL	V11	P553	13.5	10.1002/ana.410110603	12
2	0.00			4	0.00	1.00	0.00	LEVIN PM (1949)	LEVIN PM	1949	...	ARCH NEURO PSYCHIATR	V62	P745	19.5	10.1001/archneurpsyc.1949.02310180046006	0
3	0.00			4	0.00	1.00	0.00	Illa I (2005)	Illa I	2005	...	MED CLIN-BARCELONA	V125	P100	1.5	10.1157/13076937	2
16	9.50	2004	2008	4	0.00	1.00	0.00	ASHOUR M (1995)	ASHOUR M	1995	...	J THORAC CARDIOV SUR	V109	P632	11.5	10.1016/S0022-5223(95)70343-8	4
14	7.85	2008	2013	4	0.00	1.00	0.00	Caress JB (2005)	Caress JB	2005	...	ARCH NEUROL-CHICAGO	V62	P1002	3.5	10.1001/archneur.62.6.1002	5
10	0.00			4	0.00	1.00	0.00	Graus YF (1997)	Graus YF	1997	...	J IMMUNOL	V158	P1919	19.5		11
15	9.53	1979	1981	4	0.00	1.01	0.00	SEYBOLD ME (1978)	SEYBOLD ME	1978	...	BRIT MED J	V2	P1051	1.5	10.1136/bmj.2.6144.1051	3
3	0.00			4	0.00	1.00	0.00	ZACKS SI (1962)	ZACKS SI	1962	...	J NEUROPATH EXP NEUR	V21	P335	8.5	10.1097/00005072-196207000-00001	8
11	6.91	2017	2018	4	0.00	1.01	0.00	Lin MW (2010)	Lin MW	2010	...	EUR J CARDIO-THORAC	V37	P7	6.5	10.1016/j.ejcts.2009.05.027	4
11	6.43	1981	1988	4	0.00	1.01	0.00	RICHMAN DP (1979)	RICHMAN DP	1979	...	NEUROLOGY	V29	P291	1.5	10.1212/WNL.29.3.291	9
2	0.00			4	0.00	1.00	0.00	STRICKROOT FL (1942)	STRICKROOT FL	1942	...	JAMA-J AM MED ASSOC	V120	P1207	27.5		0
11	7.08	1997	1998	4	0.00	1.01	0.00	MYGLAND A (1995)	MYGLAND A	1995	...	J NEUROIMMUNOL	V62	P79	2.5	10.1016/0165-5728(95)00106-C	6
9	5.65	2008	2010	4	0.00	1.01	0.00	Liguori R (2001)	Liguori R	2001	...	BRAIN	V124	P2417	8.5	10.1093/brain/124.12.2417	10
5	0.00			4	0.00	1.00	0.00	FENICHEL G (1966)	FENICHEL G	1966	...	ANN NY ACAD SCI	V135	P60	42.5	10.1111/j.1749-6632.1966.tb45463.x	0
13	7.22	1974	1976	4	0.00	1.01	0.00	BRUNNER NG (1972)	BRUNNER NG	1972	...	NEUROLOGY	V22	P603	3.5	10.1212/WNL.22.6.603	0
11	7.07	2013	2014	4	0.00	1.01	0.00	Le Panse R (2010)	Le Panse R	2010	...	AUTOIMMUNITY	V43	P401	3.5	10.3109/08916930903563491	7
34	19.92	2020	2022	4	0.00	1.03	0.00	Wolfe GI (2019)	Wolfe GI	2019	...	LANCET NEUROL	V18	P259	1.5	10.1016/S1474-4422(18)30392-2	7
9	5.67	2019	2020	4	0.00	1.00	0.00	Huang X (2013)	Huang X	2013	...	NEUROL SCI	V34	P911	5.5	10.1007/s10072-012-1157-z	2
4	0.00			4	0.00	1.00	0.00	SAKAGUCHI S (1995)	SAKAGUCHI S	1995	...	J IMMUNOL	V155	P1151	9.5		1
11	6.73	2007	2010	4	0.00	1.02	0.00	Romi F (2005)	Romi F	2005	...	ARCH NEUROL-CHICAGO	V62	P442	4.5	10.1001/archneur.62.3.442	6
10	6.34	1999	2001	4	0.00	1.00	0.00	Tian JD (1996)	Tian JD	1996	...	J EXP MED	V183	P1561	4.5	10.1084/jem.183.4.1561	1
5	0.00			4	0.00	1.00	0.00	Zinman L (2009)	Zinman L	2009	...	MUSCLE NERVE	V40	P947	12.5	10.1002/mus.21440	14
13	8.19	1967	1976	4	0.00	1.02	0.00	NASTUK WL (1959)	NASTUK WL	1959	...	AM J MED	V26	P394	16.5	10.1016/0002-9343(59)90248-7	0
15	8.48	1998	2003	4	0.00	1.02	0.00	MacLennan C (1997)	MacLennan C	1997	...	ANN NEUROL	V41	P423	4.5	10.1002/ana.410410404	12
13	8.17	1988	1992	4	0.00	1.01	0.00	ROSAI J (1976)	ROSAI J	1976	...	ATLAS TUMOR PATHOLOG	V0	P0	14.5		6
19	10.14	2016	2020	4	0.00	1.00	0.00	Lai CH (2010)	Lai CH	2010	...	NEUROEPIDEMIOLOGY	V35	P66	7.5	10.1159/000311012	2
18	8.89	2016	2022	4	0.00	1.01	0.00	Muppidi S (2012)	Muppidi S	2012	...	ANN NY ACAD SCI	V1274	P114	6.5	10.1111/j.1749-6632.2012.06817.x	2
14	5.36	2006	2008	4	0.00	1.00	0.00	BIESECKER G (1989)	BIESECKER G	1989	...	J IMMUNOL	V142	P2654	16.5		3
6	0.00			4	0.00	1.00	0.00	GOLDSTEI.G (1974)	GOLDSTEI.G	1974	...	NATURE	V247	P11	1.5	10.1038/247011a0	0
10	5.97	2017	2019	4	0.00	1.01	0.00	Saruhan-Direskeneli G (2016)	Saruhan-Direskeneli G	2016	...	CLIN IMMUNOL	V166	P81	2.5	10.1016/j.clim.2016.05.003	7
12	7.46	2020	2022	4	0.00	1.00	0.00	Girard N (2015)	Girard N	2015	...	ANN ONCOL	V26	PV40	5.5	10.1093/annonc/mdv277	4
2	0.00			4	0.00	1.00	0.00	VANDEVEL.RL (1966)	VANDEVEL.RL	1966	...	J AMER MED ASSOC	V198	P287	1.5	10.1001/jama.198.3.287	0
6	4.07	1966	1967	4	0.00	1.01	0.00	SCHWAB RS (1953)	SCHWAB RS	1953	...	JAMA-J AM MED ASSOC	V153	P1270	13.5	10.1001/jama.1953.02940310038009	0
11	6.76	1980	1984	4	0.00	1.00	0.00	APPEL SH (1979)	APPEL SH	1979	...	PLASMAPHERESIS IMMUN	V0	P52	1.5		3
8	5.29	1966	1971	4	0.00	1.01	0.00	OSSERMAN KE (1952)	OSSERMAN KE	1952	...	JAMA-J AM MED ASSOC	V150	P265	13.5	10.1001/jama.1952.03680040007002	0
8	5.23	2000	2001	4	0.00	1.01	0.00	GOEBELS N (1992)	GOEBELS N	1992	...	J IMMUNOL	V149	P661	8.5		1
14	7.45	1996	2003	4	0.00	1.00	0.00	MULLERHERMELINK HK (1993)	MULLERHERMELINK HK	1993	...	ANN NY ACAD SCI	V681	P56	4.5	10.1111/j.1749-6632.1993.tb22869.x	4
5	0.00			4	0.00	1.00	0.00	STRICKER RB (1993)	STRICKER RB	1993	...	ARCH NEUROL-CHICAGO	V50	P837	4.5	10.1001/archneur.1993.00540080046012	2
13	5.31	2006	2017	4	0.00	1.00	0.00	BROMBERG MB (1994)	BROMBERG MB	1994	...	MUSCLE NERVE	V17	P820	18.5	10.1002/mus.880170720	2
12	7.80	1977	1979	4	0.00	1.01	0.00	GOLDSTEIN G (1975)	GOLDSTEIN G	1975	...	LANCET	V2	P256	2.5		0
13	8.19	2019	2020	4	0.00	1.04	0.00	Jani-Aesadi A (2007)	Jani-Aesadi A	2007	...	J NEUROL SCI	V261	P127	11.5	10.1016/j.jns.2007.04.045	2
11	6.10	2019	2022	4	0.00	1.00	0.00	Mantegazza R (2018)	Mantegazza R	2018	...	CURR OPIN NEUROL	V31	P517	3.5	10.1097/WCO.0000000000000596	7
21	0.00			4	0.00	1.00	0.00	Cortes-Vicente E (2020)	Cortes-Vicente E	2020	...	NEUROLOGY	V94	PE1171	1.5	10.1212/WNL.0000000000008903	2
10	0.00			4	0.00	1.00	0.00	COHEN MS (1981)	COHEN MS	1981	...	ANN NY ACAD SCI	V377	P670	27.5	10.1111/j.1749-6632.1981.tb33765.x	2
6	0.00			4	0.00	1.00	0.00	Engel AG (2005)	Engel AG	2005	...	CURR OPIN PHARMACOL	V5	P308	3.5	10.1016/j.coph.2004.12.007	1
4	0.00			4	0.00	1.00	0.00	Dos Santos A (2020)	Dos Santos A	2020	...	EUR J NEUROL	V27	P2277	1.5	10.1111/ene.14391	11
5	0.00			4	0.00	1.00	0.00	Liu TJ (2014)	Liu TJ	2014	...	ANN SURG ONCOL	V21	P322	3.5	10.1245/s10434-013-3228-7	4
18	10.38	1999	2004	4	0.00	1.00	0.00	Zhang GX (1997)	Zhang GX	1997	...	MUSCLE NERVE	V20	P543	3.5	10.1002/(SICI)1097-4598(199705)20:5<543::AID-MUS2>3.0.CO;2-9	1
6	0.00			4	0.00	1.00	0.00	KATZ B (1957)	KATZ B	1957	...	J PHYSIOL-LONDON	V137	P267	23.5	10.1113/jphysiol.1957.sp005811	3
13	6.63	2004	2012	4	0.00	1.01	0.00	BURGES J (1994)	BURGES J	1994	...	MUSCLE NERVE	V17	P1393	12.5	10.1002/mus.880171208	3
13	8.03	1989	1993	4	0.00	1.01	0.00	Stalberg E (1979)	Stalberg E	1979	...	SINGLE FIBRE ELECTRO	V0	P0	12.5		3
21	11.12	2012	2017	4	0.00	1.01	0.00	Tuzun E (2011)	Tuzun E	2011	...	J AUTOIMMUN	V37	P136	2.5	10.1016/j.jaut.2011.05.006	3
13	6.29	1995	2005	4	0.00	1.00	0.00	NICOLLE MW (1994)	NICOLLE MW	1994	...	J CLIN INVEST	V93	P1361	3.5	10.1172/JCI117112	1
28	13.69	2017	2022	4	0.00	1.01	0.00	Breiner A (2016)	Breiner A	2016	...	NEUROMUSCULAR DISORD	V26	P41	3.5	10.1016/j.nmd.2015.10.009	2
5	0.00			4	0.00	1.00	0.00	Pittock SJ (2006)	Pittock SJ	2006	...	ARCH NEUROL-CHICAGO	V63	P390	6.5	10.1001/archneur.63.3.390	10
10	6.64	1987	1988	4	0.00	1.00	0.00	LEFVERT AK (1985)	LEFVERT AK	1985	...	J NEUROIMMUNOL	V9	P41	1.5	10.1016/S0165-5728(85)80005-9	3
4	0.00			4	0.00	1.00	0.00	Cruz JL (2015)	Cruz JL	2015	...	THER ADV NEUROL DISO	V8	P92	3.5	10.1177/1756285615571873	2
2	0.00			4	0.01	1.00	0.00	ELMQVIST D (1965)	ELMQVIST D	1965	...	J PHYSIOL-LONDON	V177	P463	5.5	10.1113/jphysiol.1965.sp007605	8
7	0.00			4	0.00	1.00	0.00	NELSON S (1990)	NELSON S	1990	...	J NEUROIMMUNOL	V29	P81	2.5	10.1016/0165-5728(90)90150-L	1
17	10.47	2006	2009	4	0.00	1.02	0.00	Nemoto Y (2005)	Nemoto Y	2005	...	J NEUROL NEUROSUR PS	V76	P714	2.5	10.1136/jnnp.2004.043125	5
14	5.30	2011	2013	4	0.00	1.00	0.00	Huang CS (2005)	Huang CS	2005	...	ACTA NEUROL SCAND	V112	P108	7.5	10.1111/j.1600-0404.2005.00424.x	4
8	5.14	2013	2014	4	0.00	1.01	0.00	Cavalcante P (2010)	Cavalcante P	2010	...	ANN NEUROL	V67	P726	3.5	10.1002/ana.21902	7
4	0.00			4	0.00	1.00	0.00	Wang HB (2000)	Wang HB	2000	...	CLIN IMMUNOL	V95	P156	3.5	10.1006/clim.2000.4850	1
6	0.00			4	0.00	1.00	0.00	GENKINS G (1961)	GENKINS G	1961	...	MYASTHENIA GRAVIS	V0	P519	4.5		8
10	5.81	1977	1983	4	0.00	1.00	0.00	COHN HE (1974)	COHN HE	1974	...	J THORAC CARDIOV SUR	V68	P876	8.5		0
11	6.46	1988	1994	4	0.00	1.00	0.00	WALDOR MK (1983)	WALDOR MK	1983	...	P NATL ACAD SCI-BIOL	V80	P2713	10.5	10.1073/pnas.80.9.2713	1
11	7.21	1966	1972	4	0.00	1.01	0.00	MILLIKAN CH (1951)	MILLIKAN CH	1951	...	NEUROLOGY	V1	P145	19.5	10.1212/WNL.1.3.145	0
3	0.00			4	0.00	1.00	0.00	TZARTOS SJ (1986)	TZARTOS SJ	1986	...	J IMMUNOL	V136	P3231	3.5		3
6	0.00			4	0.00	1.00	0.00	COHENKAMINSKY S (1989)	COHENKAMINSKY S	1989	...	J NEUROIMMUNOL	V24	P75	6.5	10.1016/0165-5728(89)90101-X	3
8	4.21	1994	2002	4	0.00	1.00	0.00	EVOLI A (1988)	EVOLI A	1988	...	J NEUROL	V235	P272	13.5	10.1007/BF00314173	4
5	0.00			4	0.01	1.00	0.00	Ruan Z (2021)	Ruan Z	2021	...	VACCINES-BASEL	V9	P0	0.5	10.3390/vaccines9101112	14
4	0.00			4	0.00	1.00	0.00	Ponseti JM (2005)	Ponseti JM	2005	...	NEUROLOGY	V64	P1641	5.5	10.1212/01.WNL.0000160392.32894.6D	2
11	7.28	1974	1976	4	0.00	1.01	0.00	KJAER M (1971)	KJAER M	1971	...	ACTA NEUROL SCAND	V47	P464	3.5	10.1111/j.1600-0404.1971.tb07501.x	0
13	6.42	2016	2022	4	0.00	1.01	0.00	RODGAARD A (1987)	RODGAARD A	1987	...	CLIN EXP IMMUNOL	V67	P82	33.5		7
13	8.39	1971	1976	4	0.00	1.02	0.00	CAPE CA (1969)	CAPE CA	1969	...	J NEUROL NEUROSUR PS	V32	P290	2.5	10.1136/jnnp.32.4.290	0
16	0.00			4	0.00	1.00	0.00	Neumann B (2020)	Neumann B	2020	...	NEUROLOGY	V94	PE299	1.5	10.1212/WNL.0000000000008688	2
4	0.00			4	0.00	1.00	0.00	BURNET FM (1964)	BURNET FM	1964	...	J PATHOL BACTERIOL	V88	P229	6.5	10.1002/path.1700880129	0
8	4.83	2010	2013	4	0.00	1.01	0.00	Beeson D (2006)	Beeson D	2006	...	SCIENCE	V313	P1975	6.5	10.1126/science.1130837	5
4	0.00			4	0.00	1.00	0.00	NAKAHARA K (1988)	NAKAHARA K	1988	...	J THORAC CARDIOV SUR	V95	P1041	8.5		4
17	11.09	1972	1976	4	0.00	1.00	0.00	NAMBA T (1971)	NAMBA T	1971	...	NEUROLOGY	V21	P1008	2.5	10.1212/WNL.21.10.1008	0
6	0.00			4	0.00	1.00	0.00	WARMOLTS JR (1970)	WARMOLTS JR	1970	...	LANCET	V2	P1198	3.5		0
3	0.00			4	0.00	1.00	0.00	KLINGEN G (1977)	KLINGEN G	1977	...	ANN THORAC SURG	V23	P342	9.5	10.1016/S0003-4975(10)64138-0	0
2	0.00			4	0.00	1.00	0.00	BURNET FM (1965)	BURNET FM	1965	...	BRIT MED J	V1	P338	5.5		0
7	4.65	1987	1988	4	0.00	1.01	0.00	LEFVERT AK (1984)	LEFVERT AK	1984	...	SCAND J IMMUNOL	V19	P485	2.5	10.1111/j.1365-3083.1984.tb00958.x	3
4	0.00			4	0.00	1.00	0.00	Ariatti A (2014)	Ariatti A	2014	...	INT J NEUROSCI	V124	P427	3.5	10.3109/00207454.2013.853664	2
13	7.68	2019	2022	4	0.00	1.00	0.00	Murai H. (2015)	Murai H.	2015	...	CLIN EXP NEUROIMMUNO	V6	P21	5.5	10.1111/cen3.12180	2
15	7.05	2015	2022	4	0.00	1.00	0.00	Baggi F (2013)	Baggi F	2013	...	NEUROLOGY	V80	P188	2.5	10.1212/WNL.0b013e31827b907b	2
14	8.18	1997	2001	4	0.00	1.02	0.00	CHEN YH (1995)	CHEN YH	1995	...	NATURE	V376	P177	3.5	10.1038/376177a0	1
9	5.50	2007	2010	4	0.00	1.00	0.00	Thanvi BR (2004)	Thanvi BR	2004	...	POSTGRAD MED J	V80	P690	5.5	10.1136/pgmj.2004.018903	2
20	10.41	2001	2009	4	0.00	1.00	0.00	Berrouschot J (1997)	Berrouschot J	1997	...	CRIT CARE MED	V25	P1228	6.5	10.1097/00003246-199707000-00027	2
10	5.98	2018	2020	4	0.00	1.00	0.00	Nagia L (2015)	Nagia L	2015	...	OPHTHALMOLOGY	V122	P1517	4.5	10.1016/j.ophtha.2015.03.010	2
11	5.19	2002	2012	4	0.00	1.00	0.00	Brejc K (2001)	Brejc K	2001	...	NATURE	V411	P269	4.5	10.1038/35077011	1
7	4.45	2009	2011	4	0.00	1.00	0.00	Bachmann K (2008)	Bachmann K	2008	...	SURG ENDOSC	V22	P2470	2.5	10.1007/s00464-008-9794-2	4
3	0.00			4	0.00	1.00	0.00	CHRISTADOSS P (1983)	CHRISTADOSS P	1983	...	CELL IMMUNOL	V81	P1	1.5	10.1016/0008-8749(83)90205-8	1
11	6.92	2016	2017	4	0.00	1.00	0.00	Liu ZG (2011)	Liu ZG	2011	...	ANN THORAC SURG	V92	P1993	4.5	10.1016/j.athoracsur.2011.08.001	2
4	0.00			4	0.00	1.00	0.00	KUO TT (1993)	KUO TT	1993	...	HUM PATHOL	V24	P766	5.5	10.1016/0046-8177(93)90014-8	4
6	0.00			4	0.00	1.00	0.00	Coers C (1959)	Coers C	1959	...	INNERVATION MUSCLE	V0	P0	6.5		8
12	7.07	2009	2013	4	0.00	1.02	0.00	Wingerchuk DM (2006)	Wingerchuk DM	2006	...	NEUROLOGY	V66	P1485	6.5	10.1212/01.wnl.0000216139.44259.74	10
17	9.44	2005	2011	4	0.00	1.01	0.00	Konishi T (2003)	Konishi T	2003	...	MUSCLE NERVE	V28	P570	2.5	10.1002/mus.10472	2
13	7.61	2020	2022	4	0.00	1.01	0.00	Yi JS (2018)	Yi JS	2018	...	MUSCLE NERVE	V57	P172	3.5	10.1002/mus.25973	11
11	7.03	1966	1975	4	0.00	1.01	0.00	GROB D (1961)	GROB D	1961	...	ARCH INTERN MED	V108	P615	9.5	10.1001/archinte.1961.03620100107017	0
6	0.00			4	0.00	1.00	0.00	Xie A (2015)	Xie A	2015	...	ANN CARDIOTHORAC SUR	V4	P495	2.5	10.3978/j.issn.2225-319X.2015.08.01	4
11	7.16	1966	1973	4	0.00	1.01	0.00	ROWLAND LP (1956)	ROWLAND LP	1956	...	NEUROLOGY	V6	P307	9.5	10.1212/WNL.6.5.307	8
15	8.81	1998	2002	4	0.00	1.00	0.00	SHIBUYA N (1994)	SHIBUYA N	1994	...	J NEUROL NEUROSUR PS	V57	P578	4.5	10.1136/jnnp.57.5.578	3
15	4.77	2003	2018	4	0.00	1.00	0.00	Padua L (2000)	Padua L	2000	...	CLIN NEUROPHYSIOL	V111	P1203	14.5	10.1016/S1388-2457(00)00307-2	2
11	7.17	1992	1993	4	0.00	1.01	0.00	KABILAN L (1990)	KABILAN L	1990	...	EUR J IMMUNOL	V20	P1085	2.5	10.1002/eji.1830200521	1
2	0.00			3	0.00	1.00	0.00	CHAMBERS DC (1967)	CHAMBERS DC	1967	...	OBSTET GYNECOL	V29	P597	11.5		3
3	0.00			3	0.00	1.00	0.00	SHULMAN S (1966)	SHULMAN S	1966	...	IMMUNOLOGY	V10	P289	5.5		0
2	0.00			3	0.00	1.00	0.00	DUNN JM (1976)	DUNN JM	1976	...	AM J OBSTET GYNECOL	V125	P265	2.5	10.1016/0002-9378(76)90606-2	3
7	0.00			3	0.00	1.00	0.00	GOLDSTEIN G (1969)	GOLDSTEIN G	1969	...	HUMAN THYMUS	V0	P0	5.5		4
10	6.35	1979	1981	3	0.00	1.01	0.00	SIMPSON JA (1978)	SIMPSON JA	1978	...	MUSCLE NERVE	V1	P45	0.5	10.1002/mus.880010107	9
9	0.00			3	0.00	1.00	0.00	Niks EH (2010)	Niks EH	2010	...	MUSCLE NERVE	V42	P283	1.5	10.1002/mus.21642	5
13	8.80	1973	1975	3	0.00	1.04	0.00	RULE AH (1971)	RULE AH	1971	...	MT SINAI J MED	V38	P538	2.5		0
37	0.00			3	0.00	1.00	0.00	Jaretzki A 3rd (2000)	Jaretzki A 3rd	2000	...	ANN THORAC SURG	V70	P327	21.5		2
3	0.00			3	0.00	1.00	0.00	SCADDING GK (1979)	SCADDING GK	1979	...	CLIN EXP IMMUNOL	V36	P205	2.5		9
6	0.00			3	0.00	1.00	0.00	MCCARTHY MP (1986)	MCCARTHY MP	1986	...	ANNU REV NEUROSCI	V9	P383	3.5		1
6	0.00			3	0.00	1.00	0.00	Wright GM (2002)	Wright GM	2002	...	INTERN MED J	V32	P367	2.5	10.1046/j.1445-5994.2002.00251.x	4
6	0.00			3	0.00	1.00	0.00	LENNON VA (1978)	LENNON VA	1978	...	HUM PATHOL	V9	P541	3.5	10.1016/S0046-8177(78)80135-X	3
27	15.81	2020	2022	3	0.00	1.00	0.00	Dalakas MC (2019)	Dalakas MC	2019	...	NAT REV NEUROL	V15	P113	1.5	10.1038/s41582-018-0110-z	11
6	0.00			3	0.00	1.00	0.00	KATZ B (1957)	KATZ B	1957	...	J PHYSIOL-LONDON	V138	P63	8.5	10.1113/jphysiol.1957.sp005838	8
6	0.00			3	0.00	1.00	0.00	DICK AD (1993)	DICK AD	1993	...	BRIT J OPHTHALMOL	V77	P171	4.5	10.1136/bjo.77.3.171	1
2	0.00			3	0.00	1.00	0.00	ELMQVIST D. (1960)	ELMQVIST D.	1960	...	JOUR PHYSIOL	V154	P602	5.5		19
15	7.21	2014	2020	3	0.00	1.00	0.00	Falkson CB (2009)	Falkson CB	2009	...	J THORAC ONCOL	V4	P911	6.5	10.1097/JTO.0b013e3181a4b8e0	4
10	6.28	2017	2018	3	0.00	1.00	0.00	VanderPluym J (2013)	VanderPluym J	2013	...	PEDIATRICS	V132	PE939	4.5	10.1542/peds.2013-0814	2
7	4.29	1987	1992	3	0.00	1.00	0.00	LEFVERT AK (1983)	LEFVERT AK	1983	...	NEUROLOGY	V33	P133	8.5	10.1212/WNL.33.2.133	3
9	5.43	1983	1990	3	0.00	1.00	0.00	DAWKINS RL (1980)	DAWKINS RL	1980	...	HISTOCOMPATIBILITY T	V0	P662	3.5		3
3	0.00			3	0.00	1.00	0.00	SHY GM (1950)	SHY GM	1950	...	JAMA-J AM MED ASSOC	V144	P1353	21.5	10.1001/jama.1950.02920160027006	0
6	0.00			3	0.00	1.00	0.00	Zieda A (2018)	Zieda A	2018	...	EUR J NEUROL	V25	P519	0.5	10.1111/ene.13535	2
10	5.43	1995	2002	3	0.00	1.00	0.00	CHRISTADOSS P (1985)	CHRISTADOSS P	1985	...	J NEUROIMMUNOL	V8	P29	10.5	10.1016/S0165-5728(85)80045-X	1
5	0.00			3	0.00	1.00	0.00	Padda SK (2018)	Padda SK	2018	...	J THORAC ONCOL	V13	P436	2.5	10.1016/j.jtho.2017.11.118	4
11	6.66	2015	2017	3	0.00	1.00	0.00	Vrolix K (2014)	Vrolix K	2014	...	J AUTOIMMUN	V52	P101	2.5	10.1016/j.jaut.2013.12.008	11
2	0.00			3	0.00	1.00	0.00	Bennett AE (1943)	Bennett AE	1943	...	ARCH NEURO PSYCHIATR	V49	P537	33.5	10.1001/archneurpsyc.1943.02290160059004	8
9	6.01	1990	1991	3	0.00	1.00	0.00	SCHMIDT J (1973)	SCHMIDT J	1973	...	ANAL BIOCHEM	V52	P349	16.5	10.1016/0003-2697(73)90036-5	1
3	0.00			3	0.00	1.00	0.00	BUUS S (1987)	BUUS S	1987	...	SCIENCE	V235	P1353	0.5	10.1126/science.2435001	1
2	0.00			3	0.00	1.00	0.00	AVRAMEAS S (1969)	AVRAMEAS S	1969	...	IMMUNOCHEMISTRY	V6	P43	16.5	10.1016/0019-2791(69)90177-3	3
3	0.00			3	0.00	1.00	0.00	Huang DR (1999)	Huang DR	1999	...	J NEUROIMMUNOL	V94	P165	7.5	10.1016/S0165-5728(98)00253-7	6
5	0.00			3	0.00	1.00	0.00	Witoonpanich R (2011)	Witoonpanich R	2011	...	CLIN NEUROPHYSIOL	V122	P1873	6.5	10.1016/j.clinph.2011.02.026	2
2	0.00			3	0.00	1.00	0.00	BLACK LF (1969)	BLACK LF	1969	...	AM REV RESPIR DIS	V99	P696	14.5		0
14	7.41	2012	2017	3	0.00	1.00	0.00	Farrugia ME (2010)	Farrugia ME	2010	...	CURR OPIN NEUROL	V23	P489	3.5	10.1097/WCO.0b013e32833cc968	7
10	6.29	1996	1998	3	0.00	1.01	0.00	HORTON RM (1993)	HORTON RM	1993	...	NEUROLOGY	V43	P983	4.5	10.1212/WNL.43.5.983	1
11	6.21	2017	2020	3	0.00	1.00	0.00	AAEM Quality Assurance Comm (2001)	AAEM Quality Assurance Comm	2001	...	MUSCLE NERVE	V24	P1239	15.5		2
4	0.00			3	0.00	1.00	0.00	Matthews I (2004)	Matthews I	2004	...	CLIN CHIM ACTA	V348	P95	6.5	10.1016/j.cccn.2004.05.008	5
11	5.98	2014	2018	3	0.00	1.00	0.00	Kim JY (2011)	Kim JY	2011	...	J CLIN NEUROL	V7	P173	2.5	10.3988/jcn.2011.7.4.173	2
2	0.00			3	0.00	1.00	0.00	BRAMIS J (1977)	BRAMIS J	1977	...	J SURG RES	V22	P305	1.5	10.1016/0022-4804(77)90148-2	9
4	0.00			3	0.00	1.00	0.00	Chang E (2017)	Chang E	2017	...	J IMMUNOTHER	V40	P114	0.5	10.1097/CJI.0000000000000161	13
3	0.00			3	0.00	1.00	0.00	ELIAS SB (1979)	ELIAS SB	1979	...	ANN NEUROL	V6	P72	1.5	10.1002/ana.410060119	9
3	0.00			3	0.00	1.00	0.00	LEFVERT AK (1984)	LEFVERT AK	1984	...	ACTA NEUROL SCAND	V69	P204	2.5		3
6	0.00			3	0.00	1.00	0.00	Kaminski HJ (1996)	Kaminski HJ	1996	...	INVEST OPHTH VIS SCI	V37	P345	1.5		1
4	0.00			3	0.00	1.00	0.00	MORI R (1973)	MORI R	1973	...	LANCET	V1	P210	1.5		0
8	5.04	2018	2019	3	0.00	1.01	0.00	Bilen MA (2016)	Bilen MA	2016	...	J IMMUNOTHER CANCER	V4	P0	2.5	10.1186/s40425-016-0139-8	13
12	7.23	1994	1998	3	0.00	1.00	0.00	MASELLI RA (1991)	MASELLI RA	1991	...	NEUROLOGY	V41	P1497	2.5	10.1212/WNL.41.9.1497	3
5	0.00			3	0.00	1.00	0.00	WALKER R (1988)	WALKER R	1988	...	J NEUROIMMUNOL	V19	P149	4.5	10.1016/0165-5728(88)90044-6	1
5	0.00			3	0.00	1.00	0.00	Gardnerova M (1997)	Gardnerova M	1997	...	NEUROLOGY	V48	P50	6.5	10.1212/WNL.48.1.50	12
6	0.00			3	0.00	1.00	0.00	Oh SJ (2006)	Oh SJ	2006	...	MUSCLE NERVE	V33	P500	1.5	10.1002/mus.20498	5
16	9.27	1995	2000	3	0.00	1.01	0.00	KAMINSKI HJ (1990)	KAMINSKI HJ	1990	...	NEUROLOGY	V40	P1663	6.5	10.1212/WNL.40.11.1663	6
4	0.00			3	0.00	1.00	0.00	Aguirre F (2018)	Aguirre F	2018	...	EUR NEUROL	V79	P113	1.5	10.1159/000487132	2
3	0.00			3	0.00	1.00	0.00	CHRISTADOSS P (1990)	CHRISTADOSS P	1990	...	IMMUNOGENETICS	V31	P241	4.5		1
9	5.61	1998	2000	3	0.00	1.00	0.00	Drachman DB (1996)	Drachman DB	1996	...	MUSCLE NERVE	V19	P1239	1.5		1
8	5.14	1978	1980	3	0.00	1.00	0.00	LENNON VA (1976)	LENNON VA	1976	...	IMMUNOL COMMUN	V5	P323	1.5	10.3109/08820137609044283	3
2	0.00			3	0.00	1.00	0.00	DREIZEN P (1970)	DREIZEN P	1970	...	T NEW YORK ACAD SCI	V32	P170	2.5	10.1111/j.2164-0947.1970.tb02052.x	0
4	0.00			3	0.00	1.00	0.00	Im SH (2000)	Im SH	2000	...	J IMMUNOL	V165	P3599	2.5	10.4049/jimmunol.165.7.3599	1
6	0.00			3	0.00	1.00	0.00	WILKINS EW (1966)	WILKINS EW	1966	...	J THORAC CARDIOV SUR	V52	P322	17.5	10.1016/S0022-5223(19)43412-0	0
15	8.04	2004	2011	3	0.00	1.00	0.00	Shelton GD (2002)	Shelton GD	2002	...	VET CLIN N AM-SMALL	V32	P189	6.5	10.1016/S0195-5616(03)00085-8	10
4	0.00			3	0.00	1.00	0.00	Ohno K (2002)	Ohno K	2002	...	AM J HUM GENET	V70	P875	1.5	10.1086/339465	5
1	0.00			3	0.00	1.00	0.00	BALDERRAMA A C (1958)	BALDERRAMA A C	1958	...	J PHILIPP MED ASSOC	V34	P26	11.5		0
8	0.00			3	0.00	1.00	0.00	Conti-Fine BM (2008)	Conti-Fine BM	2008	...	ANN NY ACAD SCI	V1132	P193	11.5	10.1196/annals.1405.042	11
7	4.53	1976	1978	3	0.00	1.00	0.00	HAMMARSTROM L (1975)	HAMMARSTROM L	1975	...	CLIN EXP IMMUNOL	V21	P202	2.5		0
4	0.00			3	0.01	1.00	0.00	Mealy MA (2012)	Mealy MA	2012	...	ARCH NEUROL-CHICAGO	V69	P1176	0.5	10.1001/archneurol.2012.314	10
5	0.00			3	0.00	1.00	0.00	Fan ZR (2020)	Fan ZR	2020	...	FRONT NEUROL	V11	P0	1.5	10.3389/fneur.2020.594152	2
4	0.00			3	0.00	1.00	0.00	CURRAN WJ (1988)	CURRAN WJ	1988	...	J CLIN ONCOL	V6	P1722	21.5	10.1200/JCO.1988.6.11.1722	4
4	0.00			3	0.00	1.00	0.00	Awad WI (1998)	Awad WI	1998	...	ANN THORAC SURG	V66	P2106	15.5	10.1016/S0003-4975(98)01077-7	4
7	4.73	1985	1986	3	0.00	1.00	0.00	LINDSTROM J (1980)	LINDSTROM J	1980	...	ANNU REV PHARMACOL	V20	P337	4.5	10.1146/annurev.pa.20.040180.002005	6
4	0.00			3	0.00	1.00	0.00	Meriggioli MN (2005)	Meriggioli MN	2005	...	AM J PHYS MED REHAB	V84	P627	7.5	10.1097/01.phm.0000171169.79816.4c	2
10	5.66	2016	2019	3	0.00	1.01	0.00	Luo CM (2013)	Luo CM	2013	...	J NEUROIMMUNOL	V256	P55	5.5	10.1016/j.jneuroim.2012.12.001	11
8	0.00			3	0.00	1.00	0.00	ENGEL AG (1977)	ENGEL AG	1977	...	ANN NEUROL	V1	P315	15.5	10.1002/ana.410010403	12
4	0.00			3	0.00	1.00	0.00	LEVINSON AI (1985)	LEVINSON AI	1985	...	SPRINGER SEMIN IMMUN	V8	P209	3.5		0
11	6.34	2014	2017	3	0.00	1.00	0.00	Huang J (2010)	Huang J	2010	...	J THORAC ONCOL	V5	P2017	3.5	10.1097/JTO.0b013e3181f13682	4
4	0.00			3	0.00	1.00	0.00	PATTEN BM (1974)	PATTEN BM	1974	...	NEUROLOGY	V24	P442	1.5	10.1212/WNL.24.5.442	0
11	7.08	1997	1998	3	0.00	1.02	0.00	KLEBANOW ER (1992)	KLEBANOW ER	1992	...	J AM ANIM HOSP ASSOC	V28	P63	4.5		10
10	5.10	2015	2020	3	0.00	1.00	0.00	Cordiglieri C (2014)	Cordiglieri C	2014	...	J AUTOIMMUN	V52	P74	5.5	10.1016/j.jaut.2013.12.013	7
6	0.00			3	0.00	1.00	0.00	Shi FD (1998)	Shi FD	1998	...	EUR J IMMUNOL	V28	P3587	1.5	10.1002/(SICI)1521-4141(199811)28:11<3587::AID-IMMU3587>3.3.CO;2-P	1
3	0.00			3	0.00	1.00	0.00	STERN GM (1964)	STERN GM	1964	...	BRIT MED J	V2	P284	6.5	10.1136/bmj.2.5404.284	0
5	0.00			3	0.00	1.00	0.00	Xu K (2006)	Xu K	2006	...	NEUROSCIENCE	V143	P655	5.5	10.1016/j.neuroscience.2006.09.022	5
8	5.29	1966	1971	3	0.01	1.03	0.00	OSSERMAN K E (1956)	OSSERMAN K E	1956	...	J MT SINAI HOSP N Y	V23	P711	14.5		0
3	0.00			3	0.00	1.00	0.00	LEFVERT AK (1981)	LEFVERT AK	1981	...	ANN NY ACAD SCI	V377	P125	1.5	10.1111/j.1749-6632.1981.tb33728.x	3
9	5.89	1999	2000	3	0.00	1.00	0.00	Ma CG (1996)	Ma CG	1996	...	CLIN EXP IMMUNOL	V104	P509	3.5	10.1046/j.1365-2249.1996.50755.x	1
11	7.05	2014	2015	3	0.00	1.00	0.00	Tuzun E (2013)	Tuzun E	2013	...	AUTOIMMUN REV	V12	P904	1.5	10.1016/j.autrev.2013.03.003	1
3	0.00			3	0.00	1.00	0.00	COLLART MA (1986)	COLLART MA	1986	...	J EXP MED	V164	P2113	9.5	10.1084/jem.164.6.2113	1
9	0.00			3	0.00	1.00	0.00	OH SJ (1982)	OH SJ	1982	...	ANN NEUROL	V12	P348	9.5	10.1002/ana.410120406	10
5	0.00			3	0.00	1.00	0.00	DAWKINS RL (1975)	DAWKINS RL	1975	...	LANCET	V1	P200	0.5		0
2	0.00			3	0.00	1.00	0.00	Dale HH (1936)	Dale HH	1936	...	J PHYSIOL-LONDON	V86	P353	37.5	10.1113/jphysiol.1936.sp003371	0
5	0.00			3	0.00	1.00	0.00	Skeie GO (1996)	Skeie GO	1996	...	EUR J NEUROL	V3	P136	6.5	10.1111/j.1468-1331.1996.tb00205.x	6
8	5.34	1975	1976	3	0.00	1.00	0.00	ENGEL AG (1973)	ENGEL AG	1973	...	NEUROLOGY	V23	P1273	2.5	10.1212/WNL.23.12.1273	8
3	0.00			3	0.00	1.00	0.00	Confavreux C (1998)	Confavreux C	1998	...	NEW ENGL J MED	V339	P285	7.5	10.1056/NEJM199807303390501	12
5	0.00			3	0.00	1.00	0.00	WILKINS EW (1991)	WILKINS EW	1991	...	ANN THORAC SURG	V51	P888	7.5	10.1016/0003-4975(91)90999-7	4
1	0.00			3	0.01	1.00	0.00	ALTHOFF H (1953)	ALTHOFF H	1953	...	DTSCH MED WOCHENSCHR	V78	P1262	14.5		0
10	5.91	2019	2022	3	0.00	1.00	0.00	Spain L (2017)	Spain L	2017	...	ANN ONCOL	V28	P377	3.5	10.1093/annonc/mdw558	13
3	0.00			3	0.00	1.00	0.00	CHANG C. C. (1963)	CHANG C. C.	1963	...	ARCH INTERNATL PHARMACODYN THER	V144	P241	14.5		3
3	0.00			3	0.00	1.00	0.00	KNAPP W (1972)	KNAPP W	1972	...	Z IMMUNITATSFORSCH	V144	P329	3.5		0
4	0.00			3	0.00	1.00	0.00	Drachman DB (2008)	Drachman DB	2008	...	ANN NY ACAD SCI	V1132	P305	11.5	10.1196/annals.1405.033	11
2	0.00			3	0.00	1.00	0.00	ESPINOSA E (1970)	ESPINOSA E	1970	...	J IMMUNOL	V105	P416	1.5		0
5	0.00			3	0.00	1.00	0.00	HAMMER J (1994)	HAMMER J	1994	...	J EXP MED	V180	P2353	1.5	10.1084/jem.180.6.2353	1
5	0.00			3	0.00	1.00	0.00	KROLICK KA (1987)	KROLICK KA	1987	...	CELL IMMUNOL	V105	P75	5.5	10.1016/0008-8749(87)90057-8	1
7	0.00			3	0.00	1.00	0.00	Polat P (2016)	Polat P	2016	...	MUSCLE NERVE	V54	P507	0.5	10.1002/mus.25163	13
4	0.00			3	0.00	1.00	0.00	MACDERMOT V (1960)	MACDERMOT V	1960	...	BRAIN	V83	P24	10.5	10.1093/brain/83.1.24	8
3	0.00			3	0.00	1.00	0.00	SOBERG MT (1967)	SOBERG MT	1967	...	ACTA MED SCAND	V181	P247	5.5		0
5	0.00			3	0.00	1.00	0.00	Liu ZG (2016)	Liu ZG	2016	...	J INT MED RES	V44	P1524	4.5	10.1177/0300060516669893	2
7	0.00			3	0.00	1.00	0.00	Ruiter AM (2020)	Ruiter AM	2020	...	NEUROMUSCULAR DISORD	V30	P631	1.5	10.1016/j.nmd.2020.06.010	4
19	7.11	2011	2022	3	0.00	1.00	0.00	Juel VC (2004)	Juel VC	2004	...	SEMIN NEUROL	V24	P75	11.5	10.1055/s-2004-829595	2
4	0.00			3	0.00	1.00	0.00	Piddlesden SJ (1996)	Piddlesden SJ	1996	...	J NEUROIMMUNOL	V71	P173	10.5	10.1016/S0165-5728(96)00144-0	11
4	0.00			3	0.00	1.00	0.00	Benatar M (2018)	Benatar M	2018	...	ANN NY ACAD SCI	V1412	P5	0.5	10.1111/nyas.13501	2
5	0.00			3	0.00	1.00	0.00	DAU PC (1979)	DAU PC	1979	...	PLASMAPHERESIS IMMUN	V0	P0	1.5		3
4	0.00			3	0.00	1.00	0.00	Hiratsuka M (2006)	Hiratsuka M	2006	...	INT SURG	V91	P44	4.5		4
6	0.00			3	0.00	1.00	0.00	FULPIUS BW (1980)	FULPIUS BW	1980	...	P NATL ACAD SCI-BIOL	V77	P4326	3.5	10.1073/pnas.77.7.4326	3
6	0.00			3	0.00	1.00	0.00	Li ZY (1996)	Li ZY	1996	...	J NEUROIMMUNOL	V64	P179	3.5	10.1016/0165-5728(95)00169-7	6
16	7.86	2007	2015	3	0.00	1.01	0.00	Shinomiya N (2004)	Shinomiya N	2004	...	CLIN IMMUNOL	V110	P154	6.5	10.1016/j.clim.2003.10.004	2
3	0.00			3	0.00	1.00	0.00	MANN JD (1976)	MANN JD	1976	...	ANN NY ACAD SCI	V274	P608	3.5	10.1111/j.1749-6632.1976.tb47719.x	0
12	0.00			3	0.00	1.00	0.00	Howard JF (2021)	Howard JF	2021	...	LANCET NEUROL	V20	P526	0.5	10.1016/S1474-4422(21)00159-9	2
8	0.00			3	0.00	1.00	0.00	CARTER B (1980)	CARTER B	1980	...	J NEUROL NEUROSUR PS	V43	P397	18.5	10.1136/jnnp.43.5.397	3
3	0.00			3	0.00	1.00	0.00	MINTZ S (1980)	MINTZ S	1980	...	AM J SURG	V140	P734	6.5	10.1016/0002-9610(80)90106-3	0
4	0.00			3	0.00	1.00	0.00	SIARA J (1991)	SIARA J	1991	...	NEUROLOGY	V41	P128	0.5	10.1212/WNL.41.1.128	6
3	0.00			3	0.00	1.00	0.00	KOTT E (1971)	KOTT E	1971	...	LANCET	V2	P816	1.5		0
3	0.00			3	0.00	1.00	0.00	BARON RL (1982)	BARON RL	1982	...	RADIOLOGY	V142	P121	0.5	10.1148/radiology.142.1.7053521	0
4	0.00			3	0.00	1.00	0.00	NAKAO Y (1980)	NAKAO Y	1980	...	LANCET	V1	P677	2.5		1
4	0.00			3	0.00	1.00	0.00	Keijzers M (2015)	Keijzers M	2015	...	EUR J CARDIO-THORAC	V48	P40	4.5	10.1093/ejcts/ezu352	4
10	6.22	2020	2022	3	0.00	1.01	0.00	Moslehi JJ (2018)	Moslehi JJ	2018	...	LANCET	V391	P933	2.5	10.1016/S0140-6736(18)30533-6	13
6	0.00			3	0.00	1.00	0.00	Vernino S (2004)	Vernino S	2004	...	J NEUROSCI	V24	P7037	3.5	10.1523/JNEUROSCI.1485-04.2004	6
19	9.39	2016	2022	3	0.00	1.01	0.00	Shelly S (2011)	Shelly S	2011	...	CELL MOL IMMUNOL	V8	P199	7.5	10.1038/cmi.2010.74	4
2	0.00			3	0.00	1.00	0.00	FATT P (1952)	FATT P	1952	...	J PHYSIOL-LONDON	V117	P109	13.5		8
4	0.00			3	0.00	1.00	0.00	KAPLAN EL (1958)	KAPLAN EL	1958	...	J AM STAT ASSOC	V53	P457	44.5	10.2307/2281868	12
8	5.25	2004	2005	3	0.00	1.00	0.00	GARCHON HJ (1994)	GARCHON HJ	1994	...	P NATL ACAD SCI USA	V91	P4668	9.5	10.1073/pnas.91.11.4668	6
3	0.00			3	0.00	1.00	0.00	THOMSEN M (1975)	THOMSEN M	1975	...	TRANSPLANT REV-DENMA	V22	P125	2.5		0
12	6.79	2016	2019	3	0.00	1.00	0.00	Cea G (2013)	Cea G	2013	...	COCHRANE DB SYST REV	V0	P0	2.5	10.1002/14651858.CD008111.pub2	5
24	13.31	2019	2022	3	0.00	1.01	0.00	Hehir MK (2018)	Hehir MK	2018	...	NEUROL CLIN	V36	P253	2.5	10.1016/j.ncl.2018.01.002	2
4	0.00			3	0.00	1.00	0.00	MILLER A (1991)	MILLER A	1991	...	J EXP MED	V174	P791	5.5	10.1084/jem.174.4.791	1
2	0.00			3	0.00	1.00	0.00	CAMPBELL JM (1970)	CAMPBELL JM	1970	...	MECHANICS NEURAL CON	V0	P0	0.5		0
7	0.00			3	0.00	1.00	0.00	Yamada Y (2015)	Yamada Y	2015	...	ANN THORAC SURG	V99	P1013	4.5	10.1016/j.athoracsur.2014.10.068	4
2	0.00			3	0.00	1.00	0.00	DENNEY D (1961)	DENNEY D	1961	...	NEUROLOGY	V11	P710	4.5	10.1212/WNL.11.8.710	0
7	4.52	1966	1974	3	0.00	1.00	0.00	Walker M B (1935)	Walker M B	1935	...	PROC R SOC MED	V28	P759	30.5		0
13	7.61	2020	2022	3	0.00	1.00	0.00	Danikowski KM (2017)	Danikowski KM	2017	...	J NEUROINFLAMM	V14	P0	4.5	10.1186/s12974-017-0892-8	7
11	6.21	2017	2020	3	0.00	1.00	0.00	Mao ZF (2011)	Mao ZF	2011	...	INT J NEUROSCI	V121	P121	5.5	10.3109/00207454.2010.539307	2
8	4.38	1983	1993	3	0.00	1.00	0.00	CONTITRONCONI B (1981)	CONTITRONCONI B	1981	...	BIOCHEMISTRY-US	V20	P2181	11.5	10.1021/bi00511a017	1
5	0.00			3	0.00	1.00	0.00	YU YL (1992)	YU YL	1992	...	ACTA NEUROL SCAND	V86	P113	8.5	10.1111/j.1600-0404.1992.tb05050.x	2
1	0.00			3	0.00	1.00	0.00	ARIEFF AJ (1956)	ARIEFF AJ	1956	...	AM J OBSTET GYNECOL	V72	P435	13.5	10.1016/0002-9378(56)90133-8	0
12	7.97	1987	1988	3	0.00	1.00	0.00	LEFVERT AK (1981)	LEFVERT AK	1981	...	SCAND J IMMUNOL	V13	P493	5.5	10.1111/j.1365-3083.1981.tb00161.x	3
7	4.59	1981	1982	3	0.00	1.00	0.00	OPELZ G (1978)	OPELZ G	1978	...	ARCH NEUROL-CHICAGO	V35	P413	3.5	10.1001/archneur.1978.00500310015003	9
5	0.00			3	0.00	1.00	0.00	EKSTEDT J (1965)	EKSTEDT J	1965	...	6 INT C EL CLIN NEUR	V0	P669	8.5		18
3	0.00			3	0.00	1.00	0.00	KOZINER B (1976)	KOZINER B	1976	...	ANN NY ACAD SCI	V274	P411	3.5	10.1111/j.1749-6632.1976.tb47702.x	9
6	0.00			3	0.00	1.00	0.00	GRAUS YMF (1993)	GRAUS YMF	1993	...	J IMMUNOL	V150	P4093	3.5		1
4	0.00			3	0.00	1.00	0.00	Farrugia ME (2009)	Farrugia ME	2009	...	MUSCLE NERVE	V39	P579	2.5	10.1002/mus.21151	2
5	0.00			3	0.00	1.00	0.00	Kukreja A (2002)	Kukreja A	2002	...	J CLIN INVEST	V109	P131	2.5	10.1172/JCI200213605	1
4	0.00			3	0.00	1.00	0.00	Yeh JH (2000)	Yeh JH	2000	...	J NEUROL	V247	P510	4.5	10.1007/s004150070149	1
3	0.00			3	0.00	1.00	0.00	MILLER LM (1983)	MILLER LM	1983	...	J AM VET MED ASSOC	V182	P694	0.5		0
3	0.00			3	0.00	1.00	0.00	GENKINS G (1987)	GENKINS G	1987	...	ANN NY ACAD SCI	V505	P500	2.5		4
6	0.00			3	0.00	1.00	0.00	ASHIZAWA T (1985)	ASHIZAWA T	1985	...	SPRINGER SEMIN IMMUN	V8	P177	6.5		6
3	0.00			3	0.00	1.00	0.00	1985 (1900)	1985	1900	...	V35	V0	P1096	93.5		12
4	0.00			3	0.00	1.00	0.00	Mantegazza R (2011)	Mantegazza R	2011	...	NEUROPSYCH DIS TREAT	V7	P151	1.5	10.2147/NDT.S8915	7
4	0.00			3	0.00	1.00	0.00	Fujii Y (2013)	Fujii Y	2013	...	SURG TODAY	V43	P461	1.5	10.1007/s00595-012-0318-2	7
9	4.82	2001	2008	3	0.00	1.00	0.00	Vincent A (1998)	Vincent A	1998	...	IMMUNOL REV	V164	P157	9.5	10.1111/j.1600-065X.1998.tb01217.x	1
16	6.48	2014	2022	3	0.00	1.00	0.00	Querol L (2013)	Querol L	2013	...	CURR OPIN NEUROL	V26	P459	4.5	10.1097/WCO.0b013e328364c079	2
2	0.00			3	0.00	1.00	0.00	BERG DK (1972)	BERG DK	1972	...	P NATL ACAD SCI USA	V69	P147	4.5	10.1073/pnas.69.1.147	8
7	4.57	1980	1981	3	0.00	1.00	0.00	MORGUTTI M (1979)	MORGUTTI M	1979	...	NEUROLOGY	V29	P734	0.5	10.1212/WNL.29.5.734	3
1	0.00			3	0.00	1.00	0.00	ABLIN RJ (1968)	ABLIN RJ	1968	...	LANCET	V2	P1397	1.5		0
12	5.21	2015	2022	3	0.00	1.01	0.00	Trouth AJ (2012)	Trouth AJ	2012	...	AUTOIMMUN DIS	V2012	P0	9.5	10.1155/2012/874680	14
3	0.00			3	0.00	1.00	0.00	Aarli JA (1997)	Aarli JA	1997	...	EUR J NEUROL	V4	P203	3.5	10.1111/j.1468-1331.1997.tb00335.x	6
6	0.00			3	0.00	1.00	0.00	LEE CY (1972)	LEE CY	1972	...	J CHROMATOGR	V72	P71	5.5	10.1016/0021-9673(72)80009-8	3
6	0.00			3	0.00	1.00	0.00	Zhang C (2020)	Zhang C	2020	...	CNS NEUROSCI THER	V26	P1241	1.5	10.1111/cns.13468	2
9	0.00			3	0.00	1.00	0.00	Ciafaloni Emma (2019)	Ciafaloni Emma	2019	...	CONTINUUM (MINNEAP MINN)	V25	P1767	2.5	10.1212/CON.0000000000000800	2
6	0.00			3	0.00	1.00	0.00	PAPADOULI I (1990)	PAPADOULI I	1990	...	BIOCHEM J	V269	P239	2.5	10.1042/bj2690239	1
2	0.00			3	0.00	1.00	0.00	CHUSED TM (1977)	CHUSED TM	1977	...	NEW ENGL J MED	V296	P895	0.5	10.1056/NEJM197704212961602	0
9	5.84	2007	2008	3	0.00	1.01	0.00	Wolfe GI (2003)	Wolfe GI	2003	...	ANN NY ACAD SCI	V998	P473	4.5	10.1196/annals.1254.061	4
5	0.00			3	0.00	1.00	0.00	PLAUCHE WC (1964)	PLAUCHE WC	1964	...	AM J OBSTET GYNECOL	V88	P404	14.5		3
5	0.00			3	0.00	1.00	0.00	Zisimopoulou P (2013)	Zisimopoulou P	2013	...	AUTOIMMUN REV	V12	P924	5.5	10.1016/j.autrev.2013.03.002	5
5	0.00			3	0.00	1.00	0.00	ELDEFRAWI ME (1973)	ELDEFRAWI ME	1973	...	ARCH BIOCHEM BIOPHYS	V159	P362	6.5	10.1016/0003-9861(73)90462-1	3
7	0.00			3	0.00	1.00	0.00	VERMA PK (1992)	VERMA PK	1992	...	NEUROLOGY	V42	P586	11.5	10.1212/WNL.42.3.586	5
7	4.45	1979	1981	3	0.00	1.01	0.00	OOSTERHUIS HJ (1968)	OOSTERHUIS HJ	1968	...	ACTA NEUROL SCAND	V44	P219	12.5	10.1111/j.1600-0404.1968.tb05568.x	9
6	0.00			3	0.00	1.00	0.00	AARLI JA (1981)	AARLI JA	1981	...	EUR NEUROL	V20	P380	4.5	10.1159/000115265	0
7	4.50	1989	1992	3	0.00	1.00	0.00	Kurtzke J F (1978)	Kurtzke J F	1978	...	ADV NEUROL	V19	P545	13.5		0
3	0.00			3	0.00	1.00	0.00	OLANOW CW (1981)	OLANOW CW	1981	...	MED HYPOTHESES	V7	P957	1.5	10.1016/0306-9877(81)90051-7	0
7	4.61	2006	2007	3	0.00	1.00	0.00	Goluszko E (2002)	Goluszko E	2002	...	J NEUROIMMUNOL	V122	P85	3.5	10.1016/S0165-5728(01)00474-X	1
4	0.00			3	0.00	1.00	0.00	Richman DP (2012)	Richman DP	2012	...	ARCH NEUROL-CHICAGO	V69	P453	0.5	10.1001/archneurol.2011.2200	5
9	5.21	2000	2005	3	0.00	1.00	0.00	Lindstrom JM (1998)	Lindstrom JM	1998	...	NEUROLOGY	V51	P933	1.5		6
11	6.40	2008	2012	3	0.00	1.00	0.00	Punga AR (2006)	Punga AR	2006	...	MUSCLE NERVE	V34	P111	5.5	10.1002/mus.20515	5
2	0.00			3	0.00	1.00	0.00	Dingle P R (1966)	Dingle P R	1966	...	CLIN EXP IMMUNOL	V1	P277	5.5		0
3	0.00			3	0.00	1.00	0.00	RULE A H (1971)	RULE A H	1971	...	FEDERATION PROCEEDINGS	V30	P247	1.5		0
5	0.00			3	0.00	1.00	0.00	Zhou L (2017)	Zhou L	2017	...	THER ADV NEUROL DISO	V10	P315	4.5	10.1177/1756285617721092	2
3	0.00			3	0.00	1.00	0.00	Evoli A (2001)	Evoli A	2001	...	NEUROMUSCULAR DISORD	V11	P208	3.5	10.1016/S0960-8966(00)00173-5	6
4	0.00			3	0.00	1.00	0.00	Farrar J (1997)	Farrar J	1997	...	INT IMMUNOL	V9	P1311	5.5	10.1093/intimm/9.9.1311	11
29	16.09	2019	2022	3	0.00	1.00	0.00	Silvestri Nicholas J (2014)	Silvestri Nicholas J	2014	...	J CLIN NEUROMUSCUL DIS	V15	P167	5.5	10.1097/CND.0000000000000034	11
4	0.00			3	0.00	1.00	0.00	CHRISTIANSEN FT (1984)	CHRISTIANSEN FT	1984	...	J NEUROIMMUNOL	V7	P121	2.5	10.1016/S0165-5728(84)80012-0	16
2	0.00			3	0.00	1.00	0.00	HUMPHREY JG (1962)	HUMPHREY JG	1962	...	ARCH NEUROL-CHICAGO	V6	P339	11.5	10.1001/archneur.1962.00450230001001	8
6	0.00			3	0.00	1.00	0.00	DRACHMAN DB (1976)	DRACHMAN DB	1976	...	ANN NY ACAD SCI	V274	P226	4.5	10.1111/j.1749-6632.1976.tb47688.x	8
5	0.00			3	0.00	1.00	0.00	JOLLY F (1895)	JOLLY F	1895	...	BERL KLIN WOCHENSCHR	V32	P1	98.5		8
10	6.09	1977	1981	3	0.00	1.00	0.00	MANN JD (1976)	MANN JD	1976	...	NEUROLOGY	V26	P729	2.5	10.1212/WNL.26.8.729	3
6	0.00			3	0.00	1.00	0.00	Lu Q (2018)	Lu Q	2018	...	J THORAC DIS	V10	P1711	3.5	10.21037/jtd.2018.02.11	4
8	5.28	1996	1997	3	0.00	1.00	0.00	DWYER JM (1992)	DWYER JM	1992	...	NEW ENGL J MED	V326	P107	4.5		12
6	0.00			3	0.00	1.00	0.00	EATON CM (1955)	EATON CM	1955	...	AM J MED	V19	P703	20.5		0
15	8.97	2018	2020	3	0.00	1.00	0.00	Evoli A (2017)	Evoli A	2017	...	CURR OPIN NEUROL	V30	P464	1.5	10.1097/WCO.0000000000000473	7
4	0.00			3	0.00	1.00	0.00	Shelton GD (2001)	Shelton GD	2001	...	VET IMMUNOL IMMUNOP	V78	P97	0.5	10.1016/S0165-2427(00)00255-5	10
3	0.00			3	0.01	1.00	0.00	MEHRA NK (1983)	MEHRA NK	1983	...	J NEUROL NEUROSUR PS	V46	P361	3.5	10.1136/jnnp.46.4.361	16
6	0.00			3	0.00	1.00	0.00	MORETTA L (1977)	MORETTA L	1977	...	J EXP MED	V146	P184	3.5	10.1084/jem.146.1.184	9
3	0.00			3	0.00	1.00	0.00	HAYNES BF (1983)	HAYNES BF	1983	...	J IMMUNOL	V131	P773	3.5		0
10	6.43	1998	1999	3	0.00	1.00	0.00	ANTOZZI C (1991)	ANTOZZI C	1991	...	J NEUROL	V238	P103	6.5	10.1007/BF00315690	3
2	0.00			3	0.00	1.00	0.00	BROWN JC (1975)	BROWN JC	1975	...	J NEUROL NEUROSUR PS	V38	P27	3.5	10.1136/jnnp.38.1.27	8
5	0.00			3	0.00	1.00	0.00	Lee I (2018)	Lee I	2018	...	MUSCLE NERVE	V58	P90	3.5	10.1002/mus.26104	2
4	0.00			3	0.00	1.00	0.00	Okumura M (2008)	Okumura M	2008	...	GEN THORAC CARDIOVAS	V56	P143	6.5	10.1007/s11748-007-0185-8	4
9	0.00			3	0.00	1.00	0.00	LINDSTROM J (1978)	LINDSTROM J	1978	...	P NATL ACAD SCI USA	V75	P769	19.5	10.1073/pnas.75.2.769	1
12	7.91	2006	2007	3	0.00	1.00	0.00	Vincent A (2004)	Vincent A	2004	...	SEMIN NEUROL	V24	P125	2.5	10.1055/s-2004-829589	5
8	4.96	1966	1976	3	0.00	1.01	0.00	JOHNS RJ (1956)	JOHNS RJ	1956	...	B JOHNS HOPKINS HOSP	V99	P125	19.5		8
14	8.89	2001	2003	3	0.00	1.00	0.00	Muller-Hermelink HK (1999)	Muller-Hermelink HK	1999	...	ANN MED	V31	P5	2.5		6
12	7.17	2011	2014	3	0.00	1.00	0.00	Augustin F (2008)	Augustin F	2008	...	ANN THORAC SURG	V85	PS768	5.5	10.1016/j.athoracsur.2007.11.079	4
6	0.00			3	0.00	1.00	0.00	Viets HR (1960)	Viets HR	1960	...	THYMECTOMY MYASTHENI	V0	P0	13.5		0
9	5.94	1988	1990	3	0.00	1.01	0.00	DRACHMAN DB (1985)	DRACHMAN DB	1985	...	CLIN IMMUNOL IMMUNOP	V34	P174	2.5	10.1016/0090-1229(85)90022-4	9
3	0.00			3	0.00	1.00	0.00	Simpson JA (1981)	Simpson JA	1981	...	DISORDERS VOLUNTARY	V0	P585	3.5		3
5	0.00			3	0.00	1.00	0.00	OHTA M (1990)	OHTA M	1990	...	CLIN CHIM ACTA	V187	P255	7.5	10.1016/0009-8981(90)90110-E	6
4	0.00			3	0.00	1.00	0.00	REINGLASS JL (1973)	REINGLASS JL	1973	...	NEUROLOGY	V23	P69	2.5	10.1212/WNL.23.1.69	0
8	4.89	1990	1994	3	0.00	1.00	0.00	DRACHMAN DB (1983)	DRACHMAN DB	1983	...	TRENDS NEUROSCI	V6	P446	10.5	10.1016/0166-2236(83)90216-3	1
4	0.00			3	0.00	1.00	0.00	Goluszko E (2001)	Goluszko E	2001	...	J NEUROIMMUNOL	V113	P109	0.5	10.1016/S0165-5728(00)00420-3	1
6	0.00			3	0.00	1.00	0.00	AARLI JA (1979)	AARLI JA	1979	...	J NEUROL NEUROSUR PS	V42	P29	2.5	10.1136/jnnp.42.1.29	9
5	0.00			3	0.00	1.00	0.00	de Perrot M (2002)	de Perrot M	2002	...	ANN THORAC SURG	V74	P1658	2.5	10.1016/S0003-4975(02)04083-3	6
4	0.00			3	0.00	1.00	0.00	KAY R (1994)	KAY R	1994	...	J NEUROL SCI	V126	P84	6.5	10.1016/0022-510X(94)90098-1	4
6	0.00			3	0.00	1.00	0.00	Anlar B (1996)	Anlar B	1996	...	ACTA PAEDIATR	V85	P838	7.5	10.1111/j.1651-2227.1996.tb14162.x	2
4	0.00			3	0.00	1.00	0.00	Schon F (1996)	Schon F	1996	...	AGE AGEING	V25	P56	6.5	10.1093/ageing/25.1.56	2
4	0.00			3	0.00	1.00	0.00	Andersen JB (2014)	Andersen JB	2014	...	EUR J NEUROL	V21	P948	3.5	10.1111/ene.12439	2
5	0.00			3	0.00	1.00	0.00	Zebardast N (2010)	Zebardast N	2010	...	MUSCLE NERVE	V41	P375	1.5	10.1002/mus.21521	2
4	0.00			3	0.00	1.00	0.00	Birnbaum S (2017)	Birnbaum S	2017	...	MUSCLE NERVE	V55	P639	0.5	10.1002/mus.25381	2
6	0.00			3	0.00	1.00	0.00	BERGUM GE (1975)	BERGUM GE	1975	...	FIBONACCI QUART	V13	P19	3.5		3
4	0.00			3	0.00	1.00	0.00	STORMMATHISEN A (1961)	STORMMATHISEN A	1961	...	MYASTHENIA GRAVIS	V0	P0	4.5		8
5	0.00			3	0.00	1.00	0.00	MACKAY IR (1968)	MACKAY IR	1968	...	AUSTRALAS ANN MED	V17	P1	7.5		0
3	0.00			3	0.00	1.00	0.00	MULLEREBERHARD HJ (1975)	MULLEREBERHARD HJ	1975	...	ANNU REV BIOCHEM	V44	P697	5.5	10.1146/annurev.bi.44.070175.003405	3
5	0.00			3	0.00	1.00	0.00	EDAN G (1994)	EDAN G	1994	...	J NEUROL NEUROSUR PS	V57	P55	3.5	10.1136/jnnp.57.Suppl.55	2
5	0.00			3	0.00	1.00	0.00	Uchiyama A (2001)	Uchiyama A	2001	...	ANN THORAC SURG	V72	P1902	2.5	10.1016/S0003-4975(01)03210-6	4
5	0.00			3	0.00	1.00	0.00	GU Y (1988)	GU Y	1988	...	NEURON	V1	P117	9.5	10.1016/0896-6273(88)90195-X	1
8	4.97	2020	2022	3	0.00	1.00	0.00	Afanasiev V (2017)	Afanasiev V	2017	...	NEUROMUSCULAR DISORD	V27	P251	3.5	10.1016/j.nmd.2016.12.004	11
3	0.00			3	0.00	1.00	0.00	BJORKHOLM M (1975)	BJORKHOLM M	1975	...	SCAND J HAEMATOL	V14	P210	3.5		0
4	0.00			3	0.00	1.00	0.00	Abraham A (2017)	Abraham A	2017	...	MUSCLE NERVE	V55	P166	-0.5	10.1002/mus.25214	2
11	5.07	1996	2007	3	0.00	1.00	0.00	DYCK PJ (1994)	DYCK PJ	1994	...	ANN NEUROL	V36	P838	4.5	10.1002/ana.410360607	12
5	0.00			3	0.00	1.00	0.00	LEFVERT AK (1982)	LEFVERT AK	1982	...	EUR J IMMUNOL	V12	P790	4.5	10.1002/eji.1830120917	3
14	9.18	1981	1982	3	0.00	1.00	0.00	SHORE A (1979)	SHORE A	1979	...	NEW ENGL J MED	V301	P625	1.5	10.1056/NEJM197909203011202	9
11	6.44	2020	2022	3	0.00	1.00	0.00	Kaufman AJ (2016)	Kaufman AJ	2016	...	SEMIN THORAC CARDIOV	V28	P561	5.5	10.1053/j.semtcvs.2016.04.002	4
6	0.00			3	0.00	1.00	0.00	Leonardi M (2010)	Leonardi M	2010	...	J NEUROL	V257	P98	5.5	10.1007/s00415-009-5279-z	2
12	7.52	1985	1990	3	0.00	1.00	0.00	SEYBOLD ME (1983)	SEYBOLD ME	1983	...	JAMA-J AM MED ASSOC	V250	P2516	5.5	10.1001/jama.250.18.2516	0
8	5.20	2008	2009	3	0.00	1.01	0.00	Feferman T (2005)	Feferman T	2005	...	J IMMUNOL	V174	P5324	2.5	10.4049/jimmunol.174.9.5324	7
11	7.08	1997	1998	3	0.00	1.03	0.00	KHOURY SJ (1992)	KHOURY SJ	1992	...	J EXP MED	V176	P1355	4.5	10.1084/jem.176.5.1355	1
5	0.00			3	0.00	1.00	0.00	Taioli E (2016)	Taioli E	2016	...	ANN THORAC SURG	V102	P1805	4.5	10.1016/j.athoracsur.2016.08.052	4
3	0.00			3	0.00	1.00	0.00	BARANYI L (1995)	BARANYI L	1995	...	NAT MED	V1	P894	8.5	10.1038/nm0995-894	1
5	0.00			3	0.00	1.00	0.00	Matusevicius D (1996)	Matusevicius D	1996	...	J NEUROIMMUNOL	V71	P191	5.5	10.1016/S0165-5728(96)00152-X	1
4	0.00			3	0.00	1.00	0.00	ISAACSON PG (1987)	ISAACSON PG	1987	...	LANCET	V2	P1488	5.5		3
2	0.00			3	0.00	1.00	0.00	HOFMANN WW (1963)	HOFMANN WW	1963	...	NEUROLOGY	V13	P227	4.5	10.1212/WNL.13.3.227	20
2	0.00			3	0.00	1.00	0.00	COERS C (1958)	COERS C	1958	...	LANCET	V2	P1124	7.5		0
27	15.09	2018	2022	3	0.00	1.02	0.00	Makarious D (2017)	Makarious D	2017	...	EUR J CANCER	V82	P128	1.5	10.1016/j.ejca.2017.05.041	13
10	6.16	2001	2004	3	0.00	1.00	0.00	SOMMER N (1993)	SOMMER N	1993	...	DOC OPHTHALMOL	V84	P309	10.5	10.1007/BF01215447	2
11	7.08	1997	1998	3	0.00	1.00	0.00	LEHMANN PV (1992)	LEHMANN PV	1992	...	NATURE	V358	P155	5.5	10.1038/358155a0	1
9	5.77	1993	1995	3	0.00	1.00	0.00	MUSTAFA MI (1991)	MUSTAFA MI	1991	...	J NEUROIMMUNOL	V31	P165	1.5	10.1016/0165-5728(91)90022-Y	1
13	8.08	2020	2022	3	0.00	1.01	0.00	Radovich M (2018)	Radovich M	2018	...	CANCER CELL	V33	P244	2.5	10.1016/j.ccell.2018.01.003	4
4	0.00			3	0.00	1.00	0.00	Stalberg E (1981)	Stalberg E	1981	...	CLIN NEUROPHYSIOL	V0	P88	12.5		8
3	0.00			3	0.00	1.00	0.00	BUCHMAN AS (1992)	BUCHMAN AS	1992	...	MUSCLE NERVE	V15	P615	13.5	10.1002/mus.880150513	2
3	0.00			3	0.00	1.00	0.00	KAAKINEN A (1975)	KAAKINEN A	1975	...	TISSUE ANTIGENS	V6	P175	7.5		1
7	4.65	1976	1977	3	0.00	1.00	0.00	DESMEDT JE (1973)	DESMEDT JE	1973	...	NEW DEVELOPMENTS ELE	V1	P241	2.5		8
12	7.16	2017	2019	3	0.00	1.00	0.00	Ambrogi V (2012)	Ambrogi V	2012	...	J THORAC CARDIOV SUR	V143	P601	5.5	10.1016/j.jtcvs.2011.04.050	4
4	0.00			3	0.00	1.00	0.00	De Feo LG (2002)	De Feo LG	2002	...	MUSCLE NERVE	V26	P31	19.5	10.1002/mus.10133	11
4	0.00			3	0.00	1.00	0.00	MISCHAK RP (1979)	MISCHAK RP	1979	...	PLASMAPHERESIS IMMUN	V0	P72	1.5		9
9	5.37	2017	2019	3	0.00	1.01	0.00	Ando T (2015)	Ando T	2015	...	EUR J CARDIO-THORAC	V48	P705	1.5	10.1093/ejcts/ezu530	2
2	0.00			3	0.00	1.00	0.00	SCHWAB RS (1963)	SCHWAB RS	1963	...	MED CLIN N AM	V47	P1511	3.5	10.1016/S0025-7125(16)33506-4	0
4	0.00			3	0.00	1.00	0.00	NIAKAN E (1986)	NIAKAN E	1986	...	ARCH NEUROL-CHICAGO	V43	P155	12.5	10.1001/archneur.1986.00520020049018	10
4	0.00			3	0.00	1.00	0.00	Mori S (2012)	Mori S	2012	...	J NEUROIMMUNOL	V244	P1	2.5	10.1016/j.jneuroim.2011.12.005	5
4	0.00			3	0.00	1.00	0.00	CUNG MT (1991)	CUNG MT	1991	...	BIOPOLYMERS	V31	P769	1.5	10.1002/bip.360310622	1
8	0.00			3	0.00	1.00	0.00	Rostedt A (2006)	Rostedt A	2006	...	EUR J NEUROL	V13	P191	3.5	10.1111/j.1468-1331.2006.01149.x	2
6	0.00			3	0.00	1.00	0.00	VALENZUELA DM (1995)	VALENZUELA DM	1995	...	NEURON	V15	P573	16.5	10.1016/0896-6273(95)90146-9	5
3	0.00			3	0.00	1.00	0.00	KENNEDY MK (1992)	KENNEDY MK	1992	...	J IMMUNOL	V149	P2496	2.5		1
3	0.00			3	0.00	1.00	0.00	DAVISON SC (1981)	DAVISON SC	1981	...	J NEUROL NEUROSUR PS	V44	P1141	8.5	10.1136/jnnp.44.12.1141	3
4	0.00			3	0.00	1.00	0.00	KOTT E (1972)	KOTT E	1972	...	NEUROLOGY	V22	P425	0.5		0
7	0.00			3	0.00	1.00	0.00	Sriwastava S (2021)	Sriwastava S	2021	...	J NEUROL	V268	P2690	0.5	10.1007/s00415-020-10263-1	14
8	0.00			3	0.00	1.00	0.00	HO FCS (1994)	HO FCS	1994	...	HISTOPATHOLOGY	V25	P21	15.5	10.1111/j.1365-2559.1994.tb00594.x	4
10	4.11	2000	2013	3	0.00	1.00	0.00	SETHI KD (1987)	SETHI KD	1987	...	NEUROLOGY	V37	P1383	12.5	10.1212/WNL.37.8.1383	8
4	0.00			3	0.00	1.00	0.00	VIETS HR (1961)	VIETS HR	1961	...	MYASTHENIA GRAVIS ED	V0	P519	4.5		8
1	0.00			3	0.00	1.00	0.00	1967 (1900)	1967	1900	...	V1	V0	P713	67.5		0
9	5.78	1981	1983	3	0.00	1.00	0.00	WEKERLE H (1975)	WEKERLE H	1975	...	NATURE	V256	P493	5.5	10.1038/256493a0	6
4	0.00			3	0.00	1.00	0.00	Vandiedonck C (2004)	Vandiedonck C	2004	...	P NATL ACAD SCI USA	V101	P15464	4.5	10.1073/pnas.0406756101	7
4	0.00			3	0.00	1.00	0.00	Pittock SJ (2008)	Pittock SJ	2008	...	ARCH NEUROL-CHICAGO	V65	P78	4.5	10.1001/archneurol.2007.17	10
2	0.00			3	0.00	1.00	0.00	CRILE G (1966)	CRILE G	1966	...	SURGERY	V59	P213	10.5		0
2	0.00			3	0.00	1.00	0.00	HARVEY A M (1962)	HARVEY A M	1962	...	AM J MED	V32	P1	4.5	10.1016/0002-9343(62)90176-6	0
4	0.00			3	0.00	1.00	0.00	Chan F (2019)	Chan F	2019	...	J NEUROL NEUROSUR PS	V90	P955	0.5	10.1136/jnnp-2018-319410	11
10	5.91	2019	2022	3	0.00	1.00	0.00	Kao JC (2017)	Kao JC	2017	...	JAMA NEUROL	V74	P1216	3.5	10.1001/jamaneurol.2017.1912	13
5	0.00			3	0.00	1.00	0.00	MullerHermelink HK (1997)	MullerHermelink HK	1997	...	ARCH HISTOL CYTOL	V60	P9	1.5	10.1679/aohc.60.9	6
4	0.00			3	0.00	1.00	0.00	Psaridi-Linardaki L (2005)	Psaridi-Linardaki L	2005	...	J NEUROIMMUNOL	V159	P183	1.5	10.1016/j.jneuroim.2004.10.002	1
2	0.00			3	0.00	1.00	0.00	GOLDSCHMIDT EE (1971)	GOLDSCHMIDT EE	1971	...	CAN J BOTANY	V49	P241	3.5	10.1139/b71-040	8
12	7.76	2012	2013	3	0.00	1.00	0.00	Wu HT (2010)	Wu HT	2010	...	DEVELOPMENT	V137	P1017	1.5	10.1242/dev.038711	5
7	0.00			3	0.00	1.00	0.00	Gotterer L (2016)	Gotterer L	2016	...	J NEUROL SCI	V369	P294	2.5	10.1016/j.jns.2016.08.057	2
2	0.00			3	0.00	1.00	0.00	LISAK RP (1971)	LISAK RP	1971	...	NEUROLOGY	V21	P411	1.5		8
4	0.00			3	0.00	1.00	0.00	MASAOKA A (1981)	MASAOKA A	1981	...	ANN NY ACAD SCI	V377	P755	26.5	10.1111/j.1749-6632.1981.tb33773.x	4
4	0.00			3	0.00	1.00	0.00	Suzuki S (2011)	Suzuki S	2011	...	J NEUROIMMUNOL	V230	P148	1.5	10.1016/j.jneuroim.2010.10.023	2
3	0.00			3	0.00	1.00	0.00	MONDEN Y (1984)	MONDEN Y	1984	...	ANN THORAC SURG	V38	P46	3.5	10.1016/S0003-4975(10)62185-6	9
7	0.00			3	0.00	1.00	0.00	Meager A (2003)	Meager A	2003	...	CLIN EXP IMMUNOL	V132	P128	6.5	10.1046/j.1365-2249.2003.02113.x	5
10	4.70	2015	2022	3	0.01	1.03	0.00	Chan KH (2007)	Chan KH	2007	...	MUSCLE NERVE	V36	P651	7.5	10.1002/mus.20854	13
8	4.96	1966	1976	3	0.00	1.01	0.00	BERGH NP (1953)	BERGH NP	1953	...	SCAND J CLIN LAB I S	V5	P1	22.5		8
5	0.00			3	0.00	1.00	0.00	Ghazanfari N (2011)	Ghazanfari N	2011	...	INT J BIOCHEM CELL B	V43	P295	2.5	10.1016/j.biocel.2010.10.008	5
16	9.68	2015	2017	3	0.00	1.00	0.00	Marulli G (2013)	Marulli G	2013	...	J THORAC CARDIOV SUR	V145	P730	2.5	10.1016/j.jtcvs.2012.12.031	4
10	6.51	2010	2011	3	0.00	1.00	0.00	Lebrun C (2009)	Lebrun C	2009	...	EUR J NEUROL	V16	P246	0.5	10.1111/j.1468-1331.2008.02399.x	2
3	0.00			3	0.00	1.00	0.00	DEMOTZ S (1993)	DEMOTZ S	1993	...	EUR J IMMUNOL	V23	P425	2.5	10.1002/eji.1830230219	1
6	0.00			3	0.00	1.00	0.00	SOPHIANOS D (1989)	SOPHIANOS D	1989	...	J AUTOIMMUN	V2	P777	10.5	10.1016/0896-8411(89)90004-8	1
3	0.00			3	0.00	1.00	0.00	SEYBOLD WD (1950)	SEYBOLD WD	1950	...	J THORAC SURG	V20	P195	27.5		0
4	0.00			3	0.00	1.00	0.00	Nakagawa K (2003)	Nakagawa K	2003	...	J THORAC CARDIOV SUR	V126	P1134	7.5	10.1016/S0022-5223(03)00798-0	4
9	5.67	2018	2019	3	0.00	1.00	0.00	Evoli A (2013)	Evoli A	2013	...	AUTOIMMUN REV	V12	P931	4.5	10.1016/j.autrev.2013.03.004	5
4	0.00			3	0.00	1.00	0.00	Gajdos P (2003)	Gajdos P	2003	...	COCHRANE DB SYST REV	V0	P0	1.5		12
3	0.00			3	0.00	1.00	0.00	NAMBA T (1967)	NAMBA T	1967	...	J CLIN INVEST	V46	P1100	3.5		0
2	0.00			3	0.00	1.00	0.00	Minot AS (1939)	Minot AS	1939	...	J AMER MED ASSOC	V113	P553	29.5	10.1001/jama.1939.02800320005002	8
13	6.09	1981	1996	3	0.00	1.00	0.00	NAMBA T (1978)	NAMBA T	1978	...	MEDICINE	V57	P411	4.5	10.1097/00005792-197809000-00002	3
19	9.98	2017	2022	3	0.00	1.02	0.00	Bernard C (2016)	Bernard C	2016	...	AUTOIMMUN REV	V15	P82	1.5	10.1016/j.autrev.2015.09.005	4
4	0.00			3	0.00	1.00	0.00	Blanas E (1996)	Blanas E	1996	...	SCIENCE	V274	P1707	2.5	10.1126/science.274.5293.1707	1
3	0.00			3	0.00	1.00	0.00	HAVARD CWH (1973)	HAVARD CWH	1973	...	BRIT MED J	V3	P437	4.5	10.1136/bmj.3.5877.437	0
4	0.00			3	0.00	1.00	0.00	KIRCHNER T (1988)	KIRCHNER T	1988	...	VIRCHOWS ARCH B	V54	P295	5.5		9
5	0.00			3	0.00	1.00	0.00	Vallet H (2016)	Vallet H	2016	...	ANN ONCOL	V27	P1352	2.5	10.1093/annonc/mdw126	13
4	0.00			3	0.00	1.00	0.00	HOHLFELD R (1985)	HOHLFELD R	1985	...	J NEUROIMMUNOL	V9	P193	2.5	10.1016/S0165-5728(85)80018-7	1
4	0.00			3	0.00	1.00	0.00	KUKS JBM (1991)	KUKS JBM	1991	...	J AUTOIMMUN	V4	P197	5.5	10.1016/0896-8411(91)90018-8	3
2	0.00			3	0.00	1.00	0.00	BESINGER UA (1981)	BESINGER UA	1981	...	ANN NY ACAD SCI	V377	P812	3.5	10.1111/j.1749-6632.1981.tb33781.x	3
7	4.62	1985	1987	3	0.00	1.00	0.00	GOMEZ CM (1979)	GOMEZ CM	1979	...	BIOCHEM BIOPH RES CO	V88	P575	7.5	10.1016/0006-291X(79)92087-4	3
4	0.00			3	0.00	1.00	0.00	Seneviratne J (2008)	Seneviratne J	2008	...	ARCH NEUROL-CHICAGO	V65	P54	0.5	10.1001/archneurol.2007.1	2
2	0.00			3	0.00	1.00	0.00	MCQUILLE.MP (1968)	MCQUILLE.MP	1968	...	ARCH NEUROL-CHICAGO	V18	P402	1.5	10.1001/archneur.1968.00470340088008	0
4	0.00			3	0.00	1.00	0.00	NILSSON E (1990)	NILSSON E	1990	...	ANESTHESIOLOGY	V73	P28	10.5	10.1097/00000542-199007000-00005	4
8	5.34	1966	1970	3	0.00	1.01	0.00	OSSERMAN KE (1965)	OSSERMAN KE	1965	...	ANN NY ACAD SCI	V124	P730	3.5	10.1111/j.1749-6632.1965.tb18998.x	0
9	4.45	2016	2022	3	0.00	1.00	0.00	Heckmann JM (2007)	Heckmann JM	2007	...	NEUROMUSCULAR DISORD	V17	P929	13.5	10.1016/j.nmd.2007.07.002	2
8	5.07	2007	2009	3	0.00	1.00	0.00	Samuelsson A (2001)	Samuelsson A	2001	...	SCIENCE	V291	P484	7.5	10.1126/science.291.5503.484	2
5	0.00			3	0.00	1.00	0.00	Okumura M (2001)	Okumura M	2001	...	AM J SURG PATHOL	V25	P103	0.5	10.1097/00000478-200101000-00012	4
17	8.72	1996	2004	3	0.00	1.00	0.00	YAMAMOTO T (1991)	YAMAMOTO T	1991	...	ANN NEUROL	V30	P550	6.5	10.1002/ana.410300407	3
3	0.00			3	0.00	1.00	0.00	BIESECKER G (1988)	BIESECKER G	1988	...	J IMMUNOL	V140	P3406	3.5		1
4	0.00			3	0.00	1.00	0.00	FINKELMAN FD (1990)	FINKELMAN FD	1990	...	ANNU REV IMMUNOL	V8	P303	3.5	10.1146/annurev.iy.08.040190.001511	1
5	0.00			3	0.00	1.00	0.00	Konig N (2021)	Konig N	2021	...	J NEUROL	V268	P4824	0.5	10.1007/s00415-021-10603-9	2
11	0.00			3	0.00	1.00	0.00	Ramaswamy SB (2020)	Ramaswamy SB	2020	...	J NEUROMUSCULAR DIS	V7	P361	0.5	10.3233/JND-200520	14
2	0.00			3	0.00	1.00	0.00	AOKI T (1985)	AOKI T	1985	...	NEUROLOGY	V35	P185	3.5	10.1212/WNL.35.2.185	3
10	6.55	2002	2003	3	0.00	1.00	0.00	Nieto IP (1999)	Nieto IP	1999	...	ANN THORAC SURG	V67	P1568	2.5	10.1016/S0003-4975(99)00310-0	4
5	0.00			3	0.00	1.00	0.00	KAWANAMI S (1972)	KAWANAMI S	1972	...	CLIN EXP IMMUNOL	V12	P447	2.5		0
9	5.60	2004	2007	3	0.00	1.00	0.00	Hoff JM (2003)	Hoff JM	2003	...	NEUROLOGY	V61	P1362	0.5	10.1212/01.WNL.0000082725.21444.EC	12
16	9.17	2015	2018	3	0.00	1.01	0.00	Mao ZF (2012)	Mao ZF	2012	...	J CLIN NEUROL	V8	P161	3.5	10.3988/jcn.2012.8.3.161	2
5	0.00			3	0.00	1.00	0.00	WILSON RW (1974)	WILSON RW	1974	...	NEUROLOGY	V24	P1091	1.5	10.1212/WNL.24.11.1091	0
5	0.00			3	0.00	1.00	0.00	Suzuki Y (2011)	Suzuki Y	2011	...	BMJ OPEN	V1	P0	5.5	10.1136/bmjopen-2011-000313	2
3	0.00			3	0.00	1.00	0.00	FAIRLEY JW (1992)	FAIRLEY JW	1992	...	J LARYNGOL OTOL	V106	P737	14.5	10.1017/S0022215100120730	2
15	8.58	2003	2008	3	0.00	1.00	0.00	Sims GP (2001)	Sims GP	2001	...	J IMMUNOL	V167	P1935	4.5	10.4049/jimmunol.167.4.1935	4
4	0.00			3	0.00	1.00	0.00	Barnett TC (2013)	Barnett TC	2013	...	NEUROMUSCULAR DISORD	V23	P413	3.5	10.1016/j.nmd.2013.02.008	2
5	0.00			3	0.00	1.00	0.00	Tzartos JS (2014)	Tzartos JS	2014	...	ANN CLIN TRANSL NEUR	V1	P80	1.5	10.1002/acn3.26	5
3	0.00			3	0.00	1.00	0.00	GARLEPP MJ (1983)	GARLEPP MJ	1983	...	2ND P AS OC HIST C	V0	P343	0.5		3
7	4.27	1966	1977	3	0.00	1.00	0.00	ROWLAND LP (1961)	ROWLAND LP	1961	...	MYASTHENIA GRAVIS	V0	P411	4.5		8
10	4.96	1999	2008	3	0.00	1.01	0.00	Vernino S (1998)	Vernino S	1998	...	NEUROLOGY	V50	P1806	9.5	10.1212/WNL.50.6.1806	6
3	0.00			3	0.00	1.00	0.00	OOSTERHUIS H (1973)	OOSTERHUIS H	1973	...	J NEUROL NEUROSUR PS	V36	P244	0.5	10.1136/jnnp.36.2.244	8
6	4.07	1966	1967	3	0.00	1.00	0.00	GROB DAVID (1963)	GROB DAVID	1963	...	JOUR CLIN INVEST	V42	P940	2.5		0
4	0.00			3	0.00	1.00	0.00	Kister I (2006)	Kister I	2006	...	ARCH NEUROL-CHICAGO	V63	P851	2.5	10.1001/archneur.63.6.851	10
3	0.00			3	0.00	1.00	0.00	LIDER O (1988)	LIDER O	1988	...	SCIENCE	V239	P181	1.5	10.1126/science.2447648	1
4	0.00			3	0.00	1.00	0.00	BROCKES JP (1975)	BROCKES JP	1975	...	BIOCHEMISTRY-US	V14	P2092	3.5	10.1021/bi00681a008	3
6	0.00			3	0.00	1.00	0.00	Ye B (2014)	Ye B	2014	...	J THORAC CARDIOV SUR	V147	P1599	1.5	10.1016/j.jtcvs.2013.10.053	4
2	0.00			3	0.00	1.00	0.00	Griggs R C (1968)	Griggs R C	1968	...	TRANS AM NEUROL ASSOC	V93	P216	3.5		0
10	6.51	1966	1973	3	0.00	1.01	0.00	ROWLAND LP (1955)	ROWLAND LP	1955	...	NEUROLOGY	V5	P612	10.5	10.1212/WNL.5.9.612	8
7	4.39	1985	1990	3	0.00	1.00	0.00	AQUILONIUS SM (1983)	AQUILONIUS SM	1983	...	J NEUROL NEUROSUR PS	V46	P929	6.5	10.1136/jnnp.46.10.929	3
4	0.00			3	0.00	1.00	0.00	WANG ZY (1993)	WANG ZY	1993	...	J NEUROIMMUNOL	V45	P103	1.5	10.1016/0165-5728(93)90169-Y	1
5	0.00			3	0.00	1.00	0.00	BERMAN PW (1984)	BERMAN PW	1984	...	J IMMUNOL	V132	P711	0.5		6
4	0.00			3	0.00	1.00	0.00	Shepard M K (1971)	Shepard M K	1971	...	BIRTH DEFECTS ORIG ARTIC SER	V7	P127	19.5		15
18	6.71	1989	1998	3	0.00	1.01	0.00	GROB D (1987)	GROB D	1987	...	ANN NY ACAD SCI	V505	P472	10.5	10.1111/j.1749-6632.1987.tb51317.x	2
5	0.00			3	0.01	1.00	0.00	Jarius S (2008)	Jarius S	2008	...	BRAIN	V131	P3072	4.5	10.1093/brain/awn240	10
5	0.00			3	0.00	1.00	0.00	VERNETDERGARABEDIAN B (1994)	VERNETDERGARABEDIAN B	1994	...	J CLIN INVEST	V94	P555	9.5	10.1172/JCI117369	12
7	0.00			3	0.00	1.00	0.00	Kim HK (2007)	Kim HK	2007	...	J THORAC CARDIOV SUR	V134	P601	1.5	10.1016/j.jtcvs.2007.05.015	4
4	0.00			3	0.00	1.00	0.00	Auriel E (2011)	Auriel E	2011	...	MUSCLE NERVE	V43	P893	10.5	10.1002/mus.22077	14
2	0.00			3	0.00	1.00	0.00	BURNET M (1962)	BURNET M	1962	...	P ROY SOC MED	V55	P619	3.5	10.1177/003591576205500801	8
5	0.00			3	0.00	1.00	0.00	Wang XB (2008)	Wang XB	2008	...	J INTERN MED	V263	P61	8.5	10.1111/j.1365-2796.2007.01879.x	7
8	0.00			3	0.00	1.00	0.00	SALYER WR (1976)	SALYER WR	1976	...	CANCER	V37	P229	28.5	10.1002/1097-0142(197601)37:1<229::AID-CNCR2820370133>3.0.CO;2-2	4
8	5.30	1991	1992	3	0.00	1.01	0.00	SGHIRLANZONI A (1984)	SGHIRLANZONI A	1984	...	NEUROLOGY	V34	P170	7.5	10.1212/WNL.34.2.170	0
5	0.00			2	0.00	1.00	0.00	MAGGI G (1986)	MAGGI G	1986	...	CANCER-AM CANCER SOC	V58	P765	11.5	10.1002/1097-0142(19860801)58:3<765::AID-CNCR2820580326>3.0.CO;2-S	4
4	0.00			2	0.00	1.00	0.00	Genain CP (1996)	Genain CP	1996	...	SCIENCE	V274	P2054	2.5	10.1126/science.274.5295.2054	1
3	0.00			2	0.00	1.00	0.00	Jacobs R (1971)	Jacobs R	1971	...	TRANS AM NEUROL ASSOC	V96	P158	1.5		0
3	0.00			2	0.00	1.00	0.00	BURNS FR (1989)	BURNS FR	1989	...	J EXP MED	V169	P27	6.5	10.1084/jem.169.1.27	1
3	0.00			2	0.00	1.00	0.00	BLOM S (1971)	BLOM S	1971	...	ELECTROEN CLIN NEURO	V30	P477	2.5	10.1016/0013-4694(71)90145-3	18
6	0.00			2	0.00	1.00	0.00	Sieb JP (2005)	Sieb JP	2005	...	CURR OPIN PHARMACOL	V5	P303	2.5	10.1016/j.coph.2005.01.010	2
4	0.00			2	0.00	1.00	0.00	LANSKA DJ (1991)	LANSKA DJ	1991	...	NEUROLOGY	V41	P520	1.5		3
7	0.00			2	0.00	1.00	0.00	LEVENTHAL SR (1980)	LEVENTHAL SR	1980	...	ANESTHESIOLOGY	V53	P26	34.5	10.1097/00000542-198007000-00006	4
3	0.00			2	0.00	1.00	0.00	CALVEY TN (1977)	CALVEY TN	1977	...	CLIN PHARMACOL THER	V21	P187	13.5		3
1	0.00			2	0.00	1.00	0.00	BALDERRAMA AC (1958)	BALDERRAMA AC	1958	...	J PHILLIPP MED ASS	V34	P1	11.5		0
13	7.68	2019	2022	2	0.00	1.00	0.00	Postow MA (2018)	Postow MA	2018	...	NEW ENGL J MED	V378	P158	2.5	10.1056/NEJMra1703481, 10.1056/NEJMc1801663	13
11	7.26	1983	1985	2	0.00	1.00	0.00	LISAK RP (1982)	LISAK RP	1982	...	MYASTHENIA GRAVIS	V0	P0	2.5		3
5	0.00			2	0.00	1.00	0.00	LENNON VA (1983)	LENNON VA	1983	...	NEW ENGL J MED	V308	P402	3.5		3
3	0.00			2	0.00	1.00	0.00	Flores KG (2001)	Flores KG	2001	...	HUM PATHOL	V32	P926	3.5	10.1053/hupa.2001.27106	10
4	0.00			2	0.00	1.00	0.00	Aarli JA (1998)	Aarli JA	1998	...	ANN NY ACAD SCI	V841	P505	2.5	10.1111/j.1749-6632.1998.tb10971.x	3
7	0.00			2	0.00	1.00	0.00	PROTTI MP (1992)	PROTTI MP	1992	...	J CLIN INVEST	V90	P1558	5.5	10.1172/JCI116024	1
3	0.00			2	0.00	1.00	0.00	BOREL JF (1977)	BOREL JF	1977	...	IMMUNOLOGY	V32	P1017	10.5		9
4	0.00			2	0.00	1.00	0.00	Csuka D (2012)	Csuka D	2012	...	EUR J NEUROL	V19	P842	0.5	10.1111/j.1468-1331.2011.03636.x	7
6	0.00			2	0.00	1.00	0.00	WILLCOX N (1993)	WILLCOX N	1993	...	ANN NY ACAD SCI	V681	P219	1.5	10.1111/j.1749-6632.1993.tb22888.x	1
2	0.00			2	0.00	1.00	0.00	AARLI JA (1971)	AARLI JA	1971	...	ACTA PATHOLOG MICROB	VB 79	P365	0.5		0
3	0.00			2	0.00	1.00	0.00	Brownlow S (2001)	Brownlow S	2001	...	J CLIN INVEST	V108	P125	2.5	10.1172/JCI12935	5
6	0.00			2	0.00	1.00	0.00	PEERS J (1977)	PEERS J	1977	...	CLIN EXP IMMUNOL	V27	P66	3.5		16
4	0.00			2	0.00	1.00	0.00	Cron MA (2018)	Cron MA	2018	...	AUTOIMMUN REV	V17	P588	1.5	10.1016/j.autrev.2018.01.008	7
4	0.00			2	0.00	1.00	0.00	Kokubun N (2012)	Kokubun N	2012	...	CLIN NEUROPHYSIOL	V123	P613	3.5	10.1016/j.clinph.2011.07.044	2
5	0.00			2	0.00	1.00	0.00	Alahgholi-Hajibehzad M (2013)	Alahgholi-Hajibehzad M	2013	...	HUM IMMUNOL	V74	P1633	1.5	10.1016/j.humimm.2013.08.271	7
3	0.00			2	0.00	1.00	0.00	BURNS J (1983)	BURNS J	1983	...	CELL IMMUNOL	V81	P435	7.5	10.1016/0008-8749(83)90250-2	1
7	4.70	1971	1974	2	0.00	1.00	0.00	BUCKBERG GD (1967)	BUCKBERG GD	1967	...	J THORAC CARDIOV SUR	V53	P401	4.5	10.1016/S0022-5223(19)43206-6	0
3	0.00			2	0.00	1.00	0.00	VINCENT A (1978)	VINCENT A	1978	...	LANCET	V1	P1254	3.5		15
7	4.10	1990	1996	2	0.00	1.00	0.00	OOSTERHUIS HJG (1984)	OOSTERHUIS HJG	1984	...	MYASTHENIA GRAVIS	V0	P0	11.5		12
4	0.00			2	0.00	1.00	0.00	Fleck Tatjana (2009)	Fleck Tatjana	2009	...	INTERACT CARDIOVASC THORAC SURG	V9	P784	2.5	10.1510/icvts.2009.202531	4
5	0.00			2	0.00	1.00	0.00	Cebi M (2020)	Cebi M	2020	...	FRONT IMMUNOL	V11	P0	1.5	10.3389/fimmu.2020.00809	7
4	0.00			2	0.00	1.00	0.00	BIRMANNS B (1991)	BIRMANNS B	1991	...	J NEUROL SCI	V102	P184	12.5	10.1016/0022-510X(91)90067-H	5
4	0.00			2	0.00	1.00	0.00	KORNFELD P (1981)	KORNFELD P	1981	...	MUSCLE NERVE	V4	P413	1.5	10.1002/mus.880040510	3
4	0.00			2	0.00	1.00	0.00	KALDEN JR (1969)	KALDEN JR	1969	...	LANCET	V2	P638	3.5		0
3	0.00			2	0.00	1.00	0.00	BROCKE S (1990)	BROCKE S	1990	...	INT IMMUNOL	V2	P735	4.5	10.1093/intimm/2.8.735	1
2	0.00			2	0.00	1.00	0.00	KLEIN JJ (1964)	KLEIN JJ	1964	...	ARCH INTERN MED	V113	P142	5.5	10.1001/archinte.1964.00280070144023	0
5	0.00			2	0.00	1.00	0.00	Thieben MJ (2004)	Thieben MJ	2004	...	NEUROLOGY	V62	P1177	5.5	10.1212/01.WNL.0000122648.19196.02	10
3	0.00			2	0.00	1.00	0.00	CASALI P (1976)	CASALI P	1976	...	LANCET	V2	P378	4.5		9
3	0.00			2	0.00	1.00	0.00	BENNUN A (1981)	BENNUN A	1981	...	EUR J IMMUNOL	V11	P195	6.5	10.1002/eji.1830110307	1
9	5.37	2011	2014	2	0.00	1.00	0.00	Goldstein SD (2010)	Goldstein SD	2010	...	ANN THORAC SURG	V89	P1080	3.5	10.1016/j.athoracsur.2010.01.038	4
5	0.00			2	0.00	1.00	0.00	WEINER HL (1993)	WEINER HL	1993	...	SCIENCE	V259	P1321	3.5	10.1126/science.7680493	1
5	0.00			2	0.00	1.00	0.00	Mittal Manoj Kumar (2011)	Mittal Manoj Kumar	2011	...	J CLIN NEUROMUSCUL DIS	V13	P46	6.5	10.1097/CND.0b013e31821c5634	2
4	0.00			2	0.00	1.00	0.00	FELTKAMP TE (1963)	FELTKAMP TE	1963	...	LANCET	V1	P667	2.5		0
8	5.10	1980	1982	2	0.00	1.00	0.00	PIANTELLI M (1979)	PIANTELLI M	1979	...	CLIN EXP IMMUNOL	V36	P85	2.5		9
4	0.00			2	0.00	1.00	0.00	Haddox CL (2017)	Haddox CL	2017	...	ANN ONCOL	V28	P673	1.5	10.1093/annonc/mdw655	13
4	0.00			2	0.00	1.00	0.00	BROOKE MH (1969)	BROOKE MH	1969	...	NEUROLOGY	V19	P469	3.5	10.1212/WNL.19.5.469	8
8	0.00			2	0.00	1.00	0.00	Kalita J (2014)	Kalita J	2014	...	NEUROL SCI	V35	P1109	5.5	10.1007/s10072-014-1659-y	2
3	0.00			2	0.00	1.00	0.00	Dewey CW (1999)	Dewey CW	1999	...	J AM ANIM HOSP ASSOC	V35	P396	2.5	10.5326/15473317-35-5-396	10
5	0.00			2	0.01	1.00	0.00	Jarius S (2012)	Jarius S	2012	...	MULT SCLER J	V18	P1135	0.5	10.1177/1352458511431728	10
6	0.00			2	0.00	1.00	0.00	Larkin J (2017)	Larkin J	2017	...	ONCOLOGIST	V22	P709	3.5	10.1634/theoncologist.2016-0487	13
8	5.25	2004	2005	2	0.00	1.00	0.00	De Baets M (2002)	De Baets M	2002	...	J NEUROL SCI	V202	P5	2.5	10.1016/S0022-510X(02)00200-9	6
6	0.00			2	0.00	1.00	0.00	Rath J (2020)	Rath J	2020	...	J NEUROL	V267	P1004	1.5	10.1007/s00415-019-09667-5	11
6	0.00			2	0.00	1.00	0.00	de Perrot M (2003)	de Perrot M	2003	...	EUR J CARDIO-THORAC	V24	P677	4.5	10.1016/j.ejcts.2003.08.002	4
4	0.00			2	0.00	1.00	0.00	SOMER H (1989)	SOMER H	1989	...	J NEUROL SCI	V89	P37	6.5	10.1016/0022-510X(89)90005-1	3
5	0.00			2	0.00	1.00	0.00	Vandiedonck C (2005)	Vandiedonck C	2005	...	J AUTOIMMUN	V25	P6	3.5	10.1016/j.jaut.2005.09.010	7
6	0.00			2	0.00	1.00	0.00	Drachman DB (1998)	Drachman DB	1998	...	AUTOIMMUNE DISEASES	V0	P637	1.5		1
9	5.56	1999	2002	2	0.00	1.00	0.00	Shelton GD (1997)	Shelton GD	1997	...	J AM VET MED ASSOC	V211	P1428	1.5		10
5	0.00			2	0.00	1.00	0.00	Park KH (2018)	Park KH	2018	...	PLOS ONE	V13	P0	3.5	10.1371/journal.pone.0193723	5
8	5.20	2010	2011	2	0.00	1.00	0.00	Girard N (2009)	Girard N	2009	...	J THORAC ONCOL	V4	P119	1.5	10.1097/JTO.0b013e31818e105c	4
2	0.00			2	0.00	1.00	0.00	BEUTNER EH (1962)	BEUTNER EH	1962	...	JAMA-J AM MED ASSOC	V182	P47	3.5		0
2	0.00			2	0.00	1.00	0.00	FIELDS WS (1971)	FIELDS WS	1971	...	ANN NY ACAD SCI	V183	P3	1.5	10.1111/j.1749-6632.1971.tb30737.x	0
5	0.00			2	0.00	1.00	0.00	Wang ZY (1998)	Wang ZY	1998	...	NEUROLOGY	V50	P1045	1.5	10.1212/WNL.50.4.1045	1
4	0.00			2	0.00	1.00	0.00	Navaneetham D (2001)	Navaneetham D	2001	...	MUSCLE NERVE	V24	P203	2.5	10.1002/1097-4598(200102)24:2<203::AID-MUS50>3.0.CO;2-F	1
3	0.00			2	0.00	1.00	0.00	LEFVERT AK (1977)	LEFVERT AK	1977	...	ACTA MED SCAND	V201	P181	0.5		3
5	0.00			2	0.00	1.00	0.00	KUKS JBM (1992)	KUKS JBM	1992	...	CLIN EXP IMMUNOL	V87	P246	4.5		6
5	0.00			2	0.00	1.00	0.00	Tormoehlen LM (2008)	Tormoehlen LM	2008	...	HEMATOL ONCOL CLIN N	V22	P509	2.5	10.1016/j.hoc.2008.03.004	4
5	0.00			2	0.00	1.00	0.00	Zhou Q (2021)	Zhou Q	2021	...	FRONT IMMUNOL	V12	P0	0.5	10.3389/fimmu.2021.733418	14
9	0.00			2	0.00	1.00	0.00	Evoli A (1998)	Evoli A	1998	...	NEUROMUSCULAR DISORD	V8	P561	18.5	10.1016/S0960-8966(98)00077-7	2
8	4.83	1997	2000	2	0.00	1.00	0.00	CHEN YH (1994)	CHEN YH	1994	...	SCIENCE	V265	P1237	5.5	10.1126/science.7520605	1
8	5.07	1999	2001	2	0.00	1.00	0.00	MIHOVILOVIC M (1993)	MIHOVILOVIC M	1993	...	J IMMUNOL	V151	P6517	7.5		4
4	0.00			2	0.00	1.00	0.00	GLASER JS (1966)	GLASER JS	1966	...	ARCH OPHTHALMOL-CHIC	V75	P363	12.5		0
3	0.00			2	0.00	1.00	0.00	RICKEN D (1969)	RICKEN D	1969	...	BAYER S	V1	P268	3.5		0
6	0.00			2	0.00	1.00	0.00	Kim ES (2004)	Kim ES	2004	...	LUNG CANCER	V44	P369	5.5	10.1016/j.lungcan.2003.12.010	4
2	0.00			2	0.00	1.00	0.00	De Crousaz G (1978)	De Crousaz G	1978	...	SCHWEIZ MED WOCHENSCHR	V108	P602	0.5		3
8	4.27	1981	1992	2	0.00	1.00	0.00	SANDERS DB (1979)	SANDERS DB	1979	...	NEUROLOGY	V29	P68	12.5	10.1212/WNL.29.1.68	8
10	6.29	1996	1998	2	0.00	1.00	0.00	YI Q (1994)	YI Q	1994	...	J NEUROIMMUNOL	V50	P177	3.5	10.1016/0165-5728(94)90044-2	1
2	0.00			2	0.00	1.00	0.00	AARLI JA (1978)	AARLI JA	1978	...	ACTA NEUROL SCAND	V58	P121	5.5		0
6	0.00			2	0.00	1.00	0.00	LEVINE GD (1979)	LEVINE GD	1979	...	PLASMAPHERESIS IMMUN	V0	P113	8.5		9
6	0.00			2	0.00	1.00	0.00	Hjelmstrom P (1995)	Hjelmstrom P	1995	...	AUTOIMMUNITY	V22	P59	2.5	10.3109/08916939508995300	6
5	0.00			2	0.00	1.00	0.00	Sheng JR (2008)	Sheng JR	2008	...	CLIN IMMUNOL	V128	P172	3.5	10.1016/j.clim.2008.03.509	7
5	0.00			2	0.00	1.00	0.00	Zhang B (2012)	Zhang B	2012	...	MOL BRAIN	V5	P0	0.5	10.1186/1756-6606-5-7	5
4	0.00			2	0.00	1.00	0.00	HALE WL (1965)	HALE WL	1965	...	FED PROC	V24	P693	7.5		0
11	6.94	2006	2008	2	0.00	1.00	0.00	Stickler DE (2005)	Stickler DE	2005	...	CLIN NEUROPHYSIOL	V116	P2065	0.5	10.1016/j.clinph.2005.06.003	5
5	0.00			2	0.00	1.00	0.00	Thakre M (2007)	Thakre M	2007	...	J NEUROL	V254	P968	2.5	10.1007/s00415-006-0442-2	2
6	0.00			2	0.00	1.00	0.00	CULLCANDY SG (1978)	CULLCANDY SG	1978	...	NATURE	V271	P74	0.5	10.1038/271074a0	3
2	0.00			2	0.00	1.00	0.00	ENGEL WK (1973)	ENGEL WK	1973	...	NEW DEVELOPMENTS ELE	V1	P141	0.5		8
3	0.00			2	0.00	1.00	0.00	JOHNS TR (1971)	JOHNS TR	1971	...	ANN NY ACAD SCI	V183	P64	1.5	10.1111/j.1749-6632.1971.tb30742.x	8
9	5.64	1990	1993	2	0.00	1.00	0.00	CHILOSI M (1986)	CHILOSI M	1986	...	J NEUROIMMUNOL	V11	P191	6.5	10.1016/0165-5728(86)90003-2	6
3	0.00			2	0.00	1.00	0.00	Aaltonen J (1997)	Aaltonen J	1997	...	NAT GENET	V17	P399	9.5	10.1038/ng1297-399	4
6	0.00			2	0.00	1.00	0.00	DELISI C (1985)	DELISI C	1985	...	P NATL ACAD SCI USA	V82	P7048	5.5	10.1073/pnas.82.20.7048	1
4	0.00			2	0.00	1.00	0.00	Kontou M (1996)	Kontou M	1996	...	FEBS LETT	V389	P195	3.5	10.1016/0014-5793(96)00579-0	1
12	6.56	1998	2004	2	0.00	1.00	0.00	HOHLFELD R (1994)	HOHLFELD R	1994	...	NEUROL CLIN	V12	P331	3.5	10.1016/S0733-8619(18)30100-2	1
4	0.00			2	0.00	1.00	0.00	Confavreux C (1996)	Confavreux C	1996	...	NEUROLOGY	V46	P1607	9.5	10.1212/WNL.46.6.1607	4
4	0.00			2	0.00	1.00	0.00	Batocchi A P (2000)	Batocchi A P	2000	...	THER APHER	V4	P275	13.5	10.1046/j.1526-0968.2000.004004275.x	5
4	0.00			2	0.00	1.00	0.00	Bradl M (2009)	Bradl M	2009	...	ANN NEUROL	V66	P630	3.5	10.1002/ana.21837	10
9	5.57	1995	1998	2	0.00	1.00	0.00	INFANTE AJ (1992)	INFANTE AJ	1992	...	J IMMUNOL	V148	P3385	5.5		1
4	0.00			2	0.00	1.00	0.00	KRIEGER JI (1991)	KRIEGER JI	1991	...	J IMMUNOL	V146	P2331	7.5		1
4	0.00			2	0.00	1.00	0.00	ASHOUR MH (1995)	ASHOUR MH	1995	...	EUR J CARDIO-THORAC	V9	P461	12.5	10.1016/S1010-7940(05)80083-1	4
3	0.00			2	0.00	1.00	0.00	ADAMS DO (1987)	ADAMS DO	1987	...	IMMUNOL REV	V97	P5	6.5	10.1111/j.1600-065X.1987.tb00514.x	1
4	0.00			2	0.00	1.00	0.00	CELESIA GG (1965)	CELESIA GG	1965	...	ARCH NEUROL-CHICAGO	V12	P206	6.5	10.1001/archneur.1965.00460260096011	0
3	0.00			2	0.00	1.00	0.00	OSSERMAN KE (1956)	OSSERMAN KE	1956	...	JAMA-J AM MED ASSOC	V160	P153	9.5	10.1001/jama.1956.02960380001001	0
6	0.00			2	0.00	1.00	0.00	Weiner HL (1997)	Weiner HL	1997	...	IMMUNOL TODAY	V18	P335	1.5	10.1016/S0167-5699(97)01053-0	1
4	0.00			2	0.00	1.00	0.00	MANTEGAZZA R (1990)	MANTEGAZZA R	1990	...	J NEUROL	V237	P339	6.5	10.1007/BF00315656	4
3	0.00			2	0.00	1.00	0.00	PIZZIGHELLA S (1983)	PIZZIGHELLA S	1983	...	J NEUROIMMUNOL	V4	P117	2.5	10.1016/0165-5728(83)90016-4	9
2	0.00			2	0.00	1.00	0.00	Castleman B. (1955)	Castleman B.	1955	...	TUMORS THYMUS GLAND	V0	P0	15.5		0
3	0.00			2	0.00	1.00	0.00	DRACHMAN DB (1987)	DRACHMAN DB	1987	...	ANN NY ACAD SCI	V505	P90	1.5	10.1111/j.1749-6632.1987.tb51285.x	12
5	0.00			2	0.00	1.00	0.00	Marx A (2014)	Marx A	2014	...	J THORAC ONCOL	V9	P596	6.5	10.1097/JTO.0000000000000154	4
5	0.00			2	0.00	1.00	0.00	Wang L (2017)	Wang L	2017	...	J NEUROL	V264	P2191	3.5	10.1007/s00415-017-8616-7	11
11	6.86	1998	2000	2	0.00	1.01	0.00	Lennon Vanda A. (1997)	Lennon Vanda A.	1997	...	NEUROLOGY	V48	P0	0.5		5
4	0.00			2	0.00	1.00	0.00	Ferguson M K (1999)	Ferguson M K	1999	...	SEMIN THORAC CARDIOVASC SURG	V11	P59	8.5		4
1	0.00			2	0.00	1.00	0.00	Bessis M. (1964)	Bessis M.	1964	...	P183	V0	P0	3.5		0
3	0.00			2	0.00	1.00	0.00	BEUTNER EH (1964)	BEUTNER EH	1964	...	P SOC EXP BIOL MED	V117	P505	5.5		0
3	0.00			2	0.00	1.00	0.00	ENGEL AG (1970)	ENGEL AG	1970	...	MAYO CLIN PROC	V45	P450	5.5		8
2	0.00			2	0.00	1.00	0.00	DWYER DS (1981)	DWYER DS	1981	...	ANN NY ACAD SCI	V377	P143	4.5	10.1111/j.1749-6632.1981.tb33729.x	6
10	4.71	2009	2017	2	0.00	1.00	0.00	Sathasivam S (2008)	Sathasivam S	2008	...	NAT CLIN PRACT NEURO	V4	P317	8.5	10.1038/ncpneuro0810	2
5	0.00			2	0.00	1.00	0.00	Stathopoulos P (2017)	Stathopoulos P	2017	...	JCI INSIGHT	V2	P0	1.5	10.1172/jci.insight.94263	11
4	0.00			2	0.00	1.00	0.00	Cejvanovic S (2014)	Cejvanovic S	2014	...	ACTA NEUROL SCAND	V129	P367	1.5	10.1111/ane.12193	2
4	0.00			2	0.00	1.00	0.00	ODEL JG (1991)	ODEL JG	1991	...	J CLIN NEURO-OPHTHAL	V11	P288	8.5		8
4	0.00			2	0.00	1.00	0.00	Andersen JB (2010)	Andersen JB	2010	...	EUR J NEUROL	V17	P1445	1.5	10.1111/j.1468-1331.2010.03089.x	2
4	0.00			2	0.00	1.00	0.00	Kitley J (2012)	Kitley J	2012	...	NEUROLOGY	V79	P1273	0.5	10.1212/WNL.0b013e31826aac4e	10
6	0.00			2	0.00	1.00	0.00	Song Y (2016)	Song Y	2016	...	J THORAC DIS	V8	P314	4.5	10.21037/jtd.2016.03.03	7
3	0.00			2	0.00	1.00	0.00	Baek WS (2007)	Baek WS	2007	...	J NEUROL NEUROSUR PS	V78	P771	1.5	10.1136/jnnp.2006.093567	2
4	0.00			2	0.00	1.00	0.00	LEGROS G (1990)	LEGROS G	1990	...	J EXP MED	V172	P921	9.5	10.1084/jem.172.3.921	1
5	0.00			2	0.00	1.00	0.00	Bubuioc Ana-Maria (2021)	Bubuioc Ana-Maria	2021	...	J MED LIFE	V14	P7	0.5	10.25122/jml-2020-0145	2
8	0.00			2	0.00	1.00	0.00	Zhang CJ (2016)	Zhang CJ	2016	...	J IMMUNOL	V197	P2610	4.5	10.4049/jimmunol.1500725	7
6	0.00			2	0.00	1.00	0.00	OSSERMAN KE (1963)	OSSERMAN KE	1963	...	JAMA-J AM MED ASSOC	V183	P97	2.5		8
5	0.00			2	0.00	1.00	0.00	BEUTNER EH (1965)	BEUTNER EH	1965	...	ANN NY ACAD SCI	V124	P709	4.5	10.1111/j.1749-6632.1965.tb18997.x	0
10	0.00			2	0.00	1.00	0.00	LATTES R (1962)	LATTES R	1962	...	CANCER	V15	P1224	36.5	10.1002/1097-0142(196211/12)15:6<1224::AID-CNCR2820150621>3.0.CO;2-V	0
6	0.00			2	0.00	1.00	0.00	Marulli G (2012)	Marulli G	2012	...	J THORAC CARDIOV SUR	V144	P1125	1.5	10.1016/j.jtcvs.2012.07.082	4
3	0.00			2	0.00	1.00	0.00	KOTT E (1969)	KOTT E	1969	...	J NEUROL SCI	V8	P573	2.5	10.1016/0022-510X(69)90015-X	0
4	0.00			2	0.00	1.00	0.00	ROMAGNANI S (1991)	ROMAGNANI S	1991	...	IMMUNOL TODAY	V12	P256	2.5	10.1016/0167-5699(91)90120-I	1
2	0.00			2	0.00	1.00	0.00	BLACK JT (1973)	BLACK JT	1973	...	NEUROLOGY	V23	P851	3.5	10.1212/WNL.23.8.851	8
6	0.00			2	0.00	1.00	0.00	HOHLFELD R (1985)	HOHLFELD R	1985	...	ANN NEUROL	V17	P238	2.5	10.1002/ana.410170304	3
5	0.00			2	0.00	1.00	0.00	Heckmann JM (2012)	Heckmann JM	2012	...	SAMJ S AFR MED J	V102	P532	4.5	10.7196/SAMJ.5390	10
3	0.00			2	0.00	1.00	0.00	BERRIH S (1984)	BERRIH S	1984	...	J CLIN IMMUNOL	V4	P92	4.5	10.1007/BF00915041	6
8	0.00			2	0.00	1.00	0.00	PLOMP JJ (1995)	PLOMP JJ	1995	...	ANN NEUROL	V37	P627	16.5	10.1002/ana.410370513	5
4	0.00			2	0.00	1.00	0.00	Nagamine K (1997)	Nagamine K	1997	...	NAT GENET	V17	P393	9.5	10.1038/ng1297-393	4
6	0.00			2	0.00	1.00	0.00	CHERIN P (1991)	CHERIN P	1991	...	AM J MED	V91	P162	4.5	10.1016/0002-9343(91)90009-M	12
4	0.00			2	0.00	1.00	0.00	Chang PC (2005)	Chang PC	2005	...	EUR SURG RES	V37	P199	5.5	10.1159/000087863	4
5	0.00			2	0.00	1.00	0.00	Burke G (2003)	Burke G	2003	...	NEUROLOGY	V61	P826	0.5	10.1212/01.WNL.0000085865.55513.AE	5
4	0.00			2	0.00	1.00	0.00	Kuwabara S (2007)	Kuwabara S	2007	...	ACTA NEUROL SCAND	V115	P126	2.5	10.1111/j.1600-0404.2006.00721.x	5
3	0.00			2	0.00	1.00	0.00	VIETS HR (1961)	VIETS HR	1961	...	MYASTHENIA GRAVIS ED	V0	P444	4.5		0
12	7.80	2008	2009	2	0.00	1.00	0.00	Romi F (2005)	Romi F	2005	...	EUR J NEUROL	V12	P413	3.5	10.1111/j.1468-1331.2005.01137.x	5
5	0.00			2	0.00	1.00	0.00	BLOCH RJ (1983)	BLOCH RJ	1983	...	J CELL BIOL	V97	P217	3.5	10.1083/jcb.97.1.217	9
5	0.00			2	0.00	1.00	0.00	DAWKINS RL (1983)	DAWKINS RL	1983	...	IMMUNOL REV	V70	P5	3.5	10.1111/j.1600-065X.1983.tb00707.x	16
8	4.86	2008	2011	2	0.00	1.00	0.00	Evoli A (2007)	Evoli A	2007	...	J NEUROL	V254	P756	3.5	10.1007/s00415-006-0429-z	4
3	0.00			2	0.00	1.00	0.00	DERYNCK R (1985)	DERYNCK R	1985	...	NATURE	V316	P701	9.5	10.1038/316701a0	1
3	0.00			2	0.00	1.00	0.00	DESMEDT JE (1976)	DESMEDT JE	1976	...	ANN NY ACAD SCI	V274	P174	5.5	10.1111/j.1749-6632.1976.tb47684.x	3
3	0.00			2	0.00	1.00	0.00	FELTKAMPVROOM T (1966)	FELTKAMPVROOM T	1966	...	LANCET	V1	P1320	0.5		0
12	7.18	2018	2020	2	0.00	1.00	0.00	Punga T (2014)	Punga T	2014	...	ANN CLIN TRANSL NEUR	V1	P49	5.5	10.1002/acn3.24	7
9	5.79	1997	1998	2	0.00	1.00	0.00	ATWATER SW (1994)	ATWATER SW	1994	...	J AM VET MED ASSOC	V205	P1007	2.5		10
2	0.00			2	0.00	1.00	0.00	EKSTEDT J (1969)	EKSTEDT J	1969	...	ELECTROEN CLIN NEURO	V27	P540	4.5	10.1016/0013-4694(69)90196-5	18
4	0.00			2	0.00	1.00	0.00	VIETS HR (1961)	VIETS HR	1961	...	MYASTHENIA GRAVIS ED	V0	P411	4.5		8
11	6.56	2017	2019	2	0.00	1.00	0.00	Leuzzi G (2014)	Leuzzi G	2014	...	EUR J CARDIO-THORAC	V45	PE76	2.5	10.1093/ejcts/ezt641	2
3	0.00			2	0.00	1.00	0.00	DONNELLY RJ (1984)	DONNELLY RJ	1984	...	ANN ROY COLL SURG	V66	P305	2.5		0
4	0.00			2	0.00	1.00	0.00	RIEDER P (1995)	RIEDER P	1995	...	INTENS CARE MED	V21	P663	9.5	10.1007/BF01711545	2
4	0.00			2	0.00	1.00	0.00	SANDERS DB (1979)	SANDERS DB	1979	...	PLASMAPHERESIS IMMUN	V0	P289	4.5		0
1	0.00			2	0.00	1.00	0.00	BROOKE E M (1953)	BROOKE E M	1953	...	MON BULL MINIST HEALTH PUBLIC HEALTH LAB SERV	V12	P114	14.5		0
3	0.00			2	0.00	1.00	0.00	ANDERSSON G (1989)	ANDERSSON G	1989	...	J IMMUNOL METHODS	V125	P89	2.5	10.1016/0022-1759(89)90081-1	1
5	0.00			2	0.00	1.00	0.00	Jarius S (2012)	Jarius S	2012	...	J NEUROINFLAMM	V9	P0	0.5	10.1186/1742-2094-9-14	10
5	0.00			2	0.00	1.00	0.00	ARONSOHN MG (1984)	ARONSOHN MG	1984	...	J AM VET MED ASSOC	V184	P1355	12.5		10
5	0.00			2	0.00	1.00	0.00	TOWBIN H (1979)	TOWBIN H	1979	...	P NATL ACAD SCI USA	V76	P4350	13.5	10.1073/pnas.76.9.4350	6
4	0.00			2	0.00	1.00	0.00	Ellul MA (2020)	Ellul MA	2020	...	LANCET NEUROL	V19	P767	0.5	10.1016/S1474-4422(20)30221-0	14
4	0.00			2	0.00	1.00	0.00	Pineles SL (2010)	Pineles SL	2010	...	AM J OPHTHALMOL	V150	P453	4.5	10.1016/j.ajo.2010.05.002	2
2	0.00			2	0.00	1.00	0.00	FLACKE W (1966)	FLACKE W	1966	...	NEW ENGL J MED	V275	P1207	1.5	10.1056/NEJM196612012752201	20
4	0.00			2	0.00	1.00	0.00	RINGEL SP (1975)	RINGEL SP	1975	...	LANCET	V1	P1388	0.5		0
9	5.92	2005	2006	2	0.00	1.00	0.00	Ohta K (2004)	Ohta K	2004	...	NEUROLOGY	V62	P2132	0.5	10.1212/01.WNL.0000129274.12702.92	5
3	0.00			2	0.00	1.00	0.00	MCDERMOT V (1960)	MCDERMOT V	1960	...	BRAIN	V83	P24	5.5		8
3	0.00			2	0.00	1.00	0.00	SIMPSON JA (1969)	SIMPSON JA	1969	...	BIOL BASIS MED	V3	P345	1.5		8
10	6.41	2014	2015	2	0.00	1.00	0.00	Vincent A (2012)	Vincent A	2012	...	ANN NY ACAD SCI	V1274	P92	2.5	10.1111/j.1749-6632.2012.06789.x	5
4	0.00			2	0.00	1.00	0.00	OTTO TJ (1987)	OTTO TJ	1987	...	THORAX	V42	P199	6.5	10.1136/thx.42.3.199	4
6	0.00			2	0.00	1.00	0.00	AARLI JA (1975)	AARLI JA	1975	...	J NEUROL NEUROSUR PS	V38	P1048	13.5	10.1136/jnnp.38.11.1048	0
5	0.00			2	0.00	1.00	0.00	RIVERO A (1995)	RIVERO A	1995	...	MUSCLE NERVE	V18	P943	4.5	10.1002/mus.880180904	2
10	6.51	2010	2011	2	0.00	1.00	0.00	BLUMBERG D (1995)	BLUMBERG D	1995	...	ANN THORAC SURG	V60	P908	15.5	10.1016/0003-4975(95)00669-C	4
3	0.00			2	0.00	1.00	0.00	MOMOI MY (1982)	MOMOI MY	1982	...	J BIOL CHEM	V257	P2757	6.5		6
4	0.00			2	0.00	1.00	0.00	BOEHNCKE WH (1993)	BOEHNCKE WH	1993	...	J IMMUNOL	V150	P331	2.5		1
4	0.00			2	0.00	1.00	0.00	Hughes RAC (1997)	Hughes RAC	1997	...	LANCET	V349	P225	1.5		12
4	0.00			2	0.00	1.00	0.00	SHAPIRO MS (1971)	SHAPIRO MS	1971	...	ARCH NEUROL-CHICAGO	V24	P65	0.5	10.1001/archneur.1971.00480310093009	0
5	0.00			2	0.00	1.00	0.00	Verschuuren JJ (2022)	Verschuuren JJ	2022	...	LANCET NEUROL	V21	P189	-0.5	10.1016/S1474-4422(21)00463-4	2
4	0.00			2	0.00	1.00	0.00	Boldingh MI (2016)	Boldingh MI	2016	...	NEUROLOGY	V87	P2139	4.5	10.1212/WNL.0000000000003339	2
4	0.00			2	0.00	1.00	0.00	Cosi V (1997)	Cosi V	1997	...	J NEUROL	V244	P548	5.5	10.1007/s004150050142	4
3	0.00			2	0.00	1.00	0.00	ALLEN PM (1987)	ALLEN PM	1987	...	NATURE	V327	P713	0.5	10.1038/327713a0	1
2	0.00			2	0.00	1.00	0.00	GENKINS G (1961)	GENKINS G	1961	...	MYASTHENIA GRAVIS	V0	P0	11.5		8
2	0.00			2	0.00	1.00	0.00	BURNET FM (1962)	BURNET FM	1962	...	BRIT MED J	V2	P807	3.5		0
3	0.00			2	0.00	1.00	0.00	MARTINEZ RD (1977)	MARTINEZ RD	1977	...	J IMMUNOL	V118	P17	0.5		3
8	0.00			2	0.00	1.00	0.00	Mahmood SS (2018)	Mahmood SS	2018	...	J AM COLL CARDIOL	V71	P1755	2.5	10.1016/j.jacc.2018.02.037	13
4	0.00			2	0.00	1.00	0.00	Diaz-Manera J (2009)	Diaz-Manera J	2009	...	EXPERT OPIN PHARMACO	V10	P1329	2.5	10.1517/14656560902950619	10
3	0.00			2	0.00	1.00	0.00	ACUFF TE (1993)	ACUFF TE	1993	...	ANN THORAC SURG	V55	P562	10.5	10.1016/0003-4975(93)91054-Q	4
5	0.00			2	0.00	1.00	0.00	TRONTELJ JV (1986)	TRONTELJ JV	1986	...	J NEUROL NEUROSUR PS	V49	P677	11.5	10.1136/jnnp.49.6.677	3
4	0.00			2	0.00	1.00	0.00	Bedlack RS (2000)	Bedlack RS	2000	...	POSTGRAD MED	V107	P211	4.5	10.3810/pgm.2000.04.1003	6
5	0.00			2	0.00	1.00	0.00	Mee J (2003)	Mee J	2003	...	J NEURO-OPHTHALMOL	V23	P251	18.5	10.1097/00041327-200312000-00002	5
4	0.00			2	0.00	1.00	0.00	BORNSTEIN B (1953)	BORNSTEIN B	1953	...	ACTA PAEDIATR	V42	P442	18.5	10.1111/j.1651-2227.1953.tb03641.x	0
5	0.00			2	0.00	1.00	0.00	Hsu CP (2004)	Hsu CP	2004	...	SURG ENDOSC	V18	P821	17.5	10.1007/s00464-003-9146-1	4
9	5.79	1997	1998	2	0.00	1.00	0.00	HALL ZW (1993)	HALL ZW	1993	...	CELL	V72	P99	4.5	10.1016/S0092-8674(05)80031-5	1
4	0.00			2	0.00	1.00	0.00	BOREL CO (1991)	BOREL CO	1991	...	CHEST	V99	P444	2.5	10.1378/chest.99.2.444	12
9	0.00			2	0.00	1.00	0.00	MANTEGAZZA R (1988)	MANTEGAZZA R	1988	...	J NEUROL	V235	P449	9.5	10.1007/BF00314245	4
8	0.00			2	0.00	1.00	0.00	IMBACH P (1981)	IMBACH P	1981	...	LANCET	V1	P1228	27.5		12
5	0.00			2	0.00	1.00	0.00	Abbas AK (1996)	Abbas AK	1996	...	NATURE	V383	P787	2.5	10.1038/383787a0	1
6	0.00			2	0.00	1.00	0.00	Lefeuvre CMJ (2020)	Lefeuvre CMJ	2020	...	J AUTOIMMUN	V106	P0	1.5	10.1016/j.jaut.2019.102337	7
4	0.00			2	0.00	1.00	0.00	WRAITH DC (1989)	WRAITH DC	1989	...	CELL	V59	P247	2.5	10.1016/0092-8674(89)90287-0	1
8	5.06	1977	1980	2	0.00	1.00	0.00	LINDSTROM J (1976)	LINDSTROM J	1976	...	J SUPRAMOL STR CELL	V4	P389	0.5	10.1002/jss.400040310	3
3	0.00			2	0.00	1.00	0.00	Benny WB (1999)	Benny WB	1999	...	TRANSFUSION	V39	P682	2.5	10.1046/j.1537-2995.1999.39070682.x	2
9	5.91	2004	2005	2	0.00	1.00	0.00	Ciafaloni E (2000)	Ciafaloni E	2000	...	NEUROLOGY	V55	P448	4.5	10.1212/WNL.55.3.448	2
8	4.58	2003	2008	2	0.00	1.00	0.00	Detterbeck FC (1996)	Detterbeck FC	1996	...	ANN THORAC SURG	V62	P242	11.5	10.1016/0003-4975(96)00202-0	4
4	0.00			2	0.00	1.00	0.00	Jiang L (2012)	Jiang L	2012	...	INT IMMUNOPHARMACOL	V14	P217	1.5	10.1016/j.intimp.2012.07.003	3
4	0.00			2	0.00	1.00	0.00	Aissaoui A (1999)	Aissaoui A	1999	...	ANN NEUROL	V46	P559	14.5	10.1002/1531-8249(199910)46:4<559::AID-ANA3>3.0.CO;2-S	7
4	0.00			2	0.00	1.00	0.00	SANGER F (1977)	SANGER F	1977	...	P NATL ACAD SCI USA	V74	P5463	16.5	10.1073/pnas.74.12.5463	1
9	5.85	2008	2009	2	0.00	1.00	0.00	Manlulu A (2005)	Manlulu A	2005	...	CHEST	V128	P3454	2.5	10.1378/chest.128.5.3454	4
5	0.00			2	0.00	1.00	0.00	Chen YH (2017)	Chen YH	2017	...	MEDICINE	V96	P0	1.5	10.1097/MD.0000000000007350	13
2	0.00			2	0.00	1.00	0.00	METCALF D (1956)	METCALF D	1956	...	BRIT J CANCER	V10	P442	10.5	10.1038/bjc.1956.51	0
4	0.00			2	0.00	1.00	0.00	HECHT TT (1983)	HECHT TT	1983	...	J IMMUNOL	V131	P1049	8.5		1
7	0.00			2	0.00	1.00	0.00	Sharshar T (2021)	Sharshar T	2021	...	JAMA NEUROL	V78	P426	0.5	10.1001/jamaneurol.2020.5407	5
3	0.00			2	0.00	1.00	0.00	MCKNIGHT AJ (1991)	MCKNIGHT AJ	1991	...	EUR J IMMUNOL	V21	P1187	3.5	10.1002/eji.1830210514	1
2	0.00			2	0.00	1.00	0.00	STURGILL BC (1964)	STURGILL BC	1964	...	P SOC EXP BIOL MED	V115	P246	2.5		0
4	0.00			2	0.00	1.00	0.00	EKSTEDT J (1967)	EKSTEDT J	1967	...	OPUSCULA MEDICA	V12	P73	7.5		8
4	0.00			2	0.00	1.00	0.00	Birnbaum S (2018)	Birnbaum S	2018	...	TRIALS	V19	P0	2.5	10.1186/s13063-017-2433-2	7
3	0.00			2	0.00	1.00	0.00	BELL CF (1984)	BELL CF	1984	...	ANAESTHESIA	V39	P961	4.5	10.1111/j.1365-2044.1984.tb08883.x	4
4	0.00			2	0.00	1.00	0.00	MCKHANN (1985)	MCKHANN	1985	...	NEUROLOGY	V35	P1096	11.5		12
5	0.00			2	0.00	1.00	0.00	Morsch M (2013)	Morsch M	2013	...	J PHYSIOL-LONDON	V591	P2747	4.5	10.1113/jphysiol.2013.251827	5
3	0.00			2	0.00	1.00	0.00	BOULTER J (1985)	BOULTER J	1985	...	J NEUROSCI	V5	P2545	5.5		1
2	0.00			2	0.00	1.00	0.00	BALOH RW (1976)	BALOH RW	1976	...	ANN NY ACAD SCI	V274	P631	2.5	10.1111/j.1749-6632.1976.tb47721.x	0
5	0.00			2	0.00	1.00	0.00	GROB D (1961)	GROB D	1961	...	MYASTHENIA GRAVIS	V0	P127	4.5		8
6	0.00			2	0.00	1.00	0.00	HERTEL G (1979)	HERTEL G	1979	...	PLASMAPHERESIS IMMUN	V0	P315	7.5		3
3	0.00			2	0.00	1.00	0.00	Alessi G (2000)	Alessi G	2000	...	CLIN NEUROL NEUROSUR	V102	P173	5.5	10.1016/S0303-8467(00)00093-7	10
3	0.00			2	0.00	1.00	0.00	DESMEDT JE (1973)	DESMEDT JE	1973	...	NEW DEVELOPMENTS ELE	V1	P305	2.5		8
2	0.00			2	0.00	1.00	0.00	BRAITMAN H (1971)	BRAITMAN H	1971	...	ARCH SURG-CHICAGO	V103	P14	6.5		0
8	0.00			2	0.00	1.00	0.00	TOYKA KV (1979)	TOYKA KV	1979	...	KLIN WOCHENSCHR	V57	P937	3.5	10.1007/BF01478550	1
5	0.00			2	0.00	1.00	0.00	Mangi AA (2005)	Mangi AA	2005	...	ANN THORAC SURG	V79	P1834	4.5	10.1016/j.athoracsur.2004.12.051	4
4	0.00			2	0.00	1.00	0.00	Lucchinetti CF (2002)	Lucchinetti CF	2002	...	BRAIN	V125	P1450	10.5	10.1093/brain/awf151	10
7	0.00			2	0.00	1.00	0.00	Wu HT (2012)	Wu HT	2012	...	NEURON	V75	P94	5.5	10.1016/j.neuron.2012.04.033	5
6	0.00			2	0.00	1.00	0.00	Yi JS (2014)	Yi JS	2014	...	J AUTOIMMUN	V52	P130	5.5	10.1016/j.jaut.2013.12.005	11
3	0.00			2	0.00	1.00	0.00	MCINTYRE KR (1984)	MCINTYRE KR	1984	...	NATURE	V308	P551	10.5	10.1038/308551a0	1
2	0.00			2	0.00	1.00	0.00	MARSHALL AH (1961)	MARSHALL AH	1961	...	LANCET	V1	P1030	5.5		0
11	6.97	2007	2009	2	0.00	1.01	0.00	Vernino S (2004)	Vernino S	2004	...	CLIN CANCER RES	V10	P7270	4.5	10.1158/1078-0432.CCR-04-0735	6
3	0.00			2	0.00	1.00	0.00	BASTA M (1994)	BASTA M	1994	...	J CLIN INVEST	V94	P1729	1.5	10.1172/JCI117520	12
4	0.00			2	0.00	1.00	0.00	Barnett C (2016)	Barnett C	2016	...	NEUROLOGY	V87	P879	4.5	10.1212/WNL.0000000000002971	2
3	0.00			2	0.00	1.00	0.00	COHENKAMINSKY S (1989)	COHENKAMINSKY S	1989	...	J AUTOIMMUN	V2	P241	1.5	10.1016/0896-8411(89)90267-9	3
3	0.00			2	0.00	1.00	0.00	Brueton LA (2000)	Brueton LA	2000	...	AM J MED GENET	V92	P1	5.5	10.1002/(SICI)1096-8628(20000501)92:1<1::AID-AJMG1>3.0.CO;2-H	12
3	0.00			2	0.00	1.00	0.00	BARKAS T (1979)	BARKAS T	1979	...	PROGR NEUROLOGICAL R	V0	P169	1.5		3
3	0.00			2	0.00	1.00	0.00	SAGAR HJ (1980)	SAGAR HJ	1980	...	J NEUROL NEUROSUR PS	V43	P967	3.5	10.1136/jnnp.43.11.967	0
5	0.00			2	0.00	1.00	0.00	Punga AR (2015)	Punga AR	2015	...	J NEUROL SCI	V356	P90	4.5	10.1016/j.jns.2015.06.019	7
2	0.00			2	0.00	1.00	0.00	CASTLEMAN B (1960)	CASTLEMAN B	1960	...	THYMECTOMY MYASTHENI	V0	P51	5.5		0
12	0.00			2	0.00	1.00	0.00	Brauner S (2020)	Brauner S	2020	...	JAMA NEUROL	V77	P974	1.5	10.1001/jamaneurol.2020.0851	11
10	6.49	2007	2008	2	0.00	1.00	0.00	Meriggioli MN (2003)	Meriggioli MN	2003	...	ANN NY ACAD SCI	V998	P494	4.5	10.1196/annals.1254.064	2
3	0.00			2	0.00	1.00	0.00	MACKECHNIE HL (1973)	MACKECHNIE HL	1973	...	CAN MED ASSOC J	V109	P733	6.5		0
4	0.00			2	0.00	1.00	0.00	Marx A (2010)	Marx A	2010	...	J THORAC ONCOL	V5	PS266	4.5	10.1097/JTO.0b013e3181f1f63f	4
4	0.00			2	0.00	1.00	0.00	FUKUNAGA H (1983)	FUKUNAGA H	1983	...	P NATL ACAD SCI-BIOL	V80	P7636	19.5	10.1073/pnas.80.24.7636	10
6	0.00			2	0.00	1.00	0.00	Romi F (2002)	Romi F	2002	...	EUR J NEUROL	V9	P55	0.5	10.1046/j.1468-1331.2002.00352.x	6
2	0.00			2	0.00	1.00	0.00	CHANG CC (1975)	CHANG CC	1975	...	NATURE	V253	P643	3.5	10.1038/253643a0	3
9	5.43	1998	2001	2	0.00	1.00	0.00	MORGENTHALER TI (1993)	MORGENTHALER TI	1993	...	MAYO CLIN PROC	V68	P1110	4.5	10.1016/S0025-6196(12)60907-0	4
5	0.00			2	0.00	1.00	0.00	Hoedemaekers A (1997)	Hoedemaekers A	1997	...	J NEUROIMMUNOL	V75	P147	0.5	10.1016/S0165-5728(97)00016-7	1
5	0.00			2	0.00	1.00	0.00	Chavez A (2021)	Chavez A	2021	...	J PRIM CARE COMMUNIT	V12	P0	0.5	10.1177/21501327211051933	14
5	0.00			2	0.00	1.00	0.00	Suzuki S (2014)	Suzuki S	2014	...	EUR J NEUROL	V21	P223	4.5	10.1111/ene.12234	5
15	0.00			2	0.00	1.00	0.00	Mantegazza R (2019)	Mantegazza R	2019	...	CURR OPIN RHEUMATOL	V31	P623	2.5	10.1097/BOR.0000000000000647	7
3	0.00			2	0.00	1.00	0.00	BEUTNER EH (1965)	BEUTNER EH	1965	...	J AMER MED ASSOC	V192	P682	4.5	10.1001/jama.1965.03080210026006	0
4	0.00			2	0.00	1.00	0.00	Baden LR (2021)	Baden LR	2021	...	NEW ENGL J MED	V384	P403	0.5	10.1056/NEJMoa2035389	14
3	0.00			2	0.00	1.00	0.00	SOFFER L J (1948)	SOFFER L J	1948	...	J MT SINAI HOSP N Y	V15	P73	17.5		0
39	0.00			2	0.00	1.00	0.00	Narayanaswami P (2021)	Narayanaswami P	2021	...	NEUROLOGY	V96	P114	0.5	10.1212/WNL.0000000000011124	11
4	0.00			2	0.00	1.00	0.00	KLEYWEG RP (1988)	KLEYWEG RP	1988	...	NEUROLOGY	V38	P1639	4.5	10.1212/WNL.38.10.1639	12
2	0.00			2	0.00	1.00	0.00	HALPERIN IC (1966)	HALPERIN IC	1966	...	NEW ENGL J MED	V275	P663	5.5	10.1056/NEJM196609222751210	0
5	0.00			2	0.00	1.00	0.00	ASHER O (1990)	ASHER O	1990	...	FEBS LETT	V267	P231	7.5	10.1016/0014-5793(90)80932-9	1
3	0.00			2	0.00	1.00	0.00	Chamberlain-Banoub J (2006)	Chamberlain-Banoub J	2006	...	CLIN EXP IMMUNOL	V146	P278	0.5	10.1111/j.1365-2249.2006.03198.x	11
4	0.00			2	0.00	1.00	0.00	HOPKINS LC (1994)	HOPKINS LC	1994	...	NEUROL CLIN	V12	P243	4.5	10.1016/S0733-8619(18)30095-1	10
6	0.00			2	0.00	1.00	0.00	Scarpino S (2007)	Scarpino S	2007	...	CLIN EXP IMMUNOL	V149	P504	6.5	10.1111/j.1365-2249.2007.03442.x	4
4	0.00			2	0.00	1.00	0.00	PESCARMONA E (1990)	PESCARMONA E	1990	...	ANN THORAC SURG	V50	P534	8.5	10.1016/0003-4975(90)90185-9	4
4	0.00			2	0.00	1.00	0.00	Travis WD (2004)	Travis WD	2004	...	PATHOLOGY GENETICS T	V0	P0	2.5		4
3	0.00			2	0.00	1.00	0.00	DALAKAS MC (1991)	DALAKAS MC	1991	...	NEW ENGL J MED	V325	P1487	3.5	10.1056/NEJM199111213252107	12
4	0.00			2	0.00	1.00	0.00	NYBERGHANSEN R (1985)	NYBERGHANSEN R	1985	...	CYCLOSPORIN AUTOIMMU	V0	P96	2.5		9
2	0.00			2	0.00	1.00	0.00	COHEN BA (1976)	COHEN BA	1976	...	OBSTET GYNECOL	V48	P0	2.5		3
5	0.00			2	0.00	1.00	0.00	GRASHCHENKOV N (1966)	GRASHCHENKOV N	1966	...	ANN NY ACAD SCI	V135	P398	9.5	10.1111/j.1749-6632.1966.tb45486.x	0
4	0.00			2	0.00	1.00	0.00	Lai MZ (2010)	Lai MZ	2010	...	LANCET NEUROL	V9	P776	0.5	10.1016/S1474-4422(10)70137-X	10
9	5.63	2011	2013	2	0.00	1.00	0.00	Lashley D (2010)	Lashley D	2010	...	NEUROLOGY	V74	P1517	2.5	10.1212/WNL.0b013e3181dd43bf	5
4	0.00			2	0.00	1.00	0.00	Andrews PI (1998)	Andrews PI	1998	...	ANN NY ACAD SCI	V841	P789	2.5	10.1111/j.1749-6632.1998.tb11020.x	4
8	5.11	2004	2006	2	0.00	1.00	0.00	Sanes JR (2001)	Sanes JR	2001	...	NAT REV NEUROSCI	V2	P791	4.5	10.1038/35097557	5
2	0.00			2	0.00	1.00	0.00	DILLON J (1955)	DILLON J	1955	...	P SOC EXP BIOL MED	V90	P409	10.5		19
5	0.00			2	0.00	1.00	0.00	Niks EH (2008)	Niks EH	2008	...	NEUROLOGY	V70	P1215	1.5	10.1212/01.wnl.0000307751.20968.f1	5
5	0.00			2	0.00	1.00	0.00	Palace J (2001)	Palace J	2001	...	CURR OPIN NEUROL	V14	P583	5.5	10.1097/00019052-200110000-00006	2
1	0.00			2	0.00	1.00	0.00	BOYD IA (1956)	BOYD IA	1956	...	J PHYSIOL-LONDON	V132	P74	11.5	10.1113/jphysiol.1956.sp005503	20
4	0.00			2	0.00	1.00	0.00	Dalmau J (2008)	Dalmau J	2008	...	LANCET NEUROL	V7	P1091	5.5	10.1016/S1474-4422(08)70224-2	10
2	0.00			2	0.00	1.00	0.00	OOSTERHUIS HJG (1963)	OOSTERHUIS HJG	1963	...	THESIS AMSTERDAM	V0	P0	4.5		0
10	6.54	1999	2000	2	0.00	1.00	0.00	Barchan D (1998)	Barchan D	1998	...	EUR J IMMUNOL	V28	P616	1.5	10.1002/(SICI)1521-4141(199802)28:02<616::AID-IMMU616>3.0.CO;2-I	1
3	0.00			2	0.00	1.00	0.00	RUSSELL AS (1978)	RUSSELL AS	1978	...	NEUROLOGY	V28	P847	3.5	10.1212/WNL.28.8.847	15
2	0.00			2	0.00	1.00	0.00	BARON RL (1982)	BARON RL	1982	...	RADIOLOGY	V142	P127	2.5	10.1148/radiology.142.1.7053522	4
5	0.00			2	0.00	1.00	0.00	Losen M (2015)	Losen M	2015	...	EXP NEUROL	V270	P18	1.5	10.1016/j.expneurol.2015.03.010	3
6	0.00			2	0.00	1.00	0.00	Maggi G (1989)	Maggi G	1989	...	EUR J CARDIOTHORAC SURG	V3	P504	11.5	10.1016/1010-7940(89)90109-7	4
2	0.00			2	0.00	1.00	0.00	ARROBA CV (1961)	ARROBA CV	1961	...	REV CLIN ESP	V82	P195	4.5		0
13	8.16	2017	2018	2	0.00	1.00	0.00	Lau KHV (2016)	Lau KHV	2016	...	MUSCLE NERVE	V54	P157	1.5	10.1002/mus.25141	13
5	0.00			2	0.00	1.00	0.00	Bartoccioni E (2009)	Bartoccioni E	2009	...	NEUROLOGY	V72	P195	5.5	10.1212/01.wnl.0000339103.08830.86	7
7	0.00			2	0.00	1.00	0.00	Guidon AC (2020)	Guidon AC	2020	...	NEUROLOGY	V94	P959	0.5	10.1212/WNL.0000000000009566	14
5	0.00			2	0.00	1.00	0.00	VINCENT A (1994)	VINCENT A	1994	...	ADV NEUROIMMUNOL	V4	P355	4.5	10.1016/0960-5428(94)00041-L	6
4	0.00			2	0.00	1.00	0.00	Ponseti JM (2006)	Ponseti JM	2006	...	CURR MED RES OPIN	V22	P885	0.5	10.1185/030079906X104650	4
4	0.00			2	0.00	1.00	0.00	Choi K (2019)	Choi K	2019	...	THER ADV NEUROL DISO	V12	P0	1.5	10.1177/1756286419871187	11
4	0.00			2	0.00	1.00	0.00	Muller JS (2007)	Muller JS	2007	...	BRAIN	V130	P1497	3.5	10.1093/brain/awm068	5
11	5.19	2009	2017	2	0.00	1.00	0.00	Milani M (2003)	Milani M	2003	...	ANN NY ACAD SCI	V998	P284	5.5	10.1196/annals.1254.032	7
4	0.00			2	0.00	1.00	0.00	SANDILANDS GP (1975)	SANDILANDS GP	1975	...	LANCET	V1	P171	4.5		9
4	0.00			2	0.00	1.00	0.00	SCHWIMMBECK PL (1989)	SCHWIMMBECK PL	1989	...	J CLIN INVEST	V84	P1174	12.5	10.1172/JCI114282	1
1	0.00			2	0.00	1.00	0.00	CALERO C (1964)	CALERO C	1964	...	ARCH MED PANAMEN	V12	P101	3.5		0
4	0.00			2	0.00	1.00	0.00	BROWN JC (1975)	BROWN JC	1975	...	J NEUROL NEUROSUR PS	V38	P18	3.5	10.1136/jnnp.38.1.18	8
5	0.00			2	0.00	1.00	0.00	Padua L (2006)	Padua L	2006	...	EUR J NEUROL	V13	P273	2.5	10.1111/j.1468-1331.2006.01214.x	5
4	0.00			2	0.00	1.00	0.00	Cerfolio RJ (2012)	Cerfolio RJ	2012	...	J THORAC CARDIOV SUR	V143	P1138	3.5	10.1016/j.jtcvs.2011.12.021	4
4	0.00			2	0.00	1.00	0.00	Alahgholi-Hajibehzad M (2015)	Alahgholi-Hajibehzad M	2015	...	EXPERT REV CLIN IMMU	V11	P859	1.5	10.1586/1744666X.2015.1047345	7
5	0.00			2	0.00	1.00	0.00	Stalberg E (2016)	Stalberg E	2016	...	MUSCLE NERVE	V53	P351	3.5	10.1002/mus.24750	2
6	0.00			2	0.00	1.00	0.00	CLARK RE (1980)	CLARK RE	1980	...	J THORAC CARDIOV SUR	V80	P696	6.5		0
9	5.79	2013	2014	2	0.00	1.00	0.00	Cortese I (2011)	Cortese I	2011	...	NEUROLOGY	V76	P294	1.5	10.1212/WNL.0b013e318207b1f6	2
9	0.00			2	0.00	1.00	0.00	HOWARD FM (1987)	HOWARD FM	1987	...	ANN NY ACAD SCI	V505	P526	34.5	10.1111/j.1749-6632.1987.tb51321.x	5
6	0.00			2	0.00	1.00	0.00	FIELD EJ (1973)	FIELD EJ	1973	...	LANCET	V2	P675	2.5		0
4	0.00			2	0.00	1.00	0.00	Evoli A (1998)	Evoli A	1998	...	ANN NY ACAD SCI	V841	P742	7.5	10.1111/j.1749-6632.1998.tb11011.x	4
4	0.00			2	0.00	1.00	0.00	RODNITZKY RL (1982)	RODNITZKY RL	1982	...	ARCH NEUROL-CHICAGO	V39	P350	18.5	10.1001/archneur.1982.00510180028007	2
5	0.00			2	0.00	1.00	0.00	Tagliaferri AR (2021)	Tagliaferri AR	2021	...	CUREUS	V13	P0	0.5	10.7759/cureus.15581	14
4	0.00			2	0.00	1.00	0.00	Howard JF (2017)	Howard JF	2017	...	MUSCLE NERVE	V56	P328	2.5	10.1002/mus.25529	11
5	0.00			2	0.00	1.00	0.00	DRENCKHAHN D (1979)	DRENCKHAHN D	1979	...	VIRCHOWS ARCH B	V32	P33	8.5		6
6	0.00			2	0.00	1.00	0.00	Ruckert JC (2008)	Ruckert JC	2008	...	ANN NY ACAD SCI	V1132	P329	2.5	10.1196/annals.1405.013	4
2	0.00			2	0.00	1.00	0.00	KEYNES G (1954)	KEYNES G	1954	...	LANCET	V1	P1197	14.5		0
4	0.00			2	0.00	1.00	0.00	YI Q (1992)	YI Q	1992	...	J IMMUNOL	V149	P3423	1.5		1
13	8.03	2012	2014	2	0.00	1.00	0.00	Ohta K (2007)	Ohta K	2007	...	EUR J NEUROL	V14	P1029	4.5	10.1111/j.1468-1331.2007.01870.x	5
4	0.00			2	0.00	1.00	0.00	HERRMANN C (1971)	HERRMANN C	1971	...	ANN NY ACAD SCI	V183	P334	2.5	10.1111/j.1749-6632.1971.tb30763.x	0
5	0.00			2	0.00	1.00	0.00	Mangi AA (2002)	Mangi AA	2002	...	ANN THORAC SURG	V74	P1033	8.5	10.1016/S0003-4975(02)03828-6	4
4	0.00			2	0.00	1.00	0.00	JABRE JF (1989)	JABRE JF	1989	...	MUSCLE NERVE	V12	P38	3.5	10.1002/mus.880120108	3
5	0.00			2	0.00	1.00	0.00	de Meel RHP (2015)	de Meel RHP	2015	...	J NEUROIMMUNOL	V282	P123	4.5	10.1016/j.jneuroim.2015.03.018	2
3	0.00			2	0.00	1.00	0.00	NEWSOMDAVIS J (1981)	NEWSOMDAVIS J	1981	...	ANN NY ACAD SCI	V377	P393	4.5	10.1111/j.1749-6632.1981.tb33747.x	3
5	0.00			2	0.00	1.00	0.00	Liewluck T (2018)	Liewluck T	2018	...	J IMMUNOTHER	V41	P208	0.5	10.1097/CJI.0000000000000196	13
8	0.00			2	0.00	1.00	0.00	Zach H (2013)	Zach H	2013	...	EUR J NEUROL	V20	P708	4.5	10.1111/ene.12057	2
4	0.00			2	0.00	1.00	0.00	Garcia-Carrasco M (2007)	Garcia-Carrasco M	2007	...	AUTOIMMUN REV	V6	P373	1.5	10.1016/j.autrev.2007.01.001	14
4	0.00			2	0.00	1.00	0.00	MILLER A (1992)	MILLER A	1992	...	P NATL ACAD SCI USA	V89	P421	2.5	10.1073/pnas.89.1.421	1
3	0.00			2	0.00	1.00	0.00	Cao D (2003)	Cao D	2003	...	EUR J IMMUNOL	V33	P215	1.5	10.1002/immu.200390024	1
10	5.97	2016	2018	2	0.00	1.01	0.00	Twork S (2010)	Twork S	2010	...	HEALTH QUAL LIFE OUT	V8	P0	7.5	10.1186/1477-7525-8-129	0
3	0.00			2	0.00	1.00	0.00	ARAKI S (1987)	ARAKI S	1987	...	NEUROEPIDEMIOLOGY	V6	P120	4.5	10.1159/000110107	0
5	0.00			2	0.00	1.00	0.00	Spack EG (1995)	Spack EG	1995	...	J AUTOIMMUN	V8	P787	2.5	10.1016/S0896-8411(95)80018-2	1
4	0.00			2	0.00	1.00	0.00	AARLI JA (1972)	AARLI JA	1972	...	CLIN EXP IMMUNOL	V10	P453	2.5		0
4	0.00			2	0.00	1.00	0.00	Buzzard EF (1905)	Buzzard EF	1905	...	BRAIN	V28	P438	69.5		8
4	0.00			2	0.00	1.00	0.00	DICK HM (1974)	DICK HM	1974	...	J IMMUNOGENET	V1	P401	1.5		0
4	0.00			2	0.00	1.00	0.00	FRITZE D (1976)	FRITZE D	1976	...	ANN NY ACAD SCI	V274	P440	1.5	10.1111/j.1749-6632.1976.tb47705.x	0
5	0.00			2	0.00	1.00	0.00	Boneva N (2006)	Boneva N	2006	...	J NEUROIMMUNOL	V177	P119	1.5	10.1016/j.jneuroim.2006.05.017	5
5	0.00			2	0.00	1.00	0.00	FUJII N (1983)	FUJII N	1983	...	J NEUROIMMUNOL	V4	P151	7.5	10.1016/0165-5728(83)90031-0	6
4	0.00			2	0.00	1.00	0.00	LAMBERT EH (1956)	LAMBERT EH	1956	...	AM J PHYSIOL	V187	P612	35.5		10
3	0.00			2	0.00	1.00	0.00	Christensen PB (1998)	Christensen PB	1998	...	J NEUROL NEUROSUR PS	V64	P78	8.5	10.1136/jnnp.64.1.78	2
4	0.00			2	0.00	1.00	0.00	Filosso PL (2014)	Filosso PL	2014	...	EUR J CARDIO-THORAC	V45	P1020	0.5	10.1093/ejcts/ezt567	4
8	4.41	2010	2015	2	0.00	1.00	0.00	Bai Y (2008)	Bai Y	2008	...	EUR J IMMUNOL	V38	P1877	6.5	10.1002/eji.200737973	7
4	0.00			2	0.00	1.00	0.00	SIMPSON JA (1978)	SIMPSON JA	1978	...	MUSCLE NERVE	V1	P151	3.5	10.1002/mus.880010208	3
5	0.00			2	0.00	1.00	0.00	NEWSOMDAVIS J (1987)	NEWSOMDAVIS J	1987	...	ANN NY ACAD SCI	V505	P12	1.5	10.1111/j.1749-6632.1987.tb51279.x	6
8	5.06	1994	1997	2	0.00	1.01	0.00	MIER A (1990)	MIER A	1990	...	THORAX	V45	P422	6.5	10.1136/thx.45.5.422	12
5	0.00			2	0.00	1.00	0.00	Bain PG (1996)	Bain PG	1996	...	NEUROLOGY	V47	P678	11.5	10.1212/WNL.47.3.678	10
2	0.00			2	0.00	1.00	0.00	LEVINE L (1967)	LEVINE L	1967	...	HDB EXPERIMENTAL IMM	V0	P707	5.5		0
3	0.00			2	0.00	1.00	0.00	ACHARI AN (1976)	ACHARI AN	1976	...	NEUROLOGY	V26	P544	9.5	10.1212/WNL.26.6.544	0
5	0.00			2	0.00	1.00	0.00	POSER CM (1983)	POSER CM	1983	...	ANN NEUROL	V13	P227	16.5	10.1002/ana.410130302	2
3	0.00			2	0.00	1.00	0.00	CHANGEUX JP (1987)	CHANGEUX JP	1987	...	TRENDS PHARMACOL SCI	V8	P459	3.5	10.1016/0165-6147(87)90039-3	1
4	0.00			2	0.00	1.00	0.00	Lucchi M (2009)	Lucchi M	2009	...	EUR J CARDIO-THORAC	V35	P812	1.5	10.1016/j.ejcts.2009.01.014	4
5	0.00			2	0.00	1.00	0.00	Rowin J (2004)	Rowin J	2004	...	NEUROLOGY	V63	P2390	3.5	10.1212/01.WNL.0000147242.92691.71	2
12	7.72	1998	1999	2	0.00	1.00	0.00	SCHONBECK S (1992)	SCHONBECK S	1992	...	J CLIN INVEST	V90	P245	5.5	10.1172/JCI115843	6
5	0.00			2	0.00	1.00	0.00	Buchwald B (2002)	Buchwald B	2002	...	ANN NEUROL	V51	P673	5.5	10.1002/ana.10205	10
5	0.00			2	0.00	1.00	0.00	Vernino S (1999)	Vernino S	1999	...	NEUROLOGY	V53	P1233	4.5	10.1212/WNL.53.6.1233	6
2	0.00			2	0.00	1.00	0.00	ELIAS SB (1978)	ELIAS SB	1978	...	ANN NEUROL	V4	P250	0.5	10.1002/ana.410040310	3
7	4.61	1989	1991	2	0.00	1.00	0.00	MOREL E (1987)	MOREL E	1987	...	EUR J IMMUNOL	V17	P1109	3.5	10.1002/eji.1830170806	3
4	0.00			2	0.00	1.00	0.00	Gregersen PK (2009)	Gregersen PK	2009	...	ANNU REV IMMUNOL	V27	P363	2.5	10.1146/annurev.immunol.021908.132653	3
4	0.00			2	0.00	1.00	0.00	Li HL (1998)	Li HL	1998	...	INT IMMUNOL	V10	P1359	2.5	10.1093/intimm/10.9.1359	1
9	5.67	2019	2020	2	0.00	1.00	0.00	Indraratna P (2017)	Indraratna P	2017	...	NEW ENGL J MED	V376	P0	1.5	10.1056/NEJMc1701027	11
2	0.00			2	0.00	1.00	0.00	BRADLEY RJ (1978)	BRADLEY RJ	1978	...	LANCET	V2	P96	0.5		9
12	7.61	2007	2009	2	0.00	1.00	0.00	Romi F (2005)	Romi F	2005	...	ACTA NEUROL SCAND	V111	P134	1.5	10.1111/j.1600-0404.2005.00374.x	6
4	0.00			2	0.00	1.00	0.00	Nagvekar N (1998)	Nagvekar N	1998	...	CLIN EXP IMMUNOL	V112	P17	0.5		6
6	0.00			2	0.00	1.00	0.00	BLAUGRUND SM (1964)	BLAUGRUND SM	1964	...	ANN OTO RHINOL LARYN	V73	P618	1.5	10.1177/000348946407300305	0
5	0.00			2	0.00	1.00	0.00	Feng XL (2020)	Feng XL	2020	...	EUR NEUROL	V83	P182	1.5	10.1159/000507853	5
4	0.00			2	0.00	1.00	0.00	Bettelli E (2006)	Bettelli E	2006	...	NATURE	V441	P235	8.5	10.1038/nature04753	7
1	0.00			2	0.00	1.00	0.00	ANDRADA JA (1968)	ANDRADA JA	1968	...	LAB INVEST	V19	P460	1.5		0
5	0.00			2	0.00	1.00	0.00	Tuzun E (2006)	Tuzun E	2006	...	J NEUROIMMUNOL	V174	P157	1.5	10.1016/j.jneuroim.2006.01.015	3
3	0.00			2	0.00	1.00	0.00	WHITE MC (1981)	WHITE MC	1981	...	NEUROLOGY	V31	P145	3.5	10.1212/WNL.31.2.145	3
7	4.47	1980	1982	2	0.00	1.00	0.00	OZDEMIR C (1976)	OZDEMIR C	1976	...	ANN NY ACAD SCI	V274	P203	3.5	10.1111/j.1749-6632.1976.tb47686.x	6
4	0.00			2	0.00	1.00	0.00	Drachman DB (1996)	Drachman DB	1996	...	ANN NY ACAD SCI	V778	P258	2.5	10.1111/j.1749-6632.1996.tb21134.x	1
13	7.21	2019	2022	2	0.00	1.00	0.00	Guptill JT (2016)	Guptill JT	2016	...	AUTOIMMUNITY	V49	P472	5.5	10.1080/08916934.2016.1214823	2
3	0.00			2	0.00	1.00	0.00	WEINER LB (1966)	WEINER LB	1966	...	ANN NY ACAD SCI	V135	P644	5.5	10.1111/j.1749-6632.1966.tb45511.x	0
5	0.00			2	0.00	1.00	0.00	CHRISTADOSS P (1982)	CHRISTADOSS P	1982	...	J IMMUNOL	V128	P1141	2.5		1
5	0.00			2	0.00	1.00	0.00	WILLCOX N (1991)	WILLCOX N	1991	...	J NEUROL	V238	P256	12.5		5
4	0.00			2	0.00	1.00	0.00	MENDELL JR (1973)	MENDELL JR	1973	...	J IMMUNOL	V111	P847	2.5		0
6	0.00			2	0.00	1.00	0.00	CHRISTIANSEN FT (1978)	CHRISTIANSEN FT	1978	...	MUSCLE NERVE	V1	P467	8.5	10.1002/mus.880010605	16
3	0.00			2	0.00	1.00	0.00	OSSERMAN KE (1966)	OSSERMAN KE	1966	...	ANN NY ACAD SCI	V135	P312	4.5	10.1111/j.1749-6632.1966.tb45479.x	0
7	0.00			2	0.00	1.00	0.00	Takeo S (2001)	Takeo S	2001	...	ANN THORAC SURG	V71	P1721	2.5	10.1016/S0003-4975(00)02697-7	4
5	0.00			2	0.00	1.00	0.00	Hellmann MA (2014)	Hellmann MA	2014	...	J NEUROL SCI	V338	P39	6.5	10.1016/j.jns.2013.10.043	2
2	0.00			2	0.00	1.00	0.00	Franksson C (1970)	Franksson C	1970	...	NORD MED	V84	P923	4.5		0
5	0.00			2	0.00	1.00	0.00	SANDERS DB (1994)	SANDERS DB	1994	...	NEUROL CLIN	V12	P343	5.5	10.1016/S0733-8619(18)30101-4	5
4	0.00			2	0.00	1.00	0.00	Andersen H (2019)	Andersen H	2019	...	QUAL LIFE RES	V28	P2247	1.5	10.1007/s11136-019-02148-2	11
4	0.00			2	0.00	1.00	0.00	Wirtz PW (2002)	Wirtz PW	2002	...	J NEUROL NEUROSUR PS	V73	P766	3.5	10.1136/jnnp.73.6.766	10
4	0.00			2	0.00	1.00	0.00	Cruz PMR (2015)	Cruz PMR	2015	...	EXP NEUROL	V270	P66	3.5	10.1016/j.expneurol.2015.01.011	5
4	0.00			2	0.00	1.00	0.00	LANZAVECCHIA A (1985)	LANZAVECCHIA A	1985	...	NATURE	V314	P537	10.5	10.1038/314537a0	1
5	0.00			2	0.00	1.00	0.00	Shen JF (2018)	Shen JF	2018	...	J THORAC DIS	V10	P2981	2.5	10.21037/jtd.2018.05.30	4
4	0.00			2	0.00	1.00	0.00	Beeson D (1996)	Beeson D	1996	...	NEUROLOGY	V47	P1552	6.5	10.1212/WNL.47.6.1552	12
4	0.00			2	0.00	1.00	0.00	OOSTERHUIS HJ (1966)	OOSTERHUIS HJ	1966	...	LANCET	V2	P1226	2.5		0
4	0.00			2	0.00	1.00	0.00	DWYER DS (1983)	DWYER DS	1983	...	J IMMUNOL METHODS	V57	P111	2.5	10.1016/0022-1759(83)90069-8	3
2	0.00			2	0.00	1.00	0.00	BESINGER UA (1987)	BESINGER UA	1987	...	ANN NY ACAD SCI	V505	P828	1.5	10.1111/j.1749-6632.1987.tb51383.x	12
6	0.00			2	0.00	1.00	0.00	HUNTER WM (1962)	HUNTER WM	1962	...	NATURE	V194	P495	15.5	10.1038/194495a0	3
3	0.00			2	0.00	1.00	0.00	LISAK RP (1986)	LISAK RP	1986	...	ANN NEUROL	V19	P87	1.5	10.1002/ana.410190119	9
4	0.00			2	0.00	1.00	0.00	Morgan BP (2006)	Morgan BP	2006	...	CLIN EXP IMMUNOL	V146	P294	0.5	10.1111/j.1365-2249.2006.03205.x	11
3	0.00			2	0.00	1.00	0.00	Federico P (2000)	Federico P	2000	...	NEUROLOGY	V55	P1256	6.5	10.1212/WNL.55.9.1256	2
5	0.00			2	0.00	1.00	0.00	Roberts PF (2001)	Roberts PF	2001	...	J THORAC CARDIOV SUR	V122	P562	18.5	10.1067/mtc.2001.116191	2
5	0.00			2	0.00	1.00	0.00	PENN AS (1976)	PENN AS	1976	...	ANN NY ACAD SCI	V274	P354	4.5	10.1111/j.1749-6632.1976.tb47697.x	9
11	0.00			2	0.00	1.00	0.00	Fichtner ML (2020)	Fichtner ML	2020	...	FRONT IMMUNOL	V11	P0	1.5	10.3389/fimmu.2020.00776	10
6	0.00			2	0.00	1.00	0.00	SARGENT PB (1984)	SARGENT PB	1984	...	J CELL BIOL	V98	P609	8.5	10.1083/jcb.98.2.609	1
3	0.00			2	0.00	1.00	0.00	LEFVERT AK (1981)	LEFVERT AK	1981	...	J NEUROIMMUNOL	V1	P125	0.5	10.1016/0165-5728(81)90015-1	3
9	4.32	1993	2003	2	0.00	1.00	0.00	EMILIE D (1991)	EMILIE D	1991	...	HUM PATHOL	V22	P461	11.5	10.1016/0046-8177(91)90132-9	7
6	0.00			2	0.00	1.00	0.00	WU B (1995)	WU B	1995	...	J IMMUNOL	V154	P3603	2.5		1
3	0.00			2	0.00	1.00	0.00	TROTTER JL (1977)	TROTTER JL	1977	...	NEUROLOGY	V27	P1120	0.5	10.1212/WNL.27.12.1120	3
4	0.00			2	0.00	1.00	0.00	Albazli K (2020)	Albazli K	2020	...	FRONT IMMUNOL	V11	P0	1.5	10.3389/fimmu.2020.00917	11
5	0.00			2	0.00	1.00	0.00	Sudulagunta Sreenivasa Rao (2016)	Sudulagunta Sreenivasa Rao	2016	...	GER MED SCI	V14	P0	3.5		11
4	0.00			2	0.00	1.00	0.00	Lafaille JJ (1997)	Lafaille JJ	1997	...	J EXP MED	V186	P307	1.5	10.1084/jem.186.2.307	1
5	0.00			2	0.00	1.00	0.00	KNIGHT S (1968)	KNIGHT S	1968	...	CLINICAL AND EXPERIMENTAL IMMUNOLOGY	V3	P323	7.5		9
5	0.00			2	0.00	1.00	0.00	Westerberg E (2018)	Westerberg E	2018	...	MEDICINE	V97	P0	3.5	10.1097/MD.0000000000011510	2
8	0.00			2	0.01	1.00	0.00	Leite MI (2012)	Leite MI	2012	...	NEUROLOGY	V78	P1601	0.5	10.1212/WNL.0b013e31825644ff	10
5	0.00			2	0.00	1.00	0.00	Engel AG (1999)	Engel AG	1999	...	ARCH NEUROL-CHICAGO	V56	P163	2.5	10.1001/archneur.56.2.163	12
4	0.00			2	0.00	1.00	0.00	Cufi P (2014)	Cufi P	2014	...	J AUTOIMMUN	V52	P29	3.5	10.1016/j.jaut.2013.12.018	7
6	0.00			2	0.00	1.00	0.00	FOLDES FF (1962)	FOLDES FF	1962	...	ANESTHESIOLOGY	V23	P837	24.5	10.1097/00000542-196211000-00015	0
8	5.28	1983	1985	2	0.00	1.00	0.00	SKOLNIK PR (1982)	SKOLNIK PR	1982	...	ANN NEUROL	V11	P170	0.5	10.1002/ana.410110210	9
5	0.00			2	0.00	1.00	0.00	Mao L (2020)	Mao L	2020	...	JAMA NEUROL	V77	P683	0.5	10.1001/jamaneurol.2020.1127	14
4	0.00			2	0.00	1.00	0.00	STEINMAN L (1990)	STEINMAN L	1990	...	FASEB J	V4	P2726	0.5	10.1096/fasebj.4.10.2197152	1
5	0.00			2	0.00	1.00	0.00	Menon D (2020)	Menon D	2020	...	FRONT NEUROL	V11	P0	1.5	10.3389/fneur.2020.00538	2
10	6.43	1998	1999	2	0.00	1.00	0.00	KARACHUNSKI PI (1995)	KARACHUNSKI PI	1995	...	SCAND J IMMUNOL	V42	P215	2.5	10.1111/j.1365-3083.1995.tb03648.x	1
4	0.00			2	0.00	1.00	0.00	1986 (1900)	1986	1900	...	V256	V0	P1333	93.5		12
3	0.00			2	0.00	1.00	0.00	BLOMBERG LH (1965)	BLOMBERG LH	1965	...	ACTA NEUROL SCAND	VS 41	P363	10.5		21
3	0.00			2	0.00	1.00	0.00	SLOMIC AHMED (1968)	SLOMIC AHMED	1968	...	BRAIN RES	V10	P1	8.5		8
8	5.20	2008	2009	2	0.00	1.00	0.00	Klein CM (2003)	Klein CM	2003	...	ANN NEUROL	V53	P752	5.5	10.1002/ana.10556	6
4	0.00			2	0.00	1.00	0.00	Zamecnik J (2007)	Zamecnik J	2007	...	NEUROMUSCULAR DISORD	V17	P935	1.5	10.1016/j.nmd.2007.05.010	4
3	0.00			2	0.00	1.00	0.00	LEE TD (1984)	LEE TD	1984	...	TISSUE ANTIGENS	V23	P127	2.5		16
3	0.00			2	0.00	1.00	0.00	Andrews PI (2004)	Andrews PI	2004	...	SEMIN NEUROL	V24	P101	4.5	10.1055/s-2004-829591	2
4	0.00			2	0.00	1.00	0.00	BELLAH JR (1983)	BELLAH JR	1983	...	J AM VET MED ASSOC	V183	P306	13.5		10
6	4.07	1972	1974	2	0.00	1.00	0.00	GIBBERD FB (1971)	GIBBERD FB	1971	...	J NEUROL NEUROSUR PS	V34	P11	2.5	10.1136/jnnp.34.1.11	0
4	0.00			2	0.00	1.00	0.00	OOSTERHUIS HJ (1967)	OOSTERHUIS HJ	1967	...	J NEUROL SCI	V4	P417	3.5	10.1016/0022-510X(67)90027-5	0
6	0.00			2	0.00	1.00	0.00	HARA H (1993)	HARA H	1993	...	BIOCHEM BIOPH RES CO	V194	P1269	4.5	10.1006/bbrc.1993.1960	1
4	0.00			2	0.00	1.00	0.00	Ciafaloni E (2005)	Ciafaloni E	2005	...	LUPUS	V14	PS46	2.5	10.1191/0961203305lu2118oa	2
5	0.00			2	0.00	1.00	0.00	Allen JA (2010)	Allen JA	2010	...	MUSCLE NERVE	V41	P379	7.5	10.1002/mus.21555	2
5	0.00			2	0.00	1.00	0.00	Zhao CB (2011)	Zhao CB	2011	...	INT IMMUNOPHARMACOL	V11	P519	5.5	10.1016/j.intimp.2010.12.012	2
9	5.59	1991	1994	2	0.00	1.00	0.00	BRADFORD MM (1976)	BRADFORD MM	1976	...	ANAL BIOCHEM	V72	P248	17.5	10.1016/0003-2697(76)90527-3	1
8	0.00			2	0.00	1.00	0.00	ROSENOW EC (1984)	ROSENOW EC	1984	...	ARCH INTERN MED	V144	P763	24.5	10.1001/archinte.144.4.763	6
3	0.00			2	0.00	1.00	0.00	STEFANSSON K (1985)	STEFANSSON K	1985	...	NEW ENGL J MED	V312	P221	3.5	10.1056/NEJM198501243120407	3
4	0.00			2	0.00	1.00	0.00	YOSHIDA T (1977)	YOSHIDA T	1977	...	J NEUROL SCI	V32	P195	9.5	10.1016/0022-510X(77)90234-9	16
2	0.00			2	0.00	1.00	0.00	OUCHTERLONY O (1953)	OUCHTERLONY O	1953	...	ACTA PATHOL MIC SC	V32	P231	15.5		0
3	0.00			2	0.00	1.00	0.00	NAKANE PK (1974)	NAKANE PK	1974	...	J HISTOCHEM CYTOCHEM	V22	P1084	5.5	10.1177/22.12.1084	3
6	0.00			2	0.00	1.00	0.00	Szczudlik Piotr (2020)	Szczudlik Piotr	2020	...	FRONT NEUROL	V11	P553626	1.5	10.3389/fneur.2020.553626	2
15	0.00			2	0.00	1.00	0.00	Wang LL (2017)	Wang LL	2017	...	BMC NEUROL	V17	P0	4.5	10.1186/s12883-017-0857-7	2
5	0.00			2	0.00	1.00	0.00	ALBUQUER.EX (1974)	ALBUQUER.EX	1974	...	P NATL ACAD SCI USA	V71	P2818	1.5	10.1073/pnas.71.7.2818	8
3	0.00			2	0.00	1.00	0.00	MACKAY IR (1963)	MACKAY IR	1963	...	LANCET	V2	P667	2.5		0
5	0.00			2	0.00	1.00	0.00	Wen YB (2016)	Wen YB	2016	...	NEUROSCI LETT	V630	P176	3.5	10.1016/j.neulet.2016.07.049	7
2	0.00			2	0.00	1.00	0.00	HIRSHFELD H (1970)	HIRSHFELD H	1970	...	FEBS LETT	V7	P317	4.5	10.1016/0014-5793(70)80193-4	0
11	5.60	2011	2017	2	0.00	1.00	0.00	Maggi L (2008)	Maggi L	2008	...	J NEUROIMMUNOL	V201	P237	8.5	10.1016/j.jneuroim.2008.07.012	4
3	0.00			2	0.00	1.00	0.00	GILHUS NE (1983)	GILHUS NE	1983	...	ACTA NEUROL SCAND	V68	P328	0.5	10.1111/j.1600-0404.1983.tb04840.x	6
3	0.00			2	0.00	1.00	0.00	Stalberg E (1973)	Stalberg E	1973	...	NEW DEVELOPMENTS ELE	V0	P0	4.5		3
4	0.00			2	0.00	1.00	0.00	Missias AC (1996)	Missias AC	1996	...	DEV BIOL	V179	P223	7.5	10.1006/dbio.1996.0253	1
5	0.00			2	0.00	1.00	0.00	Wilkins KB (1999)	Wilkins KB	1999	...	ANN SURG	V230	P562	10.5	10.1097/00000658-199910000-00012	4
3	0.00			2	0.00	1.00	0.00	Braun J (1998)	Braun J	1998	...	TISSUE ANTIGENS	V51	P563	3.5	10.1111/j.1399-0039.1998.tb02993.x	6
3	0.00			2	0.00	1.00	0.00	WIJERMANS P (1980)	WIJERMANS P	1980	...	J IMMUNOL	V124	P1977	1.5		9
9	5.79	1997	1998	2	0.00	1.00	0.00	MANFREDI AA (1994)	MANFREDI AA	1994	...	J IMMUNOL	V152	P4165	3.5		1
3	0.00			2	0.00	1.00	0.00	CHURCHILLDAVIDSON HC (1957)	CHURCHILLDAVIDSON HC	1957	...	LANCET	V1	P1221	8.5		0
3	0.00			2	0.00	1.00	0.00	JERSILD C (1973)	JERSILD C	1973	...	LANCET	V2	P1221	2.5		0
9	5.36	1991	1996	2	0.00	1.00	0.00	BREYERPFAFF U (1985)	BREYERPFAFF U	1985	...	CLIN PHARMACOL THER	V37	P495	5.5	10.1038/clpt.1985.78	3
17	9.50	2018	2022	2	0.00	1.00	0.00	Sanders DB (2014)	Sanders DB	2014	...	MUSCLE NERVE	V49	P483	6.5	10.1002/mus.23944	2
3	0.00			2	0.00	1.00	0.00	KILLEN JA (1985)	KILLEN JA	1985	...	J NEUROIMMUNOL	V9	P229	1.5	10.1016/S0165-5728(85)80021-7	1
3	0.00			2	0.00	1.00	0.00	LINDSTROM J (1977)	LINDSTROM J	1977	...	J CLIN IMMUNOL IMMUN	V7	P36	3.5		9
2	0.00			2	0.00	1.00	0.00	AHARONOV A (1975)	AHARONOV A	1975	...	IMMUNOCHEMISTRY	V12	P765	8.5	10.1016/0019-2791(75)90227-X	3
3	0.00			2	0.00	1.00	0.00	MENDELOW H (1958)	MENDELOW H	1958	...	MYASTHENIA GRAVIS	V0	P10	10.5		0
2	0.00			2	0.00	1.00	0.00	SCHWAB RS (1963)	SCHWAB RS	1963	...	NEW ENGL J MED	V268	P596	3.5	10.1056/NEJM196303142681107	0
4	0.00			2	0.00	1.00	0.00	Cetin H (2012)	Cetin H	2012	...	WIEN KLIN WOCHENSCHR	V124	P763	4.5	10.1007/s00508-012-0258-2	2
5	0.00			2	0.01	1.00	0.00	Hodi FS (2010)	Hodi FS	2010	...	NEW ENGL J MED	V363	P711	5.5	10.1056/NEJMoa1003466	13
5	0.00			2	0.00	1.00	0.00	HOUGHTEN RA (1985)	HOUGHTEN RA	1985	...	P NATL ACAD SCI USA	V82	P7048	8.5		1
3	0.00			2	0.00	1.00	0.00	OLANOW CW (1987)	OLANOW CW	1987	...	ANN NY ACAD SCI	V505	P595	1.5	10.1111/j.1749-6632.1987.tb51328.x	12
4	0.00			2	0.00	1.00	0.00	Boldingh MI (2015)	Boldingh MI	2015	...	NEUROEPIDEMIOLOGY	V44	P221	1.5	10.1159/000431036	2
11	0.00			2	0.00	1.00	0.00	Marx A (1996)	Marx A	1996	...	AM J PATHOL	V148	P1839	1.5		6
5	0.00			2	0.00	1.00	0.00	Spreadbury I (2005)	Spreadbury I	2005	...	J NEUROIMMUNOL	V162	P149	2.5	10.1016/j.jneuroim.2005.01.009	5
4	0.00			2	0.00	1.00	0.00	Nogales-Gadea G (2014)	Nogales-Gadea G	2014	...	PLOS ONE	V9	P0	0.5	10.1371/journal.pone.0091927	7
10	5.15	2007	2014	2	0.00	1.00	0.00	Kawaguchi N (2004)	Kawaguchi N	2004	...	J NEUROL SCI	V224	P43	9.5	10.1016/j.jns.2003.09.016	7
2	0.00			2	0.00	1.00	0.00	DAHLBACK LO (1970)	DAHLBACK LO	1970	...	ELECTROEN CLIN NEURO	V29	P579	0.5	10.1016/0013-4694(70)90100-8	18
4	0.00			2	0.00	1.00	0.00	Kinali M (2008)	Kinali M	2008	...	J NEUROIMMUNOL	V201	P6	1.5	10.1016/j.jneuroim.2008.06.026	2
5	0.00			2	0.00	1.00	0.00	Heckmann JM (2011)	Heckmann JM	2011	...	BMC NEUROL	V11	P0	4.5	10.1186/1471-2377-11-97	5
3	0.00			2	0.00	1.00	0.00	Dalakas MC (2004)	Dalakas MC	2004	...	JAMA-J AM MED ASSOC	V291	P2367	0.5	10.1001/jama.291.19.2367	12
5	0.00			2	0.00	1.00	0.00	Marx A (1999)	Marx A	1999	...	PATHOL RES PRACT	V195	P515	3.5	10.1016/S0344-0338(99)80001-6	6
10	0.00			2	0.00	1.00	0.00	Deenen Johanna C W (2015)	Deenen Johanna C W	2015	...	J NEUROMUSCUL DIS	V2	P73	5.5		2
2	0.00			2	0.00	1.00	0.00	BERRIH S (1983)	BERRIH S	1983	...	CLIN IMMUNOL IMMUNOP	V28	P272	1.5	10.1016/0090-1229(83)90161-7	9
4	0.00			2	0.00	1.00	0.00	NAMBA T (1976)	NAMBA T	1976	...	ANN NY ACAD SCI	V274	P493	3.5	10.1111/j.1749-6632.1976.tb47710.x	9
3	0.00			2	0.00	1.00	0.00	BARAKA A (1984)	BARAKA A	1984	...	ANESTH ANALG	V63	P1127	4.5		4
4	0.00			2	0.00	1.00	0.00	Kido T (1999)	Kido T	1999	...	ANN THORAC SURG	V67	P263	4.5	10.1016/S0003-4975(98)01210-7	4
5	0.00			2	0.00	1.00	0.00	Selcen D (2008)	Selcen D	2008	...	ANN NEUROL	V64	P71	4.5	10.1002/ana.21408	5
3	0.00			2	0.00	1.00	0.00	ENGEL AG (1979)	ENGEL AG	1979	...	ANN NEUROL	V6	P146	0.5		12
5	0.00			2	0.00	1.00	0.00	Jaretzki Alfred Iii (1997)	Jaretzki Alfred Iii	1997	...	NEUROLOGY	V48	P0	3.5		2
[truncated: 607 more rows]
