# Supplementary material for: Knowledge mapping of global trends for myasthenia gravis development: A bibliometrics analysis
Source: Front Immunol. 2023 Mar 2;14:1132201. doi: 10.3389/fimmu.2023.1132201 (PMC10019893; doi:10.3389/fimmu.2023.1132201)
Supplement: Supplementary Material 2 — The Compressed package of text file with the 9,970 MG-related articles included. [file DataSheet_2.zip]

Archive with 20 entries (20 files):
- download_1-500.txt
- download_1001-1500.txt
- download_1501-2000.txt
- download_2001-2500.txt
- download_2501-3000.txt
- download_3001-3500.txt
- download_3501-4000.txt
- download_4001-4500.txt
- download_4501-5000.txt
- download_5001-5500.txt
- download_501-1000.txt
- download_5501-6000.txt
- download_6001-6500.txt
- download_6501-7000.txt
- download_7001-7500.txt
- download_7501-8000.txt
- download_8001-8500.txt
- download_8501-9000.txt
- download_9001-9500.txt
- download_9501-9970.txt
