# Supplementary material for: Knowledge mapping of global trends for myasthenia gravis development: A bibliometrics analysis
Source: Front Immunol. 2023 Mar 2;14:1132201. doi: 10.3389/fimmu.2023.1132201 (PMC10019893; doi:10.3389/fimmu.2023.1132201)
Supplement: Supplementary Material 2 — The Compressed package of text file with the 9,970 MG-related articles included. [file DataSheet_2.zip › download_1-500.txt]

FN Clarivate Analytics Web of Science
VR 1.0
PT J
AU Gajdos, P
AF Gajdos, P
TI Seronegative myasthenia gravis
SO REVUE NEUROLOGIQUE
LA French
DT Article; Proceedings Paper
CT 9th Meeting on Therapeutics and Neurology
CY DEC 06-07, 2002
CL Paris, FRANCE
ID ACETYLCHOLINE-RECEPTOR ANTIBODIES; PASSIVE TRANSFER; AUTOANTIBODIES;
   MUSK; MICE
AB Six to 20 p.cent of patients with generalized myasthenia gravis and 30 to 50 p.cent of those with ocular myasthenia gravis do not have anti AchR antibodies. Strict clinical, pharmacological and electrophsiological criteria are needed for the diagnosis of sero-negative myasthenia gravis. Sero-negative myasthenia gravis in an autoimmune disorder. But thymic hyperplasia is generally absent. Antibodies directed against the muscle receptor of tyrosine kinase (anti MuSK antibodies) were recently demonstrated in 40 to 70 p. cent of patients with sero-negative myasthenia gravis. Sero-negative and sero-positive myasthenia gravis may be clinically very similar. But sero-negative myasthenia gravis may express predominantly severe oculobulbar weakness or mainly neck, shoulder and respiratory muscle weakness. Sero-negative myasthenia gravis is never associated with thymoma. Sero-negative myasthenia gravis responds to immunodulation but perhaps less well than sero-positive myasthenia gravis.
C1 Hop Ray Poincare, AP HP, Serv Reanimat Med, F-92380 Garches, France.
RP Gajdos, P (corresponding author), Hop Ray Poincare, AP HP, Serv Reanimat Med, F-92380 Garches, France.
EM philippe.gajdos@rpc.ap-hop-paris.fr
CR BERRIH S, 1984, NEUROLOGY, V34, P66, DOI 10.1212/WNL.34.1.66
   BIRMANNS B, 1991, J NEUROL SCI, V102, P184, DOI 10.1016/0022-510X(91)90067-H
   Blaes F, 2000, ANN NEUROL, V47, P504, DOI 10.1002/1531-8249(200004)47:4<504::AID-ANA14>3.0.CO;2-Q
   BOWEN J, 2002, INT C MYASTH GRAV RE
   BURGES J, 1994, MUSCLE NERVE, V17, P1393, DOI 10.1002/mus.880171208
   Evoli A, 1996, NEUROMUSCULAR DISORD, V6, P155, DOI 10.1016/0960-8966(96)00009-0
   Hoch W, 2001, NAT MED, V7, P365, DOI 10.1038/85520
   IMBURG PC, 1985, J NEUROL NEUROSUR PS, V48, P1246
   LEFORESTIER N, 1995, MUSCLE NERVE, V18, P1338, DOI 10.1002/mus.880181120
   LEFVERT AK, 1978, J NEUROL NEUROSUR PS, V41, P394, DOI 10.1136/jnnp.41.5.394
   LINDSTROM JM, 1976, NEUROLOGY, V26, P1054, DOI 10.1212/WNL.26.11.1054
   Lovelace Robert E., 1997, Neurology, V48, pS76
   MOSSMAN S, 1986, LANCET, V1, P116
   Oosterhuis H. J. G. H., 1984, CLIN NEUROLOGY NEURO, V5
   Sanders DB, 2003, NEUROLOGY, V60, P1978, DOI 10.1212/01.WNL.0000065882.63904.53
   Sanders Donald B., 1997, Neurology, V48, pS40
   Scuderi F, 2002, LAB INVEST, V82, P1139, DOI 10.1097/01.LAB.0000028144.48023.9B
   SOLIVEN BC, 1988, NEUROLOGY, V38, P514, DOI 10.1212/WNL.38.4.514
   TOYKA KV, 1977, NEW ENGL J MED, V296, P125, DOI 10.1056/NEJM197701202960301
   VERMA PK, 1992, NEUROLOGY, V42, P586, DOI 10.1212/WNL.42.3.586
   WILLCOX N, 1991, J NEUROL, V238, P256
NR 21
TC 5
Z9 5
U1 1
U2 6
PU MASSON EDITEUR
PI MOULINEAUX CEDEX 9
PA 21 STREET CAMILLE DESMOULINS, ISSY, 92789 MOULINEAUX CEDEX 9, FRANCE
SN 0035-3787
J9 REV NEUROL-FRANCE
JI Rev. Neurol.
PD FEB
PY 2004
VL 160
IS 2
BP 159
EP 162
DI 10.1016/S0035-3787(04)70886-3
PG 4
WC Clinical Neurology
WE Conference Proceedings Citation Index - Science (CPCI-S); Science Citation Index Expanded (SCI-EXPANDED)
SC Neurosciences & Neurology
GA 802TI
UT WOS:000220185400002
PM 15034472
DA 2022-10-25
ER

PT J
AU Tsao, CY
   Mendell, JR
   Lo, WD
   Luquette, M
   Rennebohm, R
AF Tsao, CY
   Mendell, JR
   Lo, WD
   Luquette, M
   Rennebohm, R
TI Myasthenia gravis and associated autoimmune diseases in children
SO JOURNAL OF CHILD NEUROLOGY
LA English
DT Article
ID CHILDHOOD
AB Myasthenia gravis has been associated with other autoimmune disorders. We report two children with myasthenia gravis and another autoimmune disease: an 18-month-old boy with ocular myasthenia gravis and Hashimoto's disease and a 14-year-old girl presenting with autoimmune polymyositis, then generalized myasthenia, gravis 2 years later. The rare combinations of myasthenia gravis and Hashimoto's disease or polymyositis in children are discussed, and we also briefly review myasthenia gravis and other associated autoimmune diseases in children.
C1 Ohio State Univ, Coll Med & Publ Hlth, Dept Pediat, Columbus, OH 43210 USA.
   Ohio State Univ, Coll Med & Publ Hlth, Dept Neurol, Columbus, OH 43210 USA.
   Ohio State Univ, Coll Med & Publ Hlth, Dept Pathol, Columbus, OH 43210 USA.
RP Tsao, CY (corresponding author), 700 Childrens Dr, Columbus, OH 43205 USA.
CR ANDREWS PI, 1993, NEUROLOGY, V43, P977, DOI 10.1212/WNL.43.5.977
   BEHAN WMH, 1982, ACTA NEUROPATHOL, V57, P221, DOI 10.1007/BF00685393
   DRACHMAN DB, 1994, NEW ENGL J MED, V330, P1797, DOI 10.1056/NEJM199406233302507
   ENGEL AG, 1992, HDB CLIN NEUROLOGY, V18, P391
   Engel AG, 1994, MYOLOGY, P1769
   GARLEPP MJ, 1981, J NEUROIMMUNOL, V1, P325, DOI 10.1016/0165-5728(81)90035-7
   Kimura K, 1998, NEUROPEDIATRICS, V29, P108, DOI 10.1055/s-2007-973544
   Larsen PR, 1998, WILLIAMS TXB ENDOCRI, V9111, P475
   Lennon VA, 1985, CLIN LABORATORY MOL, P29
   Lennon Vanda A., 1997, Neurology, V48, pS23
   Lovelace Robert E., 1997, Neurology, V48, pS76
   PASCUZZI RM, 1986, ARCH NEUROL-CHICAGO, V43, P621, DOI 10.1001/archneur.1986.00520060079025
   PENN AS, 1995, MERRITTS TXB NEUROLO, P754
   PESCARMONA E, 1992, HISTOPATHOLOGY, V21, P65
   RODRIGUEZ M, 1983, ANN NEUROL, V13, P504, DOI 10.1002/ana.410130506
   Sanders Donald B., 1997, Neurology, V48, pS40
   SIMPSON JA, 1966, ANN NY ACAD SCI, V135, P506, DOI 10.1111/j.1749-6632.1966.tb45499.x
   VIAL C, 1991, ARCH NEUROL-CHICAGO, V48, P847, DOI 10.1001/archneur.1991.00530200089024
   Wolf SM, 1996, ANN NY ACAD SCI, V135, P517
   [No title captured]
NR 20
TC 8
Z9 8
U1 1
U2 2
PU B C DECKER INC
PI HAMILTON
PA 20 HUGHSON ST SOUTH, PO BOX 620, L C D 1, HAMILTON, ONTARIO L8N 3K7,
   CANADA
SN 0883-0738
J9 J CHILD NEUROL
JI J. Child Neurol.
PD NOV
PY 2000
VL 15
IS 11
BP 767
EP 769
DI 10.1177/088307380001501113
PG 3
WC Clinical Neurology; Pediatrics
WE Science Citation Index Expanded (SCI-EXPANDED)
SC Neurosciences & Neurology; Pediatrics
GA 473DP
UT WOS:000171025000013
PM 11108515
DA 2022-10-25
ER

PT J
AU Trabelsi, L
   Charfi, N
   Triki, C
   Mnif, M
   Rekik, N
   Mhiri, C
   Abid, M
AF Trabelsi, L.
   Charfi, N.
   Triki, Ch
   Mnif, M.
   Rekik, N.
   Mhiri, Ch
   Abid, M.
TI Myasthenia gravis and hyperthyroidism: two cases
SO ANNALES D ENDOCRINOLOGIE
LA French
DT Article
DE hyperthyroidism; Grave's disease; myasthenia disease
ID THYROID-DISEASES
AB It is well known that hyperthyroidism occurs in approximately 2 to 17.5% of patients with myasthenia gravis. Hyperthyroidism may influence the clinical course of myasthenia gravis.
   We report the cases of two patients, a 53-year-old man and an 18-year-old woman, who had both severe myasthenia gravis and hyperthyroidism due to Graves' disease. Myasthenia gravis affected in particular facio-ocular areas with diffuse myopathy and signs of neuromuscular block on the electromyogram. In one patient, the diagnosis of thyroid disease was made three months before the diagnosis of myasthenia gravis while in the other, thyroid disease was recognized four months after myasthenia gravis.
   Myasthenia gravis worsened after the development of hyperthyroidism in the second patient. Both patients were given anti-cholinesterase drugs. One underwent thymectomy. Radioiodine used for the treatment of hyperthyroidism improved the symptoms of myasthenia gravis in the first patient.
   The association of myasthenia gravis and hyperthyroidism is more than a coincidence; our cases illustrate the difficult diagnosis and management of these diseases. Clinicians should look for myasthenia gravis in hyperthyroid patients and vice versa, especially when symptoms of myasthenia gravis or hyperthyroidism worsen.
C1 Hop Hedi Chaker, Serv Endocrinol Diabet, Sfax 3029, Tunisia.
   Hop Hahib Bourguiba, Serv Neurol, Sfax 3029, Tunisia.
RP Trabelsi, L (corresponding author), Hop Hedi Chaker, Serv Endocrinol Diabet, Sfax 3029, Tunisia.
EM lobna_trabelsi2003@yahoo.fr
RI Aseeri, Mohammed/P-1495-2018; MHIRI, Chokri/O-8801-2014
OI MHIRI, Chokri/0000-0001-7591-6994
CR Abid M, 1989, Tunis Med, V67, P731
   COUPE B, 1984, ARCH FR PEDIATR, V41, P314
   GOULON M, 1987, ANN MED INTERNE, V138, P444
   GOULONGOEAU C, 1992, NEUROLOGIE
   HUMBERT P, 1984, PRESSE MED, V13, P439
   JACOBSON DM, 1995, J NEURO-OPHTHALMOL, V19, P166
   KAWASAKIE E, 1995, J AUTOIMMUN, V8, P6333
   KURODA Y, 1991, JPN J MED, V30, P578
   LEBRUN C, 1993, ANN MED INTERNE, V144, P472
   Marino M, 2000, THYROID, V10, P799, DOI 10.1089/thy.2000.10.799
   Marino M, 1997, J CLIN ENDOCR METAB, V82, P438, DOI 10.1210/jc.82.2.438
   OKADA S, 1995, EUR NEUROL, V35, P99, DOI 10.1159/000117101
   Ratanakorn D, 2002, ACTA NEUROL SCAND, V106, P93, DOI 10.1034/j.1600-0404.2002.01191.x
   SCHMITT J, 1980, ENCY MED CHIR PARIS, P17162
NR 14
TC 8
Z9 10
U1 2
U2 6
PU MASSON EDITEUR
PI MOULINEAUX CEDEX 9
PA 21 STREET CAMILLE DESMOULINS, ISSY, 92789 MOULINEAUX CEDEX 9, FRANCE
SN 0003-4266
J9 ANN ENDOCRINOL-PARIS
JI Ann Endocrinol.
PD JUN
PY 2006
VL 67
IS 3
BP 265
EP 269
DI 10.1016/S0003-4266(06)72597-5
PG 5
WC Endocrinology & Metabolism
WE Science Citation Index Expanded (SCI-EXPANDED)
SC Endocrinology & Metabolism
GA 062HW
UT WOS:000238936200013
PM 16840920
DA 2022-10-25
ER

PT J
AU Evoli, A
AF Evoli, Amelia
TI Acquired myasthenia gravis in childhood
SO CURRENT OPINION IN NEUROLOGY
LA English
DT Article
DE anti-acetylcholine receptor antibodies; anti-muscle-specific kinase
   antibodies; immunosuppressive therapy; juvenile myasthenia gravis;
   thymoma
ID ANTI-MUSK ANTIBODIES; JUVENILE MYASTHENIA; NEONATAL MYASTHENIA; MATERNAL
   MYASTHENIA; FOLLOW-UP; CHILDREN; THYMECTOMY
AB Purpose of review
   This review discusses recent studies on myasthenia gravis with onset in childhood (juvenile myasthenia gravis) and neonatal myasthenia gravis.
   Recent findings
   The occurrence of myasthenia gravis in childhood is strongly influenced by genetic and environmental factors. Juvenile myasthenia gravis is associated with antibodies to the acetylcholine receptor (AChR) in most patients. Thymoma is rare, but often malignant in children. The frequency of juvenile myasthenia gravis with antibodies to the muscle-specific kinase (MuSK) varies markedly in different countries; some distinct features have been described. Management of juvenile myasthenia gravis does not differ, on the whole, from that of adult myasthenia gravis. Timing of thymectomy in young children is still controversial. Maternal antifetal type AChR antibodies can cause persistent focal weakness in the offspring, while neonatal myasthenia gravis associated with MuSK antibodies is often a severe and protracted albeit transient disease.
   Summary
   Juvenile myasthenia gravis, like its adult-onset counterpart, is a heterogeneous disease. Clinical presentation is influenced by antibody status, ethnicity and age of onset. Treatment is very effective, but guidelines and controlled trials are needed. The risk for neonatal myasthenia gravis appears to be markedly influenced by maternal antibody subclass and antigen specificity. Adequate treatment in mothers can reduce both frequency and severity of neonatal disease.
C1 Catholic Univ, Dept Neurosci, I-00168 Rome, Italy.
RP Evoli, A (corresponding author), Catholic Univ, Dept Neurosci, Largo F Vito 1, I-00168 Rome, Italy.
EM a.evoli@rm.unicatt.it
RI Evoli, Amelia/AAD-6807-2022
CR Andrews PI, 2004, SEMIN NEUROL, V24, P101, DOI 10.1055/s-2004-829591
   Anlar B, 2005, NEUROMUSCULAR DISORD, V15, P355, DOI 10.1016/j.nmd.2005.01.010
   Anlar B, 2009, PEDIATR NEUROL, V40, P455, DOI 10.1016/j.pediatrneurol.2008.11.014
   Ashraf VV, 2006, ACTA NEUROL SCAND, V114, P119, DOI 10.1111/j.1600-0404.2006.00646.x
   Behin A, 2008, NEUROMUSCULAR DISORD, V18, P443, DOI 10.1016/j.nmd.2008.03.006
   Brueton LA, 2000, AM J MED GENET, V92, P1, DOI 10.1002/(SICI)1096-8628(20000501)92:1<1::AID-AJMG1>3.0.CO;2-H
   CHEN WH, 1993, J NEUROL NEUROSUR PS, V56, P382, DOI 10.1136/jnnp.56.4.382
   Chiang LM, 2009, MUSCLE NERVE, V39, P423, DOI 10.1002/mus.21195
   Evoli A, 2003, BRAIN, V126, P2304, DOI 10.1093/brain/awg223
   Gadient P, 2009, J CHILD NEUROL, V24, P584, DOI 10.1177/0883073808325651
   Ghosh JB, 2009, INDIAN J PEDIATR, V76, P1057, DOI 10.1007/s12098-009-0201-3
   Giraud M, 2008, ANN NY ACAD SCI, V1132, P180, DOI 10.1196/annals.1405.027
   HESSELMANS LFGM, 1993, ANAT REC, V236, P553, DOI 10.1002/ar.1092360315
   Ishigaki K, 2009, BRAIN DEV-JPN, V31, P634, DOI 10.1016/j.braindev.2008.08.016
   Jeannet PY, 2008, NEUROLOGY, V70, P237, DOI 10.1212/01.wnl.0000278101.95510.09
   Kakisaka Y, 2006, BRAIN DEV-JPN, V28, P534, DOI 10.1016/j.braindev.2006.02.001
   Kane SV, 2009, AM J GASTROENTEROL, V104, P228, DOI 10.1038/ajg.2008.71
   Kinali M, 2008, J NEUROIMMUNOL, V201, P6, DOI 10.1016/j.jneuroim.2008.06.026
   Kostera-Pruszczyk A, 2009, J NEUROL, V256, P1780, DOI 10.1007/s00415-009-5215-2
   Lavrnic D, 2005, J NEUROL NEUROSUR PS, V76, P1099, DOI 10.1136/jnnp.2004.052415
   LIANG X, 2010, PEDIAT DEV PATHOL
   Lindner A, 1997, J NEUROL, V244, P515, DOI 10.1007/s004150050135
   MADDISON P, 2010, J NEUROL NEUROSURG P
   McCombe PA, 2009, CURR MOL MED, V9, P1058, DOI 10.2174/156652409789839116
   McDade TW, 2003, YEARB PHYS ANTHROPOL, V46, P100, DOI 10.1002/ajpa.10398
   McGrogan A, 2010, NEUROEPIDEMIOLOGY, V34, P171, DOI 10.1159/000279334
   Meriggioli MN, 2009, LANCET NEUROL, V8, P475, DOI 10.1016/S1474-4422(09)70063-8
   Murai H, 2006, NEUROLOGY, V67, P174, DOI 10.1212/01.wnl.0000223835.51268.12
   Nelson Robert P Jr, 2009, J Clin Neuromuscul Dis, V10, P170, DOI 10.1097/CND.0b013e31819a8403
   Nogajski JH, 2009, J CLIN NEUROSCI, V16, P1, DOI 10.1016/j.jocn.2008.05.001
   OCARROLL P, 2009, J CLIN NEUROMUSC DIS, V22, P69
   Oh SJ, 2009, J CLIN NEUROL, V5, P53, DOI 10.3988/jcn.2009.5.2.53
   Oskoui M, 2008, NEUROLOGY, V71, P2010, DOI 10.1212/01.wnl.0000336929.38733.7a
   Pasnoor M, 2010, MUSCLE NERVE, V41, P370, DOI 10.1002/mus.21533
   Pitt M, 2008, DEV MED CHILD NEUROL, V50, P328, DOI 10.1111/j.1469-8749.2008.02038.x
   Saint-Faust M, 2010, AM J PERINAT, V27, P107, DOI 10.1055/s-0029-1224873
   Sanders DB, 2008, J NEUROIMMUNOL, V201, P85, DOI 10.1016/j.jneuroim.2008.05.032
   Sauce D, 2009, J CLIN INVEST, V119, P3070, DOI 10.1172/JCI39269
   Saulat B, 2007, NEUROLOGY, V69, P803, DOI 10.1212/01.wnl.0000267694.45244.f4
   Shinomiya N, 2004, CLIN IMMUNOL, V110, P154, DOI 10.1016/j.clim.2003.10.004
   Strober J, 2009, ARCH NEUROL-CHICAGO, V66, P659, DOI 10.1001/archneurol.2009.28
   Tracy MM, 2009, J CHILD NEUROL, V24, P454, DOI 10.1177/0883073808325653
   Tsiamalos P, 2009, EUR J NEUROL, V16, P925, DOI 10.1111/j.1468-1331.2009.02624.x
   Tzaribachev Nikolay, 2009, Cases J, V2, P6609, DOI 10.1186/1757-1626-0002-0000006609
   Wylam ME, 2003, J PEDIATR-US, V143, P674, DOI 10.1067/S0022-3476(03)00300-7
   Zhang XF, 2007, J NEUROL NEUROSUR PS, V78, P386, DOI 10.1136/jnnp.2006.100545
   ZIFMAN E, 2009, J CHILD NEUROL
NR 47
TC 41
Z9 42
U1 0
U2 14
PU LIPPINCOTT WILLIAMS & WILKINS
PI PHILADELPHIA
PA TWO COMMERCE SQ, 2001 MARKET ST, PHILADELPHIA, PA 19103 USA
SN 1350-7540
EI 1473-6551
J9 CURR OPIN NEUROL
JI Curr. Opin. Neurol.
PD OCT
PY 2010
VL 23
IS 5
BP 536
EP 540
DI 10.1097/WCO.0b013e32833c32af
PG 5
WC Clinical Neurology; Neurosciences
WE Science Citation Index Expanded (SCI-EXPANDED)
SC Neurosciences & Neurology
GA 647LR
UT WOS:000281620500015
PM 20581680
DA 2022-10-25
ER

PT J
AU Rigamonti, A
   Lauria, G
   Piamarta, F
   Fiumani, A
   Agostoni, E
AF Rigamonti, Andrea
   Lauria, Giuseppe
   Piamarta, Francesca
   Fiumani, Anna
   Agostoni, Elio
TI Thymoma-associated myasthenia gravis without acetylcholine receptor
   antibodies
SO JOURNAL OF THE NEUROLOGICAL SCIENCES
LA English
DT Article
DE Myasthenia gravis; Thymoma; Acetylcholine receptor antibodies;
   Seronegative myasthenia; Recurrence
AB Patients with myasthenia gravis and thymoma usually present antibodies to the acetylcholine receptor (AchR-Ab). Only two cases of thymoma-associated myasthenia gravis without AchR-Ab have been previously reported. We describe a case of seronegative thymoma-associated myasthenia gravis as a further evidence of the variability of myasthenia gravis in terms of antibody profile and thymic pathological findings. (C) 2010 Elsevier B.V. All rights reserved.
C1 [Rigamonti, Andrea; Piamarta, Francesca; Fiumani, Anna; Agostoni, Elio] A Manzoni Hosp, Dept Neurol, I-23900 Lecce, Italy.
   [Lauria, Giuseppe] IRCCS Fdn Carlo Besta Neurol Inst, Neuromuscular Dis Unit, I-20133 Milan, Italy.
RP Rigamonti, A (corresponding author), A Manzoni Hosp, Dept Neurol, Via Eremo 9-11, I-23900 Lecce, Italy.
EM rig74@libero.it
RI lauria, giuseppe/AAN-5371-2020; Agostoni, Elio Clemente/AAC-2897-2019;
   Lauria, Giuseppe/T-1378-2017
OI lauria, giuseppe/0000-0001-9773-020X; Agostoni, Elio
   Clemente/0000-0002-0462-0755; Lauria, Giuseppe/0000-0001-9773-020X
CR Beeson D, 1996, NEUROLOGY, V47, P1552, DOI 10.1212/WNL.47.6.1552
   Detterbeck FC, 2004, ANN THORAC SURG, V77, P1860, DOI 10.1016/j.athoracsur.2003.10.001
   Maggi L, 2008, J NEUROIMMUNOL, V201, P237, DOI 10.1016/j.jneuroim.2008.07.012
   Maggi L, 2008, NEUROMUSCULAR DISORD, V18, P678, DOI 10.1016/j.nmd.2008.06.368
   MASAOKA A, 1981, CANCER, V48, P2485, DOI 10.1002/1097-0142(19811201)48:11<2485::AID-CNCR2820481123>3.0.CO;2-R
   Okumura M, 2008, GEN THORAC CARDIOVAS, V56, P10, DOI 10.1007/s11748-007-0177-8
   OSSERMAN KE, 1958, MYASTHENIA GRAVIS, P00079
   Rosai J, 1999, HISTOLOGICAL TYPING, P9
   Saka E, 2005, NEUROLOGY, V65, P782, DOI 10.1212/WNL.65.5.782
   Sanders DB, 2003, NEUROLOGY, V60, P1978, DOI 10.1212/01.WNL.0000065882.63904.53
   Strobel P, 2004, J CLIN ONCOL, V22, P1501, DOI 10.1200/JCO.2004.10.113
NR 11
TC 11
Z9 11
U1 0
U2 9
PU ELSEVIER SCIENCE BV
PI AMSTERDAM
PA PO BOX 211, 1000 AE AMSTERDAM, NETHERLANDS
SN 0022-510X
J9 J NEUROL SCI
JI J. Neurol. Sci.
PD MAR 15
PY 2011
VL 302
IS 1-2
BP 112
EP 113
DI 10.1016/j.jns.2010.12.013
PG 2
WC Clinical Neurology; Neurosciences
WE Science Citation Index Expanded (SCI-EXPANDED)
SC Neurosciences & Neurology
GA 734CQ
UT WOS:000288311200021
PM 21236448
DA 2022-10-25
ER

PT J
AU Morris, OC
   O'Day, J
AF Morris, OC
   O'Day, J
TI Fatigable ptosis and pseudoretraction caused by myasthenia gravis
SO CLINICAL AND EXPERIMENTAL OPHTHALMOLOGY
LA English
DT Article
DE fatigable ptosis; myasthenia gravis; pseudoretraction
AB The case is presented of a 59-year-old woman with myasthenia gravis. Fatigable ptosis and pseudoretraction caused by the myasthenia gravis are illustrated in a series of clinical photographs.
C1 Royal Victorian Eye & Ear Hosp, Melbourne, Vic 3002, Australia.
RP Morris, OC (corresponding author), Geelong Hosp, POB 281, Geelong, Vic 3220, Australia.
EM ockham@mailcity.com
CR MILLER NR, 1995, WALSH HOYTS CLIN NEU, V2, P844
NR 1
TC 1
Z9 1
U1 0
U2 2
PU WILEY
PI HOBOKEN
PA 111 RIVER ST, HOBOKEN 07030-5774, NJ USA
SN 1442-6404
EI 1442-9071
J9 CLIN EXP OPHTHALMOL
JI Clin. Exp. Ophthalmol.
PD JUN
PY 2004
VL 32
IS 3
BP 303
EP 304
DI 10.1111/j.1442-9071.2004.00822.x
PG 2
WC Ophthalmology
WE Science Citation Index Expanded (SCI-EXPANDED)
SC Ophthalmology
GA 825GG
UT WOS:000221743400015
PM 15180845
DA 2022-10-25
ER

PT J
AU Durand, MC
   Goulon-Goeau, C
   Gajdos, P
AF Durand, MC
   Goulon-Goeau, C
   Gajdos, P
TI Interest of stimulated neuromuscular jitter in myasthenia gravis
   diagnosis.
SO NEUROPHYSIOLOGIE CLINIQUE-CLINICAL NEUROPHYSIOLOGY
LA French
DT Article
DE myasthenia gravis; electromyography; neuromuscular jitter
ID SINGLE-FIBER ELECTROMYOGRAPHY; ORBICULARIS OCULI MUSCLE; EMG;
   MINIMONOGRAPH; SENSITIVITY
AB Ninety five patients with global muscular weakness or purely extraocular weakness were included in a retrospective study. Electrical micro stimulation and single fiber electromyography were performed in all,for neuromuscular jitter evaluation in myasthenia gravis diagnosis. In our study, increased jitter was more often present (70% of generalised myasthenia gravis and 57% of ocular myasthenia gravis) than decrement after repetitive nerve stimulations (58% of generalised myasthenia gravis and 14% of ocular myasthenia gravis). Increased jitter was also found in non-myasthenic patients. With the aim of a better sensitivity and specificity of the electrophysiological diagnosis for myasthenia gravis a protocol is described.
C1 Hop Raymond Poincare, Serv Cent Explorat Fonct, F-92380 Garches, France.
RP Durand, MC (corresponding author), Hop Raymond Poincare, Serv Cent Explorat Fonct, 104 Blvd Raymond Poincare, F-92380 Garches, France.
CR CHAUPLANNAZ G, 1995, HDB EEG CLIN NEUROPH, V7, P607
   EKSTEDT J, 1969, ELECTROEN CLIN NEURO, V27, P557, DOI 10.1016/0013-4694(69)90066-2
   EKSTEDT J, 1964, ACTA PHYSIOL SCAND, V61, P1
   EKSTEDT J, 1967, Opuscula Medica, V12, P73
   Gajdos P, 1997, ANN NEUROL, V41, P789, DOI 10.1002/ana.410410615
   GILCHRIST JM, 1994, MUSCLE NERVE, V17, P171, DOI 10.1002/mus.880170207
   JABRE JF, 1989, MUSCLE NERVE, V12, P38, DOI 10.1002/mus.880120108
   JABRE JF, 1989, MUSCLE NERVE, V12, P523, DOI 10.1002/mus.880120702
   KRENDEL DA, 1985, MUSCLE NERVE, V8, P624
   MILONE M, 1993, J NEUROL NEUROSUR PS, V56, P720, DOI 10.1136/jnnp.56.6.720-a
   OH SJ, 1992, MUSCLE NERVE, V15, P720, DOI 10.1002/mus.880150616
   ROUSEEV R, 1992, MUSCLE NERVE, V15, P399, DOI 10.1002/mus.880150322
   SANDERS DB, 1979, NEUROLOGY, V29, P68, DOI 10.1212/WNL.29.1.68
   SANDERS DB, 1986, MUSCLE NERVE, V9, P809, DOI 10.1002/mus.880090904
   Sanders DB, 1996, MUSCLE NERVE, V19, P1069
   SANDERS DB, 1993, J CLIN NEUROPHYSIOL, V10, P167, DOI 10.1097/00004691-199304000-00004
   SCHWARTZ MS, 1975, J NEUROL NEUROSUR PS, V38, P678, DOI 10.1136/jnnp.38.7.678
   SOLIVEN BC, 1988, NEUROLOGY, V38, P514, DOI 10.1212/WNL.38.4.514
   STALBERG E, 1992, J CLIN NEUROPHYSIOL, V9, P105, DOI 10.1097/00004691-199201000-00012
   STALBERG E, 1980, J NEUROL NEUROSUR PS, V43, P622, DOI 10.1136/jnnp.43.7.622
   STALBERG E, 1970, J NEUROL NEUROSUR PS, V33, P571, DOI 10.1136/jnnp.33.5.571
   STALBERG E, 1971, ELECTROEN CLIN NEURO, V31, P429, DOI 10.1016/0013-4694(71)90164-7
   TRONTELJ JV, 1986, J NEUROL NEUROSUR PS, V49, P677, DOI 10.1136/jnnp.49.6.677
   TRONTELJ JV, 1990, J NEUROL NEUROSUR PS, V53, P49, DOI 10.1136/jnnp.53.1.49
   TRONTELJ JV, 1988, J NEUROL NEUROSUR PS, V51, P814, DOI 10.1136/jnnp.51.6.814
   TRONTELJ JV, 1992, ELECTROEN CLIN NEURO, V85, P30, DOI 10.1016/0168-5597(92)90098-V
NR 26
TC 1
Z9 1
U1 0
U2 0
PU EDITIONS SCIENTIFIQUES MEDICALES ELSEVIER
PI PARIS CEDEX 15
PA 23 RUE LINOIS, 75724 PARIS CEDEX 15, FRANCE
SN 0987-7053
J9 NEUROPHYSIOL CLIN
JI Neurophysiol. Clin.-Clin. Neurophysiol.
PD DEC
PY 1997
VL 27
IS 6
BP 471
EP 482
DI 10.1016/S0987-7053(97)82019-9
PG 12
WC Clinical Neurology; Neurosciences; Physiology
WE Science Citation Index Expanded (SCI-EXPANDED)
SC Neurosciences & Neurology; Physiology
GA YV749
UT WOS:000071858900002
PM 9488971
DA 2022-10-25
ER

PT J
AU Yang, LF
   Tang, YL
   He, F
   Zhang, CL
   Kessi, M
   Peng, J
   Yin, F
AF Yang, Lifen
   Tang, Yulin
   He, Fang
   Zhang, Ciliu
   Kessi, Miriam
   Peng, Jing
   Yin, Fei
TI Clinical characteristics and outcome predictors of a Chinese
   childhood-onset myasthenia gravis cohort
SO FRONTIERS IN PEDIATRICS
LA English
DT Article
DE myasthenia gravis; child-hood onset; clinical characteristics; outcome;
   Chinese
AB Myasthenia gravis is an organ-specific autoimmune disease. Currently there is no universal guidelines for childhood-onset myasthenia gravis, therefore, treatment strategies are usually based on the guidelines from adult myasthenia gravis patients. In order to contribute in the process of the development of the universal childhood-onset myasthenia gravis guideline, we have summarized the clinical characteristics, treatment strategies, outcome and the related predictors of childhood-onset myasthenia gravis. We recruited 343 childhood-onset myasthenia gravis cases who were followed up at the Department of Pediatrics, Xiangya Hospital from June, 2010 to December, 2019. The data about clinical characteristics, treatments and outcome were collected and analyzed. Among of the 343 cases, 164 cases were followed up for longer than 2 years, of whom 142 still remained with ocular myasthenia gravis at the endpoint. About the treatments, 27 cases (27/164) accepted pyridostigmine only while the rest accepted glucocorticoid and/or other immunosuppressants. At the endpoint, the proportion of optimal outcome was 66.2% in the group remaining with ocular myasthenia gravis and 31.8% in the generalized myasthenia gravis group. Multivariate logistic regression analysis revealed that generalized myasthenia gravis type and positive status of antibodies against acetylcholine receptors were the independent risk factors for poor outcome. In conclusion, our childhood-onset myasthenia gravis patients present mainly as ocular myasthenia gravis, adequate immunotherapy improve the long-term outcome, and generalized myasthenia gravis phenotype as well as positive status of antibodies against acetylcholine receptors relate to poor outcome.
C1 [Yang, Lifen; Tang, Yulin; He, Fang; Zhang, Ciliu; Kessi, Miriam; Peng, Jing; Yin, Fei] Cent South Univ, Xiangya Hosp, Dept Pediat, Changsha, Peoples R China.
RP Yin, F (corresponding author), Cent South Univ, Xiangya Hosp, Dept Pediat, Changsha, Peoples R China.
EM yf2323@hotmail.com
CR Barraud C, 2018, MUSCLE NERVE, V57, P603, DOI 10.1002/mus.25965
   Chambers RM, 2012, PAEDIATR INT CHILD H, V32, P47, DOI 10.1179/1465328111Y.0000000042
   Chiang LM, 2009, MUSCLE NERVE, V39, P423, DOI 10.1002/mus.21195
   Gilhus NE, 2016, NEW ENGL J MED, V375, P2570, DOI 10.1056/NEJMra1602678
   Gilhus NE, 2015, LANCET NEUROL, V14, P1023, DOI 10.1016/S1474-4422(15)00145-3
   Gui MC, 2015, J NEUROL, V262, P823, DOI 10.1007/s00415-015-7638-2
   Huang X, 2018, FRONT NEUROL, V9, DOI 10.3389/fneur.2018.00077
   Jaretzki A, 2000, NEUROLOGY, V55, P16, DOI 10.1212/WNL.55.1.16
   Lee HN, 2016, J CHILD NEUROL, V31, P1561, DOI 10.1177/0883073816666206
   Lindberg C, 1998, ACTA NEUROL SCAND, V97, P370, DOI 10.1111/j.1600-0404.1998.tb05968.x
   Liu Chentao, 2017, Zhong Nan Da Xue Xue Bao Yi Xue Ban, V42, P1275, DOI 10.11817/j.issn.1672-7347.2017.11.006
   Ozawa Y, 2019, J NEUROL SCI, V402, P12, DOI 10.1016/j.jns.2019.05.003
   Popperud TH, 2017, EUR J PAEDIATR NEURO, V21, P707, DOI 10.1016/j.ejpn.2017.04.003
   Sugimoto T, 2020, J NEUROL SCI, V412, DOI 10.1016/j.jns.2020.116740
   Takahashi Y, 2012, BRAIN DEV-JPN, V34, P784, DOI 10.1016/j.braindev.2011.12.014
   Vanikieti K, 2018, PEDIATR NEUROL, V87, P36, DOI 10.1016/j.pediatrneurol.2018.06.007
   Vecchio D, 2020, NEUROMUSCULAR DISORD, V30, P120, DOI 10.1016/j.nmd.2019.11.008
   Wang LL, 2017, BMC NEUROL, V17, DOI 10.1186/s12883-017-0857-7
   Yang ZX, 2015, EXP THER MED, V9, P1363, DOI 10.3892/etm.2015.2256
NR 19
TC 0
Z9 0
U1 0
U2 0
PU FRONTIERS MEDIA SA
PI LAUSANNE
PA AVENUE DU TRIBUNAL FEDERAL 34, LAUSANNE, CH-1015, SWITZERLAND
SN 2296-2360
J9 FRONT PEDIATR
JI Front. Pediatr.
PD SEP 29
PY 2022
VL 10
AR 996213
DI 10.3389/fped.2022.996213
PG 8
WC Pediatrics
WE Science Citation Index Expanded (SCI-EXPANDED)
SC Pediatrics
GA 5I1YZ
UT WOS:000868162400001
PM 36245736
OA Green Published, gold
DA 2022-10-25
ER

PT J
AU Wang, LL
   Zhang, Y
   He, ML
AF Wang, Lili
   Zhang, Yun
   He, Maolin
TI Clinical predictors for the prognosis of myasthenia gravis
SO BMC NEUROLOGY
LA English
DT Article
DE Myasthenia gravis; Prognosis; Ocular; Relapse
ID OCULAR MYASTHENIA; T-CELLS
AB Background: Clinical predictors for myasthenia gravis relapse and ocular myasthenia gravis secondary generalization during the first two years after disease onset remain incompletely identified. This study attempts to investigate the clinical predictors for the prognosis of Myasthenia Gravis.
   Methods: Eighty three patients with myasthenia gravis were concluded in this study. Baseline characteristics were analyzed as predictors.
   Results: Relapse of myasthenia gravis developed in 26 patients (34%). Generalization developed in 34 ocular myasthenia gravis patients (85%). Other autoimmune diseases were observed more commonly in relapsed myasthenia gravis (P = 0.012). Second generalization group contained more late onset patients (P = 0.021). Ocular myasthenia gravis patients with thymus hyperplasia progressed more rapidly than those with other thymus pathology (P = 0.027). Single onset symptom of ocular myasthenia gravis such as ptosis or diplopia predicted early progression than concurrence of ptosis and diplopia (P = 0.027). Treatment effect including glucocorticoid, pyridostigmine, thymectomy, IVIG, immunosuppressive drugs did not show significant difference between the relapsed and non-relapsed groups. The treatment outcome also showed no difference between the single OMG and second generalized groups.
   Conclusions: Occurrence of associated autoimmune disease can serve as a potential predictor for myasthenia gravis relapse. Either ptosis or diplopia, as well as thymic hyperplasia can predict generalization in the first six months.
C1 [Wang, Lili; Zhang, Yun; He, Maolin] Capital Med Univ, Beijing Shijitan Hosp, Dept Neurol, Beijing 100038, Peoples R China.
RP Wang, LL (corresponding author), Capital Med Univ, Beijing Shijitan Hosp, Dept Neurol, Beijing 100038, Peoples R China.
EM bitljq2012@163.com
CR Allen JA, 2010, MUSCLE NERVE, V41, P379, DOI 10.1002/mus.21555
   Guereschi MG, 2013, EUR J IMMUNOL, V43, P1001, DOI 10.1002/eji.201243005
   Hong YH, 2008, J NEUROL SCI, V273, P10, DOI 10.1016/j.jns.2008.05.023
   Hsu Han-Shui, 2006, Interact Cardiovasc Thorac Surg, V5, P42
   Jaretzki A, 2000, NEUROLOGY, V55, P16, DOI 10.1212/WNL.55.1.16
   Kupersmith MJ, 2003, ARCH NEUROL-CHICAGO, V60, P243, DOI 10.1001/archneur.60.2.243
   Mao ZF, 2010, EUR J NEUROL, V17, P913, DOI 10.1111/j.1468-1331.2010.03017.x
   Mee J, 2003, J NEURO-OPHTHALMOL, V23, P251, DOI 10.1097/00041327-200312000-00002
   Men Li-na, 2008, Zhonghua Yi Xue Za Zhi, V88, P1446
   Monsul NT, 2004, J NEUROL SCI, V217, P131, DOI 10.1016/j.jns.2003.08.017
   Nakai A, 2014, J EXP MED, V211, P2583, DOI 10.1084/jem.20141132
   Papapetropoulos TH, 2003, ARCH NEUROL-CHICAGO, V60, P1491, DOI 10.1001/archneur.60.10.1491-b
   Sieb JP, 2014, CLIN EXP IMMUNOL, V175, P408, DOI 10.1111/cei.12217
   Suzuki S, 2013, J NEUROIMMUNOL, V258, P61, DOI 10.1016/j.jneuroim.2013.03.001
   Wakata N, 2003, CLIN NEUROL NEUROSUR, V105, P75, DOI 10.1016/S0303-8467(02)00104-X
   [王莉莉 WANG Li-li], 2009, [中华神经科杂志, Chinese Journal of Neurology], V42, P828
   [王莉莉 Wang Lili], 2015, [中华神经科杂志, Chinese Journal of Neurology], V48, P390
   Wang LL, 2014, ADV METEOROL, V2014, DOI 10.1155/2014/685971
   Wang LY, 2015, TRANSL BIOINFORM, P95, DOI 10.1007/978-94-017-9753-5_7
   Yu HY, 2010, CHIN J NEUROIMMUNOL, V17, P107
NR 20
TC 34
Z9 35
U1 1
U2 12
PU BIOMED CENTRAL LTD
PI LONDON
PA 236 GRAYS INN RD, FLOOR 6, LONDON WC1X 8HL, ENGLAND
SN 1471-2377
J9 BMC NEUROL
JI BMC Neurol.
PD APR 19
PY 2017
VL 17
AR 77
DI 10.1186/s12883-017-0857-7
PG 6
WC Clinical Neurology
WE Science Citation Index Expanded (SCI-EXPANDED)
SC Neurosciences & Neurology
GA ES7XI
UT WOS:000399764300002
PM 28420327
OA Green Published, gold
DA 2022-10-25
ER

PT J
AU Milea, D
   Laforet, P
   Eymard, B
AF Milea, D
   Laforet, P
   Eymard, B
TI Atypical ocular myasthenia gravis
SO REVUE NEUROLOGIQUE
LA French
DT Article
DE myasthenia gravis; ocular myasthenia gravis; atypical presentation
ID A-HALF SYNDROME; MIMICKING; PSEUDOMYASTHENIA; OPHTHALMOPLEGIA
AB The diagnosis of ocular myasthenia gravis is rarely in doubt in patients with a proper history and typical clinical findings. However, myasthenia gravis can mimick any pupil-sparing eye movement disorder and several diseases may masquerade myasthenia gravis. We review the atypical presentations and differential diagnoses in ocular myasthenia gravis, describing four patients with some of these conditions (4(th) nerve palsy, near spasm reflex, one-and-a-half syndrome, orbital meningioma). The correct interpretation of the clinical findings associated with appropriate neuro-imaging studies allowed the appropriate diagnosis in these cases.
C1 Grp Hosp Pitie Salpetriere, Serv Ophtalmol, F-75013 Paris, France.
   Grp Hosp Pitie Salpetriere, Neurol Serv, F-75013 Paris, France.
RP Milea, D (corresponding author), Grp Hosp Pitie Salpetriere, Serv Ophtalmol, 83,Blvd Hop, F-75013 Paris, France.
EM dan.milea@psl.ap-hop-paris.fr
RI Milea, Dan/AAT-8661-2021
CR Ajtai B, 2004, ARCH NEUROL-CHICAGO, V61, P1448, DOI 10.1001/archneur.61.9.1448
   Bandini F, 2001, J NEURO-OPHTHALMOL, V21, P210, DOI 10.1097/00041327-200109000-00010
   BERGER JR, 1985, J CLIN NEURO-OPHTHAL, V5, P76
   BEVER CT, 1983, ANN NEUROL, V14, P516, DOI 10.1002/ana.410140504
   BIXENMAN WW, 1988, GRAEF ARCH CLIN EXP, V226, P168, DOI 10.1007/BF02173310
   BRUST JCM, 1974, NEUROLOGY, V24, P755, DOI 10.1212/WNL.24.8.755
   DAVIS TL, 1989, NEUROLOGY, V39, P1553, DOI 10.1212/WNL.39.11.1553
   Elrod Rachael D, 2004, Ophthalmol Clin North Am, V17, P275, DOI 10.1016/j.ohc.2004.05.014
   Eymard B, 1997, PRESSE MED, V26, P872
   GLASS JP, 1993, ANN OPHTHALMOL, V25, P418
   GROB D, 1987, ANN NY ACAD SCI, V505, P472
   OOSTERHUIS HJ, 1981, ANN NY ACAD SCI, V377, P678, DOI 10.1111/j.1749-6632.1981.tb33766.x
   PIERROTDESEILLIGNY C, 1983, REV NEUROL, V139, P527
   ROSENBERG ML, 1986, J CLIN NEURO-OPHTHAL, V6, P106
   RUSH JA, 1982, J CLIN NEURO-OPHTHAL, V2, P125
   Shams PN, 2002, J NEUROL NEUROSUR PS, V72, P271, DOI 10.1136/jnnp.72.2.271
   SILVER S, 1957, J Mt Sinai Hosp N Y, V24, P1214
NR 17
TC 0
Z9 1
U1 2
U2 5
PU MASSON EDITEUR
PI MOULINEAUX CEDEX 9
PA 21 STREET CAMILLE DESMOULINS, ISSY, 92789 MOULINEAUX CEDEX 9, FRANCE
SN 0035-3787
EI 2213-0004
J9 REV NEUROL-FRANCE
JI Rev. Neurol.
PD MAY
PY 2005
VL 161
IS 5
BP 543
EP 548
PG 6
WC Clinical Neurology
WE Science Citation Index Expanded (SCI-EXPANDED)
SC Neurosciences & Neurology
GA 935LO
UT WOS:000229784000005
PM 16106805
DA 2022-10-25
ER

PT J
AU MARCH, GA
   JOHNSON, LN
AF MARCH, GA
   JOHNSON, LN
TI OCULAR MYASTHENIA-GRAVIS
SO JOURNAL OF THE NATIONAL MEDICAL ASSOCIATION
LA English
DT Article
DE MYASTHENIA GRAVIS; DIPLOPIA; PTOSIS
AB Ocular dysfunction accounts for nearly 70% of the initial manifestations of myasthenia gravis. Since the prevalence rate of myasthenia gravis is two to 10 cases per 100 000 population, it is important for clinicians to be cognizant of this disorder and its varied ocular presentations. The clinical manifestations, diagnosis, treatment, and prognosis of ocular myasthenia gravis are reviewed.
RP MARCH, GA (corresponding author), UNIV MISSOURI,MASON INST OPHTHALMOL DIV NEUROOPHTHALMOL,1 HOSP DR,COLUMBIA,MO 65212, USA.
NR 0
TC 2
Z9 2
U1 2
U2 4
PU SLACK INC
PI THOROFARE
PA 6900 GROVE RD, THOROFARE, NJ 08086
SN 0027-9684
J9 J NATL MED ASSOC
JI J. Natl. Med. Assoc.
PD SEP
PY 1993
VL 85
IS 9
BP 681
EP 684
PG 4
WC Medicine, General & Internal
WE Science Citation Index Expanded (SCI-EXPANDED)
SC General & Internal Medicine
GA LX322
UT WOS:A1993LX32200007
PM 8120928
DA 2022-10-25
ER

PT J
AU Yaman, A
   Yaman, H
AF Yaman, A
   Yaman, H
TI Ocular myasthenia gravis coincident with thyroid ophthalmopathy
SO NEUROLOGY INDIA
LA English
DT Article
DE myasthenia gravis; Graves disease; ophthalmopathy; thymectomy
AB Graves' disease and myasthenia gravis are both auto-immune-diseases and the coexistence of these two diseases is well recognized. Myasthenia gravis is more frequent in patient's with thyroid disease. Here we present a case of thyroid ophthalmopathy and ocular myasthenia.
C1 Isparta State Hosp, Dept Neurol, Isparta, Turkey.
   Akdeniz Univ, Sch Med, Dept Family Med, TR-32040 Antalya, Turkey.
RI yaman, hakan/B-9954-2016; Yaman, Hakan/Q-6839-2019
OI yaman, hakan/0000-0001-6077-9851; Yaman, Hakan/0000-0001-6077-9851
CR ALI AS, 1980, AM FAM PHYSICIAN, V22, P97
   Bartley G B, 1994, Trans Am Ophthalmol Soc, V92, P477
   Marino M, 1997, J CLIN ENDOCR METAB, V82, P438, DOI 10.1210/jc.82.2.438
   PEACEY SR, 1993, J ROY SOC MED, V86, P297
   Roy A, 2000, NEUROL INDIA, V48, P343
NR 5
TC 14
Z9 15
U1 0
U2 5
PU NEUROL SOC INDIA
PI CHANDIGARH
PA C/O J S CHOPRA, PGIMER, DEPT NEUROLOGY, CHANDIGARH 160 012, INDIA
SN 0028-3886
J9 NEUROL INDIA
JI Neurol. India
PD MAR
PY 2003
VL 51
IS 1
BP 100
EP 101
PG 2
WC Neurosciences
WE Science Citation Index Expanded (SCI-EXPANDED)
SC Neurosciences & Neurology
GA 704YF
UT WOS:000184368800029
PM 12865535
DA 2022-10-25
ER

PT J
AU Kutzin, JM
AF Kutzin, Jared M.
TI Myasthenia gravis: A real emergency
SO INTERNATIONAL EMERGENCY NURSING
LA English
DT Article
DE Myasthenia gravis; Myasthenia crisis; Autoimmune
ID CRISIS; MANAGEMENT
C1 [Kutzin, Jared M.] St Barnabas Hosp, Livingston, NJ 07039 USA.
   [Kutzin, Jared M.] Englewood Hosp & Med Ctr, Emergency Dept, Englewood, NJ USA.
   [Kutzin, Jared M.] Pace Univ, Coll Hlth Profess, Lienhard Sch Nursing, Pleasantville, NY USA.
RP Kutzin, JM (corresponding author), St Barnabas Hosp, 94 Old Short Hills Rd, Livingston, NJ 07039 USA.
EM jkutzin@gmail.com
RI Kutzin, Jared/ABA-6796-2020
OI Kutzin, Jared/0000-0002-7553-0423
CR Alshekhlee A, 2009, NEUROLOGY, V72, P1548, DOI 10.1212/WNL.0b013e3181a41211
   Bershad EM, 2008, SOUTH MED J, V101, P63, DOI 10.1097/SMJ.0b013e31815d4398
   Bioniche Pharma USA, 2009, ENL EDR CHLOR INJ US
   Chaudhuri A, 2009, QJM-INT J MED, V102, P97, DOI 10.1093/qjmed/hcn152
   DRACHMAN DB, 1994, NEW ENGL J MED, V330, P1797, DOI 10.1056/NEJM199406233302507
   FILHO J, 2003, MYASTHENIA GRAVIS RE, P223
   Gold R., 2008, NEUROLOGICAL DISORDE, V1, P99
   GOULD L, 1971, AM HEART J, V81, P437, DOI 10.1016/0002-8703(71)90114-1
   GROB D, 1953, AM J MED, V15, P695, DOI 10.1016/0002-9343(53)90158-2
   GROB D, 1953, JAMA-J AM MED ASSOC, V1153, P529
   Grob D, 2008, MUSCLE NERVE, V37, P141, DOI 10.1002/mus.20950
   Itoh H, 2002, ANESTH ANALG, V95, P109, DOI 10.1097/00000539-200207000-00019
   Juel VC, 2004, SEMIN NEUROL, V24, P75, DOI 10.1055/s-2004-829595
   Keesey JC, 2004, MUSCLE NERVE, V29, P484, DOI 10.1002/mus.20030
   Skeie GO, 2010, EUR J NEUROL, V17, P893, DOI 10.1111/j.1468-1331.2010.03019.x
NR 15
TC 1
Z9 1
U1 0
U2 4
PU ELSEVIER SCI LTD
PI OXFORD
PA THE BOULEVARD, LANGFORD LANE, KIDLINGTON, OXFORD OX5 1GB, OXON, ENGLAND
SN 1755-599X
J9 INT EMERG NURS
JI Int. Emerg. Nurs.
PD APR
PY 2012
VL 20
IS 2
BP 102
EP 105
DI 10.1016/j.ienj.2011.07.001
PG 4
WC Nursing
WE Science Citation Index Expanded (SCI-EXPANDED); Social Science Citation Index (SSCI)
SC Nursing
GA 089HZ
UT WOS:000314902900011
PM 22483007
DA 2022-10-25
ER

PT J
AU Weijnen, FG
   van der Bilt, A
   Kuks, JBM
   van der Glas, HW
   Oudenaarde, I
   Bosman, F
AF Weijnen, FG
   van der Bilt, A
   Kuks, JBM
   van der Glas, HW
   Oudenaarde, I
   Bosman, F
TI Masticatory performance in patients with myasthenia gravis
SO ARCHIVES OF ORAL BIOLOGY
LA English
DT Article
DE masticatory performance; myasthenia gravis; EMG
ID CHEWING PERFORMANCE; POSTCANINE TEETH; FOOD; MUSCLE; BREAKDOWN; ABILITY;
   EMG
AB Masticatory muscle electromyograms (EMGs) were recorded while patients with bulbar myasthenia gravis chewed artificial food and compared with those of patients with ocular myasthenia gravis, patients in clinical remission who had previously suffered from bulbar myasthenia gravis and healthy individuals. Masticatory performance and EMGs were significantly smaller in the bulbar group. There were no indications of subclinical masticatory muscle weakness in patients with bulbar myasthenia gravis in remission and in patients with ocular myasthenia gravis. Patients with bulbar myasthenia gravis barely compensated for muscular weakness by chewing at a higher percentage of their maximal EMG. These quantitative findings, when combined with subjective reports of masticatory muscle weakness, show that a need to support the jaw is characteristic of patients with bulbar myasthenia gravis who produce low EMG activity. (C) 2002 Elsevier Science Ltd. All rights reserved.
C1 Univ Med Ctr, Dept Oral Maxillofacial Surg Prosthodont & Specia, NL-3508 AB Utrecht, Netherlands.
   Acad Ziekenhuis Groningen, Dept Neurol, Groningen, Netherlands.
RP van der Bilt, A (corresponding author), Univ Med Ctr, Dept Oral Maxillofacial Surg Prosthodont & Specia, POB 85060, NL-3508 AB Utrecht, Netherlands.
OI van der Glas, Hilbert/0000-0002-0449-1770; van der Bilt,
   Andries/0000-0002-7141-5663
CR AGERBERG G, 1981, ACTA ODONTOL SCAND, V39, P147, DOI 10.3109/00016358109162273
   AKEEL R, 1992, SWED DENT J, V16, P191
   BARLOW SM, 1984, NEUROLOGY, V34, P145, DOI 10.1212/WNL.34.2.145
   Beekman R, 1997, J NEUROL, V244, P112, DOI 10.1007/s004150050059
   DIAZTAY J, 1991, ARCH ORAL BIOL, V36, P893, DOI 10.1016/0003-9969(91)90120-J
   Ertekin C, 1998, J NEUROL NEUROSUR PS, V65, P848, DOI 10.1136/jnnp.65.6.848
   HAMADA T, 1980, J DENT HANDICAPPED, V5, P18
   Henze T, 1997, DRUG TODAY, V33, P485
   Julien KC, 1996, ARCH ORAL BIOL, V41, P69, DOI 10.1016/0003-9969(95)00098-4
   Kuks JBM, 2001, CLINICAL TRIALS IN NEUROLOGY, P485
   LUCAS PW, 1983, ARCH ORAL BIOL, V28, P813, DOI 10.1016/0003-9969(83)90037-7
   Mowlana F, 1993, Eur J Prosthodont Restor Dent, V1, P121
   NAKAJIMA I, 1988, Journal of Nihon University School of Dentistry, V30, P244
   OLTHOFF LW, 1984, ARCH ORAL BIOL, V29, P899, DOI 10.1016/0003-9969(84)90089-X
   Oosterhuis HJGH, 1993, MYASTHENIA GRAVIS, P13
   Ottenhoff FAM, 1996, J ORAL REHABIL, V23, P270, DOI 10.1111/j.1365-2842.1996.tb00852.x
   SELLMAN MS, 1985, GERIATRICS, V40, P92
   SLAGTER AP, 1993, ARCH ORAL BIOL, V38, P195, DOI 10.1016/0003-9969(93)90028-K
   van der Bilt A, 2001, EUR J ORAL SCI, V109, P160, DOI 10.1034/j.1600-0722.2001.00030.x
   VANDERBILT A, 1993, ARCH ORAL BIOL, V38, P423, DOI 10.1016/0003-9969(93)90214-7
   VANDERBILT A, 1994, J DENT RES, V73, P1677, DOI 10.1177/00220345940730110201
   VANDERBILT A, 1993, ARCH ORAL BIOL, V38, P163, DOI 10.1016/0003-9969(93)90202-W
   Weijnen FG, 2000, MUSCLE NERVE, V23, P1694, DOI 10.1002/1097-4598(200011)23:11<1694::AID-MUS4>3.0.CO;2-H
   Weijnen FG, 2000, J NEUROL SCI, V173, P124, DOI 10.1016/S0022-510X(99)00319-6
   WITTER DJ, 1990, J DENT, V18, P185, DOI 10.1016/0300-5712(90)90107-P
NR 25
TC 13
Z9 14
U1 0
U2 6
PU PERGAMON-ELSEVIER SCIENCE LTD
PI OXFORD
PA THE BOULEVARD, LANGFORD LANE, KIDLINGTON, OXFORD OX5 1GB, ENGLAND
SN 0003-9969
J9 ARCH ORAL BIOL
JI Arch. Oral Biol.
PD MAY
PY 2002
VL 47
IS 5
BP 393
EP 398
AR PII S0003-9969(02)00014-6
DI 10.1016/S0003-9969(02)00014-6
PG 6
WC Dentistry, Oral Surgery & Medicine
WE Science Citation Index Expanded (SCI-EXPANDED)
SC Dentistry, Oral Surgery & Medicine
GA 559VK
UT WOS:000176046200007
PM 12015220
DA 2022-10-25
ER

PT J
AU Mourao, AM
   Gomez, RS
   Barbosa, LSM
   Freitas, DD
   Comini-Frota, ER
   Kummer, A
   Lemos, SMA
   Teixeira, AL
AF Mourao, Aline Mansueto
   Gomez, Rodrigo Santiago
   Mageste Barbosa, Luiz Sergio
   Freitas, Denise da Silva
   Comini-Frota, Elizabeth Regina
   Kummer, Arthur
   Aguiar Lemos, Stella Maris
   Teixeira, Antonio Lucio
TI Determinants of quality of life in Brazilian patients with myasthenia
   gravis
SO CLINICS
LA English
DT Article
DE Myasthenia Gravis; Quality of Life; Psychometrics; Neuropsychiatry
ID NEUROMUSCULAR DISORDERS; VALIDATION; RECOMMENDATIONS; QUESTIONNAIRE;
   EPIDEMIOLOGY; THYMECTOMY; MG-QOL15; DISEASE
AB OBJECTIVES: The aims of the current study were 1) to evaluate the reliability and validity of the Brazilian version of the 15-item Myasthenia Gravis Quality of Life Scale and 2) to investigate the quality of life of Brazilian patients with myasthenia gravis and its determinants.
   METHODS: This cross-sectional study included 69 patients with myasthenia gravis who underwent neurological evaluation and completed questionnaires regarding quality of life (the 36-item Short Form of the Medical Outcomes Study and the 15-item Myasthenia Gravis Quality of Life Scale), anxiety and depressive symptoms.
   RESULTS: The Brazilian version of the 15-item Myasthenia Gravis Quality of Life Scale showed high internal consistency and good concurrent validity with the 36-item Short Form of the Medical Outcomes Study and its subscales. Determinants of quality of life in Brazilian patients with myasthenia gravis included the current status of myasthenia gravis as assessed by the Myasthenia Gravis Composite, the current prednisone dose and the levels of anxiety and depression.
   CONCLUSION: The Brazilian version of the 15-item Myasthenia Gravis Quality of Life Scale is a valid instrument. Symptom severity, prednisone dosage and anxiety and depression levels impact the quality of life of patients with myasthenia gravis.
C1 [Mourao, Aline Mansueto; Gomez, Rodrigo Santiago; Mageste Barbosa, Luiz Sergio; Freitas, Denise da Silva; Comini-Frota, Elizabeth Regina; Teixeira, Antonio Lucio] Univ Fed Minas Gerais, Univ Hosp, Unidade Neurol, Clin Neuromuscular, Belo Horizonte, MG, Brazil.
   [Mourao, Aline Mansueto; Kummer, Arthur; Aguiar Lemos, Stella Maris; Teixeira, Antonio Lucio] Lab Interdisciplinar Invest Med, Belo Horizonte, MG, Brazil.
RP Teixeira, AL (corresponding author), Univ Fed Minas Gerais, Univ Hosp, Unidade Neurol, Clin Neuromuscular, Belo Horizonte, MG, Brazil.
EM altexr@gmail.com
RI Mourão, Aline Mansueto/AAK-4188-2020; Lemos, Stela MA/E-9912-2014;
   Kummer, Arthur/AAU-3317-2020; Teixeira, Antonio L/N-3315-2014
OI Mourão, Aline Mansueto/0000-0001-5252-6758; Lemos, Stela
   MA/0000-0003-4104-5179; Teixeira, Antonio L/0000-0002-9621-5422
CR Alshekhlee A, 2009, NEUROLOGY, V72, P1548, DOI 10.1212/WNL.0b013e3181a41211
   Basta IZ, 2012, NEUROL SCI, V33, P1375, DOI 10.1007/s10072-012-1170-2
   Benatar M, 2012, MUSCLE NERVE, V45, P909, DOI 10.1002/mus.23330
   Botega NJ, 1995, REV SAUDE PUBL, V29, P355, DOI 10.1590/S0034-89101995000500004
   Burns TM, 2008, MUSCLE NERVE, V38, P957, DOI 10.1002/mus.21053
   Burns TM, 2012, MUSCLE NERVE, V46, P9, DOI 10.1002/mus.23245
   Burns TM, 2011, MUSCLE NERVE, V43, P14, DOI 10.1002/mus.21883
   Burns TM, 2010, MUSCLE NERVE, V42, P5, DOI 10.1002/mus.21713
   Burns TM, 2010, NEUROLOGY, V74, P1434, DOI 10.1212/WNL.0b013e3181dc1b1e
   Burns TM, 2010, MUSCLE NERVE, V41, P219, DOI 10.1002/mus.21609
   Carr AS, 2010, BMC NEUROL, V10, DOI 10.1186/1471-2377-10-46
   Ciconelli R.M., 1999, REV BRAS REUMATOL, V39, P143
   Grob D, 2008, MUSCLE NERVE, V37, P141, DOI 10.1002/mus.20950
   Guy-Coichard C, 2008, J PAIN SYMPTOM MANAG, V35, P40, DOI 10.1016/j.jpainsymman.2007.02.041
   Jacobson DL, 1997, CLIN IMMUNOL IMMUNOP, V84, P223, DOI 10.1006/clin.1997.4412
   Jaretzki A, 2000, NEUROLOGY, V55, P16, DOI 10.1212/WNL.55.1.16
   Kalb B, 2002, NEUROEPIDEMIOLOGY, V21, P221, DOI 10.1159/000065639
   Ku JH, 2007, YONSEI MED J, V48, P360, DOI 10.3349/ymj.2007.48.3.360
   Luo Y, 2014, J HUAZHONG U SCI-MED, V34, P942, DOI 10.1007/s11596-014-1378-x
   Mantegazza R, 2011, NEUROPSYCH DIS TREAT, V7, P151, DOI 10.2147/NDT.S8915
   Masuda M, 2012, MUSCLE NERVE, V46, P166, DOI 10.1002/mus.23398
   Mourao AM, 2013, ARQ NEURO-PSIQUIAT, V71, P955, DOI 10.1590/0004-282X20130180
   Mullins LL, 2008, MUSCLE NERVE, V38, P947, DOI 10.1002/mus.21016
   Nafissi S, 2005, J NEUROL SCI, V238, pS176
   Padua L, 2001, NEUROL SCI, V22, P363, DOI 10.1007/s100720100066
   Paul RH, 2001, MUSCLE NERVE, V24, P512, DOI 10.1002/mus.1034
   Scalzo P, 2009, ARQ NEURO-PSIQUIAT, V67, P203, DOI 10.1590/S0004-282X2009000200006
   Scott Kevin R, 2006, J Clin Neuromuscul Dis, V7, P110, DOI 10.1097/01.cnd.0000202223.39994.c0
   Utsugisawa K, 2014, MUSCLE NERVE, V50, P493, DOI 10.1002/mus.24213
   Ybarra MI, 2011, ARQ NEURO-PSIQUIAT, V69, P176, DOI 10.1590/S0004-282X2011000200006
NR 30
TC 11
Z9 12
U1 0
U2 3
PU HOSPITAL CLINICAS, UNIV SAO PAULO
PI SAO PAULO
PA FAC MEDICINA, UNIV SAO PAULO, SAO PAULO, SP 00000, BRAZIL
SN 1807-5932
EI 1980-5322
J9 CLINICS
JI Clinics
PD JUL
PY 2016
VL 71
IS 7
BP 370
EP 374
DI 10.6061/clinics/2016(07)03
PG 5
WC Medicine, General & Internal
WE Science Citation Index Expanded (SCI-EXPANDED)
SC General & Internal Medicine
GA DS5LE
UT WOS:000380822800003
PM 27464292
OA Green Published, Green Submitted, gold
DA 2022-10-25
ER

PT J
AU Maggi, L
   Andreetta, F
   Antozzi, C
   Confalonieri, P
   Cornelio, F
   Scaioli, V
   Mantegazza, R
AF Maggi, Lorenzo
   Andreetta, Francesca
   Antozzi, Carlo
   Confalonieri, Paolo
   Cornelio, Ferdinando
   Scaioli, Vidmer
   Mantegazza, Renato
TI Two cases of thymoma-associated myasthenia gravis without antibodies to
   the acetylcholine receptor
SO NEUROMUSCULAR DISORDERS
LA English
DT Article
DE myasthenia gravis; thymoma; ryanodine receptor antibodies; titin
   antibodies; seronegative myasthenia
ID THYMUS CHANGES
AB Thymoma-associated myasthenia gravis is considered a more severe disease compared with non-thymomatous myasthenia gravis and is generally associated with antibodies to the acetylcholine receptor (AChR-Ab). Even though it single case of thymoma-associated myasthenia gravis with anti-muscle specific kinase (MuSK) antibodies has been reported, to Our knowledge, seronegative thymoma-associated myasthenia gravis has not been described. We report on two cases of this disease without antibodies to AChR or MuSK as a further evidence of the variability of myasthenia gravis in terms of antibody profile and thymic pathological findings. (C) 2008 Elsevier B.V. All rights reserved.
C1 [Maggi, Lorenzo; Andreetta, Francesca; Antozzi, Carlo; Confalonieri, Paolo; Cornelio, Ferdinando; Mantegazza, Renato] Neurol Inst Fdn Carlo Besta, Immunol & Muscular Pathol Unit, I-20133 Milan, Italy.
   [Scaioli, Vidmer] Neurol Inst Fdn Carlo Besta, Clin Neurophysiol Unit, I-20133 Milan, Italy.
RP Maggi, L (corresponding author), Neurol Inst Fdn Carlo Besta, Immunol & Muscular Pathol Unit, Via Celoria 11, I-20133 Milan, Italy.
EM lorenzo.maggi@istituto-besta.it
RI Confalonieri, Paolo/AAS-8513-2021; Maggi, Lorenzo/K-3578-2018; Antozzi,
   Carlo/AAB-8787-2019; Andreetta, Francesca/J-9957-2018; Mantegazza,
   Renato/AAB-7569-2019
OI Confalonieri, Paolo/0000-0001-8030-5725; Maggi,
   Lorenzo/0000-0002-0932-5173; Antozzi, Carlo/0000-0001-9270-5224;
   Andreetta, Francesca/0000-0001-8239-8830; Mantegazza,
   Renato/0000-0002-9810-5737
CR Budde JM, 2001, ANN THORAC SURG, V72, P197, DOI 10.1016/S0003-4975(01)02678-9
   Deymeer F, 2007, NEUROLOGY, V68, P609, DOI 10.1212/01.wnl.0000254620.45529.97
   Evoli A, 2002, NEUROLOGY, V59, P1844, DOI 10.1212/01.WNL.0000032502.89361.0C
   Lauriola L, 2005, NEUROLOGY, V64, P536, DOI 10.1212/01.WNL.0000150587.71497.B6
   MASAOKA A, 1981, CANCER, V48, P2485, DOI 10.1002/1097-0142(19811201)48:11<2485::AID-CNCR2820481123>3.0.CO;2-R
   OGER JJF, 1993, ANN NY ACAD SCI, V681, P110, DOI 10.1111/j.1749-6632.1993.tb22877.x
   Romi F, 2003, EUR J NEUROL, V10, P701, DOI 10.1046/j.1468-1331.2003.00678.x
   Rosai J, 1999, WHO INT HISTOLOGICAL, P9
   Saka E, 2005, NEUROLOGY, V65, P782, DOI 10.1212/WNL.65.5.782
   Vincent A, 2003, LANCET NEUROL, V2, P99, DOI 10.1016/S1474-4422(03)00306-5
NR 10
TC 19
Z9 19
U1 1
U2 6
PU PERGAMON-ELSEVIER SCIENCE LTD
PI OXFORD
PA THE BOULEVARD, LANGFORD LANE, KIDLINGTON, OXFORD OX5 1GB, ENGLAND
SN 0960-8966
J9 NEUROMUSCULAR DISORD
JI Neuromusc. Disord.
PD AUG
PY 2008
VL 18
IS 8
BP 678
EP 680
DI 10.1016/j.nmd.2008.06.368
PG 3
WC Clinical Neurology; Neurosciences
WE Science Citation Index Expanded (SCI-EXPANDED)
SC Neurosciences & Neurology
GA 353UM
UT WOS:000259594000014
PM 18657424
DA 2022-10-25
ER

PT J
AU Hanson, JA
   Lueck, CJ
   Thomas, DJ
AF Hanson, JA
   Lueck, CJ
   Thomas, DJ
TI Myasthenia gravis presenting with stridor
SO THORAX
LA English
DT Article
DE stridor; myasthenia gravis; malignant thymoma
AB The case is described of a 72 year old woman who presented with a two year history of exertional strider in whom the diagnosis of myasthenia gravis was delayed. Although an uncommon cause, myasthenia gravis should be included in the differential diagnosis of stridor.
C1 ST MARYS HOSP,DEPT NEUROL,LONDON W2 1NY,ENGLAND.
RI Lueck, Christian Joseph/O-4031-2016
OI Lueck, Christian Joseph/0000-0003-1537-7612
CR CALCATERRA T C, 1972, Transactions of the American Academy of Ophthalmology and Oto-Laryngology, V76, P308
   COLP C, 1980, CHEST, V77, P218, DOI 10.1378/chest.77.2.218
   FAIRLEY JW, 1992, J LARYNGOL OTOL, V106, P737, DOI 10.1017/S0022215100120730
   FOULKS CJ, 1981, SOUTHERN MED J, V74, P1423
   FRIEDMAN S, 1966, LARYNGOSCOPE, V76, P1520, DOI 10.1002/lary.5540760903
   JOB A, 1992, J LARYNGOL OTOL, V106, P633, DOI 10.1017/S0022215100120390
   NEAL GD, 1987, OTOLARYNG CLIN N AM, V20, P195
   SCHMIDTNOWARA WW, 1984, ARCH NEUROL-CHICAGO, V41, P567, DOI 10.1001/archneur.1984.04050170117030
NR 8
TC 15
Z9 15
U1 0
U2 1
PU BRITISH MED JOURNAL PUBL GROUP
PI LONDON
PA BRITISH MED ASSOC HOUSE, TAVISTOCK SQUARE, LONDON, ENGLAND WC1H 9JR
SN 0040-6376
J9 THORAX
JI Thorax
PD JAN
PY 1996
VL 51
IS 1
BP 108
EP 109
DI 10.1136/thx.51.1.108
PG 2
WC Respiratory System
WE Science Citation Index Expanded (SCI-EXPANDED)
SC Respiratory System
GA TR317
UT WOS:A1996TR31700028
PM 8658360
OA Bronze, Green Published
DA 2022-10-25
ER

PT J
AU Wang, WW
   Hao, HJ
   Gao, F
AF Wang Wei-Wei
   Hao Hong-jun
   Gao Feng
TI Detection of multiple antibodies in myasthenia gravis and its clinical
   significance
SO CHINESE MEDICAL JOURNAL
LA English
DT Article
DE myasthenia gravis; thymoma; antibody
ID RYANODINE RECEPTOR ANTIBODIES; ACETYLCHOLINE-RECEPTOR; AUTOANTIBODIES;
   TITIN; THYMOMA; EPITOPES
AB Background Antibodies against acetylcholine receptor, acetylcholinesterase, ryanodine receptor and titin have been found in patients with myasthenia gravis. However, the relations between these antibodies and character of myasthenia gravis are unknown. This study aimed to detect multiple antibodies in myasthenia gravis and to investigate its clinical significance.
   Methods These antibodies were detected by enzyme-linked immunoabsorbent assay in 89 cases of myasthenia gravis, 66 cases of other neurological diseases and 66 healthy controls. The incidences of antibodies were compared using the chi-square test.
   Results Acetylcholine receptor, acetylcholinesterase, titin and ryanodine receptor antibodies were detected in 53.9%, 20.2%, 64.0% and 55.0% of myasthenia gravis patients respectively, higher than in patients of other neurological diseases and controls groups. The combination of the four antibodies assays provided 94.4% sensitivity and 84.0% specificity for the diagnosis of myasthenia gravis. Acetylcholinesterase antibody occurred more frequently in acetylcholine receptor antibody negative patients with adverse reactions to neostigmine test. Titin antibody provided 82.1% sensitivity and 52.5% specificity for myasthenia gravis with thymoma. Incidences of titin and of ryanodine receptor antibody were higher in late onset myasthenia gravis than in early onset myasthenia gravis. The proportion of titin antibody positive patients increased with the severity of myasthenia gravis as graded by a modified Osserman scale.
   Conclusions Testing for acetylcholine receptor, acetylcholinesterase, titin and ryanodine receptor antibodies can offer a better diagnostic method for myasthenia gravis than each antibody test alone. Titin antibody combined with computed tomography was better for the diagnosis of thymoma. Titin antibody occurred most frequently in severe myasthenia gravis. Chin Med J 2010;123(18):2555-2558
C1 [Hao Hong-jun; Gao Feng] Peking Univ, Hosp 1, Dept Neurol, Beijing 100034, Peoples R China.
   [Wang Wei-Wei] Beijing Jishuitan Hosp, Dept Geriatr, Beijing 100035, Peoples R China.
RP Gao, F (corresponding author), Peking Univ, Hosp 1, Dept Neurol, Beijing 100034, Peoples R China.
EM mindy.2003@163.com
CR AARLI JA, 1990, CLIN EXP IMMUNOL, V82, P284
   Aarli JA, 2008, ANN NY ACAD SCI, V1132, P238, DOI 10.1196/annals.1405.040
   INUI M, 1987, J BIOL CHEM, V262, P15637
   LABEIT S, 1995, SCIENCE, V270, P293, DOI 10.1126/science.270.5234.293
   Li ZY, 1996, J NEUROIMMUNOL, V64, P179, DOI 10.1016/0165-5728(95)00169-7
   LINDSTROM J, 1985, ANNU REV IMMUNOL, V3, P109
   Lindstrom JM, 1998, NEUROLOGY, V51, P933
   Lubke E, 1998, J NEUROIMMUNOL, V81, P98, DOI 10.1016/S0165-5728(97)00164-1
   Meriggioli MN, 2009, FRONT NEUROL NEUROSC, V26, P94, DOI 10.1159/000212371
   MYGLAND A, 1992, ANN NEUROL, V32, P589, DOI 10.1002/ana.410320419
   Nicolaou S, 1996, RADIOLOGY, V201, P471, DOI 10.1148/radiology.201.2.8888243
   Romi F, 2000, ARCH NEUROL-CHICAGO, V57, P1596, DOI 10.1001/archneur.57.11.1596
   Romi F, 2007, EUR J NEUROL, V14, P617, DOI 10.1111/j.1468-1331.2007.01785.x
   Romi F, 2000, J NEUROL, V247, P369, DOI 10.1007/s004150050604
   Romi F, 2005, ARCH NEUROL-CHICAGO, V62, P442, DOI 10.1001/archneur.62.3.442
   Romi F, 2002, J NEUROIMMUNOL, V128, P82, DOI 10.1016/S0165-5728(02)00145-5
   Skeie GO, 2008, EUR J NEUROL, V15, P1029, DOI 10.1111/j.1468-1331.2008.02242.x
   Skeie GO, 2006, ACTA NEUROL SCAND, V113, P19, DOI 10.1111/j.1600-0404.2006.00608.x
   TAKESHIMA H, 1994, NATURE, V369, P556, DOI 10.1038/369556a0
   Tang JA, 1997, CHINESE MED J-PEKING, V110, P698
   YING ZL, 1998, J CLIN NEUROL, V11, P10
NR 21
TC 12
Z9 16
U1 1
U2 11
PU MEDKNOW PUBLICATIONS & MEDIA PVT LTD
PI MUMBAI
PA B-9, KANARA BUSINESS CENTRE, OFF LINK RD, GHAKTOPAR-E, MUMBAI, 400075,
   INDIA
SN 0366-6999
J9 CHINESE MED J-PEKING
JI Chin. Med. J.
PD SEP 20
PY 2010
VL 123
IS 18
BP 2555
EP 2558
DI 10.3760/cma.j.issn.0366-6999.2010.18.011
PG 4
WC Medicine, General & Internal
WE Science Citation Index Expanded (SCI-EXPANDED)
SC General & Internal Medicine
GA 662KM
UT WOS:000282806200011
PM 21034627
DA 2022-10-25
ER

PT J
AU Back, SJ
   Kim, DH
   Kim, N
   Lee, Y
   Seo, YJ
   Park, JK
   Lee, JH
AF Back, Seung Ju
   Kim, Dae Hun
   Kim, Nari
   Lee, Young
   Seo, Young Joon
   Park, Jang Kyu
   Lee, Jeung Hoon
TI A Case of Isolated Plexiform Neurofibroma in a Patient with Myasthenia
   Gravis
SO ANNALS OF DERMATOLOGY
LA English
DT Article
DE Isolated; Myasthenia gravis; Plexiform neurofibroma
ID ALOPECIA-AREATA
AB We report a case of an isolated plexiform neurofibroma occurring in a patient with myasthenia gravis. A 48-year-old man presented with asymptomatic skin-colored nodules on the tip of his 4th finger. Microscopically, a plexiform neurofibroma was identified located in the dermis that appeared to originate from small superficial nerves. He had a 20-year history of treated myasthenia gravis; otherwise, his personal and family histories were unremarkable. Given that myasthenia gravis is a disorder of the peripheral nerves, plexiform neurofibromas could be associated with myasthenia gravis. However, the development of an isolated plexiform neurofibroma in a case of myasthenia gravis has not yet been reported. The Occurrence of a neurofibromas in a patient with myasthenia gravis suggests a link in the pathogenesis of these two diseases. (Ann Dermatol (Seoul) 21(1) 53 similar to 55, 2009)
C1 [Back, Seung Ju; Kim, Dae Hun; Kim, Nari; Lee, Young; Seo, Young Joon; Park, Jang Kyu; Lee, Jeung Hoon] Chungnam Natl Univ, Dept Dermatol, Coll Med, Taejon 301040, South Korea.
RP Lee, JH (corresponding author), Chungnam Natl Univ, Dept Dermatol, Coll Med, 640 Daesa Dong, Taejon 301040, South Korea.
EM jhoon@cnu.ac.kr
OI Seo, Young-Joon/0000-0002-4955-590X; Lee, Young/0000-0001-9205-1785
FU Korea Ministry of Health and Welfare [01-PJ3-PG6-01GN12-0001]; Korea
   Ministry of Education and Human Resources
FX This study was supported by a grant from the Korea Health 21 R&D Project
   of the Korea Ministry of Health and Welfare (Grant
   01-PJ3-PG6-01GN12-0001). N.K. was supported by a Brain Korea 21 Research
   Fellowship from the Korea Ministry of Education and Human Resources.
CR ALOI FG, 1989, DERMATOLOGICA, V179, P84, DOI 10.1159/000248318
   Crawford AH, 2006, J PEDIATR ORTHOPED, V26, P413, DOI 10.1097/01.bpo.0000217719.10728.39
   ENZINGER FM, 1988, SOFT TISSUE TUMORS, P748
   Fisher DA, 1997, INT J DERMATOL, V36, P439
   Korf BR, 1999, AM J MED GENET, V89, P31, DOI 10.1002/(SICI)1096-8628(19990326)89:1<31::AID-AJMG7>3.0.CO;2-W
   Kubota A, 1997, NEUROLOGY, V48, P774, DOI 10.1212/WNL.48.3.774
   Kwan S Y, 2000, Zhonghua Yi Xue Za Zhi (Taipei), V63, P153
   LEE HJ, 2000, ANN DERMATOL, V12, P271
   Legius E., 1994, Genetic Counseling, V5, P225
   Lovelace Robert E., 1997, Neurology, V48, pS76
   ROBERT L, 2008, FITZPATRICKS DERMATO, P1332
   TAN RSH, 1974, P ROY SOC MED, V67, P195, DOI 10.1177/003591577406700308
   WAUGH W H, 1953, South Med J, V46, P1132
   YOUNGER DS, 1997, NEUROLOGY S5, V48, pS1
   YOUNUS J, 1990, J AM ACAD DERMATOL, V23, P498, DOI 10.1016/0190-9622(90)70249-H
NR 15
TC 4
Z9 4
U1 0
U2 0
PU KOREAN DERMATOLOGICAL ASSOC
PI SEOUL
PA 305 SEOCHO NASAN, SUITE OFFICE 1330-16, SEOCHO-2-DONG, SEOCHO-GU, SEOUL,
   137-858, SOUTH KOREA
SN 1013-9087
EI 2005-3894
J9 ANN DERMATOL
JI Ann. Dermatol.
PD FEB
PY 2009
VL 21
IS 1
BP 53
EP 55
DI 10.5021/ad.2009.21.1.53
PG 3
WC Dermatology
WE Science Citation Index Expanded (SCI-EXPANDED)
SC Dermatology
GA 478SE
UT WOS:000268607800011
PM 20548857
OA Green Published
DA 2022-10-25
ER

PT J
AU Matin, MA
   Alam, K
   O'Driscoll, K
   Murphy, PJ
AF Matin, MA
   Alam, K
   O'Driscoll, K
   Murphy, PJ
TI Acute inspiratory stridor: a presentation of myasthenia gravis
SO JOURNAL OF LARYNGOLOGY AND OTOLOGY
LA English
DT Article
DE respiratory sounds; myasthenia gravis; vocal fold
ID DISORDERS
AB We present a rare presentation of myasthenia gravis as acute inspiratory strider in a 16-year-old girl. Prompt diagnosis and medical treatment avoided the need for tracheostomy. Although an uncommon cause, myasthenia gravis should be included in the differential daignosis of strider.
C1 Tullamore Gen Hosp, Dept Otolaryngol Head & Neck Surg, Tullamore, Ireland.
RP Alam, K (corresponding author), Tullamore Gen Hosp, Dept ENT Head & Neck Surg, Tullamore, Co Offaly, Ireland.
CR CALCATERRA T C, 1972, Transactions of the American Academy of Ophthalmology and Oto-Laryngology, V76, P308
   COLP C, 1980, CHEST, V77, P218, DOI 10.1378/chest.77.2.218
   Davison SP, 1997, OTOLARYNG HEAD NECK, V116, P244, DOI 10.1016/S0194-5998(97)70334-6
   DHILLON RS, 1984, CLIN OTOLARYNGOL, V9, P27, DOI 10.1111/j.1365-2273.1984.tb01468.x
   FAIRLEY JW, 1992, J LARYNGOL OTOL, V106, P737, DOI 10.1017/S0022215100120730
   FOULKS CJ, 1981, SOUTHERN MED J, V74, P1423
   FRIEDMAN S, 1966, LARYNGOSCOPE, V76, P1520, DOI 10.1002/lary.5540760903
   GARFINKLE TJ, 1982, AM J OTOLARYNG, V3, P204, DOI 10.1016/S0196-0709(82)80056-2
   Hanson JA, 1996, THORAX, V51, P108, DOI 10.1136/thx.51.1.108
   JOB A, 1992, J LARYNGOL OTOL, V106, P633, DOI 10.1017/S0022215100120390
   LLOYD JM, 1988, ORAL SURG ORAL MED O, V66, P45, DOI 10.1016/0030-4220(88)90065-5
   NEAL GD, 1987, OTOLARYNG CLIN N AM, V20, P195
   SCHMIDTNOWARA WW, 1984, ARCH NEUROL-CHICAGO, V41, P567, DOI 10.1001/archneur.1984.04050170117030
   STEINMAN L, 1990, FASEB J, V4, P2726, DOI 10.1096/fasebj.4.10.2197152
NR 14
TC 4
Z9 4
U1 0
U2 0
PU HEADLEY BROTHERS LTD
PI ASHFORD
PA INVICTA PRESS, ASHFORD, KENT, ENGLAND TN24 8HH
SN 0022-2151
J9 J LARYNGOL OTOL
JI J. Laryngol. Otol.
PD DEC
PY 1999
VL 113
IS 12
BP 1114
EP 1115
DI 10.1017/S0022215100158050
PG 2
WC Otorhinolaryngology
WE Science Citation Index Expanded (SCI-EXPANDED)
SC Otorhinolaryngology
GA 272PA
UT WOS:000084658000018
PM 10767931
DA 2022-10-25
ER

PT J
AU Soyoral, L
   Goktas, U
   Cegin, MB
   Baydi, V
AF Soyoral, Lokman
   Goktas, Ugur
   Cegin, Muhammed Bilal
   Baydi, Volkan
TI Successful use of sugammadex for caesarean section in a patient with
   myasthenia gravis
SO REVISTA BRASILEIRA DE ANESTESIOLOGIA
LA Portuguese
DT Article
DE Myasthenia gravis; Sugammadex; Pregnancy
AB Myasthenia gravis is an autoimmune disorder that is characterized by muscle weakness that fluctuates, worsening with exertion, and improving with rest. Diagnosis of myasthenia gravis is made following clinical and physical examination and is confirmed by serum immunoassays to measure autoantibody levels. Myasthenia gravis especially when associated with pregnancy is a high-risk disease, and its course is unpredictable. We described the second report about use of sugammadex after rocuronium for a caesarean delivery with myasthenia gravis, but, unlike our case that formerly was diagnosed with myasthenia gravis, the patient was extubated on postoperative successfully and we did not encounter any respiratory problems. (C) 2014 Sociedade Brasileira de Anestesiologia. Published by Elsevier Editora Ltda.
C1 [Soyoral, Lokman; Goktas, Ugur; Cegin, Muhammed Bilal; Baydi, Volkan] Yuzuncu Yil Univ, Fac Med, Dept Anaesthesiol & Reanimat, Van, Turkey.
RP Goktas, U (corresponding author), Yuzuncu Yil Univ, Fac Med, Dept Anaesthesiol & Reanimat, Van, Turkey.
EM mdugoktas@yahoo.com
CR Berlet S, 2012, CASE REP OBSTET GYNE, V2012
   Buckley C, 2001, ANN NEUROL, V50, P64, DOI 10.1002/ana.1017
   Ferrero S, 2005, EUR J OBSTET GYN R B, V121, P129, DOI 10.1016/j.ejogrb.2005.01.002
   Ferrero Simone, 2008, Expert Rev Neurother, V8, P979, DOI 10.1586/14737175.8.6.979
   Garcia V, 2012, INT J OBSTET ANESTH, V21, P286, DOI 10.1016/j.ijoa.2012.02.006
   Gilhus NE, 2011, AUTOIMMUNE DIS, V10, P1
   Mundada SD, 2012, SAUDI J ANAESTH, V6, P430, DOI 10.4103/1658-354X.105901
   Qi Qing-Wei, 2012, Zhonghua Fu Chan Ke Za Zhi, V47, P241
   Schaller SJ, 2013, CORE EVID, V8, P57, DOI 10.2147/CE.S35675
NR 9
TC 8
Z9 8
U1 0
U2 2
PU ELSEVIER SCIENCE INC
PI NEW YORK
PA 360 PARK AVE SOUTH, NEW YORK, NY 10010-1710 USA
SN 0034-7094
EI 1806-907X
J9 REV BRAS ANESTESIOL
JI Rev. Bras. Anestesiol.
PD MAR-APR
PY 2017
VL 67
IS 2
BP 221
EP 222
DI 10.1016/j.bjan.2016.12.011
PG 2
WC Anesthesiology
WE Science Citation Index Expanded (SCI-EXPANDED)
SC Anesthesiology
GA EP7LA
UT WOS:000397558100017
PM 28236874
OA gold
DA 2022-10-25
ER

PT J
AU Renard, D
   Hedayat, A
   Gagnard, C
AF Renard, Dimitri
   Hedayat, Amir
   Gagnard, Corinne
TI Isolated laryngeal myasthenia gravis for 26 years
SO NEUROMUSCULAR DISORDERS
LA English
DT Article
DE Laryngeal; Myasthenia gravis
AB Laryngeal myasthenia gravis is a relatively rare variant of myasthenia gravis. A vast portion of patients with initial laryngeal myasthenia gravis develop involvement of ocular and/or extra-ocular muscles during the years after symptom onset although a minority of laryngeal myasthenia gravis patients continues to have isolated laryngeal muscle involvement for several years. We present a 58-year-old woman with recurrent episodic isolated dysphonia (associated with diffuse bilateral vocal cord paresis on laryngoscopy) since the age of 32. Dysphonia became permanent since 6 months. A diagnosis of laryngeal myasthenia gravis was made based on abnormal single-fiber electromyography and spectacular response to pyridostigmine treatment. Repetitive nerve stimulation was normal and anti-acetylcholine receptor and anti-muscle specific tyrosine kinase antibodies were absent. This case shows that laryngeal myasthenia gravis can be isolated during 26 years of follow-up. We propose that even when myasthenia gravis seems unlikely as underlying mechanism of isolated dysphonia (because of lack of antibodies, normal repetitive nerve stimulation, and absence of extra-laryngeal involvement after years of follow-up), single-fiber electromyography should be performed and myasthenia gravis treatment should be tried. (C) 2014 Elsevier B.V. All rights reserved.
C1 [Renard, Dimitri] Hop Caremeau, CHU Nimes, Dept Neurol, F-30029 Nimes 4, France.
   [Hedayat, Amir] Hop Caremeau, CHU Nimes, Dept Otorhinolaryngol, F-30029 Nimes 4, France.
   [Gagnard, Corinne] Hop Caremeau, CHU Nimes, Dept Electrophysiol, F-30029 Nimes 4, France.
RP Renard, D (corresponding author), Hop Caremeau, CHU Nimes, Dept Neurol, Pl Pr Debre 30029, F-30029 Nimes 4, France.
EM dimitrirenard@hotmail.com
RI Gromova, Elizaveta S/I-6305-2012; Kirsanova, Olga V/M-6492-2015
OI Kirsanova, Olga V/0000-0003-2156-7252
CR Cucurachi L, 2009, NEUROL SCI, V30, P343, DOI 10.1007/s10072-009-0095-x
   Mao VH, 2001, J VOICE, V15, P122, DOI 10.1016/S0892-1997(01)00012-1
   Michalska T, 1996, Neurol Neurochir Pol, V30, P783
NR 3
TC 3
Z9 3
U1 0
U2 2
PU PERGAMON-ELSEVIER SCIENCE LTD
PI OXFORD
PA THE BOULEVARD, LANGFORD LANE, KIDLINGTON, OXFORD OX5 1GB, ENGLAND
SN 0960-8966
EI 1873-2364
J9 NEUROMUSCULAR DISORD
JI Neuromusc. Disord.
PD FEB
PY 2015
VL 25
IS 2
BP 153
EP 154
DI 10.1016/j.nmd.2014.10.004
PG 2
WC Clinical Neurology; Neurosciences
WE Science Citation Index Expanded (SCI-EXPANDED)
SC Neurosciences & Neurology
GA CG5FO
UT WOS:000353316700008
PM 25454167
DA 2022-10-25
ER

PT J
AU JOB, A
   RAMAN, R
   GNANAMUTHU, C
AF JOB, A
   RAMAN, R
   GNANAMUTHU, C
TI LARYNGEAL STRIDOR IN MYASTHENIA-GRAVIS
SO JOURNAL OF LARYNGOLOGY AND OTOLOGY
LA English
DT Article
DE RESPIRATORY SOUNDS, STRIDOR; MYASTHENIA GRAVIS
AB Two patients with laryngeal stridor secondary to myasthenia gravis are reported. The cause of bilateral abductor weakness in myasthenia is discussed; anticipation of the stridor in myasthenic patients is highlighted.
C1 CHRISTIAN MED COLL & HOSP,DEPT EAR NOSE & THROAT,IDA SCUDDER RD,POST BOX 3,VELLORE 632004,TAMIL NADU,INDIA.
RI Raman, Rajagopalan/N-1823-2019; rajagopalan, raman/B-9551-2010
OI Raman, Rajagopalan/0000-0003-4882-9398; rajagopalan,
   raman/0000-0003-4882-9398; Krishnamoorthy,
   Bhakyashree/0000-0001-6276-4768
CR COLP C, 1980, CHEST, V77, P218, DOI 10.1378/chest.77.2.218
   FOULKS CJ, 1981, SOUTHERN MED J, V74, P1423
   FRIEDMAN S, 1966, LARYNGOSCOPE, V76, P1520, DOI 10.1002/lary.5540760903
   GAL TJ, 1982, J APPL PHYSIOL, V52, P57, DOI 10.1152/jappl.1982.52.1.57
   NEAL GD, 1987, OTOLARYNG CLIN N AM, V20, P195
   SCHMIDTNOWARA WW, 1984, ARCH NEUROL-CHICAGO, V41, P567, DOI 10.1001/archneur.1984.04050170117030
NR 6
TC 11
Z9 12
U1 0
U2 1
PU HEADLEY BROTHERS LTD
PI ASHFORD
PA INVICTA PRESS, ASHFORD, KENT, ENGLAND TN24 8HH
SN 0022-2151
J9 J LARYNGOL OTOL
JI J. Laryngol. Otol.
PD JUL
PY 1992
VL 106
IS 7
BP 633
EP 634
DI 10.1017/S0022215100120390
PG 2
WC Otorhinolaryngology
WE Science Citation Index Expanded (SCI-EXPANDED)
SC Otorhinolaryngology
GA JG504
UT WOS:A1992JG50400014
PM 1527463
DA 2022-10-25
ER

PT J
AU Plewnia, K
   Dotti, MT
   Malandrini, A
   Manneschi, L
   Battisti, C
   DeStefano, N
   Rufa, A
   Motolese, E
   Federico, A
AF Plewnia, K
   Dotti, MT
   Malandrini, A
   Manneschi, L
   Battisti, C
   DeStefano, N
   Rufa, A
   Motolese, E
   Federico, A
TI A rare association of myasthenia gravis and mitochondrial myopathy: A
   clinical, biochemical and morphologic study of one case
SO JOURNAL OF SUBMICROSCOPIC CYTOLOGY AND PATHOLOGY
LA English
DT Article
DE myasthenia gravis; mitochondrial myopathy; palpebral ptosis
ID OCULAR MYASTHENIA
AB Myasthenia gravis and mitochondrial myopathy may present with similar clinical symptoms as inconstant palpebral ptosis, ophthalmoparesis, and muscle weakness. A few cases initially diagnosed as myasthenia gravis by a positive decremental response on EMG and successful anticholinesterase therapy revealed to be affected by mitochondrial disease. We report a new case initially found to be affected by myasthenia gravis in whom muscle biopsy, performed because of symptom worsening, disclosed a mitochondrial myopathy. It is not clear if the association of mitochondrial myopathy and myasthenia gravis is coincidental or if there is a pathogenetic link between the two pathologies. We suggest that muscle biopsy should be performed in cases with atypical myasthenia gravis signs.
C1 UNIV SIENA,POLICLIN LE SCOTTE,IST SCI NEUROL,UO MALATTIE NEUROMETAB,I-53100 SIENA,ITALY.
   UNIV SIENA,DEPT OPHTHALMOL & NEUROSURG,I-53100 SIENA,ITALY.
RI De Stefano, Nicola/AHE-3052-2022
OI De Stefano, Nicola/0000-0003-4930-7639; federico,
   antonio/0000-0002-5246-1621
CR BET L, 1994, J NEUROL, V241, P511, DOI 10.1007/BF00919714
   EVOLI A, 1988, ACTA NEUROL SCAND, V77, P31, DOI 10.1111/j.1600-0404.1988.tb06970.x
   FEDERICO A, 1985, J INHERIT METAB DI S, V10, P242
   HAYES DJ, 1984, BRAIN, V107, P1165, DOI 10.1093/brain/107.4.1165
   KRENDEL DA, 1987, MUSCLE NERVE, V10, P299, DOI 10.1002/mus.880100404
   LEFORESTIER N, 1995, MUSCLE NERVE, V18, P1338, DOI 10.1002/mus.880181120
   LHEVEDER G, 1993, PRESSE MED, V22, P130
   LOBECK LJ, 1992, MUSCLE NERVE, V15, P1206
   MOORTHY G, 1989, NEUROLOGY, V39, P1150, DOI 10.1212/WNL.39.9.1150
   MORAES CT, 1993, NEUROMUSCULAR DISORD, V3, P43, DOI 10.1016/0960-8966(93)90040-Q
   MORGANHU.JA, 1973, BRAIN, V96, P215, DOI 10.1093/brain/96.2.215
   OHNO K, 1996, ANN NEUROL, V39, P762
   SMITH PR, 1995, J NEUROL SCI, V130, P134, DOI 10.1016/0022-510X(95)00021-S
NR 13
TC 9
Z9 9
U1 0
U2 1
PU EDITRICE COMPOSITORI BOLOGNA
PI BOLOGNA
PA VIA STALINGRADO 97/2, I-40128 BOLOGNA, ITALY
SN 1122-9497
J9 J SUBMICR CYTOL PATH
JI J. Submicrosc. Cytol. Pathol.
PD JUL
PY 1997
VL 29
IS 3
BP 335
EP 338
PG 4
WC Pathology
WE Science Citation Index Expanded (SCI-EXPANDED)
SC Pathology
GA XN703
UT WOS:A1997XN70300006
PM 9267042
DA 2022-10-25
ER

PT J
AU Lin, CS
   Wang, JH
   Wang, YH
   Pan, SL
AF Lin, Che-Sheng
   Wang, Juei-Hsiang
   Wang, Yen-Ho
   Pan, Shin-Liang
TI Myasthenia gravis with superimposed spinal cord injury: A case report
SO JOURNAL OF REHABILITATION MEDICINE
LA English
DT Article
DE spinal cord injuries; myasthenia gravis; rehabilitation
ID EPIDEMIOLOGY; DRUGS
AB Both myasthenia gravis and traumatic spinal cord injury are uncommon disorders and their concurrence is extremely rare. We report here the case of a man with stable myasthenia gravis with spinal cord injury due to a motor vehicle accident. His muscle strength and sensory function in all 4 limbs partially recovered during the initial hospitalization. However, after a later episode of pneumonia and urinary tract infection, muscle strength deteriorated and weakness of the ocular muscles occurred. A relapse of myasthenia gravis was confirmed by the elevated anti-acetylcholine receptor antibody titre. Muscle strength recovered rapidly after control of infection and treatment of myasthenia gravis exacerbation. In this case report, we show that spinal cord injury-related complications, including infection or emotional stress, could trigger a relapse of myasthenia gravis. This highlights the importance of recognizing an exacerbation of myasthenia gravis in spinal cord injury patients with a history of myasthenia gravis, since they are prone to urinary and pulmonary infection. Although exacerbation of myasthenia gravis might prolong hospitalization, the functional outcome of spinal cord injury might not be affected if the exacerbation is diagnosed and treated quickly.
C1 [Lin, Che-Sheng; Wang, Juei-Hsiang; Wang, Yen-Ho; Pan, Shin-Liang] Natl Taiwan Univ, Dept Phys Med & Rehabil, Natl Taiwan Univ Hosp, Taipei 100, Taiwan.
RP Pan, SL (corresponding author), Natl Taiwan Univ, Dept Phys Med & Rehabil, Natl Taiwan Univ Hosp, 7 Chung Shan S Rd, Taipei 100, Taiwan.
EM panstch@gmail.com
OI PAN, SHIN-LIANG/0000-0001-6451-4666
CR ADAMS SL, 1984, ANN EMERG MED, V13, P532, DOI 10.1016/S0196-0644(84)80522-3
   Cardenas DD, 2004, ARCH PHYS MED REHAB, V85, P1757, DOI 10.1016/j.apmr.2004.03.016
   DeVivo MJ., 2002, SPINAL CORD MED, P69
   DRACHMAN DB, 1994, NEW ENGL J MED, V330, P1797, DOI 10.1056/NEJM199406233302507
   GROB D, 1987, ANN NY ACAD SCI, V505, P472
   Haisma JA, 2007, J REHABIL MED, V39, P393, DOI 10.2340/16501977-0067
   Keesey JC, 2004, MUSCLE NERVE, V29, P484, DOI 10.1002/mus.20030
   Liang HW, 2001, SPINAL CORD, V39, P375, DOI 10.1038/sj.sc.3101169
   Lidal IB, 2007, J REHABIL MED, V39, P145, DOI 10.2340/16501977-0017
   Phillips LH, 2004, SEMIN NEUROL, V24, P17, DOI 10.1055/s-2004-829593
   Pickett GE, 2006, SPINE, V31, P799, DOI 10.1097/01.brs.0000207258.80129.03
   Richman DP, 2003, NEUROLOGY, V61, P1652, DOI 10.1212/01.WNL.0000098887.24618.A0
   SIMPSON JF, 1966, ACTA NEUROL SCAND, VS 42, P7
   Wittbrodt ET, 1997, ARCH INTERN MED, V157, P399, DOI 10.1001/archinte.157.4.399
NR 14
TC 2
Z9 2
U1 1
U2 1
PU FOUNDATION REHABILITATION INFORMATION
PI UPPSALA
PA TRADGARDSGATAN 14, UPPSALA, SE-753 09, SWEDEN
SN 1650-1977
EI 1651-2081
J9 J REHABIL MED
JI J. Rehabil. Med.
PD SEP
PY 2008
VL 40
IS 8
BP 684
EP 686
DI 10.2340/16501977-0222
PG 3
WC Rehabilitation; Sport Sciences
WE Science Citation Index Expanded (SCI-EXPANDED)
SC Rehabilitation; Sport Sciences
GA 351FF
UT WOS:000259409200017
PM 19020705
OA gold
DA 2022-10-25
ER

PT J
AU Smulowitz, PB
   Zeller, J
   Sanchez, LD
   Edlow, JA
AF Smulowitz, Peter B.
   Zeller, Julie
   Sanchez, Leon D.
   Edlow, Jonathan A.
TI Myasthenia gravis: lessons for the emergency physician
SO EUROPEAN JOURNAL OF EMERGENCY MEDICINE
LA English
DT Article
DE edrophonium; intubation; myasthenia gravis; tensilon
AB We describe three patients with myasthenia gravis who presented to the emergency department - one with a previously established diagnosis and two others who were newly diagnosed as a result of workup initiated in the emergency department. Differential diagnosis of conditions causing neuromuscular weakness is broad; however, a key aspect of myasthenia gravis is fluctuating muscle weakness that increases with repeated use and improves with rest. Both newly diagnosed patients presented with ocular complaints, a common finding in myasthenia gravis. The third patient presented with a potentially life-threatening myasthenic crisis. Key points of discussion include: bedside tests to diagnose myasthenia gravis; distinction between cholinergic versus myasthenic crisis; and emergency department considerations when intubating a myasthenia gravis patient becomes necessary. (C) 2005 Lippincott Williams & Wilkins.
C1 [Smulowitz, Peter B.; Zeller, Julie; Sanchez, Leon D.; Edlow, Jonathan A.] Beth Israel Deaconess Med Ctr, Dept Emergency Med, Boston, MA 02215 USA.
RP Edlow, JA (corresponding author), Beth Israel Deaconess Med Ctr, Dept Emergency Med, WCC 2, Boston, MA 02215 USA.
EM jedlow@caregroup.harvard.edu
RI Sanchez, Leon/R-7681-2019; Edlow, Jonathan A/F-7128-2016
OI Sanchez, Leon/0000-0002-8807-0913; 
CR Abel M, 2002, MT SINAI J MED, V69, P31
   Bedlack RS, 2000, POSTGRAD MED, V107, P211, DOI 10.3810/pgm.2000.04.1003
   Dierdorf SF, 2001, CLIN ANESTHESIA
   DRACHMAN DB, 1994, NEW ENGL J MED, V330, P1797, DOI 10.1056/NEJM199406233302507
   Evoli A, 2001, NEUROMUSCULAR DISORD, V11, P208, DOI 10.1016/S0960-8966(00)00173-5
   Juel VC, 2004, SEMIN NEUROL, V24, P75, DOI 10.1055/s-2004-829595
   Levitan R, 2005, ANN EMERG MED, V45, P225, DOI 10.1016/j.annemergmed.2004.08.045
   Meriggioli MN, 2004, SEMIN NEUROL, V24, P31, DOI 10.1055/s-2004-829594
   Rappolo LP, 2004, NEUROCRIT CARE, V1, P1
   Richman DP, 2003, NEUROLOGY, V61, P1652, DOI 10.1212/01.WNL.0000098887.24618.A0
   Scherer K, 2005, JAMA-J AM MED ASSOC, V293, P1906, DOI 10.1001/jama.293.15.1906
   Shearer P, 2002, ROSENS EMERGENCY MED, P1522
NR 12
TC 3
Z9 3
U1 0
U2 1
PU LIPPINCOTT WILLIAMS & WILKINS
PI PHILADELPHIA
PA TWO COMMERCE SQ, 2001 MARKET ST, PHILADELPHIA, PA 19103 USA
SN 0969-9546
EI 1473-5695
J9 EUR J EMERG MED
JI Eur. J. Emerg. Med.
PD DEC
PY 2005
VL 12
IS 6
BP 324
EP 326
DI 10.1097/00063110-200512000-00017
PG 3
WC Emergency Medicine
WE Science Citation Index Expanded (SCI-EXPANDED)
SC Emergency Medicine
GA V41AJ
UT WOS:000209518800017
PM 16276268
DA 2022-10-25
ER

PT J
AU DELAESPRIELLA, J
   GOETTMANN, S
   CRICKX, B
   DEHEN, L
   VIGNALI, JP
   BELAICH, S
AF DELAESPRIELLA, J
   GOETTMANN, S
   CRICKX, B
   DEHEN, L
   VIGNALI, JP
   BELAICH, S
TI CUTANEOUS DERMATOMYOSITIS AND MYASTHENIA-GRAVIS
SO ANNALES DE DERMATOLOGIE ET DE VENEREOLOGIE
LA French
DT Article
DE DERMATOMYOSITIS; MYASTHENIA GRAVIS
ID POLYMYOSITIS
RP DELAESPRIELLA, J (corresponding author), HOP BICHAT,SERV DERMATOL,46 RUE HENRI HUCHARD,F-75877 PARIS 18,FRANCE.
CR BEHAN WMH, 1982, ACTA NEUROPATHOL, V57, P221, DOI 10.1007/BF00685393
   JOHNS TR, 1971, ANN NY ACAD SCI, V183, P64, DOI 10.1111/j.1749-6632.1971.tb30742.x
   KAO I, 1977, SCIENCE, V195, P74, DOI 10.1126/science.831257
   NAMBA T, 1973, J NEUROL SCI, V20, P231, DOI 10.1016/0022-510X(73)90033-6
   VANDERGELD H, 1964, P SOC EXP BIOL MED, V115, P782
   VASILESCU C, 1978, J NEUROL SCI, V38, P129, DOI 10.1016/0022-510X(78)90060-6
   WEILLER PJ, 1984, ANN MED INTERNE, V135, P299
   WEKERLE H, 1981, ANN NY ACAD SCI, V377, P455, DOI 10.1111/j.1749-6632.1981.tb33753.x
NR 8
TC 2
Z9 2
U1 0
U2 0
PU MASSON EDITEUR
PI PARIS 06
PA 120 BLVD SAINT-GERMAIN, 75280 PARIS 06, FRANCE
SN 0151-9638
J9 ANN DERMATOL VENER
JI Ann. Dermatol. Venereol.
PY 1992
VL 119
IS 11
BP 840
EP 842
PG 3
WC Dermatology
WE Science Citation Index Expanded (SCI-EXPANDED)
SC Dermatology
GA KF648
UT WOS:A1992KF64800013
PM 1301695
DA 2022-10-25
ER

PT J
AU Tsai, JL
   Tsai, SF
AF Tsai, Jun-Li
   Tsai, Shang-Feng
TI Minimal change disease in a patient with myasthenia gravis: A case
   report
SO MEDICINE
LA English
DT Article
DE minimal change disease; myasthenia gravis; nephrotic syndrome
ID CHANGE NEPHROPATHY; THYMOMA
AB Background:Myasthenia gravis superimposed with proteinuria is a very rare disorder with only 39 cases reported so far. Of these cases, the most commonly associated disorder is minimal change disease. Myasthenia gravis and minimal change disease are both related to the dysfunction of T lymphocytes and hence the 2 disorders may be connected.Methods:Here we report the first case on a patient diagnosed with myasthenia gravis concurrently with the minimal change disease, and it was presented in the absence of thymoma or thymic hyperplasia.Results:Treatment for myasthenia gravis also lowered proteinuria of minimal change disease. He ever experienced good control for myasthenia gravis and minimal change disease. However, pneumonia related septic shock occurred to him and finally he was dead. Minimal change disease is generally considered to occur subsequent to the onset of myasthenia gravis with causal association. After extensive literature review, we noted only 47.8% minimal change disease had occurred after the onset of myasthenia gravis.Conclusion:Minimal change disease mostly occurs in children and if diagnosed in adults, clinicians should search for a potential cause such as myasthenia gravis and other associated thymic disorders.
C1 [Tsai, Jun-Li] Cheng Ching Gen Hosp, Dept Family Med, Taichung, Taiwan.
   [Tsai, Shang-Feng] Taichung Vet Gen Hosp, Dept Internal Med, Div Nephrol, Taichung, Taiwan.
   [Tsai, Shang-Feng] China Med Univ, Sch Med, Taichung, Taiwan.
   [Tsai, Shang-Feng] Tunghai Univ, Dept Life Sci, Taichung, Taiwan.
   [Tsai, Shang-Feng] Nation Yang Ming Univ, Dept Med, Taipei, Taiwan.
RP Tsai, SF (corresponding author), Taichung Vet Gen Hosp, Div Nephrol, Dept Med, Taichung, Taiwan.
EM s881056@gmail.com
CR CHAN P C K, 1990, SMJ Singapore Medical Journal, V31, P46
   DRACHMAN DB, 1994, NEW ENGL J MED, V330, P1797, DOI 10.1056/NEJM199406233302507
   Karras A, 2005, NEPHROL DIAL TRANSPL, V20, P1075, DOI 10.1093/ndt/gfh615
   Kute V B, 2013, Indian J Nephrol, V23, P75, DOI 10.4103/0971-4065.107218
   Lasseur C, 1999, Am J Kidney Dis, V33, pe4, DOI 10.1016/S0272-6386(99)70444-0
   Motomura Masakatsu, 2012, Rinsho Shinkeigaku, V52, P1303
   POSNER MR, 1980, CANCER-AM CANCER SOC, V45, P387, DOI 10.1002/1097-0142(19800115)45:2<387::AID-CNCR2820450233>3.0.CO;2-Z
   SHERMAN RL, 1972, AM J MED, V52, P699, DOI 10.1016/0002-9343(72)90060-5
   SOUADJIAN JV, 1974, ARCH INTERN MED, V134, P374, DOI 10.1001/archinte.134.2.374
   Takahashi K, 2000, Nihon Jinzo Gakkai Shi, V42, P394
   VARSANO S, 1980, CHEST, V77, P695, DOI 10.1378/chest.77.5.695
   Yoshida T, 2006, Kyobu Geka, V59, P247
   Zbiti N, 2009, REV PNEUMOL CLIN, V65, P322, DOI 10.1016/j.pneumo.2009.06.003
   Zinger C, 1998, AM J NEPHROL, V18, P61, DOI 10.1159/000013306
NR 14
TC 1
Z9 1
U1 0
U2 1
PU LIPPINCOTT WILLIAMS & WILKINS
PI PHILADELPHIA
PA TWO COMMERCE SQ, 2001 MARKET ST, PHILADELPHIA, PA 19103 USA
SN 0025-7974
EI 1536-5964
J9 MEDICINE
JI Medicine (Baltimore)
PD SEP
PY 2016
VL 95
IS 39
AR e5008
DI 10.1097/MD.0000000000005008
PG 3
WC Medicine, General & Internal
WE Science Citation Index Expanded (SCI-EXPANDED)
SC General & Internal Medicine
GA DZ0PE
UT WOS:000385541400074
PM 27684864
OA Green Published, gold
DA 2022-10-25
ER

PT S
AU Marx, A
   Muller-Hermelink, HK
   Strobel, P
AF Marx, A
   Muller-Hermelink, HK
   Strobel, P
BE Agius, MA
   Richman, DP
   Fairclough, RH
   Maselli, RA
TI The role of thymomas in the development of myasthenia gravis
SO MYASTHENIA GRAVIS AND RELATED DISORDERS: BIOCHEMICAL BASIS FOR DISEASE
   OF THE NEUROMUSCULAR JUNCTION
SE Annals of the New York Academy of Sciences
LA English
DT Article; Proceedings Paper
CT 10th International Conference on Myasthenia Gravis and Related Disorders
CY MAY, 2002
CL KEY BISCAYNE, FL
SP New York Acad Sci, Myasthenia Gravis Fdn Amer Inc
DE thymoma; paraneoplastic myasthenia gravis; thymic atrophy; thymic
   lymphofollicular hyperplasia
ID NICOTINIC ACETYLCHOLINE-RECEPTOR; THYMIC EPITHELIAL TUMORS; CD8(+)
   T-CELLS; ALPHA-SUBUNIT; GENE-EXPRESSION; STRIATIONAL AUTOANTIBODIES;
   IMMUNE-RESPONSES; SELF-ANTIGEN; MYOID CELLS; B-CELLS
AB Thymic pathology occurs in 80-90% of myasthenia gravis patients. Significant associations between different thymic alterations and clinical findings are discussed. To highlight peculiarities in thymoma-associated myasthenia gravis, we briefly review myasthenia gravis associated with thymic lymphofollicular hyperplasia (TFH) and thymic atrophy.
C1 Univ Wurzburg, Inst Pathol, D-97080 Wurzburg, Germany.
RP Marx, A (corresponding author), Univ Wurzburg, Inst Pathol, Josef Schneider Str 2, D-97080 Wurzburg, Germany.
EM path031@mail.uni-wuerzburg.de; path036@mail.uni-wuerzburg.de
CR AARLI JA, 1992, AUTOIMMUNITY, V11, P159, DOI 10.3109/08916939209035150
   Aarli JA, 1998, ANN NY ACAD SCI, V841, P505, DOI 10.1111/j.1749-6632.1998.tb10971.x
   BAGGI F, 1993, J NEUROIMMUNOL, V46, P57, DOI 10.1016/0165-5728(93)90233-O
   Barton GM, 1999, SCIENCE, V283, P67, DOI 10.1126/science.283.5398.67
   Buckley C, 2001, ANN NEUROL, V50, P64, DOI 10.1002/ana.1017
   CHRISTENSEN PB, 1995, ACTA NEUROL SCAND, V91, P192
   COMPSTON DAS, 1980, BRAIN, V103, P579, DOI 10.1093/brain/103.3.579
   Conti-Fine BM, 1998, ANN NY ACAD SCI, V841, P283, DOI 10.1111/j.1749-6632.1998.tb10936.x
   CONTITRONCONI BM, 1994, CRIT REV BIOCHEM MOL, V29, P69, DOI 10.3109/10409239409086798
   DEGLIESPOSTI MA, 1992, IMMUNOGENETICS, V35, P355
   Derbinski J, 2001, NAT IMMUNOL, V2, P1032, DOI 10.1038/ni723
   Djabiri F, 1997, J NEUROIMMUNOL, V78, P86, DOI 10.1016/S0165-5728(97)00085-4
   Dongre AR, 2001, EUR J IMMUNOL, V31, P1485, DOI 10.1002/1521-4141(200105)31:5<1485::AID-IMMU1485>3.0.CO;2-A
   DRACHMAN DB, 1994, NEW ENGL J MED, V330, P1797, DOI 10.1056/NEJM199406233302507
   Fagnoni FF, 2000, BLOOD, V95, P2860, DOI 10.1182/blood.V95.9.2860.009k35_2860_2868
   Flores KG, 1999, J CLIN INVEST, V104, P1031, DOI 10.1172/JCI7558
   Franciotta D, 2001, J NEUROL SCI, V190, P11, DOI 10.1016/S0022-510X(01)00573-1
   FUJII Y, 1984, NEUROLOGY, V34, P1182, DOI 10.1212/WNL.34.9.1182
   Fukui Y, 1997, IMMUNITY, V6, P401, DOI 10.1016/S1074-7613(00)80283-6
   GARCHON HJ, 1994, P NATL ACAD SCI USA, V91, P4668, DOI 10.1073/pnas.91.11.4668
   Geuder K I, 1992, Dev Immunol, V2, P69, DOI 10.1155/1992/40576
   GEUDER KI, 1992, LAB INVEST, V66, P452
   Giraud M, 2001, NEUROLOGY, V57, P1555, DOI 10.1212/WNL.57.9.1555
   HARA Y, 1991, FEBS LETT, V279, P137, DOI 10.1016/0014-5793(91)80268-8
   Haynes BF, 2000, ANNU REV IMMUNOL, V18, P529, DOI 10.1146/annurev.immunol.18.1.529
   Hoffacker V, 2000, BLOOD, V96, P3872, DOI 10.1182/blood.V96.12.3872.h8003872_3872_3879
   Holhlfeld R, 1999, CONT NEUROL SERIES, P87
   Huang D, 1998, J NEUROIMMUNOL, V88, P192, DOI 10.1016/S0165-5728(98)00119-2
   Huang DR, 2000, J NEUROIMMUNOL, V105, P69, DOI 10.1016/S0165-5728(00)00191-0
   Huang DR, 1999, J NEUROIMMUNOL, V94, P82, DOI 10.1016/S0165-5728(98)00228-8
   Huang DR, 1999, J NEUROIMMUNOL, V94, P165, DOI 10.1016/S0165-5728(98)00253-7
   Huang DR, 2001, EUR J IMMUNOL, V31, P225, DOI 10.1002/1521-4141(200101)31:1<225::AID-IMMU225>3.3.CO;2-S
   Inoue M, 1999, CLIN EXP IMMUNOL, V117, P1
   JERMY A, 1993, EUR J IMMUNOL, V23, P973, DOI 10.1002/eji.1830230433
   Kadota Y, 2000, CLIN EXP IMMUNOL, V121, P59, DOI 10.1046/j.1365-2249.2000.01256.x
   Kaminski HJ, 1996, INVEST OPHTH VIS SCI, V37, P345
   KIRCHNER T, 1988, AM J PATHOL, V130, P268
   KIRCHNER T, 1986, VIRCHOWS ARCH B, V52, P237, DOI 10.1007/BF02889966
   Klein L, 2001, EUR J IMMUNOL, V31, P2476, DOI 10.1002/1521-4141(200108)31:8<2476::AID-IMMU2476>3.0.CO;2-T
   Kusner LL, 1998, MUSCLE NERVE, V21, P1299, DOI 10.1002/(SICI)1097-4598(199810)21:10<1299::AID-MUS8>3.3.CO;2-Y
   Laufer TM, 1999, J IMMUNOL, V162, P5078
   Lindstrom JM, 1998, NEUROLOGY, V51, P933
   Lubke E, 1998, J NEUROIMMUNOL, V81, P98, DOI 10.1016/S0165-5728(97)00164-1
   Machens A, 1999, CLIN IMMUNOL, V91, P296, DOI 10.1006/clim.1999.4710
   MacLennan C, 1997, ANN NEUROL, V41, P423, DOI 10.1002/ana.410410404
   Marx A, 1999, PATHOL RES PRACT, V195, P515, DOI 10.1016/S0344-0338(99)80001-6
   Marx A, 1998, Dev Immunol, V6, P129, DOI 10.1155/1998/49484
   Marx A, 1992, Dev Immunol, V2, P77, DOI 10.1155/1992/86853
   MARX A, 1990, LAB INVEST, V62, P279
   Marx A, 1996, AM J PATHOL, V148, P1839
   MARX A, 1992, LANCET, V339, P707, DOI 10.1016/0140-6736(92)90601-X
   Marx A, 1997, VIRCHOWS ARCH, V430, P355, DOI 10.1007/s004280050044
   MASELLI RA, 1991, NEUROLOGY, V41, P1497, DOI 10.1212/WNL.41.9.1497
   Meager A, 1997, LANCET, V350, P1596, DOI 10.1016/S0140-6736(05)64012-3
   MEINL E, 1991, AM J PATHOL, V139, P995
   MELMS A, 1992, ANN NEUROL, V31, P311, DOI 10.1002/ana.410310314
   MELMS A, 1988, J CLIN INVEST, V81, P902, DOI 10.1172/JCI113401
   Middleton G, 2000, VIRCHOWS ARCH, V436, P127, DOI 10.1007/PL00008211
   Muller-Hermelink HK, 2000, CURR OPIN ONCOL, V12, P426, DOI 10.1097/00001622-200009000-00007
   Muller-Hermelink HK, 1999, ANN MED, V31, P5
   MullerHermelink HK, 1997, ARCH HISTOL CYTOL, V60, P9, DOI 10.1679/aohc.60.9
   MULLERHERMELINK HK, 1996, ANDERSONS PATHOLOGY, P1218
   MYGLAND A, 1995, J NEUROIMMUNOL, V62, P79, DOI 10.1016/0165-5728(95)00106-C
   MYGLAND A, 1994, J NEUROL NEUROSUR PS, V57, P843, DOI 10.1136/jnnp.57.7.843
   Myking AO, 1998, EUR J NEUROL, V5, P401, DOI 10.1046/j.1468-1331.1998.540401.x
   Nagvekar N, 1998, J CLIN INVEST, V101, P2268, DOI 10.1172/JCI2068
   Nagvekar N, 1998, CLIN EXP IMMUNOL, V112, P17
   NAMBA T, 1978, MEDICINE, V57, P411, DOI 10.1097/00005792-197809000-00002
   Navaneetham D, 2001, MUSCLE NERVE, V24, P203, DOI 10.1002/1097-4598(200102)24:2<203::AID-MUS50>3.0.CO;2-F
   Nenninger R, 1997, EPITHELIAL TUMORS OF THE THYMUS, P165
   Nenninger R, 1998, LAB INVEST, V78, P743
   NEWSOMDAVIS J, 1987, ANN NY ACAD SCI, V505, P12, DOI 10.1111/j.1749-6632.1987.tb51279.x
   Parrens M, 1998, J NEUROIMMUNOL, V85, P11, DOI 10.1016/S0165-5728(97)00242-7
   Romi F, 2000, ARCH NEUROL-CHICAGO, V57, P1596, DOI 10.1001/archneur.57.11.1596
   Rosai J., 1999, HISTOLOGICAL TYPING, V2nd
   Roxanis I, 2001, J NEUROIMMUNOL, V112, P163, DOI 10.1016/S0165-5728(00)00415-X
   Salmon AM, 1998, J CLIN INVEST, V101, P2340, DOI 10.1172/JCI1615
   SCHLUEP M, 1987, ANN NEUROL, V22, P212, DOI 10.1002/ana.410220205
   SCHONBECK S, 1993, ANN NY ACAD SCI, V681, P66, DOI 10.1111/j.1749-6632.1993.tb22870.x
   Schultz A, 1999, ANN NEUROL, V46, P167, DOI 10.1002/1531-8249(199908)46:2<167::AID-ANA5>3.0.CO;2-3
   Sempowski GD, 2000, J IMMUNOL, V164, P2180, DOI 10.4049/jimmunol.164.4.2180
   SIARA J, 1991, NEUROLOGY, V41, P128, DOI 10.1212/WNL.41.1.128
   Sims GP, 2001, J IMMUNOL, V167, P1935, DOI 10.4049/jimmunol.167.4.1935
   Skeie GO, 1999, ARCH NEUROL-CHICAGO, V56, P457, DOI 10.1001/archneur.56.4.457
   Skeie GO, 1998, ANN NY ACAD SCI, V841, P422, DOI 10.1111/j.1749-6632.1998.tb10958.x
   SOMMER N, 1990, ANN NEUROL, V28, P312, DOI 10.1002/ana.410280303
   SOMMER N, 1991, NEUROLOGY, V41, P1270, DOI 10.1212/WNL.41.8.1270
   SOMNIER FE, 1994, ACTA NEUROL SCAND, V90, P56
   Spuler S, 1996, AM J PATHOL, V148, P1359
   SPULER S, 1994, AM J PATHOL, V145, P766
   Strobel P, 2001, Dev Immunol, V8, P279, DOI 10.1155/2001/49127
   STROBEL P, 2002, IN PRESS BLOOD, V100
   TAKEUCHI Y, 1995, CELL IMMUNOL, V161, P181, DOI 10.1006/cimm.1995.1025
   Tzartos SJ, 1998, IMMUNOL REV, V163, P89, DOI 10.1111/j.1600-065X.1998.tb01190.x
   van Meerwijk JPM, 1999, BLOOD, V93, P3856, DOI 10.1182/blood.V93.11.3856.411k26_3856_3862
   Vincent A, 1999, PATHOL RES PRACT, V195, P535, DOI 10.1016/S0344-0338(99)80002-8
   Vincent A, 1998, IMMUNOL REV, V164, P157, DOI 10.1111/j.1600-065X.1998.tb01217.x
   Vincent A, 1999, BRAIN PATHOL, V9, P285
   VINCENT A, 1994, ADV NEUROIMMUNOL, V4, P355, DOI 10.1016/0960-5428(94)00041-L
   Wakkach A, 1996, J IMMUNOL, V157, P3752
   WEINBERG CB, 1979, P NATL ACAD SCI USA, V76, P504, DOI 10.1073/pnas.76.1.504
   WEKERLE H, 1977, LANCET, V1, P678
   Wilisch A, 1999, NEUROLOGY, V52, P1460, DOI 10.1212/WNL.52.7.1460
   WILLCOX N, 1993, CURR OPIN IMMUNOL, V5, P910, DOI 10.1016/0952-7915(93)90105-2
   WILLCOX N, 1991, J NEUROL, V238, P256
   WILLIAMS CL, 1992, LAB INVEST, V66, P331
   WILLIAMS TM, 1987, SPECIAL PUBLICATION, V1, P127
   Wong P, 2001, J EXP MED, V193, P1179, DOI 10.1084/jem.193.10.1179
   Yamamoto AM, 2001, ARCH NEUROL-CHICAGO, V58, P885, DOI 10.1001/archneur.58.6.885
   Zettl A, 2000, AM J PATHOL, V157, P257, DOI 10.1016/S0002-9440(10)64536-1
   Zhou R, 2001, AM J PATHOL, V159, P1853, DOI 10.1016/S0002-9440(10)63031-3
NR 111
TC 37
Z9 39
U1 1
U2 9
PU NEW YORK ACAD SCIENCES
PI NEW YORK
PA 2 EAST 63RD ST, NEW YORK, NY 10021 USA
SN 0077-8923
BN 1-57331-396-3
J9 ANN NY ACAD SCI
JI Ann.NY Acad.Sci.
PY 2003
VL 998
BP 223
EP 236
DI 10.1196/annals.1254.025
PG 14
WC Biochemistry & Molecular Biology; Immunology; Multidisciplinary
   Sciences; Neurosciences
WE Conference Proceedings Citation Index - Science (CPCI-S); Science Citation Index Expanded (SCI-EXPANDED)
SC Biochemistry & Molecular Biology; Immunology; Science & Technology -
   Other Topics; Neurosciences & Neurology
GA BX68C
UT WOS:000186107400024
PM 14592880
DA 2022-10-25
ER

PT J
AU Rivner, MH
   Pasnoor, M
   Dimachkie, MM
   Barohn, RJ
   Mei, L
AF Rivner, Michael H.
   Pasnoor, Mamatha
   Dimachkie, Mazen M.
   Barohn, Richard J.
   Mei, Lin
TI Muscle-Specific Tyrosine Kinase and Myasthenia Gravis Owing to Other
   Antibodies
SO NEUROLOGIC CLINICS
LA English
DT Article
DE Myasthenia gravis; MuSK; Cortactin; Agrin; LRP4; Rapsyn
ID ANTI-MUSK ANTIBODIES; AMYOTROPHIC-LATERAL-SCLEROSIS; CHOLINERGIC
   NEUROMUSCULAR HYPERACTIVITY; ACETYLCHOLINE-RECEPTOR ANTIBODIES; VOCAL
   CORD PARALYSIS; PROTEIN 4; OCULAR MYASTHENIA; RAPSYN MUTATIONS; CLINICAL
   CHARACTERISTICS; TITIN-ANTIBODIES
AB Around 20% of patients with myasthenia gravis are acetylcholine receptor antibody negative; muscle-specific tyrosine kinase antibodies (MuSK) were identified as the cause of myasthenia gravis in 30% to 40% of these cases. Anti-MuSK myasthenia gravis is associated with specific clinical phenotypes. One is a bulbar form with fewer ocular symptoms. Others show an isolated head drop or symptoms indistinguishable from acetylcholine receptor-positive myasthenia gravis. These patients usually respond well to immunosuppressive therapy but not as well to cholinesterase inhibitors. Other antibodies associated with myasthenia gravis, including low-density lipoprotein receptor-related protein 4, are discussed.
C1 [Rivner, Michael H.] Augusta Univ, EMG Lab, 1120 15th St,BP-4390, Augusta, GA 30912 USA.
   [Pasnoor, Mamatha] Univ Kansas, Med Ctr, Dept Neurol, 3901 Rainbow Blvd, Kansas City, KS 66160 USA.
   [Dimachkie, Mazen M.] Univ Kansas, Med Ctr, Dept Neurol, 3901 Rainbow Blvd,Mail Stop 2012, Kansas City, KS 66103 USA.
   [Barohn, Richard J.] Univ Kansas, Med Ctr, Dept Neurol, 3901 Rainbow Blvd,Mail Stop 4017, Kansas City, KS 66160 USA.
   [Mei, Lin] Augusta Univ, Dept Neurosci & Regenerat Med, 1120 15th St,CA-2014, Augusta, GA 30912 USA.
RP Rivner, MH (corresponding author), Augusta Univ, EMG Lab, 1120 15th St,BP-4390, Augusta, GA 30912 USA.
EM MRIVNER@augusta.edu
RI Dimachkie, Mazen/AAH-8300-2021; Rivner, Michael/AAK-6479-2020
OI Dimachkie, Mazen/0000-0002-7148-989X; Rivner,
   Michael/0000-0002-6135-035X
FU Allergan; Alexion; Biogen; Cytokinetics; Elan; GlaxoSmithKline; Grifols;
   UCB; Biomarin; Catalyst; CSL Behring; FDA/OPD; GSK; MDA; National
   Institutes of Health; Novartis; Sanofi; TMA; FDA/OOPD; NINDS;
   Sanofi/Genzyme; IONIS; Teva; Eli Lilly; PTC; Veterans Administration;
   CTSA grant from NCATS [UL1TR002366]; NATIONAL INSTITUTE OF NEUROLOGICAL
   DISORDERS AND STROKE [R01NS090083] Funding Source: NIH RePORTER;
   NATIONAL INSTITUTE ON AGING [R01AG051510] Funding Source: NIH RePORTER
FX Dr M.H. Rivner is on the speaker's bureau for Allergan and has received
   grants from Allergan, Alexion, Biogen, Cytokinetics, Elan,
   GlaxoSmithKline, Grifols, and UCB. Dr M. Pasnoo has no disclosures to
   make. Dr M. Dimachkie is on the speaker's bureau or is a consultant for
   Alnylam, Baxalta, Catalyst, CSL-Behring, Mallinckrodt, Novartis, and
   NuFactor. He has also received grants from Alexion, Biomarin, Catalyst,
   CSL Behring, FDA/OPD, GSK, Grifols, MDA, National Institutes of Health,
   Novartis, Sanofi, and TMA. Dr R. Barohn is on the speaker's bureau for
   NuFactor, Grifols Therapeutics Inc, and Plan 365 Inc. He is on the
   advisory board for CSL Behring GmbH, and has received an honorarium from
   Option Care. He has received research grants from National Institutes of
   Health, FDA/OOPD, NINDS, Novartis, Sanofi/Genzyme, Biomarin, IONIS,
   Teva, Cytokinetics, Eli Lilly, and PTC. Dr L. Mei has a patent with
   Augusta University on a LRP4 assay. He has received grants from the
   National Institutes of Health and the Veterans Administration. This work
   was supported by a CTSA grant from NCATS awarded to the University of
   Kansas for Frontiers: University of Kansas Clinical and Translational
   Science Institute (# UL1TR002366) The contents are solely the
   responsibility of the authors and do not necessarily represent the
   official views of the NIH or NCATS.
CR Agius MA, 1998, ANN NY ACAD SCI, V841, P516, DOI 10.1111/j.1749-6632.1998.tb10972.x
   Alahgholi-Hajibehzad M, 2013, HUM IMMUNOL, V74, P1633, DOI 10.1016/j.humimm.2013.08.271
   Antolik C, 2006, NEUROSCIENCE, V141, P87, DOI 10.1016/j.neuroscience.2006.03.035
   Apel ED, 1997, NEURON, V18, P623, DOI 10.1016/S0896-6273(00)80303-7
   Barik A, 2014, J NEUROSCI, V34, P13892, DOI 10.1523/JNEUROSCI.1733-14.2014
   Bartoccioni E, 2006, NEUROLOGY, V67, P505, DOI 10.1212/01.wnl.0000228225.23349.5d
   Bartoccioni E, 2009, NEUROLOGY, V72, P195, DOI 10.1212/01.wnl.0000339103.08830.86
   Bartoli M, 2001, J BIOL CHEM, V276, P24911, DOI 10.1074/jbc.M103258200
   Basta I, 2012, CLIN NEUROL NEUROSUR, V114, P795, DOI 10.1016/j.clineuro.2011.12.044
   Bau V, 2006, KLIN MONATSBL AUGENH, V223, P81, DOI 10.1055/s-2005-858629
   Beck G, 2016, INTERNAL MED, V55, P3361, DOI 10.2169/internalmedicine.55.7030
   Behin A, 2008, NEUROMUSCULAR DISORD, V18, P443, DOI 10.1016/j.nmd.2008.03.006
   Ben Ammar A, 2013, PLOS ONE, V8, DOI 10.1371/journal.pone.0053826
   Bennett DLH, 2006, J NEUROL NEUROSUR PS, V77, P564, DOI 10.1136/jnnp.2005.075812
   Benveniste O, 2005, J NEUROIMMUNOL, V170, P41, DOI 10.1016/j.jneuroim.2005.08.016
   Bergamin E, 2010, MOL CELL, V39, P100, DOI 10.1016/j.molcel.2010.06.007
   BIRMANNS B, 1991, J NEUROL SCI, V102, P184, DOI 10.1016/0022-510X(91)90067-H
   Blaes F, 2000, ANN NEUROL, V47, P504, DOI 10.1002/1531-8249(200004)47:4<504::AID-ANA14>3.0.CO;2-Q
   Bogdanik LP, 2011, HUM MOL GENET, V20, P4617, DOI 10.1093/hmg/ddr396
   Bouwyn JP, 2016, NEUROMUSCULAR DISORD, V26, P453, DOI 10.1016/j.nmd.2016.04.008
   BURDEN SJ, 1983, CELL, V35, P687, DOI 10.1016/0092-8674(83)90101-0
   Burke G, 2003, NEUROLOGY, V61, P826, DOI 10.1212/01.WNL.0000085865.55513.AE
   Caress JB, 2005, ARCH NEUROL-CHICAGO, V62, P1002, DOI 10.1001/archneur.62.6.1002
   Cartaud A, 2004, J CELL BIOL, V165, P505, DOI 10.1083/jcb.200307164
   Casasnovas C, 2007, NEUROMUSCULAR DISORD, V17, P544, DOI 10.1016/j.nmd.2007.03.007
   Cenacchi G, 2011, J NEUROL, V258, P746, DOI 10.1007/s00415-010-5823-x
   Chan JW, 2007, BRIT J OPHTHALMOL, V91, P842, DOI 10.1136/bjo.2006.108498
   Chan KH, 2007, MUSCLE NERVE, V36, P651, DOI 10.1002/mus.20854
   Cole RN, 2008, ANN NEUROL, V63, P782, DOI 10.1002/ana.21371
   Cordts I, 2017, J NEUROL, V264, P1193, DOI 10.1007/s00415-017-8514-z
   Cortes-Vicente E, 2016, JAMA NEUROL, V73, P1099, DOI 10.1001/jamaneurol.2016.2032
   Cossins J, 2012, ANN NY ACAD SCI, V1275, P123, DOI 10.1111/j.1749-6632.2012.06833.x
   DeChiara TM, 1996, CELL, V85, P501, DOI 10.1016/S0092-8674(00)81251-9
   Deymeer F, 2007, NEUROLOGY, V68, P609, DOI 10.1212/01.wnl.0000254620.45529.97
   Diaz-Manera J, 2007, NAT CLIN PRACT NEURO, V3, P405, DOI 10.1038/ncpneuro0526
   Dimitropoulou A, 2005, MOL CELL NEUROSCI, V28, P292, DOI 10.1016/j.mcn.2004.09.013
   Dunne V, 2003, J HUM GENET, V48, P204, DOI 10.1007/s10038-003-0005-7
   El-Salem K, 2014, CURR TREAT OPTION NE, V16, DOI 10.1007/s11940-014-0283-8
   Evoli A, 2003, BRAIN, V126, P2304, DOI 10.1093/brain/awg223
   Evoli A, 1996, NEUROMUSCULAR DISORD, V6, P155, DOI 10.1016/0960-8966(96)00009-0
   Evoli A, 2008, ANN NY ACAD SCI, V1132, P76, DOI 10.1196/annals.1405.012
   Evoli A, 2016, NEUROLOGY, V86, P1070, DOI 10.1212/WNL.0000000000002466
   Farrugia ME, 2007, CLIN NEUROPHYSIOL, V118, P269, DOI 10.1016/j.clinph.2006.10.004
   Farrugia ME, 2006, BRAIN, V129, P1481, DOI 10.1093/brain/awl095
   FRAIL DE, 1988, J BIOL CHEM, V263, P15602
   Furuta N, 2015, INTERNAL MED, V54, P2497, DOI 10.2169/internalmedicine.54.4645
   Gallardo E, 2014, AUTOIMMUN REV, V13, P1003, DOI 10.1016/j.autrev.2014.08.039
   Gasperi C, 2014, NEUROLOGY, V82, P1976, DOI 10.1212/WNL.0000000000000478
   GAUTAM M, 1995, NATURE, V377, P232, DOI 10.1038/377232a0
   Giarrana ML, 2015, MUSCLE NERVE, V52, P668, DOI 10.1002/mus.24687
   Glass DJ, 1996, CELL, V85, P513, DOI 10.1016/S0092-8674(00)81252-0
   Guptill JT, 2011, MUSCLE NERVE, V44, P36, DOI 10.1002/mus.22006
   Guptill JT, 2010, CURR OPIN NEUROL, V23, P530, DOI 10.1097/WCO.0b013e32833c0982
   Hanisch F, 2006, J NEUROL, V253, P659, DOI 10.1007/s00415-005-0032-8
   Hara K, 2007, NEUROLOGY, V68, P621, DOI 10.1212/01.wnl.0000254617.15644.f4
   Hatanaka Y, 2005, NEUROLOGY, V65, P1508, DOI 10.1212/01.wnl.0000183145.91579.74
   Higuchi O, 2011, ANN NEUROL, V69, P418, DOI 10.1002/ana.22312
   Hoch W, 2001, NAT MED, V7, P365, DOI 10.1038/85520
   Hosaka A, 2012, INTERNAL MED, V51, P3077, DOI 10.2169/internalmedicine.51.8196
   Huang YC, 2008, J FORMOS MED ASSOC, V107, P572, DOI 10.1016/S0929-6646(08)60171-0
   Huijbers MG, 2016, J NEUROIMMUNOL, V291, P82, DOI 10.1016/j.jneuroim.2015.12.016
   Huijbers MG, 2013, P NATL ACAD SCI USA, V110, P20783, DOI 10.1073/pnas.1313944110
   Hurst RL, 2016, CURR NEUROL NEUROSCI, V16, DOI 10.1007/s11910-016-0668-z
   Huze C, 2009, AM J HUM GENET, V85, P155, DOI 10.1016/j.ajhg.2009.06.015
   Inoue A, 2009, SCI SIGNAL, V2, DOI 10.1126/scisignal.2000113
   Ishii W, 2005, INTERNAL MED, V44, P671, DOI 10.2169/internalmedicine.44.671
   Ito Ai, 2013, Rinsho Shinkeigaku, V53, P372
   Jaretzki A, 2000, NEUROLOGY, V55, P16, DOI 10.1212/WNL.55.1.16
   Jha S, 2006, J NEUROIMMUNOL, V175, P107, DOI 10.1016/j.jneuroim.2006.03.016
   Caballero REJ, 2014, NEUROLOGIA, V29, P253, DOI 10.1016/j.nrl.2012.08.001
   Jordan B, 2016, J NEUROL, V263, P174, DOI 10.1007/s00415-015-7982-2
   Kanai T, 2016, J NEUROL SCI, V363, P116, DOI 10.1016/j.jns.2016.02.031
   Kanzaki Akihiro, 2011, Rinsho Shinkeigaku, V51, P188
   Karmouch J, 2013, CHEM-BIOL INTERACT, V203, P287, DOI 10.1016/j.cbi.2012.10.006
   Kim N, 2008, CELL, V135, P334, DOI 10.1016/j.cell.2008.10.002
   Kitamura E, 2016, J NEUROL SCI, V360, P10, DOI 10.1016/j.jns.2015.11.032
   Koneczny I, 2013, PLOS ONE, V8, DOI 10.1371/journal.pone.0080695
   Kostera-Pruszczyk A, 2008, EUR J NEUROL, V15, P720, DOI 10.1111/j.1468-1331.2008.02176.x
   Kostera-Pruszczyk A, 2009, J NEUROL, V256, P1780, DOI 10.1007/s00415-009-5215-2
   Kuwabara S, 2007, ACTA NEUROL SCAND, V115, P126, DOI 10.1111/j.1600-0404.2006.00721.x
   Lauriola L, 2005, NEUROLOGY, V64, P536, DOI 10.1212/01.WNL.0000150587.71497.B6
   Lavrnic D, 2005, J NEUROL NEUROSUR PS, V76, P1099, DOI 10.1136/jnnp.2004.052415
   Lee JY, 2006, J CLIN NEUROSCI, V13, P353, DOI 10.1016/j.jocn.2005.04.028
   Lee Y, 2009, NEUROSCIENCE, V163, P222, DOI 10.1016/j.neuroscience.2009.05.057
   Leite MI, 2005, ANN NEUROL, V57, P444, DOI 10.1002/ana.20386
   Li Y, 2017, MUSCLE NERVE, V56, P938, DOI 10.1002/mus.25591
   Lin PT, 2006, MUSCLE NERVE, V33, P433, DOI 10.1002/mus.20411
   LINDSTROM JM, 1976, NEUROLOGY, V26, P1054, DOI 10.1212/WNL.26.11.1054
   Loos C, 2004, NEUROPEDIATRICS, V35, P246, DOI 10.1055/s-2004-820993
   Luan XH, 2016, CLIN NEUROL NEUROSUR, V150, P41, DOI 10.1016/j.clineuro.2016.08.021
   Marino M, 2015, PLOS ONE, V10, DOI 10.1371/journal.pone.0135378
   Martignago S, 2009, NEUROPATH APPL NEURO, V35, P103, DOI 10.1111/j.1365-2990.2008.00965.x
   Maselli RA, 2007, CLIN GENET, V72, P63, DOI 10.1111/j.1399-0004.2007.00824.x
   Maselli RA, 2003, MUSCLE NERVE, V28, P293, DOI 10.1002/mus.10433
   Maselli RA, 2012, HUM GENET, V131, P1123, DOI 10.1007/s00439-011-1132-4
   Maselli RA, 2010, HUM MOL GENET, V19, P2370, DOI 10.1093/hmg/ddq110
   Moon SY, 2011, J CLIN NEUROSCI, V18, P1274, DOI 10.1016/j.jocn.2011.01.010
   Mori S, 2013, AUTOIMMUN REV, V12, P912, DOI 10.1016/j.autrev.2013.03.005
   Mori S, 2012, J NEUROIMMUNOL, V245, P75, DOI 10.1016/j.jneuroim.2012.02.010
   Morsch M, 2013, J PHYSIOL-LONDON, V591, P2747, DOI 10.1113/jphysiol.2013.251827
   MOSSMAN S, 1986, LANCET, V1, P116
   Muller JS, 2003, NEUROLOGY, V60, P1805, DOI 10.1212/01.WNL.0000072262.14931.80
   Murray Earnest L, 2010, J Clin Neuromuscul Dis, V12, P76, DOI 10.1097/CND.0b013e3181f8a9aa
   Nakata T, 2013, HUM MUTAT, V34, P997, DOI 10.1002/humu.22325
   Nicole S, 2014, BRAIN, V137, P2429, DOI 10.1093/brain/awu160
   Nikolic A, 2016, J CLIN NEUROSCI, V27, P126, DOI 10.1016/j.jocn.2015.08.041
   Nikolic A, 2014, NEUROL RES, V36, P945, DOI 10.1179/1743132814Y.0000000387
   Nikolic AV, 2015, ACTA NEUROL BELG, V115, P361, DOI 10.1007/s13760-014-0364-1
   Niks EH, 2008, NEUROLOGY, V70, P1215, DOI 10.1212/01.wnl.0000307751.20968.f1
   Niks EH, 2008, J NEUROIMMUNOL, V195, P151, DOI 10.1016/j.jneuroim.2008.01.013
   O'carroll Peter, 2009, J Clin Neuromuscul Dis, V11, P69, DOI 10.1097/CND.0b013e3181a78280
   Oh SJ, 2009, J CLIN NEUROL, V5, P53, DOI 10.3988/jcn.2009.5.2.53
   Oh SJ, 2006, MUSCLE NERVE, V33, P500, DOI 10.1002/mus.20498
   Ohkawara B, 2014, HUM MOL GENET, V23, P1856, DOI 10.1093/hmg/ddt578
   Ohno K, 2002, AM J HUM GENET, V70, P875, DOI 10.1086/339465
   Ohno K, 2014, J MOL NEUROSCI, V53, P359, DOI 10.1007/s12031-013-0170-x
   Okano Tomoko, 2006, Rinsho Shinkeigaku, V46, P496
   Oteiza Orradre C, 1996, An Esp Pediatr, V45, P651
   Padua L, 2006, EUR J NEUROL, V13, P273, DOI 10.1111/j.1468-1331.2006.01214.x
   Pasnoor M, 2010, MUSCLE NERVE, V41, P370, DOI 10.1002/mus.21533
   Pevzner A, 2012, J NEUROL, V259, P427, DOI 10.1007/s00415-011-6194-7
   Plomp JJ, 2012, ANN NY ACAD SCI, V1275, P114, DOI 10.1111/j.1749-6632.2012.06808.x
   Ponseti JM, 2009, EXPERT OPIN BIOL TH, V9, P1, DOI [10.1517/14712590802588831, 10.1517/14712590802588831 ]
   Punga AR, 2011, EUR J NEUROSCI, V33, P890, DOI 10.1111/j.1460-9568.2010.07569.x
   Punga AR, 2006, MUSCLE NERVE, V34, P111, DOI 10.1002/mus.20515
   Punga AR, 2011, EXP NEUROL, V230, P207, DOI 10.1016/j.expneurol.2011.04.018
   Rajakulendran S, 2012, J NEUROL, V259, P2736, DOI 10.1007/s00415-012-6661-9
   Rivner MH, 2017, MUSCLE NERVE, V55, P430, DOI 10.1002/mus.25438
   Saka E, 2005, NEUROLOGY, V65, P782, DOI 10.1212/WNL.65.5.782
   Sanders DB, 2003, NEUROLOGY, V60, P1978, DOI 10.1212/01.WNL.0000065882.63904.53
   Saulat B, 2007, NEUROLOGY, V69, P803, DOI 10.1212/01.wnl.0000267694.45244.f4
   Selcen D, 2015, JAMA NEUROL, V72, P889, DOI 10.1001/jamaneurol.2015.0853
   Shen CY, 2013, J CLIN INVEST, V123, P5190, DOI 10.1172/JCI66039
   Shibata-Hamaguchi A, 2007, ACTA NEUROL SCAND, V116, P406, DOI 10.1111/j.1600-0404.2007.00877.x
   Shin HY, 2014, J CLIN NEUROL, V10, P119, DOI 10.3988/jcn.2014.10.2.119
   Sisman J, 2004, Indian Pediatr, V41, P938
   Spengos K, 2008, NEUROMUSCULAR DISORD, V18, P175, DOI 10.1016/j.nmd.2007.09.007
   Stergiou C, 2016, J NEUROIMMUNOL, V292, P108, DOI 10.1016/j.jneuroim.2016.01.018
   Stickler DE, 2005, CLIN NEUROPHYSIOL, V116, P2065, DOI 10.1016/j.clinph.2005.06.003
   Sylva M, 2008, J NEUROL NEUROSUR PS, V79, P1083, DOI 10.1136/jnnp.2007.135319
   Takahashi H, 2006, J NEUROL SCI, V247, P239, DOI 10.1016/j.jns.2006.05.065
   Takahashi H, 2010, J NEUROL NEUROSUR PS, V81, P701, DOI 10.1136/jnnp.2009.171793
   Townsel C, 2016, AJP REP, V6, pE133, DOI 10.1055/s-0036-1579624
   TSEN G, 1995, J BIOL CHEM, V270, P3392, DOI 10.1074/jbc.270.7.3392
   Tsonis AI, 2015, J NEUROIMMUNOL, V284, P10, DOI 10.1016/j.jneuroim.2015.04.015
   Tzartos JS, 2014, ANN CLIN TRANSL NEUR, V1, P80, DOI 10.1002/acn3.26
   Ueta R, 2017, J BIOCHEM, V161, P269, DOI 10.1093/jb/mvw073
   VALENZUELA DM, 1995, NEURON, V15, P573, DOI 10.1016/0896-6273(95)90146-9
   Wu HT, 2012, NEURON, V75, P94, DOI 10.1016/j.neuron.2012.04.033
   Yamamoto AM, 2001, ARCH NEUROL-CHICAGO, V58, P885, DOI 10.1001/archneur.58.6.885
   Yamanashi Y, 2008, Acta Myol, V27, P25
   Yeh JH, 2004, NEUROLOGY, V62, P2131, DOI 10.1212/01.WNL.0000128042.28877.C3
   Yumoto N, 2012, NATURE, V489, P438, DOI 10.1038/nature11348
   Zhang B, 2008, NEURON, V60, P285, DOI 10.1016/j.neuron.2008.10.006
   Zhang B, 2014, PLOS ONE, V9, DOI 10.1371/journal.pone.0091816
   Zhang B, 2012, ARCH NEUROL-CHICAGO, V69, P445, DOI 10.1001/archneurol.2011.2393
   Zisimopoulou P, 2014, J AUTOIMMUN, V52, P139, DOI 10.1016/j.jaut.2013.12.004
   Zong YN, 2012, GENE DEV, V26, P247, DOI 10.1101/gad.180885.111
   Zouvelou V, 2014, J NEUROIMMUNOL, V267, P111, DOI 10.1016/j.jneuroim.2013.12.012
   Zouvelou V, 2013, MUSCLE NERVE, V47, P465, DOI 10.1002/mus.23645
   Zouvelou V, 2011, J NEUROIMAGING, V21, P303, DOI 10.1111/j.1552-6569.2009.00456.x
   Zuber B, 2013, P NATL ACAD SCI USA, V110, P10622, DOI 10.1073/pnas.1301277110
NR 162
TC 20
Z9 21
U1 1
U2 24
PU W B SAUNDERS CO-ELSEVIER INC
PI PHILADELPHIA
PA 1600 JOHN F KENNEDY BOULEVARD, STE 1800, PHILADELPHIA, PA 19103-2899 USA
SN 0733-8619
EI 1557-9875
J9 NEUROL CLIN
JI Neurol. Clin.
PD MAY
PY 2018
VL 36
IS 2
BP 293
EP +
DI 10.1016/j.ncl.2018.01.004
PG 19
WC Clinical Neurology; Neurosciences
WE Science Citation Index Expanded (SCI-EXPANDED)
SC Neurosciences & Neurology
GA GF4OA
UT WOS:000431941000007
PM 29655451
OA Green Accepted
DA 2022-10-25
ER

PT J
AU Tuzun, E
   Saini, SS
   Ghosh, S
   Rowin, J
   Meriggioli, MN
   Christadoss, P
AF Tuzun, E
   Saini, SS
   Ghosh, S
   Rowin, J
   Meriggioli, MN
   Christadoss, P
TI Predictive value of serum anti-C1q antibody levels in experimental
   autoimmune myasthenia gravis
SO NEUROMUSCULAR DISORDERS
LA English
DT Article
DE myasthenia gravis; anti-C1q antibody; circulating immune complexes;
   experimental autoimmune myasthenia gravis; autoimmunity
ID SYSTEMIC-LUPUS-ERYTHEMATOSUS; IMMUNE-COMPLEXES; AUTOANTIBODIES;
   NEPHRITIS
AB Components of the complement cascade and circulating immune complexes play important roles in both experimental autoimmune myasthenia avis and myasthenia gravis in humans. Thus far, no serological factor has been identified to predict the clinical severity of either myasthenia gravis. Upon immunization with acetylcholine receptor, levels of complement factors C1q, C3 and CIC increase with time in sera from C57BL/6 (B6) mice. Both these and plasma samples from myasthenia gravis patients also contain anti-C1q antibodies. The serum levels of anti-C1q antibodies but not C1q, C3 and CIC are significantly correlated with the clinical severity in the experimental myasthenia mice. However, this correlation is not observed in myasthenia gravis patients. (C) 2005 Elsevier B.V. All rights reserved.
C1 Univ Texas, Med Branch, Dept Microbiol & Immunol, Galveston, TX 77555 USA.
   Univ Illinois, Dept Neurol & Rehabil, Chicago, IL 60612 USA.
RP Tuzun, E (corresponding author), Univ Texas, Med Branch, Dept Microbiol & Immunol, 301 Univ Blvd, Galveston, TX 77555 USA.
EM ertuzan@utmb.edu
RI Tuzun, Erdem/AAH-9212-2019
CR CHRISTADOSS P, 1988, J IMMUNOL, V140, P2589
   Holers VM, 2004, J CLIN INVEST, V114, P616, DOI 10.1172/JCI200422820
   Marto N, 2005, ANN RHEUM DIS, V64, P444, DOI 10.1136/ard.2004.024943
   Reveille J, 2004, LUPUS, V13, P290, DOI 10.1191/0961203303lu1015oa
   Trouw LA, 2004, J CLIN INVEST, V114, P679, DOI 10.1172/JCI200421075
   Trouw LA, 2004, CLIN EXP IMMUNOL, V135, P41, DOI 10.1111/j.1365-2249.2004.02345.x
   Tuzun E, 2004, J IMMUNOL, V172, P5743, DOI 10.4049/jimmunol.172.9.5743
   Tuzun E, 2003, J IMMUNOL, V171, P3847, DOI 10.4049/jimmunol.171.7.3847
   WISNIESKI JJ, 1992, J IMMUNOL, V148, P1396
   Yoshinoya S, 1992, J Clin Lab Immunol, V38, P161
NR 10
TC 22
Z9 22
U1 0
U2 0
PU PERGAMON-ELSEVIER SCIENCE LTD
PI OXFORD
PA THE BOULEVARD, LANGFORD LANE, KIDLINGTON, OXFORD OX5 1GB, ENGLAND
SN 0960-8966
EI 1873-2364
J9 NEUROMUSCULAR DISORD
JI Neuromusc. Disord.
PD FEB
PY 2006
VL 16
IS 2
BP 137
EP 143
DI 10.1016/j.nmd.2005.11.005
PG 7
WC Clinical Neurology; Neurosciences
WE Science Citation Index Expanded (SCI-EXPANDED)
SC Neurosciences & Neurology
GA 022OY
UT WOS:000236066600008
PM 16427283
DA 2022-10-25
ER

PT J
AU Romi, F
   Gilhus, NE
   Aarli, JA
AF Romi, F
   Gilhus, NE
   Aarli, JA
TI Myasthenia gravis: clinical, immunological, and therapeutic advances
SO ACTA NEUROLOGICA SCANDINAVICA
LA English
DT Article
DE myasthenia gravis; thymoma; thymectomy; treatment of myasthenia gravis
ID NICOTINIC ACETYLCHOLINE-RECEPTOR; T-CELL EPITOPE; MUSK ANTIBODIES;
   DISEASE HETEROGENEITY; PLASMA-EXCHANGE; SKELETAL-MUSCLE; SERUM GLOBULIN;
   ALPHA-ACTININ; FOLLOW-UP; THYMOMA
AB We give an update on clinical, immunological, and therapeutic advances in the field of myasthenia gravis, including a summary of suggested therapeutic recommendations.
C1 Haukeland Hosp, Dept Neurol, N-5021 Bergen, Norway.
RP Romi, F (corresponding author), Haukeland Hosp, Dept Neurol, N-5021 Bergen, Norway.
EM fredrik.romi@haukeland.no
CR Aarli JA, 1998, CURR OPIN NEUROL, V11, P233, DOI 10.1097/00019052-199806000-00007
   AARLI JA, 1990, CLIN EXP IMMUNOL, V82, P284
   Aarli JA, 2003, ANN NY ACAD SCI, V998, P424, DOI 10.1196/annals.1254.055
   AARLI JA, 1981, J NEUROIMMUNOL, V1, P421, DOI 10.1016/0165-5728(81)90021-7
   Agius MA, 2003, ANN NY ACAD SCI, V998, P453, DOI 10.1196/annals.1254.059
   Albert LJ, 1999, NEW ENGL J MED, V341, P2068, DOI 10.1056/NEJM199912303412707
   ALMON RR, 1974, SCIENCE, V186, P55, DOI 10.1126/science.186.4158.55
   Baggi F, 1999, J CLIN INVEST, V104, P1287, DOI 10.1172/JCI7121
   Barrantes FJ, 2000, J BIOL CHEM, V275, P37333, DOI 10.1074/jbc.M005246200
   Bedlack RS, 2000, POSTGRAD MED, V107, P211, DOI 10.3810/pgm.2000.04.1003
   Beekman R, 1997, J NEUROL, V244, P112, DOI 10.1007/s004150050059
   Berrouschot J, 1997, CRIT CARE MED, V25, P1228, DOI 10.1097/00003246-199707000-00027
   CARLSSON B, 1990, IMMUNOGENETICS, V31, P285, DOI 10.1007/BF02115001
   Christensen PB, 1998, J NEUROL NEUROSUR PS, V64, P78, DOI 10.1136/jnnp.64.1.78
   COMPSTON DAS, 1980, BRAIN, V103, P579, DOI 10.1093/brain/103.3.579
   CROSTI F, 1994, J NEUROL, V241, P218, DOI 10.1007/BF00863771
   de Perrot M, 2002, ANN THORAC SURG, V74, P1658, DOI 10.1016/S0003-4975(02)04083-3
   DONDI E, 1994, J NEUROIMMUNOL, V51, P221, DOI 10.1016/0165-5728(94)90084-1
   DRACHMAN DB, 1994, NEW ENGL J MED, V330, P1797, DOI 10.1056/NEJM199406233302507
   Evoli A, 2003, BRAIN, V126, P2304, DOI 10.1093/brain/awg223
   Evoli A, 2002, NEUROLOGY, V59, P1844, DOI 10.1212/01.WNL.0000032502.89361.0C
   Evoli A, 2001, NEUROMUSCULAR DISORD, V11, P208, DOI 10.1016/S0960-8966(00)00173-5
   GAJDOS P, 2003, COCHRANE DB SYST REV, V2, P2277
   Gajdos P, 2002, COCHRANE DB SYST REV, V4, DOI DOI 10.1002/14651858.CD002275
   GARCHON HJ, 1994, P NATL ACAD SCI USA, V91, P4668, DOI 10.1073/pnas.91.11.4668
   GAUTEL M, 1993, NEUROLOGY, V43, P1581, DOI 10.1212/WNL.43.8.1581
   Gebhardt BM, 2000, J NEUROIMMUNOL, V105, P145, DOI 10.1016/S0165-5728(00)00204-6
   GILHUS NE, 1995, J NEUROIMMUNOL, V56, P65, DOI 10.1016/0165-5728(94)00134-A
   GILHUS NE, 1990, J AUTOIMMUN, V3, P299, DOI 10.1016/0896-8411(90)90148-L
   Giraud M, 2001, NEUROLOGY, V57, P1555, DOI 10.1212/WNL.57.9.1555
   Gronseth GS, 2000, NEUROLOGY, V55, P7, DOI 10.1212/WNL.55.1.7
   Hill M, 1999, ANN NEUROL, V45, P224, DOI 10.1002/1531-8249(199902)45:2<224::AID-ANA13>3.0.CO;2-B
   Hjelmstrom P, 1996, J NEUROIMMUNOL, V65, P125, DOI 10.1016/0165-5728(96)00008-2
   Hoch W, 2001, NAT MED, V7, P365, DOI 10.1038/85520
   HORIKI T, 1994, AUTOIMMUNITY, V19, P49, DOI 10.3109/08916939409008008
   Jaretzki A, 2000, NEUROLOGY, V55, P16, DOI 10.1212/WNL.55.1.16
   Kanai T, 1997, HUM IMMUNOL, V56, P28, DOI 10.1016/S0198-8859(97)00142-0
   Kirchner Thomas, 1989, PROGR SURGICAL PATHO, P167
   Konishi T, 2003, MUSCLE NERVE, V28, P570, DOI 10.1002/mus.10472
   KUKS JBM, 1993, J NEUROL SCI, V120, P78, DOI 10.1016/0022-510X(93)90028-W
   LABEIT S, 1995, SCIENCE, V270, P293, DOI 10.1126/science.270.5234.293
   LINDSTROM J, 1985, ANNU REV IMMUNOL, V3, P109
   Lisak, 1999, Curr Treat Options Neurol, V1, P239, DOI 10.1007/s11940-999-0006-8
   MANTEGAZZA R, 1990, J AUTOIMMUN, V3, P431, DOI 10.1016/S0896-8411(05)80010-1
   Mantegazza R, 1998, ANN NY ACAD SCI, V841, P749, DOI 10.1111/j.1749-6632.1998.tb11013.x
   Marx A, 1997, VIRCHOWS ARCH, V430, P355, DOI 10.1007/s004280050044
   MASELLI RA, 1991, NEUROLOGY, V41, P1497, DOI 10.1212/WNL.41.9.1497
   MATSUKI K, 1990, J CLIN INVEST, V86, P392, DOI 10.1172/JCI114724
   McConville J, 2004, ANN NEUROL, V55, P580, DOI 10.1002/ana.20061
   Meriggioli MN, 2003, NEUROLOGY, V61, P1438, DOI 10.1212/01.WNL.0000094122.88929.0B
   MILLARD CB, 1995, J NEUROCHEM, V64, P1909, DOI 10.1046/j.1471-4159.1995.64051909.x
   MOHAN S, 1994, CLIN IMMUNOL IMMUNOP, V70, P266, DOI 10.1006/clin.1994.1039
   MULLERHERMELINK HK, 1993, ANN NY ACAD SCI, V681, P56, DOI 10.1111/j.1749-6632.1993.tb22869.x
   MYGLAND A, 1995, J NEUROIMMUNOL, V62, P79, DOI 10.1016/0165-5728(95)00106-C
   Myking AO, 1998, EUR J NEUROL, V5, P401, DOI 10.1046/j.1468-1331.1998.540401.x
   Ohta K, 2004, NEUROLOGY, V62, P2132, DOI 10.1212/01.WNL.0000129274.12702.92
   OHTA M, 1990, CLIN CHIM ACTA, V187, P255, DOI 10.1016/0009-8981(90)90110-E
   Oosterhuis HJGH, 1997, MYASTHENIA GRAVIS
   OSSERMAN KE, 1971, MT SINAI J MED, V38, P497
   Palace J, 2001, CURR OPIN NEUROL, V14, P583, DOI 10.1097/00019052-200110000-00006
   Pascuzzi RM, 2003, SEMIN NEUROL, V23, P83
   PATRICK J, 1973, SCIENCE, V180, P871, DOI 10.1126/science.180.4088.871
   Pirronti T, 2002, ACTA RADIOL, V43, P380, DOI 10.1034/j.1600-0455.2002.430407.x
   Qureshi AI, 1999, NEUROLOGY, V52, P629, DOI 10.1212/WNL.52.3.629
   Raknes G, 1998, J NEUROIMMUNOL, V81, P173, DOI 10.1016/S0165-5728(97)00174-4
   Richman DP, 1998, ANN NY ACAD SCI, V841, P450, DOI 10.1111/j.1749-6632.1998.tb10962.x
   Richman DP, 2003, NEUROLOGY, V61, P1652, DOI 10.1212/01.WNL.0000098887.24618.A0
   RODGAARD A, 1987, CLIN EXP IMMUNOL, V67, P82
   Romi F, 2000, J NEUROL, V247, P369, DOI 10.1007/s004150050604
   Romi F, 2003, ANN NY ACAD SCI, V998, P481, DOI 10.1196/annals.1254.062
   Romi F, 2003, EUR J NEUROL, V10, P701, DOI 10.1046/j.1468-1331.2003.00678.x
   Romi F, 2002, J NEUROIMMUNOL, V128, P82, DOI 10.1016/S0165-5728(02)00145-5
   ROMI F, 2004, IN PRESS J NEUROIMMU
   ROMI F, 2004, UNPUB SERONEGATIVE M
   SANDERS DB, 2004, 56 ANN M SAN FRANC C
   Shi FD, 1999, J IMMUNOL, V162, P5757
   Skeie GO, 1997, J AUTOIMMUN, V10, P551, DOI 10.1006/jaut.1997.0162
   Skeie GO, 2003, MUSCLE NERVE, V27, P81, DOI 10.1002/mus.10294
   Somnier FE, 1999, EUR J NEUROL, V6, P555, DOI 10.1046/j.1468-1331.1999.650555.x
   Sonoo M, 2001, CLIN NEUROPHYSIOL, V112, P300, DOI 10.1016/S1388-2457(00)00544-7
   STEFANSSON K, 1985, NEW ENGL J MED, V312, P221, DOI 10.1056/NEJM198501243120407
   STRAUSS AJL, 1960, P SOC EXP BIOL MED, V105, P184
   Suzuki H, 1999, J EXP MED, V190, P1561, DOI 10.1084/jem.190.11.1561
   Takamori M, 2004, NEUROLOGY, V62, P1894, DOI 10.1212/01.WNL.0000125254.99397.68
   THORLACIUS S, 1986, ACTA NEUROL SCAND, V74, P486, DOI 10.1111/j.1600-0404.1986.tb07875.x
   THORLACIUS S, 1989, ACTA NEUROL SCAND, V80, P290, DOI 10.1111/j.1600-0404.1989.tb03881.x
   TOLA MR, 1994, ACTA NEUROL SCAND, V90, P318
   VANDERGE.HW, 1966, LANCET, V1, P57
   Venuta F, 1999, EUR J CARDIO-THORAC, V15, P621, DOI 10.1016/S1010-7940(99)00052-4
   VICTOR KD, 1992, EUR J IMMUNOL, V22, P2231, DOI 10.1002/eji.1830220908
   Vincent A, 1999, PATHOL RES PRACT, V195, P535, DOI 10.1016/S0344-0338(99)80002-8
   Wang HB, 2000, INT IMMUNOL, V12, P1381, DOI 10.1093/intimm/12.10.1381
   WILLCOX N, 1993, CURR OPIN IMMUNOL, V5, P910, DOI 10.1016/0952-7915(93)90105-2
   WILLIAMS CL, 1986, J EXP MED, V164, P1043, DOI 10.1084/jem.164.4.1043
   Wylam ME, 2003, J PEDIATR-US, V143, P674, DOI 10.1067/S0022-3476(03)00300-7
   Zielinski M, 2000, Przegl Lek, V57 Suppl 5, P64
NR 96
TC 67
Z9 75
U1 1
U2 8
PU WILEY
PI HOBOKEN
PA 111 RIVER ST, HOBOKEN 07030-5774, NJ USA
SN 0001-6314
EI 1600-0404
J9 ACTA NEUROL SCAND
JI Acta Neurol. Scand.
PD FEB
PY 2005
VL 111
IS 2
BP 134
EP 141
DI 10.1111/j.1600-0404.2005.00374.x
PG 8
WC Clinical Neurology
WE Science Citation Index Expanded (SCI-EXPANDED)
SC Neurosciences & Neurology
GA 887VM
UT WOS:000226333600010
PM 15644074
DA 2022-10-25
ER

PT J
AU Chang, KH
   Lyu, RK
   Ro, LS
   Wu, YR
   Chen, CM
AF Chang, Kuo-Hsuan
   Lyu, Rong-Kuo
   Ro, Long-Sun
   Wu, Yih-Ru
   Chen, Chiung-Mei
TI Coexistence of pernicious anemia and myasthenia gravis - A rare
   combination of autoimmune diseases in Taiwan
SO JOURNAL OF THE FORMOSAN MEDICAL ASSOCIATION
LA English
DT Article
DE myasthenia gravis; pernicious anemia
ID PARIETAL-CELL ANTIBODY; INTRINSIC-FACTOR; FOLLOW-UP; IMMUNITY
AB About 5-10% of patients with myasthenia gravis concomitantly have other autoimmune diseases. However, the coexistence of myasthenia gravis and pernicious anemia is rare. Here, we report a 73-year-old Taiwanese woman who developed myasthenia gravis 5 months after the onset of pernicious anemia. Her myasthenic and pernicious anemia symptoms markedly improved after pyridostigmine, prednisolone and hydroxo-cobalamine treatment. It is important to recognize concurrence of myasthenia gravis and pernicious anemia in the same patient because the therapeutic results for both diseases are rewarding.
C1 Chang Gung Mem Hosp, Dept Neurol, Sect Neuromuscular Dis, Taipei 105, Taiwan.
   Univ Coll Med, Taipei, Taiwan.
   Nan Men Gen Hosp, Dept Internal Med, Hsinchu, Taiwan.
RP Chen, CM (corresponding author), Chang Gung Mem Hosp, Dept Neurol, Sect Neuromuscular Dis, 199 Tung Hwa N Rd, Taipei 105, Taiwan.
EM cmchen@adm.cgmh.org.tw
RI Chen, Chiung-Mei/AAL-6260-2020
CR ALARCONSEGOVIA, 1963, LANCET, V186, P662
   Beekman R, 1997, J NEUROL, V244, P112, DOI 10.1007/s004150050059
   DAVIDSON S, 1957, BRIT MED J, V32, P241
   De Block CEM, 1999, J CLIN ENDOCR METAB, V84, P4062, DOI 10.1210/jc.84.11.4062
   DOWNES JM, 1966, Q J MED, V35, P85
   EHRENFELD EN, 1950, ACTA HAEMATOL-BASEL, V4, P86, DOI 10.1159/000203737
   HANDA SI, 1994, J CLIN PATHOL, V47, P676, DOI 10.1136/jcp.47.7.676
   HOWARD FM, 1965, AM J MED SCI, V250, P518, DOI 10.1097/00000441-196511000-00005
   KANAZAWA H, 1986, J CLIN ENDOCR METAB, V63, P683, DOI 10.1210/jcem-63-3-683
   KROL TC, 1979, ARCH NEUROL-CHICAGO, V36, P594, DOI 10.1001/archneur.1979.00500450088022
   MANTEGAZZA R, 1990, J NEUROL, V237, P339, DOI 10.1007/BF00315656
   RICHMAN DP, 1994, NEUROL CLIN, V12, P273, DOI 10.1016/S0733-8619(18)30097-5
   RICHMAN DP, 1976, NEW ENGL J MED, V294, P694, DOI 10.1056/NEJM197603252941304
   SAMLOFF IM, 1968, GASTROENTEROLOGY, V55, P575
   Scalabrino G, 2005, EXP NEUROL, V192, P463, DOI 10.1016/j.expneurol.2004.12.020
   Simpson JA, 1960, SCOT MED J, V5, P419, DOI [DOI 10.1177/003693306000501001, 10.1177/003693306000501001]
   TUNCER EN, 2003, NEUROL SCI, V24, P34
   ZITTOUN J, 1979, SCAND J HAEMATOL, V23, P442
NR 18
TC 12
Z9 12
U1 0
U2 1
PU SCIENTIFIC COMMUNICATIONS INTERNATIONAL LTD.
PI TAIPEI
PA NO 1, CHANG-TE ST, TAIPEI, 100, TAIWAN
SN 0929-6646
J9 J FORMOS MED ASSOC
JI J. Formos. Med. Assoc.
PD NOV
PY 2006
VL 105
IS 11
BP 946
EP 949
DI 10.1016/S0929-6646(09)60181-9
PG 4
WC Medicine, General & Internal
WE Science Citation Index Expanded (SCI-EXPANDED)
SC General & Internal Medicine
GA 109SD
UT WOS:000242328000010
PM 17098697
OA Bronze
DA 2022-10-25
ER

PT S
AU Bartoccioni, E
   Marino, M
   Evoli, A
   Ruegg, MA
   Scuderi, F
   Provenzano, C
AF Bartoccioni, E
   Marino, M
   Evoli, A
   Ruegg, MA
   Scuderi, F
   Provenzano, C
BE Agius, MA
   Richman, DP
   Fairclough, RH
   Maselli, RA
TI Identification of disease-specific autoantibodies in seronegative
   myasthenia gravis
SO MYASTHENIA GRAVIS AND RELATED DISORDERS: BIOMCHEMICAL BASIS FOR DISEASE
   OF THE NEUROMUSCULAR JUNCTION
SE ANNALS OF THE NEW YORK ACADEMY OF SCIENCES
LA English
DT Article; Proceedings Paper
CT 10th International Conference on Myasthenia Gravis and Related Disorders
CY MAY, 2002
CL KEY BISCAYNE, FLORIDA
SP New York Acad Sci, Myasthenia Gravis Fdn Amer Inc
DE myasthenia gravis; muscle-specific kinase; MuSK; seronegative
   myasthenia; autoantibody; autoimmunity
ID ACETYLCHOLINE-RECEPTOR; ANTIBODIES
C1 Catholic Univ, Inst Gen Pathol, I-00168 Rome, Italy.
   Catholic Univ, Inst Neurol, I-00168 Rome, Italy.
   Univ Basel, Biozentrum, CH-4051 Basel, Switzerland.
RP Bartoccioni, E (corresponding author), Catholic Univ, Inst Gen Pathol, Largo Francesco Vito 1, I-00168 Rome, Italy.
RI Evoli, Amelia/AAD-6807-2022; Ruegg, Markus/X-7256-2019; Provenzano,
   Carlo/D-4573-2012
OI Ruegg, Markus/0000-0002-4974-9384; Provenzano,
   Carlo/0000-0001-5476-5517; MARINO, Mariapaola/0000-0001-9155-6378
CR Blaes F, 2000, ANN NEUROL, V47, P504, DOI 10.1002/1531-8249(200004)47:4<504::AID-ANA14>3.0.CO;2-Q
   Evoli A, 1996, NEUROMUSCULAR DISORD, V6, P155, DOI 10.1016/0960-8966(96)00009-0
   Hoch W, 2001, NAT MED, V7, P365, DOI 10.1038/85520
   MOSSMAN S, 1986, LANCET, V1, P116
   PROVENZANO C, 1988, J NEUROL NEUROSUR PS, V51, P1228, DOI 10.1136/jnnp.51.9.1228
   Scuderi F, 2002, LAB INVEST, V82, P1139, DOI 10.1097/01.LAB.0000028144.48023.9B
NR 6
TC 1
Z9 1
U1 0
U2 2
PU NEW YORK ACAD SCIENCES
PI NEW YORK
PA 2 EAST 63RD ST, NEW YORK, NY 10021 USA
SN 0077-8923
BN 1-57331-396-3
J9 ANN NY ACAD SCI
JI Ann.NY Acad.Sci.
PY 2003
VL 998
BP 356
EP 358
DI 10.1196/annals.1254.041
PG 3
WC Biochemistry & Molecular Biology; Immunology; Multidisciplinary
   Sciences; Neurosciences
WE Conference Proceedings Citation Index - Science (CPCI-S); Science Citation Index Expanded (SCI-EXPANDED)
SC Biochemistry & Molecular Biology; Immunology; Science & Technology -
   Other Topics; Neurosciences & Neurology
GA BX68C
UT WOS:000186107400040
PM 14592896
DA 2022-10-25
ER

PT J
AU Gajdos, P
   Salva, MAQ
AF Gajdos, P
   Salva, MAQ
TI Sleep disordered breathing and myastenia gravis.
SO REVUE NEUROLOGIQUE
LA French
DT Article; Proceedings Paper
CT 15th Congress of the French-Society-for-Sleep-Research/7th Meeting of
   the Sleep Group of the Society-of-French-Speaking-Lung-Specialists
CY NOV 08-10, 2000
CL MONTPELLIER, FRANCE
SP French Soc Sleep Res, Soc French Speaking Lung Specialists, Sleep Grp
ID MYASTHENIA-GRAVIS; CEREBROSPINAL-FLUID; APNEA
AB A sleep apnea syndrome is described by several studies in patients with myasthenia gravis. Apnea and hypopnea are mainly not obstructive and occur predominantly in rapid eye movement (REM) sleep. They are associated with oxygen desaturation. Although the sleep apnea index is not correlated with myasthenia gravis severity, it becomes less important as myasthenia gravis improves.
   Risk factors for the development of sleep apnea in myasthenia gravis patients are age, restrictive pulmonary syndrome, diaphragmatic weakness and daytime alveolar hypoventilation.
   Sleep apnea are not related to a central cholinergic effect in myasthenia gravis caused either by anticholinesterase used to treat myasthenia gravis or by antibodies to muscle acetylcholine receptors.
   Indeed acetylcholine receptors in brain are antigenically distinct from acetylcholine receptors in skeletal muscle. Sleep apneas are more likely caused by peripheral mechanisms. Correlation between sleep apnea and total lung capacity as well as the importance of diaphragmatic weakness in myasthenic patients may explain their predominance in REM sleep and their reduction with clinical improvement in the myasthenia gravis.
C1 Hop Ray Poincare, Serv Reanimat Med, F-92380 Garches, France.
RP Gajdos, P (corresponding author), Hop Ray Poincare, Serv Reanimat Med, F-92380 Garches, France.
CR Amino A, 1998, J NEUROL, V245, P77, DOI 10.1007/s004150050181
   Keesey JC, 1999, J NEUROL SCI, V170, P77, DOI 10.1016/S0022-510X(99)00205-1
   KEESEY JC, 1978, LANCET, V1, P777
   LEFVERT AK, 1977, LANCET, V2, P351
   Manni R, 1995, ITAL J NEUROL SCI, V16, P589, DOI 10.1007/BF02230908
   MENNUNI G, 1993, ACTA NEUROL NAPOLI, V4, P253
   MIERJEDRZEJOWICZ AK, 1988, AM REV RESPIR DIS, V138, P867, DOI 10.1164/ajrccm/138.4.867
   PAPAZIAN O, 1976, NEUROLOGY, V26, P311, DOI 10.1212/WNL.26.4.311
   QUERASALVA MA, 1992, ANN NEUROL, V31, P86, DOI 10.1002/ana.410310116
   Shintani S, 1989, Rinsho Shinkeigaku, V29, P547
   Stepansky R, 1997, ACTA MED AUST, V24, P128
   WHITING PJ, 1987, J NEUROIMMUNOL, V16, P205, DOI 10.1016/0165-5728(87)90075-0
NR 12
TC 6
Z9 6
U1 0
U2 0
PU MASSON EDITEUR
PI PARIS 06
PA 120 BLVD SAINT-GERMAIN, 75280 PARIS 06, FRANCE
SN 0035-3787
J9 REV NEUROL-FRANCE
JI Rev. Neurol.
PD NOV
PY 2001
VL 157
IS 11
BP S145
EP S147
PN 2
PG 3
WC Clinical Neurology
WE Conference Proceedings Citation Index - Science (CPCI-S); Science Citation Index Expanded (SCI-EXPANDED)
SC Neurosciences & Neurology
GA 504GU
UT WOS:000172849600031
PM 11924028
DA 2022-10-25
ER

PT J
AU LINDSTROM, JM
   LENNON, VA
   SEYBOLD, ME
   WHITTINGHAM, S
AF LINDSTROM, JM
   LENNON, VA
   SEYBOLD, ME
   WHITTINGHAM, S
TI EXPERIMENTAL AUTOIMMUNE MYASTHENIA-GRAVIS AND MYASTHENIA-GRAVIS -
   BIOCHEMICAL AND IMMUNOCHEMICAL ASPECTS
SO ANNALS OF THE NEW YORK ACADEMY OF SCIENCES
LA English
DT Article
C1 SALK INST BIOL STUDIES,SAN DIEGO,CA 92112.
   VET ADM HOSP,LA JOLLA,CA 92037.
   UNIV CALIF SAN DIEGO,LA JOLLA,CA 92037.
   WALTER & ELIZA HALL INST,MELBOURNE,AUSTRALIA.
CR ABRAMSKY O, 1975, CLIN EXP IMMUNOL, V19, P11
   AHARONOV A, 1975, P NATL ACAD SCI USA, V72, P1456, DOI 10.1073/pnas.72.4.1456
   ALMON RR, 1974, SCIENCE, V186, P55, DOI 10.1126/science.186.4158.55
   BENDER AN, 1975, LANCET, V1, P607
   BEVAN S, IN PRESS
   BIESECKE.G, 1973, BIOCHEMISTRY-US, V12, P4403, DOI 10.1021/bi00746a017
   CHANG HW, 1974, P NATL ACAD SCI USA, V71, P2113, DOI 10.1073/pnas.71.5.2113
   ENGEL AG, 1975, ANN NY ACAD SCI
   FAMBROUGH DM, 1973, SCIENCE, V182, P293, DOI 10.1126/science.182.4109.293
   HAZDAI R, 1975, NATURE, V256, P128
   HEILBRONN E, 1974, J NEUROCHEM, V22, P315, DOI 10.1111/j.1471-4159.1974.tb11597.x
   HEILBRONNER E, 1975, J NEUROL SCI, V24, P59, DOI 10.1016/0022-510X(75)90008-8
   HUCHO F, 1973, FEBS LETT, V38, P11, DOI 10.1016/0014-5793(73)80500-9
   KARLIN A, 1973, P NATL ACAD SCI USA, V70, P3636, DOI 10.1073/pnas.70.12.3636
   KARLSSON E, 1971, EUR J BIOCHEM, V21, P1, DOI 10.1111/j.1432-1033.1971.tb01433.x
   KLETT RP, 1973, J BIOL CHEM, V248, P6841
   KYTE J, 1974, J BIOL CHEM, V249, P3652
   LAEMMLI UK, 1970, NATURE, V227, P680, DOI 10.1038/227680a0
   LAMBERT EH, 1975, ANN NY ACAD SCI
   LEE CY, 1972, J CHROMATOGR, V72, P71, DOI 10.1016/0021-9673(72)80009-8
   LENNON VA, 1975, J EXP MED, V141, P1365, DOI 10.1084/jem.141.6.1365
   LENNON VA, 1971, LANCET, V1, P630
   LENNON VA, 1975, ANN NY ACAD SCI
   Lindstrom J., 1974, SYNAPTIC TRANSMISSIO, P191
   LINDSTROM JA, IN PRESS
   MEUNIER JC, 1974, EUR J BIOCHEM, V45, P371, DOI 10.1111/j.1432-1033.1974.tb03563.x
   MICHAELSON DM, 1974, P NATL ACAD SCI USA, V71, P4768, DOI 10.1073/pnas.71.12.4768
   MORROD PJ, 1975, BIOCHEM BIOPH RES CO, V63, P335, DOI 10.1016/S0006-291X(75)80048-9
   PATRICK J, 1973, SCIENCE, V180, P871, DOI 10.1126/science.180.4088.871
   PATRICK J, 1975, BIOCHEM BIOPH RES CO, V64, P219, DOI 10.1016/0006-291X(75)90241-7
   PATRICK J, 1973, P NATL ACAD SCI USA, V70, P3334, DOI 10.1073/pnas.70.12.3334
   PERLO VP, 1966, NEUROLOGY, V16, P431, DOI 10.1212/WNL.16.5.431
   SATYAMURTI S, 1975, SCIENCE, V187, P955, DOI 10.1126/science.1145181
   SCHMIDT J, 1973, ANAL BIOCHEM, V52, P349, DOI 10.1016/0003-2697(73)90036-5
   SCHOFFENIELS E, 1957, BIOCHIM BIOPHYS ACTA, V26, P1, DOI 10.1016/0006-3002(57)90047-1
   SEYBOLD ME, 1974, NEW ENGL J MED, V290, P81, DOI 10.1056/NEJM197401102900204
   SEYBOLD ME, 1975, ANN NY ACAD SCI
   Simpson JA, 1960, SCOT MED J, V5, P419, DOI [DOI 10.1177/003693306000501001, 10.1177/003693306000501001]
   SUGIYAMA H, 1973, FEBS LETT, V35, P124, DOI 10.1016/0014-5793(73)80592-7
   WESTALL FC, 1971, NATURE, V229, P22, DOI 10.1038/229022a0
NR 40
TC 267
Z9 271
U1 0
U2 2
PU NEW YORK ACAD SCIENCES
PI NEW YORK
PA 2 E 63RD ST, NEW YORK, NY 10021
SN 0077-8923
J9 ANN NY ACAD SCI
JI Ann.NY Acad.Sci.
PY 1976
VL 274
IS MAY28
BP 254
EP 274
DI 10.1111/j.1749-6632.1976.tb47691.x
PG 21
WC Multidisciplinary Sciences
WE Science Citation Index Expanded (SCI-EXPANDED)
SC Science & Technology - Other Topics
GA BV364
UT WOS:A1976BV36400019
PM 1066988
DA 2022-10-25
ER

PT J
AU Lee, MC
   Hsiao, TH
   Chuang, HN
   Lee, LW
   Chi, PL
   Tsai, HM
   Mao, CL
   Hsu, CP
AF Lee, Ming-Ching
   Hsiao, Tzu-Hung
   Chuang, Han-Ni
   Lee, Li-Wen
   Chi, Pei-Ling
   Tsai, Hui-Mei
   Mao, Chien-Lin
   Hsu, Chung-Ping
TI Molecular profiling of thymoma with myasthenia gravis: Risk factors of
   developing myasthenia gravis in thymoma patients
SO LUNG CANCER
LA English
DT Article
DE Thymoma; Myasthenia gravis; HIF3A
ID HYPOXIA-INDUCIBLE FACTORS; FACTOR BINDING PROTEIN-1; THYMIC
   EPITHELIAL-CELLS; IGF-I; GENE; PATHOPHYSIOLOGY; TUMORIGENESIS;
   TRANSCRIPTION; ANGIOGENESIS; EXPRESSION
AB Objective: Thymoma is a rare epithelial tumor arising from the thymus in the anterior mediastinum. Nearly 50% of patients with thymoma develop myasthenia gravis, which is an indication of a poor long-term prognosis. Here, we identified specific and effective molecular markers for predicting in the development of myasthenia gravis patients with thymoma.
   Material and methods: We investigated molecular profiling based on RNA-sequencing (RNA-seq) for myasthenia gravis development in patients with thymoma. RNA was extracted from 34 patients with thymoma, 16 of whom had myasthenic and 18 of whom did not, and transcriptome profiles were analyzed through next-generation sequencing.
   Results: We discovered 140 differential expressed genes associated with myasthenia gravis in thymoma patients. The four genes, hypoxia-inducible factor 3 alpha (HIF3A), insulin-like growth factor-binding protein 1, pyruvate dehydrogenase kinase, and Kruppel-like factor 15 were differentially expressed in patients with thymoma who has myasthenia gravis and were validated by quantitative polymerase chain reaction. HIF3A expression was significantly higher in patients with myasthenia gravis than in those without.
   Conclusion: HIF3A is aberrantly expressed in patient with thymoma who has myasthenia gravis and may be involved in the development of myasthenia gravis in thymoma patient.
C1 [Lee, Ming-Ching; Lee, Li-Wen; Hsu, Chung-Ping] Taichung Vet Gen Hosp, Dept Surg, Div Thorac Surg, Taichung 40705, Taiwan.
   [Lee, Ming-Ching] Natl Yang Ming Univ, Inst Clin Med, Taipei 11221, Taiwan.
   [Hsiao, Tzu-Hung; Chuang, Han-Ni; Tsai, Hui-Mei; Mao, Chien-Lin] Taichung Vet Gen Hosp, Dept Med Res, Taichung 40705, Taiwan.
   [Hsiao, Tzu-Hung] Fu Jen Catholic Univ, Dept Publ Hlth, New Taipei 24205, Taiwan.
   [Hsiao, Tzu-Hung] Natl Chung Hsing Univ, Inst Genom & Bioinformat, Taichung 40227, Taiwan.
   [Chi, Pei-Ling] Kaohsiung Vet Gen Hosp, Dept Med Educ & Res, Kaohsiung 81362, Taiwan.
   [Chi, Pei-Ling] Kaohsiung Vet Gen Hosp, Dept Pathol & Lab Med, Kaohsiung 81362, Taiwan.
   [Hsu, Chung-Ping] Tzu Chi Univ, Sch Med, Hualien 77002, Taiwan.
   [Hsu, Chung-Ping] Buddist Tzu Chi Hosp, Dept Surg, Div Thorc Surg, Hualien 97002, Taiwan.
RP Hsu, CP (corresponding author), Buddist Tzu Chi Hosp, Dept Surg, Div Thorc Surg, Hualien 97002, Taiwan.
EM cliffhsu@gmail.com
OI Chi, Belinda/0000-0003-0332-6682; Lee, Ming-Ching/0000-0002-7984-848X
FU Ministry of Science and Technology, Taiwan [MOST 105-2314-B075A-007,
   MOST 105-2314-B075A-006-MY-2]; Taichung Veterans General Hospital and
   Taichung Veterans General Hospital Chiayi Branch Joint Research Program
   [TCVGH-VHCY1048603]
FX This work was supported by the Ministry of Science and Technology,
   Taiwan [grant numbers MOST 105-2314-B075A-007 and MOST
   105-2314-B075A-006-MY-2] and Taichung Veterans General Hospital and
   Taichung Veterans General Hospital Chiayi Branch Joint Research Program
   [grant number TCVGH-VHCY1048603].
CR Anders S, 2015, BIOINFORMATICS, V31, P166, DOI 10.1093/bioinformatics/btu638
   Anders S, 2010, GENOME BIOL, V11, DOI 10.1186/gb-2010-11-10-r106
   Anderson MS, 2002, SCIENCE, V298, P1395, DOI 10.1126/science.1075958
   Caldwell CC, 2001, J IMMUNOL, V167, P6140, DOI 10.4049/jimmunol.167.11.6140
   Chi PL, 2015, MOL NEUROBIOL, V52, P277, DOI 10.1007/s12035-014-8869-4
   de Jong WK, 2008, EUR J CANCER, V44, P123, DOI 10.1016/j.ejca.2007.11.004
   Dobrowolny G, 2015, FRONT CELL NEUROSCI, V9, DOI 10.3389/fncel.2015.00463
   Du R, 2008, CANCER CELL, V13, P206, DOI 10.1016/j.ccr.2008.01.034
   Fisch S, 2007, P NATL ACAD SCI USA, V104, P7074, DOI 10.1073/pnas.0701981104
   Girard N, 2009, J THORAC ONCOL, V4, P119, DOI 10.1097/JTO.0b013e31818e105c
   GRAY GF, 1979, AM J SURG PATHOL, V3, P235, DOI 10.1097/00000478-197906000-00006
   Guerrera F, 2015, EUR J CARDIO-THORAC, V48, P48, DOI 10.1093/ejcts/ezu368
   Hoffman BG, 2006, GENES IMMUN, V7, P101, DOI 10.1038/sj.gene.6364270
   Huang DW, 2009, NAT PROTOC, V4, P44, DOI 10.1038/nprot.2008.211
   Huang DW, 2009, NUCLEIC ACIDS RES, V37, P1, DOI 10.1093/nar/gkn923
   Inoue M, 1998, CLIN EXP IMMUNOL, V112, P419
   JONES JI, 1993, P NATL ACAD SCI USA, V90, P10553, DOI 10.1073/pnas.90.22.10553
   Jun Jonathan C, 2017, Curr Sleep Med Rep, V3, P1, DOI 10.1007/s40675-017-0062-7
   Kanai T, 2017, ANN NEUROL, V82, P841, DOI 10.1002/ana.25087
   Kashyap MK, 2015, TUMOR BIOL, V36, P8247, DOI 10.1007/s13277-015-3972-3
   Kumar R, 2015, WORLD J CLIN CASES, V3, P980, DOI 10.12998/wjcc.v3.i12.980
   Leclerc D, 2017, BRIT J CANCER, V116, P930, DOI 10.1038/bjc.2017.38
   LEWIS JE, 1987, CANCER, V60, P2727, DOI 10.1002/1097-0142(19871201)60:11<2727::AID-CNCR2820601125>3.0.CO;2-D
   Lindstrom JM, 2000, MUSCLE NERVE, V23, P453, DOI 10.1002/(SICI)1097-4598(200004)23:4<453::AID-MUS3>3.0.CO;2-O
   Liu ZB, 2014, J BIOL CHEM, V289, P29739, DOI 10.1074/jbc.M114.584821
   MA JX, 1994, SYNAPSE, V17, P225, DOI 10.1002/syn.890170403
   Mamlouk S, 2013, INT J CANCER, V132, P2721, DOI 10.1002/ijc.27901
   Manring H, 2014, FRONT PHYSIOL, V5, DOI 10.3389/fphys.2014.00037
   Marinova TT, 2008, APMIS, V116, P50, DOI 10.1111/j.1600-0463.2008.00666.x
   Maurer M, 2015, ACTA NEUROPATHOL COM, V3, DOI 10.1186/s40478-014-0179-6
   Michiels C, 2004, AM J PATHOL, V164, P1875, DOI 10.1016/S0002-9440(10)63747-9
   MONDEN Y, 1988, J SURG ONCOL, V38, P151, DOI 10.1002/jso.2930380305
   Mori T, 2005, J BIOL CHEM, V280, P12867, DOI 10.1074/jbc.M410515200
   Mou HB, 2018, INT J RADIAT BIOL, V94, P495, DOI 10.1080/09553002.2018.1454618
   Niu WH, 2018, CELL DEATH DIS, V9, DOI 10.1038/s41419-018-0536-7
   Nyomba BLG, 1997, J CLIN ENDOCR METAB, V82, P2177, DOI 10.1210/jc.82.7.2177
   Okumura M, 1999, J THORAC CARDIOV SUR, V117, P605, DOI 10.1016/S0022-5223(99)70343-0
   Palamiuc L, 2015, EMBO MOL MED, V7, P526, DOI 10.15252/emmm.201404433
   Pfeiffer S, 2016, SCI REP-UK, V6, DOI 10.1038/srep27969
   Romi F, 2017, CURR OPIN IMMUNOL, V49, P9, DOI 10.1016/j.coi.2017.07.006
   SALYER WR, 1976, CANCER, V37, P229, DOI 10.1002/1097-0142(197601)37:1<229::AID-CNCR2820370133>3.0.CO;2-2
   Semenza GL, 2003, ANNU REV MED, V54, P17, DOI 10.1146/annurev.med.54.101601.152418
   Talks KL, 2000, AM J PATHOL, V157, P411, DOI 10.1016/S0002-9440(10)64554-3
   Trapnell C, 2012, NAT PROTOC, V7, P562, DOI 10.1038/nprot.2012.016
   Trapnell C, 2009, BIOINFORMATICS, V25, P1105, DOI 10.1093/bioinformatics/btp120
   Van Kolen K, 2010, THORAC CANCER, V1, P133, DOI 10.1111/j.1759-7714.2010.00028.x
   Walter LM, 2018, EBIOMEDICINE, V31, P226, DOI 10.1016/j.ebiom.2018.04.024
   Weis CA, 2015, J THORAC ONCOL, V10, P367, DOI 10.1097/JTO.0000000000000393
   Wong SC, 2018, MOL CANCER THER, V17, P140, DOI 10.1158/1535-7163.MCT-17-0471
   Zhao M, 2018, CELL PHYSIOL BIOCHEM, V45, P2213, DOI 10.1159/000488166
NR 50
TC 5
Z9 6
U1 4
U2 8
PU ELSEVIER IRELAND LTD
PI CLARE
PA ELSEVIER HOUSE, BROOKVALE PLAZA, EAST PARK SHANNON, CO, CLARE, 00000,
   IRELAND
SN 0169-5002
EI 1872-8332
J9 LUNG CANCER
JI Lung Cancer
PD JAN
PY 2020
VL 139
BP 157
EP 164
DI 10.1016/j.lungcan.2019.11.007
PG 8
WC Oncology; Respiratory System
WE Science Citation Index Expanded (SCI-EXPANDED)
SC Oncology; Respiratory System
GA KE7QE
UT WOS:000508745400025
PM 31809976
DA 2022-10-25
ER

PT J
AU ODA, K
   ITO, Y
AF ODA, K
   ITO, Y
TI MYASTHENIA-GRAVIS - ANTIBODIES TO ACETYLCHOLINE-RECEPTOR IN OCULAR
   MYASTHENIA-GRAVIS
SO JOURNAL OF NEUROLOGY
LA English
DT Article
C1 KYUSHU UNIV,FAC MED,DEPT PHARMACOL,FUKUOKA 812,JAPAN.
CR ALMON RR, 1976, ANN NY ACAD SCI, V274, P235, DOI 10.1111/j.1749-6632.1976.tb47689.x
   APPEL SH, 1975, NEW ENGL J MED, V293, P760, DOI 10.1056/NEJM197510092931508
   HOROWITZ SH, 1978, MUSCLE NERVE, V1, P432, DOI 10.1002/mus.880010519
   HOROWITZ SH, 1975, ARCH NEUROL-CHICAGO, V32, P84, DOI 10.1001/archneur.1975.00490440034004
   LEFVERT AK, 1978, J NEUROL NEUROSUR PS, V41, P394, DOI 10.1136/jnnp.41.5.394
   LINDSTROM J, 1977, CLIN IMMUNOL IMMUNOP, V7, P36, DOI 10.1016/0090-1229(77)90027-7
   LINDSTROM JM, 1976, NEUROLOGY, V26, P1054, DOI 10.1212/WNL.26.11.1054
   MITTAG T, 1976, NEW ENGL J MED, V294, P691, DOI 10.1056/NEJM197603252941303
   MONNIER VM, 1977, CLIN EXP IMMUNOL, V29, P16
   ODA K, 1980, NEUROLOGY, V30, P543, DOI 10.1212/WNL.30.5.543
   TSUJIHATA M, 1979, NEUROLOGY, V29, P654, DOI 10.1212/WNL.29.5.654
   Vincent A, 1979, Adv Cytopharmacol, V3, P269
   WALSH FB, 1969, CLIN NEUROOPHTHALMOL, V2, P1277
NR 13
TC 25
Z9 25
U1 0
U2 3
PU SPRINGER VERLAG
PI NEW YORK
PA 175 FIFTH AVE, NEW YORK, NY 10010
SN 0340-5354
J9 J NEUROL
JI J. Neurol.
PY 1981
VL 225
IS 4
BP 251
EP 258
DI 10.1007/BF00313297
PG 8
WC Clinical Neurology
WE Science Citation Index Expanded (SCI-EXPANDED)
SC Neurosciences & Neurology
GA ME903
UT WOS:A1981ME90300003
PM 6169804
DA 2022-10-25
ER

PT J
AU Da Cunha, FMB
AF Da Cunha, FMB
TI Myasthenia gravis: Study of 153 patients
SO ARQUIVOS DE NEURO-PSIQUIATRIA
LA English
DT Article
DE myasthenia gravis; treatment; thymectomy
C1 Univ Fed Parana, BR-80060000 Curitiba, Parana, Brazil.
OI Bezerra Cunha, Francisco Marcos/0000-0002-9842-6573
NR 0
TC 0
Z9 0
U1 0
U2 0
PU ASSOC ARQUIVOS DE NEURO- PSIQUIATRIA
PI SAO PAULO SP
PA PR AMADEU AMARAL 47/33, 01327-010 SAO PAULO SP, BRAZIL
SN 0004-282X
J9 ARQ NEURO-PSIQUIAT
JI Arq. Neuro-Psiquiatr.
PD SEP
PY 1998
VL 56
IS 3A
BP 512
EP 513
PG 2
WC Neurosciences; Psychiatry
WE Science Citation Index Expanded (SCI-EXPANDED)
SC Neurosciences & Neurology; Psychiatry
GA 108KR
UT WOS:000075266000029
DA 2022-10-25
ER

PT J
AU Takamori, S
   Hayashi, A
   Tayama, K
   Ohtsuka, S
   Hiraki, H
   Shirouzu, K
AF Takamori, S
   Hayashi, A
   Tayama, K
   Ohtsuka, S
   Hiraki, H
   Shirouzu, K
TI Thymolipoma associated with myasthenia gravis
SO SCANDINAVIAN CARDIOVASCULAR JOURNAL
LA English
DT Article
DE thymolipoma; myasthenia gravis; thymectomy; thymic tissue
AB In a 29-year-old woman with myasthenia gravis and no visible mediastinal mass, the resected thymus was found to contain a small thymolipoma. Relief of the neuromuscular symptoms followed thymectomy. A very small thymolipoma may be associated with myasthenia gravis even if the content of though thymic tissue is low.
RP Takamori, S (corresponding author), KURUME UNIV,SCH MED,DEPT SURG 1,67 ASAHI MACHI,KURUME,FUKUOKA 830,JAPAN.
CR Hall GFM, 1948, BRIT J SURG, V36, P321
   ISEKI M, 1990, AM J SURG PATHOL, V14, P395, DOI 10.1097/00000478-199004000-00014
   LEMARCHADOUR F, 1991, AM J SURG PATHOL, V15, P802
   MARCHEVSKY AM, 1992, SURG PATHOLOGY MED, P151
   OSSERMAN KE, 1971, MT SINAI J MED, V38, P497
   OTTO HF, 1982, CANCER, V50, P1623, DOI 10.1002/1097-0142(19821015)50:8<1623::AID-CNCR2820500827>3.0.CO;2-M
   REINTGEN D, 1978, ARCH PATHOL LAB MED, V102, P463
NR 7
TC 10
Z9 10
U1 0
U2 0
PU SCANDINAVIAN UNIVERSITY PRESS
PI OSLO
PA PO BOX 2959 TOYEN, JOURNAL DIVISION CUSTOMER SERVICE, N-0608 OSLO,
   NORWAY
SN 1401-7431
J9 SCAND CARDIOVASC J
JI Scand. Cardiovasc. J.
PY 1997
VL 31
IS 4
BP 241
EP 242
DI 10.3109/14017439709041754
PG 2
WC Cardiac & Cardiovascular Systems
WE Science Citation Index Expanded (SCI-EXPANDED)
SC Cardiovascular System & Cardiology
GA XR604
UT WOS:A1997XR60400008
PM 9291545
DA 2022-10-25
ER

PT S
AU Wang, W
   Milani, M
   Okita, D
   Ostlie, N
   Conti-Fine, BM
AF Wang, W
   Milani, M
   Okita, D
   Ostlie, N
   Conti-Fine, BM
BE Agius, MA
   Richman, DP
   Fairclough, RH
   Maselli, RA
TI Epitope repertoire of Th1 and Th2 cells reactive with the mouse muscle
   AChR alpha subunit in C57Bl/6 mice
SO MYASTHENIA GRAVIS AND RELATED DISORDERS: BIOMCHEMICAL BASIS FOR DISEASE
   OF THE NEUROMUSCULAR JUNCTION
SE ANNALS OF THE NEW YORK ACADEMY OF SCIENCES
LA English
DT Article; Proceedings Paper
CT 10th International Conference on Myasthenia Gravis and Related Disorders
CY MAY, 2002
CL KEY BISCAYNE, FLORIDA
SP New York Acad Sci, Myasthenia Gravis Fdn Amer Inc
DE C57Bl/6 mice; T cells; Th1; Th2; myasthenia gravis; experimental
   autoimmune myasthenia gravis; epitope
ID MYASTHENIA-GRAVIS; ACETYLCHOLINE-RECEPTOR
C1 Univ Minnesota, Dept Biochem Mol Biol & Biophys, Minneapolis, MN 55455 USA.
   Univ Minnesota, Dept Pharmacol, Minneapolis, MN 55455 USA.
RP Wang, W (corresponding author), Univ Minnesota, Dept Biochem Mol Biol & Biophys, 321 Church St SE,6-155 Jackson Hall, Minneapolis, MN 55455 USA.
CR BELLOBONO IR, 1993, RAD CURING POLYM SCI, V4, P151
   CONTIFINE B, 1997, MYASTHENIA GRAVIS IM
   DRACHMAN DB, 1994, NEW ENGL J MED, V330, P1797, DOI 10.1056/NEJM199406233302507
   Karachunski PI, 2000, J IMMUNOL, V164, P5236, DOI 10.4049/jimmunol.164.10.5236
   Lindstrom JM, 2000, MUSCLE NERVE, V23, P453, DOI 10.1002/(SICI)1097-4598(200004)23:4<453::AID-MUS3>3.0.CO;2-O
   MANFREDI AA, 1992, NEUROLOGY, V42, P1092, DOI 10.1212/WNL.42.5.1092
   O'Garra A, 1998, IMMUNITY, V8, P275, DOI 10.1016/S1074-7613(00)80533-6
   Ostlie NS, 2001, J IMMUNOL, V166, P4853, DOI 10.4049/jimmunol.166.8.4853
   TZARTOS SJ, 1991, MOL NEUROBIOL, V5, P1, DOI 10.1007/BF02935610
NR 9
TC 1
Z9 2
U1 0
U2 1
PU NEW YORK ACAD SCIENCES
PI NEW YORK
PA 2 EAST 63RD ST, NEW YORK, NY 10021 USA
SN 0077-8923
BN 1-57331-396-3
J9 ANN NY ACAD SCI
JI Ann.NY Acad.Sci.
PY 2003
VL 998
BP 384
EP 387
DI 10.1196/annals.1254.046
PG 4
WC Biochemistry & Molecular Biology; Immunology; Multidisciplinary
   Sciences; Neurosciences
WE Conference Proceedings Citation Index - Science (CPCI-S); Science Citation Index Expanded (SCI-EXPANDED)
SC Biochemistry & Molecular Biology; Immunology; Science & Technology -
   Other Topics; Neurosciences & Neurology
GA BX68C
UT WOS:000186107400045
PM 14592901
DA 2022-10-25
ER

PT J
AU Velez-Santamaria, V
   Nedkova, V
   Diez, L
   Homedes, C
   Alberti, MA
   Casasnovas, C
AF Velez-Santamaria, Valentina
   Nedkova, Velina
   Diez, Laura
   Homedes, Christian
   Alberti, M. Antonia
   Casasnovas, Carlos
TI Eculizumab as a promising treatment in thymoma-associated myasthenia
   gravis
SO THERAPEUTIC ADVANCES IN NEUROLOGICAL DISORDERS
LA English
DT Article
DE case report; complement inhibitor; eculizumab; myasthenia gravis;
   refractory; thymoma
AB Myasthenia gravis is a chronic autoimmune disorder caused by antibodies directed against the neuromuscular junction. Some patients may have an associated thymoma, which confers a worse prognosis. Eculizumab, a monoclonal antibody that inhibits the activation of terminal complement, has recently been approved for the treatment of refractory generalized myasthenia gravis. This is an early case report of thymoma-associated refractory myasthenia gravis successfully treated with eculizumab in a real-world setting.
C1 [Casasnovas, Carlos] Bellvitge Univ Hosp, Neuromuscular Unit, Neurol Dept, N-N Feixa Llarga St, Barcelona 08906, Spain.
   [Velez-Santamaria, Valentina] Bellvitge Biomed Res Inst IDIBELL, Neurometab Dis Grp, Barcelona, Spain.
   [Velez-Santamaria, Valentina; Nedkova, Velina; Diez, Laura; Homedes, Christian; Alberti, M. Antonia] Bellvitge Univ Hosp, Neurol Dept, Barcelona, Spain.
RP Casasnovas, C (corresponding author), Bellvitge Univ Hosp, Neuromuscular Unit, Neurol Dept, N-N Feixa Llarga St, Barcelona 08906, Spain.
EM carloscasasnovas@bellvitgehospital.cat
RI Velez-Santamaria, Valentina/AAK-9852-2021
OI Velez Santamaria, Valentina/0000-0001-7782-2473
FU CERCA Program/Generalitat de Catalunya
FX The authors disclosed receipt of the following financial support for the
   research, authorship, and/or publication of this article: CERCA
   Program/Generalitat de Catalunya.
CR Binks S, 2016, J NEUROL, V263, P826, DOI 10.1007/s00415-015-7963-5
   Cetin H, 2018, SEMIN NEUROL, V38, P344, DOI 10.1055/s-0038-1660500
   Dhillon S, 2018, DRUGS, V78, P367, DOI 10.1007/s40265-018-0875-9
   Engel-Nitz NM, 2018, MUSCLE NERVE, V58, P99, DOI 10.1002/mus.26114
   Gilhus NE, 2015, LANCET NEUROL, V14, P1023, DOI 10.1016/S1474-4422(15)00145-3
   Howard JF, 2017, LANCET NEUROL, V16, P976, DOI 10.1016/S1474-4422(17)30369-1
   Maggi L, 2008, J NEUROIMMUNOL, V201, P237, DOI 10.1016/j.jneuroim.2008.07.012
   Marx A, 2010, AUTOIMMUNITY, V43, P413, DOI 10.3109/08916930903555935
   Phillips William D, 2016, F1000Res, V5, DOI 10.12688/f1000research.8206.1
   Suh Joome, 2013, Yale Journal of Biology and Medicine, V86, P255
NR 10
TC 6
Z9 6
U1 1
U2 4
PU SAGE PUBLICATIONS LTD
PI LONDON
PA 1 OLIVERS YARD, 55 CITY ROAD, LONDON EC1Y 1SP, ENGLAND
SN 1756-2856
EI 1756-2864
J9 THER ADV NEUROL DISO
JI Ther. Adv. Neurol. Disord.
PD JUN
PY 2020
VL 13
AR 1756286420932035
DI 10.1177/1756286420932035
PG 4
WC Clinical Neurology
WE Science Citation Index Expanded (SCI-EXPANDED)
SC Neurosciences & Neurology
GA MI6DI
UT WOS:000547495600001
PM 32655688
OA gold, Green Published
DA 2022-10-25
ER

PT J
AU SZOBOR, A
AF SZOBOR, A
TI MYASTHENIA-GRAVIS - FAMILIAL OCCURRENCE A STUDY OF 1100
   MYASTHENIA-GRAVIS PATIENTS
SO ACTA MEDICA HUNGARICA
LA English
DT Article
RP SZOBOR, A (corresponding author), FERENC JAHN TEACHING HOSP,DEPT NEUROL,KOVES STR 2-4,H-1024 BUDAPEST,HUNGARY.
NR 0
TC 19
Z9 21
U1 0
U2 0
PU AKADEMIAI KIADO
PI BUDAPEST
PA PO BOX 245, H-1519 BUDAPEST, HUNGARY
SN 0236-5286
J9 ACTA MED HUNG
JI Acta Med. Hung.
PY 1989
VL 46
IS 1
BP 13
EP 21
PG 9
WC Medicine, General & Internal
WE Science Citation Index Expanded (SCI-EXPANDED)
SC General & Internal Medicine
GA AL720
UT WOS:A1989AL72000002
PM 2771581
DA 2022-10-25
ER

PT J
AU Yilmaz, V
   Maillard, S
   Truffault, F
   Bolgert, F
   Behin, A
   Regnard, JF
   Berrih-Aknin, S
   Le Panse, R
AF Yilmaz, Vuslat
   Maillard, Solene
   Truffault, Frederique
   Bolgert, Francis
   Behin, Anthony
   Regnard, Jean-Francois
   Berrih-Aknin, Sonia
   Le Panse, Rozen
TI Regulatory B cells in myasthenia gravis are differentially affected by
   therapies
SO ANNALS OF CLINICAL AND TRANSLATIONAL NEUROLOGY
LA English
DT Article
ID ARTHRITIS
AB We analyzed the number and functionality of regulatory B (Breg) cells in well-defined myasthenia gravis patients. We first showed a decreased number of circulating CD19(+)CD24(++)CD38(++) Breg cells and an altered functionality of Breg cells in untreated myasthenia gravis patients. Next, we demonstrated that the proportion of circulating Breg cells was restored in myasthenia gravis patients after thymectomy, probably as Breg cells could be sequestered in the myasthenia gravis thymus. In contrast, corticosteroid treatments did not restore and decreased even more the proportion of Breg cells in myasthenia gravis patients. These results clearly demonstrated that two distinct immunomodulatory therapies affect differentially Breg cells.
C1 [Yilmaz, Vuslat] Istanbul Univ, Aziz Sancar Inst Expt Med Res DETAE, Dept Neurosci, Istanbul, Turkey.
   [Maillard, Solene; Truffault, Frederique; Berrih-Aknin, Sonia; Le Panse, Rozen] Sorbonne Univ, INSERM, AIM, Ctr Res Myol,UMRS974, Paris, France.
   [Bolgert, Francis] Pitie Salptriere Hosp, AP HP, Dept Neurol, Paris, France.
   [Behin, Anthony] Pitie Salptriere Hosp, AP HP, AIM, Neuromuscular Dis Ctr, Paris, France.
   [Regnard, Jean-Francois] Rene Descartes Univ, Cochin Hosp Paris, AP HP, Dept Thorac Surg, Paris, France.
RP Le Panse, R (corresponding author), UPMC Sorbonne Univ, Ctr Res Myol, INSERM AIM UMRS974, 105 Blvd Hop, F-75013 Paris, France.
EM rozen.lepanse@upmc.fr
RI YILMAZ, VUSLAT/AAB-9205-2020; Berrih‐Aknin, Sonia/F-8025-2013; Le Panse,
   Rozen/B-8945-2013
OI Berrih‐Aknin, Sonia/0000-0001-9199-4175; TRUFFAULT,
   Frederique/0000-0003-1284-8634; Le Panse, Rozen/0000-0001-7522-5974
FU TUBITAK 2219 - Post-Doctoral Research Fellowship Program
   [1059B191300672]; "Association Francaise contre les Myopathies" (AFM)
FX The study was supported by grants from the joint TUBITAK 2219 -
   Post-Doctoral Research Fellowship Program (1059B191300672) and from the
   "Association Francaise contre les Myopathies" (AFM).
CR Audo R, 2014, ARTHRITIS RHEUMATOL, V66, pS168, DOI 10.1002/art.38666
   Berrih-Aknin S, 2014, J AUTOIMMUN, V52, P90, DOI 10.1016/j.jaut.2013.12.011
   Blair PA, 2010, IMMUNITY, V32, P129, DOI 10.1016/j.immuni.2009.11.009
   De Winter J.C., 2013, PRACTICAL ASSESSMENT, V18, P1, DOI 10.7275/e4r6-dj05
   Fillatreau S, 2008, NAT REV IMMUNOL, V8, P391, DOI 10.1038/nri2315
   Flores-Borja F, 2013, SCI TRANSL MED, V5, DOI 10.1126/scitranslmed.3005407
   Guptill JT, 2015, NEUROL-NEUROIMMUNOL, V2, DOI 10.1212/NXI.0000000000000077
   Karim MR, 2017, FRONT NEUROL, V8, DOI 10.3389/fneur.2017.00043
   Knippenberg S, 2011, J NEUROIMMUNOL, V239, P80, DOI 10.1016/j.jneuroim.2011.08.019
   Lehmann-Horn K, 2016, NEUROL-NEUROIMMUNOL, V3, DOI 10.1212/NXI.0000000000000212
   Mantegazza R, 2011, NEUROPSYCH DIS TREAT, V7, P151, DOI 10.2147/NDT.S8915
   Matsushita T, 2008, J CLIN INVEST, V118, P3420, DOI 10.1172/JCI36030
   Mauri C, 2003, J EXP MED, V197, P489, DOI 10.1084/jem.20021293
   Quan C, 2015, J NEUROIMMUNOL, V282, P45, DOI 10.1016/j.jneuroim.2015.03.016
   Rosser EC, 2015, IMMUNITY, V42, P607, DOI 10.1016/j.immuni.2015.04.005
   Sheng JR, 2016, J NEUROIMMUNOL, V297, P38, DOI 10.1016/j.jneuroim.2016.05.004
   Sheng JR, 2014, J IMMUNOL, V193, P2669, DOI 10.4049/jimmunol.1303397
   Sun F, 2014, MUSCLE NERVE, V49, P487, DOI 10.1002/mus.23951
   Wolfe GI, 2016, NEW ENGL J MED, V375, P511, DOI 10.1056/NEJMoa1602489
   Yi JS, 2017, FRONT NEUROL, V8, DOI 10.3389/fneur.2017.00034
NR 20
TC 11
Z9 11
U1 0
U2 6
PU WILEY
PI HOBOKEN
PA 111 RIVER ST, HOBOKEN 07030-5774, NJ USA
SN 2328-9503
J9 ANN CLIN TRANSL NEUR
JI Ann. Clin. Transl. Neurol.
PD NOV
PY 2018
VL 5
IS 11
BP 1408
EP 1414
DI 10.1002/acn3.645
PG 7
WC Clinical Neurology; Neurosciences
WE Science Citation Index Expanded (SCI-EXPANDED)
SC Neurosciences & Neurology
GA HA9RZ
UT WOS:000450644900009
PM 30480034
OA Green Published, gold
DA 2022-10-25
ER

PT J
AU Yilmaz, S
   Gokben, S
   Serdaroglu, G
   Akcay, A
AF Yilmaz, Sanem
   Gokben, Sarenur
   Serdaroglu, Gul
   Akcay, Ayfer
TI Early-Onset Acquired Myasthenia Gravis Secondary to Anti-Muscle-Specific
   Kinase Autoantibodies
SO JOURNAL OF CHILD NEUROLOGY
LA English
DT Article
DE autoimmune myasthenia gravis; muscle-specific kinase antibody
ID MUSK-ANTIBODY; FEATURES
AB Autoimmune myasthenia gravis is rarely seen during infancy. Similar to adults, 85% to 90% of generalized pediatric myasthenia gravis cases have acetylcholine receptor antibodies. Approximately 30% of the remaining cases have antibodies against muscle-specific kinase. Information on the clinical course, treatment alternatives, and prognosis of pediatric muscle-specific kinase antibody-positive myasthenia gravis is limited because of the small number of cases. Here, we present a 14-month-old girl with muscle-specific kinase antibody-positive myasthenia gravis as one of the youngest patients described so far in the literature.
C1 [Yilmaz, Sanem; Gokben, Sarenur; Serdaroglu, Gul; Akcay, Ayfer] Ege Univ, Fac Med, Dept Pediat, Div Child Neurol, Izmir, Turkey.
RP Yilmaz, S (corresponding author), Ege Univ, Fac Med, Dept Pediat, Div Child Neurol, TR-35100 Bornova, Turkey.
EM sanem.yilmaz@ege.edu.tr
RI Arduç Akçay, Ayfer/ABC-5021-2021
CR Anlar B, 2009, PEDIATR NEUROL, V40, P455, DOI 10.1016/j.pediatrneurol.2008.11.014
   Behin A, 2008, NEUROMUSCULAR DISORD, V18, P443, DOI 10.1016/j.nmd.2008.03.006
   Duman O, 2011, EUR J PAEDIATR NEURO, V15, pS97
   Evoli A, 2010, CURR OPIN NEUROL, V23, P536, DOI 10.1097/WCO.0b013e32833c32af
   Guptill JT, 2011, MUSCLE NERVE, V44, P36, DOI 10.1002/mus.22006
   Hoch W, 2001, NAT MED, V7, P365, DOI 10.1038/85520
   Kostera-Pruszczyk A, 2009, J NEUROL, V256, P1780, DOI 10.1007/s00415-009-5215-2
   Murai H, 2006, NEUROLOGY, V67, P174, DOI 10.1212/01.wnl.0000223835.51268.12
   Murray Earnest L, 2010, J Clin Neuromuscul Dis, V12, P76, DOI 10.1097/CND.0b013e3181f8a9aa
   Ohta K, 2007, EUR J NEUROL, V14, P1029, DOI 10.1111/j.1468-1331.2007.01870.x
   Pasnoor M, 2010, MUSCLE NERVE, V41, P370, DOI 10.1002/mus.21533
   Sanders DB, 2008, J NEUROIMMUNOL, V201, P85, DOI 10.1016/j.jneuroim.2008.05.032
   Saulat B, 2007, NEUROLOGY, V69, P803, DOI 10.1212/01.wnl.0000267694.45244.f4
   Tsiamalos P, 2009, EUR J NEUROL, V16, P925, DOI 10.1111/j.1468-1331.2009.02624.x
   Vincent A, 2003, LANCET NEUROL, V2, P99, DOI 10.1016/S1474-4422(03)00306-5
   Zhou L, 2004, MUSCLE NERVE, V30, P55, DOI 10.1002/mus.20069
NR 16
TC 0
Z9 0
U1 0
U2 6
PU SAGE PUBLICATIONS INC
PI THOUSAND OAKS
PA 2455 TELLER RD, THOUSAND OAKS, CA 91320 USA
SN 0883-0738
EI 1708-8283
J9 J CHILD NEUROL
JI J. Child Neurol.
PD JAN
PY 2014
VL 29
IS 1
BP 108
EP 110
DI 10.1177/0883073812467689
PG 3
WC Clinical Neurology; Pediatrics
WE Science Citation Index Expanded (SCI-EXPANDED)
SC Neurosciences & Neurology; Pediatrics
GA 282UY
UT WOS:000329200300021
PM 23234677
DA 2022-10-25
ER

PT J
AU Ware, TL
   Ryan, MM
   Kornberg, AJ
AF Ware, Tyson L.
   Ryan, Monique M.
   Kornberg, Andrew J.
TI Autoimmune myasthenia gravis, immunotherapy and thymectomy in children
SO NEUROMUSCULAR DISORDERS
LA English
DT Article
DE Autoimmune myasthenia gravis; Immunotherapy; Thymectomy; Children
ID CHILDHOOD
AB Autoimmune myasthenia gravis is a rare condition in children. Identifying antibodies directed against the acetylcholine receptor is helpful in making the diagnosis. However, seronegative cases do exist and need to be distinguished from congenital forms of myasthenia. There is little published experience to inform the judicious management of autoimmune myasthenia gravis in children. En this article, we report our experience in the management of 12 cases of autoimmune myasthenia gravis in children in the modern era of medical immunotherapy and thymectomy. Crown Copyright (c) 2011 Published by Elsevier B.V. All rights reserved.
C1 [Ware, Tyson L.; Ryan, Monique M.; Kornberg, Andrew J.] Univ Melbourne, Dept Neurol, Royal Childrens Hosp, Murdoch Childrens Res Inst, Melbourne, Vic, Australia.
RP Ware, TL (corresponding author), Royal Childrens Hosp, Dept Neurol, Flemington Rd, Parkville, Vic 3052, Australia.
EM tyson.ware@rch.org.au
RI Ryan, Monique Marie/AAG-9870-2019
OI Ryan, Monique/0000-0001-6397-1910
CR Andrews IP, 1998, ANN NY ACAD SCI, V841, P789
   Andrews PI, 1998, ANN NY ACAD SCI, V841, P789, DOI 10.1111/j.1749-6632.1998.tb11020.x
   Chiang LM, 2009, MUSCLE NERVE, V39, P423, DOI 10.1002/mus.21195
   Dunand M, 2010, J NEUROL, V257, P338, DOI 10.1007/s00415-009-5318-9
   Gilbert ME, 2007, ARCH NEUROL-CHICAGO, V64, P1790, DOI 10.1001/archneur.64.12.1790
   Jaretzki A, 2000, NEUROLOGY, V55, P16, DOI 10.1212/WNL.55.1.16
   Kupersmith MJ, 2009, J NEUROL, V256, P1314, DOI 10.1007/s00415-009-5120-8
   Parr JR, 2007, DEV MED CHILD NEUROL, V49, P629, DOI 10.1111/j.1469-8749.2007.00629.x
   Pineles SL, 2010, AM J OPHTHALMOL, V150, P453, DOI 10.1016/j.ajo.2010.05.002
   Tracy MM, 2009, J CHILD NEUROL, V24, P454, DOI 10.1177/0883073808325653
NR 10
TC 16
Z9 17
U1 0
U2 3
PU PERGAMON-ELSEVIER SCIENCE LTD
PI OXFORD
PA THE BOULEVARD, LANGFORD LANE, KIDLINGTON, OXFORD OX5 1GB, ENGLAND
SN 0960-8966
J9 NEUROMUSCULAR DISORD
JI Neuromusc. Disord.
PD FEB
PY 2012
VL 22
IS 2
BP 118
EP 121
DI 10.1016/j.nmd.2011.08.007
PG 4
WC Clinical Neurology; Neurosciences
WE Science Citation Index Expanded (SCI-EXPANDED)
SC Neurosciences & Neurology
GA 902KI
UT WOS:000301036600003
PM 21911294
DA 2022-10-25
ER

PT J
AU Illac, C
   Boudat, AM
   Larrieu, JM
   Delisle, MB
AF Illac, Claire
   Boudat, Anne-Marie
   Larrieu, Jean-Marc
   Delisle, Marie-Bernadette
TI Giant cell myositis and myasthenia gravis: A case report
SO ANNALES DE PATHOLOGIE
LA French
DT Article
DE Giant cell myositis; Granulomatous myositis; Myasthenia gravis
ID GRANULOMATOUS MYOSITIS
AB We report the case of a 63-year-old patient with muscular weakness in the context of a myasthenia gravis evolving for 4 years. Although myasthenia gravis was under control, aggravation of muscular weakness led to perform a muscular biopsy. It showed a giant cell myositis, which is usually described in sarcoidosis but can also be found in a context of mysositis associated with myasthenia gravis. (C) 2012 Elsevier Masson SAS. All rights reserved.
C1 [Illac, Claire; Delisle, Marie-Bernadette] CHU Toulouse Rangueil, Serv Anat Pathol & Histol Cytol, F-31059 Toulouse 9, France.
   [Boudat, Anne-Marie] Ctr Hosp Bigorre, Serv Anat & Cytol Pathol, F-65013 Tarbes 9, France.
   [Larrieu, Jean-Marc] Ctr Hosp Bigorre, Serv Neurol, F-65013 Tarbes 9, France.
RP Illac, C (corresponding author), CHU Toulouse Rangueil, Serv Anat Pathol & Histol Cytol, 1,Ave Prof Jean Poulhes,TSA 50032, F-31059 Toulouse 9, France.
EM claire.illac@gmail.com
CR Gdynia HJ, 2008, NERVENARZT, V79, P470, DOI 10.1007/s00115-007-2405-y
   Le Roux K, 2007, MUSCLE NERVE, V35, P171, DOI 10.1002/mus.20683
   PASCUZZI RM, 1986, ARCH NEUROL-CHICAGO, V43, P621, DOI 10.1001/archneur.1986.00520060079025
   Prayson RA, 1999, AM J CLIN PATHOL, V112, P63
   Suzuki S, 2009, ARCH NEUROL-CHICAGO, V66, P1334, DOI 10.1001/archneurol.2009.229
   Takanashi T, 1997, J NEUROL SCI, V145, P41, DOI 10.1016/S0022-510X(96)00237-7
   Tanahashi Norio, 2004, Keio J Med, V53, P30
   Zamecnik J, 2007, NEUROMUSCULAR DISORD, V17, P935, DOI 10.1016/j.nmd.2007.05.010
NR 8
TC 6
Z9 6
U1 0
U2 2
PU MASSON EDITEUR
PI MOULINEAUX CEDEX 9
PA 21 STREET CAMILLE DESMOULINS, ISSY, 92789 MOULINEAUX CEDEX 9, FRANCE
SN 0242-6498
J9 ANN PATHOL
JI Ann. Pathol.
PD FEB
PY 2013
VL 33
IS 1
BP 53
EP 56
DI 10.1016/j.annpat.2012.09.226
PG 4
WC Pathology
WE Science Citation Index Expanded (SCI-EXPANDED)
SC Pathology
GA 119HJ
UT WOS:000317088100008
PM 23472896
DA 2022-10-25
ER

PT J
AU Devic, P
   Choumert, A
   Vukusic, S
   Confavreux, C
   Petiot, P
AF Devic, Perrine
   Choumert, Ariane
   Vukusic, Sandra
   Confavreux, Christian
   Petiot, Philippe
TI Myopathic camptocormia associated with myasthenia gravis
SO CLINICAL NEUROLOGY AND NEUROSURGERY
LA English
DT Article
DE Camptocormia; Myasthenia gravis; Myopathy
ID DROPPED HEAD
C1 [Devic, Perrine; Petiot, Philippe] Univ Lyon 1, Hop Croix Rousse, Ctr Reference Malad Neuromusculaires, F-69365 Lyon, France.
   [Devic, Perrine; Vukusic, Sandra; Confavreux, Christian] Univ Lyon 1, Hop Neurol Pierre Wertheimer, Serv Neurol A, F-69365 Lyon, France.
   [Choumert, Ariane] Univ Lyon 1, Hop Neurol Pierre Wertheimer, Serv Neurol C, F-69365 Lyon, France.
RP Devic, P (corresponding author), Hop Croix Rousse, Ctr Reference Malad Neuromusculaires, 93 Grande Rue Croix Rousse, F-69319 Lyon 4, France.
EM perrine3112@yahoo.fr
CR D'Amelio M, 2007, NEUROL SCI, V28, P104, DOI 10.1007/s10072-007-0796-y
   Farrugia ME, 2006, BRAIN, V129, P1481, DOI 10.1093/brain/awl095
   Finsterer J, 2010, EUR NEUROL, V64, P1, DOI 10.1159/000314897
   Kataoka H, 2012, J NEUROL NEUROSUR PS, V83, P469, DOI 10.1136/jnnp-2011-300311
   Rodolico C, 2004, MUSCLE NERVE, V29, P329, DOI 10.1002/mus.10543
NR 5
TC 8
Z9 8
U1 0
U2 1
PU ELSEVIER SCIENCE BV
PI AMSTERDAM
PA PO BOX 211, 1000 AE AMSTERDAM, NETHERLANDS
SN 0303-8467
J9 CLIN NEUROL NEUROSUR
JI Clin. Neurol. Neurosurg.
PD AUG
PY 2013
VL 115
IS 8
BP 1488
EP 1489
DI 10.1016/j.clineuro.2012.11.015
PG 2
WC Clinical Neurology; Surgery
WE Science Citation Index Expanded (SCI-EXPANDED)
SC Neurosciences & Neurology; Surgery
GA 198NJ
UT WOS:000322929300055
PM 23265561
DA 2022-10-25
ER

PT J
AU SOUAN, ML
   GEFFARD, M
AF SOUAN, ML
   GEFFARD, M
TI IMMUNOLOGICAL SIMILARITIES BETWEEN AN EXPERIMENTAL AUTOIMMUNE
   MYASTHENIA-GRAVIS MODEL AND HUMAN MYASTHENIA-GRAVIS
SO NEUROSCIENCE LETTERS
LA English
DT Article
RP SOUAN, ML (corresponding author), INST BIOCHIM CELLULAIRE & NEUROCHIM,CNRS,NEUROIMMUNOL LAB,1 RUE CAMILLE ST SAENS,F-33077 BORDEAUX,FRANCE.
CR APPEL SH, 1975, NEW ENGL J MED, V293, P760, DOI 10.1056/NEJM197510092931508
   BRADLEY RJ, 1978, LANCET, V2, P96
   DWYER DS, 1983, NATURE, V301, P611, DOI 10.1038/301611a0
   GEFFARD M, 1985, NEUROSCI LETT, V57, P1, DOI 10.1016/0304-3940(85)90031-X
   GEFFARD M, 1985, SCIENCE, V229, P77, DOI 10.1126/science.3892687
   HEILBRONN E, 1978, MUSCLE NERVE, V1, P427, DOI 10.1002/mus.880010518
   JERNE NK, 1974, ANN INST PASTEUR IMM, VC125, P373
   LEFVERT AK, 1981, ANN NY ACAD SCI, V377, P125, DOI 10.1111/j.1749-6632.1981.tb33728.x
   LEFVERT AK, 1985, J NEUROIMMUNOL, V9, P41, DOI 10.1016/S0165-5728(85)80005-9
   LEFVERT AK, 1978, J NEUROL NEUROSUR PS, V41, P394, DOI 10.1136/jnnp.41.5.394
   LEFVERT AK, 1981, SCAND J IMMUNOL, V13, P493, DOI 10.1111/j.1365-3083.1981.tb00161.x
   LINDSTROM JM, 1976, NEUROLOGY, V26, P1054, DOI 10.1212/WNL.26.11.1054
   MONNIER VM, 1977, CLIN EXP IMMUNOL, V29, P16
   MOREL E, 1982, NOUV PRESSE MED, V11, P1849
   OOSTERHUIS HJG, 1964, J NEUROL SCI, V1, P512, DOI 10.1016/0022-510X(64)90171-6
   SOUAN ML, 1985, J NEUROIMMUNOL, V9, P327, DOI 10.1016/S0165-5728(85)80033-3
   SOUAN ML, ANN NY ACAD SCI
   SOUAN ML, 1986, NEUROSCI LETT, V64, P33
   VINCENT A, 1980, PHYSIOL REV, V60, P756, DOI 10.1152/physrev.1980.60.3.756
NR 19
TC 1
Z9 2
U1 0
U2 0
PU ELSEVIER SCI IRELAND LTD
PI CLARE
PA CUSTOMER RELATIONS MANAGER, BAY 15, SHANNON INDUSTRIAL ESTATE CO, CLARE,
   IRELAND
SN 0304-3940
J9 NEUROSCI LETT
JI Neurosci. Lett.
PD AUG 4
PY 1986
VL 68
IS 3
BP 282
EP 287
DI 10.1016/0304-3940(86)90503-3
PG 6
WC Neurosciences
WE Science Citation Index Expanded (SCI-EXPANDED)
SC Neurosciences & Neurology
GA D5619
UT WOS:A1986D561900005
PM 2427976
DA 2022-10-25
ER

PT J
AU Putman, MT
   Wise, RA
AF Putman, MT
   Wise, RA
TI Myasthenia gravis and upper airway obstruction
SO CHEST
LA English
DT Article
DE flow volume loop; myasthenia gravis; upper airway obstruction
ID RESPIRATORY-FAILURE; DISORDERS
AB Respiratory impairment in myasthenia gravis is usually attributed to weakness of the diaphragm and thoracic chest wall muscles, and is rarely attributed to upper airway obstruction. Myasthenia gravis is characterized by weakness of the striated muscles and usually affects those innervated by the bulbar cranial nerves. Weakness of these bulbar and upper airway muscles can lead to upper airway obstruction. To our knowledge, there are only five case reports in the literature associating upper airway obstruction,vith myasthenia gravis. Therefore, we attempted to further define its occurrence in myasthenia gravis patients by reviewing their flow volume loops. We present a case of upper airway obstruction causing respiratory symptoms in a myasthenia gravis patient. We then surveyed a total of 61 patients with myasthenia gravis who were tested in our pulmonary function laboratory between February 1990 and August 1993. Of these 61 patients, 12 had flow volume loops and 7 of these 12 disclosed a pattern of extrathoracic upper airway obstruction. The FVC was 80% or more in five of seven patients. Our data suggest that upper airway obstruction is much more common in patients with myasthenia gravis than previously recognized. In conclusion, we recommend the performance of flow volume loops in patients with myasthenia gravis to evaluate their respiratory impairment.
RP Putman, MT (corresponding author), JOHNS HOPKINS UNIV HOSP,DEPT PULM & CRIT CARE MED,BALTIMORE,MD 21287, USA.
OI Wise, Robert/0000-0002-8353-2349
CR BAYDUR A, 1991, CHEST, V99, P330, DOI 10.1378/chest.99.2.330
   CALCATERRA T C, 1972, Transactions of the American Academy of Ophthalmology and Oto-Laryngology, V76, P308
   COLP C, 1980, CHEST, V77, P218, DOI 10.1378/chest.77.2.218
   CORMIER Y, 1979, CHEST, V75, P423, DOI 10.1378/chest.75.4.423
   DUSHAY KM, 1990, CHEST, V97, P232, DOI 10.1378/chest.97.1.232
   FOULKS MCJ, 1981, SO MED J, V74, P1423
   FRIEDMAN S, 1966, LARYNGOSCOPE, V76, P1520, DOI 10.1002/lary.5540760903
   GRACEY DR, 1984, CHEST, V85, P739, DOI 10.1378/chest.85.6.739
   Ip M S, 1985, Ann Acad Med Singap, V14, P442
   JAIN S, 1984, INDIAN J MED RES, V79, P806
   MAGYAR P, 1979, EUR NEUROL, V18, P59, DOI 10.1159/000115054
   MARLOWE F I, 1989, Ear Nose and Throat Journal, V68, P472
   MIERJEDRZEJOWICZ AK, 1988, AM REV RESPIR DIS, V138, P867, DOI 10.1164/ajrccm/138.4.867
   QUERASALVA MA, 1992, ANN NEUROL, V31, P86, DOI 10.1002/ana.410310116
   Roy T M, 1991, J Ky Med Assoc, V89, P169
   SCHMIDTNOWARA WW, 1984, ARCH NEUROL-CHICAGO, V41, P567, DOI 10.1001/archneur.1984.04050170117030
   Shintani S, 1989, Rinsho Shinkeigaku, V29, P547
   VINCKEN W, 1986, CHEST, V90, P52, DOI 10.1378/chest.90.1.52
   ZULUETA JJ, 1994, CLIN CHEST MED, V15, P683
NR 19
TC 23
Z9 23
U1 0
U2 3
PU AMER COLL CHEST PHYSICIANS
PI NORTHBROOK
PA 3300 DUNDEE ROAD, NORTHBROOK, IL 60062-2348
SN 0012-3692
J9 CHEST
JI Chest
PD FEB
PY 1996
VL 109
IS 2
BP 400
EP 404
DI 10.1378/chest.109.2.400
PG 5
WC Critical Care Medicine; Respiratory System
WE Science Citation Index Expanded (SCI-EXPANDED)
SC General & Internal Medicine; Respiratory System
GA TV429
UT WOS:A1996TV42900023
PM 8620712
DA 2022-10-25
ER

PT J
AU MYGLAND, A
   AARLI, JA
   HOFSTAD, H
   GILHUS, NE
AF MYGLAND, A
   AARLI, JA
   HOFSTAD, H
   GILHUS, NE
TI HEART-MUSCLE ANTIBODIES IN MYASTHENIA-GRAVIS
SO AUTOIMMUNITY
LA English
DT Article
DE MYASTHENIA GRAVIS; THYMOMA; HEART MUSCLE ANTIBODIES
RP MYGLAND, A (corresponding author), HAUKELAND HOSP,DEPT NEUROL,N-5021 BERGEN,NORWAY.
RI Hofstad, Håkon/H-2927-2019
OI Hofstad, Håkon/0000-0001-9523-4421
NR 0
TC 9
Z9 9
U1 0
U2 0
PU HARWOOD ACAD PUBL GMBH
PI READING
PA C/O STBS LTD, PO BOX 90, READING, BERKS, ENGLAND RG1 8JL
SN 0891-6934
J9 AUTOIMMUNITY
JI Autoimmunity
PY 1991
VL 10
IS 4
BP 263
EP 267
DI 10.3109/08916939109001899
PG 5
WC Immunology
WE Science Citation Index Expanded (SCI-EXPANDED)
SC Immunology
GA GR006
UT WOS:A1991GR00600001
PM 1772962
DA 2022-10-25
ER

PT J
AU Jordan, B
   Eger, K
   Zierz, S
AF Jordan, B.
   Eger, K.
   Zierz, S.
TI Polymyositis associated with thymoma
SO NERVENARZT
LA German
DT Article
DE Thymoma; Polymyositis; Paraneoplastic disease; Myasthenia gravis;
   Myocarditis
ID THYMIC EPITHELIAL TUMORS; MYASTHENIA-GRAVIS; MYOSITIS; DERMATOMYOSITIS;
   CLASSIFICATION
AB Neuromuscular diseases accompanying thymoma include myasthenia gravis, polymyositis, dermatomyositis, and neuromyotonia. Usually 50% of patients with thymoma develop myasthenia gravis. However, only 5% show polymyositis as an accompanying paraneoplastic phenomenon. We report the case of a patient with thymoma showing myasthenia gravis as well as polymyositis. Due to the simultaneous occurrence of these paraneoplastic diseases, the criteria for exact diagnosis (serum creatine kinase, EMG, ocular involvement) overlap. This diagnostic dilemma can appreciably complicate the therapeutic approach.
C1 [Jordan, B.; Eger, K.; Zierz, S.] Univ Halle Wittenberg, Klin & Poliklin Neurol, D-06097 Halle, Germany.
RP Jordan, B (corresponding author), Univ Halle Wittenberg, Klin & Poliklin Neurol, Ernst Grube Str 40, D-06097 Halle, Germany.
EM Berit.Jordan@medizin.uni-halle.de
CR Ago T, 1999, INTERNAL MED, V38, P155, DOI 10.2169/internalmedicine.38.155
   Avni I, 2006, MUSCLE NERVE, V34, P242, DOI 10.1002/mus.20526
   Budde JM, 2001, ANN THORAC SURG, V72, P197, DOI 10.1016/S0003-4975(01)02678-9
   Chen G, 2002, CANCER, V95, P420, DOI 10.1002/cncr.10665
   Evoli A, 2002, NEUROLOGY, V59, P1844, DOI 10.1212/01.WNL.0000032502.89361.0C
   Evoli A, 2007, J NEUROL, V254, P756, DOI 10.1007/s00415-006-0429-z
   FENICHEL G, 1966, ANN NY ACAD SCI, V135, P60, DOI 10.1111/j.1749-6632.1966.tb45463.x
   Hengstman GJD, 2006, MUSCLE NERVE, V34, P251, DOI 10.1002/mus.20546
   Herrmann DN, 2000, MUSCLE NERVE, V23, P1133, DOI 10.1002/1097-4598(200007)23:7<1133::AID-MUS20>3.0.CO;2-E
   Inoue Manabu, 2007, Rinsho Shinkeigaku, V47, P423
   KATABAMI S, 1995, INTERNAL MED, V34, P569, DOI 10.2169/internalmedicine.34.569
   Marx A, 1999, PATHOL RES PRACT, V195, P515, DOI 10.1016/S0344-0338(99)80001-6
   Milani M, 2003, ANN NY ACAD SCI, V998, P284, DOI 10.1196/annals.1254.032
   Muller-Hermelink HK, 2000, CURR OPIN ONCOL, V12, P426, DOI 10.1097/00001622-200009000-00007
   Mygland A, 2000, ARCH NEUROL-CHICAGO, V57, P527, DOI 10.1001/archneur.57.4.527
   Okumura M, 2008, GEN THORAC CARDIOVAS, V56, P10, DOI 10.1007/s11748-007-0177-8
   Raschilas F, 1999, ANN MED INTERNE, V150, P370
   Rini BI, 1999, ANN ONCOL, V10, P973, DOI 10.1023/A:1008321802223
   Saeki S, 1996, Nihon Ronen Igakkai Zasshi, V33, P532
   Smit EF, 2008, ANN ONCOL, V19, P309, DOI 10.1093/annonc/mdn471
   SOUADJIAN JV, 1974, ARCH INTERN MED, V134, P374, DOI 10.1001/archinte.134.2.374
   Van de Warrenburg BPC, 2002, MUSCLE NERVE, V25, P293, DOI 10.1002/mus.10022
   WEILLER PJ, 1984, ANN MED INTERNE, V135, P299
   Zamecnik J, 2007, NEUROMUSCULAR DISORD, V17, P935, DOI 10.1016/j.nmd.2007.05.010
NR 24
TC 5
Z9 6
U1 0
U2 0
PU SPRINGER
PI NEW YORK
PA 233 SPRING ST, NEW YORK, NY 10013 USA
SN 0028-2804
J9 NERVENARZT
JI Nervenarzt
PD JUN
PY 2009
VL 80
IS 6
BP 708
EP 711
DI 10.1007/s00115-009-2689-1
PG 4
WC Clinical Neurology; Psychiatry
WE Science Citation Index Expanded (SCI-EXPANDED)
SC Neurosciences & Neurology; Psychiatry
GA 462XO
UT WOS:000267392100012
PM 19347264
DA 2022-10-25
ER

PT J
AU Hwang, IH
   Lee, KN
   Kim, IY
   Lee, DW
   Lee, SB
   Kim, DS
   Song, SH
   Seong, EY
   Kwak, IS
AF Hwang, In Hye
   Lee, Kyung Nam
   Kim, Il Young
   Lee, Dong Won
   Lee, Soo Bong
   Kim, Dae Seong
   Song, Sang Heon
   Seong, Eun Young
   Kwak, Ihm Soo
TI Myasthenic Crisis After A Renal Transplant Successfully Treated With
   Intravenous Immunoglobulin
SO EXPERIMENTAL AND CLINICAL TRANSPLANTATION
LA English
DT Article
DE Kidney transplant; Myasthenia gravis; Intravenous immunoglobulin
ID NEUROMUSCULAR-TRANSMISSION; GRAVIS; THYMECTOMY; ANESTHESIA; PROPOFOL;
   REMIFENTANIL; COMBINATION; GUIDELINES; PREDNISONE; PATIENT
AB Myasthenia gravis is an autoimmune disease characterized by muscle weakness. Myasthenic crisis is a life-threatening complication of myasthenia gravis precipitated by several factors. We experienced a myasthenic crisis after a deceased-donor kidney transplant in a 35-year-old woman who already had been diagnosed with myasthenia gravis. She received mechanical ventilatory support and intravenous immunoglobulin for treatment of the myasthenic crisis. During the early posttransplant period, she recovered with immediate graft function, and her graft functioning did not deteriorate during the myasthenic crisis. We suggest that physicians be aware of worsening of myasthenia gravis when patients with myasthenia gravis undergo a kidney transplant.
C1 [Hwang, In Hye; Lee, Kyung Nam; Kim, Il Young; Lee, Dong Won; Lee, Soo Bong; Song, Sang Heon; Seong, Eun Young; Kwak, Ihm Soo] Pusan Natl Univ, Sch Med, Dept Internal Med, Yangsan 626770, Gyeongsangnam D, South Korea.
   [Kim, Dae Seong] Pusan Natl Univ, Sch Med, Dept Neurol, Yangsan 626770, Gyeongsangnam D, South Korea.
   [Hwang, In Hye; Lee, Kyung Nam; Kim, Il Young; Lee, Dong Won; Lee, Soo Bong; Kim, Dae Seong] Pusan Natl Univ, Yangsan Hosp, Res Inst Convergence Biomed Sci & Technol, Yangsan 626770, Gyeongsangnam D, South Korea.
   [Song, Sang Heon; Seong, Eun Young; Kwak, Ihm Soo] Pusan Natl Univ Hosp, Med Res Inst, Busan, South Korea.
RP Lee, SB (corresponding author), Pusan Natl Univ, Yangsan Hosp, Dept Internal Med, Div Nephrol, Yangsan 626770, Gyeongsangnam D, South Korea.
EM sbleemd@pusan.ac.kr
RI Kim, Il Young/ABG-2153-2021; Kim, Il Young/ABG-2156-2021
OI Kim, Il Young/0000-0002-1731-6357; 
CR ABRAMSKY O, 1975, ARCH NEUROL-CHICAGO, V32, P684, DOI 10.1001/archneur.1975.00490520054008
   Baraka A, 1999, CAN J ANAESTH, V46, P779, DOI 10.1007/BF03013915
   Barrons RW, 1997, PHARMACOTHERAPY, V17, P1220
   CANAL N, 1983, LANCET, V1, P1288
   CHAGNAC Y, 1985, NEUROLOGY, V35, P1219, DOI 10.1212/WNL.35.8.1219
   Chaudhuri A, 2009, QJM-INT J MED, V102, P97, DOI 10.1093/qjmed/hcn152
   Chevalley C, 2001, CAN J ANAESTH, V48, P446, DOI 10.1007/BF03028306
   Della Rocca G, 2003, CAN J ANAESTH, V50, P547, DOI 10.1007/BF03018638
   DENGLER R, 1979, PFLUG ARCH EUR J PHY, V380, P145, DOI 10.1007/BF00582150
   ELDER BF, 1971, ANESTH ANAL CURR RES, V50, P383
   Elovaara, 2009, EUR J NEUROL, V16, P547, DOI 10.1111/j.1468-1331.2009.02594.x
   Elovaara I, 2008, EUR J NEUROL, V15, P893, DOI 10.1111/j.1468-1331.2008.02246.x
   FRANK JH, 1987, NEUROLOGY, V37, P1400, DOI 10.1212/WNL.37.8.1400
   GAGE PW, 1976, BRIT J PHARMACOL, V57, P263, DOI 10.1111/j.1476-5381.1976.tb07476.x
   Gajdos P, 1997, ANN NEUROL, V41, P789, DOI 10.1002/ana.410410615
   Gilhus NE, 2011, NAT REV NEUROL, V7, P132, DOI 10.1038/nrneurol.2011.14
   Gritti P, 2009, ACTA ANAESTH SCAND, V53, P380, DOI 10.1111/j.1399-6576.2008.01853.x
   HOFMANN WW, 1977, ARCH NEUROL-CHICAGO, V34, P356, DOI 10.1001/archneur.1977.00500180050010
   Hubler M, 2000, EUR J ANAESTH, V17, P325, DOI 10.1046/j.1365-2346.2000.00671.x
   Juel VC, 2007, ORPHANET J RARE DIS, V2, DOI 10.1186/1750-1172-2-44
   MILLER RG, 1986, NEUROLOGY, V36, P729, DOI 10.1212/WNL.36.5.729
   Ng JM, 2006, ANESTH ANALG, V103, P256, DOI 10.1213/01.ANE.0000215230.64071.A5
   PASCUZZI RM, 1984, ANN NEUROL, V15, P291, DOI 10.1002/ana.410150316
   Phillips LH, 1996, NEUROLOGY, V47, P1233, DOI 10.1212/WNL.47.5.1233
   Sanders DB, 1991, NEUROLOGY CLIN PRACT, V2, P1819
   SEGGIA JCB, 1995, ARQ NEURO-PSIQUIAT, V53, P411, DOI 10.1590/S0004-282X1995000300007
   SELLMAN MS, 1985, SOUTHERN MED J, V78, P1208, DOI 10.1097/00007611-198510000-00017
   SEYBOLD ME, 1974, NEW ENGL J MED, V290, P81, DOI 10.1056/NEJM197401102900204
   SHAH A, 1993, CLIN NEUROPHARMACOL, V16, P97, DOI 10.1097/00002826-199304000-00001
   Skeie GO, 2010, EUR J NEUROL, V17, P893, DOI 10.1111/j.1468-1331.2010.03019.x
   Thomas CE, 1997, NEUROLOGY, V48, P1253, DOI 10.1212/WNL.48.5.1253
   THORLACIUS S, 1989, ACTA NEUROL SCAND, V80, P290, DOI 10.1111/j.1600-0404.1989.tb03881.x
   Trouth AJ, 2012, AUTOIMMUN DIS, V2012, DOI 10.1155/2012/874680
   VERMA P, 1992, CAN J NEUROL SCI, V19, P360, DOI 10.1017/S0317167100042001
   Weiner HL, 2001, IMMUNOL REV, V182, P207, DOI 10.1034/j.1600-065X.2001.1820117.x
   Wittbrodt ET, 1997, ARCH INTERN MED, V157, P399, DOI 10.1001/archinte.157.4.399
NR 36
TC 2
Z9 2
U1 0
U2 0
PU BASKENT UNIV
PI ANKARA
PA TASKENT CADDESI NO 77, KAT 4, BAHCELIEVLER, ANKARA, 06490, TURKEY
SN 1304-0855
J9 EXP CLIN TRANSPLANT
JI Exp. Clin. Transplant.
PD DEC
PY 2014
VL 12
IS 6
BP 555
EP 558
DI 10.6002/ect.2013.0203
PG 4
WC Transplantation
WE Science Citation Index Expanded (SCI-EXPANDED)
SC Transplantation
GA CN5DH
UT WOS:000358449500010
PM 24568644
DA 2022-10-25
ER

PT J
AU TROTTER, JL
   RINGEL, SP
   COOK, JD
   ENGEL, WK
   ELDEFRAWI, ME
   MCFARLIN, DE
AF TROTTER, JL
   RINGEL, SP
   COOK, JD
   ENGEL, WK
   ELDEFRAWI, ME
   MCFARLIN, DE
TI MORPHOLOGIC AND IMMUNOLOGICAL STUDIES IN EXPERIMENTAL AUTOIMMUNE
   MYASTHENIA-GRAVIS AND MYASTHENIA-GRAVIS
SO NEUROLOGY
LA English
DT Article
C1 NINCDS,MED NEUROL BRANCH,BETHESDA,MD 20014.
CR AARLI AJ, 1975, SCAND J IMMUNOL, V4, P849
   ABRAMSKY O, 1975, CLIN EXP IMMUNOL, V19, P11
   AHARONOV A, 1975, LANCET, V2, P340
   ALBUQUERQUE EX, 1976, EXP NEUROL, V51, P536, DOI 10.1016/0014-4886(76)90179-5
   ALMON RR, 1974, SCIENCE, V186, P55, DOI 10.1126/science.186.4158.55
   ALMON RR, 1976, BIOCHEMISTRY-US, V15, P3662, DOI 10.1021/bi00662a003
   ALMON RR, 1976, ANN NY ACAD SCI, V274, P235, DOI 10.1111/j.1749-6632.1976.tb47689.x
   APPEL SH, 1975, NEW ENGL J MED, V293, P760, DOI 10.1056/NEJM197510092931508
   BENDER AN, 1976, NEUROLOGY, V26, P477, DOI 10.1212/WNL.26.5.477
   BENDER AN, 1975, LANCET, V1, P607
   BERGUM GE, 1975, FIBONACCI QUART, V13, P19
   BROCKES JP, 1975, BIOCHEMISTRY-US, V14, P2100, DOI 10.1021/bi00681a009
   BROCKES JP, 1975, P NATL ACAD SCI USA, V72, P1368, DOI 10.1073/pnas.72.4.1368
   CASTLEMAN B, 1966, ANN NY ACAD SCI, V135, P496, DOI 10.1111/j.1749-6632.1966.tb45497.x
   CHANGEUX JP, 1975, HDB PSYCHOPHARMACOLO, V6, P235
   CHIU TH, 1974, EXP NEUROL, V43, P399, DOI 10.1016/0014-4886(74)90180-0
   ELDEFRAWI ME, 1975, ANN NY ACAD SCI, V264, P183, DOI 10.1111/j.1749-6632.1975.tb31483.x
   ENGEL A G, 1976, Journal of Neuropathology and Experimental Neurology, V35, P113
   ENGEL AG, 1976, ANN NY ACAD SCI, V274, P60, DOI 10.1111/j.1749-6632.1976.tb47676.x
   ENGEL WK, 1977, LANCET, V1, P1310
   ENGEL WK, 1974, ANN INTERN MED, V81, P225, DOI 10.7326/0003-4819-81-2-225
   FULPIUS BW, 1976, ANN NY ACAD SCI, V274, P116, DOI 10.1111/j.1749-6632.1976.tb47680.x
   GENKINS G, 1971, ANN NY ACAD SCI, V183, P369, DOI 10.1111/j.1749-6632.1971.tb30766.x
   GREEN DPL, 1975, PROC R SOC SER B-BIO, V189, P57, DOI 10.1098/rspb.1975.0041
   HEILBRONN E, 1976, ANN NY ACAD SCI, V274, P337, DOI 10.1111/j.1749-6632.1976.tb47696.x
   HEILBRONNER E, 1975, J NEUROL SCI, V24, P59, DOI 10.1016/0022-510X(75)90008-8
   HUNTER WM, 1962, NATURE, V194, P495, DOI 10.1038/194495a0
   LAMBERT EH, 1976, ANN NY ACAD SCI, V274, P300, DOI 10.1111/j.1749-6632.1976.tb47694.x
   LAPA AJ, 1974, EXP NEUROL, V43, P375, DOI 10.1016/0014-4886(74)90179-4
   LENNON VA, 1975, J EXP MED, V141, P1365, DOI 10.1084/jem.141.6.1365
   LENNON VA, 1976, ANN NY ACAD SCI, V274, P283, DOI 10.1111/j.1749-6632.1976.tb47693.x
   LEOVEY A, 1975, EUR NEUROL, V13, P422, DOI 10.1159/000114698
   LINDSTROM J, 1976, J SUPRAMOL STR CELL, V4, P389, DOI 10.1002/jss.400040310
   LINDSTROM JM, 1976, ANN NY ACAD SCI, V274, P254, DOI 10.1111/j.1749-6632.1976.tb47691.x
   MCFARLIN DE, 1971, J IMMUNOL, V106, P292
   MCFARLIN DE, 1968, J IMMUNOL, V101, P104
   PAPATESTAS AE, 1971, AM J MED, V50, P465, DOI 10.1016/0002-9343(71)90336-6
   PATRICK J, 1973, SCIENCE, V180, P871, DOI 10.1126/science.180.4088.871
   PATRICK J, 1973, P NATL ACAD SCI USA, V70, P3334, DOI 10.1073/pnas.70.12.3334
   PENN AS, 1976, ANN NY ACAD SCI, V274, P354, DOI 10.1111/j.1749-6632.1976.tb47697.x
   PENN AS, 1971, IMMUNOLOGICAL DISORD, P215
   RICHMAN DP, 1976, NEW ENGL J MED, V294, P694, DOI 10.1056/NEJM197603252941304
   SANDERS DB, 1976, ANN NY ACAD SCI, V274, P319, DOI 10.1111/j.1749-6632.1976.tb47695.x
   SARVEY JM, IN PRESS
   SEYBOLD ME, 1976, ANN NY ACAD SCI, V274, P275, DOI 10.1111/j.1749-6632.1976.tb47692.x
   SIMPSON JA, 1966, ANN NY ACAD SCI, V135, P506, DOI 10.1111/j.1749-6632.1966.tb45499.x
   Simpson JA, 1960, SCOT MED J, V5, P419, DOI [DOI 10.1177/003693306000501001, 10.1177/003693306000501001]
   STRAUSS AJL, 1966, ANN NY ACAD SCI, V135, P588
   WARMOLTS JR, 1972, NEW ENGL J MED, V286, P17, DOI 10.1056/NEJM197201062860104
NR 49
TC 14
Z9 14
U1 0
U2 1
PU LIPPINCOTT-RAVEN PUBL
PI PHILADELPHIA
PA 227 EAST WASHINGTON SQ, PHILADELPHIA, PA 19106
SN 0028-3878
J9 NEUROLOGY
JI Neurology
PY 1977
VL 27
IS 12
BP 1120
EP 1124
DI 10.1212/WNL.27.12.1120
PG 5
WC Clinical Neurology
WE Science Citation Index Expanded (SCI-EXPANDED)
SC Neurosciences & Neurology
GA EF081
UT WOS:A1977EF08100004
PM 73154
DA 2022-10-25
ER

PT J
AU Giallafos, E
   Zouvelou, V
   Maurogeni, S
   Stamboulis, E
AF Giallafos, Elias
   Zouvelou, Vasiliki
   Maurogeni, Sofia
   Stamboulis, Eleutherios
TI Subclinical cardiac involvement in thymomatous Myasthenia Gravis
SO HELLENIC JOURNAL OF CARDIOLOGY
LA English
DT Article
DE Myasthenia gravis; Cardiomyopathy; MRI; Holter
ID HEART; ANTIBODIES
C1 [Giallafos, Elias; Zouvelou, Vasiliki; Stamboulis, Eleutherios] Univ Athens, Dept Neurol 1, Athens, Greece.
   [Maurogeni, Sofia] Onass Heart Ctr, Athens, Greece.
RP Giallafos, E (corresponding author), Univ Athens, Dept Neurol 1, Athens, Greece.
EM gialaf@yahoo.com
RI ZOUVELOU, VASILIKI/GRX-4669-2022
OI ZOUVELOU, VASILIKI/0000-0002-4652-3582
FU Onassion Foundation; Hellenic Heart Society
FX Elias Giallafos has received scholarships from:; 1. Onassion Foundation;
   2. Hellenic Heart Society
CR Aarli JA, 2009, ARCH NEUROL-CHICAGO, V66, P1322, DOI 10.1001/archneurol.2009.231
   Bansal V, 2011, MUSCLE NERVE, V44, P990, DOI 10.1002/mus.22220
   GIBSON TC, 1975, AM HEART J, V90, P389, DOI 10.1016/0002-8703(75)90330-0
   MYGLAND A, 1994, AUTOIMMUNITY, V17, P327, DOI 10.3109/08916939409010673
   Suzuki S, 2009, ARCH NEUROL-CHICAGO, V66, P1334, DOI 10.1001/archneurol.2009.229
   Xu BY, 1998, J NEUROIMMUNOL, V91, P82, DOI 10.1016/S0165-5728(98)00159-3
NR 6
TC 2
Z9 2
U1 0
U2 0
PU HELLENIC CARDIOLOGICAL SOC
PI ATHENS
PA 6 POTAMIANOU ST, ATHENS, 11528, GREECE
SN 1109-9666
EI 2241-5955
J9 HELL J CARDIOL
JI Hell. J. Cardiol.
PD SEP-OCT
PY 2016
VL 57
IS 5
BP 345
EP 347
DI 10.1016/j.hjc.2017.01.024
PG 3
WC Cardiac & Cardiovascular Systems
WE Science Citation Index Expanded (SCI-EXPANDED)
SC Cardiovascular System & Cardiology
GA FG8HE
UT WOS:000410669800010
PM 28185979
OA gold
DA 2022-10-25
ER

PT J
AU Poulas, K
   Tsibri, E
   Papanastasiou, D
   Tsouloufis, T
   Marinou, M
   Tsantili, P
   Papapetropoulos, T
   Tzartos, SJ
AF Poulas, K
   Tsibri, E
   Papanastasiou, D
   Tsouloufis, T
   Marinou, M
   Tsantili, P
   Papapetropoulos, T
   Tzartos, SJ
TI Equal male and female incidence of myasthenia gravis
SO NEUROLOGY
LA English
DT Article
DE myasthenia gravis; epidemiology; incidence sex ratio
C1 Univ Patras, Sch Med, Univ Dept Neurol, Reg Univ Hosp Patras, GR-26110 Patras, Greece.
   Hellen Pasteur Inst, Dept Biochem, Athens 11521, Greece.
RP Tzartos, SJ (corresponding author), Hellen Pasteur Inst, Dept Biochem, 127 Vas Sofias Ave, Athens 11521, Greece.
RI Poulas, Konstantinos/L-4874-2018
OI Poulas, Konstantinos/0000-0002-5397-1543
CR Drachman DB, 1998, AUTOIMMUNE DISEASES, THIRD EDITION, P637
   Jacobson DL, 1997, CLIN IMMUNOL IMMUNOP, V84, P223, DOI 10.1006/clin.1997.4412
   Lindstrom J, 1981, Methods Enzymol, V74 Pt C, P432
   Marx A, 1997, VIRCHOWS ARCH, V430, P355, DOI 10.1007/s004280050044
   *NAT STAT SERV GRE, 1997, STAT YB GREEC YEAR 1
   Phillips LH, 1996, NEUROLOGY, V47, P1233, DOI 10.1212/WNL.47.5.1233
   Tzartos SJ, 1998, IMMUNOL REV, V163, P89, DOI 10.1111/j.1600-065X.1998.tb01190.x
NR 7
TC 10
Z9 10
U1 0
U2 1
PU LIPPINCOTT WILLIAMS & WILKINS
PI PHILADELPHIA
PA 530 WALNUT ST, PHILADELPHIA, PA 19106-3621 USA
SN 0028-3878
J9 NEUROLOGY
JI Neurology
PD MAR 14
PY 2000
VL 54
IS 5
BP 1202
EP 1203
DI 10.1212/WNL.54.5.1202
PG 2
WC Clinical Neurology
WE Science Citation Index Expanded (SCI-EXPANDED)
SC Neurosciences & Neurology
GA 292GK
UT WOS:000085785700040
PM 10720304
DA 2022-10-25
ER

PT J
AU SZOBOR, A
   BESZNYAK, I
   MOLNAR, J
   SZENDE, B
AF SZOBOR, A
   BESZNYAK, I
   MOLNAR, J
   SZENDE, B
TI MYASTHENIA-GRAVIS AFTER REMOVAL OF MEDIASTINAL TUMORS - DOES
   POST-THYMECTOMY MYASTHENIA-GRAVIS REALLY EXIST
SO ACTA MEDICA ACADEMIAE SCIENTIARUM HUNGARICAE
LA English
DT Article
C1 HUNGARIAN STATE RAILWAYS HOSP PULMONOL, DEPT CHEST SURG, BUDAPEST, HUNGARY.
   SEMMELWEIS UNIV MED, SCH MED, INST PATHOL 1, H-1450 BUDAPEST, HUNGARY.
RP SZOBOR, A (corresponding author), JAHN FERENC HOSP, NATL INST ONCOL, DEPT NEUROL, BUDAPEST, HUNGARY.
CR Azer M S, 1971, Am Surg, V37, P109
   BALDERRAMA A C, 1958, J Philipp Med Assoc, V34, P26
   Blalock A, 1939, ANN SURG, V110, P544, DOI 10.1097/00000658-193910000-00005
   Brun J, 1977, Poumon Coeur, V33, P123
   CASTLEMAN B, 1966, ANN NY ACAD SCI, V135, P496, DOI 10.1111/j.1749-6632.1966.tb45497.x
   CASTLEMAN B, 1949, MEDICINE, V28, P27, DOI 10.1097/00005792-194902000-00002
   CUENOUD S, 1980, NEUROLOGY, V30, P201, DOI 10.1212/WNL.30.2.201
   EHRENREICH T, 1958, CANCER, V11, P173, DOI 10.1002/1097-0142(195801/02)11:1<173::AID-CNCR2820110129>3.0.CO;2-O
   FERSHTAND JB, 1951, ANN INTERN MED, V34, P1025, DOI 10.7326/0003-4819-34-4-1025
   FISHER JH, 1955, NEW ENGL J MED, V252, P891, DOI 10.1056/NEJM195505262522103
   GOLDMAN AJ, 1975, NEUROLOGY, V25, P1021, DOI 10.1212/WNL.25.11.1021
   GREEN RA, 1958, AM J MED, V25, P293, DOI 10.1016/0002-9343(58)90035-4
   HALLEN O, 1970, Z NEUROL, V198, P280, DOI 10.1007/BF00316727
   HENRY K, 1969, MYASTHENIA GRAVIS, P70
   KERR JH, 1965, J NEUROL NEUROSUR PS, V28, P429, DOI 10.1136/jnnp.28.5.429
   KEYNES G, 1949, BMJ-BRIT MED J, V2, pU616
   KEYNES G, 1954, LANCET, V1, P1196
   KIMURA J, 1967, NEUROLOGY, V17, P413, DOI 10.1212/WNL.17.4.413
   KOCH F, 1970, SCHWEIZ MED WSCHR, V100, P65
   LAPIS K, 1978, ORVOSTUDOMANY, V29, P169
   MADONICK MJ, 1957, ARCH INTERN MED, V99, P151, DOI 10.1001/archinte.1957.00260010153019
   MATSUNAGA M, 1970, Clinical Neurology (Tokyo), V10, P696
   MENDELOW H, 1958, MYASTHENIA GRAVIS, P10
   MEYER A, 1957, Bull Mem Soc Med Hop Paris, V73, P295
   MOLNAR J, UNPUB
   NAMBA T, 1978, MEDICINE, V57, P411, DOI 10.1097/00005792-197809000-00002
   NULL JA, 1977, AM J CLIN PATHOL, V67, P521
   OSSERMAN KE, 1971, MT SINAI J MED, V38, P497
   OSSERMAN KE, 1958, MYASTHENIA GRAVIS, P191
   ROBERTSON P D, 1960, Scott Med J, V5, P162
   ROE BB, 1957, J THORAC SURG, V33, P770
   ROWLAND LP, 1957, NEUROLOGY, V7, P584, DOI 10.1212/WNL.7.8.584
   Szobor A, 1967, Wien Z Nervenheilkd Grenzgeb, V25, P37
   Szobor A, 1965, Nervenarzt, V36, P311
   SZOBOR A, 1980, AKTUEL NEUROL, V7, P19, DOI 10.1055/s-2007-1020983
   SZOBOR A, 1970, CRISES MYASTHENIA GR, P39
   SZOBOR A, 1967, IDEGGYOGY SZLE, V20, P217
   THESLEFF S, 1966, ANN NY ACAD SCI, V135, P346, DOI 10.1111/j.1749-6632.1966.tb45482.x
   VERAN P, 1956, J FRANC MED CHIR THO, V10, P571
   VONBONITZ G, 1969, PSYCHIAT NEUROL MED, V21, P130
NR 40
TC 0
Z9 0
U1 0
U2 0
PU AKADEMIAI KIADO ZRT
PI BUDAPEST
PA BUDAFOKI UT 187-189-A-3, H-1117 BUDAPEST, HUNGARY
SN 0001-5989
J9 ACTA MED HUNG
PY 1981
VL 38
IS 3
BP 179
EP 188
PG 10
WC Medicine, General & Internal
WE Science Citation Index Expanded (SCI-EXPANDED)
SC General & Internal Medicine
GA NP303
UT WOS:A1981NP30300001
DA 2022-10-25
ER

PT J
AU Goh, KJ
   Umapathi, T
   Puvanarajah, SD
   Lo, YL
   Goh, KY
   Witoonpanich, R
   Chankrachang, S
   Misbach, J
   Wibowo, BS
   Rosales, RL
   Damian, HLF
   Chan, KH
   Chiu, HC
   Shahrizaila, N
AF Goh, K. J.
   Umapathi, T.
   Puvanarajah, S. D.
   Lo, Y. L.
   Goh, K. Y.
   Witoonpanich, R.
   Chankrachang, S.
   Misbach, J.
   Wibowo, B. S.
   Rosales, R. L.
   Damian, H. L. F.
   Chan, K. H.
   Chiu, H. C.
   Shahrizaila, N.
TI Good clinical practice points on the use of acetylcholinesterase
   inhibitors in myasthenia gravis: Recommendations from the Special
   Interest Group in Myasthenia Gravis in Asia
SO NEUROLOGY ASIA
LA English
DT Article
ID OCULAR MYASTHENIA
C1 [Goh, K. J.; Shahrizaila, N.] Univ Malaya, Kuala Lumpur, Malaysia.
   [Umapathi, T.; Lo, Y. L.] Natl Inst Neurosci, Singapore, Singapore.
   [Puvanarajah, S. D.] Hosp Kuala Lumpur, Kuala Lumpur, Malaysia.
   [Goh, K. Y.] Tan Tock Seng Hosp, Singapore, Singapore.
   [Witoonpanich, R.] Ramathibodi Hosp, Bangkok, Thailand.
   [Chankrachang, S.] Chiang Mai Univ, Chiang Mai, Thailand.
   [Misbach, J.] CiptoMangunkusumo Hosp Ctr, Jakarta, Indonesia.
   [Wibowo, B. S.] HUSADA Hosp, Jakarta, Indonesia.
   [Rosales, R. L.] Univ Santo, Tomas Hosp, Manila, Philippines.
   [Damian, H. L. F.] St Lukes Hosp, Manila, Philippines.
   [Chan, K. H.] Univ Hong Kong, Hong Kong, Hong Kong, Peoples R China.
   [Chiu, H. C.] Shin Kong Wu Ho Su Mem Hosp, Taipei, Taiwan.
RP Goh, KJ (corresponding author), Univ Malaya, Kuala Lumpur, Malaysia.
RI Goh, Khean Jin/D-1990-2010; SHAHRIZAILA, NORTINA/B-9402-2010
OI Goh, Khean Jin/0000-0001-5416-9627; SHAHRIZAILA,
   NORTINA/0000-0003-0031-7692
CR Benatar M, 2007, NEUROLOGY, V68, P2144, DOI 10.1212/01.wnl.0000263481.14289.90
   Hilton-Jones D, 2007, Pract Neurol, V7, P405, DOI 10.1136/jnnp.2007.134130
   Kupersmith MJ, 2005, BRIT J OPHTHALMOL, V89, P1330, DOI 10.1136/bjo.2004.063404
   Monsul NT, 2004, J NEUROL SCI, V217, P131, DOI 10.1016/j.jns.2003.08.017
   Skeie GO, 2006, EUR J NEUROL, V13, P691, DOI 10.1111/j.1468-1331.2006.01476.x
NR 5
TC 0
Z9 0
U1 0
U2 0
PU ASEAN NEUROLOGICAL ASSOC
PI KUALA LUMPUR
PA UNIV MALAYA MEDICAL CENTRE, NEUROLOGY LABORATORY, KUALA LUMPUR, 59100,
   MALAYSIA
SN 1823-6138
J9 NEUROL ASIA
JI Neurol. Asia
PD DEC
PY 2009
VL 14
IS 2
BP 175
EP 176
PG 2
WC Clinical Neurology
WE Science Citation Index Expanded (SCI-EXPANDED)
SC Neurosciences & Neurology
GA 590VU
UT WOS:000277257200017
DA 2022-10-25
ER

PT J
AU Shah, PA
   Wadia, PM
AF Shah, Poornima A.
   Wadia, Pettarusp Murzban
TI Reversible man-in-the-barrel syndrome in myasthenia gravis
SO ANNALS OF INDIAN ACADEMY OF NEUROLOGY
LA English
DT Article
DE Electromyography (EMG); man-in-the-barrel syndrome (MBS); myasthenia
   gravis; reversible
AB Man-in-the-barrel syndrome (MBS) is an uncommon presentation due to bilateral, predominantly proximal muscle weakness that has not been described to be associated with myasthenia gravis. We describe a case of myasthenia gravis presenting as MBS. Additionally, he had significant wasting of the deltoids bilaterally with fibrillations on electromyography (EMG) at rest and brief duration (3-6 ms) bi/triphasic motor unit potentials (MUPs) on submaximal effort apart from a decremental response on repetitive nerve stimulation (RNS) at 2 Hz. While electrophysiology is an important tool in the diagnosis of myasthenia gravis, pathological EMG patterns do not exclude the diagnosis of myasthenia gravis.
C1 [Shah, Poornima A.] Jaslok Hosp & Res Ctr, Dept Clin Neurophysiol, 2nd Floor,15 Dr G Deshmukh Marg, Bombay 400026, Maharashtra, India.
   [Wadia, Pettarusp Murzban] Jaslok Hosp & Res Ctr, Dept Neurol, Bombay, Maharashtra, India.
RP Shah, PA (corresponding author), Jaslok Hosp & Res Ctr, Dept Clin Neurophysiol, 2nd Floor,15 Dr G Deshmukh Marg, Bombay 400026, Maharashtra, India.
EM doc_prk@yahoo.com
CR Antelo Maria Jose Garcia, 2013, Open Neurol J, V7, P7, DOI 10.2174/1874205X01307010007
   BROWNELL B, 1972, J NEUROL NEUROSUR PS, V35, P311, DOI 10.1136/jnnp.35.3.311
   Maher J, 1998, MUSCLE NERVE, V21, P577, DOI 10.1002/(SICI)1097-4598(199805)21:5<577::AID-MUS3>3.0.CO;2-5
   OOSTERHUIS H, 1973, J NEUROL NEUROSUR PS, V36, P244, DOI 10.1136/jnnp.36.2.244
   Orsini M, 2009, REV ASSOC MED BRAS, V55, P712, DOI 10.1590/S0104-42302009000600016
   SAGE JI, 1986, NEUROLOGY, V36, P1102, DOI 10.1212/WNL.36.8.1102
NR 6
TC 3
Z9 3
U1 1
U2 1
PU MEDKNOW PUBLICATIONS & MEDIA PVT LTD
PI MUMBAI
PA B-9, KANARA BUSINESS CENTRE, OFF LINK RD, GHAKTOPAR-E, MUMBAI, 400075,
   INDIA
SN 0972-2327
EI 1998-3549
J9 ANN INDIAN ACAD NEUR
JI Ann. Indian Acad. Neurol.
PD JAN-MAR
PY 2016
VL 19
IS 1
BP 99
EP 101
DI 10.4103/0972-2327.168639
PG 3
WC Clinical Neurology
WE Science Citation Index Expanded (SCI-EXPANDED)
SC Neurosciences & Neurology
GA DE0RV
UT WOS:000370332900018
PM 27011638
OA Green Published, gold
DA 2022-10-25
ER

PT J
AU FREY, RA
   KELLER, F
   MICHEL, BA
AF FREY, RA
   KELLER, F
   MICHEL, BA
TI D-PENICILLAMINE INDUCED MYASTHENIA-GRAVIS
SO SCHWEIZERISCHE MEDIZINISCHE WOCHENSCHRIFT
LA German
DT Article
ID RHEUMATOID-ARTHRITIS; IDIOPATHIC MYASTHENIA
AB D-penicillamine has been used in the treatment of rheumatoid arthritis for years. As a rare complication of this treatment the occurrence of myasthenia gravis has been described, the clinical features of this complication being indistinguishable from that of idiopathic myasthenia gravis. Both D-penicillamine induced and idiopathic myasthenia gravis show elevated titers of acetylcholine receptor antibodies and respond to acetylcholinesterase inhibitor treatment. We report on a patient with rheumatoid arthritis who, under treatment with D-penicillamine, developed severe myasthenia gravis which required temporary acetylcholinesterase inhibitor therapy. 8 months after D-penicillamine was discontinued the acetylcholine receptor antibodies had disappeared and the acetylcholinesterase inhibitors could be withdrawn. Clinical findings and possible pathogenetic aspects of D-penicillamine induced myasthenia gravis are discussed.
RP FREY, RA (corresponding author), UNIV SPITAL ZURICH,RHEUMAKLIN,GLORIASTR 25,CH-8091 ZURICH,SWITZERLAND.
CR BUCKNALL RC, 1975, BRIT MED J, V1, P600, DOI 10.1136/bmj.1.5958.600
   DELAMERE JP, 1983, ANN RHEUM DIS, V42, P500, DOI 10.1136/ard.42.5.500
   DEMAINE A, 1992, J NEUROL, V239, P53, DOI 10.1007/BF00839214
   Derman H, 1987, Bull Soc Ophtalmol Fr, V87, P1235
   DUBOST JJ, 1992, REV NEUROL, V148, P207
   FRIEDLI WG, 1989, SCHWEIZ RUNDSCHAU ME, V38, P1037
   GARLEPP MJ, 1983, BRIT MED J, V286, P338, DOI 10.1136/bmj.286.6362.338
   GRANT TL, 1990, J CLIN NEUROPHTHALMO, V10, P201
   Jaffe I.A., 1976, PENICILLAMINE RES RH, P11
   JAFFE IA, 1970, ARTHRITIS RHEUM, V13, P436, DOI 10.1002/art.1780130412
   JAFFE IA, 1978, B RHEUM DIS, V28, P948
   JERUSALEM F, 1991, MUSKELERKRANKUNGEN, P292
   KATZ LJ, 1989, BRIT J OPHTHALMOL, V73, P1015, DOI 10.1136/bjo.73.12.1015
   LINDSTROM JM, 1976, NEUROLOGY, V26, P1954
   LIU GT, 1990, J CLIN NEURO-OPHTHAL, V10, P201
   MOREL E, 1991, CLIN IMMUNOL IMMUNOP, V58, P318, DOI 10.1016/0090-1229(91)90123-R
   STEEN VD, 1986, ANN INTERN MED, V104, P699, DOI 10.7326/0003-4819-104-5-699
   VINCENT A, 1982, CLIN EXP IMMUNOL, V49, P266
   VINCENT A, 1985, J NEUROL NEUROSUR PS, V48, P1246, DOI 10.1136/jnnp.48.12.1246
   WERNICK R, 1983, ARTHRITIS RHEUM, V26, P593, DOI 10.1002/art.1780260503
   1987, J RHEUMATOL, V14, P67
NR 21
TC 0
Z9 0
U1 0
U2 0
PU SCHWABE & CO AG VERLAG
PI MUTTENZ 1
PA FARNSBURGERSTRASSE 8, CH-4132 MUTTENZ 1, SWITZERLAND
SN 0036-7672
J9 SCHWEIZ MED WSCHR
JI Schweiz. Med. Wochenschr.
PD MAY 21
PY 1994
VL 124
IS 20
BP 852
EP 856
PG 5
WC Medicine, General & Internal
WE Science Citation Index Expanded (SCI-EXPANDED)
SC General & Internal Medicine
GA NM744
UT WOS:A1994NM74400003
PM 8209208
DA 2022-10-25
ER

PT J
AU GEFFARD, M
   SOUAN, ML
AF GEFFARD, M
   SOUAN, ML
TI EXPERIMENTAL AUTOIMMUNE MYASTHENIA-GRAVIS AND MYASTHENIA-GRAVIS -
   COMPARISON OF THE IMMUNOLOGICAL RESULTS OBTAINED
SO ANNALS OF THE NEW YORK ACADEMY OF SCIENCES
LA English
DT Article
RP GEFFARD, M (corresponding author), CNRS, INST BIOCHIM CELLULAIRE & NEUROCHIM, NEUROIMMUNOL LAB, F-33077 BORDEAUX, FRANCE.
CR APPEL SH, 1975, NEW ENGL J MED, V293, P760, DOI 10.1056/NEJM197510092931508
   DWYER DS, 1983, NATURE, V301, P611, DOI 10.1038/301611a0
   HEILBRONN E, 1978, MUSCLE NERVE, V1, P427, DOI 10.1002/mus.880010518
   JERNE NK, 1974, ANN INST PASTEUR IMM, VC125, P373
   LEFVERT AK, 1981, ANN NY ACAD SCI, V377, P125, DOI 10.1111/j.1749-6632.1981.tb33728.x
   LEFVERT AK, 1985, J NEUROIMMUNOL, V9, P41, DOI 10.1016/S0165-5728(85)80005-9
   LEFVERT AK, 1978, J NEUROL NEUROSUR PS, V41, P394, DOI 10.1136/jnnp.41.5.394
   LEFVERT AK, 1981, SCAND J IMMUNOL, V13, P493, DOI 10.1111/j.1365-3083.1981.tb00161.x
   LINDSTROM JM, 1976, NEUROLOGY, V26, P1054, DOI 10.1212/WNL.26.11.1054
   MONNIER VM, 1977, CLIN EXP IMMUNOL, V29, P16
   MOREL E, 1982, NOUV PRESSE MED, V11, P1849
   OOSTERHUIS HJG, 1964, J NEUROL SCI, V1, P512, DOI 10.1016/0022-510X(64)90171-6
   SOUAN ML, 1985, J NEUROIMMUNOL, V9, P327, DOI 10.1016/S0165-5728(85)80033-3
   SOUAN ML, 1986, NEUROSCI LETT, V64, P23, DOI 10.1016/0304-3940(86)90657-9
   SOUAN ML, 1987, ANN NY ACAD SCI, V505, P423
NR 15
TC 0
Z9 0
U1 0
U2 0
PU WILEY
PI HOBOKEN
PA 111 RIVER ST, HOBOKEN 07030-5774, NJ USA
SN 0077-8923
J9 ANN NY ACAD SCI
JI Ann.NY Acad.Sci.
PD AUG 29
PY 1987
VL 505
BP 712
EP 714
DI 10.1111/j.1749-6632.1987.tb51347.x
PG 3
WC Multidisciplinary Sciences
WE Science Citation Index Expanded (SCI-EXPANDED)
SC Science & Technology - Other Topics
GA R6891
UT WOS:A1987R689100070
DA 2022-10-25
ER

PT J
AU Spengos, K
   Vassilopoulou, S
   Christou, Y
   Manta, P
AF Spengos, Konstantinos
   Vassilopoulou, Sofia
   Christou, Yiolanda
   Manta, Panagiota
TI Sarcoidosis in a case of MuSK-positive myasthenia gravis
SO NEUROMUSCULAR DISORDERS
LA English
DT Article
DE MuSK antibody positive myasthenia gravis; Sarcoidosis
ID PATIENT
AB Whereas the coexistence of different autoimmune or rheumatologic diseases with myasthenia gravis is well documented, the combination of myasthenia with sarcoidosis is extremely rare. There very few case reports of patients suffering from these two immune-mediated diseases. Nearly all had acetylcholine receptor antibodies. As far as we know myasthenia gravis with antibodies to muscle-specific tyrosine kinase-MuSK-has not been associated with any form of sarcoidosis. We present probably the first case of MuSK-positive myasthenia gravis with concurrent, asymptomatic pulmonary sarcoidosis. (c) 2008 Published by Elsevier B.V.
C1 [Spengos, Konstantinos; Vassilopoulou, Sofia; Christou, Yiolanda; Manta, Panagiota] Univ Athens, Eginit Hosp, Sch Med, Dept Neurol,Neuromuscular Unit, GR-11528 Athens, Greece.
RP Spengos, K (corresponding author), Univ Athens, Eginit Hosp, Sch Med, Dept Neurol,Neuromuscular Unit, Vas Sofias 72, GR-11528 Athens, Greece.
EM konsatntinos.spengos@gmail.com
OI SPENGOS, KONSTANTINOS/0000-0002-2963-9006
CR ANDONOPOULOS AP, 1991, CLIN RHEUMATOL, V10, P323, DOI 10.1007/BF02208700
   Bonnet F, 2001, REV MED INTERNE, V22, P619, DOI 10.1016/S0248-8663(01)00398-8
   DeBleecker J, 1996, EUR NEUROL, V36, P326, DOI 10.1159/000117284
   Evoli A, 2003, BRAIN, V126, P2304, DOI 10.1093/brain/awg223
   Gdynia HJ, 2008, NERVENARZT, V79, P470, DOI 10.1007/s00115-007-2405-y
   SAPER JR, 1977, DIS NERV SYST, V38, P57
   TAKANAMI I, 1995, J THORAC CARDIOV SUR, V109, P183, DOI 10.1016/S0022-5223(95)70437-X
   TOLA MR, 1994, ACTA NEUROL SCAND, V90, P318
   VAIOPOULOS G, 1994, POSTGRAD MED J, V70, P741, DOI 10.1136/pgmj.70.828.741
   VOLPE C, 2000, DIFFUSE LUNG DIS, V17, P87
   Zamecnik J, 2006, Cesk Patol, V42, P175
NR 11
TC 2
Z9 3
U1 0
U2 1
PU PERGAMON-ELSEVIER SCIENCE LTD
PI OXFORD
PA THE BOULEVARD, LANGFORD LANE, KIDLINGTON, OXFORD OX5 1GB, ENGLAND
SN 0960-8966
EI 1873-2364
J9 NEUROMUSCULAR DISORD
JI Neuromusc. Disord.
PD NOV
PY 2008
VL 18
IS 11
BP 890
EP 891
DI 10.1016/j.nmd.2008.07.001
PG 2
WC Clinical Neurology; Neurosciences
WE Science Citation Index Expanded (SCI-EXPANDED)
SC Neurosciences & Neurology
GA 374FT
UT WOS:000261029400007
PM 18815037
DA 2022-10-25
ER

PT J
AU Zupanic, S
   Situm, MP
   Majdak, M
   Karakas, M
   Basic, S
   Sporis, D
AF Zupanic, Sven
   Peric Situm, Martina
   Majdak, Maja
   Karakas, Mirna
   Basic, Silvio
   Sporis, Davor
TI Case series of COVID-19 in patients with myasthenia gravis: a single
   institution experience
SO ACTA NEUROLOGICA BELGICA
LA English
DT Article
DE COVID-19; Immunosuppression; Myasthenia gravis; Neuromuscular disorders;
   SARS-CoV-2
AB Coronavirus disease 2019 (COVID-19), caused by the late 2019 outbreak of Severe acute respiratory syndrome coronavirus 2 (SARS-CoV-2), causes a respiratory disease which could put myasthenia gravis patients at a greater risk of developing severe disease course. This paper presents a single-institution case series of hospitalized myasthenia gravis patients with COVID 19. We identified eight patients previously diagnosed with myasthenia gravis, four of whom presented with clear signs of myasthenia gravis symptom worsening on admission. No form of respiratory support was needed during the complete duration of stay for three patients, oxygen therapy was administered to two patients, while the remaining three patients required mechanical ventilation. Treatment was successful for seven patients, six of whom were discharged without any myasthenia gravis symptoms. One patient died after eleven days of intensive care unit treatment. Although treatment of patients with myasthenia gravis and COVID-19 patients is challenging, case series of myasthenia gravis patients with COVID-19 treated in our institution demonstrates relatively favorable treatment outcome. Our data seem to support the notion that immunosuppressive medication does not seem to result in worse outcomes. Our data also support the notion that intravenous immunoglobulin treatment is safe and should be administered to patients with myasthenia gravis and COVID-19 in case of myasthenia gravis worsening since benefits seem to greatly outweigh the risks.
C1 [Zupanic, Sven; Peric Situm, Martina; Majdak, Maja; Karakas, Mirna; Sporis, Davor] Clin Hosp Dubrava, Dept Neurol, Ave Gojka Suska 6, Zagreb 10000, Croatia.
   [Basic, Silvio] Josip Juraj Strossmayer Univ Osijek, Fac Dent Med & Hlth, Dept Neurol & Neurosurg, Osijek, Croatia.
RP Zupanic, S (corresponding author), Clin Hosp Dubrava, Dept Neurol, Ave Gojka Suska 6, Zagreb 10000, Croatia.
EM szupanic1@kbd.hr; mapericzg@gmail.com; majamajdak@yahoo.com;
   mkarakas@kbd.hr; sbasic@fdmz.hr; dsporis@kbd.hr
RI BASIC, SILVIO/AAH-5312-2020
OI , Sven/0000-0002-7053-5460
CR Abou-Ismail MY, 2020, THROMB RES, V194, P101, DOI 10.1016/j.thromres.2020.06.029
   Aksoy E, 2020, CASE REP INFECT DIS, V2020, DOI 10.1155/2020/8845844
   Anand P, 2020, MUSCLE NERVE, V62, P254, DOI 10.1002/mus.26918
   Camelo AE, 2020, FRONT NEUROL, V11, DOI 10.3389/fneur.2020.01053
   Hubers A, 2020, J NEUROL NEUROSUR PS, V91, P1124, DOI 10.1136/jnnp-2020-323565
   Jacob S, 2020, J NEUROL SCI, V412, DOI 10.1016/j.jns.2020.116803
   King CS, 2020, PLOS ONE, V15, DOI 10.1371/journal.pone.0242651
   Kushlaf H, 2020, MUSCLE NERVE, V62, pE65, DOI 10.1002/mus.27020
   Marie I, 2006, BRIT J DERMATOL, V155, P714, DOI 10.1111/j.1365-2133.2006.07390.x
   Moschella Phillip, 2020, Clin Pract Cases Emerg Med, V4, P524, DOI 10.5811/cpcem.2020.9.49049
   Paran D, 2005, BLOOD COAGUL FIBRIN, V16, P313, DOI 10.1097/01.mbc.0000172694.85233.a8
   Rein N, 2020, J NEUROL SCI, V417, DOI 10.1016/j.jns.2020.117053
   Restivo DA, 2020, ANN INTERN MED, V173, P1027, DOI 10.7326/L20-0845
   Ribes Agnes, 2020, Advances in Biological Regulation, V77, P100735, DOI 10.1016/j.jbior.2020.100735
   Rizk JG, 2020, DRUGS, V80, P1267, DOI 10.1007/s40265-020-01367-z
   Singh S, 2020, CLIN NEUROL NEUROSUR, V196, DOI 10.1016/j.clineuro.2020.106045
   Singhal T, 2020, INDIAN J PEDIATR, V87, P281, DOI 10.1007/s12098-020-03263-6
   Valencia-Sanchez C, 2020, MULT SCLER RELAT DIS, V42, DOI 10.1016/j.msard.2020.102182
   van Paassen J, 2020, CRIT CARE, V24, DOI 10.1186/s13054-020-03400-9
   Xie Y, 2020, J INFECTION, V81, P340, DOI 10.1016/j.jinf.2020.03.044
   Zhang L, 2020, J MED VIROL, V92, P479, DOI 10.1002/jmv.25707
NR 21
TC 11
Z9 11
U1 0
U2 1
PU SPRINGER HEIDELBERG
PI HEIDELBERG
PA TIERGARTENSTRASSE 17, D-69121 HEIDELBERG, GERMANY
SN 0300-9009
EI 2240-2993
J9 ACTA NEUROL BELG
JI Acta Neurol. Belg.
PD AUG
PY 2021
VL 121
IS 4
BP 1039
EP 1044
DI 10.1007/s13760-021-01662-w
EA APR 2021
PG 6
WC Clinical Neurology; Neurosciences
WE Science Citation Index Expanded (SCI-EXPANDED)
SC Neurosciences & Neurology
GA TW8XE
UT WOS:000635842800001
PM 33797054
OA Bronze, Green Published
DA 2022-10-25
ER

PT J
AU HAMMARSTROM, L
   SMITH, E
AF HAMMARSTROM, L
   SMITH, E
TI MYASTHENIA-GRAVIS - STEROID-INDUCED EFFECTS ON LYMPHOCYTE
   SUB-POPULATIONS IN MYASTHENIA-GRAVIS
SO EUROPEAN NEUROLOGY
LA English
DT Article
RP HAMMARSTROM, L (corresponding author), WALLENBERG LAB,DIV IMMUNOBIOL,S-10405 STOCKHOLM,SWEDEN.
CR ABDOU NI, 1974, NEW ENGL J MED, V291, P1271, DOI 10.1056/NEJM197412122912403
   ABRAMSKY O, 1975, ARCH NEUROL-CHICAGO, V32, P684, DOI 10.1001/archneur.1975.00490520054008
   ABRAMSKY O, 1974, ISRAEL J MED SCI, V10, P1167
   ABRAMSKY O, 1975, CLIN EXP IMMUNOL, V19, P11
   AHARONOV A, 1975, LANCET, V2, P340
   APPEL SH, 1975, NEW ENGL J MED, V293, P760, DOI 10.1056/NEJM197510092931508
   ARTS WF, 1975, NEUROLOGY, V25, P1088, DOI 10.1212/WNL.25.11.1088
   BALOW JE, 1975, J IMMUNOL, V114, P1072
   BERGUM GE, 1975, FIBONACCI QUART, V13, P19
   BLOMGREN H, 1976, EXP CELL RES, V97, P233, DOI 10.1016/0014-4827(76)90612-1
   BOYUM A, 1968, SCAND J CLIN LAB INV, VS 21, P77
   BUTLER WT, 1973, J CLIN INVEST, V52, P2629, DOI 10.1172/JCI107455
   CLAMAN HN, 1972, NEW ENGL J MED, V287, P388, DOI 10.1056/NEJM197208242870806
   FAUCI AS, 1974, J CLIN INVEST, V53, P240, DOI 10.1172/JCI107544
   FAUCI AS, 1975, IMMUNOLOGY, V28, P669
   FELDKAMP TEW, 1963, VOX SANG BASEL, V8, P317
   GENKINS G, 1975, AM J MED, V58, P517, DOI 10.1016/0002-9343(75)90125-4
   GOLDSTEIN G, 1975, LANCET, V2, P256
   HAMMARSTROM L, 1975, CLIN EXP IMMUNOL, V21, P202
   HAMMARSTROM L, NEUROLOGY
   JONDAL M, 1972, J EXP MED, V136, P207, DOI 10.1084/jem.136.2.207
   KAJI T, 1974, JAP J ALLERGOL, V23, P40
   KOTT E, 1973, NEUROLOGY, V23, P745, DOI 10.1212/WNL.23.7.745
   LEFVERT AK, 1976, EUR J CLIN INVEST
   LISAK RP, 1975, J NEUROL NEUROSUR PS, V38, P521, DOI 10.1136/jnnp.38.6.521
   MACKAY IR, 1972, LANCET, V2, P793
   MATELL G, 1976, ANN NY ACAD SCI, V274, P659, DOI 10.1111/j.1749-6632.1976.tb47724.x
   MATELL G, 1976, 13 INT C INT MED HEL
   MOLLER E, 1976, TISSUE ANTIGENS, V7, P39
   MOLLER G, 1961, J EXP MED, V114, P415, DOI 10.1084/jem.114.4.415
   MOORHEAD JW, 1972, CELL IMMUNOL, V5, P74, DOI 10.1016/0008-8749(72)90085-8
   MUSCOPLAT CC, 1975, AM J VET RES, V36, P1243
   PETRANYI G, 1971, IMMUNOLOGY, V21, P151
   PIRSKANEN R, 1972, ANN CLIN RES, V4, P304
   POPP DM, 1975, CELL IMMUNOL, V15, P464, DOI 10.1016/0008-8749(75)90023-4
   RICHMAN DP, 1976, NEW ENGL J MED, V294, P694, DOI 10.1056/NEJM197603252941304
   RINEHART JJ, 1974, J CLIN INVEST, V54, P1337, DOI 10.1172/JCI107880
   SHANNON AD, 1974, AUST J EXP BIOL MED, V62, P515
   SPRY CJ, 1972, CELL IMMUNOL, V4, P86, DOI 10.1016/0008-8749(72)90007-X
   STOKES PL, 1972, LANCET, V2, P162
   TARRABHAZDI R, 1975, J EXP MED, V142, P785, DOI 10.1084/jem.142.3.785
   WAHL SM, 1975, J IMMUNOL, V115, P476
   WHITE AG, 1973, LANCET, V1, P108
   YU DTY, 1974, J CLIN INVEST, V53, P565, DOI 10.1172/JCI107591
NR 44
TC 2
Z9 2
U1 0
U2 1
PU KARGER
PI BASEL
PA ALLSCHWILERSTRASSE 10, CH-4009 BASEL, SWITZERLAND
SN 0014-3022
J9 EUR NEUROL
JI Eur. Neurol.
PY 1977
VL 16
IS 1-6
BP 16
EP 22
DI 10.1159/000114875
PG 7
WC Clinical Neurology; Neurosciences
WE Science Citation Index Expanded (SCI-EXPANDED)
SC Neurosciences & Neurology
GA EH989
UT WOS:A1977EH98900003
PM 308007
DA 2022-10-25
ER

PT J
AU HAMMARSTROM, L
   SMITH, E
   MOLLER, E
   FRANKSSON, C
   MATELL, G
   VONREIS, G
AF HAMMARSTROM, L
   SMITH, E
   MOLLER, E
   FRANKSSON, C
   MATELL, G
   VONREIS, G
TI MYASTHENIA-GRAVIS - STUDIES ON HL-A ANTIGENS AND LYMPHOCYTE
   SUBPOPULATIONS IN PATIENTS WITH MYASTHENIA-GRAVIS
SO CLINICAL AND EXPERIMENTAL IMMUNOLOGY
LA English
DT Article
C1 SODERSJUKHUSET,DEPT MED,STOCKHOLM,SWEDEN.
   HUDDINGE HOSP,HUDDINGE,SWEDEN.
   KAROLINSKA INST,WALLENBERG LAB,DIV IMMUNOBIOL,LILLA FRESKATI,S-10405 STOCKHOLM,SWEDEN.
CR AARLI JA, 1970, CLIN EXP IMMUNOL, V7, P23
   ANDERSSON J, 1972, TRANSPLANT REV-DENMA, V11, P131
   ARMSTRONG RM, 1973, NEUROLOGY, V23, P1078, DOI 10.1212/WNL.23.10.1078
   BACH JF, 1973, TRANSPLANT REV, V16, P196
   BEHAN PO, 1973, LANCET, V2, P1033
   BERGSTROM K, 1973, EUR NEUROL, V9, P157, DOI 10.1159/000114221
   BOYUM A, 1968, SCAND J CLIN LAB INV, V21, P97
   BROWN G, 1974, SCAND J IMMUNOL, V3, P161, DOI 10.1111/j.1365-3083.1974.tb01244.x
   CASTLEMAN B, 1955, ATLAS TUMOUR PATHOLO
   COUTINHO A, 1973, EUR J IMMUNOL, V3, P299, DOI 10.1002/eji.1830030509
   COUTINHO A, 1974, SCAND J IMMUNOL, V3, P321, DOI 10.1111/j.1365-3083.1974.tb01263.x
   Dausset J, 1972, Prog Clin Immunol, V1, P183
   DOWNES JM, 1966, Q J MED, V35, P85
   FELDKAMP TEW, 1963, VOX SANG BASEL, V8, P317
   Franksson C, 1970, Nord Med, V84, P923
   FRITZE D, 1973, LANCET, V2, P211
   GOLDSTEI.G, 1968, LANCET, V2, P119
   GOLDSTEIN G, 1969, HUMAN THYMUS
   GREAVES M, 1972, TRANSPLANT REV, V11, P87
   GRONOWICZ E, 1974, EUR J IMMUNOL, V4, P771, DOI 10.1002/eji.1830041113
   GRONOWICZ E, 1974, SCAND J IMMUNOL, V3, P413, DOI 10.1111/j.1365-3083.1974.tb01274.x
   HEILBRONNER E, 1975, J NEUROL SCI, V24, P59, DOI 10.1016/0022-510X(75)90008-8
   HOKKANEN E, 1969, Annals of Clinical Research, V1, P94
   HOUSLEY J, 1967, BRIT MED J, V1, P679
   JONDAL M, 1972, J EXP MED, V136, P207, DOI 10.1084/jem.136.2.207
   KALDEN JR, 1969, CLIN EXP IMMUNOL, V5, P319
   KISSMEYE.F, 1971, TRANSPL P, V3, P1019
   Kissmeyer-Nielsen F, 1967, HISTOCOMPATIBILITY T, P381
   KNIGHT S, 1968, Clinical and Experimental Immunology, V3, P323
   KOTT E, 1973, NEUROLOGY, V23, P745, DOI 10.1212/WNL.23.7.745
   MCKAY JK, 1972, LANCET, V2, P793
   MILLER JFAP, 1971, NATURE-NEW BIOL, V230, P267, DOI 10.1038/newbio230267a0
   MISHELL RI, 1967, J EXP MED, V126, P423, DOI 10.1084/jem.126.3.423
   MOLLER E, 1974, SCAND J IMMUNOL, V3, P445, DOI 10.1111/j.1365-3083.1974.tb01277.x
   MOLLER G, 1961, J EXP MED, V114, P415, DOI 10.1084/jem.114.4.415
   MOLLER G, IN PRESS
   NILSSON BS, 1973, J EXP MED, V137, P127, DOI 10.1084/jem.137.1.127
   OLHAGEN B, 1964, 11 INT C RHEUM LA PL
   OOSTERHUIS HJG, 1964, J NEUROL SCI, V1, P512, DOI 10.1016/0022-510X(64)90171-6
   PAPATESTAS AE, 1971, AM J MEDICINE, V50, P565
   PATRICK J, 1973, SCIENCE, V180, P871, DOI 10.1126/science.180.4088.871
   PIRSKANEN R, 1972, ANN CLIN RES, V4, P304
   RINGDEN O, IN PRESS
   SAFVENBERG J, 1973, TISSUE ANTIGENS, V3, P465
   SIMPSON JA, 1958, BRAIN, V81, P112, DOI 10.1093/brain/81.1.112
   Simpson JA, 1960, SCOT MED J, V5, P419, DOI [DOI 10.1177/003693306000501001, 10.1177/003693306000501001]
   SIMPSON JA, 1968, RES MUSCULAR DYSTROP, P31
   STOBO JD, 1972, CELL IMMUNOL, V4, P367, DOI 10.1016/0008-8749(72)90039-1
   STOKES PL, 1972, LANCET, V2, P162
   STROBER S, 1973, J EXP MED, V138, P1331, DOI 10.1084/jem.138.6.1331
   THORSBY E, 1971, Tissue Antigens, V1, P147
   TIILIKAINEN A, IN PRESS
   VANDERGELD H, 1963, LANCET, V2, P373
   WEGELIUS O, 1970, ACTA MED SCAND, V187, P539
   WHITE AG, 1973, LANCET, V1, P108
NR 55
TC 30
Z9 30
U1 0
U2 0
PU BLACKWELL SCIENCE LTD
PI OXFORD
PA P O BOX 88, OSNEY MEAD, OXFORD, OXON, ENGLAND OX2 0NE
SN 0009-9104
J9 CLIN EXP IMMUNOL
JI Clin. Exp. Immunol.
PY 1975
VL 21
IS 2
BP 202
EP 215
PG 14
WC Immunology
WE Science Citation Index Expanded (SCI-EXPANDED)
SC Immunology
GA AK570
UT WOS:A1975AK57000002
PM 1081023
DA 2022-10-25
ER

PT J
AU HASSEL, B
   GILHUS, NE
   AARLI, JA
   SKOGEN, OR
AF HASSEL, B
   GILHUS, NE
   AARLI, JA
   SKOGEN, OR
TI FULMINANT MYASTHENIA-GRAVIS AND POLYMYOSITIS AFTER THYMECTOMY FOR
   THYMOMA
SO ACTA NEUROLOGICA SCANDINAVICA
LA English
DT Article
DE THYMOMA; THYMECTOMY; MYASTHENIA GRAVIS; POLYMYOSITIS; NEUROPATHY
ID ACETYLCHOLINE-RECEPTOR; ANTIBODY
AB Two days after thymectomy for thymoma a patient developed myasthenia gravis and polymyositis; these rapidly progressed to a near total paralysis.
C1 HAUKELAND HOSP,DEPT NEUROL,N-5016 BERGEN,NORWAY.
   CENT HOSP MORE & ROMSDAL,DEPT MED,ALESUND,NORWAY.
CR AARLI JA, 1981, EUR NEUROL, V20, P380, DOI 10.1159/000115265
   AARLI JA, 1987, ACTA NEUROL SCAND, V76, P55, DOI 10.1111/j.1600-0404.1987.tb03544.x
   BOGOUSSLAVSKY J, 1983, EUR NEUROL, V22, P301, DOI 10.1159/000115576
   BUTLER WM, 1982, CANCER-AM CANCER SOC, V50, P419, DOI 10.1002/1097-0142(19820801)50:3<419::AID-CNCR2820500306>3.0.CO;2-A
   CROFT PB, 1969, BRAIN, V92, P1, DOI 10.1093/brain/92.1.1
   ENGEL AG, 1981, ANN NY ACAD SCI, V377, P158, DOI 10.1111/j.1749-6632.1981.tb33730.x
   Fassoulaki A, 1979, Acta Anaesthesiol Belg, V30, P139
   GILHUS NE, 1987, CLIN NEUROIMMUNOLOGY
   HELFGOTT SM, 1989, RHEUM DIS CLIN N AM, V15, P577
   HOLBOROW EJ, 1984, OXFORD TXB MED
   KAWANAMI S, 1987, J NEUROL, V234, P207, DOI 10.1007/BF00618251
   KURODA Y, 1984, ANN NEUROL, V15, P400, DOI 10.1002/ana.410150416
   LAFORET EG, 1974, J THORAC CARDIOV SUR, V67, P164
   LEFVERT AK, 1978, J NEUROL NEUROSUR PS, V41, P394, DOI 10.1136/jnnp.41.5.394
   LEGOLVAN DP, 1977, CANCER, V39, P2142, DOI 10.1002/1097-0142(197705)39:5<2142::AID-CNCR2820390531>3.0.CO;2-Q
   LENNON VA, 1981, ANN NY ACAD SCI, V377, P77, DOI 10.1111/j.1749-6632.1981.tb33725.x
   LINDSTROM JM, 1976, J EXP MED, V144, P726, DOI 10.1084/jem.144.3.726
   LISAK RP, 1982, MYASTHENIA GRAVIS
   MARX A, 1989, AM J PATHOL, V134, P865
   Miller H, 1986, Clin Exp Neurol, V22, P13
   NAMBA T, 1978, MEDICINE, V57, P411, DOI 10.1097/00005792-197809000-00002
   PAPATESTAS AE, 1971, AM J MED, V50, P465, DOI 10.1016/0002-9343(71)90336-6
   REGEV I, 1982, ACTA NEUROL SCAND, V65, P681, DOI 10.1111/j.1600-0404.1982.tb03122.x
   ROSAI J, 1976, ATLAS TUMOR PATHOLOG
   SLATER G, 1988, ANN SURG, P171
NR 25
TC 23
Z9 24
U1 0
U2 0
PU MUNKSGAARD INT PUBL LTD
PI COPENHAGEN
PA 35 NORRE SOGADE, PO BOX 2148, DK-1016 COPENHAGEN, DENMARK
SN 0001-6314
J9 ACTA NEUROL SCAND
JI Acta Neurol. Scand.
PD JAN
PY 1992
VL 85
IS 1
BP 63
EP 65
PG 3
WC Clinical Neurology
WE Science Citation Index Expanded (SCI-EXPANDED)
SC Neurosciences & Neurology
GA GZ634
UT WOS:A1992GZ63400012
PM 1546537
DA 2022-10-25
ER

PT J
AU Kiylioglu, N
AF Kiylioglu, Nefati
TI Ocular Myasthenia Gravis and Alopecia Universalis
SO JOURNAL OF NEUROLOGICAL SCIENCES-TURKISH
LA English
DT Article
DE Ocular myasthenia gravis; alopecia universalis; alopecia; thymoma;
   anti-acetylcholine receptor antibody; treatment
ID AREATA
AB Alopecia areata and myasthenia gravis are two autoimmune diseases that are rarely associated with each other. We present a man aged 47 years who was newly diagnosed as having ocular myasthenia gravis but also had alopecia universalis, which started 15 years ago. His findings of negative decrement response, increased jitter values of the orbicularis oculi muscle in single fiber analysis, negative anti-acetylcholine receptor antibody test, and negative thorax computerized tomography scan for thymoma were all compatible with ocular myasthenia gravis. Pyridostigmine 60 mg 4x1 and methylprednisolone 16 mg 1x1 were administered and relief of the symptoms was observed. At the end of the first month, the patient reported improvement related with body hairs including eyebrows and scalp hairs, which were regrowing. Alopecia areata has been defined as a non-motor symptom of thymoma-associated myasthenia gravis, and usually starts after myasthenia gravis. Different from the alopecia areata, the alopecia universalis seen in this case was not related with the thymoma and started long before the ocular myasthenia gravis. The immunosuppressive treatment (steroid) used for ocular myasthenia gravis was also helpful for alopecia universalis in this case.
C1 [Kiylioglu, Nefati] Adnan Menderes Univ, Med Fac, Dept Neurol & Clin Neurophysiol, Aydin, Turkey.
RP Kiylioglu, N (corresponding author), Adnan Menderes Univ, Med Fac, Dept Neurol & Clin Neurophysiol, Aydin, Turkey.
EM nkiylioglu@adu.edu.tr
RI Kiylioglu, Nefati/ABI-4129-2020
OI Kiylioglu, Nefati/0000-0001-5783-1719
CR Alkhalifah A, 2010, J AM ACAD DERMATOL, V62, P177, DOI 10.1016/j.jaad.2009.10.032
   Kubota A, 1997, NEUROLOGY, V48, P774, DOI 10.1212/WNL.48.3.774
   Noguchi Y, 1998, ACTA PAEDIATR JAPON, V40, P99
   Suzuki S, 2005, EUR J NEUROL, V12, P566, DOI 10.1111/j.1468-1331.2005.01002.x
   Suzuki S, 2013, J NEUROL NEUROSUR PS, V84, P989, DOI 10.1136/jnnp-2012-304057
NR 5
TC 0
Z9 0
U1 0
U2 0
PU JOURNAL NEUROLOGICAL SCIENCES
PI BORNOVA-IZMIR
PA EGE UNIV HOSP. FAC MED, DEPT NEUROSURGERY, BORNOVA-IZMIR, TR35100,
   TURKEY
SN 1302-1664
J9 J NEUROL SCI-TURK
JI J. Neurol. Sci.-Turk.
PY 2017
VL 34
IS 1
BP 114
EP 117
PG 4
WC Neurosciences
WE Science Citation Index Expanded (SCI-EXPANDED)
SC Neurosciences & Neurology
GA ES8TT
UT WOS:000399830500011
DA 2022-10-25
ER

PT J
AU Horgan, PG
   Fynnes, M
   Moriarty, D
   OConnell, PR
AF Horgan, PG
   Fynnes, M
   Moriarty, D
   OConnell, PR
TI Laparoscopic assisted colectomy and myasthenia gravis
SO MINIMALLY INVASIVE THERAPY & ALLIED TECHNOLOGIES
LA English
DT Article
DE myasthenia gravis; laparoscopy; colorectal cancer
AB Myasthenia gravis is an auto-immune disorder posing particular challenges in the anaesthesia of patients requiring laparotomy. This report describes how a laparoscopic approach may overcome these difficulties.
C1 MATER MISERICORDIAE HOSP,DEPT SURG,DUBLIN 7,IRELAND.
RI O'Connell, Patrick Ronan/H-6583-2019
OI O'Connell, Patrick Ronan/0000-0002-1846-5629
CR BARAKA A, 1992, CAN J ANAESTH, V39, P476, DOI 10.1007/BF03008713
   MONSON JRT, 1992, LANCET, V340, P831, DOI 10.1016/0140-6736(92)92694-B
   OROURKE NA, 1993, BRIT J SURG, V80, P1229, DOI 10.1002/bjs.1800801004
   PHILLIPS EH, 1992, ANN SURG, V216, P703, DOI 10.1097/00000658-199212000-00015
NR 4
TC 0
Z9 0
U1 0
U2 0
PU BLACKWELL SCIENCE LTD
PI OXFORD
PA OSNEY MEAD, OXFORD, OXON, ENGLAND OX2 0EL
SN 0961-625X
J9 MINIM INVASIV THER
JI Minim. Invasive Ther. Allied Technol.
PD AUG
PY 1996
VL 5
IS 4
BP 405
EP 405
DI 10.3109/13645709609153073
PG 1
WC Surgery
WE Science Citation Index Expanded (SCI-EXPANDED)
SC Surgery
GA VH901
UT WOS:A1996VH90100020
DA 2022-10-25
ER

PT J
AU Sakuma, H
   Katayama, A
   Saito, Y
   Komaki, H
   Nakagawa, E
   Sugai, K
   Sasaki, M
AF Sakuma, Hiroshi
   Katayama, Ayako
   Saito, Yoshiaki
   Komaki, Hirofumi
   Nakagawa, Eiji
   Sugai, Kenji
   Sasaki, Masayuki
TI CD4(+)CD25(high) regulatory T cell in childhood ocular myasthenia gravis
SO BRAIN & DEVELOPMENT
LA English
DT Article
DE Myasthenia gravis; Childhood; Ocular; Regulatory T cell; Corticosteroid
AB Dysfunction of CD4(+)CD25(+) regulatory T cell (Treg) has been demonstrated to play an important role in the development of autoimmune myasthenia gravis. This T cell subset, which has potent regulatory properties against immune response, has been reported to have a numerical or functional defect in patients with myasthenia gravis. We examined various T cell subsets, including CD4(+)CD25(+)Treg in peripheral blood mononuclear cells using flow cytometry in a pediatric patient suffering from ocular myasthenia gravis. Contrary to previous reports, the percentage of CD4(+)CD25(+)Treg in peripheral blood decreased significantly after successful treatment with prednisolone. This discrepancy could result from diversity within the immunopathogenesis of myasthenia gravis and may underpin a particular subgroup of myasthenia gravis seen in the East-Asian pediatric population. (C) 2010 The Japanese Society of Child Neurology. Published by Elsevier B.V. All rights reserved.
C1 [Sakuma, Hiroshi; Katayama, Ayako; Saito, Yoshiaki; Komaki, Hirofumi; Nakagawa, Eiji; Sugai, Kenji; Sasaki, Masayuki] Natl Ctr Neurol & Psychiat, Dept Child Neurol, Natl Ctr Hosp Mental Nervous & Muscular Disorders, Tokyo 1878551, Japan.
   [Katayama, Ayako] Shimada Ctr Rehabil & Neurodev Intervent, Dept Pediat, Tokyo, Japan.
RP Sakuma, H (corresponding author), Natl Ctr Neurol & Psychiat, Dept Child Neurol, Natl Ctr Hosp Mental Nervous & Muscular Disorders, 4-1-1 Ogawa Higashicho, Tokyo 1878551, Japan.
EM sakumah@ncnp.go.jp
CR Bacchetta R, 2006, J CLIN INVEST, V116, P1713, DOI 10.1172/JCI25112
   Baecher-Allan C, 2001, J IMMUNOL, V167, P1245, DOI 10.4049/jimmunol.167.3.1245
   Balandina A, 2005, BLOOD, V105, P735, DOI 10.1182/blood-2003-11-3900
   Conti-Fine BM, 2006, J CLIN INVEST, V116, P2843, DOI 10.1172/JCI29894
   Fattorossi A, 2005, IMMUNOLOGY, V116, P134, DOI 10.1111/j.1365-2567.2005.02220.x
   Luther C, 2009, J IMMUNOL, V183, P841, DOI 10.4049/jimmunol.0802046
   Matsumoto Y, 2006, J IMMUNOL, V176, P5100, DOI 10.4049/jimmunol.176.8.5100
   Meriggioli MN, 2009, LANCET NEUROL, V8, P475, DOI 10.1016/S1474-4422(09)70063-8
   Sakaguchi S, 2006, IMMUNOL REV, V212, P8, DOI 10.1111/j.0105-2896.2006.00427.x
   Shinomiya N, 2004, CLIN IMMUNOL, V110, P154, DOI 10.1016/j.clim.2003.10.004
   Zhang XF, 2007, J NEUROL NEUROSUR PS, V78, P386, DOI 10.1136/jnnp.2006.100545
   Zhang Y, 2009, IMMUNOL LETT, V122, P52, DOI 10.1016/j.imlet.2008.11.015
NR 12
TC 3
Z9 3
U1 0
U2 7
PU ELSEVIER SCIENCE BV
PI AMSTERDAM
PA PO BOX 211, 1000 AE AMSTERDAM, NETHERLANDS
SN 0387-7604
J9 BRAIN DEV-JPN
JI Brain Dev.
PD MAY
PY 2011
VL 33
IS 5
BP 442
EP 444
DI 10.1016/j.braindev.2010.08.002
PG 3
WC Clinical Neurology; Pediatrics
WE Science Citation Index Expanded (SCI-EXPANDED)
SC Neurosciences & Neurology; Pediatrics
GA 761AI
UT WOS:000290366400015
PM 20797828
DA 2022-10-25
ER

PT J
AU Tajima, S
   Yanagiya, M
   Sato, M
   Nakajima, J
   Fukayama, M
AF Tajima, Shogo
   Yanagiya, Masahiro
   Sato, Masaaki
   Nakajima, Jun
   Fukayama, Masashi
TI Metaplastic thymoma with myasthenia gravis presumably caused by an
   accumulation of intratumoral immature T cells: a case report
SO INTERNATIONAL JOURNAL OF CLINICAL AND EXPERIMENTAL PATHOLOGY
LA English
DT Article
DE Histology; immature T-cells; immunohistochemistry; metaplastic thymoma;
   myasthenia gravis
ID THYMUS
AB Among human neoplasms, thymomas are well known for their association with paraneoplastic autoimmune diseases such as myasthenia gravis. However, regarding rare metaplastic thymoma, only one case of an association with myasthenia gravis has been reported. Here, we present the second case of a 44-year-old woman with metaplastic thymoma associated with myasthenia gravis. In metaplastic thymoma, intratumoral terminal deoxynucleotidyl transferase-positive T-cells (immature T-cells) are generally scarce, while they were abundant in the present case. We believe that these immature T-cells could be related to the occurrence of myasthenia gravis.
C1 [Tajima, Shogo; Fukayama, Masashi] Univ Tokyo, Grad Sch Med, Dept Pathol, Tokyo 1130033, Japan.
   [Yanagiya, Masahiro; Sato, Masaaki; Nakajima, Jun] Univ Tokyo, Grad Sch Med, Dept Thorac Surg, Tokyo 1130033, Japan.
RP Tajima, S (corresponding author), Univ Tokyo, Grad Sch Med, Dept Pathol, Bunkyo Ku, 7-3-1 Hongo, Tokyo 1130033, Japan.
EM stajima-tky@umin.ac.jp
RI Yanagiya, Masahiro/ABF-4469-2021
OI Nakajima, Jun/0000-0003-1174-0816
CR Hoffacker V, 2000, BLOOD, V96, P3872, DOI 10.1182/blood.V96.12.3872.h8003872_3872_3879
   Inoue M, 1998, CLIN EXP IMMUNOL, V112, P419
   Inoue M, 1998, CLIN IMMUNOL IMMUNOP, V88, P249, DOI 10.1006/clin.1998.4584
   Kang G, 2012, KOREAN J PATHOL, V46, P92, DOI 10.4132/KoreanJPathol.2012.46.1.92
   Liu BA, 2012, AM J CLIN PATHOL, V137, P261, DOI 10.1309/AJCP0T1JFYLMPHMI
   Marx A, 1999, PATHOL RES PRACT, V195, P515, DOI 10.1016/S0344-0338(99)80001-6
   Miki Y, 2014, VIRCHOWS ARCH, V464, P725, DOI 10.1007/s00428-014-1587-5
   Muller-Hermelink HK, 2000, CURR OPIN ONCOL, V12, P426, DOI 10.1097/00001622-200009000-00007
   Nenninger R, 1998, LAB INVEST, V78, P743
   NEWSOMDAVIS J, 1987, ANN NY ACAD SCI, V505, P12
   Okumura M, 2008, GEN THORAC CARDIOVAS, V56, P143, DOI 10.1007/s11748-007-0185-8
   PALESTRO G, 1990, VIRCHOWS ARCH B, V59, P297, DOI 10.1007/BF02899417
   Schultz A, 1999, ANN NEUROL, V46, P167, DOI 10.1002/1531-8249(199908)46:2<167::AID-ANA5>3.0.CO;2-3
   SOMMER N, 1990, ANN NEUROL, V28, P312, DOI 10.1002/ana.410280303
   Strobel Philipp, 2003, Clin Dev Immunol, V10, P7, DOI 10.1080/10446670310001598528
   Thiery JP, 2006, NAT REV MOL CELL BIO, V7, P131, DOI 10.1038/nrm1835
   Travis WD, 2015, WORLD HLTH ORG CLASS, V4th
   Vincent A, 1999, PATHOL RES PRACT, V195, P535, DOI 10.1016/S0344-0338(99)80002-8
   Yoneda S, 1999, HISTOPATHOLOGY, V35, P19
NR 19
TC 3
Z9 6
U1 0
U2 0
PU E-CENTURY PUBLISHING CORP
PI MADISON
PA 40 WHITE OAKS LN, MADISON, WI 53711 USA
SN 1936-2625
J9 INT J CLIN EXP PATHO
JI Int. J. Clin. Exp. Pathol.
PY 2015
VL 8
IS 11
BP 15375
EP 15380
PG 6
WC Oncology; Pathology
WE Science Citation Index Expanded (SCI-EXPANDED)
SC Oncology; Pathology
GA DA9OX
UT WOS:000368140100205
PM 26823897
DA 2022-10-25
ER

PT J
AU BHETTAY, EM
   KALLA, AA
AF BHETTAY, EM
   KALLA, AA
TI COEXISTENCE OF MYASTHENIA-GRAVIS AND SEROPOSITIVE JUVENILE CHRONIC
   ARTHRITIS
SO CLINICAL AND EXPERIMENTAL RHEUMATOLOGY
LA English
DT Article
DE SEROPOSITIVE JCA; MYASTHENIA GRAVIS; AUTOIMMUNE DISEASE; OVERLAP
   SYNDROME
ID PENICILLAMINE-INDUCED MYASTHENIA; RHEUMATOID-ARTHRITIS
AB The development of myasthenia gravis (MG) in a patient with juvenile chronic arthritis (JCA) is a rare occurrence. This report concerns a patient with seropositive JCA who developed MG during her second pregnancy.
C1 PRINCESS ALICE ORTHOPAED HOSP,DEPT PAEDIAT & CHILD HLTH,CAPE TOWN,SOUTH AFRICA.
   UNIV CAPE TOWN,DEPT MED,CAPE TOWN,SOUTH AFRICA.
RP BHETTAY, EM (corresponding author), PRINCESS ALICE ORTHOPAED HOSP,RHEUMAT DIS UNIT,WHITE RD,CAPE TOWN 7945,SOUTH AFRICA.
CR AARLI JA, 1975, J NEUROL NEUROSUR PS, V38, P1048, DOI 10.1136/jnnp.38.11.1048
   BHETTAY EM, 1992, MAR P S AFR RHEUM AR
   BUCKNALL RC, 1977, P ROY SOC MED, V70, P114, DOI 10.1177/00359157770700S335
   CASSIDY JT, 1990, TXB PEDIATRIC RHEUMA, P335
   CZLONKOWSKA A, 1975, BMJ-BRIT MED J, V2, P726, DOI 10.1136/bmj.2.5973.726-a
   DELAMERE JP, 1983, ANN RHEUM DIS, V42, P500, DOI 10.1136/ard.42.5.500
   DURANCE RA, 1971, P ROY SOC MED, V64, P61, DOI 10.1177/003591577106400138
   FELTKAMP TEW, 1964, ACTA RHEUM SCAND   S, V8, P9
   FRITZE D, 1974, LANCET, V1, P240
   JENKINS EA, 1982, J R SOC MED, P368
   LEFVERT AK, 1988, ANN INST PASTEUR IMM, V139, P633, DOI 10.1016/0769-2625(88)90052-9
   LIPNICK RN, 1990, CLIN EXP RHEUMATOL, V8, P177
   MATLOFF DS, 1982, NEW ENGL J MED, V306, P319, DOI 10.1056/NEJM198202113060602
   MILLER JJ, 1990, CLIN ORTHOPAEDICS, V259, P23
   MODY GM, 1989, J RHEUMATOL, V16, P1326
   OOSTERHUIS HJ, 1968, ACTA NEUROL SCAND, V44, P219, DOI 10.1111/j.1600-0404.1968.tb05568.x
   PACHMAN LM, 1986, PEDIATR CLIN N AM, V33, P1097
   SILVERMAN ED, 1990, ARTHRITIS RHEUM, V33, P1015, DOI 10.1002/art.1780330714
   SIMPSON JF, 1966, ACTA NEUROL SCAND, VS 42, P7
   TORRES CF, 1980, ARTHRITIS RHEUM-US, V23, P505, DOI 10.1002/art.1780230414
NR 20
TC 6
Z9 6
U1 0
U2 0
PU CLINICAL & EXPER RHEUMATOLOGY
PI PISA
PA VIA SANTA MARIA 31, 56126 PISA, ITALY
SN 0392-856X
J9 CLIN EXP RHEUMATOL
JI Clin. Exp. Rheumatol.
PD SEP-OCT
PY 1992
VL 10
IS 5
BP 499
EP 501
PG 3
WC Rheumatology
WE Science Citation Index Expanded (SCI-EXPANDED)
SC Rheumatology
GA JT603
UT WOS:A1992JT60300013
PM 1458704
DA 2022-10-25
ER

PT J
AU Gabrielli, GB
   Codella, O
   Capra, F
   De Sandre, G
AF Gabrielli, GB
   Codella, O
   Capra, F
   De Sandre, G
TI Pulmonary mucosa-associated lymphoid tissue lymphoma and myasthenia
   gravis. A case report
SO HAEMATOLOGICA
LA English
DT Article
DE MALT-lymphoma; myasthenia gravis; autoimmune disorders
ID B-CELL LYMPHOMA
AB We describe a low-grade, MALT-lymphoma with multiple, unusually large opacities involving both the lungs in a woman suffering from myasthenia gravis. Unlike other autoimmune diseases, myasthenia gravis has never been associated with MALT-lymphoma thus far. After cyclophosphamide treatment, a complete detersion of the pulmonary opacities was obtained.
C1 Univ Verona, Ist Clin Med Gen, I-37100 Verona, Italy.
RP Gabrielli, GB (corresponding author), Osped Policlin, Ist Clin Med, Via Menegone, I-37134 Verona, Italy.
CR CORDIER JF, 1993, CHEST, V103, P201, DOI 10.1378/chest.103.1.201
   HYJEK E, 1988, HUM PATHOL, V19, P1315, DOI 10.1016/S0046-8177(88)80287-9
   ISAACSON P, 1983, CANCER, V52, P1410, DOI 10.1002/1097-0142(19831015)52:8<1410::AID-CNCR2820520813>3.0.CO;2-3
   ISAACSON PG, 1994, HUM PATHOL, V25, P1020, DOI 10.1016/0046-8177(94)90060-4
   Nicholson AG, 1996, EUR RESPIR J, V9, P2022, DOI 10.1183/09031936.96.09102022
   PAPADAKI L, 1992, HISTOPATHOLOGY, V21, P415, DOI 10.1111/j.1365-2559.1992.tb00425.x
   Thieblemont Catherine, 1995, Current Opinion in Oncology, V7, P415
NR 7
TC 3
Z9 3
U1 0
U2 0
PU FERRATA STORTI FOUNDATION
PI PAVIA
PA STRADA NUOVA 134, 27100 PAVIA, ITALY
SN 0390-6078
J9 HAEMATOLOGICA
JI Haematologica
PD APR
PY 1998
VL 83
IS 4
BP 381
EP 382
PG 2
WC Hematology
WE Science Citation Index Expanded (SCI-EXPANDED)
SC Hematology
GA ZR546
UT WOS:000073988400018
PM 9592993
DA 2022-10-25
ER

PT J
AU Bhatt, A
   Farooq, MU
   Chang, HT
AF Bhatt, Archit
   Farooq, Muhammad U.
   Chang, Howard T.
TI Mantle Cell Lymphoma and Anti-MuSK-Positive Myasthenia gravis
SO ONKOLOGIE
LA English
DT Article
DE Mantle cell; Lymphoma; Myasthenia gravis
ID METHOTREXATE; ASSOCIATION
C1 [Bhatt, Archit] Spectrum Hlth, Grand Rapids, MI USA.
   [Bhatt, Archit; Farooq, Muhammad U.; Chang, Howard T.] Michigan State Univ, Dept Neurol & Ophthalmol, Grand Rapids, MI USA.
RP Bhatt, A (corresponding author), Michigan State Univ, Dept Neurol & Ophthalmol, B-401,138 Serv Rd, E Lansing, MI 48823 USA.
EM Archit.Bhatt@ht.msu.edu
CR DAVIS S, 1979, JAMA-J AM MED ASSOC, V242, P2096, DOI 10.1001/jama.242.19.2096
   Dreyling Martin, 2009, Hematology Am Soc Hematol Educ Program, P542, DOI 10.1182/asheducation-2009.1.542
   Levin N, 2005, J NEUROL SCI, V237, P39, DOI 10.1016/j.jns.2005.05.009
   Manckoundia P, 2006, EUR J INTERN MED, V17, P146, DOI 10.1016/j.ejim.2005.10.007
   PITT PI, 1987, J ROY SOC MED, V80, P428, DOI 10.1177/014107688708000711
   Romaguera JE, 2005, J CLIN ONCOL, V23, P7013, DOI 10.1200/JCO.2005.01.1825
   Tran H, 2008, NAT CLIN PRACT ONCOL, V5, P234, DOI 10.1038/ncponc1071
NR 7
TC 1
Z9 1
U1 1
U2 2
PU KARGER
PI BASEL
PA ALLSCHWILERSTRASSE 10, CH-4009 BASEL, SWITZERLAND
SN 0378-584X
EI 1423-0240
J9 ONKOLOGIE
JI Onkologie
PD JUL
PY 2011
VL 34
IS 7
BP 382
EP 383
DI 10.1159/000329610
PG 2
WC Oncology
WE Science Citation Index Expanded (SCI-EXPANDED)
SC Oncology
GA 795VB
UT WOS:000293003300005
PM 21734425
DA 2022-10-25
ER

PT J
AU Pijnenborg, JMA
   Hansen, ECM
   Brolmann, HAM
   Oei, SG
   Andriessen, P
   Dellemijn, PLD
AF Pijnenborg, JMA
   Hansen, ECM
   Brolmann, HAM
   Oei, SG
   Andriessen, P
   Dellemijn, PLD
TI A revere case of myasthenia gravis during pregnancy
SO GYNECOLOGIC AND OBSTETRIC INVESTIGATION
LA English
DT Article
DE myasthenia gravis; pregnancy
ID MOTHERS
AB Myasthenia gravis is characterised by muscle weakness and fatigability, particularly of the facial and extremity muscles, deteriorating during the day. During pregnancy, myasthenia gravis is rare and the course of illness is unpredictable. The present case illustrates that first diagnosed during pregnancy, recurrent exacerbations can appear and lead to life-threatening situations. Copyright (C) 2000 S. Karger AG. Basel.
C1 St Joseph Hosp, Dept Obstet & Gynaecol, Veldhoven, Netherlands.
   St Joseph Hosp, Dept Neonatol, Veldhoven, Netherlands.
   St Joseph Hosp, Dept Neurol, Veldhoven, Netherlands.
RP Pijnenborg, JMA (corresponding author), Univ Limburg, Acad Hosp Maastricht, Dept Obstet & Gynaecol, POB 5800, NL-6202 AZ Maastricht, Netherlands.
RI Pijnenborg, Johanna MA/G-4455-2016
OI Pijnenborg, Johanna MA/0000-0002-6138-1236; Andriessen,
   Peter/0000-0002-5159-6874
CR BURKI HM, 1993, AGRAROKOLOGIE, V7, P1
   Gardnerova M, 1997, NEUROLOGY, V48, P50, DOI 10.1212/WNL.48.1.50
   HERRMANN C, 1971, ANN NY ACAD SCI, V183, P334, DOI 10.1111/j.1749-6632.1971.tb30763.x
   MITCHELL PJ, 1992, OBSTET GYNECOL, V80, P178
   PLAUCHE WC, 1991, CLIN OBSTET GYNECOL, V34, P82, DOI 10.1097/00003081-199103000-00012
NR 5
TC 11
Z9 12
U1 0
U2 0
PU KARGER
PI BASEL
PA ALLSCHWILERSTRASSE 10, CH-4009 BASEL, SWITZERLAND
SN 0378-7346
J9 GYNECOL OBSTET INVES
JI Gynecol.Obstet.Invest.
PY 2000
VL 50
IS 2
BP 142
EP 143
DI 10.1159/000010301
PG 2
WC Obstetrics & Gynecology
WE Science Citation Index Expanded (SCI-EXPANDED)
SC Obstetrics & Gynecology
GA 348WP
UT WOS:000089009700017
PM 10965202
DA 2022-10-25
ER

PT J
AU Tellez-Zenteno, JF
   Buenrostro, LEM
   Delgadillo, AT
AF Tellez-Zenteno, JF
   Buenrostro, LEM
   Delgadillo, AT
TI Pathogenesis of myasthenia gravis
SO REVISTA DE INVESTIGACION CLINICA-CLINICAL AND TRANSLATIONAL
   INVESTIGATION
LA Spanish
DT Article
DE myasthenia gravis; etiology; autoimmune disease
ID NICOTINIC ACETYLCHOLINE-RECEPTOR; EXPERIMENTAL AUTOIMMUNE MYASTHENIA;
   MAIN IMMUNOGENIC REGION; ANTIBODIES; CHANNEL; SUBUNIT; SITE
AB Myasthenia gravis is a neuromuscular, autoimmune, and acquired disturbance characterized! by weakness and fatigue of skeletal muscles. During the past two decades, remarkable progress has been made in the understanding of myasthenia gravis, and the new knowledge has been applied directly to the clinical diagnosis and treatment of this formerly severe disease. Myasthenia gravis is undoubtedly the most thoroughly understood of all human autoimmune diseases and has served as a model for the elucidation of mechanisms underlying other autoimmune disorders. In this review we mention the most important physiopathological aspects and its application in the clinic practice.
C1 Inst Nacl Nutr Salvador Zubiran, Dept Med Interna, Mexico City 14000, DF, Mexico.
RP Tellez-Zenteno, JF (corresponding author), Inst Nacl Nutr Salvador Zubiran, Dept Med Interna, Vasco Quiroga 15, Mexico City 14000, DF, Mexico.
RI Tellez-Zenteno, Jose F./AAM-3096-2020; Torre, Aldo/AAC-1774-2021
CR AOKI T, 1985, NEUROLOGY, V35, P185, DOI 10.1212/WNL.35.2.185
   BEROUKHIM R, 1995, NEURON, V15, P323, DOI 10.1016/0896-6273(95)90037-3
   BURGES J, 1994, MUSCLE NERVE, V17, P1393, DOI 10.1002/mus.880171208
   CARLSSON B, 1990, IMMUNOGENETICS, V31, P285, DOI 10.1007/BF02115001
   CHANG CC, 1966, BRIT J PHARM CHEMOTH, V28, P172, DOI 10.1111/j.1476-5381.1966.tb01883.x
   CHANGEUX JP, 1970, P NATL ACAD SCI USA, V67, P1241, DOI 10.1073/pnas.67.3.1241
   DANI JA, 1989, TRENDS NEUROSCI, V12, P125, DOI 10.1016/0166-2236(89)90049-0
   DRACHMAN DB, 1982, NEW ENGL J MED, V307, P769, DOI 10.1056/NEJM198209233071301
   Engel A., 1979, CURRENT TOPICS NERVE, P111
   ENGEL AG, 1987, ANN NY ACAD SCI, V505, P326, DOI 10.1111/j.1749-6632.1987.tb51301.x
   ENGEL AG, 1976, ANN NY ACAD SCI, V274, P60, DOI 10.1111/j.1749-6632.1976.tb47676.x
   FAMBROUGH DM, 1975, SCIENCE, V190, P397
   GUY HR, 1987, TRENDS NEUROSCI, V10, P318, DOI 10.1016/0166-2236(87)90087-7
   Hohlfeld R, 1999, NEUROLOGY, V52, P443, DOI 10.1212/WNL.52.3.443
   HOWARD FM, 1987, ANN NY ACAD SCI, V505, P526, DOI 10.1111/j.1749-6632.1987.tb51321.x
   JARETZKI A, 1997, NEUROLOGY S5, V49, pS52
   Kaminski Henry J., 1997, Neurology, V48, pS8
   KATZ B, 1967, P ROY SOC LOND B BIO, V167, P27
   KENDEL E, 1991, PRINCIPLES NEURAL SC, P135
   LENNON VA, 1975, J EXP MED, V141, P1365, DOI 10.1084/jem.141.6.1365
   Lennon Vanda A., 1997, Neurology, V48, pS23
   Lenon, 1997, NEUROLOGY S5, V48, pS23
   LINSDTROM JM, 1976, J EXP MED, V144, P739
   Massey JM, 1997, NEUROL CLIN, V15, P577, DOI 10.1016/S0733-8619(05)70335-2
   Nakazato K, 1996, J MOL BIOL, V257, P225, DOI 10.1006/jmbi.1996.0158
   NASTUK WL, 1960, P SOC EXP BIOL MED, V105, P177
   PATRICK J, 1973, SCIENCE, V180, P871, DOI 10.1126/science.180.4088.871
   SANDERS DB, 1994, NEUROL CLIN, V12, P343, DOI 10.1016/S0733-8619(18)30101-4
   Sanders Donald B., 1997, Neurology, V48, pS40
   SCHWIMMBECK PL, 1989, J CLIN INVEST, V84, P1174, DOI 10.1172/JCI114282
   Simpson JA, 1960, SCOT MED J, V5, P419, DOI [DOI 10.1177/003693306000501001, 10.1177/003693306000501001]
   SOMMER N, 1990, ANN NEUROL, V28, P312, DOI 10.1002/ana.410280303
   STEFANSSON K, 1985, NEW ENGL J MED, V312, P221, DOI 10.1056/NEJM198501243120407
   Tokya KV, 1977, NEW ENGL J MED, V296, P125
   TOYKA KV, 1975, SCIENCE, V190, P397, DOI 10.1126/science.1179220
   TZARTOS SJ, 1991, MOL NEUROBIOL, V5, P1, DOI 10.1007/BF02935610
   UNWIN N, 1995, NATURE, V373, P37, DOI 10.1038/373037a0
   UNWIN N, 1993, CELL, V72, P31, DOI 10.1016/S0092-8674(05)80026-1
   UNWIN N, 1996, J MOL BIOL, V336, P247
   VINCENT A, 1985, J NEUROL NEUROSUR PS, V48, P1246, DOI 10.1136/jnnp.48.12.1246
   Wang ZY, 1999, NEUROLOGY, V52, P484, DOI 10.1212/WNL.52.3.484
   WITZEMANN V, 1989, FEBS LETT, V242, P419, DOI 10.1016/0014-5793(89)80514-9
NR 42
TC 8
Z9 8
U1 1
U2 11
PU INST NACIONAL NUTRICION
PI MEXICO
PA VASCO DE QUIROZA 15, COLONIA SECCION XVI, TLALPAN, MEXICO 14000 D F,
   MEXICO
SN 0034-8376
EI 2564-8896
J9 REV INVEST CLIN
JI Rev. Investig. Clin.
PD JAN-FEB
PY 2000
VL 52
IS 1
BP 80
EP 85
PG 6
WC Medicine, General & Internal
WE Science Citation Index Expanded (SCI-EXPANDED)
SC General & Internal Medicine
GA 302JD
UT WOS:000086361200015
PM 10818814
DA 2022-10-25
ER

PT J
AU Nizamani, NB
   Talpur, KI
   Memon, MN
AF Nizamani, Noor Bakht
   Talpur, Khalid Iqbal
   Memon, Mariya Nazish
TI Congenital Myasthenia Gravis
SO JCPSP-JOURNAL OF THE COLLEGE OF PHYSICIANS AND SURGEONS PAKISTAN
LA English
DT Article
DE Congenital myasthenia gravis; Ptosis; Neostigmine test
AB Congenital myasthenia gravis is caused by genetic mutations affecting neuromuscular transmission, characterized by muscle weakness usually starting in childhood. A two and a half years old male child presented with bilateral ptosis and hoarseness of voice. The symptoms progressed giving the clinical impression of congenital myasthenia gravis. A series of tests were done including Ice Pack Test, acetylcholine receptor antibody test, trial of steroids and finally neostigmine test which confirmed the diagnosis. This case illustrates the challenges in diagnosing congenital myasthenia gravis and highlights the potential benefits of neostigmine test in its diagnosis.
C1 [Nizamani, Noor Bakht; Talpur, Khalid Iqbal; Memon, Mariya Nazish] Liaquat Univ Med & Hlth Sci, Dept Ophthalmol, Hyderabad, Andhra Pradesh, India.
RP Nizamani, NB (corresponding author), Liaquat Univ, Hosp Eye, Jail Rd, Hyderabad 71000, Andhra Pradesh, India.
EM noorniz@hotmail.com
CR Carr AS, 2010, BMC NEUROL, V10, DOI 10.1186/1471-2377-10-46
   Engel AG, 2007, NEUROTHERAPEUTICS, V4, P252, DOI 10.1016/j.nurt.2007.01.001
   Hantai D, 2004, CURR OPIN NEUROL, V17, P539, DOI 10.1097/00019052-200410000-00004
   Jian Yin, 2007, Neural Regeneration Research, V2, P446
   Joshi R M, 1985, J Postgrad Med, V31, P109
   MILLICHAP JG, 1960, NEUROLOGY, V10, P1007, DOI 10.1212/WNL.10.11.1007
   Vincent A, 2004, SEMIN NEUROL, V24, P125, DOI 10.1055/s-2004-829589
NR 7
TC 0
Z9 0
U1 0
U2 7
PU COLL PHYSICIANS & SURGEONS PAKISTAN
PI KARACHI
PA SEVENTH CENTRAL ST, DEFENCE HOUSING AUTHORITY, KARACHI, 75500, PAKISTAN
SN 1022-386X
EI 1681-7168
J9 JCPSP-J COLL PHYSICI
JI JCPSP-J. Coll. Physicians Surg.
PD JUL
PY 2013
VL 23
IS 7
BP 517
EP 518
PG 2
WC Medicine, General & Internal
WE Science Citation Index Expanded (SCI-EXPANDED)
SC General & Internal Medicine
GA 197OS
UT WOS:000322861100020
PM 23823963
DA 2022-10-25
ER

PT J
AU KAMEOKA, J
   ENDO, K
   SUGAWARA, T
   KANEDA, K
   FUKUHARA, O
   MEGURO, K
   SAKURAI, T
   MIURA, A
   NAITO, K
   YOSHINAGA, K
   NAKAMURA, S
   OUCHI, M
AF KAMEOKA, J
   ENDO, K
   SUGAWARA, T
   KANEDA, K
   FUKUHARA, O
   MEGURO, K
   SAKURAI, T
   MIURA, A
   NAITO, K
   YOSHINAGA, K
   NAKAMURA, S
   OUCHI, M
TI AUTOIMMUNE HEMOLYTIC-ANEMIA AND MYASTHENIA-GRAVIS
SO JAPANESE JOURNAL OF MEDICINE
LA English
DT Article
DE THYMECTOMY; PREDNISOLONE; ANTIACETYLCHOLINE RECEPTOR ANTIBODY
AB A case of autoimmune hemolytic anemia associated with myasthenia gravis in a 33-year-old female is presented.  The association of autoimmune hemolytic anemia and myasthenia gravis is a very rare event, with only eight cases reported.  The known association of these two diseases is reviewed.  To our knowledge, this is the first reported case in which autoimmune hemolytic anemia preceded systemic myasthenia gravis.
RP KAMEOKA, J (corresponding author), TOHOKU UNIV,SCH MED,DEPT INTERNAL MED 2,1-1 SEIRYO CHO,SENDAI,MIYAGI 980,JAPAN.
NR 0
TC 2
Z9 2
U1 0
U2 0
PU JAPAN SOC INTERNAL MEDICINE
PI TOKYO
PA 34-3 3-CHOME HONGO BUNKYO-KU, TOKYO 113, JAPAN
SN 0021-5120
J9 JPN J MED
PD JUL-AUG
PY 1991
VL 30
IS 4
BP 330
EP 332
PG 3
WC Medicine, General & Internal
WE Science Citation Index Expanded (SCI-EXPANDED)
SC General & Internal Medicine
GA GB149
UT WOS:A1991GB14900008
PM 1942643
DA 2022-10-25
ER

PT J
AU Cadisch, R
   Streit, E
   Hartmann, K
AF Cadisch, R
   Streit, E
   Hartmann, K
TI Aggravation of myasthenia gravis by azithromycin
SO SCHWEIZERISCHE MEDIZINISCHE WOCHENSCHRIFT
LA German
DT Article
ID ERYTHROMYCIN
AB We report the case of a 25-year-old female patient with severe aggravation of myasthenia gravis due to azithromycin which was prescribed for an influenza syndrome. One hour after the intake of 500 mg azithromycin the patient developed weakness of the legs and respiratory distress due to respiratory muscle failure. She was hospitalized in a comatose state and required intubation and mechanical ventilation for six days. Acute worsening of myasthenia gravis was observed in this patient in 1986 after parenteral administration of erythromycin. Erythromycin causing aggravation of myasthenia gravis by interfering with neuromuscular transmission is reported in the literature. The close temporal relationship between the intake of azithromycin and severe worsening of myasthenia gravis in our patient suggests that azithromycin, a new azalid-antibiotic of the macrolid group, can exacerbate myasthenia gravis. We conclude that azithromycin should be added to the list of drugs to be used with caution in patients with myasthenia gravis.
C1 SCHWEIZER ARZNEIMITTEL NEBENWIRKUNGS ZENT,CH-7000 CHUR,SWITZERLAND.
   KANTONSSPITAL LUZERN,MED KLIN,LUZERN,SWITZERLAND.
CR ABSHER JR, 1991, J PEDIATR-US, V119, P155, DOI 10.1016/S0022-3476(05)81058-3
   ENGEL AG, 1977, MAYO CLIN PROC, V52, P267
   HERISHANU Y, 1971, CONFIN NEUROL, V33, P41
   HOWARD JF, 1990, SEMIN NEUROL, V10, P89, DOI 10.1055/s-2008-1041258
   MAY EF, 1990, ANN NEUROL, V28, P577, DOI 10.1002/ana.410280417
   PAUKER SG, 1993, NEW ENGL J MED, V328, P336, DOI 10.1056/NEJM199302043280509
NR 6
TC 16
Z9 16
U1 0
U2 2
PU SCHWABE & CO AG VERLAG
PI MUTTENZ 1
PA FARNSBURGERSTRASSE 8, CH-4132 MUTTENZ 1, SWITZERLAND
SN 0036-7672
J9 SCHWEIZ MED WSCHR
JI Schweiz. Med. Wochenschr.
PD FEB 24
PY 1996
VL 126
IS 8
BP 308
EP 310
PG 3
WC Medicine, General & Internal
WE Science Citation Index Expanded (SCI-EXPANDED)
SC General & Internal Medicine
GA TW840
UT WOS:A1996TW84000003
PM 8701248
DA 2022-10-25
ER

PT S
AU Sons, MS
   Verhage, M
   Plomp, JJ
AF Sons, MS
   Verhage, M
   Plomp, JJ
BE Agius, MA
   Richman, DP
   Fairclough, RH
   Maselli, RA
TI Role of Munc18-1 in synaptic plasticity at the myasthenic neuromuscular
   junction
SO MYASTHENIA GRAVIS AND RELATED DISORDERS: BIOMCHEMICAL BASIS FOR DISEASE
   OF THE NEUROMUSCULAR JUNCTION
SE ANNALS OF THE NEW YORK ACADEMY OF SCIENCES
LA English
DT Article; Proceedings Paper
CT 10th International Conference on Myasthenia Gravis and Related Disorders
CY MAY, 2002
CL KEY BISCAYNE, FLORIDA
SP New York Acad Sci, Myasthenia Gravis Fdn Amer Inc
DE myasthenia gravis; neuromuscular junction; acetylcholine receptor
   density; toxin-induced myasthenia gravis; Munc18-1
ID GRAVIS; BRAIN
C1 Leiden Univ, Dept Neurophysiol, Ctr Med, NL-2300 RC Leiden, Netherlands.
   Leiden Univ, Dept Neurol, Ctr Med, NL-2300 RC Leiden, Netherlands.
   Vrije Univ Amsterdam, CNCR, Amsterdam, Netherlands.
RP Plomp, JJ (corresponding author), Leiden Univ, Dept Neurophysiol, Ctr Med, POB 9604,Wassenaarseweg 62, NL-2300 RC Leiden, Netherlands.
OI verhage, matthijs/0000-0002-6085-7503
CR de Vries KJ, 2000, EUR J NEUROSCI, V12, P385, DOI 10.1046/j.1460-9568.2000.00931.x
   MOLENAAR PC, 1991, EUR J PHARMACOL, V196, P93, DOI 10.1016/0014-2999(91)90413-K
   PLOMP JJ, 1995, ANN NEUROL, V37, P627, DOI 10.1002/ana.410370513
   Verhage M, 2000, SCIENCE, V287, P864, DOI 10.1126/science.287.5454.864
NR 4
TC 8
Z9 8
U1 0
U2 3
PU NEW YORK ACAD SCIENCES
PI NEW YORK
PA 2 EAST 63RD ST, NEW YORK, NY 10021 USA
SN 0077-8923
BN 1-57331-396-3
J9 ANN NY ACAD SCI
JI Ann.NY Acad.Sci.
PY 2003
VL 998
BP 404
EP 406
DI 10.1196/annals.1254.052
PG 3
WC Biochemistry & Molecular Biology; Immunology; Multidisciplinary
   Sciences; Neurosciences
WE Conference Proceedings Citation Index - Science (CPCI-S); Science Citation Index Expanded (SCI-EXPANDED)
SC Biochemistry & Molecular Biology; Immunology; Science & Technology -
   Other Topics; Neurosciences & Neurology
GA BX68C
UT WOS:000186107400051
PM 14592907
DA 2022-10-25
ER

PT J
AU Li, FY
   Szobor, A
   Croxen, R
   Anselmo, V
   Yuan, QP
   Lindblad, K
   Schalling, M
   Komoly, S
   Beeson, D
   Larsson, C
AF Li, FY
   Szobor, A
   Croxen, R
   Anselmo, V
   Yuan, QP
   Lindblad, K
   Schalling, M
   Komoly, S
   Beeson, D
   Larsson, C
TI Dominantly inherited familial myasthenia gravis as a separate genetic
   entity without involvement of defined candidate gene loci
SO INTERNATIONAL JOURNAL OF MOLECULAR MEDICINE
LA English
DT Article
DE myasthenia gravis; linkage analysis; autoimmunity; familial disease
ID MUSCLE ACETYLCHOLINE-RECEPTOR; BETA-SUBUNIT GENE; ALPHA-SUBUNIT;
   ASSOCIATION; DISEASE; REPEAT; IDENTIFICATION; EXPANSION; SUSCEPTIBILITY;
   POLYMORPHISMS
AB Myasthenia gravis (MG) is a sporadic autoimmune disorder affecting neuromuscular transmission. Very rarely autoimmune myasthenia. gravis may be inherited within a family. We present here the genetic analysis of a Hungarian family where nine members from two generations are affected by myasthenia gravis. Genetic characterisation of this unique Hungarian family using linkage analysis and mutation screening excludes the involvement of defined candidate gene loci. These findings point to familial MG as a separate genetic entity. Identification of the underlying genetic defect in this family may greatly enhance our understanding of the pathogenesis of myasthenia gravis.
C1 Karolinska Hosp CMM L8 01, Dept Mol Med, S-17176 Stockholm, Sweden.
   Semmelweis Univ, Sch Affiliate, Jahn Ferenc Teaching Hosp, Dept Neurol, H-1204 Budapest, Hungary.
   John Radcliffe Hosp, Inst Mol Med, Neurosci Grp, Oxford OX3 9DS, England.
RP Li, FY (corresponding author), Karolinska Hosp CMM L8 01, Dept Mol Med, S-17176 Stockholm, Sweden.
EM fangyuan.li@cmm.ki.se
RI Schalling, Martin/F-1518-2015
OI Schalling, Martin/0000-0001-5011-2922
CR Baggi F, 1998, ANN NY ACAD SCI, V841, P355, DOI 10.1111/j.1749-6632.1998.tb10946.x
   Beeson D, 1997, CURR OPIN NEUROL, V10, P402, DOI 10.1097/00019052-199710000-00008
   BEESON D, 1993, ANN NY ACAD SCI, V681, P165, DOI 10.1111/j.1749-6632.1993.tb22882.x
   BEESON D, 1990, ANN HUM GENET, V54, P199, DOI 10.1111/j.1469-1809.1990.tb00378.x
   BERGOFFEN J, 1994, NEUROLOGY, V44, P551, DOI 10.1212/WNL.44.3_Part_1.551
   Brais B, 1998, NAT GENET, V18, P164, DOI 10.1038/ng0298-164
   Campuzano V, 1996, SCIENCE, V271, P1423, DOI 10.1126/science.271.5254.1423
   COTTINGHAM RW, 1993, AM J HUM GENET, V53, P252
   Croxen R, 1999, ANN NEUROL, V46, P639, DOI 10.1002/1531-8249(199910)46:4<639::AID-ANA13>3.0.CO;2-1
   Croxen R, 1997, HUM MOL GENET, V6, P767, DOI 10.1093/hmg/6.5.767
   Djabiri F, 1997, J NEUROIMMUNOL, V78, P86, DOI 10.1016/S0165-5728(97)00085-4
   Djabiri F, 1997, J AUTOIMMUN, V10, P407, DOI 10.1006/jaut.1997.0140
   Donger C, 1998, AM J HUM GENET, V63, P967, DOI 10.1086/302059
   Engel AG, 1999, ARCH NEUROL-CHICAGO, V56, P163, DOI 10.1001/archneur.56.2.163
   GARCHON HJ, 1994, P NATL ACAD SCI USA, V91, P4668, DOI 10.1073/pnas.91.11.4668
   Hart HH, 1927, ARCH NEURO PSYCHIATR, V18, P439, DOI 10.1001/archneurpsyc.1927.02210030119011
   Hjelmstrom P, 1998, J NEUROIMMUNOL, V88, P137, DOI 10.1016/S0165-5728(98)00107-6
   Hjelmstrom P, 1997, EUR J IMMUNOGENET, V24, P179, DOI 10.1111/j.1365-2370.1997.00254.x
   HJELMSTROM P, 1998, ANN NY ACAD SCI, V84, P368
   Holmes SE, 1999, NAT GENET, V23, P391, DOI 10.1038/70493
   Huang D, 1998, J NEUROIMMUNOL, V81, P76, DOI 10.1016/S0165-5728(97)00161-6
   Huang D, 1998, J NEUROIMMUNOL, V88, P192, DOI 10.1016/S0165-5728(98)00119-2
   Lin H, 1998, J EXP MED, V188, P199, DOI 10.1084/jem.188.1.199
   Lindblad K, 1999, SEMIN NEUROL, V19, P289, DOI 10.1055/s-2008-1040845
   Lindblad K, 1996, GENOME RES, V6, P965, DOI 10.1101/gr.6.10.965
   MURPHY J, 1986, NEUROLOGY, V36, P78, DOI 10.1212/WNL.36.1.78
   Nakamoto M, 1997, NAT GENET, V17, P385, DOI 10.1038/ng1297-385
   NEWSOMDAVIS J, 1993, CLIN ASPECTS IMMUNOL, P2061
   Nishimura Y, 1998, INT J CARDIOL, V66, pS93, DOI 10.1016/S0167-5273(98)00156-9
   Ohno K, 1998, P NATL ACAD SCI USA, V95, P9654, DOI 10.1073/pnas.95.16.9654
   Raju R, 1998, J IMMUNOL, V160, P4169
   Rothbart HB, 1937, J AMER MED ASSOC, V108, P715, DOI 10.1001/jama.1937.02780090027008
   Schaffer AA, 1996, HUM HERED, V46, P226, DOI 10.1159/000154358
   SCHALLING M, 1993, NAT GENET, V4, P135, DOI 10.1038/ng0693-135
   Skeie GO, 1999, ARCH NEUROL-CHICAGO, V56, P457, DOI 10.1001/archneur.56.4.457
   Sostarko M, 1998, ANN NY ACAD SCI, V841, P592, DOI 10.1111/j.1749-6632.1998.tb10991.x
   SZOBOR A, 1989, ACTA MED HUNG, V46, P13
   Takiguchi M, 1999, LAB INVEST, V79, P317
   Tarumi K, 1999, TRANSPLANTATION, V67, P520, DOI 10.1097/00007890-199902270-00005
   Theofilopoulos AN, 1998, ANN NY ACAD SCI, V841, P225, DOI 10.1111/j.1749-6632.1998.tb10932.x
   VERKERK AJMH, 1991, CELL, V65, P905, DOI 10.1016/0092-8674(91)90397-H
   VIEIRA ML, 1993, J NEUROIMMUNOL, V47, P115, DOI 10.1016/0165-5728(93)90021-P
   Zheng XX, 1999, J IMMUNOL, V162, P4983
NR 43
TC 4
Z9 6
U1 0
U2 2
PU SPANDIDOS PUBL LTD
PI ATHENS
PA POB 18179, ATHENS, 116 10, GREECE
SN 1107-3756
EI 1791-244X
J9 INT J MOL MED
JI Int. J. Mol. Med.
PD MAR
PY 2001
VL 7
IS 3
BP 289
EP 294
PG 6
WC Medicine, Research & Experimental
WE Science Citation Index Expanded (SCI-EXPANDED)
SC Research & Experimental Medicine
GA 404HP
UT WOS:000167091600010
PM 11179509
DA 2022-10-25
ER

PT J
AU Bertolet, AN
   Druckenbrod, RC
AF Bertolet, Anne N.
   Druckenbrod, Rachel C.
TI Pseudopartial Third Nerve Palsy as the Presenting Sign of Ocular
   Myasthenia Gravis
SO OPTOMETRY AND VISION SCIENCE
LA English
DT Article
ID THYMECTOMY; DIAGNOSIS; UPDATE
AB SIGNIFICANCE
   This case emphasizes the high degree of suspicion necessary for a timely diagnosis of myasthenia gravis.
   PURPOSE
   This report discusses a case of ocular myasthenia gravis presenting as a pseudo-third nerve palsy with ptosis. The pathogenesis, treatment, and management of ocular myasthenia gravis are discussed.
   CASE REPORT
   A 68-year-old white man presented to our clinic after noticing a new right eyelid droop for several days and experiencing horizontal double vision for the past 3 weeks. A pupil-sparing partial third nerve palsy was diagnosed, and MRI and laboratory work were ordered to assist with diagnosis. Laboratory results demonstrated highly positive acetylcholinesterase antibodies, confirming a diagnosis of ocular myasthenia gravis.
   CONCLUSIONS
   Myasthenia gravis commonly presents with ocular signs and symptoms. Because ocular myasthenia gravis can mimic other causes of diplopia, heightened awareness and suspicion are necessary to make a timely diagnosis.
C1 [Bertolet, Anne N.; Druckenbrod, Rachel C.] VA Boston Healthcare Syst, Dept Optometry, Boston, MA 02130 USA.
RP Bertolet, AN (corresponding author), VA Boston Healthcare Syst, Dept Optometry, Boston, MA 02130 USA.
EM bertoleta@neco.edu
CR Almog Y, 2016, J CLIN NEUROSCI, V25, P50, DOI 10.1016/j.jocn.2015.08.026
   Appenzeller S, 2009, LUPUS, V18, P836, DOI 10.1177/0961203308101546
   Baruca M, 2016, MUSCLE NERVE, V54, P1034, DOI 10.1002/mus.25174
   BEVER CT, 1983, ANN NEUROL, V14, P516, DOI 10.1002/ana.410140504
   Bird SJ, 2018, CLIN MANIFESTATIONS
   Bird SJ, 2019, DIAGNOSIS MYASTHENIA
   Bird SJ, 2018, PATHOGENESIS MYASTHE
   Bird SJ, 2019, THYMECTOMY MYASTHENI
   Bodamer OA, 2019, NEUROMUSCULAR JUNCTI
   Fortin E, 2018, CURR OPIN OPHTHALMOL, V29, P477, DOI 10.1097/ICU.0000000000000526
   Gilhus NE, 2016, NEW ENGL J MED, V375, P2570, DOI 10.1056/NEJMra1602678
   Gilhus NE, 2016, NAT REV NEUROL, V12, P259, DOI 10.1038/nrneurol.2016.44
   Kupersmith MJ, 2005, BRIT J OPHTHALMOL, V89, P1330, DOI 10.1136/bjo.2004.063404
   Li F, 2018, J NEUROL, V265, P2773, DOI 10.1007/s00415-018-9056-8
   Liao B, 2015, BMJ CASE REP, V2015
   Mee J, 2003, J NEURO-OPHTHALMOL, V23, P251, DOI 10.1097/00041327-200312000-00002
   MEYER D, 1992, J CLIN NEURO-OPHTHAL, V12, P210
   OOSTERHUIS HJGH, 1989, J NEUROL NEUROSUR PS, V52, P1121, DOI 10.1136/jnnp.52.10.1121
   Pasnoor M, 2018, NEUROL CLIN, V36, P261, DOI 10.1016/j.ncl.2018.01.010
   Peeler CE, 2015, JAMA NEUROL, V72, P1170, DOI 10.1001/jamaneurol.2015.1444
   Pelak VS, 2018, OCULAR MYASTHENIA GR
   Peragallo JH, 2017, SEMIN PEDIATR NEUROL, V24, P116, DOI 10.1016/j.spen.2017.04.003
   Peragallo JH, 2016, J NEURO-OPHTHALMOL, V36, P29, DOI 10.1097/WNO.0000000000000276
   Roberts PF, 2001, J THORAC CARDIOV SUR, V122, P562, DOI 10.1067/mtc.2001.116191
   RUSH JA, 1982, J CLIN NEURO-OPHTHAL, V2, P125
   SCHUMM F, 1985, J NEUROL NEUROSUR PS, V48, P332, DOI 10.1136/jnnp.48.4.332
   Shrager JB, 2002, ANN THORAC SURG, V74, P320, DOI 10.1016/S0003-4975(02)03722-0
   Smith SV, 2017, NEUROL CLIN, V35, P115, DOI 10.1016/j.ncl.2016.08.008
   SOMMER N, 1993, DOC OPHTHALMOL, V84, P309, DOI 10.1007/BF01215447
   Wilker SC, 2009, BRIT J OPHTHALMOL, V93, P1657, DOI 10.1136/bjo.2008.155150
   Wolfe GI, 2016, NEW ENGL J MED, V375, P511, DOI 10.1056/NEJMoa1602489
   Wood SD, 2010, OPTOMETRY, V81, P505, DOI 10.1016/j.optm.2010.03.007
   Yousuf UA, 2014, BMJ CASE REP, V2014
NR 33
TC 0
Z9 0
U1 0
U2 1
PU LIPPINCOTT WILLIAMS & WILKINS
PI PHILADELPHIA
PA TWO COMMERCE SQ, 2001 MARKET ST, PHILADELPHIA, PA 19103 USA
SN 1040-5488
EI 1538-9235
J9 OPTOMETRY VISION SCI
JI Optom. Vis. Sci.
PD MAY
PY 2020
VL 97
IS 5
BP 377
EP 382
DI 10.1097/OPX.0000000000001512
PG 6
WC Ophthalmology
WE Science Citation Index Expanded (SCI-EXPANDED)
SC Ophthalmology
GA LR7XB
UT WOS:000535908800010
PM 32413010
DA 2022-10-25
ER

PT J
AU WAKATA, N
   FUKUYA, H
   NIIZUMA, M
   ISHIDA, T
   KINOSHITA, M
AF WAKATA, N
   FUKUYA, H
   NIIZUMA, M
   ISHIDA, T
   KINOSHITA, M
TI MYASTHENIA-GRAVIS DEVELOPING AFTER DISCOVERY OF THYMOMA
SO CLINICAL NEUROLOGY AND NEUROSURGERY
LA English
DT Article
DE MYASTHENIA GRAVIS; THYMOMECTOMY; POSTTHYMECTOMIC MYASTHENIA GRAVIS
ID ACETYLCHOLINE-RECEPTOR; LYMPHOCYTES; ANTIBODY
AB We report 4 cases of myasthenia gravis in which myasthenic symptoms developed after a thymoma was known to be present. They include 3 invasive thymomas and one thymoma. In 3 of them, myasthenic symptoms developed 2-7 months after removal of the thymoma; in 1 case, myasthenic symptoms developed 11 years after the thymoma was known to be present. We also discuss here the possible pathogenetic mechanism of post-thymomectomic myasthenia gravis, and propose that it is due to the natural course of the disease.
RP WAKATA, N (corresponding author), TOHO UNIV, DEPT INTERNAL MED 4, 2-17-6 OOHASHI, MEGURO KU, TOKYO 153, JAPAN.
CR BALDERRAMA A C, 1958, J Philipp Med Assoc, V34, P26
   BURNET FM, 1962, LANCET, V2, P1030
   CASTLEMAN B, 1966, ANN NY ACAD SCI, V135, P496, DOI 10.1111/j.1749-6632.1966.tb45497.x
   CRADDOCK CG, 1971, NEW ENGL J MED, V285, P378, DOI 10.1056/NEJM197108122850705
   FERSHTAND JB, 1951, ANN INTERN MED, V34, P1025, DOI 10.7326/0003-4819-34-4-1025
   FISHER JH, 1955, NEW ENGL J MED, V252, P891, DOI 10.1056/NEJM195505262522103
   FUJII Y, 1984, NEUROLOGY, V34, P1182, DOI 10.1212/WNL.34.9.1182
   GOLDMAN AJ, 1975, NEUROLOGY, V25, P1021, DOI 10.1212/WNL.25.11.1021
   KIMURA J, 1967, NEUROLOGY, V17, P413, DOI 10.1212/WNL.17.4.413
   KLEIN JJ, 1964, ARCH INTERN MED, V113, P142, DOI 10.1001/archinte.1964.00280070144023
   LATTES R, 1962, CANCER, V15, P1224, DOI 10.1002/1097-0142(196211/12)15:6<1224::AID-CNCR2820150621>3.0.CO;2-V
   MADONICK MJ, 1957, ARCH INTERN MED, V99, P151, DOI 10.1001/archinte.1957.00260010153019
   MASAOKA A, 1981, CANCER, V48, P2485, DOI 10.1002/1097-0142(19811201)48:11<2485::AID-CNCR2820481123>3.0.CO;2-R
   MONDEN Y, 1988, J SURG ONCOL, V38, P151, DOI 10.1002/jso.2930380305
   NAMBA T, 1978, MEDICINE, V57, P411, DOI 10.1097/00005792-197809000-00002
   ROWLAND LP, 1957, NEUROLOGY, V7, P584, DOI 10.1212/WNL.7.8.584
   SALYER WR, 1976, CANCER, V37, P229, DOI 10.1002/1097-0142(197601)37:1<229::AID-CNCR2820370133>3.0.CO;2-2
   SCADDING GK, 1981, NEUROLOGY, V31, P935, DOI 10.1212/WNL.31.8.935
   SLATER G, 1978, ANN SURG, V188, P171, DOI 10.1097/00000658-197808000-00008
   TERAMATU K, 1976, J JAP ASS THORAC SUR, V24, P270
   WILKINS EW, 1966, J THORAC CARDIOV SUR, V52, P322, DOI 10.1016/S0022-5223(19)43412-0
NR 21
TC 5
Z9 5
U1 0
U2 1
PU ELSEVIER SCIENCE BV
PI AMSTERDAM
PA PO BOX 211, 1000 AE AMSTERDAM, NETHERLANDS
SN 0303-8467
EI 1872-6968
J9 CLIN NEUROL NEUROSUR
JI Clin. Neurol. Neurosurg.
PD DEC
PY 1992
VL 94
IS 4
BP 303
EP 306
DI 10.1016/0303-8467(92)90178-6
PG 4
WC Clinical Neurology; Surgery
WE Science Citation Index Expanded (SCI-EXPANDED)
SC Neurosciences & Neurology; Surgery
GA KE415
UT WOS:A1992KE41500004
PM 1335857
DA 2022-10-25
ER

PT J
AU Taddy, H
   Yoshida, EM
   Gibson, G
   Chatur, N
AF Taddy, Heather
   Yoshida, Eric M.
   Gibson, Gillian
   Chatur, Nazira
TI Acetylcholine receptor antibody positive generalized Myasthenia gravis
   in association with Primary Biliary Cirrhosis
SO ANNALS OF HEPATOLOGY
LA English
DT Article
DE Primary Biliary Cirrhosis; Myasthenia gravis; Acetylcholine receptor
   antibody
ID PATIENT
AB Primary Biliary Cirrhosis and Myasthenia Gravis are both autoimmune conditions, however, there are only rare case reports of their association This is a case report of acetylcholine receptor antibody positive generalized myasthenia gravis in a female patient with antimitochondrial antibody positive, liver biopsy confirmed primary biliary cirrhosis
C1 [Taddy, Heather; Yoshida, Eric M.; Gibson, Gillian; Chatur, Nazira] Univ British Columbia, Dept Med, Vancouver, BC V5Z 1M9, Canada.
RP Yoshida, EM (corresponding author), Univ British Columbia, Vancouver Gen Hosp, Diamond Hlth Care Ctr, Div Gastroenterol, 5th Floor,2775 Laurel St, Vancouver, BC V5Z 1M9, Canada.
CR Chuah SY, 1997, POSTGRAD MED J, V73, P177, DOI 10.1136/pgmj.73.857.177
   Horigome H, 2000, HEPATO-GASTROENTEROL, V47, P125
   Kaplan MM, 2005, NEW ENGL J MED, V353, P1261, DOI 10.1056/NEJMra043898
   Kiechl S, 1996, ACTA NEUROL SCAND, V93, P263
   LEFVERT AK, 1989, ACTA NEUROL SCAND, V80, P255, DOI 10.1111/j.1600-0404.1989.tb03871.x
   McCann P, 2004, J AM GERIATR SOC, V52, P1407, DOI 10.1111/j.1532-5415.2004.52379_7.x
   RAJARAMAN S, 1980, AM J CLIN PATHOL, V74, P831
   SUNDEWALL AC, 1987, CLIN IMMUNOL IMMUNOP, V45, P184, DOI 10.1016/0090-1229(87)90033-X
   TAILLAN B, 1989, PRESSE MED, V18, P493
   TURNER K, 1989, ANN MED INTERNE, V140, P149
   Vincent A, 2001, LANCET, V357, P2122, DOI 10.1016/S0140-6736(00)05186-2
NR 11
TC 3
Z9 3
U1 0
U2 0
PU MEXICAN ASSOC HEPATOLOGY
PI MEXICO
PA PUNTE DE PIEDRA 150, COLONIA TORIELLO GUERRA, MEXICO, DF CP 14040,
   MEXICO
SN 1665-2681
J9 ANN HEPATOL
JI Ann. Hepatol.
PD OCT-DEC
PY 2010
VL 9
IS 4
BP 471
EP 472
DI 10.1016/S1665-2681(19)31627-8
PG 2
WC Gastroenterology & Hepatology
WE Science Citation Index Expanded (SCI-EXPANDED)
SC Gastroenterology & Hepatology
GA 702QM
UT WOS:000285909200015
PM 21057170
OA hybrid
DA 2022-10-25
ER

PT J
AU Leon-S, FE
   de Cotes, FA
AF Leon-S, FE
   de Cotes, FA
TI Chronic myasthenia gravis simulating a muscular dystrophy, in eastern
   Colombia
SO REVISTA DE NEUROLOGIA
LA Spanish
DT Article
DE chronic myasthenia gravis; muscular dystrophies; myasthenia gravis;
   neuromuscular disease
AB Introduction. Myasthenia gravis is an apparently well-defined neuromuscular disease with some variants, including one recently described as chronic myasthenia gravis. Clinical case. We present a 22 year old Columbian woman who complained of progressive weakness for the previous four years, affecting her pelvic and shoulder girdles but with no clinical involvement of the extra-ocular muscles. Repetitive stimulation of the neuromuscular junction of the abductor digiti quinti muscle was negative, but positive for myasthenia gravis in the trapezius muscle and the right orbital eye muscles. Her symptoms improved and the clinical neurophysiological studies were normal again after treatment with pyridostigimine, which confirmed the diagnosis.
C1 Univ Ind Santander, Dept Med Interna & Ciencias Basicas Med, Unidad Neurol Clin & Neurociencias Aplicadas, Santander, Spain.
   Univ Ind Santander, Lab Neurol & Neurofisiol Clin & Restaurativa Comp, Bucaramanga, Colombia.
CR JOHNS TR, 1971, NEUROLOGY, V21, P429
   Leon F, 1995, Invest Clin, V36, P99
   Leon-S FE, 1996, ACTA NEUROL COLOMB, V12, P38
   MACHADO C, 1993, MED UIS, V7, P83
   MCQUILLEN MP, 1966, BRAIN, V89, P121, DOI 10.1093/brain/89.1.121
   OH SJ, 1990, MUSCLE NERVE, V13, P187, DOI 10.1002/mus.880130302
   OH SJ, 1998, ELECTROMYOGRAPHY NEU
   OH SJ, 1992, NEUROLOGY, V42, P1135
   OH SJ, 1998, PRINCIPLE CLIN ELECT
   PRADA D, 2000, ACTA NEUROL COLOMB
   PRADILLA G, 1982, P 12 COL C PED CART, P47
   PRADILLA G, 1982, ACTA MED COLOMB, V7, P425
   Pradilla G, 1983, ACTA PEDIAT COLOMB, V1, P7
   SANDERS D, 1997, NEUROLOGY S5, V48, pS540
   [No title captured]
NR 15
TC 3
Z9 3
U1 0
U2 0
PU REVISTA DE NEUROLOGIA
PI BARCELONA
PA C/O CESAR VIGUERA, EDITOR, APDO 94121, 08080 BARCELONA, SPAIN
SN 0210-0010
J9 REV NEUROLOGIA
JI Rev. Neurologia
PD JAN 16
PY 2001
VL 32
IS 2
BP 145
EP 147
DI 10.33588/rn.3202.2000280
PG 3
WC Clinical Neurology
WE Science Citation Index Expanded (SCI-EXPANDED)
SC Neurosciences & Neurology
GA 425NU
UT WOS:000168298000011
PM 11299478
DA 2022-10-25
ER

PT J
AU Qi, GY
   Liu, P
   Gu, SS
   Yang, HX
   Dong, HM
   Xue, YP
AF Qi, Guoyan
   Liu, Peng
   Gu, Shanshan
   Yang, Hongxia
   Dong, Huimin
   Xue, Yinping
TI Whole-exome sequencing reveals a rare interferon gamma receptor 1
   mutation associated with myasthenia gravis
SO NEUROLOGICAL SCIENCES
LA English
DT Article
DE Myasthenia gravis; Autoimmune disease; Whole-exome sequencing;
   Interferon gamma receptor 1; Pathologenesis
ID IDENTIFICATION; EXPRESSION; VARIANTS; DISEASE; COMPLEX; FAMILY; ALPHA
AB Our study is aimed to explore the underlying genetic basis of myasthenia gravis. We collected a Chinese pedigree with myasthenia gravis, and whole-exome sequencing was performed on the two affected siblings and their parents. The candidate pathogenic gene was identified by bioinformatics filtering, which was further verified by Sanger sequencing. The homozygous mutation c. G40A (p. V14M) in interferon gamma receptor 1was identified. Moreover, the mutation was also detected in 3 cases of 44 sporadic myasthenia gravis patients. The p. V14M substitution in interferon gamma receptor 1 may affect the signal peptide function and the translocation on cell membrane, which could disrupt the binding of the ligand of interferon gamma and antibody production, contributing to myasthenia gravis susceptibility. We discovered that a rare variant c. G40A in interferon gamma receptor 1 potentially contributes to the myasthenia gravis pathogenesis. Further functional studies are needed to confirm the effect of the interferon gamma receptor 1 on the myasthenia gravis phenotype.
C1 [Qi, Guoyan; Liu, Peng; Gu, Shanshan; Yang, Hongxia; Dong, Huimin; Xue, Yinping] First Hosp Shijiazhuang, Ctr Treatment Myasthenia Gravis Hebei Prov, Fangbei Rd 9, Shijiazhuang 050011, Hebei, Peoples R China.
RP Qi, GY (corresponding author), First Hosp Shijiazhuang, Ctr Treatment Myasthenia Gravis Hebei Prov, Fangbei Rd 9, Shijiazhuang 050011, Hebei, Peoples R China.
EM guoyan_qi_doctor@163.com
FU Shijiazhuang Science and Technology Bureau Foundation [131460613];
   Science and Technology Agency Foundation of Hebei Province [14277758D];
   Natural Science Foundation of Hebei Province [H2015106020]; Key Project
   of Hebei Provincial Administration of Traditional Chinese Medicine
   [2014221]
FX This work was supported by the Shijiazhuang Science and Technology
   Bureau Foundation (No. 131460613), Science and Technology Agency
   Foundation of Hebei Province (No. 14277758D), Natural Science Foundation
   of Hebei Province (No. H2015106020), and Key Project of Hebei Provincial
   Administration of Traditional Chinese Medicine (No. 2014221).
CR Adzhubei IA, 2010, NAT METHODS, V7, P248, DOI 10.1038/nmeth0410-248
   Balasa B, 1997, J EXP MED, V186, P385, DOI 10.1084/jem.186.3.385
   Bamshad MJ, 2011, NAT REV GENET, V12, P745, DOI 10.1038/nrg3031
   BERGOFFEN J, 1994, NEUROLOGY, V44, P551, DOI 10.1212/WNL.44.3_Part_1.551
   Bright JJ, 2007, ADV EXP MED BIOL, V595, P425
   Brueton L, 1994, J MED GENET BRIT MED
   CELESIA GG, 1965, ARCH NEUROL-CHICAGO, V12, P206, DOI 10.1001/archneur.1965.00460260096011
   Chun S, 2009, GENOME RES, V19, P1553, DOI 10.1101/gr.092619.109
   Cibulskis K, 2013, NAT BIOTECHNOL, V31, P213, DOI 10.1038/nbt.2514
   Croxen R, 2002, NEUROLOGY, V58, P1563, DOI 10.1212/WNL.58.10.1563
   Faber-Elmann A, 2000, INT IMMUNOL, V12, P1651, DOI 10.1093/intimm/12.12.1651
   FARRAR MA, 1991, J BIOL CHEM, V266, P19626
   Feferman T, 2005, J IMMUNOL, V174, P5324, DOI 10.4049/jimmunol.174.9.5324
   FOLDES FF, 1960, JAMA-J AM MED ASSOC, V174, P418, DOI 10.1001/jama.1960.63030040024021c
   Giraud M, 2007, NATURE, V448, P934, DOI 10.1038/nature06066
   HERRMANN C, 1966, NEUROLOGY, V16, P75, DOI 10.1212/WNL.16.1.75
   Huang WX, 2000, EUR J NEUROL, V7, P195, DOI 10.1046/j.1468-1331.2000.00056.x
   Jack Kristin L, 2016, J Clin Neuromuscul Dis, V18, P12, DOI 10.1097/CND.0000000000000133
   KOTENKO SV, 1995, J BIOL CHEM, V270, P20915, DOI 10.1074/jbc.270.36.20915
   Krawetz S, 2000, BIOINFORMATICS METHO
   Kumar P, 2009, NAT PROTOC, V4, P1073, DOI 10.1038/nprot.2009.86
   Li H, 2009, BIOINFORMATICS, V25, P1754, DOI 10.1093/bioinformatics/btp324
   Maselli RA, 2014, CLIN GENET, V85, P166, DOI 10.1111/cge.12118
   McKenna A, 2010, GENOME RES, V20, P1297, DOI 10.1101/gr.107524.110
   Micieli G, 2012, NEUROL SCI, V33, P297, DOI 10.1007/s10072-011-0841-8
   OSSERMAN K E, 1956, J Mt Sinai Hosp N Y, V23, P711
   PIRSKANEN R, 1977, ACTA NEUROL SCAND, V56, P365
   PROVENZANO C, 1988, J NEUROL NEUROSUR PS, V51, P1228, DOI 10.1136/jnnp.51.9.1228
   SAKATSUME M, 1995, J BIOL CHEM, V270, P17528, DOI 10.1074/jbc.270.29.17528
   Schwarz JM, 2014, NAT METHODS, V11, P361, DOI 10.1038/nmeth.2890
   Thomas, 1961, P MYASTH GRAV P 2 IN
   TOLA MR, 1994, ACTA NEUROL SCAND, V90, P318
   Verschuuren JJGM, 2010, AUTOIMMUNITY, V43, P344, DOI 10.3109/08916931003602130
   Vincent A, 2001, LANCET, V357, P2122, DOI 10.1016/S0140-6736(00)05186-2
   WALTER MR, 1995, NATURE, V376, P230, DOI 10.1038/376230a0
   Wang HB, 2000, CLIN IMMUNOL, V95, P156, DOI 10.1006/clim.2000.4850
   Wang K, 2010, NUCLEIC ACIDS RES, V38, DOI 10.1093/nar/gkq603
   Yilmaz V, 2007, HUM IMMUNOL, V68, P544, DOI 10.1016/j.humimm.2007.02.003
   Zhang GX, 1997, MUSCLE NERVE, V20, P543, DOI 10.1002/(SICI)1097-4598(199705)20:5<543::AID-MUS2>3.0.CO;2-9
NR 39
TC 3
Z9 3
U1 0
U2 5
PU SPRINGER-VERLAG ITALIA SRL
PI MILAN
PA VIA DECEMBRIO, 28, MILAN, 20137, ITALY
SN 1590-1874
EI 1590-3478
J9 NEUROL SCI
JI Neurol. Sci.
PD APR
PY 2018
VL 39
IS 4
BP 717
EP 724
DI 10.1007/s10072-018-3275-8
PG 8
WC Clinical Neurology; Neurosciences
WE Science Citation Index Expanded (SCI-EXPANDED)
SC Neurosciences & Neurology
GA GB6TJ
UT WOS:000429205900014
PM 29441481
DA 2022-10-25
ER

PT J
AU Sommer, N
   Sigg, B
   Melms, A
   Weller, M
   Schepelmann, K
   Herzau, V
   Dichgans, J
AF Sommer, N
   Sigg, B
   Melms, A
   Weller, M
   Schepelmann, K
   Herzau, V
   Dichgans, J
TI Ocular myasthenia gravis: Response to long term immunosuppressive
   treatment
SO JOURNAL OF NEUROLOGY NEUROSURGERY AND PSYCHIATRY
LA English
DT Article
DE myasthenia gravis; extraocular muscle weakness; immunosuppressive
   treatment
ID ACETYLCHOLINE-RECEPTOR ANTIBODIES; OFFICE TENSILON TEST; AZATHIOPRINE
   TOXICITY; THYMUS; CYCLOSPORINE; THYMECTOMY; DISEASE; THYMOMA; TRIAL
AB Objective-Ocular myasthenia gravis is a subtype of myasthenia gravis that causes relatively mild disability, but may convert into severe generalised muscle weakness. A universal management plan for ocular myasthenia gravis has not been established. This study was performed to determine the outcome of ocular myasthenia gravis with the currently available therapeutic options.
   Methods-Retrospective analysis of 78 patients with ocular myasthenia gravis with a mean disease duration of 8.3 (range 0.5-58.3) years.
   Results-In 54 patients (69%) symptoms and signs remained confined to the extraocular muscles during the observation period. The remaining 24 patients (31%) developed symptoms of generalised myasthenia gravis; 50% of them within two years, 75% within four years after onset. A somewhat reduced risk of generalisation was found in those with mild symptoms, normal repetitive nerve stimulation test, and low or absent antiacetylcholine receptor (AChR) antibodies at the time of diagnosis. Patients receiving immunosuppressive treatment (corticosteroids and/or azathioprine) rarely developed generalised myasthenia gravis (six of 50, 12%). Those without such treatment, usually due to uncertain diagnosis and late referral, converted into generalised myasthenia gravis significantly more often (18 of 28, 64%).
   Conclusions-The prognosis of ocular myasthenia gravis is good. A conventional scheme with short term corticosteroids and long term azathioprine seems adequate to achieve remission in most patients. The proportion of patients developing generalised myasthenia gravis was smaller in this population compared with previously published groups (usually 50%-70%). Early immunosuppressive treatment is at least partially responsible for this finding. Thymectomy (performed here in 12 patients with an abnormal chest CT) also correlated with a good outcome, but had no apparent advantage over medical treatment alone.
C1 UNIV TUBINGEN, DEPT OPHTHALMOL, D-72076 TUBINGEN, GERMANY.
RP Sommer, N (corresponding author), UNIV TUBINGEN, DEPT NEUROL, HOPPE SEYLER STR 3, D-72076 TUBINGEN, GERMANY.
OI Weller, Michael/0000-0002-1748-174X
CR BERGOFFEN J, 1994, NEUROLOGY, V44, P551, DOI 10.1212/WNL.44.3_Part_1.551
   BEVER CT, 1983, ANN NEUROL, V14, P516, DOI 10.1002/ana.410140504
   CHRISTENSEN PB, 1995, ACTA NEUROL SCAND, V91, P192
   COMPSTON DAS, 1980, BRAIN, V103, P579, DOI 10.1093/brain/103.3.579
   CORNELIO F, 1987, ANN NY ACAD SCI, V505, P517
   DAROFF RB, 1986, ARCH NEUROL-CHICAGO, V43, P843, DOI 10.1001/archneur.1986.00520080081029
   DRACHMAN DB, 1994, NEW ENGL J MED, V330, P1797, DOI 10.1056/NEJM199406233302507
   EVOLI A, 1988, ACTA NEUROL SCAND, V77, P31, DOI 10.1111/j.1600-0404.1988.tb06970.x
   GENKINS G, 1993, ANN NY ACAD SCI, V681, P603, DOI 10.1111/j.1749-6632.1993.tb22952.x
   GROB D, 1987, ANN NY ACAD SCI, V505, P472
   GROB D, 1983, MYASTHENIA GRAVIS, P319
   HOHLFELD R, 1988, NEUROLOGY, V38, P258, DOI 10.1212/WNL.38.2.258
   JOHNS TR, 1987, ANN NY ACAD SCI, V505, P568
   KISSEL JT, 1986, NEUROLOGY, V36, P35, DOI 10.1212/WNL.36.1.35
   LANSKA DJ, 1990, NEUROLOGY, V40, P1828, DOI 10.1212/WNL.40.12.1828
   LEFVERT AK, 1978, J NEUROL NEUROSUR PS, V41, P394, DOI 10.1136/jnnp.41.5.394
   LIMBURG PC, 1983, J NEUROL SCI, V58, P357, DOI 10.1016/0022-510X(83)90095-3
   Matell G, 1987, Ann N Y Acad Sci, V505, P589
   MELMS A, 1988, J CLIN INVEST, V81, P902, DOI 10.1172/JCI113401
   MERTENS HG, 1969, EUR NEUROL, V2, P321, DOI 10.1159/000113809
   MIANO MA, 1991, NEUROLOGY, V41, P919, DOI 10.1212/WNL.41.6.919
   MOORTHY G, 1989, NEUROLOGY, V39, P1150, DOI 10.1212/WNL.39.9.1150
   NEWSOMDAVIS J, 1990, MUSCLE NERVE, V13, P1186
   NEWSOMDAVIS J, 1992, DIS NERV SYST, P197
   ODA K, 1980, NEUROLOGY, V30, P543, DOI 10.1212/WNL.30.5.543
   OOSTERHUIS HJG, 1984, MYASTHENIA GRAVIS
   OOSTERHUIS HJGH, 1989, J NEUROL NEUROSUR PS, V52, P1121, DOI 10.1136/jnnp.52.10.1121
   PINCHING AJ, 1976, LANCET, V2, P1373
   ROWLAND LP, 1980, J NEUROL NEUROSUR PS, V43, P644, DOI 10.1136/jnnp.43.7.644
   Sanders DB, 1991, NEUROLOGY CLIN PRACT, V2, P1819
   SCHALKE B, 1987, ANN NY ACAD SCI, V505, P872
   SCHUMM F, 1984, MUSCLE NERVE, V7, P147, DOI 10.1002/mus.880070211
   SCHUMM F, 1985, J NEUROL NEUROSUR PS, V48, P332, DOI 10.1136/jnnp.48.4.332
   SEYBOLD ME, 1986, ARCH NEUROL-CHICAGO, V43, P842, DOI 10.1001/archneur.1986.00520080080028
   SOLIVEN BC, 1988, NEUROLOGY, V38, P514, DOI 10.1212/WNL.38.4.514
   SOMMER N, 1990, ANN NEUROL, V28, P312, DOI 10.1002/ana.410280303
   SOMMER N, 1993, DOC OPHTHALMOL, V84, P309, DOI 10.1007/BF01215447
   SOMNIER FE, 1991, ARCH NEUROL-CHICAGO, V48, P733, DOI 10.1001/archneur.1991.00530190081019
   TINDALL RSA, 1981, ANN NEUROL, V10, P437, DOI 10.1002/ana.410100506
   TINDALL RSA, 1993, ANN NY ACAD SCI, V681, P539, DOI 10.1111/j.1749-6632.1993.tb22937.x
   TOLA MR, 1989, J NEUROL, V236, P388, DOI 10.1007/BF00314895
   TOYKA KV, 1986, DEUT MED WOCHENSCHR, V111, P1435, DOI 10.1055/s-2008-1068647
   VINCENT A, 1985, J NEUROL NEUROSUR PS, V48, P1246, DOI 10.1136/jnnp.48.12.1246
   WILLCOX N, 1987, AM J PATHOL, V127, P447
   WILLCOX N, 1991, J NEUROL, V238, P256
   WITTE AS, 1984, ANN NEUROL, V15, P602, DOI 10.1002/ana.410150615
NR 46
TC 127
Z9 138
U1 0
U2 4
PU BMJ PUBLISHING GROUP
PI LONDON
PA BRITISH MED ASSOC HOUSE, TAVISTOCK SQUARE, LONDON WC1H 9JR, ENGLAND
SN 0022-3050
EI 1468-330X
J9 J NEUROL NEUROSUR PS
JI J. Neurol. Neurosurg. Psychiatry
PD FEB
PY 1997
VL 62
IS 2
BP 156
EP 162
DI 10.1136/jnnp.62.2.156
PG 7
WC Clinical Neurology; Psychiatry; Surgery
WE Science Citation Index Expanded (SCI-EXPANDED)
SC Neurosciences & Neurology; Psychiatry; Surgery
GA WG768
UT WOS:A1997WG76800009
PM 9048716
OA Bronze, Green Published
DA 2022-10-25
ER

PT J
AU JABLECKI, CK
AF JABLECKI, CK
TI AAEM CASE-REPORT 3 - MYASTHENIA-GRAVIS
SO MUSCLE & NERVE
LA English
DT Article
DE MYASTHENIA GRAVIS; SINGLE FIBER EMG; REPETITIVE NERVE STIMULATION
ID ACETYLCHOLINE-RECEPTOR ANTIBODY; SINGLE-FIBER ELECTROMYOGRAPHY; OFFICE
   TENSILON TEST; NERVE-STIMULATION; REPETITIVE STIMULATION; DIAGNOSIS;
   DISORDERS; MINIMONOGRAPH
AB Reported here are the electrodiagnostic findings in a patient with myasthenia gravis who had dysarthria, dysphagia, and dyspnea. The use of repetitive nerve stimulation and single fiber electromyography studies for the evaluation of patients suspected of myasthenia gravis is reviewed.
C1 UNIV CALIF SAN DIEGO, DEPT NEUROL, LA JOLLA, CA 92093 USA.
CR BERNSTEIN LP, 1981, NEUROLOGY, V31, P204
   BROWN JC, 1974, J NEUROL NEUROSUR PS, V37, P1336, DOI 10.1136/jnnp.37.12.1336
   Cruz Martinez A, 1982, Electromyogr Clin Neurophysiol, V22, P377
   DAROFF RB, 1986, ARCH NEUROL-CHICAGO, V43, P843, DOI 10.1001/archneur.1986.00520080081029
   DAUBE J, 1978, ELECTROPHYSIOLOGIC T
   DENYS EH, 1980, ROLE TEMPERATURE ELE
   DESMEDT JE, 1977, ANN NEUROL, V1, P55, DOI 10.1002/ana.410010105
   DIRR LY, 1989, NEUROLOGY, V39, P865, DOI 10.1212/WNL.39.6.865
   EKSTEDT J, 1974, J NEUROL NEUROSUR PS, V37, P526, DOI 10.1136/jnnp.37.5.526
   GILCHRIST JM, 1989, MUSCLE NERVE, V12, P64, DOI 10.1002/mus.880120112
   GILCHRIST JM, 1987, MUSCLE NERVE, V10, P233, DOI 10.1002/mus.880100306
   Harvey AM, 1941, B JOHNS HOPKINS HOSP, V68, P81
   HEILBRONN E, 1978, MUSCLE NERVE, V1, P427, DOI 10.1002/mus.880010518
   HOROWITZ SH, 1978, MUSCLE NERVE, V1, P432, DOI 10.1002/mus.880010519
   JABLECKI CK, 1985, NEUROL CLIN, V3, P557, DOI 10.1016/S0733-8619(18)31022-3
   JABLECKI CK, 1987, CLIN ELECTROMYOGRAPH, P384
   KELLY JJ, 1982, ANN NEUROL, V12, P238, DOI 10.1002/ana.410120303
   KRAMER LD, 1981, ANN NEUROL, V9, P531, DOI 10.1002/ana.410090604
   LINDSTROM JM, 1976, NEUROLOGY, V26, P1054, DOI 10.1212/WNL.26.11.1054
   MIGLIETTA OE, 1971, AMER J PHYSICAL MED, V50, P1
   MITTAG TW, 1980, NEW ENGL J MED, V302, P868
   MULDER DW, 1959, NEUROLOGY, V9, P627, DOI 10.1212/WNL.9.10.627
   NASTUK W, 1974, MED PHYSL, P151
   OZDEMIR C, 1976, ANN NY ACAD SCI, V274, P203, DOI 10.1111/j.1749-6632.1976.tb47686.x
   ROBB SA, 1980, BRAIN, V103, P579
   RUSSELL AS, 1978, NEUROLOGY, V28, P847, DOI 10.1212/WNL.28.8.847
   SANDERS DB, 1979, NEUROLOGY, V29, P68, DOI 10.1212/WNL.29.1.68
   SANDERS DB, 1986, MUSCLE NERVE, V9, P809, DOI 10.1002/mus.880090904
   SANDERS DB, 1987, ANN NY ACAD SCI, V505, P539
   SCHUMM F, 1984, MUSCLE NERVE, V7, P147, DOI 10.1002/mus.880070211
   SEYBOLD ME, 1983, JAMA-J AM MED ASSOC, V250, P2516, DOI 10.1001/jama.250.18.2516
   SEYBOLD ME, 1986, ARCH NEUROL-CHICAGO, V43, P842, DOI 10.1001/archneur.1986.00520080080028
   SIMPSON JA, 1974, DISORDERS VOLUNTARY, P653
   SINGER PA, 1982, MUSCLE NERVE, V5, P566
   STALBERG E, 1980, J NEUROL NEUROSUR PS, V43, P622, DOI 10.1136/jnnp.43.7.622
   Stalberg E, 1979, SINGLE FIBRE ELECTRO, P1
   STREIB EW, 1987, MUSCLE NERVE, V10, P603, DOI 10.1002/mus.880100704
   SUBRAMONY SH, 1986, MUSCLE NERVE, V9, P64, DOI 10.1002/mus.880090110
   SWIFT TR, 1981, MUSCLE NERVE, V4, P334, DOI 10.1002/mus.880040410
   VINCENT A, 1985, J NEUROL NEUROSUR PS, V48, P1246, DOI 10.1136/jnnp.48.12.1246
NR 40
TC 12
Z9 12
U1 0
U2 1
PU WILEY
PI HOBOKEN
PA 111 RIVER ST, HOBOKEN 07030-5774, NJ USA
SN 0148-639X
EI 1097-4598
J9 MUSCLE NERVE
JI Muscle Nerve
PD MAY
PY 1991
VL 14
IS 5
BP 391
EP 397
DI 10.1002/mus.880140502
PG 7
WC Clinical Neurology; Neurosciences
WE Science Citation Index Expanded (SCI-EXPANDED)
SC Neurosciences & Neurology
GA FH663
UT WOS:A1991FH66300001
PM 1870629
DA 2022-10-25
ER

PT J
AU Herrmann, DN
   Carney, PR
   Wald, JJ
AF Herrmann, DN
   Carney, PR
   Wald, JJ
TI Juvenile myasthenia gravis: Treatment with immune globulin and
   thymectomy
SO PEDIATRIC NEUROLOGY
LA English
DT Article
ID INTRAVENOUS IMMUNOGLOBULIN; AZATHIOPRINE; EXPERIENCE; THERAPY; SAFETY;
   ONSET; RISK
AB Juvenile myasthenia gravis is rare, representing just 10% of all myasthenia gravis, Treatment of the juvenile form is similar to the adult form, although concerns of long-term side effects limit use of immunomodulators and thymectomy in children, especially the very young, We review the clinical course of three children with juvenile myasthenia gravis, as well as the current status of intravenous immunoglobulin and thymectomy as treatments for juvenile myasthenia gravis. (C) 1998 by Elsevier Science Inc. All rights reserved.
C1 Univ Michigan, Dept Neurol, Ann Arbor, MI 48109 USA.
   Univ Michigan, Dept Pediat Neurol, Ann Arbor, MI 48109 USA.
RP Herrmann, DN (corresponding author), Univ Michigan, Dept Neurol, TC 1914 Box 0316,1500 E Med Ctr Dr, Ann Arbor, MI 48109 USA.
CR ADAMS C, 1990, J CHILD NEUROL, V5, P215, DOI 10.1177/088307389000500313
   ANDREWS PI, 1994, NEUROLOGY, V44, P1208, DOI 10.1212/WNL.44.7.1208
   AVIOLI LV, 1993, BRIT J RHEUMATOL, V32, P27
   BATOCCHI AP, 1990, EUR J PEDIATR, V150, P66, DOI 10.1007/BF01959485
   BJORKHOLM M, 1975, CAN J HAEMATOL, V14, P210
   Brannagan TH, 1996, NEUROLOGY, V47, P674, DOI 10.1212/WNL.47.3.674
   BREARLEY S, 1987, CLIN EXP IMMUNOL, V70, P322
   CORNELIO F, 1987, ANN NY ACAD SCI, V505, P517, DOI 10.1111/j.1749-6632.1987.tb51320.x
   Dodd RY, 1996, CLIN EXP IMMUNOL, V104, P31, DOI 10.1111/cei.1996.104.s1.31
   DRACHMAN DB, 1994, NEW ENGL J MED, V330, P1797, DOI 10.1056/NEJM199406233302507
   EDAN G, 1994, J NEUROL NEUROSUR PS, V57, P55, DOI 10.1136/jnnp.57.Suppl.55
   FENICHEL GM, 1989, PEDIATR ANN, V18, P432, DOI 10.3928/0090-4481-19890701-09
   GAJDOS P, 1994, CLIN EXP IMMUNOL, V97, P49
   MASAOKA A, 1994, EUR J CARDIO-THORAC, V8, P251, DOI 10.1016/1010-7940(94)90155-4
   MELMS A, 1993, J NEUROL NEUROSUR PS, V56, P46, DOI 10.1136/jnnp.56.1.46
   MILLICHAP JG, 1960, NEUROLOGY, V10, P1007, DOI 10.1212/WNL.10.11.1007
   OSSERMAN KE, 1971, MT SINAI J MED, V38, P497
   PASCUZZI RM, 1984, ANN NEUROL, V15, P291, DOI 10.1002/ana.410150316
   RODRIGUEZ M, 1983, ANN NEUROL, V13, P504, DOI 10.1002/ana.410130506
   RUBINSTEIN A, 1976, HELV PAEDIATR ACTA, V30, P425
   SANDERS DB, 1994, NEUROL CLIN, V12, P343, DOI 10.1016/S0733-8619(18)30101-4
   SARNAT HB, 1977, NEUROLOGY, V27, P550, DOI 10.1212/WNL.27.6.550
   SEKUL EA, 1994, ANN INTERN MED, V121, P259, DOI 10.7326/0003-4819-121-4-199408150-00004
   SEYBOLD ME, 1971, ARCH NEUROL-CHICAGO, V25, P385, DOI 10.1001/archneur.1971.00490050019001
   Tam DA, 1996, J NEUROIMMUNOL, V64, P175, DOI 10.1016/0165-5728(95)00167-0
   THORLACIUS S, 1989, ACTA NEUROL SCAND, V80, P290, DOI 10.1111/j.1600-0404.1989.tb03881.x
   Yap PL, 1996, CLIN EXP IMMUNOL, V104, P35, DOI 10.1111/cei.1996.104.s1.35
NR 27
TC 20
Z9 21
U1 0
U2 0
PU ELSEVIER SCIENCE INC
PI NEW YORK
PA 360 PARK AVE SOUTH, NEW YORK, NY 10010-1710 USA
SN 0887-8994
EI 1873-5150
J9 PEDIATR NEUROL
JI Pediatr. Neurol.
PD JAN
PY 1998
VL 18
IS 1
BP 63
EP 66
DI 10.1016/S0887-8994(97)00136-7
PG 4
WC Clinical Neurology; Pediatrics
WE Science Citation Index Expanded (SCI-EXPANDED)
SC Neurosciences & Neurology; Pediatrics
GA YW275
UT WOS:000071916000009
PM 9492094
DA 2022-10-25
ER

PT J
AU Stepaniuk, K
   Legendre, L
   Watson, S
AF Stepaniuk, Kevin
   Legendre, Loic
   Watson, Shelby
TI Acquired Myasthenia Gravis Associated with Oral Sarcoma in a Dog
SO JOURNAL OF VETERINARY DENTISTRY
LA English
DT Article
ID MAXILLOFACIAL NEOPLASMS; RISK-FACTORS; THYMOMA; CATS; MANAGEMENT; TUMORS
AB Acquired myasthenia gravis is a common neuromuscular disorder resulting from autoantibody directed against the post-synaptic acetylcholine nicotinic receptors in skeletal muscle. Myasthenia gravis has been reported previously as a paraneoplastic syndrome. This case report presents myasthenia gravis secondary to an oral sarcoma in a juvenile Mastiff dog. J Vet Dent 28 (4); 242 - 249, 2011
C1 Univ Minnesota, Coll Vet Med, St Paul, MN 55108 USA.
   [Legendre, Loic] NW Vet Dent Serv Ltd, N Vancouver, BC V7R 3Y7, Canada.
   [Watson, Shelby] Anim Emergency & Trauma Ctr, Poulsbo, WA 98370 USA.
EM kstepani@umn.edu
CR American Veterinary Dental College, NOM
   Bexfield NH, 2006, J VET INTERN MED, V20, P1487, DOI 10.1892/0891-6640(2006)20[1487:MOMGUC]2.0.CO;2
   Clooten JK, 2003, CAN VET J, V44, P480
   Dewey CW, 2010, JAVMA-J AM VET MED A, V236, P664, DOI 10.2460/javma.236.6.664
   Dewey CW, 1999, J AM ANIM HOSP ASSOC, V35, P396, DOI 10.5326/15473317-35-5-396
   Dewey CW, 1997, COMP CONT EDUC PRACT, V19, P1340
   Dewey CW, 1998, COMP CONT EDUC PRACT, V20, P47
   Dewey CW, 1997, J VET INTERN MED, V11, P50, DOI 10.1111/j.1939-1676.1997.tb00073.x
   Dewey D. W., 2000, Journal of Veterinary Emergency and Critical Care, V10, P177, DOI 10.1111/j.1476-4431.2000.tb00009.x
   Dickinson PJ, 2005, J VET INTERN MED, V19, P920, DOI 10.1892/0891-6640(2005)19[920:CMGISM]2.0.CO;2
   Duncan B, 2003, J AM ANIM HOSP ASSOC, V39, P294
   Eickhoff M, 2002, J VET DENT, V19, P137, DOI 10.1177/089875640201900303
   Gajanayake I, 2008, J SMALL ANIM PRACT, V49, P593, DOI 10.1111/j.1748-5827.2008.00580.x
   HACKETT TB, 1995, J AM VET MED ASSOC, V206, P1173
   Hale F A, 1996, J Vet Dent, V13, P93
   Hale FA, 2005, VET CLIN N AM-SMALL, V35, P789, DOI 10.1016/j.cvsm.2005.02.003
   Herring ES, 2002, J VET DENT, V19, P122, DOI 10.1177/089875640201900301
   Kent M, 2008, J SMALL ANIM PRACT, V49, P647, DOI 10.1111/j.1748-5827.2008.00627.x
   King LG, 1998, J AM VET MED ASSOC, V212, P830
   KROTJE LJ, 1990, J AM VET MED ASSOC, V197, P488
   Langenbach A, 2001, J AM VET MED ASSOC, V218, P1424, DOI 10.2460/javma.2001.218.1424
   Legendre L, 2008, J VET DENT, V25, P216
   Liptak JM, 2007, SMALL ANIMAL CLIN ON, P455
   MILLER LM, 1983, J AM VET MED ASSOC, V182, P694
   Moffet AC, 2007, CAN VET J, V48, P91
   MOORE AS, 1990, J AM VET MED ASSOC, V197, P226
   MULLIGAN TW, 1998, ATLAS CANINE FELINE, P184
   ODA K, 1984, MUSCLE NERVE, V7, P705, DOI 10.1002/mus.880070904
   ODA K, 1984, MUSCLE NERVE, V7, P717, DOI 10.1002/mus.880070905
   Paciello O, 2003, VET RES COMMUN, V27, P715, DOI 10.1023/B:VERC.0000014255.96855.98
   Ridyard AE, 2000, J SMALL ANIM PRACT, V41, P348, DOI 10.1111/j.1748-5827.2000.tb03216.x
   Shelton GD, 2002, VET CLIN N AM-SMALL, V32, P189, DOI 10.1016/S0195-5616(03)00085-8
   Shelton GD, 1999, VET IMMUNOL IMMUNOP, V69, P239, DOI 10.1016/S0165-2427(99)00058-6
   Shelton GD, 2000, J AM VET MED ASSOC, V216, P55, DOI 10.2460/javma.2000.216.55
   Shelton GD, 1997, J AM VET MED ASSOC, V211, P1428
   Shelton GD, 1998, J SMALL ANIM PRACT, V39, P368, DOI 10.1111/j.1748-5827.1998.tb03734.x
   Smith MM, 2002, J VET DENT, V19, P170
   Sowers JM, 2005, J VET DENT, V22, P26, DOI 10.1177/089875640502200104
   St John LM, 2002, COMP CONT EDUC PRACT, V24, P92
   Stepaniuk K, 2008, J VET DENT, V25, P143, DOI 10.1177/089875640802500219
   Uchida K, 2002, J VET MED SCI, V64, P637, DOI 10.1292/jvms.64.637
   Verstraete FJM, 2005, VET CLIN N AM-SMALL, V35, P1009, DOI 10.1016/j.cvsm.2005.03.005
   Wood SL, 2001, VET REC, V148, P573, DOI 10.1136/vr.148.18.573
   Yarom N, 2005, ORAL SURG ORAL MED O, V100, P158, DOI 10.1016/j.tripleo.2005.01.003
NR 44
TC 0
Z9 0
U1 0
U2 8
PU SAGE PUBLICATIONS INC
PI THOUSAND OAKS
PA 2455 TELLER RD, THOUSAND OAKS, CA 91320 USA
SN 0898-7564
EI 2470-4083
J9 J VET DENT
JI J. Vet. Dent.
PD WIN
PY 2011
VL 28
IS 4
BP 242
EP 249
DI 10.1177/089875641102800405
PG 8
WC Veterinary Sciences
WE Science Citation Index Expanded (SCI-EXPANDED)
SC Veterinary Sciences
GA 899KF
UT WOS:000300814100005
PM 22416624
DA 2022-10-25
ER

PT J
AU Freedman, S
AF Freedman, Stanley
TI Antisemitism and the History of Myasthenia Gravis
SO ISRAEL MEDICAL ASSOCIATION JOURNAL
LA English
DT Article
DE myasthenia gravis; antisemitism; neuromuscular transmission; history of
   medicine; acetylcholine
ID PHYSOSTIGMINE
RP Freedman, S (corresponding author), 35 Wendover Court,Finchley Rd, London NW2 2PH, England.
EM stanleyfreedman@mac.com
CR AARLI JA, 1982, HIST ASPECTS NEUROSC, P223
   Aeschlimann JA, 1931, J PHARMACOL EXP THER, V43, P413
   BOOTHBY WM, 1932, P STAFF M MAYO CLIN, V7, P737
   CASSIRER R, 1919, BERL KLIN WSCHR, V56, P669
   Dale HH, 1936, J PHYSIOL-LONDON, V86, P353, DOI 10.1113/jphysiol.1936.sp003371
   Efron JM., 2001, MED GERMAN JEWS, P234
   Feldberg W., 1931, ARCH EXP PATHOL PH, V163, P66
   Goldflam S., 1893, DTSCH ZR NERVENH, V4, DOI 10.1007/BF01665294
   Guthrie LG, 1903, LANCET, V1, P330
   HERMAN EJ, 1975, HIST NEUROLOGII POLS, P43
   *JEW PUBL SOC AM, 1955, HOL SCRIPT JUDG, V1, P614
   JOLLY F, 1895, BERL KLIN WOCHENSCHR, V32, P1
   LERNER P, 1997, MED MODERNITY PUBLIC, P126
   Mahler Raphael, 1944, JEWISH SOC STUD, V6, p[1918, 291, 313]
   Medawar J, 2000, HITLERS GIFT SCI WHO, P97
   OPPENHEIM H, 1987, VIRCHOWS ARCH PATHOL, V180, P522
   Oppenheim H., 1901, MYASTHENISCHE PARALY
   SCHNEIDERMAN H, 1933, AM JEWISH YB, V35, P133
   VIETS H, 1966, ANN NY ACAD SCI, V135, P1966
   VIETS HR, 1953, JAMA-J AM MED ASSOC, V153, P1273
   Walker MB, 1934, LANCET, V1, P1200
   Willis T., 1672, ANIMA BRUTORUM, P404
   1930, JUDISCHES LEXIKON BE, V4, P583
NR 23
TC 5
Z9 5
U1 0
U2 2
PU ISRAEL MEDICAL ASSOC JOURNAL
PI RAMAT GAN
PA 2 TWIN TOWERS, 11TH FL, 35 JABOTINSKY ST, PO BOX 3604, RAMAT GAN 52136,
   ISRAEL
SN 1565-1088
J9 ISR MED ASSOC J
JI Isr. Med. Assoc. J.
PD APR
PY 2010
VL 12
IS 4
BP 195
EP 198
PG 4
WC Medicine, General & Internal
WE Science Citation Index Expanded (SCI-EXPANDED)
SC General & Internal Medicine
GA 589QK
UT WOS:000277167300001
PM 20803875
DA 2022-10-25
ER

PT J
AU Renard, D
   Castelnovo, G
   Labauge, P
AF Renard, Dimitri
   Castelnovo, Giovanni
   Labauge, Pierre
TI Distal myasthenia gravis
SO ACTA NEUROLOGICA BELGICA
LA English
DT Article
DE Myasthenia gravis; electromyography
ID HAND WEAKNESS
AB Myasthenia gravis (MG) characteristically involves ocular, bulbar, and proximal limb muscles. MG with predominant distal limb involvement is uncommon. We present a case of MG with distal, asymmetrical, upper limb involvement, seven years after disease onset.
C1 [Renard, Dimitri; Castelnovo, Giovanni; Labauge, Pierre] CHU Nimes, Hop Caremeau, Dept Neurol, F-30029 Nimes 4, France.
RP Renard, D (corresponding author), CHU Nimes, Hop Caremeau, Dept Neurol, Pl Pr Debre, F-30029 Nimes 4, France.
EM dimitrirenard@hotmail.com
CR de Carvalho M, 2006, MUSCLE NERVE, V34, P670, DOI 10.1002/mus.20617
   Janssen JC, 1998, NEUROLOGY, V51, P913, DOI 10.1212/WNL.51.3.913
   Karacostas D, 2002, EUR J NEUROL, V9, P429, DOI 10.1046/j.1468-1331.2002.00417.x
   Nations SP, 1999, NEUROLOGY, V52, P632, DOI 10.1212/WNL.52.3.632
   Vincent A, 2001, LANCET, V357, P2122, DOI 10.1016/S0140-6736(00)05186-2
   Werner P, 2003, ACTA NEUROL SCAND, V108, P209, DOI 10.1034/j.1600-0404.2003.00136.x
NR 6
TC 3
Z9 3
U1 0
U2 0
PU ACTA MEDICA BELGICA
PI BRUSSELS
PA AVENUE CIRCULAIRE 138-A, B-1180 BRUSSELS, BELGIUM
SN 0300-9009
J9 ACTA NEUROL BELG
JI Acta Neurol. Belg.
PD SEP
PY 2008
VL 108
IS 3
BP 107
EP 108
PG 2
WC Clinical Neurology; Neurosciences
WE Science Citation Index Expanded (SCI-EXPANDED)
SC Neurosciences & Neurology
GA 384IG
UT WOS:000261737900006
PM 19115675
DA 2022-10-25
ER

PT J
AU Grbelja, LD
   Vrhovac, R
   Ulamec, M
AF Grbelja, Lidija Dezmalj
   Vrhovac, Radovan
   Ulamec, Monika
TI MYASTHENIA GRAVIS ASSOCIATED WITH THYMOMA AND APLASTIC ANEMIA: CASE
   REPORT
SO ACTA CLINICA CROATICA
LA English
DT Article
DE Myasthenia gravis; Anemia, aplastic; Thymoma; Pyridostigmine bromide;
   Thymectomy; Prednisone; Transplantation, homologous; Graft vs host
   disease
ID THYMECTOMY; RESECTION
AB Myasthenia gravis is associated in 10 to 15 percent of patients with thymic tumors, rarely with aplastic anemia. We report a 45-year-old male diagnosed with myasthenia gravis associated with thymoma. We started treatment with pyridostigmine. After thymectomy, the patient received 30 irradiation sessions. In the postoperative course, he had mild worsening of myasthenia gravis, which improved with prednisone. Five months later, he developed severe aplastic anemia. He was dependent on blood supplement. After allogeneic transplantation of bone marrow, he improved but later he developed graft versus host disease. Myasthenia gravis was under good control with 480 mg of pyridostigmine per day.
C1 [Grbelja, Lidija Dezmalj] Sestre Milosrdnice Univ Hosp Ctr, Univ Dept Neurol, Vinogradska C 29, HR-10000 Zagreb, Croatia.
   [Vrhovac, Radovan] Zagreb Univ Hosp Ctr, Univ Dept Hematol, Zagreb, Croatia.
   [Ulamec, Monika] Sestre Milosrdnice Univ Hosp Ctr, Univ Dept Pathol, Zagreb, Croatia.
RP Grbelja, LD (corresponding author), Sestre Milosrdnice Univ Hosp Ctr, Univ Dept Neurol, Vinogradska C 29, HR-10000 Zagreb, Croatia.
EM lidija.dezmaljgrbelja@gmail.com
RI Ulamec, Monika/C-6299-2018
OI Ulamec, Monika/0000-0002-4843-8154
CR Dincol G, 2000, AM J HEMATOL, V64, P78, DOI 10.1002/(SICI)1096-8652(200005)64:1<78::AID-AJH16>3.3.CO;2-A
   KOBAYASHI H, 1993, ACTA HAEMATOL-BASEL, V90, P42
   Kobayashi M, 1995, SURG TODAY, V25, P1061, DOI 10.1007/BF00311695
   Mangi AA, 2005, ANN THORAC SURG, V79, P1834, DOI 10.1016/j.athoracsur.2004.12.051
   Ritchie DS, 2002, EUR J HAEMATOL, V68, P389, DOI 10.1034/j.1600-0609.2002.01703.x
   SOCINSKI MA, 1983, ARCH INTERN MED, V143, P543, DOI 10.1001/archinte.143.3.543
   Suster S, 2006, AM J CLIN PATHOL, V125, P542, DOI 10.1309/CAV8RNU5TKNACKNC
   Suzuki S, 2003, CLIN NEUROL NEUROSUR, V106, P16, DOI 10.1016/S0303-8467(03)00061-1
   Vassiliou V, 2009, IN VIVO, V23, P843
NR 9
TC 1
Z9 1
U1 0
U2 6
PU SESTRE MILOSRDNICE UNIV HOSPITAL
PI ZAGREB
PA VINOGRADSKA C 29, ZAGREB, HR-10000, CROATIA
SN 0353-9466
EI 1333-9451
J9 ACTA CLIN CROAT
JI Acta Clin. Croat.
PD DEC
PY 2017
VL 56
IS 4
BP 817
EP 820
DI 10.20471/acc.2017.56.04.34
PG 4
WC Medicine, General & Internal
WE Science Citation Index Expanded (SCI-EXPANDED)
SC General & Internal Medicine
GA FY5RM
UT WOS:000426891900034
PM 29590742
OA Green Submitted, gold
DA 2022-10-25
ER

PT J
AU PEACEY, SR
   BELCHETZ, PE
AF PEACEY, SR
   BELCHETZ, PE
TI GRAVES-DISEASE - ASSOCIATED OCULAR MYASTHENIA-GRAVIS AND A THYMIC CYST
SO JOURNAL OF THE ROYAL SOCIETY OF MEDICINE
LA English
DT Article
DE GRAVES DISEASE; MYASTHENIA GRAVIS; THYMIC CYST
RP PEACEY, SR (corresponding author), GEN INFIRM,DEPT ENDOCRINOL,GREAT GEORGE ST,LEEDS LS1 3EX,W YORKSHIRE,ENGLAND.
CR GARLEPP MJ, 1981, J NEUROIMMUNOL, V1, P325, DOI 10.1016/0165-5728(81)90035-7
   GRAEBER GM, 1984, J THORAC CARDIOV SUR, V87, P295
   HALE DA, 1990, SOUTHERN MED J, V83, P414
   LINDFORS KK, 1985, RADIOLOGY, V156, P37, DOI 10.1148/radiology.156.1.4001419
   WYCHULIS AR, 1971, J THORAC CARDIOV SUR, V62, P379, DOI 10.1016/S0022-5223(19)42048-5
NR 5
TC 22
Z9 24
U1 0
U2 1
PU ROYAL SOC MEDICINE SERVICES LTD
PI LONDON
PA 1 WIMPOLE STREET, LONDON, ENGLAND W1M 8AE
SN 0141-0768
J9 J ROY SOC MED
JI J. R. Soc. Med.
PD MAY
PY 1993
VL 86
IS 5
BP 297
EP 298
PG 2
WC Medicine, General & Internal
WE Science Citation Index Expanded (SCI-EXPANDED)
SC General & Internal Medicine
GA KZ682
UT WOS:A1993KZ68200018
PM 8505758
DA 2022-10-25
ER

PT J
AU ENGEL, AG
   TSUJIHATA, M
   LINDSTROM, JM
   LENNON, VA
AF ENGEL, AG
   TSUJIHATA, M
   LINDSTROM, JM
   LENNON, VA
TI MOTOR END PLATE IN MYASTHENIA-GRAVIS AND IN EXPERIMENTAL AUTOIMMUNE
   MYASTHENIA-GRAVIS - QUANTITATIVE ULTRASTRUCTURAL-STUDY
SO ANNALS OF THE NEW YORK ACADEMY OF SCIENCES
LA English
DT Article
C1 MAYO CLIN & MAYO FDN, NEUROMUSCULAR RES LAB, ROCHESTER, MN 55901 USA.
   SALK INST, LA JOLLA, CA 92037 USA.
CR ALBUQUER.EX, 1974, P NATL ACAD SCI USA, V71, P2818, DOI 10.1073/pnas.71.7.2818
   Bancroft J. D., 1967, INTRO HISTOCHEMICAL
   ENGEL AG, 1973, NEUROLOGY, V23, P1273, DOI 10.1212/WNL.23.12.1273
   ENGEL AG, 1971, ANN NY ACAD SCI, V183, P46, DOI 10.1111/j.1749-6632.1971.tb30741.x
   ENGEL AG, 1970, MAYO CLIN PROC, V45, P450
   ENGEL AG, 1973, NEW DEVELOPMENTS ELE, V1, P196
   FERTUCK H C, 1974, Proceedings of the National Academy of Sciences of the United States of America, V71, P1376, DOI 10.1073/pnas.71.4.1376
   HALLY AD, 1964, Q J MICROSC SCI, V105, P503
   LAMBERT EH, 1976, ANN NY ACAD SCI, V274, P300, DOI 10.1111/j.1749-6632.1976.tb47694.x
   LENNON VA, 1976, ANN NY ACAD SCI, V274, P283, DOI 10.1111/j.1749-6632.1976.tb47693.x
   LINDSTROM JM, 1976, ANN NY ACAD SCI, V274, P254, DOI 10.1111/j.1749-6632.1976.tb47691.x
   SANTA T, 1972, NEUROLOGY, V22, P71, DOI 10.1212/WNL.22.1.71
   SEYBOLD ME, 1976, ANN NY ACAD SCI, V274, P275, DOI 10.1111/j.1749-6632.1976.tb47692.x
NR 13
TC 139
Z9 142
U1 0
U2 2
PU WILEY
PI HOBOKEN
PA 111 RIVER ST, HOBOKEN 07030-5774, NJ USA
SN 0077-8923
J9 ANN NY ACAD SCI
JI Ann.NY Acad.Sci.
PY 1976
VL 274
IS MAY28
BP 60
EP 79
DI 10.1111/j.1749-6632.1976.tb47676.x
PG 20
WC Multidisciplinary Sciences
WE Science Citation Index Expanded (SCI-EXPANDED)
SC Science & Technology - Other Topics
GA BV364
UT WOS:A1976BV36400007
PM 1066997
DA 2022-10-25
ER

PT J
AU Shirai, T
   Sano, T
   Kamijo, F
   Saito, N
   Miyake, T
   Kodaira, M
   Katoh, N
   Nishie, K
   Okuyama, R
   Uhara, H
AF Shirai, Takushi
   Sano, Tasuku
   Kamijo, Fuminao
   Saito, Nana
   Miyake, Tomomi
   Kodaira, Minori
   Katoh, Nagaaki
   Nishie, Kenichi
   Okuyama, Ryuhei
   Uhara, Hisashi
TI Acetylcholine receptor binding antibody-associated myasthenia gravis and
   rhabdomyolysis induced by nivolumab in a patient with melanoma
SO JAPANESE JOURNAL OF CLINICAL ONCOLOGY
LA English
DT Article
DE melanoma; nivolumab; myasthenia gravis; rhabdomyolysis; PD-1
ID UNTREATED MELANOMA; IPILIMUMAB
AB We reported an 81-year-old woman with metastatic melanoma, in whom myasthenia gravis and rhabdomyolysis developed after nivolumab monotherapy. The first symptom of myasthenia gravis was dyspnea. Ultrasonography detected hypokinesis of the bilateral diaphragm suggesting myasthenia gravis, although there was no abnormal finding of the lungs in computed tomography images. Acetylcholine receptor binding antibodies were low-titer positive in the preserved serum before administration of nivolumab, strongly suggesting that the myasthenia gravis was a nivolumab-related immune adverse event. Despite the remarkable clinical benefits of immune checkpoint inhibitors for patients with advanced melanoma, it is important to recognize unexpected immune-related adverse events.
C1 [Shirai, Takushi; Sano, Tasuku; Kamijo, Fuminao; Saito, Nana; Miyake, Tomomi; Okuyama, Ryuhei; Uhara, Hisashi] Shinshu Univ, Sch Med, Dept Dermatol, 3-1-1 Asahi, Matsumoto, Nagano 3908621, Japan.
   [Kodaira, Minori; Katoh, Nagaaki] Shinshu Univ, Sch Med, Dept Med Neurol & Rheumatol, Matsumoto, Nagano 390, Japan.
   [Nishie, Kenichi] Shinshu Univ, Sch Med, Dept Internal Med 1, Matsumoto, Nagano 390, Japan.
RP Uhara, H (corresponding author), Shinshu Univ, Sch Med, Dept Dermatol, 3-1-1 Asahi, Matsumoto, Nagano 3908621, Japan.
EM uhara@shinshu-u.ac.jp
CR Boelaert K, 2010, AM J MED, V123, DOI 10.1016/j.amjmed.2009.06.030
   DRACHMAN DB, 1994, NEW ENGL J MED, V330, P1797, DOI 10.1056/NEJM199406233302507
   Hoch W, 2001, NAT MED, V7, P365, DOI 10.1038/85520
   Hodi FS, 2010, NEW ENGL J MED, V363, P711, DOI 10.1056/NEJMoa1003466
   Johnson DB, 2014, J CLIN ONCOL, V94, P462
   LINDSTROM JM, 1976, NEUROLOGY, V26, P1054, DOI 10.1212/WNL.26.11.1054
   Loochtan AI, 2015, MUSCLE NERVE, V52, P307, DOI 10.1002/mus.24648
   Min L, 2014, CANCER IMMUNOL RES, V2, P15, DOI 10.1158/2326-6066.CIR-13-0146
   Robert C, 2015, NEW ENGL J MED, V372, P2521, DOI 10.1056/NEJMoa1503093
   Robert C, 2015, NEW ENGL J MED, V372, P320, DOI 10.1056/NEJMoa1412082
   Sakthivel P, 2008, J NEUROIMMUNOL, V193, P149, DOI 10.1016/j.jneuroim.2007.09.019
   TANAKA M, 1983, J NEUROIMMUNOL, V4, P17, DOI 10.1016/0165-5728(83)90060-7
   Valsecchi ME, 2015, NEW ENGL J MED, V373, P1270, DOI [10.1056/NEJMoa1504030, 10.1056/NEJMc1509660]
   Wang HB, 2001, J IMMUNOL, V166, P6430, DOI 10.4049/jimmunol.166.10.6430
   Weber JS, 2012, J CLIN ONCOL, V30, P2691, DOI 10.1200/JCO.2012.41.6750
NR 15
TC 104
Z9 108
U1 0
U2 14
PU OXFORD UNIV PRESS
PI OXFORD
PA GREAT CLARENDON ST, OXFORD OX2 6DP, ENGLAND
SN 0368-2811
EI 1465-3621
J9 JPN J CLIN ONCOL
JI Jpn. J. Clin. Oncol.
PD JAN
PY 2016
VL 46
IS 1
BP 86
EP 88
DI 10.1093/jjco/hyv158
PG 3
WC Oncology
WE Science Citation Index Expanded (SCI-EXPANDED)
SC Oncology
GA DH2KI
UT WOS:000372613900014
PM 26491202
DA 2022-10-25
ER

PT J
AU Yu, S
   Li, F
   Chen, B
   Lin, J
   Yang, M
   Fu, X
   Li, J
   Bu, B
AF Yu, S.
   Li, F.
   Chen, B.
   Lin, J.
   Yang, M.
   Fu, X.
   Li, J.
   Bu, B.
TI Eight-year follow-up of patients with myasthenia gravis after thymectomy
SO ACTA NEUROLOGICA SCANDINAVICA
LA English
DT Article
DE myasthenia gravis; thymectomy; thymoma; long-term outcome; non-thymoma
ID EXTENDED TRANSSTERNAL THYMECTOMY; TRANSCERVICAL THYMECTOMY; 27-YEAR
   EXPERIENCE; MANAGEMENT; STERNOTOMY; STANDARDS; REMISSION; THYMOMA
AB PurposeTo depict the long-term outcome of patients with myasthenia gravis after thymectomy in combination with immunotherapy, and the factors that may potentially affect the outcome.
   MethodsThe 306 patients with myasthenia gravis who underwent extended thymectomy from January 1984 to December 2011 at Tongji Hospital were retrospectively evaluated.
   ResultsThe patients consisted of 174 cases with thymoma and 132 cases without thymoma. Pharmaceutical treatment was tailored for each case during follow-up. Nine patients with thymomatous myasthenia gravis died during the perioperative period, and 297 patients were followed for 8.6years. By their latest visits, 241 patients (81.1%) gained satisfactory efficacy, 24 cases died (8.1%), and 32 cases (10.8%) remained unchanged or deteriorated. Favorable factors for satisfactory efficacy included the presence of ocular myasthenia gravis before operation, no presence of thymoma, and lack of concomitant diseases. It is interesting to mention that, patients with non-thymomatous myasthenia gravis obtained significantly higher rates of complete stable remission and clinical remission than the patients with thymomatous myasthenia gravis.
   ConclusionsExtended thymectomy combined with immunotherapy is a preferred treatment with a satisfactory long-term remission rate. Patients with non-thymomatous myasthenia gravis have a much more promising prognosis than the patients with thymomatous myasthenia gravis. However, appropriate caution must be taken to discontinue pharmaceutical therapy as relapse remains a major concern after a patient who has already undergone thymectomy becomes symptom-free.
C1 [Yu, S.; Chen, B.; Lin, J.; Yang, M.; Bu, B.] Huazhong Univ Sci & Technol, Tongji Hosp, Tongji Med Coll, Dept Neurol, Wuhan 430074, Peoples R China.
   [Li, F.; Fu, X.] Huazhong Univ Sci & Technol, Tongji Med Coll, Tongji Hosp, Dept Thorac Surg, Wuhan 430074, Peoples R China.
   [Li, J.] Huazhong Univ Sci & Technol, Tongji Hosp, Dept Large Vessel Disorders, Tongji Med Coll, Wuhan 430074, Peoples R China.
RP Bu, B (corresponding author), Tongji Hosp, Dept Neurol, 1095 Jiefang Ave, Wuhan, Peoples R China.
EM lijun@tjh.tjmu.edu.cn; bubitao@tjh.tjmu.edu.cn
OI Li, Fan/0000-0002-4232-2492
FU NSCF [81271320]
FX The study was supported by a grant from NSCF to Dr. Bu (81271320).
CR Bachmann K, 2008, SURG ENDOSC, V22, P2470, DOI 10.1007/s00464-008-9794-2
   Barohn RJ, 2003, ANN NY ACAD SCI, V998, P432, DOI 10.1196/annals.1254.056
   Bril V, 1998, ANN THORAC SURG, V65, P1520, DOI 10.1016/S0003-4975(98)00184-2
   Budde JM, 2001, ANN THORAC SURG, V72, P197, DOI 10.1016/S0003-4975(01)02678-9
   Bulkley GB, 1997, ANN SURG, V226, P324, DOI 10.1097/00000658-199709000-00012
   Bulkley GB, 1997, ANN SURG, V226, P335
   CASTLEMAN B, 1966, ANN NY ACAD SCI, V135, P496, DOI 10.1111/j.1749-6632.1966.tb45497.x
   de Perrot M, 2002, ANN THORAC SURG, V74, P1658, DOI 10.1016/S0003-4975(02)04083-3
   Deng Yan, 2009, Zhonghua Yi Xue Za Zhi, V89, P1922
   Dussek J, 1999, EUR J CARDIO-THORAC, V15, P624
   El-Medany Yasser, 2003, Asian Cardiovasc Thorac Ann, V11, P323
   Gritti P, 2012, ACTA ANAESTH SCAND, V56, P66, DOI 10.1111/j.1399-6576.2011.02564.x
   Gronseth GS, 2000, NEUROLOGY, V55, P7, DOI 10.1212/WNL.55.1.7
   Huang CS, 2005, ACTA NEUROL SCAND, V112, P108, DOI 10.1111/j.1600-0404.2005.00424.x
   Kawaguchi Naoki, 2007, Rinsho Shinkeigaku, V47, P872
   Kumar N, 2011, ANN INDIAN ACAD NEUR, V14, P267, DOI 10.4103/0972-2327.91945
   Kupersmith MJ, 2003, ARCH NEUROL-CHICAGO, V60, P243, DOI 10.1001/archneur.60.2.243
   Lin MW, 2010, EUR J CARDIO-THORAC, V37, P7, DOI 10.1016/j.ejcts.2009.05.027
   Liu ZG, 2011, ANN THORAC SURG, V92, P1993, DOI 10.1016/j.athoracsur.2011.08.001
   Maggi L, 2008, J NEUROIMMUNOL, V201, P237, DOI 10.1016/j.jneuroim.2008.07.012
   Manlulu A, 2005, CHEST, V128, P3454, DOI 10.1378/chest.128.5.3454
   Mantegazza R, 2003, J NEUROL SCI, V212, P31, DOI 10.1016/S0022-510X(03)00087-X
   Masaoka A, 1996, ANN THORAC SURG, V62, P853, DOI 10.1016/S0003-4975(96)00376-1
   MONDEN Y, 1984, ANN THORAC SURG, V38, P46, DOI 10.1016/S0003-4975(10)62185-6
   Murai H, 2009, J NEUROL SCI, V287, P185, DOI 10.1016/j.jns.2009.08.002
   PAPATESTAS AE, 1987, ANN SURG, V206, P79, DOI 10.1097/00000658-198707000-00013
   Park IK, 2006, EUR J CARDIO-THORAC, V30, P525, DOI 10.1016/j.ejcts.2006.06.009
   Pearson FG, 2002, ANN THORAC SURG, V74, P326
   Roberts PF, 2001, J THORAC CARDIOV SUR, V122, P562, DOI 10.1067/mtc.2001.116191
   Romi F, 2006, ACTA NEUROL SCAND, V113, P24, DOI 10.1111/j.1600-0404.2006.00609.x
   SCHUMM F, 1985, J NEUROL NEUROSUR PS, V48, P332, DOI 10.1136/jnnp.48.4.332
   Sekine Y, 2006, EUR J CARDIO-THORAC, V29, P908, DOI 10.1016/j.ejcts.2006.03.022
   Shrager JB, 2002, ANN THORAC SURG, V74, P320, DOI 10.1016/S0003-4975(02)03722-0
   Soleimani A, 2004, BMC NEUROL, V4, DOI 10.1186/1471-2377-4-12
   Spillane J, 2013, J NEUROL, V260, P1798, DOI 10.1007/s00415-013-6880-8
   Tsinzerling N, 2007, J NEUROL NEUROSUR PS, V78, P1109, DOI 10.1136/jnnp.2006.109488
   Venuta F, 1999, EUR J CARDIO-THORAC, V15, P621, DOI 10.1016/S1010-7940(99)00052-4
   Zielinski M, 2010, EUR J CARDIO-THORAC, V37, P1137, DOI 10.1016/j.ejcts.2009.11.029
NR 38
TC 18
Z9 21
U1 0
U2 11
PU WILEY
PI HOBOKEN
PA 111 RIVER ST, HOBOKEN 07030-5774, NJ USA
SN 0001-6314
EI 1600-0404
J9 ACTA NEUROL SCAND
JI Acta Neurol. Scand.
PD FEB
PY 2015
VL 131
IS 2
BP 94
EP 101
DI 10.1111/ane.12289
PG 8
WC Clinical Neurology
WE Science Citation Index Expanded (SCI-EXPANDED)
SC Neurosciences & Neurology
GA CA4KP
UT WOS:000348873400004
PM 25170783
DA 2022-10-25
ER

PT J
AU Nakajima, J
   Murakawa, T
   Fukami, T
   Sano, A
   Takamoto, S
   Ohtsu, H
AF Nakajima, Jun
   Murakawa, Tomohiro
   Fukami, Takeshi
   Sano, Atsushi
   Takamoto, Shinichi
   Ohtsu, Hiroshi
TI Postthymectomy myasthenia gravis: Relationship with thymoma and
   antiacetylcholine receptor antibody
SO ANNALS OF THORACIC SURGERY
LA English
DT Article
ID ACETYLCHOLINE-RECEPTOR; THYMECTOMY; REMOVAL; ONSET
AB Background. Myasthenia gravis occasionally develops in a postthymectomy patient with no preoperative history of this disease.
   Methods. We retrospectively assessed the clinical course, history, and findings of myasthenia gravis, and examined the serum titers of antiacetylcholine receptor-binding antibody in patients who had undergone thymectomy.
   Results. We enrolled 67 patients with thymoma and 11 with other thymic tumors, all of whom underwent thymectomy. Twelve thymoma patients had had myasthenia gravis preoperatively, and their serum titers were all positive for antiacetylcholine receptor-binding antibody. Thirteen of 55 patients (24%) who had had no preoperative myasthenia gravis, but none with other thymic tumors (p < 0.0001), had a similar positive reaction. Five of the 55 thymoma patients without preoperative myasthenia gravis presented with the disease 3 to 46 months after thymectomy. These 5 patients showed no significant clinical or pathologic features, and in only 1 did the tumor recur. However, they all, including 2 patients who had shown negative antiacetylcholine receptor-binding antibody titers preoperatively, showed the presence of antiacetylcholine receptor antibody after onset. No postoperative elevation of the antiacetylcholine receptor binding antibody titer was observed in any postthymectomy patient who had no myasthenia gravis.
   Conclusions. We found that patients in whom postthymectomy myasthenia gravis developed showed high titers of antiacetylcholine receptor-binding antibody at the onset of the myasthenia gravis. We suggest that a positive preoperative antiacetylcholine receptor antibody level may be a risk factor for postthymectomy myasthenia gravis.
C1 [Nakajima, Jun] Univ Tokyo, Grad Sch Med, Dept Cardiothorac Surg, Bunkyo Ku, Tokyo 1138655, Japan.
   Univ Tokyo, Grad Sch Med, Dept Clin Trial Data Management, Tokyo 1138655, Japan.
RP Nakajima, J (corresponding author), Univ Tokyo, Grad Sch Med, Dept Cardiothorac Surg, Bunkyo Ku, 7-3-1 Hongo, Tokyo 1138655, Japan.
EM nakajima-tho@h.utokyo.ac.jp
RI Ohtsu, Hiroshi/ABF-2536-2021; Sano, Atsushi/E-5868-2013
OI Ohtsu, Hiroshi/0000-0003-3261-8828; Nakajima, Jun/0000-0003-1174-0816
CR CUENOUD S, 1980, NEUROLOGY, V30, P201, DOI 10.1212/WNL.30.2.201
   DRACHMAN DB, 1994, NEW ENGL J MED, V330, P1797, DOI 10.1056/NEJM199406233302507
   FERSHTAND JB, 1951, ANN INTERN MED, V34, P1025, DOI 10.7326/0003-4819-34-4-1025
   GREEN RA, 1958, AM J MED, V25, P293, DOI 10.1016/0002-9343(58)90035-4
   Hoch W, 2001, NAT MED, V7, P365, DOI 10.1038/85520
   Ito M, 1992, Nihon Kyobu Geka Gakkai Zasshi, V40, P189
   Kondo K, 2005, EUR J CARDIO-THORAC, V28, P22, DOI 10.1016/j.ejcts.2005.03.039
   Li Jian, 2004, Zhonghua Wai Ke Za Zhi, V42, P540
   Lopez-Cano M, 2003, ANN THORAC SURG, V76, P1643, DOI 10.1016/S0003-4975(03)01139-1
   MASAOKA A, 1981, CANCER, V48, P2485, DOI 10.1002/1097-0142(19811201)48:11<2485::AID-CNCR2820481123>3.0.CO;2-R
   Murakawa T, 2000, Jpn J Thorac Cardiovasc Surg, V48, P89
   NAMBA T, 1978, MEDICINE, V57, P411, DOI 10.1097/00005792-197809000-00002
   OHTA M, 1991, CLIN CHIM ACTA, V201, P201, DOI 10.1016/0009-8981(91)90371-I
   OSSERMAN KE, 1971, MT SINAI J MED, V38, P497
   Rosai J, 1999, WHO INT HISTOLOGICAL, P5
   Sakuraba M, 2001, Jpn J Thorac Cardiovasc Surg, V49, P690, DOI 10.1007/BF02913506
   SOMNIER FE, 1994, ACTA NEUROL SCAND, V90, P56
NR 17
TC 46
Z9 49
U1 0
U2 3
PU ELSEVIER SCIENCE INC
PI NEW YORK
PA 360 PARK AVE SOUTH, NEW YORK, NY 10010-1710 USA
SN 0003-4975
EI 1552-6259
J9 ANN THORAC SURG
JI Ann. Thorac. Surg.
PD SEP
PY 2008
VL 86
IS 3
BP 941
EP 945
DI 10.1016/j.athoracsur.2008.04.070
PG 5
WC Cardiac & Cardiovascular Systems; Respiratory System; Surgery
WE Science Citation Index Expanded (SCI-EXPANDED)
SC Cardiovascular System & Cardiology; Respiratory System; Surgery
GA 340AT
UT WOS:000258619100033
PM 18721587
DA 2022-10-25
ER

PT J
AU Barthelmes, L
   Thomas, KJ
   Seale, JRC
AF Barthelmes, L
   Thomas, KJ
   Seale, JRC
TI Prostatic involvement of a testicular lymphoma in a patient with
   myasthenia gravis on long-term azathioprine
SO LEUKEMIA & LYMPHOMA
LA English
DT Article
DE non-Hodgkin's lymphoma; azathioprine; myasthenia gravis; testis;
   prostate
AB Side effects of long-term use of azathioprine in myasthenia gravis are infrequently reported. We present a patient who developed non-Hodgkin's lymphoma after eight years of azathioprine treatment for myasthenia gravis. He presented unusually with testicular lymphoma spreading to the prostate and the illness followed a particularly aggressive course.
C1 Dept Urol, ALaw Unit, Bangor LL57 2PW, Gwynedd, Wales.
RP Seale, JRC (corresponding author), Dept Urol, ALaw Unit, Bangor LL57 2PW, Gwynedd, Wales.
EM jim.seale@nww-tr.wales.nhs.uk
CR ANDERSON LG, 1972, CLIN EXP IMMUNOL, V10, P199
   CAMMARATA RJ, 1963, ARCH INTERN MED, V111, P330, DOI 10.1001/archinte.1963.03620270056009
   CRELLIN AM, 1993, RADIOTHER ONCOL, V27, P99, DOI 10.1016/0167-8140(93)90128-U
   GREENSTEIN AJ, 1992, CANCER-AM CANCER SOC, V69, P1119
   HOHLFELD R, 1988, NEUROLOGY, V38, P258, DOI 10.1212/WNL.38.2.258
   Jimenez-Hernandez M, 2002, LEUKEMIA LYMPHOMA, V43, P187, DOI 10.1080/10428190210201
   LEVO Y, 1975, EUR NEUROL, V13, P245, DOI 10.1159/000114680
   Parziani S, 1993, Acta Urol Belg, V61, P33
   PENN I, 1978, SURGERY, V83, P492
   Shahab N, 1999, SEMIN ONCOL, V26, P259
   SILMAN AJ, 1988, ANN RHEUM DIS, V47, P988, DOI 10.1136/ard.47.12.988
NR 11
TC 4
Z9 4
U1 0
U2 0
PU TAYLOR & FRANCIS LTD
PI ABINGDON
PA 2-4 PARK SQUARE, MILTON PARK, ABINGDON OR14 4RN, OXON, ENGLAND
SN 1042-8194
EI 1029-2403
J9 LEUKEMIA LYMPHOMA
JI Leuk. Lymphoma
PY 2002
VL 43
IS 12
BP 2425
EP 2426
DI 10.1080/1042819021000040189
PG 2
WC Oncology; Hematology
WE Science Citation Index Expanded (SCI-EXPANDED)
SC Oncology; Hematology
GA 609MW
UT WOS:000178910400029
PM 12613537
DA 2022-10-25
ER

PT J
AU Shelton, GD
AF Shelton, GD
TI Myasthenia gravis and disorders of neuromuscular transmission
SO VETERINARY CLINICS OF NORTH AMERICA-SMALL ANIMAL PRACTICE
LA English
DT Article
ID ACETYLCHOLINE-RECEPTOR ANTIBODY; FAMILIAL INFANTILE MYASTHENIA; 5 DOGS;
   TITIN ANTIBODIES; CLINICAL FORMS; RISK-FACTORS; THYMOMA; CATS;
   METHYLPREDNISOLONE; AUTOANTIBODIES
AB Myasthenia gravis is a disorder of neuromuscular transmission that occurs in congenital and acquired autoimmune forms. Acquired myasthenia gravis is probably the most common neuromuscular disorder in dogs that can be diagnosed and treated. An early, accurate diagnosis and appropriate therapy is of utmost importance to a good clinical outcome in this disorder. This article focuses on the diagnosis and treatment of acquired myasthenia gravis in dogs and cats with brief discussions of other disorders of neuromuscular transmission, including congenital myasthenia gravis, tick paralysis, botulism, and organophosphate intoxication.
C1 Univ Calif San Diego, Sch Med, Dept Pathol, La Jolla, CA 92093 USA.
RP Shelton, GD (corresponding author), Univ Calif San Diego, Sch Med, Dept Pathol, La Jolla, CA 92093 USA.
CR ARONSOHN MG, 1984, J AM VET MED ASSOC, V184, P1355
   ARSURA E, 1985, ARCH NEUROL-CHICAGO, V42, P1149, DOI 10.1001/archneur.1985.04060110031011
   BARSANTI JA, 1978, J AM VET MED ASSOC, V172, P809
   BARSANTI JA, 1998, INFECT DIS DOG CAT, P263
   Bartges JW, 1997, J VET INTERN MED, V11, P144
   CLEMMONS RM, 1984, AM J VET RES, V45, P2167
   COOPER BJ, 1976, NATURE, V263, P693, DOI 10.1038/263693a0
   CORNELISSEN JMM, 1985, J AM ANIM HOSP ASSOC, V21, P401
   Dewey CW, 1999, J AM ANIM HOSP ASSOC, V35, P396, DOI 10.5326/15473317-35-5-396
   Dewey CW, 1997, J VET INTERN MED, V11, P50, DOI 10.1111/j.1939-1676.1997.tb00073.x
   Dewey CW, 1995, PROG VET NEUROL, V6, P117
   DOLLY JO, 1984, NATURE, V307, P457, DOI 10.1038/307457a0
   Ducote JM, 1999, COMP CONT EDUC PRACT, V21, P440
   ELMQVIST D, 1965, J PHYSIOL-LONDON, V178, P505, DOI 10.1113/jphysiol.1965.sp007639
   FARROW BRH, 1988, P 6 AM COLL VET INT, P61
   FLAGSTAD A, 1989, ACTA VET SCAND, V30, P89
   GARLEPP MJ, 1984, CLIN IMMUNOL IMMUNOP, V31, P301, DOI 10.1016/0090-1229(84)90250-2
   GAUTEL M, 1993, NEUROLOGY, V43, P1581, DOI 10.1212/WNL.43.8.1581
   HACKETT TB, 1995, J AM VET MED ASSOC, V206, P1173
   HANSON SR, 2000, 5 MINUTE VET CONSULT, P1018
   Hoch W, 2001, NAT MED, V7, P365, DOI 10.1038/85520
   HOPKINS AL, 1993, J SMALL ANIM PRACT, V34, P271, DOI 10.1111/j.1748-5827.1993.tb02685.x
   INDRIERI RJ, 1983, J AM VET MED ASSOC, V182, P57
   JAGGY A, 1990, J VET INTERN MED, V4, P135, DOI 10.1111/j.1939-1676.1990.tb00885.x
   Jaretzki A, 2000, NEUROLOGY, V55, P16, DOI 10.1212/WNL.55.1.16
   JOSEPH RJ, 1988, J VET INTERN MED, V2, P75, DOI 10.1111/j.1939-1676.1988.tb02797.x
   Keesey J, 1998, ANN NY ACAD SCI, V841, P753, DOI 10.1111/j.1749-6632.1998.tb11014.x
   King LG, 1998, J AM VET MED ASSOC, V212, P830
   KING LG, 1998, P 16 AM COLL VET INT, P311
   Kissel JT, 2000, NEUROLOGY, V55, P3, DOI 10.1212/WNL.55.1.3
   KLEBANOW ER, 1992, J AM ANIM HOSP ASSOC, V28, P63
   KROTJE LJ, 1990, J AM VET MED ASSOC, V197, P488
   Lainesse MFC, 1996, J AM ANIM HOSP ASSOC, V32, P111, DOI 10.5326/15473317-32-2-111
   Lennon VA., 1981, MYASTHENIA GRAVIS PA, P14
   Lennon Vanda A., 1997, Neurology, V48, pS23
   Lindberg C, 1998, ACTA NEUROL SCAND, V97, P370, DOI 10.1111/j.1600-0404.1998.tb05968.x
   LINDSTROM J, 1988, ADV IMMUNOL, V42, P233, DOI 10.1016/S0065-2776(08)60847-0
   MASELLI RA, 1991, MUSCLE NERVE, V14, P1189, DOI 10.1002/mus.880141208
   MILLER LM, 1983, J AM VET MED ASSOC, V182, P694
   MOORE AS, 1990, J AM VET MED ASSOC, V197, P226
   MORA M, 1987, NEUROLOGY, V37, P206, DOI 10.1212/WNL.37.2.206
   MOSSMAN S, 1986, LANCET, V1, P116
   MYGLAND A, 1992, ANN NEUROL, V32, P589, DOI 10.1002/ana.410320419
   MYGLAND A, 1994, J NEUROL NEUROSUR PS, V57, P843, DOI 10.1136/jnnp.57.7.843
   NAFE LA, 1990, VET CLIN N AM-SMALL, V18, P593
   ODA K, 1984, MUSCLE NERVE, V7, P705, DOI 10.1002/mus.880070904
   ODA K, 1984, MUSCLE NERVE, V7, P717, DOI 10.1002/mus.880070905
   OH SJ, 1992, MUSCLE NERVE, V15, P720, DOI 10.1002/mus.880150616
   OSSERMAN KE, 1971, MT SINAI J MED, V38, P497
   Ridyard AE, 2000, J SMALL ANIM PRACT, V41, P348, DOI 10.1111/j.1748-5827.2000.tb03216.x
   ROBERTSON WC, 1980, ARCH NEUROL-CHICAGO, V37, P117, DOI 10.1001/archneur.1980.00500510075018
   Sanders Donald B., 1997, Neurology, V48, pS40
   SEYBOLD ME, 1974, NEW ENGL J MED, V290, P81, DOI 10.1056/NEJM197401102900204
   SEYBOLD ME, 1991, HOSP MED         APR, P71
   SHELTON GD, 1989, SEMIN VET MED SURG, V4, P126
   Shelton GD, 2001, VET IMMUNOL IMMUNOP, V78, P97, DOI 10.1016/S0165-2427(00)00255-5
   Shelton GD, 1999, VET IMMUNOL IMMUNOP, V69, P239, DOI 10.1016/S0165-2427(99)00058-6
   Shelton GD, 2000, J AM VET MED ASSOC, V216, P55, DOI 10.2460/javma.2000.216.55
   Shelton GD, 1997, J AM VET MED ASSOC, V211, P1428
   Shelton GD, 1998, J SMALL ANIM PRACT, V39, P368, DOI 10.1111/j.1748-5827.1998.tb03734.x
   SHELTON GD, 1998, P 16 ANN VET MED FOR, P309
   SHELTON GD, 1997, J VET INTERN MED, V11, P120
   Sims M. H., 1990, Progress in Veterinary Neurology, V1, P311
   SKEIE GO, 1995, AUTOIMMUNITY, V20, P99, DOI 10.3109/08916939509001933
   SOLIVEN BC, 1988, NEUROLOGY, V38, P514, DOI 10.1212/WNL.38.4.514
   TROJABORG W, 1982, MUSCLE NERVE, V5, pS30
   VINCENT A, 1982, CLIN EXP IMMUNOL, V49, P266
   Voltz R, 1997, J NEUROIMMUNOL, V80, P131, DOI 10.1016/S0165-5728(97)00147-1
   WILLIAMS CL, 1986, J EXP MED, V164, P1043, DOI 10.1084/jem.164.4.1043
   Yoshioka T, 1999, VET IMMUNOL IMMUNOP, V72, P315, DOI 10.1016/S0165-2427(99)00140-3
   [No title captured]
NR 71
TC 74
Z9 74
U1 0
U2 56
PU W B SAUNDERS CO
PI PHILADELPHIA
PA INDEPENDENCE SQUARE WEST CURTIS CENTER, STE 300, PHILADELPHIA, PA
   19106-3399 USA
SN 0195-5616
J9 VET CLIN N AM-SMALL
JI Vet. Clin. N. Am.-Small Anim. Pract.
PD JAN
PY 2002
VL 32
IS 1
BP 189
EP +
DI 10.1016/S0195-5616(03)00085-8
PG 19
WC Veterinary Sciences
WE Science Citation Index Expanded (SCI-EXPANDED)
SC Veterinary Sciences
GA 506CA
UT WOS:000172951300009
PM 11785729
DA 2022-10-25
ER

PT J
AU Jairala, L
   Sanchez, J
AF Jairala, L
   Sanchez, J
TI Association of systemic lupus erythematosus and myasthenia gravis
SO REVISTA ECUATORIANA DE NEUROLOGIA
LA Spanish
DT Article
ID ACETYLCHOLINE-RECEPTOR
AB We report one patient with the rare association of systemic lupus erythematosus and myasthenia gravis, This patient developed oral ulcers and diffuse arthralgias 3 years prior to the clinical and neurophysiological onset of myasthenia gravis. Also, we found high titers of anti-DNA antibodies and anti-nuclear antibodies. A review of the literature revealed 28 additional patients with definite systemic lupus erythematosus coexisting with myasthenia gravis. Besides the theoretical interest of this association, the differential diagnosis of fatigue in patients with systemic lupus erythematosus shoud always include the possibility of myasthenia gravis.
C1 CLIN ALCIVAR,SERV NEUROL,GUAYAQUIL,ECUADOR.
   HOSP LUIS VERNAZA,DPTO NEUROL,GUAYAQUIL,ECUADOR.
CR CIACCIO M, 1989, INT J DERMATOL, V28, P317, DOI 10.1111/j.1365-4362.1989.tb01353.x
   DONALD S, 1994, CLIN NEUROLOGICAS NO, P309
   LEVINSON AI, 1987, J CLIN IMMUNOL, V7, P187, DOI 10.1007/BF00915723
   OESTHERHUIS H, 1981, ANN NY ACAD SCI, V377, P678
   PARODI A, 1985, DERMATOLOGICA, V171, P203, DOI 10.1159/000249421
   ROSES AD, 1981, NEUROLOGY, V31, P220, DOI 10.1212/WNL.31.2.220
   SHOENFELD Y, 1989, MOSAIC AUTOIMMUNITY
   TAN EM, 1982, ARTHRITIS RHEUM, V25, P1271, DOI 10.1002/art.1780251101
   THORLACIUS S, 1989, ACTA NEUROL SCAND, V80, P290, DOI 10.1111/j.1600-0404.1989.tb03881.x
   TSOKOS GC, 1992, SYSTEMIC LUPUS ERYTH, P12
   TZARTOS SJ, 1988, P NATL ACAD SCI USA, V85, P2899, DOI 10.1073/pnas.85.9.2899
   VAIOPOULOS G, 1994, POSTGRAD MED J, V70, P741, DOI 10.1136/pgmj.70.828.741
NR 12
TC 0
Z9 0
U1 0
U2 1
PU SOCIEDAD ECUATORIANA NEUROLOG
PI GUAYAQUIL
PA REVISTA ECUATORIANA NEUROLOGIA PO BOX (09-01) 3734, GUAYAQUIL, ECUADOR
SN 1019-8113
J9 REV ECUAT NEUROL
JI Rev. Ecuat. Neurol.
PY 1996
VL 5
IS 1
BP 30
EP 32
PG 3
WC Neurosciences
WE Science Citation Index Expanded (SCI-EXPANDED)
SC Neurosciences & Neurology
GA VA677
UT WOS:A1996VA67700007
DA 2022-10-25
ER

PT J
AU Chua, E
   McLoughlin, C
   Sharma, AK
AF Chua, E
   McLoughlin, C
   Sharma, AK
TI Myasthenia gravis and recurrent falls in an elderly patient
SO AGE AND AGEING
LA English
DT Article
DE elderly; myasthenia gravis; recurrent falls
ID PEOPLE
AB Presentation: an elderly man had recurrent hospital admissions with falls.
   Outcome: acetylcholine receptor antibodies and single-fibre electromyogram were useful in the diagnosis of myasthenia gravis, Treatment prevented further hospital admissions.
C1 Univ Hosp Aintree, Dept Med Elderly, Liverpool L9 7AL, Merseyside, England.
RP Chua, E (corresponding author), Univ Hosp Aintree, Dept Med Elderly, Longmoor Lane, Liverpool L9 7AL, Merseyside, England.
CR BLAKE AJ, 1988, AGE AGEING, V17, P365, DOI 10.1093/ageing/17.6.365
   BRAHAM J, 1994, POSTGRAD MED J, V70, P848, DOI 10.1136/pgmj.70.829.848
   GREENWOOD R, 1982, J NEUROL SCI, V57, P202
   PHILLIPS LH, 1992, NEUROLOGY, V42, P1888, DOI 10.1212/WNL.42.10.1888
   Prudham D, 1981, Age Ageing, V10, P141
   Schon F, 1996, AGE AGEING, V25, P56, DOI 10.1093/ageing/25.1.56
   SORENSEN TT, 1989, EUR NEUROL, V29, P177, DOI 10.1159/000116405
   SRIDHARAN GV, 1995, AGE AGEING, V24, P21, DOI 10.1093/ageing/24.1.21
   WEINER WJ, 1984, NEUROLOGY, V34, P945, DOI 10.1212/WNL.34.7.945
NR 9
TC 11
Z9 11
U1 0
U2 2
PU OXFORD UNIV PRESS
PI OXFORD
PA GREAT CLARENDON ST, OXFORD OX2 6DP, ENGLAND
SN 0002-0729
J9 AGE AGEING
JI Age Ageing
PD JAN
PY 2000
VL 29
IS 1
BP 83
EP 84
DI 10.1093/ageing/29.1.83
PG 2
WC Geriatrics & Gerontology
WE Science Citation Index Expanded (SCI-EXPANDED)
SC Geriatrics & Gerontology
GA 276YU
UT WOS:000084906600018
PM 10690702
OA Bronze
DA 2022-10-25
ER

PT J
AU Yoo, YJ
   Han, SB
   Yang, HK
   Hwang, JM
AF Yoo, Yung Ju
   Han, Sang Beom
   Yang, Hee Kyung
   Hwang, Jeong-Min
TI Case Report: Ocular Myasthenia Gravis Associated with In Vitro
   Fertilization Procedures
SO OPTOMETRY AND VISION SCIENCE
LA English
DT Article
ID ANTIBODY; EXACERBATION; MANAGEMENT; ANESTHESIA
AB SIGNIFICANCE: Ocular myasthenia gravis is a localized form of myasthenia gravis, which is a postsynaptic disorder of the neuromuscular junction that causes fluctuating weakness of extraocular muscles resulting from autoimmune mechanisms. In women with myasthenia, changes in sex hormone levels and administration of corticosteroids can trigger or worsen symptoms of myasthenia gravis.
   PURPOSE: To describe a case of seronegative ocular myasthenia gravis whose first symptom appeared a day after in vitro fertilization procedure.
   CASE REPORT: A 37-year-old woman suddenly developed mild ptosis and fluctuating diplopia that worsened in the evening. Before the development of symptoms, she had undergone in vitro fertilization procedure and had taken oral steroids. Ocular motility examination revealed an intermittent exotropia in primary gaze at both distance and near. The neostigmine test confirmed her diagnosis as ocular myasthenia gravis.
   CONCLUSIONS: When taking a history for young women with sudden onset of binocular diplopia, steroids and sex hormones should be taken into account, which may trigger or exacerbate symptoms of ocular myasthenia gravis.
C1 [Yoo, Yung Ju; Han, Sang Beom] Kangwon Natl Univ, Grad Sch Med, Kangwon Natl Univ Hosp, Dept Ophthalmol, Chunchon, South Korea.
   [Yang, Hee Kyung; Hwang, Jeong-Min] Seoul Natl Univ, Coll Med, Seoul Natl Univ Bundang Hosp, Dept Ophthalmol, Seongnam, South Korea.
RP Yang, HK (corresponding author), Seoul Natl Univ, Coll Med, Seoul Natl Univ Bundang Hosp, Dept Ophthalmol, Seongnam, South Korea.
EM eye@snubh.org
CR Abel M, 2002, MT SINAI J MED, V69, P31
   ALMON RR, 1974, SCIENCE, V186, P55, DOI 10.1126/science.186.4158.55
   Bae JS, 2006, J CLIN NEUROSCI, V13, P1006, DOI 10.1016/j.jocn.2005.12.041
   BRUNNER NG, 1972, NEUROLOGY, V22, P603, DOI 10.1212/WNL.22.6.603
   Della Rocca G, 2003, CAN J ANAESTH, V50, P547, DOI 10.1007/BF03018638
   Ferrero Simone, 2008, Expert Rev Neurother, V8, P979, DOI 10.1586/14737175.8.6.979
   Hwang IH, 2014, EXP CLIN TRANSPLANT, V12, P555, DOI 10.6002/ect.2013.0203
   Lee JY, 2006, J CLIN NEUROSCI, V13, P353, DOI 10.1016/j.jocn.2005.04.028
   LINDSTROM JM, 1976, NEUROLOGY, V26, P1054, DOI 10.1212/WNL.26.11.1054
   McConville J, 2004, ANN NEUROL, V55, P580, DOI 10.1002/ana.20061
   Meriggioli MN, 2009, LANCET NEUROL, V8, P475, DOI 10.1016/S1474-4422(09)70063-8
   Nair AG, 2014, INDIAN J OPHTHALMOL, V62, P985, DOI 10.4103/0301-4738.145987
   O'Flaherty D, 1992, J Clin Anesth, V4, P241
   O'Riordan JI, 1998, EUR J NEUROL, V5, P137, DOI 10.1046/j.1468-1331.1998.520137.x
   Sanders DB, 2003, NEUROLOGY, V60, P1978, DOI 10.1212/01.WNL.0000065882.63904.53
   Stephenson L, 2011, SAUDI J ANAESTH, V5, P25, DOI 10.4103/1658-354X.76490
   Stickler DE, 2007, MUSCLE NERVE, V35, P808, DOI 10.1002/mus.20734
NR 17
TC 3
Z9 3
U1 0
U2 1
PU LIPPINCOTT WILLIAMS & WILKINS
PI PHILADELPHIA
PA TWO COMMERCE SQ, 2001 MARKET ST, PHILADELPHIA, PA 19103 USA
SN 1040-5488
EI 1538-9235
J9 OPTOMETRY VISION SCI
JI Optom. Vis. Sci.
PD MAY
PY 2018
VL 95
IS 5
BP 475
EP 478
DI 10.1097/OPX.0000000000001217
PG 4
WC Ophthalmology
WE Science Citation Index Expanded (SCI-EXPANDED)
SC Ophthalmology
GA GE4IV
UT WOS:000431180000009
PM 29683988
DA 2022-10-25
ER

PT J
AU Mantegazza, R
   O'Brien, FL
   Yountz, M
   Howard, JF
AF Mantegazza, Renato
   O'Brien, Fanny L.
   Yountz, Marcus
   Howard, James F., Jr.
CA REGAIN Study Grp
TI Consistent improvement with eculizumab across muscle groups in
   myasthenia gravis
SO ANNALS OF CLINICAL AND TRANSLATIONAL NEUROLOGY
LA English
DT Article
ID ACETYLCHOLINE-RECEPTOR; ANTIBODY; CYCLOPHOSPHAMIDE
AB Objective: To assess whether eculizumab, a terminal complement inhibitor, improves patient- and physician-reported outcomes (evaluated using the myasthenia gravis activities of daily living profile and the quantitative myasthenia gravis scale, respectively) in patients with refractory anti-acetylcholine receptor antibody-positive generalized myasthenia gravis across four domains, representing ocular, bulbar, respiratory, and limb/gross motor muscle groups. Methods: Patients with refractory anti-acetylcholine receptor antibody-positive generalized myasthenia gravis were randomized 1:1 to receive either placebo or eculizumab during the REGAIN study (NCT01997229). Patients who completed REGAIN were eligible to continue into the open-label extension trial (NCT02301624) for up to 4 years. The four domain scores of each of the myasthenia gravis activities of daily living profile and the quantitative myasthenia gravis scale recorded throughout REGAIN and through 130 weeks of the open-label extension were analyzed. Results: Of the 125 patients who participated in REGAIN, 117 enrolled in the open-label extension; 61 had received placebo and 56 had received eculizumab during REGAIN. Patients experienced rapid improvements in total scores and all four domain scores of both the myasthenia gravis activities of daily living profile and the quantitative myasthenia gravis scale with eculizumab treatment. These improvements were sustained through 130 weeks of the open-label extension. Interpretation: Eculizumab treatment elicits rapid and sustained improvements in muscle strength across ocular, bulbar, respiratory, and limb/gross motor muscle groups and in associated daily activities in patients with refractory anti-acetylcholine receptor antibody-positive generalized myasthenia gravis.
C1 [Mantegazza, Renato] Fdn IRCCS Ist Neurol Carlo Besta, Neuroimmunol & Neuromuscular Dis Unit, Milan, Italy.
   [O'Brien, Fanny L.; Yountz, Marcus] Alex Pharmaceut, Boston, MA USA.
   [Howard, James F., Jr.] Univ N Carolina, Dept Neurol, Chapel Hill, NC 27515 USA.
RP Mantegazza, R (corresponding author), Fdn IRCCS Ist Neurol Carlo Besta, Neuroimmunol & Neuromuscular Dis Unit, Milan, Italy.
EM Renato.Mantegazza@istituto-besta.it
RI Vohanka, Stanislav/ABF-9821-2020; Antozzi, Carlo/AAB-8787-2019;
   Campanella, Angela/AAP-4204-2021; Özçelik, Pınar/AAE-6321-2021;
   Lopergolo, Diego/AAG-7529-2022; Lopergolo, Diego/AFL-7584-2022;
   Mantegazza, Renato/AAB-7569-2019; bonanno, silvia/J-8738-2018; Van
   Damme, Philip/A-6464-2009; Iorio, Raffaele/E-1236-2014; Vecsei,
   Laszlo/B-2066-2010
OI Vohanka, Stanislav/0000-0002-2229-624X; Antozzi,
   Carlo/0000-0001-9270-5224; Campanella, Angela/0000-0001-8578-0920;
   Lopergolo, Diego/0000-0003-2256-0482; Lopergolo,
   Diego/0000-0003-2256-0482; Mantegazza, Renato/0000-0002-9810-5737;
   bonanno, silvia/0000-0002-8823-6821; Van Damme,
   Philip/0000-0002-4010-2357; Fernandez-Fournier Fernandez,
   Mireya/0000-0002-4885-0181; Iorio, Raffaele/0000-0002-6270-0956; Cierny,
   Marek/0000-0002-3038-6405; Howard, James/0000-0002-7136-8617;
   Inghilleri, Maurizio/0000-0001-5365-3417; Vecsei,
   Laszlo/0000-0001-8037-3672; Kohlrus, Stephanie/0000-0002-3135-9572;
   ANTONINI, Giovanni/0000-0002-7519-7739; van der Kooi,
   Anneke/0000-0002-5261-5512; Jacob, Saiju/0000-0003-0037-454X; damato,
   valentina/0000-0003-1740-4522; Velez Santamaria,
   Valentina/0000-0001-7782-2473; Gamez, Josep/0000-0003-3127-7486;
   Statland, Jeffrey/0000-0003-0790-5315
FU Alexion Pharmaceuticals - (Alexion Pharmaceuticals)
FX This work was funded by Alexion Pharmaceuticals. We thank the patients
   who took part in REGAIN and the OLE trial, as well as their families. We
   thank our investigators and collaborators for their contributions to the
   completion of the study. We also thank Sivani Paskaradevan (Alexion
   Pharmaceuticals) for critical review of the manuscript and Cindy Lane
   (formerly of Alexion Pharmaceuticals) for clinical study oversight. We
   acknowledge Douglas Holden, BSc (Oxford PharmaGenesis, Oxford, UK), who
   provided medical writing support in the production of this manuscript
   (funded by Alexion Pharmaceuticals).
CR Barnett C, 2017, NEUROLOGY, V89, P2357, DOI 10.1212/WNL.0000000000004676
   Barohn RJ, 1998, ANN NY ACAD SCI, V841, P769, DOI 10.1111/j.1749-6632.1998.tb11015.x
   BIESECKER G, 1989, J IMMUNOL, V142, P2654
   Buzzard KA, 2015, MUSCLE NERVE, V52, P204, DOI 10.1002/mus.24536
   Campbell M.J., 2009, STAT SQUARE ONE, P192
   Conti-Fine BM, 2006, J CLIN INVEST, V116, P2843, DOI 10.1172/JCI29894
   Drachman DB, 2008, ANN NY ACAD SCI, V1132, P305, DOI 10.1196/annals.1405.033
   Engel-Nitz NM, 2018, MUSCLE NERVE, V58, P99, DOI 10.1002/mus.26114
   Grob D, 2008, MUSCLE NERVE, V37, P141, DOI 10.1002/mus.20950
   Guptill JT, 2016, NEUROTHERAPEUTICS, V13, P118, DOI 10.1007/s13311-015-0398-y
   Howard JF, 2017, LANCET NEUROL, V16, P976, DOI 10.1016/S1474-4422(17)30369-1
   Howard JF, 2017, MUSCLE NERVE, V56, P328, DOI 10.1002/mus.25529
   LINDSTROM JM, 1976, NEUROLOGY, V26, P1054, DOI 10.1212/WNL.26.11.1054
   MANTEGAZZA R, 1988, ITAL J NEUROL SCI, V9, P141, DOI 10.1007/BF02337460
   Muppidi S, 2019, MUSCLE NERVE, V60, P14, DOI 10.1002/mus.26447
   Nowak Richard J, 2011, Ther Adv Neurol Disord, V4, P259, DOI 10.1177/1756285611411503
   OH SJ, 1992, MUSCLE NERVE, V15, P720, DOI 10.1002/mus.880150616
   Robertson NP, 1998, J NEUROL NEUROSUR PS, V65, P492, DOI 10.1136/jnnp.65.4.492
   Rother RP, 2007, NAT BIOTECHNOL, V25, P1256, DOI 10.1038/nbt1344
   Silvestri Nicholas J, 2014, J Clin Neuromuscul Dis, V15, P167, DOI 10.1097/CND.0000000000000034
   SOMNIER FE, 1993, J NEUROL NEUROSUR PS, V56, P496, DOI 10.1136/jnnp.56.5.496
   Suh Joome, 2013, Yale Journal of Biology and Medicine, V86, P255
   VINCENT A, 1985, J NEUROL NEUROSUR PS, V48, P1246, DOI 10.1136/jnnp.48.12.1246
   Vincent A, 2003, ANN NY ACAD SCI, V998, P324, DOI 10.1196/annals.1254.036
   Vissing J, 2018, MUSCLE NERVE, V58, pE21, DOI 10.1002/mus.26152
   Wolfe GI, 1999, NEUROLOGY, V52, P1487, DOI 10.1212/WNL.52.7.1487
NR 26
TC 9
Z9 9
U1 1
U2 5
PU WILEY
PI HOBOKEN
PA 111 RIVER ST, HOBOKEN 07030-5774, NJ USA
SN 2328-9503
J9 ANN CLIN TRANSL NEUR
JI Ann. Clin. Transl. Neurol.
PD AUG
PY 2020
VL 7
IS 8
BP 1327
EP 1339
DI 10.1002/acn3.51121
EA JUL 2020
PG 13
WC Clinical Neurology; Neurosciences
WE Science Citation Index Expanded (SCI-EXPANDED)
SC Neurosciences & Neurology
GA NE2SX
UT WOS:000551086500001
PM 32700461
OA Green Published, gold
DA 2022-10-25
ER

PT J
AU KEENAN, SP
   ALEXANDER, D
   ROAD, JD
   RYAN, CF
   OGER, J
   WILCOX, PG
AF KEENAN, SP
   ALEXANDER, D
   ROAD, JD
   RYAN, CF
   OGER, J
   WILCOX, PG
TI VENTILATORY MUSCLE STRENGTH AND ENDURANCE IN MYASTHENIA-GRAVIS
SO EUROPEAN RESPIRATORY JOURNAL
LA English
DT Article
DE MYASTHENIA GRAVIS; RESPIRATORY MUSCLES
ID RESPIRATORY MECHANICS; PERFORMANCE; INJECTION
AB Patients with generalized myasthenia gravis (MG) often have associated ventilatory muscle involvement. It is not known whether patients with isolated ocular muscle involvement have identifiable involvement of their ventilatory muscles. Most studies have assessed muscle involvement by measuring muscle strength; however, we hypothesized that measures of ventilatory muscle endurance may be more sensitive tests of ventilatory muscle involvement in myasthenia gravis.
   We studied 17 patients with myasthenia gravis (four with ocular involvement alone and 13 with varying degrees of generalized myasthenia gravis). Spirometry, ventilatory muscle strength (maximum inspiratory and expiratory pressures (MIP and MEP)) and endurance (2 min incremental threshold loading test) were measured before and 20 min after i.m. neostigmine. We compared the results with those of 10 normal controls.
   We found no difference between patients with isolated ocular involvement and controls, Ocular myasthenia gravis patients did not improve after neostigmine. The patients with generalized myasthenia gravis had reduced baseline ventilatory muscle strength (MIP 67 cmH(2)O (70% of predicted), MEP 86 cmH(2)O (50% of pred) and endurance (mean maximal load achieved = 246 g, mean pressure at highest load ((P) over bar) =; 19.4 cmH(2)O) compared with controls. After neostigmine, there was a significant increase in MIP in patients with generalized myasthenia gravis and a trend towards an increased MEP. As a group, the patients with generalized myasthenia gravis did not demonstrate a change in their ventilatory muscle endurance after neostigmine; however, there was considerable interpatient variability in response.
   We conclude that patients with isolated ocular MG have normal ventilatory muscle strength when tested conventionally. The measurement of ventilatory muscle endurance by incremental threshold loading does not provide additional information to the measurement of ventilatory muscle strength in patients with generalized myasthenia gravis.
C1 UNIV BRITISH COLUMBIA HOSP,DEPT MED,VANCOUVER,BC V6T 1W5,CANADA.
CR AFIFI AK, 1968, JOHNS HOPKINS MED J, V123, P158
   BLACK LF, 1969, AM REV RESPIR DIS, V99, P696
   DETROYER A, 1980, AM REV RESPIR DIS, V121, P629
   MAHLER DA, 1984, CHEST, V85, P751, DOI 10.1378/chest.85.6.751
   MARTYN JB, 1987, AM REV RESPIR DIS, V135, P919, DOI 10.1164/arrd.1987.135.4.919
   MCELVANEY G, 1989, CHEST, V96, P557, DOI 10.1378/chest.96.3.557
   MIERJEDRZEJOWIC.AK, 1988, AM REV RESPIR DIS, V138, P867
   MORRIS JF, 1971, AM REV RESPIR DIS, V103, P34
   MORRISON NJ, 1989, CHEST, V96, P85, DOI 10.1378/chest.96.1.85
   MORRISON NJ, 1989, CHEST, V95, P90, DOI 10.1378/chest.95.1.90
   NICKERSON BG, 1982, J APPL PHYSIOL, V52, P768, DOI 10.1152/jappl.1982.52.3.768
   Osserman K, 1958, MYASTHENIA GRAVIS
   RADWAN L, 1988, EUR RESPIR J, V1, P119
   RENZI G, 1985, American Review of Respiratory Disease, V131, pA331
   RINGQVIST I, 1971, ACTA MED SCAND, V190, P499
   RINGQVIST I, 1971, ACTA MED SCAND, V190, P509
   SPINELLI A, 1992, AM REV RESPIR DIS, V145, P1359, DOI 10.1164/ajrccm/145.6.1359
NR 17
TC 26
Z9 27
U1 0
U2 1
PU MUNKSGAARD INT PUBL LTD
PI COPENHAGEN
PA 35 NORRE SOGADE, PO BOX 2148, DK-1016 COPENHAGEN, DENMARK
SN 0903-1936
J9 EUR RESPIR J
JI Eur. Resp. J.
PD JUL
PY 1995
VL 8
IS 7
BP 1130
EP 1135
DI 10.1183/09031936.95.08071130
PG 6
WC Respiratory System
WE Science Citation Index Expanded (SCI-EXPANDED)
SC Respiratory System
GA RP120
UT WOS:A1995RP12000010
PM 7589397
OA Bronze
DA 2022-10-25
ER

PT J
AU Rivner, MH
AF Rivner, MH
TI Steroids are overutilized
SO MUSCLE & NERVE
LA English
DT Article
DE myasthenia gravis; prednisone; azathioprine; cyclosporine;
   immunosuppressant medications
ID MYASTHENIA-GRAVIS; MYCOPHENOLATE-MOFETIL; DOUBLE-BLIND; CYCLOSPORINE;
   THERAPY; TRIAL
C1 Med Coll Georgia, Dept Neurol, Augusta, GA 30912 USA.
RP Rivner, MH (corresponding author), Amer Assoc Electrodiagnost Med, 421 1st Ave SW,Suite 300 E, Rochester, MN 55902 USA.
RI Rivner, Michael/AAK-6479-2020
OI Rivner, Michael/0000-0002-6135-035X
CR Ciafaloni E, 2000, NEUROLOGY, V55, P448, DOI 10.1212/WNL.55.3.448
   GAJDOS P, 1993, J NEUROL NEUROSUR PS, V56, P1157
   GERBER NL, 1976, DRUGS, V11, P90, DOI 10.2165/00003495-197611020-00002
   Hauser RA, 1998, NEUROLOGY, V51, P912, DOI 10.1212/WNL.51.3.912-a
   Kuks J B, 1991, Neuromuscul Disord, V1, P423, DOI 10.1016/0960-8966(91)90005-D
   Meriggioli MN, 2000, MUSCLE NERVE, V23, P1287, DOI 10.1002/1097-4598(200008)23:8<1287::AID-MUS22>3.0.CO;2-L
   NIAKAN E, 1986, ARCH NEUROL-CHICAGO, V43, P155, DOI 10.1001/archneur.1986.00520020049018
   Palace J, 1998, NEUROLOGY, V50, P1778, DOI 10.1212/WNL.50.6.1778
   PASCUZZI RM, 1984, ANN NEUROL, V15, P291, DOI 10.1002/ana.410150316
   SHAH A, 1993, CLIN NEUROPHARMACOL, V16, P97, DOI 10.1097/00002826-199304000-00001
   TINDALL RSA, 1987, NEW ENGL J MED, V316, P719, DOI 10.1056/NEJM198703193161205
   VERMA P, 1992, CAN J NEUROL SCI, V19, P360, DOI 10.1017/S0317167100042001
NR 12
TC 14
Z9 15
U1 0
U2 2
PU JOHN WILEY & SONS INC
PI HOBOKEN
PA 111 RIVER ST, HOBOKEN, NJ 07030 USA
SN 0148-639X
J9 MUSCLE NERVE
JI Muscle Nerve
PD JAN
PY 2002
VL 25
IS 1
BP 115
EP 117
DI 10.1002/mus.1220
PG 3
WC Clinical Neurology; Neurosciences
WE Science Citation Index Expanded (SCI-EXPANDED)
SC Neurosciences & Neurology
GA 505RC
UT WOS:000172928500019
PM 11754195
DA 2022-10-25
ER

PT J
AU Phiri, T
   Noah, P
   Borgstein, E
   Baker, T
   Mhemedi, B
   Finch, P
AF Phiri, T.
   Noah, P.
   Borgstein, E.
   Baker, T.
   Mhemedi, B.
   Finch, P.
TI Early onset myasthenia gravis in a Malawian woman: Challenges in
   managing myasthenia gravis in a low-resource setting
SO TROPICAL DOCTOR
LA English
DT Article
DE Africa; immune; respiratory tract; diagnosis; treatment
AB Myasthenia gravis is a rare autoimmune disease, which presents with ocular or generalised symptoms. Few publications describe its prevalence in African populations. We describe a young woman who was diagnosed with myasthenia gravis in a Malawian public hospital and outline the challenges encountered in managing this condition in a low-resource setting.
C1 [Phiri, T.] Queen Elizabeth Cent Hosp, Dept Internal Med, Internal Med, Blantyre, Malawi.
   [Noah, P.] Univ Malawi, Dept Surg, Coll Med, Blantyre, Malawi.
   [Borgstein, E.] Queen Elizabeth Cent Hosp, Mercy James Ctr, Blantyre, Malawi.
   [Baker, T.] Queen Elizabeth Cent Hosp, Dept Anaesthesia & Intens Care, Anaesthesia & Crit Care, Blantyre, Malawi.
   [Baker, T.] Univ Malawi, Dept Paediat, Coll Med, Blantyre, Malawi.
   [Baker, T.] Karolinska Inst, Dept Global Publ Hlth, Stockholm, Sweden.
   [Baker, T.] Karolinska Univ Hosp, Perioperat Med & Intens Care, Stockholm, Sweden.
   [Mhemedi, B.] Queen Elizabeth Cent Hosp, Main Lab, Blantyre, Malawi.
   [Finch, P.] Univ Malawi, Dept Internal Med, Coll Med, Blantyre, Malawi.
RP Phiri, T (corresponding author), Queen Elizabeth Cent Hosp, Dept Internal Med, Med Annexe, POB 95, Blantyre, Malawi.
EM tamaraphiri@gmail.com
OI Phiri, Tamara/0000-0002-8758-4648; Baker, Tim/0000-0001-8727-7018
CR Bateman KJ, 2007, SAMJ S AFR MED J, V97, P959
   Conti-Fine BM, 2006, J CLIN INVEST, V116, P2843, DOI 10.1172/JCI29894
   Heckmann JM, 2007, NEUROMUSCULAR DISORD, V17, P929, DOI 10.1016/j.nmd.2007.07.002
   Heckmann JM, 2012, SAMJ S AFR MED J, V102, P532, DOI 10.7196/SAMJ.5390
   Malawi National Statistics Office, 2018, MAL POP HOUS CENS
   Mbuli L., 2012, CME, V30, P295
   Mombaur B, 2015, SAMJ S AFR MED J, V105, P619, DOI [10.7196/SAMJnew.8328, 10.7196/SAMJNEW.8328]
   Nazarbaghi S, 2015, N AM J MED SCI, V7, P503, DOI 10.4103/1947-2714.170608
   Palace J, 2001, CURR OPIN NEUROL, V14, P583, DOI 10.1097/00019052-200110000-00006
   Suster S, 2006, J CLIN PATHOL, V59, P1238, DOI 10.1136/jcp.2005.031138
   Vincent A, 2001, LANCET, V357, P2122, DOI 10.1016/S0140-6736(00)05186-2
NR 11
TC 0
Z9 0
U1 0
U2 1
PU SAGE PUBLICATIONS INC
PI THOUSAND OAKS
PA 2455 TELLER RD, THOUSAND OAKS, CA 91320 USA
SN 0049-4755
EI 1758-1133
J9 TROP DOCT
JI Trop. Dr.
PD JUL
PY 2021
VL 51
IS 3
BP 387
EP 390
AR 0049475520986046
DI 10.1177/0049475520986046
EA JAN 2021
PG 4
WC Public, Environmental & Occupational Health; Tropical Medicine
WE Science Citation Index Expanded (SCI-EXPANDED)
SC Public, Environmental & Occupational Health; Tropical Medicine
GA UL4CM
UT WOS:000626219400001
PM 33461407
DA 2022-10-25
ER

PT J
AU Kurt, E
   Bekircan-Kurt, CE
   Konuskan, B
   Erkent, I
   Tan, E
   Anlar, B
AF Kurt, Erdal
   Bekircan-Kurt, Can Ebru
   Konuskan, Bahadir
   Erkent, Irem
   Tan, Ersin
   Anlar, Banu
TI Two sisters with anti-MuSK-positive myasthenia gravis
SO CLINICAL NEUROLOGY AND NEUROSURGERY
LA English
DT Article
DE Myasthenia gravis; Muscle-specific kinase antibody; Human leukocyte
   antigen
C1 [Kurt, Erdal; Bekircan-Kurt, Can Ebru; Erkent, Irem; Tan, Ersin] Hacettepe Univ, Fac Med, Dept Neurol, Ankara, Turkey.
   [Konuskan, Bahadir; Anlar, Banu] Hacettepe Univ, Fac Med, Dept Pediat Neurol, Ankara, Turkey.
RP Bekircan-Kurt, CE (corresponding author), Hacettepe Univ, Fac Med, Dept Neurol, Ankara, Turkey.
EM canebru@yahoo.co.uk
RI kurt, canebru/AAQ-5745-2021
OI Bekircan-Kurt, Can Ebru/0000-0003-2355-6979
CR Alahgholi-Hajibehzad M, 2013, HUM IMMUNOL, V74, P1633, DOI 10.1016/j.humimm.2013.08.271
   Corda D, 2011, J NEUROL, V258, P1559, DOI 10.1007/s00415-011-5964-6
   Ekmekci O, 2015, NEUROMUSCULAR DISORD, V25, pS208, DOI 10.1016/j.nmd.2015.06.087
   Hong Y, 2018, ACTA NEUROL SCAND, V138, P219, DOI 10.1111/ane.12951
   Lavrnic D, 2008, NEUROLOGY, V70, P2011, DOI 10.1212/01.wnl.0000312514.66164.88
   Salvado M, 2016, J NEUROL SCI, V360, P110, DOI 10.1016/j.jns.2015.11.049
NR 6
TC 0
Z9 0
U1 0
U2 0
PU ELSEVIER SCIENCE BV
PI AMSTERDAM
PA PO BOX 211, 1000 AE AMSTERDAM, NETHERLANDS
SN 0303-8467
EI 1872-6968
J9 CLIN NEUROL NEUROSUR
JI Clin. Neurol. Neurosurg.
PD JUL
PY 2019
VL 182
BP 17
EP 18
DI 10.1016/j.clineuro.2019.04.011
PG 2
WC Clinical Neurology; Surgery
WE Science Citation Index Expanded (SCI-EXPANDED)
SC Neurosciences & Neurology; Surgery
GA IF1BT
UT WOS:000472812800004
PM 31054424
DA 2022-10-25
ER

PT J
AU Koves, IH
   Cameron, FJ
   Kornberg, AJ
AF Koves, Ildiko H.
   Cameron, Fergus J.
   Kornberg, Andrew J.
TI Ocular Myasthenia Gravis and Graves Disease in a 10-year-old Child
SO JOURNAL OF CHILD NEUROLOGY
LA English
DT Article
DE Graves disease; hyperthyroidism; myasthenia gravis
AB We report the association between myasthenia gravis and Graves disease in a 10-year-old boy and discuss the important aspects of both diseases, the importance of recognizing the association, and the investigations of choice to distinguish the 2 disorders. Early diagnosis of the 2 disorders may help in effective treatment institution with more rapid treatment responses with a possible improvement in prognosis and clinical course. Resolution of myasthenia gravis is not expected until the euthyroid state is restored. We recommend complete thyroid status review on all patients presenting with Ocular myasthenia gravis.
C1 [Kornberg, Andrew J.] Royal Childrens Hosp, Dept Neurol, Parkville, Vic 3052, Australia.
   [Koves, Ildiko H.; Cameron, Fergus J.] Royal Childrens Hosp, Dept Endocrinol & Diabet, Parkville, Vic 3052, Australia.
RP Kornberg, AJ (corresponding author), Royal Childrens Hosp, Dept Neurol, Flemington Rd, Parkville, Vic 3052, Australia.
EM andrew.kornberg@rch.org.au
RI Cameron, Fergus J/N-9535-2015
CR HOHLFELD R, 1994, NEUROL CLIN, V12, P331, DOI 10.1016/S0733-8619(18)30100-2
   Kitthaweesin Kitthisak, 2005, Journal of the Medical Association of Thailand, V88, pS131
   Kumar S, 2003, NEUROL INDIA, V51, P283
   LEE KO, 1985, POSTGRAD MED J, V61, P49, DOI 10.1136/pgmj.61.711.49
   Marino M, 1997, J CLIN ENDOCR METAB, V82, P438, DOI 10.1210/jc.82.2.438
   Nishimura Y, 1998, Int Rev Immunol, V17, P229, DOI 10.3109/08830189809054404
   Potagas C, 2004, J NEUROL, V251, P116, DOI 10.1007/s00415-004-0278-6
   SCHERBAUM WA, 1983, KLIN WOCHENSCHR, V61, P509, DOI 10.1007/BF01488718
   Sekiguchi Yoshihiro, 2005, Journal of Medical and Dental Sciences, V52, P43
   Tanwani L K, 2001, Endocr Pract, V7, P275
   VINCENT A, 1985, J NEUROL NEUROSUR PS, V48, P1246, DOI 10.1136/jnnp.48.12.1246
   Zelano G, 1999, ANN MED, V31, P46
NR 12
TC 6
Z9 8
U1 0
U2 1
PU SAGE PUBLICATIONS INC
PI THOUSAND OAKS
PA 2455 TELLER RD, THOUSAND OAKS, CA 91320 USA
SN 0883-0738
EI 1708-8283
J9 J CHILD NEUROL
JI J. Child Neurol.
PD MAY
PY 2009
VL 24
IS 5
BP 615
EP 617
DI 10.1177/0883073808324777
PG 3
WC Clinical Neurology; Pediatrics
WE Science Citation Index Expanded (SCI-EXPANDED)
SC Neurosciences & Neurology; Pediatrics
GA 437RW
UT WOS:000265505600015
PM 19406759
DA 2022-10-25
ER

PT J
AU MONDEN, Y
   NAKAHARA, K
   KAGOTANI, K
   FUJII, Y
   MASAOKA, A
   KAWASHIMA, Y
AF MONDEN, Y
   NAKAHARA, K
   KAGOTANI, K
   FUJII, Y
   MASAOKA, A
   KAWASHIMA, Y
TI MYASTHENIA-GRAVIS WITH THYMOMA - ANALYSIS OF AND POSTOPERATIVE PROGNOSIS
   FOR 65 PATIENTS WITH THYMOMATOUS MYASTHENIA-GRAVIS
SO ANNALS OF THORACIC SURGERY
LA English
DT Article
RP MONDEN, Y (corresponding author), OSAKA UNIV, SCH MED, DEPT SURG 1, FUKUSHIMA KU, OSAKA 553, JAPAN.
CR Blalock A, 1939, ANN SURG, V110, P544, DOI 10.1097/00000658-193910000-00005
   BUCKBERG GD, 1967, J THORAC CARDIOV SUR, V53, P401, DOI 10.1016/S0022-5223(19)43206-6
   CASTLEMAN B, 1966, ANN NY ACAD SCI, V135, P496, DOI 10.1111/j.1749-6632.1966.tb45497.x
   COHN HE, 1974, J THORAC CARDIOV SUR, V68, P876
   EATON LM, 1955, AM J MED, V19, P703, DOI 10.1016/S0002-9343(55)80012-5
   EMERYK B, 1976, J NEUROL, V211, P155, DOI 10.1007/BF00313359
   FAULKNER SL, 1977, ANN THORAC SURG, V23, P348, DOI 10.1016/S0003-4975(10)64139-2
   GENKINS G, 1975, AM J MED, V58, P517, DOI 10.1016/0002-9343(75)90125-4
   GOLDMAN AJ, 1975, NEUROLOGY, V25, P1021, DOI 10.1212/WNL.25.11.1021
   HENSON RA, 1965, BRAIN, V88, P11, DOI 10.1093/brain/88.1.11
   JOCEPH BS, 1973, NEUROLOGY, V23, P109
   KORNFELD P, 1978, MT SINAI J MED, V45, P106
   LEBRIGAND H, 1982, INT SURG, V67, P9
   MASAOKA A, 1981, CANCER, V48, P2485, DOI 10.1002/1097-0142(19811201)48:11<2485::AID-CNCR2820481123>3.0.CO;2-R
   MASAOKA A, 1975, J THORAC CARDIOV SUR, V70, P747
   MASAOKA A, 1982, ANN NY ACAD SCI, V274, P755
   MITTAG T, 1976, NEW ENGL J MED, V294, P691, DOI 10.1056/NEJM197603252941303
   OLANOW CW, 1982, ANN SURG, V196, P113, DOI 10.1097/00000658-198208000-00001
   OSSERMAN KE, 1971, MT SINAI J MED, V38, P497
   PALETTO AE, 1982, INT SURG, V67, P13
   PAPATESTAS AE, 1971, AM J MED, V50, P465, DOI 10.1016/0002-9343(71)90336-6
   PERLO VP, 1966, NEUROLOGY, V16, P431, DOI 10.1212/WNL.16.5.431
   ROSENBERG M, 1983, AM J MED, V74, P78, DOI 10.1016/0002-9343(83)91122-1
   SCADDING GK, 1979, NEUROLOGY, V29, P502, DOI 10.1212/WNL.29.4.502
   SCHWAB RS, 1953, JAMA-J AM MED ASSOC, V153, P1270, DOI 10.1001/jama.1953.02940310038009
   SIMPSON JA, 1958, BRAIN, V81, P112, DOI 10.1093/brain/81.1.112
   SLATER G, 1978, ANN SURG, V188, P171, DOI 10.1097/00000658-197808000-00008
   VINCENT A, 1978, LANCET, V1, P305
NR 28
TC 53
Z9 55
U1 0
U2 1
PU ELSEVIER SCIENCE INC
PI NEW YORK
PA 360 PARK AVE SOUTH, NEW YORK, NY 10010-1710 USA
SN 0003-4975
EI 1552-6259
J9 ANN THORAC SURG
JI Ann. Thorac. Surg.
PY 1984
VL 38
IS 1
BP 46
EP 52
DI 10.1016/S0003-4975(10)62185-6
PG 7
WC Cardiac & Cardiovascular Systems; Respiratory System; Surgery
WE Science Citation Index Expanded (SCI-EXPANDED)
SC Cardiovascular System & Cardiology; Respiratory System; Surgery
GA SY531
UT WOS:A1984SY53100008
PM 6732348
DA 2022-10-25
ER

PT J
AU Andrews, PI
AF Andrews, PI
TI Autoimmune myasthenia gravis In childhood
SO SEMINARS IN NEUROLOGY
LA English
DT Article
DE juvenile myasthenia gravis; MuSK antibody; seronegative; thymectomy
ID ACETYLCHOLINE-RECEPTOR ANTIBODIES; TERM FOLLOW-UP; INTRAVENOUS
   IMMUNOGLOBULIN; NEUROMUSCULAR-JUNCTION; MYCOPHENOLATE-MOFETIL;
   SERONEGATIVE PATIENTS; NEONATAL THYMECTOMY; NEPHROTIC SYNDROME; THERAPY;
   CHILDREN
AB The recent identification of an autoimmune process targeting muscle-specific kinase (MuSK) in a subset of seronegative patients with autoimmune myasthenia gravis promises to improve diagnostic accuracy and redirect therapy in at least some seronegative children and adolescents with myasthenia. Clinical features, diagnostic methods, and management strategies pertinent to children with autoimmune myasthenia are discussed, as well as the emerging data regarding the anti-MuSK autoimmune process in myasthenia gravis.
C1 Sydney Childrens Hosp, Div Neurol, Randwick, NSW 2031, Australia.
   Univ New S Wales, Kensington, NSW 2033, Australia.
RP Andrews, PI (corresponding author), Sydney Childrens Hosp, Div Neurol, High St, Randwick, NSW 2031, Australia.
CR AFIFI AK, 1993, J CHILD NEUROL, V8, P403, DOI 10.1177/088307389300800422
   Andrews PI, 1998, ANN NY ACAD SCI, V841, P789, DOI 10.1111/j.1749-6632.1998.tb11020.x
   ANDREWS PI, 1994, NEUROLOGY, V44, P1208, DOI 10.1212/WNL.44.7.1208
   ANDREWS PI, 1993, NEUROLOGY, V43, P977, DOI 10.1212/WNL.43.5.977
   ARSURA E, 1985, ARCH NEUROL-CHICAGO, V42, P1149, DOI 10.1001/archneur.1985.04060110031011
   BADURSKA B, 1992, EUR J PEDIATR, V151, P215, DOI 10.1007/BF01954388
   BATOCCHI AP, 1990, EUR J PEDIATR, V150, P66, DOI 10.1007/BF01959485
   BLOSSOM GB, 1993, ARCH SURG-CHICAGO, V128, P855
   BOCANEGRA TS, 1981, ANN INTERN MED, V95, P122, DOI 10.7326/0003-4819-95-1-122_1
   Brannagan TH, 1996, NEUROLOGY, V47, P674, DOI 10.1212/WNL.47.3.674
   BREARLEY S, 1987, CLIN EXP IMMUNOL, V70, P322
   Brodsky MC., 1996, PEDIAT NEUROOPHTHALM
   Bufler J, 1998, ANN NEUROL, V43, P458, DOI 10.1002/ana.410430408
   CAMPBELL JR, 1983, J PEDIATR SURG, V18, P857, DOI 10.1016/S0022-3468(83)80037-2
   CHIU HC, 1987, NEUROLOGY, V37, P1854, DOI 10.1212/WNL.37.12.1854
   Ciafaloni E, 2000, NEUROLOGY, V55, P448, DOI 10.1212/WNL.55.3.448
   Ciafaloni E, 2001, NEUROLOGY, V56, P97, DOI 10.1212/WNL.56.1.97
   COGAN DG, 1965, ARCH OPHTHALMOL-CHIC, V74, P217, DOI 10.1001/archopht.1965.00970040219016
   Confavreux C, 1996, NEUROLOGY, V46, P1607, DOI 10.1212/WNL.46.6.1607
   Cosi V, 1993, Acta Neurol (Napoli), V15, P123
   Drachman D B, 1987, Res Publ Assoc Res Nerv Ment Dis, V65, P65
   DRACHMAN DB, 1994, NEW ENGL J MED, V330, P1797, DOI 10.1056/NEJM199406233302507
   EB W, 1879, ARCH PSYCHIAT NEERVE, V9, P336
   EDAN G, 1994, J NEUROL NEUROSUR PS, V57, P55, DOI 10.1136/jnnp.57.Suppl.55
   Evoli A, 2003, BRAIN, V126, P2304, DOI 10.1093/brain/awg223
   Evoli A, 1996, NEUROMUSCULAR DISORD, V6, P155, DOI 10.1016/0960-8966(96)00009-0
   EVOLI A, 1989, CLIN INVEST MED, V12, P104
   Evoli A, 1998, NEUROMUSCULAR DISORD, V8, P561, DOI 10.1016/S0960-8966(98)00077-7
   Evoli A, 1998, ANN NY ACAD SCI, V841, P742, DOI 10.1111/j.1749-6632.1998.tb11011.x
   EVOLI A, 1993, ITAL J NEUROL SCI, V14, P233, DOI 10.1007/BF02335664
   Fasano Mary Beth, 1995, Current Opinion in Pediatrics, V7, P688
   FIDZIANSKA A, 1980, J NEUROPATH EXP NEUR, V39, P606, DOI 10.1097/00005072-198009000-00009
   FRIST WH, 1994, ANN THORAC SURG, V57, P334, DOI 10.1016/0003-4975(94)90993-8
   Fukuyama Y, 1970, Paediatr Univ Tokyo, V18, P57
   Gajdos P, 1998, ANN NY ACAD SCI, V841, P720, DOI 10.1111/j.1749-6632.1998.tb11008.x
   Geh VSY, 1998, EYE, V12, P319, DOI 10.1038/eye.1998.73
   Gordon PH, 1997, NEUROLOGY, V48, P1671, DOI 10.1212/WNL.48.6.1671
   GROB D, 1987, ANN NY ACAD SCI, V505, P472
   Hauser RA, 1998, NEUROLOGY, V51, P912, DOI 10.1212/WNL.51.3.912-a
   HESSELMANS LFGM, 1989, J NEUROL SCI, V89, P301, DOI 10.1016/0022-510X(89)90031-2
   Hoch W, 2001, NAT MED, V7, P365, DOI 10.1038/85520
   Kandel ER, 2000, PRINCIPLES NEURAL SC, P187
   Karni A, 1997, NEUROLOGY, V48, P1638, DOI 10.1212/WNL.48.6.1638
   KERREBIJN KF, 1968, ARCH DIS CHILD, V43, P556, DOI 10.1136/adc.43.231.556
   KEYNES G, 1954, LANCET, V1, P1196
   Kupersmith MJ, 1996, ARCH NEUROL-CHICAGO, V53, P802, DOI 10.1001/archneur.1996.00550080128020
   Lennon V, 1994, HDB MYASTHENIA GRAVI, P149
   LETTGEN B, 1994, PEDIATR NEPHROL, V8, P667, DOI 10.1007/BF00869084
   LEWIS RA, 1995, ANN NEUROL, V37, P51
   LINDBERG C, 1992, ACTA NEUROL SCAND, V86, P323, DOI 10.1111/j.1600-0404.1992.tb05094.x
   Lindner A, 1997, J NEUROL, V244, P515, DOI 10.1007/s004150050135
   LU CZ, 1993, J NEUROIMMUNOL, V43, P145, DOI 10.1016/0165-5728(93)90085-D
   Masaoka A, 1996, ANN THORAC SURG, V62, P853, DOI 10.1016/S0003-4975(96)00376-1
   MCLUCKIE AE, 1993, CHEST, V104, P622, DOI 10.1378/chest.104.2.622
   Nakamura H, 1996, J THORAC CARDIOV SUR, V112, P371, DOI 10.1016/S0022-5223(96)70264-7
   Okun MS, 2001, NEUROLOGY, V57, P739, DOI 10.1212/WNL.57.4.739
   Osserman K, 1958, MYASTHENIA GRAVIS
   Palace J, 1998, NEUROLOGY, V50, P1778, DOI 10.1212/WNL.50.6.1778
   PANEGYRES PK, 1993, J NEUROL NEUROSUR PS, V56, P702, DOI 10.1136/jnnp.56.6.702
   PASCUZZI RM, 1984, ANN NEUROL, V15, P291, DOI 10.1002/ana.410150316
   PHILLIPS LH, 1992, NEUROLOGY, V42, P1888, DOI 10.1212/WNL.42.10.1888
   Plested CP, 2002, NEUROLOGY, V59, P1682, DOI 10.1212/01.WNL.0000041625.41937.FF
   Ragheb S, 1998, ANN NY ACAD SCI, V841, P210, DOI 10.1111/j.1749-6632.1998.tb10931.x
   Ramos SBV, 1996, CLIN IMMUNOL IMMUNOP, V81, P277, DOI 10.1006/clin.1996.0189
   REES L, 1988, ARCH DIS CHILD, V63, P484, DOI 10.1136/adc.63.5.484
   RODRIGUEZ M, 1983, ANN NEUROL, V13, P504, DOI 10.1002/ana.410130506
   RUBINSTEIN A, 1976, HELV PAEDIATR ACTA, V30, P425
   SAKANO T, 1989, ARCH DIS CHILD, V64, P1191, DOI 10.1136/adc.64.8.1191
   Sanders DB, 2003, NEUROLOGY, V60, P1978, DOI 10.1212/01.WNL.0000065882.63904.53
   Sanders DB, 1996, MUSCLE NERVE, V19, P1069
   SANDERS DB, 1979, PLASMAPHERESIS IMMUN, P289
   Sanders Donald B., 1997, Neurology, V48, pS40
   Sanes JR, 1999, ANNU REV NEUROSCI, V22, P389, DOI 10.1146/annurev.neuro.22.1.389
   SANES JR, 2000, PRINCIPLES NEURAL SC, P1087
   SCHUMM F, 1985, J NEUROL NEUROSUR PS, V48, P332, DOI 10.1136/jnnp.48.4.332
   Seybold ME, 1998, ANN NY ACAD SCI, V841, P731, DOI 10.1111/j.1749-6632.1998.tb11010.x
   SEYBOLD ME, 1971, ARCH NEUROL-CHICAGO, V25, P385, DOI 10.1001/archneur.1971.00490050019001
   SNEAD OC, 1980, NEUROLOGY, V30, P732, DOI 10.1212/WNL.30.7.732
   SOLIVEN BC, 1988, NEUROLOGY, V38, P514, DOI 10.1212/WNL.38.4.514
   STRICKER RB, 1993, ARCH NEUROL-CHICAGO, V50, P837, DOI 10.1001/archneur.1993.00540080046012
   Tanaka Junko, 1994, No To Hattatsu, V26, P14
   TINDALL RSA, 1993, ANN NY ACAD SCI, V681, P539, DOI 10.1111/j.1749-6632.1993.tb22937.x
   Uono MI, 1980, INT J NEUROL, V14, P87
   VERMA PK, 1992, NEUROLOGY, V42, P586, DOI 10.1212/WNL.42.3.586
   Vincent A, 2003, LANCET NEUROL, V2, P99, DOI 10.1016/S1474-4422(03)00306-5
   WALSH FB, 1969, CLIN OPHTHALMOLOGY, P1242
   Wells WJ, 1998, J THORAC CARDIOV SUR, V115, P1041, DOI 10.1016/S0022-5223(98)70403-9
   Wilkins K B, 1999, Adv Surg, V32, P105
   WILLIS T, 1683, 2 DISCOURSE SOUL BRU
   WONG V, 1992, ACTA NEUROL SCAND, V86, P68, DOI 10.1111/j.1600-0404.1992.tb08056.x
   YAMAMOTO T, 1991, ANN NEUROL, V30, P550, DOI 10.1002/ana.410300407
   Yoskikawa H, 1997, NEUROLOGY, V49, P562, DOI 10.1212/WNL.49.2.562
NR 92
TC 35
Z9 43
U1 0
U2 2
PU THIEME MEDICAL PUBL INC
PI NEW YORK
PA 333 SEVENTH AVE, NEW YORK, NY 10001 USA
SN 0271-8235
EI 1098-9021
J9 SEMIN NEUROL
JI Semin. Neurol.
PD MAR
PY 2004
VL 24
IS 1
BP 101
EP 110
DI 10.1055/s-2004-829591
PG 10
WC Clinical Neurology
WE Science Citation Index Expanded (SCI-EXPANDED)
SC Neurosciences & Neurology
GA 833AV
UT WOS:000222309700013
PM 15229797
DA 2022-10-25
ER

PT J
AU Saravanan, PK
   Paul, J
   Sayeed, ZA
AF Saravanan, PK
   Paul, J
   Sayeed, ZA
TI Stiff person syndrome and myasthenia gravis
SO NEUROLOGY INDIA
LA English
DT Article
DE stiff person syndrome; Myasthenia gravis
AB Association of stiff person syndrome, an immune related disorder of anterior horn cells and myasthenia gravis an endplate disorder with similar pathogenesis, is rare. This communication documents this association in the Indian literature for the first time.
CR AHLBERG R, 1993, ANN NY ACAD SCI, V681, P552, DOI 10.1111/j.1749-6632.1993.tb22938.x
   Aso Y, 1997, INTERNAL MED, V36, P308, DOI 10.2169/internalmedicine.36.308
   Dalakas MC, 1999, ANN INTERN MED, V131, P522
   MOERSCH FP, 1956, P STAFF M MAYO CLIN, V31, P421
   Nicholas AP, 1997, MUSCLE NERVE, V20, P493, DOI 10.1002/(SICI)1097-4598(199704)20:4<493::AID-MUS13>3.3.CO;2-Q
   PICCOLO G, 1990, ITAL J NEUROL SCI, V11, P177, DOI 10.1007/BF02335562
   SOLIMENA M, 1988, NEW ENGL J MED, V318, P1012, DOI 10.1056/NEJM198804213181602
NR 7
TC 2
Z9 2
U1 0
U2 0
PU NEUROL SOC INDIA
PI CHANDIGARH
PA C/O J S CHOPRA, PGIMER, DEPT NEUROLOGY, CHANDIGARH 160 012, INDIA
SN 0028-3886
J9 NEUROL INDIA
JI Neurol. India
PD MAR
PY 2002
VL 50
IS 1
BP 98
EP 100
PG 3
WC Neurosciences
WE Science Citation Index Expanded (SCI-EXPANDED)
SC Neurosciences & Neurology
GA 545BQ
UT WOS:000175196700026
PM 11960163
DA 2022-10-25
ER

PT J
AU Antonio-Santos, AA
   Eggenberger, ER
AF Antonio-Santos, Aileen A.
   Eggenberger, Eric R.
TI Medical treatment options for ocular myasthenia gravis
SO CURRENT OPINION IN OPHTHALMOLOGY
LA English
DT Article
DE ocular myasthenia gravis; steroids; steroid-sparing agents; treatment
ID MYCOPHENOLATE-MOFETIL; REFRACTORY MYASTHENIA; DOUBLE-BLIND;
   IMMUNOSUPPRESSIVE TREATMENT; RANDOMIZED-TRIAL; CYCLOSPORINE; PREDNISONE;
   TACROLIMUS; RITUXIMAB; FK506
AB Purpose of review
   To update our current concepts of ocular myasthenia gravis medical management and to provide a short overview of upcoming treatments.
   Recent findings
   Cholinesterase inhibitors and corticosteroids have been the first-line treatment for ocular myasthenia gravis. Several studies on other immunosuppressants, either as a steroid-sparer, steroid adjuvant or initial monotherapy, have demonstrated significant clinical efficacy. Preventing progression to generalized myasthenia gravis is still under debate and needs to be further studied. Novel techniques that target specific components of the autoimmune cascade are forthcoming.
   Summary
   Currently, limited evidence favors the use of corticosteroids, azathioprine, and mycophenolate mofetil in ocular myasthenia gravis. There is a need for rigorous clinical trials on the efficacy and safety of these medical therapeutic options in improving ocular symptoms and decreasing the risk of developing generalized myasthenia gravis. Studies on emerging immunomodulators that dampen autoreactivity without affecting general immunity should be pursued.
C1 [Antonio-Santos, Aileen A.] Michigan State Univ, Dept Neurol & Ophthalmol, Clin Ctr A 217, E Lansing, MI USA.
RP Antonio-Santos, AA (corresponding author), Michigan State Univ, Dept Neurol & Ophthalmol, Clin Ctr A 217, 138 Serv Rd, E Lansing, MI USA.
EM Aileen.Antonio@ht.msu.edu
CR Allison AC, 2005, LUPUS, V14, pS2, DOI 10.1191/0961203305lu2109oa
   Argov Z, 2007, NEUROLOGY, V69, P699, DOI 10.1212/01.wnl.0000267884.39468.7a
   Aricha R, 2008, J IMMUNOL, V180, P2132, DOI 10.4049/jimmunol.180.4.2132
   Baek WS, 2007, J NEUROL NEUROSUR PS, V78, P771, DOI 10.1136/jnnp.2006.093567
   Brenner T, 2003, FASEB J, V17, P214, DOI 10.1096/fj.02-0609com
   Bromberg MB, 1997, J NEUROL SCI, V150, P59, DOI 10.1016/S0022-510X(97)05370-7
   Chan JW, 2008, J NEUROL, V255, P510, DOI 10.1007/s00415-008-0718-9
   Chaudhry V, 2001, NEUROLOGY, V56, P94, DOI 10.1212/WNL.56.1.94
   Chavis PS, 2007, ARCH NEUROL-CHICAGO, V64, P1792, DOI 10.1001/archneur.64.12.1792
   Ciafaloni E, 2000, NEUROLOGY, V55, P448, DOI 10.1212/WNL.55.3.448
   Ciafaloni E, 2001, NEUROLOGY, V56, P97, DOI 10.1212/WNL.56.1.97
   Conti-Fine BM, 2006, J CLIN INVEST, V116, P2843, DOI 10.1172/JCI29894
   De Feo LG, 2002, MUSCLE NERVE, V26, P31, DOI 10.1002/mus.10133
   Dori A, 2006, ANN NY ACAD SCI, V1082, P77, DOI 10.1196/annals.1348.004
   Drachman DB, 2003, ANN NEUROL, V53, P29, DOI 10.1002/ana.10400
   DRACHMAN DB, 1994, NEW ENGL J MED, V330, P1797, DOI 10.1056/NEJM199406233302507
   DRACHMAN DB, TRANISHED GOLD STAND
   Emilia-Romagna Study Grp Clinical Epidemiologi, 1998, NEUROLOGY, V51, P255
   Feferman T, 2007, ANN NY ACAD SCI, V1107, P111, DOI 10.1196/annals.1381.012
   GADJOS P, 1997, ANN NEUROL, V41, P789
   Gajdos P, 2005, ARCH NEUROL-CHICAGO, V62, P1689, DOI 10.1001/archneur.62.11.1689
   Gajdos P, 2002, Cochrane Database Syst Rev, pCD002275, DOI 10.1002/14651858.CD002275
   GAJDOS P, 1983, PRESSE MED, V12, P939
   GAJDOS P, 1993, J NEUROL NEUROSUR PS, V56, P1157
   Gajra A, 2004, AM J HEMATOL, V77, P196, DOI 10.1002/ajh.20169
   Gilbert ME, 2007, ARCH NEUROL-CHICAGO, V64, P1790, DOI 10.1001/archneur.64.12.1790
   Hain B, 2006, MUSCLE NERVE, V33, P575, DOI 10.1002/mus.20479
   Hampton T, 2007, JAMA-J AM MED ASSOC, V298, P163, DOI 10.1001/jama.298.2.163
   Hart IK, 2007, COCHRANE DB SYST REV, DOI 10.1002/14651858.CD005224.pub2
   Hauser RA, 1998, NEUROLOGY, V51, P912, DOI 10.1212/WNL.51.3.912-a
   Heckmann JM, 2007, NEUROMUSCULAR DISORD, V17, P929, DOI 10.1016/j.nmd.2007.07.002
   Hepburn NJ, 2008, MOL IMMUNOL, V45, P395, DOI 10.1016/j.molimm.2007.06.144
   HOHLFELD R, 1985, ANN NEUROL, V17, P238, DOI 10.1002/ana.410170304
   JOHNS TR, 1987, ANN NY ACAD SCI, V505, P568, DOI 10.1111/j.1749-6632.1987.tb51325.x
   Juel VC, 2007, ORPHANET J RARE DIS, V2, DOI 10.1186/1750-1172-2-44
   Kakoulidou M, 2008, ACTA NEUROL SCAND, V117, P211, DOI 10.1111/j.1600-0404.2007.00919.x
   Kaminski HJ, 2007, NEUROLOGY, V69, P629, DOI 10.1212/01.wnl.0000269665.62498.5c
   Kilian K, 1998, TRANSPLANT P, V30, P4130, DOI 10.1016/S0041-1345(98)01367-0
   Konishi T, 2005, J NEUROL NEUROSUR PS, V76, P448, DOI 10.1136/jnnp.2004.042176
   Konishi T, 2003, MUSCLE NERVE, V28, P570, DOI 10.1002/mus.10472
   Kupersmith MJ, 1996, ARCH NEUROL-CHICAGO, V53, P802, DOI 10.1001/archneur.1996.00550080128020
   Kupersmith MJ, 2003, ARCH NEUROL-CHICAGO, V60, P243, DOI 10.1001/archneur.60.2.243
   Lavrnic D, 2005, ACTA NEUROL SCAND, V111, P247, DOI 10.1111/j.1600-0404.2005.00378.x
   Lavrnic D, 1999, ACTA NEUROL SCAND, V100, P168
   Lewis RA, 2003, ANN NEUROL, V53, P7, DOI 10.1002/ana.10449
   Lim AKH, 2007, INTERN MED J, V37, P55, DOI 10.1111/j.1445-5994.2006.01222.x
   Lin PT, 2006, MUSCLE NERVE, V33, P433, DOI 10.1002/mus.20411
   Liu LM, 2007, J IMMUNOL, V178, P5390, DOI 10.4049/jimmunol.178.8.5390
   Mantegazza R, 2003, ANN NY ACAD SCI, V998, P413, DOI 10.1196/annals.1254.054
   Mee J, 2003, J NEURO-OPHTHALMOL, V23, P251, DOI 10.1097/00041327-200312000-00002
   Meriggioli MN, 2000, MUSCLE NERVE, V23, P1287, DOI 10.1002/1097-4598(200008)23:8<1287::AID-MUS22>3.0.CO;2-L
   Meriggioli MN, 2003, NEUROLOGY, V61, P1438, DOI 10.1212/01.WNL.0000094122.88929.0B
   Monsul NT, 2004, J NEUROL SCI, V217, P131, DOI 10.1016/j.jns.2003.08.017
   Nagane Y, 2005, EUR NEUROL, V53, P146, DOI 10.1159/000085833
   Oopik M, 2008, EUR J NEUROL, V15, P246, DOI 10.1111/j.1468-1331.2007.02038.x
   Palace J, 1998, NEUROLOGY, V50, P1778, DOI 10.1212/WNL.50.6.1778
   PASCUZZI RM, 1984, ANN NEUROL, V15, P291, DOI 10.1002/ana.410150316
   Ponseti JA, 2005, CLIN NEUROL NEUROSUR, V107, P187, DOI 10.1016/j.clineuro.2004.07.013
   Ponseti JM, 2005, NEUROLOGY, V64, P1641, DOI 10.1212/01.WNL.0000160392.32894.6D
   Psaridi-Linardaki L, 2005, J NEUROIMMUNOL, V159, P183, DOI 10.1016/j.jneuroim.2004.10.002
   Richman DP, 2003, ANN NY ACAD SCI, V998, P457, DOI 10.1196/annals.1254.060
   Robertson NP, 1998, J NEUROL NEUROSUR PS, V65, P492, DOI 10.1136/jnnp.65.4.492
   Rowin J, 2004, NEUROLOGY, V63, P2390, DOI 10.1212/01.WNL.0000147242.92691.71
   Rozsa C, 2006, EUR J NEUROL, V13, P947, DOI 10.1111/j.1468-1331.2006.01382.x
   Sanders DB, 2008, NEUROLOGY, V71, P400, DOI 10.1212/01.wnl.0000312374.95186.cc
   Sanders DB, 2008, NEUROLOGY, V71, P394, DOI 10.1212/01.wnl.0000312373.67493.7f
   SCHLEZINGER NS, 1959, ARCH OPHTHALMOL-CHIC, V62, P985
   Sheng JR, 2008, CLIN IMMUNOL, V128, P172, DOI 10.1016/j.clim.2008.03.509
   Shimojima Y, 2006, J CLIN NEUROSCI, V13, P39, DOI 10.1016/j.jocn.2004.12.008
   Sideris S, 2007, J NEUROIMMUNOL, V189, P111, DOI 10.1016/j.jneuroim.2007.06.014
   Sommer N, 1997, J NEUROL NEUROSUR PS, V62, P156, DOI 10.1136/jnnp.62.2.156
   Soreq H, 2000, ISRAEL MED ASSOC J, V2, P81
   Thakre M, 2007, J NEUROL, V254, P968, DOI 10.1007/s00415-006-0442-2
   TINDALL RSA, 1987, NEW ENGL J MED, V316, P719, DOI 10.1056/NEJM198703193161205
   TINDALL RSA, 1993, ANN NY ACAD SCI, V681, P539, DOI 10.1111/j.1749-6632.1993.tb22937.x
   Tuzun E, 2005, J AUTOIMMUN, V24, P261, DOI 10.1016/j.jaut.2005.01.013
   Tuzun E, 2007, J NEUROIMMUNOL, V182, P167, DOI 10.1016/j.jneuroim.2006.10.014
   Utsugisawa K, 2008, EUR J NEUROL, V15, P598, DOI 10.1111/j.1468-1331.2008.02130.x
   Vernino S, 2005, NEUROLOGY, V65, P639, DOI 10.1212/01.wnl.0000173031.56429.04
   WITTE AS, 1984, ANN NEUROL, V15, P602, DOI 10.1002/ana.410150615
   Wylam ME, 2003, J PEDIATR-US, V143, P674, DOI 10.1067/S0022-3476(03)00300-7
   Zaja F, 2000, NEUROLOGY, V55, P1062, DOI 10.1212/WNL.55.7.1062-a
   Zhang XF, 2007, J NEUROL NEUROSUR PS, V78, P386, DOI 10.1136/jnnp.2006.100545
   Zinman L, 2007, NEUROLOGY, V68, P837, DOI 10.1212/01.wnl.0000256698.69121.45
NR 84
TC 17
Z9 19
U1 2
U2 13
PU LIPPINCOTT WILLIAMS & WILKINS
PI PHILADELPHIA
PA TWO COMMERCE SQ, 2001 MARKET ST, PHILADELPHIA, PA 19103 USA
SN 1040-8738
EI 1531-7021
J9 CURR OPIN OPHTHALMOL
JI Curr. Opin. Ophthalmol.
PD NOV
PY 2008
VL 19
IS 6
BP 468
EP 478
DI 10.1097/ICU.0b013e328310da18
PG 11
WC Ophthalmology
WE Science Citation Index Expanded (SCI-EXPANDED)
SC Ophthalmology
GA 367WA
UT WOS:000260582100004
PM 18854691
DA 2022-10-25
ER

PT J
AU Mueksch, JN
   Stevens, WA
AF Mueksch, J. N.
   Stevens, W. A.
TI Undiagnosed myrasthenia gravis masquerading as eclampsia
SO INTERNATIONAL JOURNAL OF OBSTETRIC ANESTHESIA
LA English
DT Article
DE myasthenia gravis; pregnancy; eclampsia; Cesarean section; seizure;
   convulsion; myasthenia gravis differential diagnosis; preeclampsia;
   motor neuron diseases
ID MYASTHENIA-GRAVIS; PREGNANCY; NEWBORN; PATIENT
AB This case describes an apparently healthy 21-year-old parturient who presented at term with a prolapsed cord requiring immediate cesarean section. She experienced postoperative seizures. After a presumptive diagnosis of eclampsia, magnesium sulfate was given. During a complicated postoperative course, ventilatory failure necessitating multiple intubations eventually led to a new diagnosis of myasthenia gravis. This report describes how the signs and symptoms of myasthenia gravis may mimic post-parturn eclampsia as well as worsen the side effects of magnesium therapy.
   (c) 2007 Elsevier Ltd. All rights reserved.
C1 Drexel Univ, Coll Med, Dept Anesthesiol, Philadelphia, PA 19104 USA.
RP Mueksch, JN (corresponding author), Hahnemann Hosp, 245 N 15th St,Mail STop 310, Philadelphia, PA 19102 USA.
EM JM67@Drexel.edu
CR AAGAARDTILLERY KM, 2003, CLIN OBSTET GYNECOL, V46, P12
   Basaranoglu G, 2003, ANESTH ANALG, V96, P1842, DOI 10.1213/01.ANE.0000067653.04192.A9
   Djelmis J, 2002, EUR J OBSTET GYN R B, V104, P21, DOI 10.1016/S0301-2115(02)00051-9
   Hirshfeld-Cytron J, 2006, OBSTET GYNECOL SURV, V61, P471, DOI 10.1097/01.ogx.0000219564.65999.0d
   Hoff JM, 2003, NEUROLOGY, V61, P1362, DOI 10.1212/01.WNL.0000082725.21444.EC
   IAMS J, 2002, GABBE OBSTETRICS NOR
   Jackson CE, 2003, NEUROLOGY, V61, P1459, DOI 10.1212/WNL.61.10.1459
   O'Neill GN, 2006, INT ANESTHESIOL CLIN, V44, P107, DOI 10.1097/00004311-200604420-00007
   PLAUCHE WC, 1991, CLIN OBSTET GYNECOL, V34, P82, DOI 10.1097/00003081-199103000-00012
   ROIZEN M, 2006, MILLERS ANESTHESIA, P539
   ROLBIN SH, 1978, ANESTH ANALG, V57, P441
   Sibai BM, 2005, OBSTET GYNECOL, V105, P402, DOI 10.1097/01.AOG.0000152351.13671.99
   Stafford IP, 2005, CLIN OBSTET GYNECOL, V48, P48, DOI 10.1097/01.grf.0000153206.85996.07
   Thanvi BR, 2004, POSTGRAD MED J, V80, P690, DOI 10.1136/pgmj.2004.018903
   Warren J, 2006, ANESTH ANALG, V102, P910, DOI 10.1213/01.ane.0000198335.89760.ed
NR 15
TC 11
Z9 13
U1 0
U2 0
PU ELSEVIER SCI LTD
PI OXFORD
PA THE BOULEVARD, LANGFORD LANE, KIDLINGTON, OXFORD OX5 1GB, OXON, ENGLAND
SN 0959-289X
EI 1532-3374
J9 INT J OBSTET ANESTH
JI Int. J. Obstet. Anesth.
PD OCT
PY 2007
VL 16
IS 4
BP 379
EP 382
DI 10.1016/j.ijoa.2007.03.012
PG 4
WC Anesthesiology; Obstetrics & Gynecology
WE Science Citation Index Expanded (SCI-EXPANDED)
SC Anesthesiology; Obstetrics & Gynecology
GA 222GR
UT WOS:000250284800018
PM 17693079
DA 2022-10-25
ER

PT J
AU Kirzinger, L
   Khomenko, A
   Schulte-Mattler, W
   Backhaus, R
   Platen, S
   Schalke, B
AF Kirzinger, Lukas
   Khomenko, Andrei
   Schulte-Mattler, Wilhelm
   Backhaus, Roland
   Platen, Sabine
   Schalke, Berthold
TI Myopathy in Childhood Muscle-Specific Kinase Myasthenia Gravis
SO PEDIATRIC NEUROLOGY
LA English
DT Article
DE childhood myasthenia; autoimmunity; MuSK; myasthenia gravis; myopathy
ID MUSK; AUTOANTIBODIES
AB BACKGROUND: Adult and pediatric patients suffering from MuSK (muscle-specific kinase) -antibody positive myasthenia gravis exhibit similar features to individuals with acetylcholine receptor (AChR) antibodies, but they differ in several characteristics such as a predominant bulbar, respiratory and neck weakness, a generally worse disease severity and a tendency to develop muscle atrophy. Muscle atrophy is a rare phenomenon that is usually restricted to the facial muscles. RESULTS: We describe a girl with MuSK-antibody positive myasthenia gravis who developed a myopathy with severe generalized muscular weakness, muscle atrophy, and myopathic changes on electromyography. CONCLUSION: This is the first published example of a generalized myopathic syndrome in myasthenia gravis. We review the relevant literature and discuss the hypothesis of a mitochondrial myopathy as a pathogenic mechanism in MuSK-antibody positive myasthenia gravis.
C1 [Kirzinger, Lukas; Khomenko, Andrei; Schulte-Mattler, Wilhelm; Backhaus, Roland; Platen, Sabine; Schalke, Berthold] Univ Regensburg, Dept Neurol, Regensburg, Germany.
RP Kirzinger, L (corresponding author), Univ Regensburg, Dept Neurol, Dist Hosp Regensburg, Univ Str 84, D-93053 Regensburg, Germany.
EM lukas.kirzinger@medbo.de
RI Schulte-Mattler, Wilhelm/B-1015-2008
OI Schulte-Mattler, Wilhelm/0000-0001-7701-9648
CR Barohn RJ, 1998, ANN NY ACAD SCI, V841, P769, DOI 10.1111/j.1749-6632.1998.tb11015.x
   Benveniste O, 2005, J NEUROIMMUNOL, V170, P41, DOI 10.1016/j.jneuroim.2005.08.016
   Burden SJ, 2013, CSH PERSPECT BIOL, V5, DOI 10.1101/cshperspect.a009167
   Cenacchi G, 2011, J NEUROL, V258, P746, DOI 10.1007/s00415-010-5823-x
   Evoli A, 2008, ANN NY ACAD SCI, V1132, P76, DOI 10.1196/annals.1405.012
   Evoli A, 2010, CURR OPIN NEUROL, V23, P536, DOI 10.1097/WCO.0b013e32833c32af
   Guptill JT, 2010, CURR OPIN NEUROL, V23, P530, DOI 10.1097/WCO.0b013e32833c0982
   Hoch W, 2001, NAT MED, V7, P365, DOI 10.1038/85520
   Huijbers MG, 2013, P NATL ACAD SCI USA, V110, P20783, DOI 10.1073/pnas.1313944110
   Martignago S, 2009, NEUROPATH APPL NEURO, V35, P103, DOI 10.1111/j.1365-2990.2008.00965.x
   Nikolic AV, 2015, ACTA NEUROL BELG, V115, P361, DOI 10.1007/s13760-014-0364-1
   Punga AR, 2006, CLIN NEUROPHYSIOL, V117, P1434, DOI 10.1016/j.clinph.2006.03.028
   Shiraishi H, 2005, ANN NEUROL, V57, P289, DOI 10.1002/ana.20341
NR 13
TC 3
Z9 3
U1 0
U2 1
PU ELSEVIER SCIENCE INC
PI NEW YORK
PA STE 800, 230 PARK AVE, NEW YORK, NY 10169 USA
SN 0887-8994
EI 1873-5150
J9 PEDIATR NEUROL
JI Pediatr. Neurol.
PD DEC
PY 2016
VL 65
BP 90
EP 92
DI 10.1016/j.pediatrneurol.2016.08.005
PG 3
WC Clinical Neurology; Pediatrics
WE Science Citation Index Expanded (SCI-EXPANDED)
SC Neurosciences & Neurology; Pediatrics
GA EF8YL
UT WOS:000390617800012
PM 27697312
DA 2022-10-25
ER

PT J
AU AHLSTEN, G
   LEFVERT, AK
   OSTERMAN, PO
   STALBERG, E
   SAFWENBERG, J
AF AHLSTEN, G
   LEFVERT, AK
   OSTERMAN, PO
   STALBERG, E
   SAFWENBERG, J
TI FOLLOW-UP-STUDY OF MUSCLE FUNCTION IN CHILDREN OF MOTHERS WITH
   MYASTHENIA-GRAVIS DURING PREGNANCY
SO JOURNAL OF CHILD NEUROLOGY
LA English
DT Article
ID ACETYLCHOLINE-RECEPTOR ANTIBODIES; NEONATAL MYASTHENIA; BLOCKING
   ANTIBODIES; NEWBORN-INFANTS
AB Most infants whose mothers have myasthenia gravis are healthy at birth, but 10% to 15% have a transient neonatal form of myasthenia gravis. In this study, the muscular function and neuromuscular transmission were examined in 31 children, aged 3 months to 31 years (median, 10 years), of 15 myasthenic mothers. Eleven of these children had had the neonatal form of myasthenia gravis. The children were examined clinically and with neurophysiologic methods. Blood samples were taken for HLA typing, creatine kinase levels, and myoglobin and acetylcholine receptor antibody studies. Twenty-nine of the 31 children had no signs of neuromuscular disease. Two children (who had had neonatal myasthenia gravis) had a moderate stationary myopathy, probably unrelated to the myasthenia gravis of their mother. Creatine kinase levels were normal for all subjects. Acetylcholine receptor antibody levels were similar to those of a control population. The HLA type B8 antigen was not significantly more prevalent in the children who had had neonatal myasthenia gravis than in the healthy children. Neonatal myasthenia gravis in a previous sibling was the only factor in the material that predicted the occurrence of myasthenic symptoms in the neonatal period.
C1 UNIV HOSP UPPSALA,DEPT NEUROL,S-75185 UPPSALA,SWEDEN.
   UNIV HOSP UPPSALA,DEPT CLIN NEUROPHYSIOL,S-75185 UPPSALA,SWEDEN.
   KAROLINSKA HOSP,DEPT INTERNAL MED,S-10401 STOCKHOLM 60,SWEDEN.
RP AHLSTEN, G (corresponding author), UNIV HOSP UPPSALA,DEPT PEDIAT,S-75185 UPPSALA,SWEDEN.
CR BARTOCCIONI E, 1986, J NEUROIMMUNOL, V12, P155, DOI 10.1016/0165-5728(86)90028-7
   BEHAN PO, 1980, J NEUROL NEUROSUR PS, V43, P611, DOI 10.1136/jnnp.43.7.611
   FENICHEL GM, 1978, ARCH NEUROL-CHICAGO, V35, P97, DOI 10.1001/archneur.1978.00500260035009
   HALL JG, 1982, TERATOLOGY, V25, P173, DOI 10.1002/tera.1420250207
   HECKMATT JZ, 1987, J CHILD NEUROL, V2, P63, DOI 10.1177/088307388700200112
   LEFVERT AK, 1985, J NEUROIMMUNOL, V9, P41, DOI 10.1016/S0165-5728(85)80005-9
   LEFVERT AK, 1978, J NEUROL NEUROSUR PS, V41, P394, DOI 10.1136/jnnp.41.5.394
   LEFVERT AK, 1983, NEUROLOGY, V33, P133, DOI 10.1212/WNL.33.2.133
   MELBER D, 1988, NEW ENGL J MED, V14, P996
   MOREL E, 1988, IMMUNOL RES, V7, P212, DOI 10.1007/BF02918136
   MOREL E, 1988, NEUROLOGY, V38, P138, DOI 10.1212/WNL.38.1.138
   NAMBA T, 1970, PEDIATRICS, V45, P488
   ROXIN LE, 1979, SCAND J CLIN LAB INV, V39, P37, DOI 10.3109/00365517909104937
   SAFWENBERG J, 1978, TISSUE ANTIGENS, V12, P136, DOI 10.1111/j.1399-0039.1978.tb01309.x
   TZARTOS SJ, 1990, CLIN EXP IMMUNOL, V80, P376
   VERNETDERGARABEDIAN B, 1989, J NEUROIMMUNOL, V21, P41, DOI 10.1016/0165-5728(89)90157-4
NR 16
TC 14
Z9 14
U1 0
U2 0
PU DECKER PERIODICALS INC
PI HAMILTON
PA 4 HUGHSON STREET SOUTH PO BOX 620, LCD 1, HAMILTON ON L8N 3K7, CANADA
SN 0883-0738
J9 J CHILD NEUROL
JI J. Child Neurol.
PD JUL
PY 1992
VL 7
IS 3
BP 264
EP 269
DI 10.1177/088307389200700305
PG 6
WC Clinical Neurology; Pediatrics
WE Science Citation Index Expanded (SCI-EXPANDED)
SC Neurosciences & Neurology; Pediatrics
GA JE568
UT WOS:A1992JE56800005
PM 1634748
DA 2022-10-25
ER

PT J
AU Green, JD
   Barohn, RJ
   Bartoccion, E
   Benatar, M
   Blackmore, D
   Chaudhry, V
   Chopra, M
   Corse, A
   Dimachkie, MM
   Evoli, A
   Florence, J
   Freimer, M
   Howard, JF
   Jiwa, T
   Kaminski, HJ
   Kissel, JT
   Koopman, WJ
   Lipscomb, B
   Maestri, M
   Marino, M
   Massey, JM
   McVey, A
   Mezei, MM
   Muppidi, S
   Nicolle, MW
   Oger, J
   Pascuzzi, RM
   Pasnoor, M
   Pestronk, A
   Provenzano, C
   Ricciardi, R
   Richman, DP
   Rowin, J
   Sanders, DB
   Siddiqi, Z
   Soloway, A
   Wolfe, GI
   Wulf, C
   Drachman, DB
   Traynor, BJ
AF Green, Joshua D.
   Barohn, Richard J.
   Bartoccion, Emanuela
   Benatar, Michael
   Blackmore, Derrick
   Chaudhry, Vinay
   Chopra, Manisha
   Corse, Andrea
   Dimachkie, Mazen M.
   Evoli, Amelia
   Florence, Julaine
   Freimer, Miriam
   Howard, James F.
   Jiwa, Theresa
   Kaminski, Henry J.
   Kissel, John T.
   Koopman, Wilma J.
   Lipscomb, Bernadette
   Maestri, Michelanglo
   Marino, Mariapaola
   Massey, Janice M.
   McVey, April
   Mezei, Michelle M.
   Muppidi, Srikanth
   Nicolle, Michael W.
   Oger, Joel
   Pascuzzi, Robert M.
   Pasnoor, Mamatha
   Pestronk, Alan
   Provenzano, Carlo
   Ricciardi, Roberta
   Richman, David P.
   Rowin, Julie
   Sanders, Donald B.
   Siddiqi, Zaeem
   Soloway, Aimee
   Wolfe, Gil, I
   Wulf, Charlie
   Drachman, Daniel B.
   Traynor, Bryan J.
TI Epidemiological evidence for a hereditary contribution to myasthenia
   gravis: a retrospective cohort study of patients from North America
SO BMJ OPEN
LA English
DT Article
DE epidemiology; neuromuscular disease; genetics; neurology; neurogenetics
ID AUTOANTIBODIES; PREVALENCE; FAMILIES
AB Objectives To approximate the rate of familial myasthenia gravis and the coexistence of other autoimmune disorders in the patients and their families. Design Retrospective cohort study. Setting Clinics across North America. Participants The study included 1032 patients diagnosed with acetylcholine receptor antibody (AChR)-positive myasthenia gravis. Methods Phenotype information of 1032 patients diagnosed with AChR-positive myasthenia gravis was obtained from clinics at 14 centres across North America between January 2010 and January 2011. A critical review of the epidemiological literature on the familial rate of myasthenia gravis was also performed. Results Among 1032 patients, 58 (5.6%) reported a family history of myasthenia gravis. A history of autoimmune diseases was present in 26.6% of patients and in 28.4% of their family members. Discussion The familial rate of myasthenia gravis was higher than would be expected for a sporadic disease. Furthermore, a high proportion of patients had a personal or family history of autoimmune disease. Taken together, these findings suggest a genetic contribution to the pathogenesis of myasthenia gravis.
C1 [Green, Joshua D.; Traynor, Bryan J.] NIA, Neuromuscular Dis Res Unit, Neurogenet Lab, Intramural Res Program, Bethesda, MD 20892 USA.
   [Barohn, Richard J.; Dimachkie, Mazen M.; McVey, April; Pasnoor, Mamatha] Univ Kansas, Med Ctr, Dept Neurol, Kansas City, KS 66103 USA.
   [Bartoccion, Emanuela; Marino, Mariapaola; Provenzano, Carlo] Catholic Univ, Fdn Policlin Univ A Gemelli IRCCS, Inst Gen Pathol, Rome, Italy.
   [Benatar, Michael] Univ Miami, Dept Neurol, Coral Gables, FL 33124 USA.
   [Blackmore, Derrick; Siddiqi, Zaeem; Soloway, Aimee] Univ Alberta Hosp, Dept Med, Edmonton, AB, Canada.
   [Chaudhry, Vinay; Corse, Andrea; Drachman, Daniel B.; Traynor, Bryan J.] Johns Hopkins Sch Med, Dept Neurol, Baltimore, MD 21205 USA.
   [Chopra, Manisha; Howard, James F.] Univ N Carolina, Dept Neurol, Chapel Hill, NC 27515 USA.
   [Evoli, Amelia] Univ Cattolica S Cuore, Policlin A Gemelli IRCSS, Ist Neurol, Rome, Italy.
   [Florence, Julaine; Pestronk, Alan; Wulf, Charlie] Washington Univ, Sch Med, Dept Neurol, St Louis, MO 63110 USA.
   [Freimer, Miriam; Kissel, John T.] Ohio State Univ, Med Ctr, Dept Neurol, Columbus, OH 43210 USA.
   [Jiwa, Theresa; Mezei, Michelle M.; Oger, Joel] Univ British Columbia, Div Neurol, Vancouver, BC, Canada.
   [Kaminski, Henry J.] George Washington Univ, Dept Neurol, Washington, DC USA.
   [Koopman, Wilma J.] London Hlth Sci Ctr, Dept Clin Neurosci, London, ON, Canada.
   [Lipscomb, Bernadette; Massey, Janice M.; Sanders, Donald B.] Duke Univ, Med Ctr, Div Neurol, Durham, NC 27710 USA.
   [Maestri, Michelanglo; Ricciardi, Roberta] Univ Pisa, Dept Neurosci, Pisa, Italy.
   [Muppidi, Srikanth] Stanford Univ, Dept Neurol & Neurosci, Stanford, CA 94305 USA.
   [Nicolle, Michael W.] London Hlth Sci Ctr, Div Neurol, London, ON, Canada.
   [Pascuzzi, Robert M.] Indiana Univ Purdue Univ, Dept Neurol, Indianapolis, IN 46202 USA.
   [Richman, David P.] Univ Calif Davis, Ctr Neurosci, Neurol, Davis, CA 95616 USA.
   [Rowin, Julie] APAC Ctr Pain Management Wellness & Integrat Neur, Westchester, IL USA.
   [Wolfe, Gil, I] SUNY Buffalo, Dept Neurol, Buffalo, NY USA.
RP Traynor, BJ (corresponding author), NIA, Neuromuscular Dis Res Unit, Neurogenet Lab, Intramural Res Program, Bethesda, MD 20892 USA.; Traynor, BJ (corresponding author), Johns Hopkins Sch Med, Dept Neurol, Baltimore, MD 21205 USA.
EM traynorb@mail.nih.gov
RI Evoli, Amelia/AAD-6807-2022; Dimachkie, Mazen/AAH-8300-2021
OI Dimachkie, Mazen/0000-0002-7148-989X; Howard, James/0000-0002-7136-8617
FU National Institutes of Health Intramural Research Program; Myasthenia
   Gravis Foundation; Department of Neurology, University of Kansas Medical
   Center
FX Study funding by the National Institutes of Health Intramural Research
   Program. The work was also supported by the Myasthenia Gravis Foundation
   (Drs Drachman and Traynor), a generous bequest by Geraldine Weinrib, and
   a gift from Philip Swift. Support was provided by Mr and Mrs Don Brandon
   and the Department of Neurology, University of Kansas Medical Center.
CR Ceccarelli F, 2016, J IMMUNOL RES, V2016, DOI 10.1155/2016/3476023
   Cooper GS, 2009, J AUTOIMMUN, V33, P197, DOI 10.1016/j.jaut.2009.09.008
   FAMBROUGH DM, 1973, SCIENCE, V182, P293, DOI 10.1126/science.182.4109.293
   Gasperi C, 2014, NEUROLOGY, V82, P1976, DOI 10.1212/WNL.0000000000000478
   Giraud M, 2008, ANN NY ACAD SCI, V1132, P180, DOI 10.1196/annals.1405.027
   Higuchi O, 2011, ANN NEUROL, V69, P418, DOI 10.1002/ana.22312
   Hoch W, 2001, NAT MED, V7, P365, DOI 10.1038/85520
   KIESSLING WR, 1982, ACTA ENDOCRINOL-COP, V101, P41, DOI 10.1530/acta.0.1010041
   Liu FC, 2017, CLIN EPIDEMIOL, V9, P527, DOI 10.2147/CLEP.S146617
   MacDonald BK, 2000, BRAIN, V123, P665, DOI 10.1093/brain/123.4.665
   Mao ZF, 2011, INT J NEUROSCI, V121, P121, DOI 10.3109/00207454.2010.539307
   Marino M, 1997, J CLIN ENDOCR METAB, V82, P438, DOI 10.1210/jc.82.2.438
   Masood I, 2007, CASES J, V2, P8766
   McGrogan A, 2010, NEUROEPIDEMIOLOGY, V34, P171, DOI 10.1159/000279334
   Murai H, 2011, J NEUROL SCI, V305, P97, DOI 10.1016/j.jns.2011.03.004
   NAMBA T, 1971, ARCH NEUROL-CHICAGO, V25, P49, DOI 10.1001/archneur.1971.00490010059009
   O'Rourke JA, 2019, PLOS ONE, V14, DOI 10.1371/journal.pone.0216526
   PIRSKANEN R, 1977, ACTA NEUROL SCAND, V56, P365
   Renton AE, 2015, JAMA NEUROL, V72, P396, DOI 10.1001/jamaneurol.2014.4103
   Salvado M, 2016, J NEUROL SCI, V360, P110, DOI 10.1016/j.jns.2015.11.049
   Spillane J, 2012, BMJ-BRIT MED J, V345, DOI 10.1136/bmj.e8497
   Trouth AJ, 2012, AUTOIMMUN DIS, V2012, DOI 10.1155/2012/874680
   YU YL, 1992, ACTA NEUROL SCAND, V86, P113, DOI 10.1111/j.1600-0404.1992.tb05050.x
NR 23
TC 6
Z9 6
U1 0
U2 4
PU BMJ PUBLISHING GROUP
PI LONDON
PA BRITISH MED ASSOC HOUSE, TAVISTOCK SQUARE, LONDON WC1H 9JR, ENGLAND
SN 2044-6055
J9 BMJ OPEN
JI BMJ Open
PY 2020
VL 10
IS 9
AR e037909
DI 10.1136/bmjopen-2020-037909
PG 6
WC Medicine, General & Internal
WE Science Citation Index Expanded (SCI-EXPANDED)
SC General & Internal Medicine
GA NW6IP
UT WOS:000575118900013
PM 32948566
OA Green Published, gold
DA 2022-10-25
ER

PT J
AU Badachi, S
   Sarma, GRK
   Mathew, T
   Nadig, R
AF Badachi, Sagar
   Sarma, G. R. K.
   Mathew, Thomas
   Nadig, Raghunandan
TI Rare case of myasthenia gravis associated with situs inversus totalis:
   Implications in management
SO NEUROLOGY INDIA
LA English
DT Article
DE Myasthenia gravis; situs inversus totalis; thymectomy
AB A rare case of simultaneous occurrence of myasthenia gravis and situs inversus totalis is reported. The implications of the presence of these two entities on management are discussed
C1 [Badachi, Sagar; Sarma, G. R. K.; Mathew, Thomas; Nadig, Raghunandan] St Johns Med Coll, Dept Neurol, Bengaluru, Karnataka, India.
RP Badachi, S (corresponding author), St Johns Med Coll Hosp, Dept Neurol, Sarjapur Rd, Bengaluru 560034, Karnataka, India.
EM sagar_badachi@yahoo.com
CR Ambrogi V, 2012, J THORAC CARDIOV SUR, V143, P601, DOI 10.1016/j.jtcvs.2011.04.050
   ASHOUR M, 1995, J THORAC CARDIOV SUR, V109, P632, DOI 10.1016/S0022-5223(95)70343-8
   Bajwa SJS, 2012, INDIAN J ANAESTH, V56, P295, DOI 10.4103/0019-5049.98781
   Casey B, 2001, AM J MED GENET, V101, P356
   Dwarakanath S, 2005, SPINE, V30, pE225, DOI 10.1097/01.brs.0000158875.83200.d6
   Mathew PJ, 2004, ACTA ANAESTH SCAND, V48, P518, DOI 10.1111/j.0001-5172.2004.00357.x
   Nawaz A, 2005, PEDIATR SURG INT, V21, P589, DOI 10.1007/s00383-005-1412-y
   NAYAK R, 1995, ANESTHESIOLOGY, V83, P881, DOI 10.1097/00000542-199510000-00038
   Phillips LH, 2004, SEMIN NEUROL, V24, P17, DOI 10.1055/s-2004-829593
   Song Jonathan Y, 2004, JSLS, V8, P175
   Winer-Muran HT, 1995, J THORAC IMAG, V10, P43, DOI 10.1097/00005382-199501010-00004
   Zariwala MA, 2007, ANNU REV PHYSIOL, V69, P423, DOI 10.1146/annurev.physiol.69.040705.141301
NR 12
TC 0
Z9 0
U1 0
U2 1
PU MEDKNOW PUBLICATIONS & MEDIA PVT LTD
PI MUMBAI
PA B-9, KANARA BUSINESS CENTRE, OFF LINK RD, GHAKTOPAR-E, MUMBAI, 400075,
   INDIA
SN 0028-3886
EI 1998-4022
J9 NEUROL INDIA
JI Neurol. India
PD JUL-AUG
PY 2015
VL 63
IS 4
BP 561
EP 563
DI 10.4103/0028-3886.162050
PG 3
WC Neurosciences
WE Science Citation Index Expanded (SCI-EXPANDED)
SC Neurosciences & Neurology
GA CO8FO
UT WOS:000359402000019
PM 26238891
DA 2022-10-25
ER

PT J
AU Yapali, S
   Oruc, N
   Ilgun, S
   Yilmaz, F
   Aksu, K
   Yilmaz, M
   Gunsar, F
AF Yapali, Suna
   Oruc, Nevin
   Ilgun, Sibel
   Yilmaz, Funda
   Aksu, Kenan
   Yilmaz, Mustafa
   Gunsar, Fulya
TI Acute presentation of autoimmune hepatitis in a patient with myasthenia
   gravis, thymoma, Hashimoto thyroiditis and connective tissue disorder
SO HEPATOLOGY RESEARCH
LA English
DT Article
DE acute presentation of autoimmune hepatitis; connective tissue disorder;
   hashimoto thyroiditis; myasthenia gravis; thymoma
ID CHRONIC ACTIVE HEPATITIS; DISEASES; FEATURES
AB Myasthenia gravis is an antibody-mediated autoimmune disease at the neuromuscular junctions. It can be associated with many other autoimmune diseases. We report a case of acute presentation of autoimmune hepatitis with myasthenia gravis, thymoma, Hashimoto thyroiditis and connective tissue disorder.
C1 [Yapali, Suna; Oruc, Nevin; Gunsar, Fulya] Ege Univ, Sch Med, Dept Gastroenterol, TR-35100 Izmir, Turkey.
   [Ilgun, Sibel] Ege Univ, Sch Med, Dept Internal Med, TR-35100 Izmir, Turkey.
   [Yilmaz, Funda] Ege Univ, Sch Med, Dept Pathol, TR-35100 Izmir, Turkey.
   [Aksu, Kenan] Ege Univ, Sch Med, Dept Rheumatol, TR-35100 Izmir, Turkey.
   [Yilmaz, Mustafa] Pamukkale Univ, Sch Med, Dept Gastroenterol, Denizli, Turkey.
RP Yapali, S (corresponding author), Ege Univ, Sch Med, Dept Gastroenterol, TR-35100 Izmir, Turkey.
EM sunayapali@yahoo.com
RI Barbet, Funda Yılmaz/V-9938-2017; Yilmaz, Funda/O-9646-2018
OI Barbet, Funda Yılmaz/0000-0003-1837-6498; Yilmaz,
   Funda/0000-0003-1837-6498; aksu, kenan/0000-0001-8889-2688
CR Asakawa H, 2002, NETH J MED, V60, P292
   Chowdhary VR, 2008, J RHEUMATOL, V35, P2159, DOI 10.3899/jrheum.080336
   CHRISTENSEN PB, 1995, ACTA NEUROL SCAND, V91, P192
   CZAJA AJ, 1993, GASTROENTEROLOGY, V105, P1502, DOI 10.1016/0016-5085(93)90157-8
   CZAJA AJ, 1993, HEPATOLOGY, V18, P816, DOI 10.1002/hep.1840180411
   Czaja AJ, 2010, WORLD J GASTROENTERO, V16, P934, DOI 10.3748/wjg.v16.i8.934
   Donaldson PT, 2005, FALK SYMP, P127
   DRACHMAN DB, 1994, NEW ENGL J MED, V330, P1797, DOI 10.1056/NEJM199406233302507
   Engel AG, 1994, MYOLOGY, P1769
   Han Yo-Seb, 2000, Korean Journal of Internal Medicine, V15, P151
   Kikuchi H, 1998, NIPPON SHOKAKIBYO GA, V85, P2261
   KO KF, 1995, J NEUROL NEUROSUR PS, V59, P558, DOI 10.1136/jnnp.59.5.558
   Kojima H, 2002, J GASTROENTEROL, V37, P617, DOI 10.1007/s005350200098
   Lovelace Robert E., 1997, Neurology, V48, pS76
   MANABE K, 1994, GASTROENTEROLOGY, V106, P1321, DOI 10.1016/0016-5085(94)90025-6
   Manns MP, 2001, GASTROENTEROLOGY, V120, P1502, DOI 10.1053/gast.2001.24227
   Mao ZF, 2011, INT J NEUROSCI, V121, P121, DOI 10.3109/00207454.2010.539307
   Saperstein DS, 2004, SEMIN NEUROL, V24, P41, DOI 10.1055/s-2004-829586
   Sarkhy A, 2009, EUR J PEDIATR, V168, P241, DOI 10.1007/s00431-008-0738-6
   SIMPSON JA, 1966, ANN NY ACAD SCI, V135, P506, DOI 10.1111/j.1749-6632.1966.tb45499.x
   Van de Warrenburg BPC, 2002, MUSCLE NERVE, V25, P293, DOI 10.1002/mus.10022
   Wolf SM, 1996, ANN NY ACAD SCI, V135, P517
   Zhu GH, 2009, JCR-J CLIN RHEUMATOL, V15, P284, DOI 10.1097/RHU.0b013e3181b57199
   Zivkovic SA, 2007, CLIN NEUROL NEUROSUR, V109, P388, DOI 10.1016/j.clineuro.2007.01.006
NR 24
TC 12
Z9 13
U1 0
U2 6
PU WILEY-BLACKWELL
PI HOBOKEN
PA 111 RIVER ST, HOBOKEN 07030-5774, NJ USA
SN 1386-6346
J9 HEPATOL RES
JI Hepatol. Res.
PD AUG
PY 2012
VL 42
IS 8
BP 835
EP 839
DI 10.1111/j.1872-034X.2012.00985.x
PG 5
WC Gastroenterology & Hepatology
WE Science Citation Index Expanded (SCI-EXPANDED)
SC Gastroenterology & Hepatology
GA 971DI
UT WOS:000306183500013
PM 22776553
DA 2022-10-25
ER

PT J
AU Lee, JY
   Min, JH
   Han, SH
   Han, J
AF Lee, Ju-Yeun
   Min, Ju-Hong
   Han, Sueng-Han
   Han, Jinu
TI Transient neonatal myasthenia gravis due to a mother with ocular onset
   of anti-muscle specific kinase myasthenia gravis
SO NEUROMUSCULAR DISORDERS
LA English
DT Article
DE Transient neonatal myasthenia gravis; Pregnancy; Ocular myasthenia
   gravis; Anti-muscle-specific kinase
ID MUSK ANTIBODIES; PREGNANCY
AB We describe a 27-year-old pregnant female with new onset of conjugate gaze deficit during the third trimester of pregnancy. Repetitive nerve stimulation tests, neostigmine tests, and acetylcholine receptor antibody assays were all negative. The patient delivered a normal healthy baby at a local clinic via cesarean section. The baby became hypotonic and had respiratory failure several minutes after birth. The result of acetylcholine receptor antibody was negative in the neonate. The neonate became healthy spontaneously and was extubated after 21 days of ventilation care. Two months after delivery, the mother developed ptosis and generalized symptoms and subsequent workup revealed she was muscle specific kinase (MuSK) antibody positive. The neonate was presumed to have an anti-MuSK-mediated transient neonatal myasthenia gravis. Although MuSK antibody testing is rarely indicated in ocular myasthenia gravis, MuSK antibody testing is necessary in pregnant women who are presumed ocular myasthenia gravis to warn occurrence of transient neonatal myasthenia gravis. (C) 2017 Elsevier B.V. All rights reserved.
C1 [Lee, Ju-Yeun] Sungkyunkwan Univ, Sch Med, Samsung Med Ctr, Dept Ophthalmol, Seoul, South Korea.
   [Min, Ju-Hong] Sungkyunkwan Univ, Sch Med, Samsung Med Ctr, Dept Neurol, Seoul, South Korea.
   [Han, Sueng-Han; Han, Jinu] Yonsei Univ, Coll Med, Gangnatn Severance Hosp, Inst Vis Res,Dept Ophthalmol, 211 Eonju Ro, Seoul 06273, South Korea.
RP Han, J (corresponding author), Yonsei Univ, Coll Med, Gangnatn Severance Hosp, Inst Vis Res,Dept Ophthalmol, 211 Eonju Ro, Seoul 06273, South Korea.
EM jinuhan@yuhs.ac
RI Han, Jinu/AAQ-3059-2021
OI Han, Jinu/0000-0002-8607-6625; Han, Sueng-Han/0000-0001-8972-4790
CR Batocchi AP, 1999, NEUROLOGY, V52, P447, DOI 10.1212/WNL.52.3.447
   Behin A, 2008, NEUROMUSCULAR DISORD, V18, P443, DOI 10.1016/j.nmd.2008.03.006
   Berlet S, 2012, CASE REP OBSTET GYNE, V2012
   Caress JB, 2005, ARCH NEUROL-CHICAGO, V62, P1002, DOI 10.1001/archneur.62.6.1002
   Chan JW, 2007, BRIT J OPHTHALMOL, V91, P842, DOI 10.1136/bjo.2006.108498
   Ducci RD, 2017, NEUROMUSCUL DISORD
   Guptill JT, 2011, MUSCLE NERVE, V44, P36, DOI 10.1002/mus.22006
   Hanisch F, 2006, J NEUROL, V253, P659, DOI 10.1007/s00415-005-0032-8
   HECKMATT JZ, 1987, J CHILD NEUROL, V2, P63, DOI 10.1177/088307388700200112
   Hosaka A, 2012, INTERNAL MED, V51, P3077, DOI 10.2169/internalmedicine.51.8196
   Jovandaric MZ, 2016, FETAL PEDIATR PATHOL, V35, P167, DOI 10.3109/15513815.2016.1164773
   Kanzaki Akihiro, 2011, Rinsho Shinkeigaku, V51, P188
   MELBER D, 1988, NEW ENGL J MED, V318, P996
   MIER AK, 1985, POSTGRAD MED J, V61, P725, DOI 10.1136/pgmj.61.718.725
   Niks EH, 2008, NEUROLOGY, V70, P1215, DOI 10.1212/01.wnl.0000307751.20968.f1
   O'carroll Peter, 2009, J Clin Neuromuscul Dis, V11, P69, DOI 10.1097/CND.0b013e3181a78280
   Ramirez C, 2006, REV NEUROL-FRANCE, V162, P330, DOI 10.1016/S0035-3787(06)75019-6
   Zouvelou V, 2013, MUSCLE NERVE, V48, P464, DOI 10.1002/mus.23847
NR 18
TC 8
Z9 9
U1 0
U2 10
PU PERGAMON-ELSEVIER SCIENCE LTD
PI OXFORD
PA THE BOULEVARD, LANGFORD LANE, KIDLINGTON, OXFORD OX5 1GB, ENGLAND
SN 0960-8966
EI 1873-2364
J9 NEUROMUSCULAR DISORD
JI Neuromusc. Disord.
PD JUL
PY 2017
VL 27
IS 7
BP 655
EP 657
DI 10.1016/j.nmd.2017.03.012
PG 3
WC Clinical Neurology; Neurosciences
WE Science Citation Index Expanded (SCI-EXPANDED)
SC Neurosciences & Neurology
GA EZ1SL
UT WOS:000404491000009
PM 28495046
DA 2022-10-25
ER

PT J
AU Xu, L
   Wang, X
   Cui, YF
   Tian, YH
   Zhou, N
   Zhang, JJ
   Ji, HX
   Cheng, XM
   Zhang, Q
   Li, QF
   Hu, PP
   Zhang, L
AF Xu, Le
   Wang, Xia
   Cui, Yafeng
   Tian, Yanghua
   Zhou, Nong
   Zhang, Juanjuan
   Ji, Hiaxia
   Cheng, Xiumei
   Zhang, Qin
   Li, Qingfeng
   Hu, Panpan
   Zhang, Long
TI Illness perception characteristics and influencing factors in adult
   patients with myasthenia gravis in China
SO BRAIN AND BEHAVIOR
LA English
DT Article
DE illness perception; influencing factors; myasthenia gravis;
   questionnaire; variance and multivariate linear regression
ID SELF-EFFICACY
AB Objective We aimed to examine the illness perception characteristics of patients with myasthenia gravis and analyze the associated factors. Methods A general information questionnaire, Illness Perception Questionnaire, and Simplified Coping Style Questionnaire were used to survey 90 patients with myasthenia gravis. One-way analysis of variance and multivariate linear regression were used for statistical analysis. Results The timeline (acute/chronic), consequence, and emotional representation scores of patients with myasthenia gravis were 18.31 +/- 4.47, 18.58 +/- 3.57, and 20.80 +/- 4.56, respectively. Multivariate stepwise linear regression analysis showed that marital status, disease duration, educational level, disease type, and coping style are factors associated with illness perception in patients with myasthenia gravis. Conclusion Patients who have myasthenia gravis have a negative illness perception. Medical professionals should provide targeted intervention measures based on the factors associated with illness perception.
C1 [Xu, Le; Wang, Xia; Cui, Yafeng; Tian, Yanghua; Zhou, Nong; Zhang, Juanjuan; Ji, Hiaxia; Cheng, Xiumei; Zhang, Qin; Li, Qingfeng; Hu, Panpan; Zhang, Long] Anhui Med Univ, Dept Neurol, Affiliated Hosp 1, Hefei 230022, Anhui, Peoples R China.
RP Wang, X (corresponding author), Anhui Med Univ, Dept Neurol, Affiliated Hosp 1, Hefei 230022, Anhui, Peoples R China.
EM 18655112620@163.com
RI Zhang, Juan/GRX-2638-2022
FU NationalKey Research and Development Plan [2016YFC1305904]
FX NationalKey Research and Development Plan, Grant/Award Number:
   2016YFC1305904
CR Bogdan A, 2020, BMC NEUROL, V20, DOI 10.1186/s12883-020-01802-4
   [曹召伦 CAO Zhaolun], 2007, [中国临床心理学杂志, Chinese Journal of Clinical Psychology], V15, P71
   Chang T., 2021, CHIN J NEUROIMMUNOL, V28, P1
   Chen YT, 2011, J NEUROL, V258, P1240, DOI 10.1007/s00415-011-5913-4
   De Raaij EJ, 2018, J ORTHOP SPORT PHYS, V48, P789, DOI 10.2519/jospt.2018.8072
   de Rooij BH, 2018, CANCER-AM CANCER SOC, V124, P3609, DOI 10.1002/cncr.31634
   [龚桂平 Gong Guiping], 2020, [中华行为医学与脑科学杂志, Chinese Journal of Behavioral Medicine and Brain Science], V29, P540
   Hoseini L, 2016, Asian Pac J Cancer Prev, V17, P185
   Ji HX, 2016, EPILEPSY RES, V128, P94, DOI 10.1016/j.eplepsyres.2016.10.018
   [江山 Jiang Shan], 2010, [中国男科学杂志, Chinese Journal of Andrology], V24, P16
   Leventhal H, 1998, PSYCHOL HEALTH, V13, P717, DOI 10.1080/08870449808407425
[truncated: 1,303,081 more chars]
