# Supplementary material for: Knowledge mapping of global trends for myasthenia gravis development: A bibliometrics analysis
Source: Front Immunol. 2023 Mar 2;14:1132201. doi: 10.3389/fimmu.2023.1132201 (PMC10019893; doi:10.3389/fimmu.2023.1132201)
Supplement: Supplementary Material 2 — The Compressed package of text file with the 9,970 MG-related articles included. [file DataSheet_2.zip › download_1001-1500.txt]

FN Clarivate Analytics Web of Science
VR 1.0
PT J
AU Kumar, A
   Goyal, V
   Asaf, BB
   Trikha, A
   Sood, J
   Vijay, CL
AF Kumar, Arvind
   Goyal, Vinay
   Asaf, Belal B.
   Trikha, Anjan
   Sood, Jayashree
   Vijay, C. L.
TI Robotic thymectomy for myasthenia gravis with or without
   thymoma-surgical and neurological outcomes
SO NEUROLOGY INDIA
LA English
DT Article
DE Myasthenia gravis; outcome; robotic thymectomy; surgery; thymoma
ID ASSISTED THORACOSCOPIC THYMECTOMY; TRANSSTERNAL THYMECTOMY; EXTENDED
   THYMECTOMY; TRANSCERVICAL THYMECTOMY; MAXIMAL THYMECTOMY; STANDARDS;
   REMISSION; SYSTEM
AB Context (Background): We report our experience with robotic thymectomy in patients with myasthenia gravis (MG) and provide data on the surgical results and neurologic outcomes, as per the Myasthenia Gravis Foundation of America (MGFA) recommendations for MG clinical research standards.
   Objective: The study aims at reporting the surgical and neurological outcomes of patients of Myasthenia gravis treated by robotic thymectomy.
   Materials and Methods: Prospective data was collected from 71 patients with myasthenia gravis (in the age range 15-67 years) with or without thymoma, who had completed a minimum follow up of one year. All patients were treated with robotic radical thymectomy. The clinical classification, status of preoperative and postoperative therapy, evaluation of post-interventional clinical status, and descriptions of morbidity/mortality were done as per the MGFA recommendations. Univariate and multivariate analysis was done to assess the factors associated with achievement of complete stable remission(CSR).
   Results: A total of 71 patients were included in this study. Twenty-one out of 71 patients (29.6%) with myasthenia gravis had thymoma. At the last follow up, 70 patients were alive. No evidence of tumour recurrence was found in patients with thymoma. The overall CSR rate was 38% with the median time to CSR of 17.5 months (range 11-48 months). The CSR rate for patient of MG with thymoma was 19 % (n-4/21). Factor found to be significantly predicting CSR were young age, lesser severity of MG and non-thymomatous histology.
   Conclusions: Robotic thymectomy is a technically feasible and safe operation with a low morbidity and short hospitalization. It is associated with good neurological long-term results in terms of both CSR and clinical improvement.
C1 [Kumar, Arvind; Asaf, Belal B.; Vijay, C. L.] Sir Ganga Ram Hosp, Ctr Chest Surg, New Delhi, India.
   [Goyal, Vinay] All India Inst Med Sci, Dept Neurol, New Delhi, India.
   [Trikha, Anjan] All India Inst Med Sci, Dept Anaesthesiol, New Delhi, India.
   [Sood, Jayashree] Sir Ganga Ram Hosp, Dept Anaesthesiol, New Delhi, India.
RP Kumar, A (corresponding author), Sir Ganga Ram Hosp, Room 2328,Super Special & Res Block, New Delhi, India.
EM arvindreena@gmail.com
CR Aghajanzadeh Manucher, 2007, Asian Cardiovasc Thorac Ann, V15, P371
   Bril V, 1998, ANN THORAC SURG, V65, P1520, DOI 10.1016/S0003-4975(98)00184-2
   BUCKINGHAM JM, 1976, ANN SURG, V184, P453, DOI 10.1097/00000658-197610000-00008
   Cakar F, 2007, EUR J CARDIO-THORAC, V31, P501, DOI 10.1016/j.ejcts.2006.12.016
   Freeman RK, 2011, ANN THORAC SURG, V92, P1018, DOI 10.1016/j.athoracsur.2011.04.054
   Goldstein SD, 2010, ANN THORAC SURG, V89, P1080, DOI 10.1016/j.athoracsur.2010.01.038
   Gronseth GS, 2000, NEUROLOGY, V55, P7, DOI 10.1212/WNL.55.1.7
   Huang CS, 2005, ACTA NEUROL SCAND, V112, P108, DOI 10.1111/j.1600-0404.2005.00424.x
   Ismail M, 2014, THORAC SURG CLIN, V24, P189, DOI 10.1016/j.thorsurg.2014.02.012
   Ismail M, 2013, WORLD J SURG, V37, P2740, DOI 10.1007/s00268-013-2250-z
   Jaretzki A, 2000, ANN THORAC SURG, V70, P327, DOI 10.1016/S0003-4975(00)01595-2
   Jaretzki A, 2003, NEUROLOGIST, V9, P77, DOI 10.1097/01.nrl.0000051446.03160.2e
   JARETZKI A, 1988, J THORAC CARDIOV SUR, V96, P711
   Kattach H, 2006, ANN THORAC SURG, V81, P305, DOI 10.1016/j.athoracsur.2005.07.050
   Keating CP, 2011, INNOVATIONS, V6, P104, DOI 10.1097/IMI.0b013e3182165cdb
   Keijzers M, 2015, EUR J CARDIO-THORAC, V48, P40, DOI 10.1093/ejcts/ezu352
   Lin MW, 2010, EUR J CARDIO-THORAC, V37, P7, DOI 10.1016/j.ejcts.2009.05.027
   Liu CW, 2013, CHINESE MED J-PEKING, V126, P34, DOI 10.3760/cma.j.issn.0366-6999.20120874
   Marulli G, 2013, J THORAC CARDIOV SUR, V145, P730, DOI 10.1016/j.jtcvs.2012.12.031
   Masaoka A, 1996, ANN THORAC SURG, V62, P853, DOI 10.1016/S0003-4975(96)00376-1
   Mineo TC, 1997, J THORAC CARDIOV SUR, V114, P516, DOI 10.1016/S0022-5223(97)70217-4
   Park IK, 2006, EUR J CARDIO-THORAC, V30, P525, DOI 10.1016/j.ejcts.2006.06.009
   Pompeo E, 2009, EUR J CARDIO-THORAC, V36, P164, DOI 10.1016/j.ejcts.2009.02.021
   Prokakis C, 2009, ANN THORAC SURG, V88, P1638, DOI 10.1016/j.athoracsur.2009.07.036
   Rea F, 2006, ANN THORAC SURG, V81, P455, DOI 10.1016/j.athoracsur.2005.08.030
   Ruckert JC, 2000, ANN THORAC SURG, V70, P1656, DOI 10.1016/S0003-4975(00)01972-X
   Ruckert JC, 2008, ANN NY ACAD SCI, V1132, P329, DOI 10.1196/annals.1405.013
   Ruckert JC, 2011, J THORAC CARDIOV SUR, V141, P673, DOI 10.1016/j.jtcvs.2010.11.042
   Shrager JB, 2010, ANN THORAC SURG, V89, pS2128, DOI 10.1016/j.athoracsur.2010.02.099
   Takanami I, 2009, ANN THORAC CARDIOVAS, V15, P373
   Tomulescu V, 2006, ANN THORAC SURG, V82, P1003, DOI 10.1016/j.athoracsur.2006.04.092
   Wright GM, 2002, INTERN MED J, V32, P367, DOI 10.1046/j.1445-5994.2002.00251.x
NR 32
TC 7
Z9 7
U1 0
U2 0
PU MEDKNOW PUBLICATIONS & MEDIA PVT LTD
PI MUMBAI
PA B-9, KANARA BUSINESS CENTRE, OFF LINK RD, GHAKTOPAR-E, MUMBAI, 400075,
   INDIA
SN 0028-3886
EI 1998-4022
J9 NEUROL INDIA
JI Neurol. India
PD JAN-FEB
PY 2017
VL 65
IS 1
BP 58
EP 63
DI 10.4103/0028-3886.198211
PG 6
WC Neurosciences
WE Science Citation Index Expanded (SCI-EXPANDED)
SC Neurosciences & Neurology
GA EM6DU
UT WOS:000395403800014
PM 28084239
DA 2022-10-25
ER

PT J
AU Klooster, R
   Plomp, JJ
   Huijbers, MG
   Niks, EH
   Straasheijm, KR
   Detmers, FJ
   Hermans, PW
   Sleijpen, K
   Verrips, A
   Losen, M
   Martinez-Martinez, P
   De Baets, MH
   van der Maarel, SM
   Verschuuren, JJ
AF Klooster, Rinse
   Plomp, Jaap J.
   Huijbers, Maartje G.
   Niks, Erik H.
   Straasheijm, Kirsten R.
   Detmers, Frank J.
   Hermans, Pim W.
   Sleijpen, Kevin
   Verrips, Aad
   Losen, Mario
   Martinez-Martinez, Pilar
   De Baets, Marc H.
   van der Maarel, Silvere M.
   Verschuuren, Jan J.
TI Muscle-specific kinase myasthenia gravis IgG4 autoantibodies cause
   severe neuromuscular junction dysfunction in mice
SO BRAIN
LA English
DT Article
DE muscle-specific kinase; myasthenia gravis; autoantibodies; neuromuscular
   junction; electrophysiology
ID ACETYLCHOLINE-RECEPTOR ANTIBODIES; MUSK ANTIBODY; IN-VIVO; GLYCOPROTEIN
   COMPLEX; TRANSMITTER RELEASE; FACIAL-MUSCLES; MOTOR ENDPLATE; SAFETY
   FACTOR; POSITIVE MG; MOUSE
AB Myasthenia gravis is a paralytic disorder with autoantibodies against acetylcholine receptors at the neuromuscular junction. A proportion of patients instead has antibodies against muscle-specific kinase, a protein essential for acetylcholine receptor clustering. These are generally of the immunoglobulin-G4 subclass and correlate with disease severity, suggesting specific myasthenogenic activity. However, immunoglobulin-G4 subclass antibodies are generally considered to be 'benign' and direct proof for their pathogenicity in muscle-specific kinase myasthenia gravis (or other immunoglobulin-G4-associated disorders) is lacking. Furthermore, the exact electrophysiological synaptic defects caused at neuromuscular junctions by human anti-muscle-specific kinase autoantibodies are hitherto unknown. We show that purified immunoglobulin-G4, but not immunoglobulin-G1-3, from patients with muscle-specific kinase myasthenia gravis binds to mouse neuromuscular junctions in vitro, and that injection into immunodeficient mice causes paralysis. Injected immunoglobulin-G4 caused reduced density and fragmented area of neuromuscular junction acetylcholine receptors. Detailed electrophysiological synaptic analyses revealed severe reduction of postsynaptic acetylcholine sensitivity, and exaggerated depression of presynaptic acetylcholine release during high-rate activity, together causing the (fatigable) muscle weakness. Intriguingly, compensatory transmitter release upregulation, which is the normal homeostatic response in acetylcholine receptor myasthenia gravis, was absent. This conveys extra vulnerability to neurotransmission at muscle-specific kinase myasthenia gravis neuromuscular junctions. Thus, we demonstrate that patient anti-muscle-specific kinase immunoglobulin-G4 is myasthenogenic, independent of additional immune system components, and have elucidated the underlying electrophysiological neuromuscular junction abnormalities.
C1 [Plomp, Jaap J.; Huijbers, Maartje G.; Niks, Erik H.; Verschuuren, Jan J.] Leiden Univ, Med Ctr, Dept Neurol, NL-2300 RC Leiden, Netherlands.
   [Klooster, Rinse; Straasheijm, Kirsten R.; van der Maarel, Silvere M.] Leiden Univ, Med Ctr, Ctr Med Genet, Dept Human Genet, NL-2300 RC Leiden, Netherlands.
   [Plomp, Jaap J.] Leiden Univ, Med Ctr, Dept MCB Neurophysiol, NL-2300 RC Leiden, Netherlands.
   [Huijbers, Maartje G.; Losen, Mario; Martinez-Martinez, Pilar; De Baets, Marc H.] Maastricht Univ, Fac Hlth Med & Life Sci, Dept Neurosci, Sch Mental Hlth & Neurosci, Maastricht, Netherlands.
   [Detmers, Frank J.; Hermans, Pim W.; Sleijpen, Kevin] BAC BV, Naarden, Netherlands.
   [Verrips, Aad] Canisius Wilhelmina Hosp, Dept Paediat Neurol, Nijmegen, Netherlands.
   [De Baets, Marc H.] Hasselt Univ, Biomed Res Inst BIOMED, Neuroimmunol Grp, Diepenbeek, Belgium.
RP Verschuuren, JJ (corresponding author), Leiden Univ, Med Ctr, Dept Neurol, POB 9600, NL-2300 RC Leiden, Netherlands.
EM s.m.maarel@lumc.nl; j.j.g.m.verschuuren@lumc.nl
RI Niks, Erik H/M-3520-2016; Hermans, Peter W.M./H-8042-2014; van der
   Maarel, Silvere/X-3631-2018
OI Niks, Erik H/0000-0001-5892-5143; van der Maarel,
   Silvere/0000-0001-8103-711X; Verschuuren, Jan/0000-0002-4572-1501;
   Losen, Mario/0000-0002-9761-0002; Huijbers, Maartje/0000-0002-6082-5042;
   Martinez Martinez, Pilar/0000-0002-5990-3373
FU Prinses Beatrix Fonds [WAR09-19]; Netherlands Organization for
   Scientific Research; LUMC
FX Prinses Beatrix Fonds [WAR09-19 to JV and ML]; Netherlands Organization
   for Scientific Research [Veni to ML]; Institutional funds from the LUMC
   [to SvdM]. FJD, PWH and KS are paid employees of BAC BV, the company
   that developed the affinity resins that were used in this study.
CR Aalberse RC, 2009, CLIN EXP ALLERGY, V39, P469, DOI 10.1111/j.1365-2222.2009.03207.x
   APEL ED, 1995, NEURON, V15, P115, DOI 10.1016/0896-6273(95)90069-1
   BRUGGEMANN M, 1987, J EXP MED, V166, P1351, DOI 10.1084/jem.166.5.1351
   Burrone J, 2003, CURR OPIN NEUROBIOL, V13, P560, DOI 10.1016/j.conb.2003.09.007
   Cartaud A, 2004, J CELL BIOL, V165, P505, DOI 10.1083/jcb.200307164
   Cole RN, 2010, J PHYSIOL-LONDON, V588, P3217, DOI 10.1113/jphysiol.2010.190298
   Cole RN, 2008, ANN NEUROL, V63, P782, DOI 10.1002/ana.21371
   CULLCANDY SG, 1980, J PHYSIOL-LONDON, V299, P621, DOI 10.1113/jphysiol.1980.sp013145
   Davis GW, 2001, ANNU REV PHYSIOL, V63, P847, DOI 10.1146/annurev.physiol.63.1.847
   Eken T, 1998, J NEUROPHYSIOL, V80, P365, DOI 10.1152/jn.1998.80.1.365
   ELMQVIST D, 1964, J PHYSIOL-LONDON, V174, P417, DOI 10.1113/jphysiol.1964.sp007495
   ENGEL AG, 1977, MAYO CLIN PROC, V52, P267
   ENGEL AG, 1971, ANN NY ACAD SCI, V183, P46, DOI 10.1111/j.1749-6632.1971.tb30741.x
   Evoli A, 2003, BRAIN, V126, P2304, DOI 10.1093/brain/awg223
   Farrugia ME, 2006, BRAIN, V129, P1481, DOI 10.1093/brain/awl095
   Farrugia ME, 2006, MUSCLE NERVE, V33, P568, DOI 10.1002/mus.20491
   FIEKERS JF, 1985, J PHARMACOL EXP THER, V234, P539
   Guptill JT, 2011, MUSCLE NERVE, V44, P36, DOI 10.1002/mus.22006
   Halstead SK, 2008, BRAIN, V131, P1197, DOI 10.1093/brain/awm316
   HARRIS JB, 1979, J PHYSIOL-LONDON, V296, P245, DOI 10.1113/jphysiol.1979.sp013003
   Hesser BA, 2006, MOL CELL NEUROSCI, V31, P470, DOI 10.1016/j.mcn.2005.10.020
   Hoch W, 2001, NAT MED, V7, P365, DOI 10.1038/85520
   Ip FCF, 2000, MOL CELL NEUROSCI, V16, P661, DOI 10.1006/mcne.2000.0892
   Jha S, 2006, J NEUROIMMUNOL, V175, P107, DOI 10.1016/j.jneuroim.2006.03.016
   Kaja S, 2007, EUR J NEUROSCI, V25, P2009, DOI 10.1111/j.1460-9568.2007.05438.x
   Kawakami Y, 2011, NEUROLOGY, V77, P1819, DOI 10.1212/WNL.0b013e318237f660
   Kim N, 2008, CELL, V135, P334, DOI 10.1016/j.cell.2008.10.002
   Kolfschoten MV, 2007, SCIENCE, V317, P1554, DOI 10.1126/science.1144603
   Linnoila J, 2008, NEURON, V60, P625, DOI 10.1016/j.neuron.2008.09.025
   Magby JP, 2006, J NEUROSCI, V26, P13531, DOI 10.1523/JNEUROSCI.4576-06.2006
   MAGLEBY KL, 1972, J PHYSIOL-LONDON, V223, P173, DOI 10.1113/jphysiol.1972.sp009840
   Martinez-Martinez P, 2007, AM J PATHOL, V170, P644, DOI 10.2353/ajpath.2007.060676
   Martinez-Martinez P, 2009, NEUROBIOL DIS, V35, P14, DOI 10.1016/j.nbd.2009.03.008
   MASELLI RA, 1993, MUSCLE NERVE, V16, P548, DOI 10.1002/mus.880160518
   McConville J, 2004, ANN NEUROL, V55, P580, DOI 10.1002/ana.20061
   MCLACHLAN EM, 1981, J PHYSIOL-LONDON, V311, P307, DOI 10.1113/jphysiol.1981.sp013586
   Murray LM, 2010, NEUROMUSCULAR DISORD, V20, P740, DOI 10.1016/j.nmd.2010.06.013
   Niks EH, 2008, J NEUROIMMUNOL, V195, P151, DOI 10.1016/j.jneuroim.2008.01.013
   Niks EH, 2006, NEUROLOGY, V66, P1772, DOI 10.1212/01.wnl.0000218159.79769.5c
   Niks EH, 2010, MUSCLE NERVE, V42, P283, DOI 10.1002/mus.21642
   Nirula A, 2011, CURR OPIN RHEUMATOL, V23, P119, DOI 10.1097/BOR.0b013e3283412fd4
   NOAKES PG, 1995, NATURE, V374, P258, DOI 10.1038/374258a0
   Oh SJ, 2006, MUSCLE NERVE, V33, P500, DOI 10.1002/mus.20498
   Ohta K, 2007, EUR J NEUROL, V14, P1029, DOI 10.1111/j.1468-1331.2007.01870.x
   Pilgram GSK, 2010, MOL NEUROBIOL, V41, P1, DOI 10.1007/s12035-009-8089-5
   PLOMP JJ, 1992, J PHYSIOL-LONDON, V458, P487, DOI 10.1113/jphysiol.1992.sp019429
   PLOMP JJ, 1995, ANN NEUROL, V37, P627, DOI 10.1002/ana.410370513
   Punga AR, 2006, MUSCLE NERVE, V34, P111, DOI 10.1002/mus.20515
   Punga AR, 2011, EXP NEUROL, V230, P207, DOI 10.1016/j.expneurol.2011.04.018
   Regehr WG, 2009, NEURON, V63, P154, DOI 10.1016/j.neuron.2009.06.021
   ROCK B, 1989, NEW ENGL J MED, V320, P1463, DOI 10.1056/NEJM198906013202206
   Sandrock AW, 1997, SCIENCE, V276, P599, DOI 10.1126/science.276.5312.599
   Schroder A, 2010, CLIN EXPT NEUROIMMUN, V1, P95, DOI [10.1111/j.1759-1961.2010.00010.x, DOI 10.1111/J.1759-1961.2010.00010.X]
   Selcen D, 2004, NEUROLOGY, V62, P1945, DOI 10.1212/01.WNL.0000128048.23930.1D
   Shigemoto K, 2006, J CLIN INVEST, V116, P1016, DOI 10.1172/JCI21545
   Shiraishi H, 2005, ANN NEUROL, V57, P289, DOI 10.1002/ana.20341
   SHULTZ LD, 1995, J IMMUNOL, V154, P180
   Sitaru C, 2007, ARCH DERMATOL RES, V299, P1, DOI 10.1007/s00403-007-0734-0
   Sons MS, 2006, NEUROSCIENCE, V138, P433, DOI 10.1016/j.neuroscience.2005.11.040
   Stacy S, 2002, J IMMUNOL, V169, P6570, DOI 10.4049/jimmunol.169.11.6570
   Strochlic L, 2005, BIOESSAYS, V27, P1129, DOI 10.1002/bies.20305
   ter Beek WP, 2009, AM J PATHOL, V175, P1536, DOI 10.2353/ajpath.2009.090040
   Tsiamalos P, 2009, EUR J NEUROL, V16, P925, DOI 10.1111/j.1468-1331.2009.02624.x
   TSUJIHATA M, 1989, NEUROLOGY, V39, P1359, DOI 10.1212/WNL.39.10.1359
   VALENZUELA DM, 1995, NEURON, V15, P573, DOI 10.1016/0896-6273(95)90146-9
   van der Plas MC, 2006, J NEUROSCI, V26, P333, DOI 10.1523/JNEUROSCI.4069-05.2006
   Verschuuren JJGM, 2010, AUTOIMMUNITY, V43, P344, DOI 10.3109/08916931003602130
   VINCENT A, 1982, CLIN EXP IMMUNOL, V49, P257
   Vincent A, 2008, ANN NY ACAD SCI, V1132, P84, DOI 10.1196/annals.1405.020
   Wood SJ, 2001, PROG NEUROBIOL, V64, P393, DOI 10.1016/S0301-0082(00)00055-1
   Wood SJ, 1997, J PHYSIOL-LONDON, V500, P165, DOI 10.1113/jphysiol.1997.sp022007
   Wu HT, 2010, DEVELOPMENT, V137, P1017, DOI 10.1242/dev.038711
   Xu K, 2006, NEUROSCIENCE, V143, P655, DOI 10.1016/j.neuroscience.2006.09.022
   Zhang B, 2008, NEURON, V60, P285, DOI 10.1016/j.neuron.2008.10.006
NR 75
TC 139
Z9 146
U1 0
U2 24
PU OXFORD UNIV PRESS
PI OXFORD
PA GREAT CLARENDON ST, OXFORD OX2 6DP, ENGLAND
SN 0006-8950
EI 1460-2156
J9 BRAIN
JI Brain
PD APR
PY 2012
VL 135
BP 1081
EP 1101
DI 10.1093/brain/aws025
PN 4
PG 21
WC Clinical Neurology; Neurosciences
WE Science Citation Index Expanded (SCI-EXPANDED)
SC Neurosciences & Neurology
GA 927ZH
UT WOS:000302948700016
PM 22396395
OA Bronze
DA 2022-10-25
ER

PT J
AU Kunze, K
AF Kunze, K
TI Indications for thymectomy
SO AKTUELLE NEUROLOGIE
LA English
DT Article
ID MYASTHENIA-GRAVIS
C1 Univ Hamburg, Krankenhaus Eppendorf, Neurol Klin, Hamburg, Germany.
RP Kunze, K (corresponding author), Univ Hamburg, Neurol Klin & Poliklin, Martinistr 52, D-20246 Hamburg, Germany.
CR ANSKA DJ, 1990, NEUROLOGY, V40, P1828
   BLOSSOM GB, 1993, ARCH SURG-CHICAGO, V128, P855
   Busch C, 1996, ANN SURG, V224, P225, DOI 10.1097/00000658-199608000-00017
   DONALDSON DH, 1990, NEUROLOGY, V40, P786, DOI 10.1212/WNL.40.5.786
   EATON LM, 1955, AM J MED, V19, P703, DOI 10.1016/S0002-9343(55)80012-5
   GROB D, 1987, ANN NY ACAD SCI, V505, P472, DOI 10.1111/j.1749-6632.1987.tb51317.x
   KEYNES G, 1954, LANCET, V1, P1196
   KUNZE K, 1989, KASSENARZT, V47, P45
   MCQUILLEN MP, 1977, NEUROLOGY, V27, P1103, DOI 10.1212/WNL.27.12.1103
   MERTENS HG, 1989, MYATHENIA GRAVIS
   MILLICHAP JG, 1960, NEUROLOGY, V10, P1007, DOI 10.1212/WNL.10.11.1007
   OOSTERHUIS HJG, 1984, MYASTHENIA GRAVIS
   Oosterhuis HJGH, 1997, MYASTHENIA GRAVIS
   PAPATESTAS AE, 1987, ANN SURG, V206, P79, DOI 10.1097/00000658-198707000-00013
   PERLO VP, 1966, NEUROLOGY, V16, P431, DOI 10.1212/WNL.16.5.431
   SIMPSON JA, 1958, BRAIN, V81, P112, DOI 10.1093/brain/81.1.112
   SZOBOR A, 1988, Acta Paediatrica Hungarica, V29, P299
   Takeuchi Toru, 1995, Japanese Journal of Geriatrics, V32, P362
   Viets HR, 1960, THYMECTOMY MYASTHENI
NR 19
TC 1
Z9 1
U1 0
U2 0
PU GEORG THIEME VERLAG KG
PI STUTTGART
PA RUDIGERSTR 14, D-70469 STUTTGART, GERMANY
SN 0302-4350
EI 1438-9428
J9 AKTUEL NEUROL
JI Aktuelle Neurol.
PD JUN
PY 1998
VL 25
SU 2
BP S66
EP S67
DI 10.1055/s-2007-1017729
PG 2
WC Clinical Neurology
WE Science Citation Index Expanded (SCI-EXPANDED)
SC Neurosciences & Neurology
GA ZY968
UT WOS:000074681600017
DA 2022-10-25
ER

PT J
AU LEFVERT, AK
   HOLM, G
   PIRSKANEN, R
AF LEFVERT, AK
   HOLM, G
   PIRSKANEN, R
TI AUTOANTIIDIOTYPIC ANTIBODIES IN MYASTHENIA-GRAVIS
SO ANNALS OF THE NEW YORK ACADEMY OF SCIENCES
LA English
DT Article
C1 KAROLINSKA HOSP, DEPT MED, S-10401 STOCKHOLM 60, SWEDEN.
   S HOSP, DEPT NEUROL, STOCKHOLM, SWEDEN.
RP LEFVERT, AK (corresponding author), HUDDINGE UNIV HOSP, DEPT CLIN CHEM, S-14186 HUDDINGE, SWEDEN.
CR BONA CA, 1982, J EXP MED, V156, P986, DOI 10.1084/jem.156.4.986
   BONA CA, 1984, FUNDAMENTAL IMMUNOLO, P577
   CERNY J, 1984, IMMUNOL TODAY, V5, P61, DOI 10.1016/0167-5699(84)90165-8
   Colvin R B, 1985, Concepts Immunopathol, V1, P133
   DRACHMAN DB, 1981, ANNU REV NEUROSCI, V4, P195, DOI 10.1146/annurev.ne.04.030181.001211
   DWYER DS, 1983, NATURE, V301, P611, DOI 10.1038/301611a0
   FATEHMOGHADAM A, 1984, LANCET, V1, P848
   GAJDOS P, 1984, LANCET, V1, P406
   JAMES RW, 1980, FEBS LETT, V120, P145, DOI 10.1016/0014-5793(80)81066-0
   JERNE NK, 1974, ANN INST PASTEUR IMM, VC125, P373
   LANG B, 1985, CLIN EXP IMMUNOL, V60, P637
   Lefvert A K, 1986, Concepts Immunopathol, V3, P285
   LEFVERT AK, 1978, CLIN EXP IMMUNOL, V34, P111
   LEFVERT AK, 1982, EUR J IMMUNOL, V12, P790, DOI 10.1002/eji.1830120917
   LEFVERT AK, 1981, ANN NY ACAD SCI, V377, P125, DOI 10.1111/j.1749-6632.1981.tb33728.x
   LEFVERT AK, 1985, J NEUROIMMUNOL, V9, P41, DOI 10.1016/S0165-5728(85)80005-9
   LEFVERT AK, 1984, SCAND J IMMUNOL, V19, P485, DOI 10.1111/j.1365-3083.1984.tb00958.x
   LEFVERT AK, 1978, J NEUROL NEUROSUR PS, V41, P394, DOI 10.1136/jnnp.41.5.394
   LEFVERT AK, 1983, NEUROLOGY, V33, P133, DOI 10.1212/WNL.33.2.133
   LEFVERT AK, 1978, SCAND J IMMUNOL, V8, P525
   LEFVERT AK, 1981, SCAND J IMMUNOL, V13, P493, DOI 10.1111/j.1365-3083.1981.tb00161.x
   LEFVERT AK, 1984, ACTA NEUROL SCAND, V69, P204
   LEFVERT AK, IN PRESS CELLULAR PR
   LEFVERT AK, 1986, UNPUB START AUTOIMMU
   LEFVERT AK, 1986, UNPUB IDIOTYPIC DETE
   LEFVERT AK, 1986, IN PRESS SCAND J IMM
   LEFVERT AK, 1986, IN PRESS PLASMA THER
   OOSTERHUIS HJG, 1964, J NEUROL SCI, V1, P512, DOI 10.1016/0022-510X(64)90171-6
   PAUL WE, 1982, IMMUNOL TODAY, V3, P230, DOI 10.1016/0167-5699(82)90006-8
   SMITH CIE, 1983, NEW ENGL J MED, V309, P1565, DOI 10.1056/NEJM198312223092508
   THORBECKE GJ, 1984, IMMUNOL TODAY, V5, P92, DOI 10.1016/0167-5699(84)90039-2
   ZOUALI M, 1983, ANN INST PASTEUR IMM, VC134, P377, DOI 10.1016/S0769-2625(83)80131-7
NR 32
TC 10
Z9 10
U1 0
U2 0
PU WILEY
PI HOBOKEN
PA 111 RIVER ST, HOBOKEN 07030-5774, NJ USA
SN 0077-8923
J9 ANN NY ACAD SCI
JI Ann.NY Acad.Sci.
PD AUG 29
PY 1987
VL 505
BP 133
EP 154
DI 10.1111/j.1749-6632.1987.tb51288.x
PG 22
WC Multidisciplinary Sciences
WE Science Citation Index Expanded (SCI-EXPANDED)
SC Science & Technology - Other Topics
GA R6891
UT WOS:A1987R689100012
DA 2022-10-25
ER

PT J
AU KUSCHEL, C
   CSENDES, A
   GUZMAN, S
   HENRIQUEZ, A
AF KUSCHEL, C
   CSENDES, A
   GUZMAN, S
   HENRIQUEZ, A
TI ESOPHAGEAL MOTILITY IN MYASTHENIA-GRAVIS
SO REVISTA MEDICA DE CHILE
LA Spanish
DT Article
C1 UNIV CHILE,HOSP JJ AGUIRRE,FAC MED NORTE,DEPT CIRUGIA,SECCION GASTROENTEROL,SANTIAGO,CHILE.
CR CSENDES A, 1972, GASTROENTEROLOGY, V63, P19
   FISHER RA, 1965, ANN INTERN MED, V63, P229
   HAVARD CWH, 1973, BRIT MED J, V3, P437, DOI 10.1136/bmj.3.5877.437
   MIRANDA M, 1979, REV MED CHILE, V107, P730
   POPE CE, 1967, GASTROENTEROLOGY, V52, P779, DOI 10.1016/s0016-5085(67)80065-9
   WINAN CS, 1967, GASTROENTEROLOGY, V52, P77
   ZFASS MA, 1966, VIRGINIA MED MONTHLY, V93, P378
NR 7
TC 1
Z9 1
U1 0
U2 0
PU SOC MEDICA SANTIAGO
PI SANTIAGO 9
PA BERNARDA MORIN 488 PROVIDENCIA, CASILLA 168 CORREO 55, SANTIAGO 9, CHILE
SN 0034-9887
J9 REV MED CHILE
JI Rev. Medica Chile
PY 1981
VL 109
IS 1
BP 13
EP 16
PG 4
WC Medicine, General & Internal
WE Science Citation Index Expanded (SCI-EXPANDED)
SC General & Internal Medicine
GA LC237
UT WOS:A1981LC23700003
PM 7268239
DA 2022-10-25
ER

PT J
AU HAVARD, CWH
AF HAVARD, CWH
TI ENDOCRINE MYOPATHIES AND MYASTHENIA-GRAVIS
SO PRACTITIONER
LA English
DT Article
C1 ROY FREE HOSP,LONDON,ENGLAND.
   ROY NORTHERN HOSP,LONDON,ENGLAND.
CR BIGLAND B, 1952, J PHYSIOL-LONDON, V116, P129, DOI 10.1113/jphysiol.1952.sp004694
   GOLDING DN, 1960, BRIT MED J, V2, P1129, DOI 10.1136/bmj.2.5206.1129
   HAVARD CWH, 1963, Q J MED, V32, P145
   HAVARD CWH, 1973, BRIT MED J, V3, P437, DOI 10.1136/bmj.3.5877.437
   HAVARD CWH, 1972, BRIT MED J, V1, P360, DOI 10.1136/bmj.1.5796.360
   LEMANN J, 1964, ANN INTERN MED, V60, P447, DOI 10.7326/0003-4819-60-3-447
   MASTAGLIA FL, 1970, LANCET, V2, P907
   MULLER R, 1959, J NEUROL NEUROSUR PS, V22, P314, DOI 10.1136/jnnp.22.4.314
   NICHEL SN, 1961, NEUROLOGY MINNEAP, V11, P125
   PAPATESTAS AE, 1971, AM J MED, V50, P465, DOI 10.1016/0002-9343(71)90336-6
   PERKOFF GT, 1959, AM J MED, V26, P891, DOI 10.1016/0002-9343(59)90211-6
   PREECE MA, 1975, Q J MED, V44, P575
   SMITH R, 1967, BRAIN, V90, P593, DOI 10.1093/brain/90.3.593
   WILLIAMS RS, 1959, LANCET, V1, P698
NR 14
TC 1
Z9 1
U1 0
U2 0
PU MILLER FREEMAN TECHNICAL LTD
PI LONDON
PA 30 CALDERWOOD ST, LONDON, ENGLAND SE18 6QH
SN 0032-6518
J9 PRACTITIONER
JI Practitioner
PY 1976
VL 216
IS 1294
BP 400
EP 406
PG 7
WC Medicine, General & Internal
WE Science Citation Index Expanded (SCI-EXPANDED)
SC General & Internal Medicine
GA BN236
UT WOS:A1976BN23600008
PM 1273027
DA 2022-10-25
ER

PT J
AU ISAACS, H
   BADENHORST, M
AF ISAACS, H
   BADENHORST, M
TI NEUROGENIC CHANGES IN MYASTHENIA-GRAVIS
SO SOUTH AFRICAN MEDICAL JOURNAL
LA English
DT Article
C1 UNIV WITWATERSRAND, DEPT PHYSIOL, CLIN NEUROMUSC RES UNIT, JOHANNESBURG, SOUTH AFRICA.
CR ADAMS RD, 1953, DISEASES MUSCLE
   BICKERSTAFF ER, 1960, BRAIN, V83, P10, DOI 10.1093/brain/83.1.10
   BRODY IA, 1964, ARCH NEUROL-CHICAGO, V11, P350, DOI 10.1001/archneur.1964.00460220012002
   BROWNELL B, 1972, J NEUROL NEUROSUR PS, V35, P311, DOI 10.1136/jnnp.35.3.311
   Buzzard EF, 1905, BRAIN, V28, P438
   Campbell H.B.E, 1900, BRAIN, V23, P277, DOI [10.1093/brain/23.2.277, DOI 10.1093/BRAIN/23.2.277]
   COERS C, 1973, J NEUROL SCI, V19, P351, DOI 10.1016/0022-510X(73)90098-1
   Coers C, 1959, INNERVATION MUSCLE
   DAHLBAECK O, 1961, J PHYSIOL-LONDON, V156, P336, DOI 10.1113/jphysiol.1961.sp006679
   DELCASTILLO J, 1956, PROG BIOPHYS MOL BIO, V6, P122, DOI 10.1016/S0096-4174(18)30106-9
   Desmedt J E, 1956, J Physiol (Paris), V48, P511
   DESMEDT JE, 1966, ANN NY ACAD SCI, V135, P209, DOI 10.1111/j.1749-6632.1966.tb45474.x
   DUBOWITZ V, 1960, NATURE, V185, P701, DOI 10.1038/185701a0
   EDWARDS W, 1970, 6 P INT C NEUR PAR, P746
   ELMQVIST D, 1964, J PHYSIOL-LONDON, V174, P417, DOI 10.1113/jphysiol.1964.sp007495
   ENGEL WK, 1963, NEUROLOGY, V13, P919, DOI 10.1212/WNL.13.11.919
   FENICHEL G, 1966, ANN NY ACAD SCI, V135, P60, DOI 10.1111/j.1749-6632.1966.tb45463.x
   FENICHEL GM, 1963, ARCH NEUROL-CHICAGO, V9, P237, DOI 10.1001/archneur.1963.00460090043004
   LAQUER L, 1901, NEUROL CENTRALBL, V20, P594
   OOSTERHUIS H, 1973, J NEUROL NEUROSUR PS, V36, P244, DOI 10.1136/jnnp.36.2.244
   RUSSELL DS, 1953, J PATHOL BACTERIOL, V65, P279, DOI 10.1002/path.1700650202
   SANTA T, 1972, NEUROLOGY, V22, P71, DOI 10.1212/WNL.22.1.71
   Simpson JA, 1960, SCOT MED J, V5, P419, DOI [DOI 10.1177/003693306000501001, 10.1177/003693306000501001]
   STEIDL RM, 1962, ARCH NEUROL-CHICAGO, V6, P451, DOI 10.1001/archneur.1962.00450240029004
   Walker MB, 1934, LANCET, V1, P1200
   WOOLF AL, 1956, J PATHOL BACTERIOL, V71, P173, DOI 10.1002/path.1700710123
NR 26
TC 2
Z9 2
U1 0
U2 0
PU SA MEDICAL ASSOC
PI PRETORIA
PA BLOCK F CASTLE WALK CORPORATE PARK, NOSSOB STREET, ERASMUSKLOOF EXT3,
   PRETORIA, 0002, SOUTH AFRICA
SN 0038-2469
J9 S AFR MED J
JI S. Afr. Med. J.
PY 1974
VL 48
IS 42
BP 1783
EP 1789
PG 7
WC Medicine, General & Internal
WE Science Citation Index Expanded (SCI-EXPANDED)
SC General & Internal Medicine
GA T9304
UT WOS:A1974T930400010
PM 4278873
DA 2022-10-25
ER

PT J
AU DAWSON, JRB
AF DAWSON, JRB
TI MYASTHENIA GRAVIS IN A CAT
SO VETERINARY RECORD
LA English
DT Article
CR DESMEDT JE, 1958, NATURE, V182, P1673, DOI 10.1038/1821673a0
   HALL LW, 1962, VET REC, V74, P501
   HILL WJ, 1967, SW VET, V10, P319
   ORMROD AN, 1961, VET REC, V73, P489
   1969, POISONOUS CHEMICALS, P7
NR 5
TC 18
Z9 18
U1 0
U2 0
PU BRITISH VETERINARY ASSOC
PI LONDON
PA 7 MANSFIELD ST, LONDON W1M 0AT, ENGLAND
SN 0042-4900
J9 VET REC
JI Vet. Rec.
PY 1970
VL 86
IS 19
BP 562
EP &
DI 10.1136/vr.86.19.562
PG 0
WC Veterinary Sciences
WE Science Citation Index Expanded (SCI-EXPANDED)
SC Veterinary Sciences
GA G1608
UT WOS:A1970G160800003
PM 5464498
DA 2022-10-25
ER

PT J
AU Bichuetti, DB
   de Barros, TM
   Oliveira, EML
   Annes, M
   Gabbai, AA
AF Bichuetti, Denis Bernardi
   de Barros, Tatiane Martins
   Oliveira, Enedina Maria Lobato
   Annes, Marcelo
   Gabbai, Alberto Alain
TI Demyelinating disease in patients with myasthenia gravis
SO ARQUIVOS DE NEURO-PSIQUIATRIA
LA English
DT Article
DE myasthenia gravis; demyelinating disease; association
ID MULTIPLE-SCLEROSIS; NEUROMYELITIS-OPTICA; TRANSVERSE MYELITIS; UNUSUAL
   COMBINATION; THYMECTOMY; ANTIBODIES; NEURITIS
AB Myasthenia gravis (MG) is an autoimmune disease characterized by fluctuating muscle weakness, caused by impaired neuromuscular transmission. Patients with MG can present other autoimmune diseases in association, commonly hypo or hyperthyroidism. The association of MG to demyelinating disease is rare and has been described before. We report on three Brazilian patients with MG that presented distinct demyelinating diseases, two monophasic and one recurrent neuromyelitis optica, several years after the diagnosis of MG, and discuss their clinical courses.
C1 [Bichuetti, Denis Bernardi; de Barros, Tatiane Martins; Oliveira, Enedina Maria Lobato; Annes, Marcelo; Gabbai, Alberto Alain] Univ Fed Sao Paulo, Dept Neurol & Neurosurg, Sao Paulo, Brazil.
   [Gabbai, Alberto Alain] Univ Fed Sao Paulo, Discipline Neurol, Sao Paulo, Brazil.
RP Bichuetti, DB (corresponding author), Rus Pedro Toledo 377, BR-04039000 Sao Paulo, Brazil.
EM denisbichuetti@globo.com
RI Bichuetti, Denis B/F-7240-2012
OI Bichuetti, Denis B/0000-0002-4011-3734
CR ACHARI AN, 1976, NEUROLOGY, V26, P544, DOI 10.1212/WNL.26.6.544
   AITA JF, 1974, NEUROLOGY, V24, P72, DOI 10.1212/WNL.24.1.72
   Furukawa Y, 2006, EUR J NEUROL, V13, P655, DOI 10.1111/j.1468-1331.2006.01392.x
   Gerli R, 1999, J ALLERGY CLIN IMMUN, V103, P865, DOI 10.1016/S0091-6749(99)70431-8
   GOLDMAN M, 1984, ARTHRITIS RHEUM, V27, P701, DOI 10.1002/art.1780270616
   Gotkine M, 2006, NEUROLOGY, V67, P881, DOI 10.1212/01.wnl.0000234142.41728.a0
   Ikeda K, 2007, NEUROLOGY, V68, P1326
   Isbister CM, 2003, MULT SCLER, V9, P550, DOI 10.1191/1352458503ms964oa
   Keesey JC, 1999, J NEUROL SCI, V170, P77, DOI 10.1016/S0022-510X(99)00205-1
   KIESSLING WR, 1981, NEUROLOGY, V31, P771, DOI 10.1212/WNL.31.6.771
   Kister I, 2007, NEUROLOGY, V68, P1326
   Kister I, 2006, ARCH NEUROL-CHICAGO, V63, P851, DOI 10.1001/archneur.63.6.851
   LINDSEY JW, 1992, ANN NEUROL, V32, P407, DOI 10.1002/ana.410320319
   MAPELLI G, 1986, OPHTHALMOLOGICA, V192, P234, DOI 10.1159/000309652
   MEYER O, 1988, ANN MED INTERNE, V139, P155
   Romi F, 2005, ACTA NEUROL SCAND, V111, P134, DOI 10.1111/j.1600-0404.2005.00374.x
   Suzuki S, 2005, EUR J NEUROL, V12, P566, DOI 10.1111/j.1468-1331.2005.01002.x
   Vincent A, 2001, LANCET, V357, P2122, DOI 10.1016/S0140-6736(00)05186-2
   Weinshenker BG, 2007, NEUROLOGY, V68, P1326, DOI 10.1212/01.wnl.0000262954.51568.25
NR 19
TC 13
Z9 15
U1 0
U2 1
PU ASSOC ARQUIVOS NEURO- PSIQUIATRIA
PI SAO PAULO SP
PA PR AMADEU AMARAL 47/33, 01327-010 SAO PAULO SP, BRAZIL
SN 0004-282X
J9 ARQ NEURO-PSIQUIAT
JI Arq. Neuro-Psiquiatr.
PD MAR
PY 2008
VL 66
IS 1
BP 5
EP 7
DI 10.1590/S0004-282X2008000100002
PG 3
WC Neurosciences; Psychiatry
WE Science Citation Index Expanded (SCI-EXPANDED)
SC Neurosciences & Neurology; Psychiatry
GA 282PQ
UT WOS:000254580100002
PM 18392404
OA Green Published, gold, Green Submitted
DA 2022-10-25
ER

PT J
AU Phillips, LH
AF Phillips, LH
TI The epidemiology of myasthenia gravis
SO SEMINARS IN NEUROLOGY
LA English
DT Article
DE myasthenia gravis; epidemiology; prevalence; incidence; mortality
ID MUSK
AB Epidemiology is the study of a disease in a population. The epidemiology of myasthenia gravis (MG) has been studied for over 50 years, and over 50 studies have been published in one form or another. The published prevalence has steadily increased, and one can estimate that there are similar to60,000 patients with MG in the United States. The current trends indicate that, as the population ages, an increasing number of patients with MG can be expected, but the clinical patterns of the disease may change.
C1 Univ Virginia, Dept Neurol, Charlottesville, VA 22908 USA.
RP Phillips, LH (corresponding author), Univ Virginia, Dept Neurol, Box 800394, Charlottesville, VA 22908 USA.
CR Hoch W, 2001, NAT MED, V7, P365, DOI 10.1038/85520
   Isbister CM, 2002, NEUROLOGY, V58, pA185
   Jaretzki A, 2000, NEUROLOGY, V55, P16, DOI 10.1212/WNL.55.1.16
   Kalb B, 2002, NEUROEPIDEMIOLOGY, V21, P221, DOI 10.1159/000065639
   Mantegazza R, 2003, ANN NY ACAD SCI, V998, P413, DOI 10.1196/annals.1254.054
   Nations SP, 1999, NEUROLOGY, V52, P632, DOI 10.1212/WNL.52.3.632
   Pascuzzi RM, 1997, ARCH NEUROL-CHICAGO, V54, P1323, DOI 10.1001/archneur.1997.00550230006003
   Paul RH, 2001, MUSCLE NERVE, V24, P512, DOI 10.1002/mus.1034
   Phillips LH, 2003, ANN NY ACAD SCI, V998, P407, DOI 10.1196/annals.1254.053
   PHILLIPS LH, 1992, NEUROLOGY, V42, P1888, DOI 10.1212/WNL.42.10.1888
   Phillips LH, 1996, NEUROLOGY, V47, P1233, DOI 10.1212/WNL.47.5.1233
   Poulas K, 2001, J NEUROL NEUROSUR PS, V71, P352, DOI 10.1136/jnnp.71.3.352
   Sanders DB, 2003, NEUROLOGY, V60, P1978, DOI 10.1212/01.WNL.0000065882.63904.53
   TINDALL RSA, 1987, NEW ENGL J MED, V316, P719, DOI 10.1056/NEJM198703193161205
   Uncini A, 1997, J NEUROL NEUROSUR PS, V63, P414, DOI 10.1136/jnnp.63.3.414
   Vincent A, 2003, J NEUROL NEUROSUR PS, V74, P1105, DOI 10.1136/jnnp.74.8.1105
   Werner P, 2003, ACTA NEUROL SCAND, V108, P209, DOI 10.1034/j.1600-0404.2003.00136.x
   Wirtz PW, 2003, J NEUROL, V250, P698, DOI 10.1007/s00415-003-1063-7
   CAMBRIDGE DICT AM EN
NR 19
TC 71
Z9 84
U1 0
U2 6
PU THIEME MEDICAL PUBL INC
PI NEW YORK
PA 333 SEVENTH AVE, NEW YORK, NY 10001 USA
SN 0271-8235
EI 1098-9021
J9 SEMIN NEUROL
JI Semin. Neurol.
PD MAR
PY 2004
VL 24
IS 1
BP 17
EP 20
DI 10.1055/s-2004-829593
PG 4
WC Clinical Neurology
WE Science Citation Index Expanded (SCI-EXPANDED)
SC Neurosciences & Neurology
GA 833AV
UT WOS:000222309700004
PM 15229788
DA 2022-10-25
ER

PT J
AU Inada, K
   Okumura, M
   Shiono, H
   Inoue, M
   Kadota, Y
   Ohta, M
   Matsuda, H
AF Inada, K
   Okumura, M
   Shiono, H
   Inoue, M
   Kadota, Y
   Ohta, M
   Matsuda, H
TI Role of positive selection of thymoma-associated T cells in the
   pathogenesis of myasthenia gravis
SO JOURNAL OF SURGICAL RESEARCH
LA English
DT Article
DE thymoma; myasthenia gravis; T cell development; selection of T cell
   repertoire; T cell receptor; paraneoplastic autoimmune disease;
   four-color flow cytometry
ID GAMMA IFN-GAMMA; EPITHELIAL-CELLS; LYMPHOCYTES; TUMORS; CLASSIFICATION;
   EXPRESSION; THYMOCYTES; THYMUS; ALPHA
AB Background. A human thymoma is a thymic epithelial neoplasm and is characterized by its frequent association with myasthenia gravis. The histological characteristic of thymoma is coexistence of a large number of lymphocytes, including CD4(+)CD8(+) double positive T cells, phenotypes of the cortical thymocytes. To elucidate the role of these T lymphocytes in the pathogenesis of thymoma-associated myasthenia gravis, we examined the usage of alpha beta gamma delta T cell receptor of the T lymphocytes in thymoma in conjunction with the positive selection event.
   Materials and Methods. Thymomas were obtained from 28 patients. Nine patients were associated with myasthenia gravis. Lymphocytes were freshly isolated from the tumor tissue and were subjected to four-color flow cytometric analysis.
   Results. The average proportion of TCR alpha beta(+) cells in thymomas associated with myasthenia gravis was 47.0% and was significantly higher (P = 0.0008) than that without myasthenia gravis (23.4%). Positive selection event was then examined in terms of CD69, a positive selection marker. The mean proportion of TCR alpha beta(+)CD69(+)CD4(+)CD8(-) cells in the myasthenic thymomas (8.22%) was significantly greater (P = 0.015) than the nonmyasthenic thymomas (2.99%). On the other hand, there was not a significant difference in the mean proportion of TCR alpha beta(+)CD69(+)CD4(-)CD8(+) cells between the myasthenic and the nonmyasthenic thymomas.
   Conclusions. The possible role of development of TCR alpha beta(+) T cells, especially the role of positive selection of TCR alpha beta(+)CD4(+)CD8(-) T cells in thymoma, was suggested in the pathogenesis of thymoma-associated myasthenia gravis. (C) 2005 Elsevier Inc. All rights reserved.
C1 Osaka Univ, Grad Sch Med, Dept Surg E1, Div Gen Thorac Surg, Suita, Osaka 5650871, Japan.
RP Okumura, M (corresponding author), Osaka Univ, Grad Sch Med, Dept Surg E1, Div Gen Thorac Surg, 2-2 Yamadaoka, Suita, Osaka 5650871, Japan.
EM meinosin@surg1.med.osaka-u.ac.jp
CR Buckley C, 2001, ANN NEUROL, V50, P64, DOI 10.1002/ana.1017
   Chen G, 2002, CANCER, V95, P420, DOI 10.1002/cncr.10665
   FINK PJ, 1995, ADV IMMUNOL, V59, P99, DOI 10.1016/S0065-2776(08)60630-6
   Fujii Y, 1999, J SURG RES, V82, P312, DOI 10.1006/jsre.1998.5547
   FUJII Y, 1990, EUR J IMMUNOL, V20, P2355, DOI 10.1002/eji.1830201029
   HUGO P, 1993, IMMUNOL REV, V135, P133, DOI 10.1111/j.1600-065X.1993.tb00647.x
   Inoue M, 1998, CLIN EXP IMMUNOL, V112, P419
   Inoue M, 1999, CLIN EXP IMMUNOL, V117, P1
   Inoue M, 1998, CLIN IMMUNOL IMMUNOP, V88, P249, DOI 10.1006/clin.1998.4584
   Kadota Y, 2000, CLIN EXP IMMUNOL, V121, P59, DOI 10.1046/j.1365-2249.2000.01256.x
   LEVINE GD, 1978, HUM PATHOL, V9, P495, DOI 10.1016/S0046-8177(78)80131-2
   Levinson AI, 1996, CLIN IMMUNOL IMMUNOP, V78, P1, DOI 10.1006/clin.1996.0001
   Meager A, 1997, LANCET, V350, P1596, DOI 10.1016/S0140-6736(05)64012-3
   Mueller-Hermelink H. K., 1997, Archives of Histology and Cytology, V60, P9
   Nenninger R, 1998, LAB INVEST, V78, P743
   Okumura M, 2002, CANCER-AM CANCER SOC, V94, P624, DOI 10.1002/cncr.10226
   Okumura M, 2001, J SURG RES, V101, P130, DOI 10.1006/jsre.2001.6282
   Okumura M, 2001, AM J SURG PATHOL, V25, P103, DOI 10.1097/00000478-200101000-00012
   PALESTRO G, 1990, VIRCHOWS ARCH B, V59, P297, DOI 10.1007/BF02899417
   Rosai J, 1999, HISTOLOGICAL TYPING
   ROSAI J, 1976, ATLAS TUMOR PATHOLOG
   SHIMOSATO Y, 1997, ATLAS TUMOR PATHOLOG
   Sprent Jonathan, 1993, P75
   Strobel P, 2001, Dev Immunol, V8, P279, DOI 10.1155/2001/49127
   TAKEUCHI Y, 1995, CELL IMMUNOL, V161, P181, DOI 10.1006/cimm.1995.1025
   WILLCOX N, 1993, CURR OPIN IMMUNOL, V5, P910, DOI 10.1016/0952-7915(93)90105-2
   WILLCOX N, 1987, AM J PATHOL, V127, P447
NR 27
TC 8
Z9 9
U1 0
U2 2
PU ACADEMIC PRESS INC ELSEVIER SCIENCE
PI SAN DIEGO
PA 525 B ST, STE 1900, SAN DIEGO, CA 92101-4495 USA
SN 0022-4804
EI 1095-8673
J9 J SURG RES
JI J. Surg. Res.
PD JUN 1
PY 2005
VL 126
IS 1
BP 34
EP 40
DI 10.1016/j.jss.2005.01.023
PG 7
WC Surgery
WE Science Citation Index Expanded (SCI-EXPANDED)
SC Surgery
GA 933AR
UT WOS:000229596700006
PM 15916972
DA 2022-10-25
ER

PT J
AU HAVARD, CWH
   FONSECA, V
AF HAVARD, CWH
   FONSECA, V
TI NEW TREATMENT APPROACHES TO MYASTHENIA-GRAVIS
SO DRUGS
LA English
DT Article
RP HAVARD, CWH (corresponding author), ROYAL FREE HOSP,POND ST,LONDON NW3 2QG,ENGLAND.
CR AQUILONIUS SM, 1983, J NEUROL NEUROSUR PS, V46, P929, DOI 10.1136/jnnp.46.10.929
   AQUILONIUS SM, 1980, EUR J CLIN PHARMACOL, V48, P423
   ARGOV Z, 1979, NEW ENGL J MED, V301, P409, DOI 10.1056/NEJM197908233010805
   ARSURA EL, 1986, ARCH INTERN MED, V146, P1365, DOI 10.1001/archinte.146.7.1365
   BELL J, 1986, LANCET, V1, P1058
   BINGLE JP, 1979, BRIT MED J, V1, P1050, DOI 10.1136/bmj.1.6170.1050
   BOREL JF, 1984, TRIANGLE, V23, P153
   BUCKINGHAM JM, 1976, ANN SURG, V184, P453, DOI 10.1097/00000658-197610000-00008
   CALVEY TN, 1977, CLIN PHARMACOL THER, V21, P187
   COHEN DJ, 1984, ANN INTERN MED, V101, P667, DOI 10.7326/0003-4819-101-5-667
   COMPSTON DAS, 1980, BRAIN, V103, P579, DOI 10.1093/brain/103.3.579
   FONSECA VF, 1989, IN PRESS POSTGRADUAT
   GARLEPP MJ, 1983, BRIT MED J, V286, P338, DOI 10.1136/bmj.286.6362.338
   HAVARD CWH, 1983, DRUGS, V26, P174, DOI 10.2165/00003495-198326020-00004
   Kennedy FS, 1937, CAN MED ASSOC J, V37, P216
   KORNFELD P, 1976, MT SINAI J MED, V43, P10
   LINDSTROM JM, 1976, NEUROLOGY, V26, P1054, DOI 10.1212/WNL.26.11.1054
   MERTENS HG, 1981, ANN NY ACAD SCI, V377, P691, DOI 10.1111/j.1749-6632.1981.tb33767.x
   MIER AK, 1985, POSTGRAD MED J, V61, P725, DOI 10.1136/pgmj.61.718.725
   MURPHY J, 1986, NEUROLOGY, V36, P78, DOI 10.1212/WNL.36.1.78
   NEWSOMDAVIS J, 1979, LANCET, V1, P464
   NODA M, 1983, NATURE, V305, P818, DOI 10.1038/305818a0
   OSTERHUIS HJ, 1981, MYASTHENIA GRAVIS PA, P361
   PASCUZZI RM, 1984, ANN NEUROL, V15, P291, DOI 10.1002/ana.410150316
   PIROFSKY B, 1981, ANN NY ACAD SCI, V377, P779, DOI 10.1111/j.1749-6632.1981.tb33775.x
   PLAUCHE WC, 1979, AM J OBSTET GYNECOL, V135, P691, DOI 10.1016/S0002-9378(16)32998-2
   ROWLAND LP, 1980, J NEUROL NEUROSUR PS, V43, P644, DOI 10.1136/jnnp.43.7.644
   ROWLAND LP, 1956, NEUROLOGY, V6, P307, DOI 10.1212/WNL.6.5.307
   TINDALL RSA, 1987, NEW ENGL J MED, V316, P719, DOI 10.1056/NEJM198703193161205
   WHITE MC, 1981, NEUROLOGY, V31, P145, DOI 10.1212/WNL.31.2.145
NR 30
TC 17
Z9 17
U1 0
U2 0
PU ADIS INTERNATIONAL LTD
PI AUCKLAND
PA 41 CENTORIAN DR, PRIVATE BAG 65901, MAIRANGI BAY, AUCKLAND 10, NEW
   ZEALAND
SN 0012-6667
J9 DRUGS
JI Drugs
PD JAN
PY 1990
VL 39
IS 1
BP 66
EP 73
DI 10.2165/00003495-199039010-00006
PG 8
WC Pharmacology & Pharmacy; Toxicology
WE Science Citation Index Expanded (SCI-EXPANDED)
SC Pharmacology & Pharmacy; Toxicology
GA CL997
UT WOS:A1990CL99700007
PM 2178913
DA 2022-10-25
ER

PT J
AU STORMMATHISEN, A
AF STORMMATHISEN, A
TI EPIDEMIOLOGY OF MYASTHENIA-GRAVIS IN NORWAY
SO ACTA NEUROLOGICA SCANDINAVICA
LA English
DT Article
RP STORMMATHISEN, A (corresponding author), UNIV OSLO,RIKSHOSP,DEPT NEUROL,OSLO,NORWAY.
CR GARLAND H, 1956, BMJ-BRIT MED J, V1, P1259, DOI 10.1136/bmj.1.4978.1259
   GUDMUNDSSON KR, 1968, ACTA NEUROL SCAND, V44, P57, DOI 10.1111/j.1600-0404.1968.tb07443.x
   HOKKANEN E, 1969, J NEUROL SCI, V9, P463, DOI 10.1016/0022-510X(69)90090-2
   KURLAND L, 1973, EPIDEMIOLOGY NEUROLO, P144
   KURLAND LT, 1961, MYASTHENIA GRAVIS, P307
   Kurtzke J F, 1978, Adv Neurol, V19, P545
   OOSTERHUIS HJGH, 1981, CLIN NEUROL NEUROSUR, V83, P105, DOI 10.1016/0303-8467(81)90014-7
   OSSERMAN KE, 1971, MT SINAI J MED, V38, P497
   PENNINGTON GW, 1961, MYASTHENIA GRAVIS, P337
   PERLO VP, 1966, NEUROLOGY, V16, P431, DOI 10.1212/WNL.16.5.431
   Simpson JF, 1966, ACTA NEUROL SCAN S23, V42, P1
   STORMMATHISEN A, 1976, ACTA NEUROL SCAND, V54, P120
   STORMMATHISEN A, 1966, ANN NY ACAD SCI, V135, P431, DOI 10.1111/j.1749-6632.1966.tb45491.x
   STORMMATHISEN A, 1961, MYASTHENIA GRAVIS CL, P132
NR 14
TC 55
Z9 58
U1 0
U2 1
PU MUNKSGAARD INT PUBL LTD
PI COPENHAGEN
PA 35 NORRE SOGADE, PO BOX 2148, DK-1016 COPENHAGEN, DENMARK
SN 0001-6314
J9 ACTA NEUROL SCAND
JI Acta Neurol. Scand.
PY 1984
VL 70
IS 4
BP 274
EP 284
PG 11
WC Clinical Neurology
WE Science Citation Index Expanded (SCI-EXPANDED)
SC Neurosciences & Neurology
GA TP933
UT WOS:A1984TP93300003
PM 6507037
DA 2022-10-25
ER

PT J
AU PERLO, VP
   SHAHANI, BT
   HUGGINS, CE
   HUNT, J
   KOSINSKI, K
   POTTS, F
AF PERLO, VP
   SHAHANI, BT
   HUGGINS, CE
   HUNT, J
   KOSINSKI, K
   POTTS, F
TI EFFECT OF PLASMAPHERESIS IN MYASTHENIA-GRAVIS
SO ANNALS OF THE NEW YORK ACADEMY OF SCIENCES
LA English
DT Article
C1 HARVARD UNIV,SCH MED,BOSTON,MA 02115.
   MASSACHUSETTS GEN HOSP,DEPT NEUROL,CLIN NEUROPHYSIOL LAB,BOSTON,MA 02114.
   MASSACHUSETTS GEN HOSP,BLOOD TRANSFUS SERV,BOSTON,MA 02114.
RP PERLO, VP (corresponding author), MASSACHUSETTS GEN HOSP,MYASTHENIA GRAVIS CLIN,BOSTON,MA 02114, USA.
CR DAU PC, 1977, NEW ENGL J MED, V297, P1134, DOI 10.1056/NEJM197711242972102
   DAU PC, 1980, MUSCLE NERVE, V3, P468, DOI 10.1002/mus.880030603
   LISAK RP, 1979, PLASMAPHERESIS IMMUN, P209
   NEWSOMDAVIS J, 1979, PLASMA THERAPY, V1, P17
   NEWSOMDAVIS J, 1979, PLASMAPHERESIS IMMUN, P199
   PATTEN BM, 1979, CURRENT NEUROLOGY, V2, P26
   PINCHING AJ, 1976, LANCET, V2, P1373
   SANDERS DB, 1979, PLASMAPHERESIS IMMUN, P289
NR 8
TC 23
Z9 23
U1 0
U2 0
PU NEW YORK ACAD SCIENCES
PI NEW YORK
PA 2 E 63RD ST, NEW YORK, NY 10021
SN 0077-8923
J9 ANN NY ACAD SCI
JI Ann.NY Acad.Sci.
PY 1981
VL 377
IS DEC
BP 709
EP 724
DI 10.1111/j.1749-6632.1981.tb33769.x
PG 16
WC Multidisciplinary Sciences
WE Science Citation Index Expanded (SCI-EXPANDED)
SC Science & Technology - Other Topics
GA NE127
UT WOS:A1981NE12700050
PM 6951495
DA 2022-10-25
ER

PT J
AU HERTEL, G
   RICKER, K
AF HERTEL, G
   RICKER, K
TI CURARE TEST FOR DIAGNOSING MYASTHENIA-GRAVIS
SO DEUTSCHE MEDIZINISCHE WOCHENSCHRIFT
LA German
DT Article
C1 UNIV WURZBURG,NEUROL KLIN,D-8700 WURZBURG,FED REP GER.
CR Bennett AE, 1943, ARCH NEURO PSYCHIATR, V49, P537, DOI 10.1001/archneurpsyc.1943.02290160059004
   BROWN JC, 1975, J NEUROL NEUROSUR PS, V38, P18, DOI 10.1136/jnnp.38.1.18
   DESMEDT JE, 1973, NEW DEVELOPMENTS ELE, V1, P241
   PELIKAN EW, 1953, NEUROLOGY, V3, P284, DOI 10.1212/WNL.3.4.284
   ROWLAND LP, 1961, MYASTHENIA GRAVIS, P411
   SIMPSON JA, 1974, DISORDERS VOLUNTARY, P668
   STRUPPLER A, 1974, ELEKTROMYOGRAPHIE, P92
   1963, CLINICAL EXAMINATION, P353
NR 8
TC 1
Z9 1
U1 0
U2 0
PU GEORG THIEME VERLAG
PI STUTTGART
PA P O BOX 30 11 20, D-70451 STUTTGART, GERMANY
SN 0012-0472
J9 DEUT MED WOCHENSCHR
JI Dtsch. Med. Wochenschr.
PY 1977
VL 102
IS 3
BP 90
EP 92
DI 10.1055/s-0028-1104848
PG 3
WC Medicine, General & Internal
WE Science Citation Index Expanded (SCI-EXPANDED)
SC General & Internal Medicine
GA CS644
UT WOS:A1977CS64400005
DA 2022-10-25
ER

PT J
AU KORNFELD, P
   SOMLYO, A
   OSSERMAN, KE
AF KORNFELD, P
   SOMLYO, A
   OSSERMAN, KE
TI ROLE OF CALCIUM IN MYASTHENIA GRAVIS
SO ARCHIVES OF NEUROLOGY
LA English
DT Article
CR AXELSSON J, 1958, ACTA PHYSIOL SCAND, V44, P55, DOI 10.1111/j.1748-1716.1958.tb01608.x
   CHERINGTON M, 1968, NEW ENGL J MED, V278, P931, DOI 10.1056/NEJM196804252781704
   DAHLBAECK O, 1961, J PHYSIOL-LONDON, V156, P336, DOI 10.1113/jphysiol.1961.sp006679
   DELCASTILLO J, 1954, J PHYSIOL-LONDON, V124, P553, DOI 10.1113/jphysiol.1954.sp005128
   DELCASTILLO J, 1954, J PHYSIOL-LONDON, V124, P370, DOI 10.1113/jphysiol.1954.sp005114
   DELCASTILLO J, 1952, J PHYSIOL-LONDON, V116, P507, DOI 10.1113/jphysiol.1952.sp004720
   DELCASTILLO J, 1956, PROG BIOPHYS MOL BIO, V6, P122, DOI 10.1016/S0096-4174(18)30106-9
   DELCASTILLO J, 1954, J PHYSIOL-LONDON, V124, P560, DOI 10.1113/jphysiol.1954.sp005129
   Desmedt J E, 1965, Rev Neurol (Paris), V112, P331
   DESMEDT JE, 1966, ANN NY ACAD SCI, V135, P209, DOI 10.1111/j.1749-6632.1966.tb45474.x
   EBASHI S, 1960, J BIOCHEM-TOKYO, V48, P150
   ELMQVIST D, 1964, J PHYSIOL-LONDON, V174, P417, DOI 10.1113/jphysiol.1964.sp007495
   GEORGE WK, 1962, LANCET, V2, P561
   HUBBARD JI, 1967, ANN NY ACAD SCI, V144, P459, DOI 10.1111/j.1749-6632.1967.tb53787.x
   KATZ B, 1964, J PHYSIOL-LONDON, V171, pP10
   KATZ B, 1962, PROC R SOC SER B-BIO, V155, P455, DOI 10.1098/rspb.1962.0012
   LAMBERT EH, 1966, ANN NY ACAD SCI, V135, P367, DOI 10.1111/j.1749-6632.1966.tb45484.x
   LILEY AW, 1956, J PHYSIOL-LONDON, V134, P427, DOI 10.1113/jphysiol.1956.sp005655
   OSSERMAN KE, 1958, ARCH INTERN MED, V102, P72, DOI 10.1001/archinte.1958.00260190074008
   OTSUKA M, 1960, J PHARMACOL EXP THER, V128, P273
   OTSUKA M, 1963, J PHARMACOL EXP THER, V140, P41
   PEACHEY LD, 1959, SCIENCE, V129, P721, DOI 10.1126/science.129.3350.721
   SAMAHA FJ, 1965, J CLIN INVEST, V44, P1425, DOI 10.1172/JCI105248
   STENKNUDSEN O, 1959, ANN NY ACAD SCI, V81, P422
   THESLEFF S, 1966, ANN NY ACAD SCI, V135, P195, DOI 10.1111/j.1749-6632.1966.tb45473.x
NR 25
TC 20
Z9 20
U1 0
U2 0
PU AMER MEDICAL ASSOC
PI CHICAGO
PA 330 N WABASH AVE, STE 39300, CHICAGO, IL 60611-5885 USA
SN 0003-9942
EI 1538-3687
J9 ARCH NEUROL-CHICAGO
JI Arch. Neurol.
PY 1969
VL 21
IS 5
BP 466
EP +
DI 10.1001/archneur.1969.00480170038003
PG 1
WC Clinical Neurology
WE Science Citation Index Expanded (SCI-EXPANDED)
SC Neurosciences & Neurology
GA E4773
UT WOS:A1969E477300003
PM 5344355
DA 2022-10-25
ER

PT J
AU WOLF, SM
   BARROWS, HS
AF WOLF, SM
   BARROWS, HS
TI MYASTHENIA GRAVIS AND SYSTEMIC LUPUS ERYTHEMATOSUS
SO ARCHIVES OF NEUROLOGY
LA English
DT Article
CR ADAMS RD, 1962, DISEASES MUSCLE STUD, P636
   ADNER MM, 1964, NEW ENGL J MED, V271, P1327, DOI 10.1056/NEJM196412242712601
   ALARCONSEGOVIA D, 1963, LANCET, V2, P662
   ALEXANDER WRM, 1960, ANN RHEUM DIS, V19, P338, DOI 10.1136/ard.19.4.338
   DENNEY D, 1961, NEUROLOGY, V11, P710, DOI 10.1212/WNL.11.8.710
   EHRENFELD E, 1961, LANCET, V1, P1138
   FELTKAMP TE, 1963, LANCET, V1, P667
   FRENKEL M, 1964, ARCH NEUROL-CHICAGO, V11, P613, DOI 10.1001/archneur.1964.00460240045006
   FUNKHOUSER J, 1961, NEW ENGL J MED, V264, P34, DOI 10.1056/NEJM196101052640108
   GOLDIN H, 1963, ARTHRITIS RHEUM, V6, P272
   GOOD RA, 1962, THYMUS IMMUIOBIOL ED, P668
   GREENE R, 1961, 2 P INT S MYASTH GRA, P282
   HARVEY AM, 1954, MEDICINE, V33, P291, DOI 10.1097/00005792-195412000-00001
   HELYER BJ, 1963, LANCET, V2, P1026
   HESS EV, 1962, THYMUS IMMUNOLOGY, P668
   HESS EV, 1964, PERSONAL COMMUNICATI
   HOLMES MC, 1963, ANN INTERN MED, V59, P265, DOI 10.7326/0003-4819-59-3-265
   HOLMES MC, 1961, LANCET, V2, P638
   HUTCHINS GM, 1964, B JOHNS HOPKINS HOSP, V115, P355
   KOUGH RH, 1964, ANN INTERN MED, V61, P308, DOI 10.7326/0003-4819-61-2-308
   LARSSON O, 1963, LANCET, V2, P665
   MACKAY IR, 1963, LANCET, V2, P667
   MACKAY IR, 1964, AUSTRALAS ANN MED, V13, P5, DOI 10.1111/imj.1964.13.1.5
   MAKELA TE, 1964, ACTA MED SCAND, V175, P777
   Osserman K, 1958, MYASTHENIA GRAVIS
   OSSERMAN KE, 1965, PERSONAL COMMUNICATI
   PIEMME TE, 1964, ANN INTERN MED, V60, P130, DOI 10.7326/0003-4819-60-1-130
   ROWLAND L P, 1961, Int J Neurol, V2, P207
   ROWLAND LP, 1955, NEUROLOGY, V5, P612, DOI 10.1212/WNL.5.9.612
   ROWLAND LP, 1961, RES PUBL ASSOC RES N, V38, P548
   ROWLAND LP, 1961, 2 P INT S MYASTH GRA, P431
   Simpson JA, 1960, SCOT MED J, V5, P419, DOI [DOI 10.1177/003693306000501001, 10.1177/003693306000501001]
   SIMPSON JA, 1965, PERSONAL COMMUNICATI
   STRAUSS AJL, 1960, P SOC EXP BIOL MED, V105, P134
   STRAUSS AL, TO BE PUBLISHED
   Thomas L, 1943, P SOC EXP BIOL MED, V52, P121
   VIETS HR, 1961, 2 P INT S MYASTH  ED, P282
   VIETS HR, 1961, 2 P INT S MYASTH  ED, P431
   WAKSMAN BH, 1962, MEDICINE, V41, P93, DOI 10.1097/00005792-196205000-00001
   WEIR DM, 1964, LANCET, V1, P749
   WHITE RG, 1962, LANCET, V2, P120
   WOLF JK, 1963, J LAB CLIN MED, V61, P230
   WOLF SM, UNPUBLISHED DATA
   WOLF SM, TO BE PUBLISHED
NR 44
TC 37
Z9 38
U1 0
U2 2
PU AMER MEDICAL ASSOC
PI CHICAGO
PA 515 N STATE ST, CHICAGO, IL 60610
SN 0003-9942
J9 ARCH NEUROL-CHICAGO
JI Arch. Neurol.
PY 1966
VL 14
IS 3
BP 254
EP &
DI 10.1001/archneur.1966.00470090026003
PG 0
WC Clinical Neurology
WE Science Citation Index Expanded (SCI-EXPANDED)
SC Neurosciences & Neurology
GA 73907
UT WOS:A19667390700003
PM 5905073
DA 2022-10-25
ER

PT J
AU HAUSMANOWAPETRUSEWICZ, I
   BLASZCZYK, M
   JABLONSKA, S
AF HAUSMANOWAPETRUSEWICZ, I
   BLASZCZYK, M
   JABLONSKA, S
TI COEXISTENCE OF SCLEROMYOSITIS ASSOCIATED WITH PM-SCL ANTIBODY AND
   MYASTHENIA
SO NEUROMUSCULAR DISORDERS
LA English
DT Article
DE MYASTHENIA; SCLEROMYOSITIS; AUTOIMMUNE MYOPATHY
ID GRAVIS; POLYMYOSITIS; THYMOMA
AB Myasthenia gravis coexists in about 15% of the cases with other autoimmune diseases. Association with polymyositis or dermatomyositis is very rare, although myasthenic reaction is not infrequent in typical polymyositis and myopathic changes may occur in cases of myasthenia. This is the first case of coexistence of myasthenia and scleromyositis, associated with PM-Scl antibody as an immune marker. The patient was found to have persistent thymus. Myasthenia preceded scleromyositis for 9 yr, was at periods asymptomatic, and recurred simultaneously with development of scleromyositis. Scleromyositis should be added to the list of autoimmune disorders coexistent with myasthenia.
C1 WARSAW ACAD MED & HOSP,DEPT DERMATOL,WARSAW,POLAND.
RP HAUSMANOWAPETRUSEWICZ, I (corresponding author), POLISH ACAD SCI,MED RES CTR,NEUROMUSCULAR UNIT,BANACHA 1A,PL-02097 WARSAW,POLAND.
CR BEHAN WMH, 1982, ACTA NEUROPATHOL, V57, P221, DOI 10.1007/BF00685393
   BLASZCZYK M, 1990, BRIT J DERMATOL, V123, P421
   CAQUET R, 1974, NOUV PRESSE MED, V3, P743
   DELAESPRIELLA J, 1992, ANN DERMATOL VENER, V119, P840
   ENGEL AG, 1986, MYOLOGY, P1930
   HAUSMANOWAPETRU.I, 1965, SCHWEIZ ARCH NEUROL, V95, P233
   JABLONSKA S, 1993, CLIN DERMATOL, V10, P457
   JOHNS TR, 1971, ANN NY ACAD SCI, V183, P64, DOI 10.1111/j.1749-6632.1971.tb30742.x
   LINDSTROM J, 1977, CLIN IMMUNOL IMMUNOP, V7, P36, DOI 10.1016/0090-1229(77)90027-7
   NAMBA T, 1973, J NEUROL SCI, V20, P231, DOI 10.1016/0022-510X(73)90033-6
   OOSTERHUIS HJG, 1984, MYASTHENIA GRAVIS, P118
   OSSERMAN KE, 1971, MT SINAI J MED, V38, P497
   PIRSKANEN R, 1977, ACTA NEUROL SCAND, V56, P365
   REICHLIN M, 1984, J CLIN IMMUNOL, V4, P40, DOI 10.1007/BF00915286
   WEILLER PJ, 1984, ANN MED INTERNE, V135, P299
NR 15
TC 9
Z9 10
U1 0
U2 0
PU PERGAMON-ELSEVIER SCIENCE LTD
PI OXFORD
PA THE BOULEVARD, LANGFORD LANE, KIDLINGTON, OXFORD, ENGLAND OX5 1GB
SN 0960-8966
J9 NEUROMUSCULAR DISORD
JI Neuromusc. Disord.
PD MAR
PY 1995
VL 5
IS 2
BP 145
EP 147
DI 10.1016/0960-8966(94)00040-G
PG 3
WC Clinical Neurology; Neurosciences
WE Science Citation Index Expanded (SCI-EXPANDED)
SC Neurosciences & Neurology
GA QL620
UT WOS:A1995QL62000008
PM 7767094
DA 2022-10-25
ER

PT J
AU Van Kempen, GTH
   Trip, SA
   Molenaar, PC
AF Van Kempen, GTH
   Trip, SA
   Molenaar, PC
TI Acetylcholinesterase activity of skeletal muscle in a non-immunogenic
   model for myasthenia gravis in rats
SO JOURNAL OF NEURAL TRANSMISSION
LA English
DT Article
DE acetylcholine receptor (nicotinic); acetylcholinesterase;
   alpha-bungarotoxin; skeletal muscle; myasthenia gravis
ID MOLECULAR-FORMS; SLOW; DENERVATION; ADAPTATION; RECEPTORS; EXERCISE;
   INCREASE; RELEASE
AB Myasthenia gravis is caused by an autoimmune attack to acetylcholine receptors of skeletal muscle. Acetylcholine release from motor nerve terminals is upregulated in patients with myasthenia gravis and also in rat "myasthenic" models, dependent on the reduction of the number of acetylcholine receptors. This study addresses the question as to whether at "myasthenic" endplates there are changes in the activity of acetylcholinesterase. To this end we studied acetylcholinesterase activity in junctional and extrajunctional regions of dilator naris, extensor digitorum longus, and hemidiaphragm muscles from rats with alpha-bungarotoxin-induced myasthenia gravis. In all studied muscles from "myasthenic" rats there was no significant change of junctional acetylcholinesterase activity. In contrast, in dilator naris and extensor digitorum longus muscles, there was a 60% and 30% increase of extrajunctional acetylcholinesterase activity. There was no significant change in the extrajunctional activity in hemidiaphragm muscles. Velocity sedimentation analysis revealed that the increase in extrajunctional activity in extensor digitorum longus muscles could be attributed to an increase of the activity of the G(4) form of acetylcholinesterase. Treatment of rats with 6.4 mu gh(-1) neostigmine bromide for 29 days had no influence on junctional and extrajunctional acetylcholinesterase activity of extensor digitorum longus muscles from rats with alpha-bungarotoxin-induced myasthenia gravis.
C1 Leiden Univ, Dept Physiol, Ctr Med, Div Membrane Physiol & Pharmacol, NL-2300 RC Leiden, Netherlands.
RP Van Kempen, GTH (corresponding author), Leiden Univ, Dept Physiol, Ctr Med, Div Membrane Physiol & Pharmacol, POB 9604, NL-2300 RC Leiden, Netherlands.
CR BoudreauLarviere C, 1997, AM J PHYSIOL-CELL PH, V272, pC68, DOI 10.1152/ajpcell.1997.272.1.C68
   CARSON S, 1979, FEBS LETT, V97, P348, DOI 10.1016/0014-5793(79)80119-2
   CRNEFINDERLE N, 1995, J NEUROSCI RES, V41, P745, DOI 10.1002/jnr.490410605
   FERNANDEZ HL, 1988, J APPL PHYSIOL, V65, P2245, DOI 10.1152/jappl.1988.65.5.2245
   FERNANDEZ HL, 1992, NEUROCHEM RES, V17, P115, DOI 10.1007/BF00966872
   GISIGER V, 1994, EUR J NEUROSCI, V6, P673, DOI 10.1111/j.1460-9568.1994.tb00979.x
   HODGESSAVOLA CA, 1991, J NEUROCHEM, V56, P1423, DOI 10.1111/j.1471-4159.1991.tb11441.x
   ITO Y, 1978, BRAIN, V101, P345, DOI 10.1093/brain/101.2.345
   JASMIN BJ, 1991, J APPL PHYSIOL, V70, P2485, DOI 10.1152/jappl.1991.70.6.2485
   JASMIN BJ, 1990, J NEUROSCI, V10, P1444
   KRAGIE L, 1994, ENDOCR RES, V20, P47, DOI 10.1080/07435809409035855
   LAPORTE S, 1993, J NEUROL SCI, V117, P92
   MASSOULIE J, 1982, ANNU REV NEUROSCI, V5, P57, DOI 10.1146/annurev.ne.05.030182.000421
   MASSOULIE J, 1993, PROG NEUROBIOL, V41, P31, DOI 10.1016/0301-0082(93)90040-Y
   MILEDI R, 1984, J PHYSIOL-LONDON, V349, P663, DOI 10.1113/jphysiol.1984.sp015180
   MILEDI R, 1982, PROC R SOC SER B-BIO, V214, P153, DOI 10.1098/rspb.1982.0002
   MOLENAAR PC, 1990, J PHYSIOL-LONDON, V420, pP25
   MOLENAAR PC, 1993, NEUROPHARMACOLOGY, V32, P373, DOI 10.1016/0028-3908(93)90159-Z
   MOLENAAR PC, 1991, EUR J PHARMACOL, V196, P93, DOI 10.1016/0014-2999(91)90413-K
   MOLENAAR PC, 1991, J AUTOIMMUN, V4, pR26
   PLOMP JJ, 1992, J PHYSIOL-LONDON, V458, P487, DOI 10.1113/jphysiol.1992.sp019429
   PLOMP JJ, 1995, ANN NEUROL, V37, P627, DOI 10.1002/ana.410370513
   POTTER LT, 1967, J PHARMACOL EXP THER, V156, P500
   SKETELJ J, 1991, CELL MOL NEUROBIOL, V11, P35, DOI 10.1007/BF00712799
   SKETELJ J, 1993, J NEUROCHEM, V61, P501
   VANKEMPEN GTH, 1994, J PHYSIOL-LONDON, V478, P229, DOI 10.1113/jphysiol.1994.sp020245
   VANKEMPEN GTH, 1990, J NEUROL SCI S, V98, P279
   VINCENT A, 1980, PHYSIOL REV, V60, P756, DOI 10.1152/physrev.1980.60.3.756
NR 28
TC 2
Z9 2
U1 0
U2 0
PU SPRINGER-VERLAG WIEN
PI VIENNA
PA SACHSENPLATZ 4-6, PO BOX 89, A-1201 VIENNA, AUSTRIA
SN 0300-9564
J9 J NEURAL TRANSM
JI J. Neural Transm.
PY 1999
VL 106
IS 5-6
BP 423
EP 431
DI 10.1007/s007020050169
PG 9
WC Clinical Neurology; Neurosciences
WE Science Citation Index Expanded (SCI-EXPANDED)
SC Neurosciences & Neurology
GA 205FW
UT WOS:000080811500006
PM 10443548
DA 2022-10-25
ER

PT J
AU Endler, S
AF Endler, S
TI Basic treatment of myasthenia gravis - Corticosteroids
SO AKTUELLE NEUROLOGIE
LA German
DT Article
C1 Klinikum Erfurt GmbH, Neurol Klin, D-99089 Erfurt, Germany.
RP Endler, S (corresponding author), Klinikum Erfurt GmbH, Neurol Klin, Nordhauser Str 74, D-99089 Erfurt, Germany.
CR DALAKAS M, 1990, NEUROL CLIN, V8, P93, DOI 10.1016/S0733-8619(18)30375-X
   JERUSALEM F, 1991, MUSKELERKRANKUNGEN
   Nix WA, 1997, NERVENARZT, V68, P85, DOI 10.1007/s001150050102
   ROSENER M, 1996, KORTIKOIDTHERAPIE NE, V67, P983
   SCHUMM F, 1993, THERAPIE VERLAUF NEU, P1021
   TOYKA KV, 1994, NERVENHEILKUNDE, V13, P8
NR 6
TC 0
Z9 0
U1 0
U2 1
PU GEORG THIEME VERLAG
PI STUTTGART
PA P O BOX 30 11 20, D-70451 STUTTGART, GERMANY
SN 0302-4350
J9 AKTUEL NEUROL
JI Aktuelle Neurol.
PD JUN
PY 1998
VL 25
SU 2
BP S46
EP S47
DI 10.1055/s-2007-1017721
PG 2
WC Clinical Neurology
WE Science Citation Index Expanded (SCI-EXPANDED)
SC Neurosciences & Neurology
GA ZY968
UT WOS:000074681600010
DA 2022-10-25
ER

PT J
AU Schalke, B
AF Schalke, B
TI Clinical characteristics of myasthenia gravis patients
SO AKTUELLE NEUROLOGIE
LA German
DT Article
C1 Univ Regensburg, Neurol Klin, Bezirksklinikum, D-93042 Regensburg, Germany.
RP Schalke, B (corresponding author), Univ Regensburg, Neurol Klin, Bezirksklinikum, D-93042 Regensburg, Germany.
NR 0
TC 1
Z9 1
U1 0
U2 0
PU GEORG THIEME VERLAG
PI STUTTGART
PA P O BOX 30 11 20, D-70451 STUTTGART, GERMANY
SN 0302-4350
J9 AKTUEL NEUROL
JI Aktuelle Neurol.
PD JUN
PY 1998
VL 25
SU 2
BP S28
EP S29
DI 10.1055/s-2007-1017714
PG 2
WC Clinical Neurology
WE Science Citation Index Expanded (SCI-EXPANDED)
SC Neurosciences & Neurology
GA ZY968
UT WOS:000074681600003
DA 2022-10-25
ER

PT J
AU MARCHIORI, PE
   DOSREIS, M
   QUEVEDO, ME
   SCAFF, M
   COSSERMELLI, W
   ASSIS, JL
   DEOLIVEIRA, RM
AF MARCHIORI, PE
   DOSREIS, M
   QUEVEDO, ME
   SCAFF, M
   COSSERMELLI, W
   ASSIS, JL
   DEOLIVEIRA, RM
TI ACETYLCHOLINE-RECEPTOR ANTIBODY IN MYASTHENIA-GRAVIS
SO ACTA NEUROLOGICA SCANDINAVICA
LA English
DT Article
RP MARCHIORI, PE (corresponding author), UNIV SAO PAULO,SCH MED,FAC MED,DEPT NEUROL,RHEUMATOL LAB,AV DR ARNALDO 445-3,BR-01246 SAO PAULO,SP,BRAZIL.
CR ELIAS SB, 1979, ANN NEUROL, V6, P72, DOI 10.1002/ana.410060119
   LINDSTROM J, 1980, MANUAL CLIN IMMUNOLO, P386
   MITTAG TW, 1984, J CLIN IMMUNOASSAY, V6, P25
   Nastuk WLO., 1956, REDUCTION SERUM COMP, V15, P135
   SIMPSON MJ, 1982, J NEUROIMMUNOL, V3, P337
   STRAUSS AJL, 1960, P SOC EXP BIOL MED, V105, P184
   VIANA VST, 1986, ACTA NEUROL SCAND, V73, P599, DOI 10.1111/j.1600-0404.1986.tb04606.x
NR 7
TC 0
Z9 0
U1 0
U2 0
PU MUNKSGAARD INT PUBL LTD
PI COPENHAGEN
PA 35 NORRE SOGADE, PO BOX 2148, DK-1016 COPENHAGEN, DENMARK
SN 0001-6314
J9 ACTA NEUROL SCAND
JI Acta Neurol. Scand.
PD NOV
PY 1989
VL 80
IS 5
BP 387
EP 389
DI 10.1111/j.1600-0404.1989.tb03898.x
PG 3
WC Clinical Neurology
WE Science Citation Index Expanded (SCI-EXPANDED)
SC Neurosciences & Neurology
GA AZ417
UT WOS:A1989AZ41700002
PM 2589004
DA 2022-10-25
ER

PT J
AU NEWSOMDAVIS, J
   HARCOURT, G
   SOMMER, N
   BEESON, D
   WILLCOX, N
   ROTHBARD, JB
AF NEWSOMDAVIS, J
   HARCOURT, G
   SOMMER, N
   BEESON, D
   WILLCOX, N
   ROTHBARD, JB
TI T-CELL REACTIVITY IN MYASTHENIA-GRAVIS
SO JOURNAL OF AUTOIMMUNITY
LA English
DT Article
C1 IMPERIAL CANC RES FUND, MOLEC IMMUNOL LAB, LONDON WC2A 3PX, ENGLAND.
RP NEWSOMDAVIS, J (corresponding author), UNIV OXFORD, JOHN RADCLIFFE HOSP, INST MOLEC MED, DEPT CLIN NEUROL, NEUROSCI GRP, OXFORD OX3 9DU, ENGLAND.
CR BARKAS T, 1988, J BIOL CHEM, V263, P5916
   BEESON D, 1989, BIOCHEM SOC T, V17, P219, DOI 10.1042/bst0170219
   COMPSTON DAS, 1980, BRAIN, V103, P579, DOI 10.1093/brain/103.3.579
   DEMAINE AG, 1987, ANN NY ACAD SCI, V505, P800, DOI 10.1111/j.1749-6632.1987.tb51374.x
   ENGEL AG, 1980, J NEUROL NEUROSUR PS, V43, P577, DOI 10.1136/jnnp.43.7.577
   HARCOURT GC, 1988, J CLIN INVEST, V82, P1295, DOI 10.1172/JCI113729
   HOHLFELD R, 1984, NATURE, V310, P244, DOI 10.1038/310244a0
   HOHLFELD R, 1988, J CLIN INVEST, V81, P657, DOI 10.1172/JCI113369
   HOHLFELD R, 1985, J IMMUNOL, V135, P2393
   LENNON VA, 1985, P NATL ACAD SCI USA, V82, P8805, DOI 10.1073/pnas.82.24.8805
   NEWSOMDAVIS J, 1986, DIS NERV SYST, P269
   NODA M, 1983, NATURE, V305, P818, DOI 10.1038/305818a0
   ROTHBARD JB, 1988, EUR MOL BIOL ORG J, V7, P99
   TZARTOS SJ, 1988, P NATL ACAD SCI USA, V85, P2899, DOI 10.1073/pnas.85.9.2899
   VINCENT A, 1980, J NEUROL NEUROSUR PS, V43, P590, DOI 10.1136/jnnp.43.7.590
   WHITING P, 1985, EUR J BIOCHEM, V150, P533, DOI 10.1111/j.1432-1033.1985.tb09054.x
   WOOD H, 1989, BIOCHEM SOC T, V17, P220, DOI 10.1042/bst0170220
NR 17
TC 52
Z9 52
U1 0
U2 0
PU ACADEMIC PRESS LTD- ELSEVIER SCIENCE LTD
PI LONDON
PA 24-28 OVAL RD, LONDON NW1 7DX, ENGLAND
SN 0896-8411
EI 1095-9157
J9 J AUTOIMMUN
JI J. Autoimmun.
PD JUN
PY 1989
VL 2
SU S
BP 101
EP 108
DI 10.1016/0896-8411(89)90121-2
PG 8
WC Immunology
WE Science Citation Index Expanded (SCI-EXPANDED)
SC Immunology
GA AE299
UT WOS:A1989AE29900011
PM 2476140
DA 2022-10-25
ER

PT J
AU KORNFELD, P
   AMBINDER, EP
   MITTAG, T
   BENDER, AN
   PAPATESTAS, AE
   GOLDBERG, J
   GENKINS, G
AF KORNFELD, P
   AMBINDER, EP
   MITTAG, T
   BENDER, AN
   PAPATESTAS, AE
   GOLDBERG, J
   GENKINS, G
TI PLASMAPHERESIS IN REFRACTORY GENERALIZED MYASTHENIA-GRAVIS
SO ARCHIVES OF NEUROLOGY
LA English
DT Article
C1 MT SINAI HOSP & MED CTR,DEPT MED,NEW YORK,NY 10029.
   MT SINAI HOSP & MED CTR,DEPT PHARMACOL,NEW YORK,NY 10029.
   MT SINAI HOSP & MED CTR,DEPT NEOPLAST DIS,NEW YORK,NY 10029.
   MT SINAI HOSP & MED CTR,DEPT NEUROL,NEW YORK,NY 10029.
   MT SINAI HOSP & MED CTR,DEPT SURG,NEW YORK,NY 10029.
   MT SINAI HOSP & MED CTR,DEPT BIOSTAT,NEW YORK,NY 10029.
OI Goldberg, Judith D./0000-0003-3758-6976
FU NINDS NIH HHS [1 K07NS0027-01, NS-10124] Funding Source: Medline
CR BEHAN PO, 1979, LANCET, V2, P438
   Dau, 1979, PLASMAPHERESIS IMMUN, P229
   DAU PC, 1977, NEW ENGL J MED, V297, P1134, DOI 10.1056/NEJM197711242972102
   DAU PC, 1980, MUSCLE NERVE, V3, P468, DOI 10.1002/mus.880030603
   GENKINS G, 1975, AM J MED, V58, P517, DOI 10.1016/0002-9343(75)90125-4
   JOHNS TR, 1980, APR PLASM WORKSH NEW
   KORNFELD P, 1978, MT SINAI J MED, V45, P106
   KORNFELD P, UNPUBLISHED
   LISAK RP, 1980, APR PLASM WORKSH NEW
   LISAK RP, 1979, PLASMAPHERESIS IMMUN, P209
   MITTAG T, 1976, NEW ENGL J MED, V294, P691, DOI 10.1056/NEJM197603252941303
   NEWSOMDAVIS J, 1978, NEUROLOGY, V28, P266, DOI 10.1212/WNL.28.3.266
   NEWSOMDAVIS J, 1979, PLASMAPHERESIS IMMUN, P199
   OSSERMAN KE, 1958, ARCH INTERN MED, V102, P72, DOI 10.1001/archinte.1958.00260190074008
   PAPATESTAS AE, 1979, DEC ANN SCI M MYASTH
   RICHMAN DP, 1980, NATURE, V286, P738, DOI 10.1038/286738a0
   RILEY TL, 1980, ANN INTERN MED, V92, P713, DOI 10.7326/0003-4819-92-5-713_1
   SANDERS DB, 1980, 6TH INT SCI C DIS MO
   VINCENT A, 1980, PHYSIOL REV, V60, P756, DOI 10.1152/physrev.1980.60.3.756
NR 19
TC 56
Z9 58
U1 0
U2 1
PU AMER MEDICAL ASSOC
PI CHICAGO
PA 515 N STATE ST, CHICAGO, IL 60610
SN 0003-9942
J9 ARCH NEUROL-CHICAGO
JI Arch. Neurol.
PY 1981
VL 38
IS 8
BP 478
EP 481
DI 10.1001/archneur.1981.00510080040003
PG 4
WC Clinical Neurology
WE Science Citation Index Expanded (SCI-EXPANDED)
SC Neurosciences & Neurology
GA MA311
UT WOS:A1981MA31100002
PM 7247783
DA 2022-10-25
ER

PT J
AU BERGMANS, J
AF BERGMANS, J
TI PHYSIOPATHOLOGY OF MYASTHENIA-GRAVIS - A REVIEW
SO ANNALES DE CHIRURGIE
LA French
DT Article
RP BERGMANS, J (corresponding author), CATHOLIC UNIV LOUVAIN, UNITE NFYC, FONDS NATL RECH SCI, NEUROPHYSIOL CLIN LAB, B-1200 BRUSSELS, BELGIUM.
CR ABDOU NI, 1974, NEW ENGL J MED, V291, P1271, DOI 10.1056/NEJM197412122912403
   ABRAMSKY O, 1976, J IMMUNOL, V117, P225
   ABRAMSKY O, 1975, ARCH NEUROL-CHICAGO, V32, P684, DOI 10.1001/archneur.1975.00490520054008
   ABRAMSKY O, 1975, CLIN EXP IMMUNOL, V19, P11
   AHARONOV A, 1975, P NATL ACAD SCI USA, V72, P1456, DOI 10.1073/pnas.72.4.1456
   AHARONOV A, 1975, IMMUNOCHEMISTRY, V12, P765, DOI 10.1016/0019-2791(75)90227-X
   AHARONOV A, 1975, LANCET, V2, P340
   AHARONOV A, 1977, IMMUNOCHEMISTRY, V14, P129, DOI 10.1016/0019-2791(77)90291-9
   ALBUQUERQUE EX, 1976, EXP NEUROL, V51, P536, DOI 10.1016/0014-4886(76)90179-5
   ALMON RR, 1975, BIOCHIM BIOPHYS ACTA, V393, P66, DOI 10.1016/0005-2795(75)90217-2
   ALMON RR, 1974, SCIENCE, V186, P55, DOI 10.1126/science.186.4158.55
   ANDERSON MJ, 1974, J PHYSIOL-LONDON, V237, P385, DOI 10.1113/jphysiol.1974.sp010487
   APPEL SH, 1975, NEW ENGL J MED, V293, P760, DOI 10.1056/NEJM197510092931508
   APPEL SH, 1977, P NATL ACAD SCI USA, V74, P2130, DOI 10.1073/pnas.74.5.2130
   BARNARD EA, 1971, NATURE, V234, P207, DOI 10.1038/234207a0
   BENDER AN, 1975, LANCET, V1, P607
   BERGH N P, 1953, Scand J Clin Lab Invest, V5 Suppl 5, P5
   BERGMANS J, 1976, Electromyography and Clinical Neurophysiology, V16, P337
   BERGMANS J, 1975, 5TH INT C EL ROCH, V3
   BERGUM GE, 1975, FIBONACCI QUART, V13, P19
   BEVAN S, 1976, NATURE, V260, P438, DOI 10.1038/260438a0
   BIRNBAUM G, 1976, ANN NY ACAD SCI, V274, P527, DOI 10.1111/j.1749-6632.1976.tb47713.x
   BUCKINGHAM JM, 1976, ANN SURG, V184, P453, DOI 10.1097/00000658-197610000-00008
   CASTLEMAN B, 1966, ANN NY ACAD SCI, V135, P496, DOI 10.1111/j.1749-6632.1966.tb45497.x
   CHURCHILLDAVIDS.HC, 1951, P ROY SOC MED, V179, P13
   CHURCHILLDAVIDSON HC, 1953, J PHYSIOL-LONDON, V122, P252, DOI 10.1113/jphysiol.1953.sp004996
   CLEMENTI F, 1976, J NEUROPATH EXP NEUR, V35, P665, DOI 10.1097/00005072-197611000-00005
   CONTITRONCONI B, 1978, LANCET, V1, P46
   CONTITRONCONI BM, 1977, J NEUROPATH EXP NEUR, V36, P157, DOI 10.1097/00005072-197701000-00013
   CONTITRONCONI BM, ADV CYTOPHARMACOLOGY, V3
   COOK JD, 1977, NEUROLOGY, V27, P365
   DAU PC, 1977, NEW ENGL J MED, V297, P1134, DOI 10.1056/NEJM197711242972102
   DAWKINS RL, 1976, ANN NY ACAD SCI, V274, P461, DOI 10.1111/j.1749-6632.1976.tb47707.x
   DAWKINS RL, 1975, CLIN EXP IMMUNOL, V21, P185
   DECROUSAZ G, 1978, LANCET, V1, P47
   DESMEDT JE, 1966, ANN NY ACAD SCI, V135, P209, DOI 10.1111/j.1749-6632.1966.tb45474.x
   DESMEDT JE, 1958, NATURE, V182, P1673, DOI 10.1038/1821673a0
   DEVREOTES PN, 1975, J CELL BIOL, V65, P335, DOI 10.1083/jcb.65.2.335
   DRACHMAN DB, 1976, ANN NY ACAD SCI, V274, P226, DOI 10.1111/j.1749-6632.1976.tb47688.x
   DRACHMAN DB, 1978, NEW ENGL J MED, V298, P1116, DOI 10.1056/NEJM197805182982004
   DRACHMAN DB, 1978, NEW ENGL J MED, V298, P136, DOI 10.1056/NEJM197801192980305
   ELIAS SB, 1976, LIFE SCI, V18, P1031, DOI 10.1016/0024-3205(76)90134-X
   ELMQVIST D, 1964, J PHYSIOL-LONDON, V174, P417, DOI 10.1113/jphysiol.1964.sp007495
   ENGEL AG, 1977, MAYO CLIN PROC, V52, P267
   ENGEL AG, 1971, ANN NY ACAD SCI, V183, P46, DOI 10.1111/j.1749-6632.1971.tb30741.x
   ENGEL AG, 1977, NEUROLOGY, V27, P307, DOI 10.1212/WNL.27.4.307
   ENGEL AG, 1976, ANN NY ACAD SCI, V274, P60, DOI 10.1111/j.1749-6632.1976.tb47676.x
   ENGEL AG, 1973, NEW DEVELOPMENTS ELE, V1, P196
   ENGEL WK, 1977, LANCET, V1, P1310
   ENGEL WK, 1974, ANN INTERN MED, V81, P225, DOI 10.7326/0003-4819-81-2-225
   FAMBROUGH DM, 1973, SCIENCE, V182, P293, DOI 10.1126/science.182.4109.293
   FAMBROUGH DM, 1972, SCIENCE, V176, P189, DOI 10.1126/science.176.4031.189
   FERTUCK H C, 1974, Proceedings of the National Academy of Sciences of the United States of America, V71, P1376, DOI 10.1073/pnas.71.4.1376
   FUCHS S, 1976, NATURE, V263, P329, DOI 10.1038/263329a0
   FUCHS S, ADV CYTOPHARMACOLOGY, V3
   Fudenberg H.H., 1972, BASIC IMMUNOGENETICS
   FULPIUS BW, 1976, ANN NY ACAD SCI, V274, P116, DOI 10.1111/j.1749-6632.1976.tb47680.x
   GENKINS G, 1975, AM J MED, V58, P517, DOI 10.1016/0002-9343(75)90125-4
   GRANATO DA, 1976, P NATL ACAD SCI USA, V73, P2872, DOI 10.1073/pnas.73.8.2872
   GREEN DPL, 1975, PROC R SOC SER B-BIO, V189, P57, DOI 10.1098/rspb.1975.0041
   GROB D, 1956, B JOHNS HOPKINS HOSP, V99, P136
   GROB D, 1956, B JOHNS HOPKINS HOSP, V99, P115
   GROB D, 1955, AM J MED, V19, P684, DOI 10.1016/S0002-9343(55)80008-3
   GROB D, 1966, ANN NY ACAD SCI, V135, P247, DOI 10.1111/j.1749-6632.1966.tb45475.x
   GROB D, 1955, J HOPK HOSP B, V99, P153
   Harvey AM, 1941, B JOHNS HOPKINS HOSP, V69, P1
   HARVEY AM, 1941, JOHNS HOPKINS HOSP B, V69, P566
   HAVARD CWH, 1977, BRIT MED J, V2, P1008, DOI 10.1136/bmj.2.6093.1008
   HEILBRONN E, 1974, J NEUROCHEM, V22, P315, DOI 10.1111/j.1471-4159.1974.tb11597.x
   HEILBRONNER E, 1975, J NEUROL SCI, V24, P59, DOI 10.1016/0022-510X(75)90008-8
   HEINEMANN S, 1977, P NATL ACAD SCI USA, V74, P3090, DOI 10.1073/pnas.74.7.3090
   HEUSER JE, 1973, J CELL BIOL, V57, P315, DOI 10.1083/jcb.57.2.315
   HEUSER JE, 1974, J NEUROCYTOL, V3, P109, DOI 10.1007/BF01111936
   HUANG SW, 1977, J NEUROL NEUROSUR PS, V40, P1053, DOI 10.1136/jnnp.40.11.1053
   Hubbard J I, 1970, Prog Biophys Mol Biol, V21, P33
   ITO Y, 1976, PROC R SOC SER B-BIO, V192, P475, DOI 10.1098/rspb.1976.0025
   JOHNS RJ, 1955, AM J MED, V19, P679, DOI 10.1016/S0002-9343(55)80007-1
   JOHNS RJ, 1956, B JOHNS HOPKINS HOSP, V99, P125
   JOLLY F, 1895, BERL KLIN WOCHENSCHR, V32, P1
   KAO I, 1977, SCIENCE, V196, P527, DOI 10.1126/science.850793
   KAO I, 1977, SCIENCE, V195, P74, DOI 10.1126/science.831257
   KARLSSON E, 1972, FEBS LETT, V28, P107, DOI 10.1016/0014-5793(72)80688-4
   Katz B, 1969, RELEASE NEURAL TRANS
   LAMBERT EH, 1976, ANN NY ACAD SCI, V274, P300, DOI 10.1111/j.1749-6632.1976.tb47694.x
   LEE CY, 1970, CLIN TOXICOL, V3, P457, DOI 10.3109/15563657008990119
   LENNON VA, 1976, IMMUNOL COMMUN, V5, P323, DOI 10.3109/08820137609044283
   LENNON VA, 1978, J EXP MED, V147, P973, DOI 10.1084/jem.147.4.973
   LENNON VA, 1975, J EXP MED, V141, P1365, DOI 10.1084/jem.141.6.1365
   LENNON VA, 1971, LANCET, V1, P630
   LENNON VA, 1976, ANN NY ACAD SCI, V274, P283, DOI 10.1111/j.1749-6632.1976.tb47693.x
   LINDSTROM J, 1977, CLIN IMMUNOL IMMUNOP, V7, P36, DOI 10.1016/0090-1229(77)90027-7
   LINDSTROM JM, 1976, ANN NY ACAD SCI, V274, P254, DOI 10.1111/j.1749-6632.1976.tb47691.x
   LINDSTROM JM, 1976, J EXP MED, V144, P726, DOI 10.1084/jem.144.3.726
   LINDSTROM JM, 1976, J EXP MED, V144, P739, DOI 10.1084/jem.144.3.739
   LINDSTROM JM, 1976, NEUROLOGY, V26, P1054, DOI 10.1212/WNL.26.11.1054
   LINDSTROM JM, 1978, NEUROLOGY, V28, P130, DOI 10.1212/WNL.28.2.130
   LISAK RP, 1976, ANN NY ACAD SCI, V274, P402, DOI 10.1111/j.1749-6632.1976.tb47701.x
   MARTINEZ RD, 1977, J IMMUNOL, V118, P17
   MASTERS CL, 1977, AM J MED, V63, P689, DOI 10.1016/0002-9343(77)90153-X
   MERLIE JP, 1976, NATURE, V264, P74, DOI 10.1038/264074a0
   MILEDI R, 1971, NATURE, V233, P599, DOI 10.1038/233599a0
   MILEDI R, 1971, NATURE, V229, P554, DOI 10.1038/229554a0
   MITTAG T, 1976, NEW ENGL J MED, V294, P691, DOI 10.1056/NEJM197603252941303
   MITTAG TW, 1978, MOL PHARMACOL, V14, P60
   MONNIER VM, 1977, CLIN EXP IMMUNOL, V29, P16
   MORI R, 1973, LANCET, V1, P210
   NAMBA T, 1969, REV CAN BIOL EXPTL, V28, P9
   NAMBA T, 1969, NEUROLOGY, V19, P173, DOI 10.1212/WNL.19.2.173
   NASTUK WL, 1959, AM J MED, V26, P394, DOI 10.1016/0002-9343(59)90248-7
   NASTUK WL, 1960, P SOC EXP BIOL MED, V105, P177
   NEWSOMDAVIS J, 1978, NEUROLOGY, V28, P266, DOI 10.1212/WNL.28.3.266
   OLSEN RW, 1972, FEBS LETT, V28, P96, DOI 10.1016/0014-5793(72)80686-0
   PAPATESTAS AE, 1971, BRIT J CANCER, V25, P635, DOI 10.1038/bjc.1971.79
   PAPATESTAS AE, 1976, ANN NY ACAD SCI, V274, P555, DOI 10.1111/j.1749-6632.1976.tb47715.x
   PAPATESTAS AE, 1975, SURG GYNECOL OBSTET, V140, P535
   PAPATESTAS AE, 1971, AM J MED, V50, P465, DOI 10.1016/0002-9343(71)90336-6
   PATRICK J, 1977, J BIOL CHEM, V252, P2143
   PATRICK J, 1973, SCIENCE, V180, P871, DOI 10.1126/science.180.4088.871
   PATRICK J, 1973, P NATL ACAD SCI USA, V70, P3334, DOI 10.1073/pnas.70.12.3334
   PENN AS, 1976, ANN NY ACAD SCI, V274, P354, DOI 10.1111/j.1749-6632.1976.tb47697.x
   PENN AS, 1977, NEUROLOGY, V27, P365
   PERLO VP, 1971, ANN NY ACAD SCI, V183, P308, DOI 10.1111/j.1749-6632.1971.tb30761.x
   PINCHING AJ, 1976, LANCET, V2, P1373
   PORTER CW, 1976, ANN NY ACAD SCI, V274, P85, DOI 10.1111/j.1749-6632.1976.tb47678.x
   PORTER CW, 1973, NATURE-NEW BIOL, V241, P3, DOI 10.1038/newbio241003a0
   RASH JE, 1976, P NATL ACAD SCI USA, V73, P4584, DOI 10.1073/pnas.73.12.4584
   RICHMAN DP, 1976, NEW ENGL J MED, V294, P694, DOI 10.1056/NEJM197603252941304
   SAHASHI K, 1977, J NEUROPATH EXP NEUR, V36, P626, DOI 10.1097/00005072-197705000-00126
   SANDERS DB, 1977, ARCH NEUROL-CHICAGO, V34, P75, DOI 10.1001/archneur.1977.00500140029004
   SANDERS DB, 1976, ANN NY ACAD SCI, V274, P319, DOI 10.1111/j.1749-6632.1976.tb47695.x
   SANDERS DB, 1975, 5TH INT C EL ROCH, P60
   SATYAMURTI S, 1975, SCIENCE, V187, P955, DOI 10.1126/science.1145181
   SCADDING GK, 1977, BRIT MED J, V1, P1512, DOI 10.1136/bmj.1.6075.1512
   SEYBOLD ME, 1976, ANN NY ACAD SCI, V274, P275, DOI 10.1111/j.1749-6632.1976.tb47692.x
   SEYBOLD ME, 1978, BRIT MED J, V2, P1051, DOI 10.1136/bmj.2.6144.1051
   SHIBUYA N, 1978, NEUROLOGY, V28, P804, DOI 10.1212/WNL.28.8.804
   SIMPSON JA, 1958, BRAIN, V81, P112, DOI 10.1093/brain/81.1.112
   SIMPSON JA, 1976, ANN NY ACAD SCI, V274, P382, DOI 10.1111/j.1749-6632.1976.tb47699.x
   Simpson JA, 1960, SCOT MED J, V5, P419, DOI [DOI 10.1177/003693306000501001, 10.1177/003693306000501001]
   STABER FG, 1975, NEW ENGL J MED, V292, P1032
   STANLEY EF, 1978, SCIENCE, V200, P1285, DOI 10.1126/science.663610
   STERN GM, 1964, BRIT MED J, V2, P284, DOI 10.1136/bmj.2.5404.284
   SUGIYAMA H, 1973, FEBS LETT, V35, P124, DOI 10.1016/0014-5793(73)80592-7
   TAKAMORI M, 1976, NEUROLOGY, V26, P844, DOI 10.1212/WNL.26.9.844
   TARRABHAZDAI R, 1975, NATURE, V256, P128, DOI 10.1038/256128a0
   TARRABHAZDI R, 1975, J EXP MED, V142, P785, DOI 10.1084/jem.142.3.785
   TINDALL SC, 1973, ARCH NEUROL-CHICAGO, V29, P202, DOI 10.1001/archneur.1973.00490270084016
   TOYKA KV, 1975, SCIENCE, V190, P397, DOI 10.1126/science.1179220
   TOYKA KV, 1977, NEW ENGL J MED, V296, P125, DOI 10.1056/NEJM197701202960301
   VINCENT A, 1978, LANCET, V1, P305
   VINCENT A, ADV CYTOPHARMACOLOGY, V3
   WALKER MB, 1935, P ROY SOC MED, V38, P759
   ZURN AD, 1977, EUR J IMMUNOL, V7, P529, DOI 10.1002/eji.1830070807
NR 153
TC 2
Z9 2
U1 0
U2 1
PU ELSEVIER FRANCE-EDITIONS SCIENTIFIQUES MEDICALES ELSEVIER
PI ISSY-LES-MOULINEAUX
PA 65 RUE CAMILLE DESMOULINS, CS50083, 92442 ISSY-LES-MOULINEAUX, FRANCE
SN 0003-3944
J9 ANN CHIR
JI Ann. Chir.
PY 1980
VL 34
IS 3
BP 147
EP 157
PG 11
WC Surgery
WE Science Citation Index Expanded (SCI-EXPANDED)
SC Surgery
GA JM885
UT WOS:A1980JM88500003
PM 6245616
DA 2022-10-25
ER

PT J
AU APPEL, SH
   ALMON, RR
   LEVY, N
AF APPEL, SH
   ALMON, RR
   LEVY, N
TI ACETYLCHOLINE-RECEPTOR ANTIBODIES IN MYASTHENIA-GRAVIS
SO NEW ENGLAND JOURNAL OF MEDICINE
LA English
DT Article
C1 DUKE UNIV,MED CTR,DEPT MED,DIV NEUROL,DURHAM,NC 27710.
   DUKE UNIV,MED CTR,DEPT MICROBIOL,DIV IMMUNOL,DURHAM,NC 27710.
CR ALMON RR, 1975, BIOCHIM BIOPHYS ACTA, V393, P66, DOI 10.1016/0005-2795(75)90217-2
   ALMON RR, 1974, SCIENCE, V186, P55, DOI 10.1126/science.186.4158.55
   AMOS DB, 1969, TRANSPLANTATION, V7, P220, DOI 10.1097/00007890-196903000-00023
   BENDER AN, 1975, LANCET, V1, P607
   FAMBROUGH DM, 1973, SCIENCE, V182, P293, DOI 10.1126/science.182.4109.293
   FELTKAMP TE, 1974, BMJ-BRIT MED J, V1, P131, DOI 10.1136/bmj.1.5899.131
   FRITZE D, 1974, LANCET, V1, P240
   JERSILD C, 1973, LANCET, V2, P1221
   PATRICK J, 1973, SCIENCE, V180, P871, DOI 10.1126/science.180.4088.871
   VLADUTIU AO, 1974, IMMUNOGENETICS, V1, P305, DOI 10.1007/BF01564070
NR 10
TC 223
Z9 223
U1 0
U2 4
PU MASS MEDICAL SOC
PI BOSTON
PA 10 SHATTUCK, BOSTON, MA 02115
SN 0028-4793
J9 NEW ENGL J MED
JI N. Engl. J. Med.
PY 1975
VL 293
IS 15
BP 760
EP 761
DI 10.1056/NEJM197510092931508
PG 2
WC Medicine, General & Internal
WE Science Citation Index Expanded (SCI-EXPANDED)
SC General & Internal Medicine
GA AS004
UT WOS:A1975AS00400008
PM 1160955
DA 2022-10-25
ER

PT J
AU Tran, C
   Biswas, A
   Mendoza, M
   Katzberg, H
   Bril, V
   Barnett, C
AF Tran, Christopher
   Biswas, Aishani
   Mendoza, Meg
   Katzberg, Hans
   Bril, Vera
   Barnett, Carolina
TI Performance of different criteria for refractory myasthenia gravis
SO EUROPEAN JOURNAL OF NEUROLOGY
LA English
DT Article
DE disease severity; myasthenia gravis; quality of life; refractory
   disease; reliability
ID CLINICAL-RESEARCH; RITUXIMAB; EFFICACY; SAFETY; KAPPA
AB Background and purpose Defining refractory myasthenia gravis is important, as this can drive clinical decision making, for example, by escalating treatments in refractory individuals. There are several definitions of refractory myasthenia, and their performances have not been compared. Having valid and reliable criteria can help select patients in whom more aggressive treatments may be needed.
   Methods We applied five different refractory myasthenia criteria (Drachman, Mantegazza, Suh, the International Consensus Guideline (ICG), and the randomised controlled trial of eculizumab in refractory, anti-acetylcholine receptor positive, generalised myasthenia gravis (REGAIN), to a cohort of 237 patients. We compared the proportion of refractory patients among different criteria and their scores on disease severity, fatigue, and quality-of-life (QoL) scales. We also assessed the agreement for each criterion between two trained assessors.
   Results The Drachman, Mantegazza, and Suh criteria resulted in high proportions of refractory individuals (40.1%, 39.2%, and 38.8%, respectively), compared with the ICG and REGAIN criteria (9.7% and 3.0%, respectively). Refractory patients by the ICG and REGAIN criteria had worse disease severity, QoL, and fatigue scores, compared with patients classified as refractory by other criteria. All criteria had high agreement between raters (between 70% and 100%).
   Conclusions There is high variability in the proportion of refractory myasthenia gravis patients depending on the criteria used, with ICG and REGAIN criteria capturing patients with worse disease severity. This reflects conceptual differences as to what refractory means. Further multicenter studies are needed to determine appropriate criteria for refractory myasthenia gravis.
C1 [Tran, Christopher; Biswas, Aishani; Katzberg, Hans; Bril, Vera; Barnett, Carolina] Univ Toronto, Dept Med, Div Neurol, 200 Elizabeth St,5EC Room 334, Toronto, ON M5G 2C4, Canada.
   [Mendoza, Meg; Katzberg, Hans; Bril, Vera; Barnett, Carolina] Univ Hlth Network, Ellen & Prosserman Ctr Neuromuscular Dis, Dept Med, Div Neurol, Toronto, ON, Canada.
   [Barnett, Carolina] Univ Toronto, Inst Hlth Policy Management & Evaluat, Dalla Lana Sch Publ Hlth, Toronto, ON, Canada.
RP Barnett, C (corresponding author), Univ Toronto, Dept Med, Div Neurol, 200 Elizabeth St,5EC Room 334, Toronto, ON M5G 2C4, Canada.
EM c.barnetttapia@utoronto.ca
RI Barnett, Carolina/AFM-9470-2022
OI Bril, Vera/0000-0002-5805-4883; Barnett, Carolina/0000-0001-5546-0221
CR Barnett C, 2019, EXPERT OPIN PHARMACO, V20, P2295, DOI 10.1080/14656566.2019.1682548
   Barnett C, 2016, NEUROLOGY, V87, P879, DOI 10.1212/WNL.0000000000002971
   Boscoe Audra N, 2019, J Clin Neuromuscul Dis, V20, P173, DOI 10.1097/CND.0000000000000257
   Burns TM, 2011, MUSCLE NERVE, V43, P14, DOI 10.1002/mus.21883
   Cella D, 2012, NEUROLOGY, V78, P1860, DOI 10.1212/WNL.0b013e318258f744
   Diaz-Manera J, 2012, NEUROLOGY, V78, P189, DOI 10.1212/WNL.0b013e3182407982
   Drachman DB, 2008, ANN NY ACAD SCI, V1132, P305, DOI 10.1196/annals.1405.033
   FEINSTEIN AR, 1990, J CLIN EPIDEMIOL, V43, P543, DOI 10.1016/0895-4356(90)90158-L
   Gilhus NE, 2015, LANCET NEUROL, V14, P1023, DOI 10.1016/S1474-4422(15)00145-3
   Grob D, 2008, MUSCLE NERVE, V37, P141, DOI 10.1002/mus.20950
   Hehir MK, 2017, NEUROLOGY, V89, P1069, DOI 10.1212/WNL.0000000000004341
   Howard JF, 2017, LANCET NEUROL, V16, P976, DOI 10.1016/S1474-4422(17)30369-1
   Iorio R, 2015, J NEUROL, V262, P1115, DOI 10.1007/s00415-014-7532-3
   Jaretzki A, 2000, NEUROLOGY, V55, P16, DOI 10.1212/WNL.55.1.16
   Mantegazza R, 2018, THER ADV NEUROL DISO, V11, P1, DOI 10.1177/1756285617749134
   McHugh ML, 2012, BIOCHEM MEDICA, V22, P276, DOI 10.11613/bm.2012.031
   Mendoza M, 2020, NEUROLOGY, V95, pE1617, DOI 10.1212/WNL.0000000000010574
   Neumann B, 2020, NEUROLOGY, V94, pE299, DOI 10.1212/WNL.0000000000008688
   Sanders DB, 2016, NEUROLOGY, V87, P419, DOI 10.1212/WNL.0000000000002790
   Schneider-Gold C, 2019, THER ADV NEUROL DISO, V12, DOI 10.1177/1756286419832242
   Silvestri Nicholas J, 2014, J Clin Neuromuscul Dis, V15, P167, DOI 10.1097/CND.0000000000000034
   Sudulagunta Sreenivasa Rao, 2016, Ger Med Sci, V14, pDoc12
   Suh Joome, 2013, Yale Journal of Biology and Medicine, V86, P255
NR 23
TC 3
Z9 3
U1 1
U2 4
PU WILEY
PI HOBOKEN
PA 111 RIVER ST, HOBOKEN 07030-5774, NJ USA
SN 1351-5101
EI 1468-1331
J9 EUR J NEUROL
JI Eur. J. Neurol.
PD APR
PY 2021
VL 28
IS 4
BP 1375
EP 1384
DI 10.1111/ene.14675
EA DEC 2020
PG 10
WC Clinical Neurology; Neurosciences
WE Science Citation Index Expanded (SCI-EXPANDED)
SC Neurosciences & Neurology
GA QS8LH
UT WOS:000603701500001
PM 33306873
DA 2022-10-25
ER

PT J
AU Kopp, CR
   Jandial, A
   Mishra, K
   Sandal, R
   Malhotra, P
AF Kopp, Chirag R.
   Jandial, Aditya
   Mishra, Kundan
   Sandal, Rajeev
   Malhotra, Pankaj
TI Myasthenia gravis unmasked by imatinib
SO BRITISH JOURNAL OF HAEMATOLOGY
LA English
DT Article
C1 [Kopp, Chirag R.; Mishra, Kundan; Sandal, Rajeev; Malhotra, Pankaj] Post Grad Inst Med Educ & Res, Dept Internal Med, Chandigarh, India.
   [Jandial, Aditya; Mishra, Kundan; Sandal, Rajeev; Malhotra, Pankaj] Post Grad Inst Med Educ & Res, Dept Clin Haematol, Chandigarh, India.
RP Mishra, K (corresponding author), Post Grad Inst Med Educ & Res, Dept Internal Med, Chandigarh, India.
EM mishrak20@gmail.com
RI Jandial, Aditya/AAB-3529-2020; mishra, kundan/Y-7583-2019
OI Jandial, Aditya/0000-0002-6426-0309; mishra, kundan/0000-0002-6325-2972;
   Kopp, Chirag Rajkumar/0000-0002-2304-1361
NR 0
TC 5
Z9 5
U1 0
U2 2
PU WILEY
PI HOBOKEN
PA 111 RIVER ST, HOBOKEN 07030-5774, NJ USA
SN 0007-1048
EI 1365-2141
J9 BRIT J HAEMATOL
JI Br. J. Haematol.
PD FEB
PY 2019
VL 184
IS 3
BP 321
EP 321
DI 10.1111/bjh.15557
PG 1
WC Hematology
WE Science Citation Index Expanded (SCI-EXPANDED)
SC Hematology
GA HI0XK
UT WOS:000456167900002
PM 30203413
OA Bronze
DA 2022-10-25
ER

PT J
AU KIETZMANN, H
   DENZERFURST, S
   SCHEUER, B
   SCHUH, FT
AF KIETZMANN, H
   DENZERFURST, S
   SCHEUER, B
   SCHUH, FT
TI DRUG INTOLERANCE IN MYASTHENIA-GRAVIS
SO MUNCHENER MEDIZINISCHE WOCHENSCHRIFT
LA German
DT Article
RP KIETZMANN, H (corresponding author), UNIV KIEL,ZENT ABT ANASTHESIE,SCHITTENHELMSTR 7,D-2300 KIEL 1,FED REP GER.
CR BERNDT SF, 1977, MYASTHENIA GRAVIS
   LINDSTROM J, 1980, ANNU REV PHARMACOL, V20, P337, DOI 10.1146/annurev.pa.20.040180.002005
   OSSERMAN KE, 1972, NEUROMUSCULAR BLOCKI
   RING J, 1983, ANGEWANDTE ALLERGOLO
   SCHEID W, 1983, LEHRBUCH NEUROLOGIE
   THUMLER R, 1979, DEUT MED WOCHENSCHR, V104, P1415
NR 6
TC 0
Z9 0
U1 0
U2 0
PU MMW MEDIZIN VERLAG GMBH
PI MUNICH 80
PA NEUMARKTER STRASSE 18, W-8000 MUNICH 80, GERMANY
SN 0341-3098
J9 MUNCHEN MED WOCHEN
JI Munch. Med. Wochenschr.
PY 1985
VL 127
IS 8
BP 173
EP 174
PG 2
WC Medicine, General & Internal
WE Science Citation Index Expanded (SCI-EXPANDED)
SC General & Internal Medicine
GA ACD75
UT WOS:A1985ACD7500010
DA 2022-10-25
ER

PT J
AU SERRANOMUNOZ, F
   TRUEBA, AA
   CUETO, A
   BORRO, JM
AF SERRANOMUNOZ, F
   TRUEBA, AA
   CUETO, A
   BORRO, JM
TI SURGICAL TREATMENT OF MYASTHENIA-GRAVIS
SO REVISTA CLINICA ESPANOLA
LA Spanish
DT Article
RP SERRANOMUNOZ, F (corresponding author), FUNDAC JIMENEZ DIAZ,SERV CIRUG TORACICA,MADRID,SPAIN.
NR 0
TC 0
Z9 0
U1 0
U2 0
PU IDEPSA
PI MADRID
PA PRINCIPE DE VERGARA, 112, 1 F, G-28002 MADRID, SPAIN
SN 0014-2565
J9 REV CLIN ESP
JI Rev. Clin. Esp.
PY 1978
VL 151
IS 3
BP 247
EP 254
PG 8
WC Medicine, General & Internal
WE Science Citation Index Expanded (SCI-EXPANDED)
SC General & Internal Medicine
GA GF074
UT WOS:A1978GF07400016
PM 741002
DA 2022-10-25
ER

PT J
AU SZOBOR, A
AF SZOBOR, A
TI ON TREATMENT OF MYASTHENIA GRAVIS
SO ACTA MEDICA ACADEMIAE SCIENTIARUM HUNGARICAE
LA English
DT Article
CR Bell ET, 1917, J NERV MENT DIS, V45, P130, DOI 10.1097/00005053-191702000-00002
   BERGH NP, 1953, ACTA CHIR SCAND S173, P1
   Blalock A, 1939, ANN SURG, V110, P544, DOI 10.1097/00000658-193910000-00005
   BLASCHKO H, 1949, BRIT J PHARM CHEMOTH, V4, P29, DOI 10.1111/j.1476-5381.1949.tb00512.x
   BLAUGRUND SM, 1964, ANN OTO RHINOL LARYN, V73, P618, DOI 10.1177/000348946407300305
   BONDUELLE M, 1954, REV NEUROL, V9, P58
   BRAUN P, 1964, RITKA KORKEPEK    ED, P83
   CARLING ER, 1955, PRACTICE RADIOTHE ED, P364
   DESMEDT J E, 1957, Acta Neurol Psychiatr Belg, V57, P94
   Drobni S, 1968, Chirurg, V39, P175
   Eaton LM, 1953, RES PUBL ASSOC RES N, V32, P107
   EATON LM, 1955, AM J MED, V19, P703, DOI 10.1016/S0002-9343(55)80012-5
   Edgeworth H, 1930, J AMER MED ASSOC, V94, P1136, DOI 10.1001/jama.1930.27120410003009c
   ERBSLOH F, 1965, DEUT MED WOCHENSCHR, V90, P800, DOI 10.1055/s-0028-1111420
   FARAGO K, 1959, Orv Hetil, V100, P1732
   FERGUSON FR, 1955, LANCET, V2, P636
   GARLAND H, 1956, BMJ-BRIT MED J, V1, P1259, DOI 10.1136/bmj.1.4978.1259
   GIMES B, 1961, Fortschr Geb Rontgenstr Nuklearmed, V94, P643
   GONI AR, 1946, MYASTHENIA GRAVIS
   GORNAK K, 1965, ARKHIV PATOLOGII, V10, P12
   GROB D, 1953, JAMA-J AM MED ASSOC, V153, P529, DOI 10.1001/jama.1953.02940230001001
   GROB D, 1961, MYASTHENIA GRAVIS, P127
   HARANGHY L, 1966, MEDICINA BUDAPEST, V2, P655
   HEAD JM, 1964, ANN SURG, V160, P123, DOI 10.1097/00000658-196407000-00018
   HENSON RA, 1965, BRAIN, V88, P11, DOI 10.1093/brain/88.1.11
   HOEFER PFA, 1953, NEUROLOGY, V3, P691, DOI 10.1212/WNL.3.9.691
   JENKINS L C, 1964, Can Anaesth Soc J, V11, P297, DOI 10.1007/BF03002211
   JONES A, 1955, PRACTICE RADIOTHERAP, P364
   JUVARA J, 1958, NEUROLOGIA BUCH, V3, P149
   KATZ B, 1957, J PHYSIOL-LONDON, V138, P63, DOI 10.1113/jphysiol.1957.sp005838
   Kennedy FS, 1937, CAN MED ASSOC J, V37, P216
   KEYNES G, 1946, BRIT J SURG, V33, P201, DOI 10.1002/bjs.18003313102
   KEYNES G, 1955, BRIT J SURG, V42, P449, DOI 10.1002/bjs.18004217502
   KEYNES G, 1949, Br Med J, V2, P611
   KEYNES G, 1966, BRIT MED J, V1, P5479
   KEYNES G, 1954, LANCET, V1, P1197
   KRAUPP O, 1955, ARCH INT PHARMACOD T, V102, P281
   KUSIN IM, 1965, EXCERPTA MED INT  94
   LAURENT LPE, 1935, LANCET, V1, P1934
   LOWENHAUPT E, 1948, CANCER, V1, P547, DOI 10.1002/1097-0142(194811)1:4<547::AID-CNCR2820010403>3.0.CO;2-6
   MACKAY RP, 1953, T AMER NEUROL ASS, V78, P160
   MENDELOW H, 1958, MYASTHENIA GRAVIS, P10
   MILLICHAP IG, 1960, NEUROLOGY MINNEAP, V10, P1007
   MILLIKAN CH, 1951, NEUROLOGY, V1, P145, DOI 10.1212/WNL.1.3.145
   Minot AS, 1939, J AMER MED ASSOC, V113, P553, DOI 10.1001/jama.1939.02800320005002
   Moore MT, 1941, ARCH OPHTHALMOL-CHIC, V26, P619, DOI 10.1001/archopht.1941.00870160095009
   NEVINS S, 1951, MODERN TRENDS NEUROL
   OOSTERHUIS HJG, 1963, THESIS AMSTERDAM
   Oppenheim H., 1901, MYASTENISCHE PARALYS
   Osserman K, 1958, MYASTHENIA GRAVIS
   OSSERMAN K E, 1961, Int J Neurol, V2, P258
   OSSERMAN KE, 1954, JAMA-J AM MED ASSOC, V155, P961, DOI 10.1001/jama.1954.03690290011004
   OSSERMAN KE, 1955, AM J MED, V19, P737, DOI 10.1016/S0002-9343(55)80018-6
   OSSERMAN KE, 1958, ARCH INTERN MED, V103, P72
   OSSERMAN KE, 1961, MYASTHENIA GRAVIS, P581
   OSSERMAN KE, 1958, MYASTHENIA GRAVIS ED, P10
   PASSOUANT P, 1956, Rev Esp Otoneurooftalmol Neurocir, V15, P157
   PATEISKY K, 1957, Wien Klin Wochenschr, V69, P2
   PATEISKY K, 1959, Wien Z Nervenheilkd Grenzgeb, V17, P53
   PATEISKY K, 1955, Wien Klin Wochenschr, V67, P578
   REMEN L, 1932, DTSCH Z NERVENHEILK, V128, P66
   RIDER JA, 1951, JAMA-J AM MED ASSOC, V145, P967, DOI 10.1001/jama.1951.02920310023006
   RITTER JA, 1950, AM J MED SCI, V220, P66
   ROSS RT, 1961, MYASTHENIA GRAVIS, P602
   ROSS RT, 1952, LANCET, V1, P785
   SATOYOSHI E, 1964, LANCET, V1, P741
   SCHWAB RS, 1953, JAMA-J AM MED ASSOC, V153, P1270, DOI 10.1001/jama.1953.02940310038009
   SCHWAB RS, 1955, AM J MED, V19, P734, DOI 10.1016/S0002-9343(55)80017-4
   SCHWAB RS, 1957, JAMA-J AM MED ASSOC, V165, P671, DOI 10.1001/jama.1957.02980240029008
   SCHWAB RS, 1964, JAMA-J AM MED ASSOC, V187, P850
   SCHWAB RS, 1961, MYASTHENIA GRAVIS, P597
   SCHWARZ H, 1956, Can Med Assoc J, V75, P98
   SEBESTENY G, 1952, Orv Hetil, V93, P573
   SIMPSON JA, 1958, BRAIN, V81, P112, DOI 10.1093/brain/81.1.112
   Simpson JA, 1960, SCOT MED J, V5, P419, DOI [DOI 10.1177/003693306000501001, 10.1177/003693306000501001]
   STORMMATHISEN A, 1958, ZBL GES NEUROL PSYCH, V143, P213
   STORMMATHISEN A, 1957, T NORSKE LAEGEFOREN, V12, P511
   STROMMATHISEN A, 1961, MYATHENIA GRAVIS
   SZOBOR A, 1967, PSYCHIAT NEUROL, V153, P137
   SZOBOR A, 1967, PSYCHIAT NEUROL, V153, P166
   SZOBOR A, 1958, Orv Hetil, V99, P653
   SZOBOR A, 1966, ACTA MED HUNG, V22, P293
   SZOBOR A, 1966, ACTA MED HUNG, V22, P283
   Szobor A, 1967, Wien Z Nervenheilkd Grenzgeb, V25, P37
   Szobor A, 1965, Nervenarzt, V36, P311
   SZOBOR A, 1967, PSYCHIAT NEUROL, V153, P63
   SZOBOR A, 1962, ORV HETIL, V103, P761
   SZOBOR A, 1966, IDEGGYOGY SZLE, V19, P363
   SZOBOR A, 1969, IDEGGYOGY SZEMLE, V22, P1
   SZOBOR A, 1964, RITKA KORKEPEK, P83
   SZOBOR A, 1967, IDEGGYOGY SZLE, V20, P217
   SZOBOR A, 1966, NERVENARZT, V37, P337
   SZOBOR A, 1966, IDEGGYOGY SZLE, V19, P225
   TESSERAUX H, 1953, PHYSIOLOGIE PATHOLOG
   TETHER JE, 1956, JAMA-J AM MED ASSOC, V160, P156, DOI 10.1001/jama.1956.02960380004002
   THESLEFF S, 1955, ACTA PHYSIOL SCAND, V34, P218, DOI 10.1111/j.1748-1716.1955.tb01242.x
   THEVENARD S, 1955, PRESSE MED, V63, P21
   TORDA C, 1951, AMA ARCH NEUROL PSY, V66, P163, DOI 10.1001/archneurpsyc.1951.02320080047004
   TRAUTMANN J, 1952, STRAHLENTHER, V86, P571
   TUNESTAM N, 1950, Acta Paediatr, V39, P395, DOI 10.1111/j.1651-2227.1950.tb08537.x
   Viets HR, 1935, NEW ENGL J MED, V213, P1280, DOI 10.1056/NEJM193512262132602
   Viets HR, 1939, J AMER MED ASSOC, V113, P559, DOI 10.1001/jama.1939.02800320011003
   VIETS HR, 1961, MYASTHENIA GRAVIS ED, P581
   VIETS HR, 1961, MYASTHENIA GRAVIS ED, P597
   VIETS HR, 1961, MYASTHENIA GRAVIS ED, P127
   VIETS HR, 1961, MYASTHENIA GRAVIS ED, P602
   Walker MB, 1934, LANCET, V1, P1200
   WEIGERT C, 1901, ZBL NEUROL, V20, P597
   WEIL J, 1952, ZBL GES NEUROL PSYCH, V116, P238
   WESTERBERG MR, 1955, NEUROLOGY, V5, P728, DOI 10.1212/WNL.5.10.728
   WILLIAMS IG, 1952, J FAC RADIOL-LONDON, V3, P176, DOI 10.1016/S0368-2242(52)80003-X
   Wilson AT, 1937, Q J EXP PHYSIOL, V26, P127
   Winton SS, 1943, J AMER MED ASSOC, V122, P1180, DOI 10.1001/jama.1943.72840340001009
   ZAIMIS EJ, 1953, J PHYSIOL-LONDON, V122, P238, DOI 10.1113/jphysiol.1953.sp004995
   [No title captured]
NR 115
TC 5
Z9 5
U1 0
U2 0
PU AKADEMIAI KIADO
PI BUDAPEST
PA PO BOX 245, H-1519 BUDAPEST, HUNGARY
SN 0001-5989
J9 ACTA MED HUNG
PY 1969
VL 26
IS 2
BP 103
EP &
PG 0
WC Medicine, General & Internal
WE Science Citation Index Expanded (SCI-EXPANDED)
SC General & Internal Medicine
GA D0343
UT WOS:A1969D034300002
PM 5792196
DA 2022-10-25
ER

PT J
AU Itoh, H
   Shibata, K
   Nitta, S
AF Itoh, H
   Shibata, K
   Nitta, S
TI Difference in sensitivity to vecuronium between patients with ocular and
   generalized myasthenia gravis
SO BRITISH JOURNAL OF ANAESTHESIA
LA English
DT Article
DE equipment, force transducer; complications, myasthenia gravis;
   neuromuscular block, Osserman classification
ID ACETYLCHOLINE-RECEPTOR; NEUROMUSCULAR BLOCK; BALANCED ANESTHESIA;
   SEVOFLURANE; ATRACURIUM
AB Patients with myasthenia gravis show sensitivity to non-depolarizing neuromuscular blocking drugs, but little is known about differences in this sensitivity between types of myasthenia. In 10 patients with ocular myasthenia gravis and 10 with generalized myasthenia gravis, twitch tension was monitored in the adductor pollicis muscle by supramaximal train-of-four stimulation of the ulnar nerve during anaesthesia with sevoflurane 2.5% and nitrous oxide 60%. After baseline measurement, an initial dose of vecuronium 10 mug kg(-1) was given. When the twitch height stabilized (maximum block after the first 10 mug kg(-1)), the next incremental dose of 10 mu -tg kg(-1) was given and repeated until block, defined as [1-(first twitch/baseline first twitch)]x 100 reached 90%. Maximum block after the first dose of vecuronium in ocular patients was significantly less than that in generalized patients (median 51 vs 91%; P<0.05). Onset of block after the first dose of vecuronium was significantly slower in ocular than in generalized myasthenic patients (mean 300 vs 200 s; P<0.05). Doses required to attain a block of 90% or more were significantly higher in ocular than in generalized patients (median 20 vs 10 mug kg(-1); P<0.05). Clinicians should consider the type of disease according to the Osserman classification when using non-depolarizing neuromuscular blocking drugs in patients with myasthenia gravis.
C1 Kanazawa Univ, Sch Med, Dept Anesthesiol & Intens Care Med, Kanazawa, Ishikawa 9208641, Japan.
   Kanazawa Univ, Sch Med, Dept Emergency & Crit Care Med, Kanazawa, Ishikawa 920, Japan.
   Ishikawa Prefectural Cent Hosp, Div Anesthesia, Kanazawa, Ishikawa, Japan.
RP Itoh, H (corresponding author), Kanazawa Univ, Sch Med, Dept Anesthesiol & Intens Care Med, 13-1 Takara Machi, Kanazawa, Ishikawa 9208641, Japan.
CR BARAKA A, 1991, ANESTH ANALG, V72, P827
   BRADY MM, 1987, BRIT J ANAESTH, V59, P1245, DOI 10.1093/bja/59.10.1245
   BUZELLO W, 1986, ANESTHESIOLOGY, V64, P507, DOI 10.1097/00000542-198604000-00017
   EISENKRAFT JB, 1990, CAN J ANAESTH, V37, P301, DOI 10.1007/BF03005579
   Itoh H, 2000, ANESTHESIOLOGY, V93, P1194, DOI 10.1097/00000542-200011000-00010
   LINDSTROM JM, 1976, NEUROLOGY, V26, P1054, DOI 10.1212/WNL.26.11.1054
   Mann R, 2000, ANESTHESIOLOGY, V93, P346, DOI 10.1097/00000542-200008000-00011
   MARTIN C, 1987, BRIT J ANAESTH, V59, P1240, DOI 10.1093/bja/59.10.1240
   MILLER JD, 1990, ANESTHESIA UNCOMMON, P590
   MITTAG T, 1976, NEW ENGL J MED, V294, P691, DOI 10.1056/NEJM197603252941303
   NILSSON E, 1990, ANESTHESIOLOGY, V73, P28, DOI 10.1097/00000542-199007000-00005
   OSSERMAN KE, 1971, MT SINAI J MED, V38, P497
   SEIGNE RD, 1994, BRIT J ANAESTH, V72, P468, DOI 10.1093/bja/72.4.468
   Suzuki T, 1999, BRIT J ANAESTH, V83, P485, DOI 10.1093/bja/83.3.485
   TAIVAINEN T, 1995, ANAESTHESIA, V50, P1046, DOI 10.1111/j.1365-2044.1995.tb05948.x
   Vanlinthout LEH, 1996, BRIT J ANAESTH, V76, P389, DOI 10.1093/bja/76.3.389
   WAUD BE, 1975, ANESTHESIOLOGY, V42, P275, DOI 10.1097/00000542-197503000-00007
NR 17
TC 12
Z9 15
U1 0
U2 1
PU OXFORD UNIV PRESS
PI OXFORD
PA GREAT CLARENDON ST, OXFORD OX2 6DP, ENGLAND
SN 0007-0912
J9 BRIT J ANAESTH
JI Br. J. Anaesth.
PD DEC
PY 2001
VL 87
IS 6
BP 885
EP 889
DI 10.1093/bja/87.6.885
PG 5
WC Anesthesiology
WE Science Citation Index Expanded (SCI-EXPANDED)
SC Anesthesiology
GA 500KV
UT WOS:000172627100014
PM 11878691
OA Bronze
DA 2022-10-25
ER

PT J
AU DUFF, GB
AF DUFF, GB
TI PREECLAMPSIA AND THE PATIENT WITH MYASTHENIA-GRAVIS
SO OBSTETRICS AND GYNECOLOGY
LA English
DT Article
RP DUFF, GB (corresponding author), CHRISTCHURCH WOMENS HOSP,CHRISTCHURCH CLIN SCH MED,DEPT OBSTETR & GYNAECOL,CHRISTCHURCH,NEW ZEALAND.
CR BEER AE, 1978, SEMIN PERINATOL, V2, P39
   COHEN BA, 1976, OBSTET GYNECOL, V48, pS35
   DARLOW P, UNPUBLISHED
   ENGEL AG, 1977, NEUROLOGY, V27, P307, DOI 10.1212/WNL.27.4.307
   GROB D, 1976, ANN NY ACAD SCI, V274, P143, DOI 10.1111/j.1749-6632.1976.tb47683.x
   HOKKANEN E, 1969, J NEUROL SCI, V9, P463, DOI 10.1016/0022-510X(69)90090-2
   KEYNES G, 1952, J OBSTET GYN BRIT EM, V59, P173
   PLAUCHE WC, 1964, AM J OBSTET GYNECOL, V88, P404
   SCADDING GK, 1977, BRIT MED J, V1, P1512, DOI 10.1136/bmj.1.6075.1512
   SCHADE FF, 1952, AM J OBSTET GYNECOL, V63, P1154, DOI 10.1016/0002-9378(52)90559-0
   Simpson JA, 1960, SCOT MED J, V5, P419, DOI [DOI 10.1177/003693306000501001, 10.1177/003693306000501001]
   WALKER MB, 1934, LANCET, V1, P1201
NR 12
TC 11
Z9 11
U1 0
U2 1
PU ELSEVIER SCIENCE INC
PI NEW YORK
PA 655 AVENUE OF THE AMERICAS, NEW YORK, NY 10010
SN 0029-7844
J9 OBSTET GYNECOL
JI Obstet. Gynecol.
PY 1979
VL 54
IS 3
BP 355
EP 358
PG 4
WC Obstetrics & Gynecology
WE Science Citation Index Expanded (SCI-EXPANDED)
SC Obstetrics & Gynecology
GA HN501
UT WOS:A1979HN50100018
PM 471377
DA 2022-10-25
ER

PT J
AU DESMEDT, JE
   BORENSTEIN, S
AF DESMEDT, JE
   BORENSTEIN, S
TI DIAGNOSIS OF MYASTHENIA-GRAVIS BY NERVE-STIMULATION
SO ANNALS OF THE NEW YORK ACADEMY OF SCIENCES
LA English
DT Article
C1 UNIV BRUSSELS,BRAIN RES UNIT,B-1000 BRUSSELS,BELGIUM.
CR BORENSTEIN S, 1974, LANCET, V2, P63
   BORENSTEIN S, 1975, ARCH NEUROL-CHICAGO, V32, P152, DOI 10.1001/archneur.1975.00490450032003
   BORENSTEIN S, 1970, REV NEUROL-FRANCE, V123, P273
   BORENSTEIN S, 1973, NEW DEVELOPMENTS ELE, V1, P350
   BOTELHO SY, 1952, AMA ARCH NEUROL PSY, V67, P348, DOI 10.1001/archneurpsyc.1952.02320150081009
   DESMEDT J E, 1958, Acta Neurol Psychiatr Belg, V58, P977
   DESMEDT J E, 1962, Bull Acad R Med Belg, V2, P213
   DESMEDT J E, 1960, Rev Neurol (Paris), V103, P567
   DESMEDT J E, 1961, Pathol Biol, V9, P1149
   DESMEDT JE, 1957, NATURE, V179, P156, DOI 10.1038/179156a0
   DESMEDT JE, 1971, ELECTROEN CLIN NEURO, V30, P366
   DESMEDT JE, 1965, 8E P C INT NEUR VIEN, VS, P13
   Desmedt JE, 1973, NEW DEV ELECTROMYOGR, V1, P380
   DESMEDT JE, 1970, HDB CLINICAL NEUROLO, V7, P104
   DESMEDT JE, 1973, NEW DEVELOPMENTS ELE, V1, P241
   Desmedt JE, 1962, ELECTROENCEPH CL S22, P63
   Harvey AM, 1941, B JOHNS HOPKINS HOSP, V69, P1
   HOROWITZ S, IN PRESS
   JOHNS RJ, 1956, B JOHNS HOPKINS HOSP, V99, P125
   LAMBERT EH, 1966, ANN NY ACAD SCI, V135, P367, DOI 10.1111/j.1749-6632.1966.tb45484.x
   Lambert EH, 1961, MYASTHENIA GRAVIS, P362
   LAMBERT EH, 1960, RES PUBL ASS NERV ME, V38, P247
   Osserman K, 1958, MYASTHENIA GRAVIS
   OZDEMIR C, 1971, ANN NY ACAD SCI, V183, P287, DOI 10.1111/j.1749-6632.1971.tb30759.x
   Stalberg E, 1973, NEW DEVELOPMENTS ELE
   STALBERG E, 1966, ACTA PSYCHIAT S S287, V70, P1
NR 26
TC 31
Z9 31
U1 0
U2 2
PU NEW YORK ACAD SCIENCES
PI NEW YORK
PA 2 E 63RD ST, NEW YORK, NY 10021
SN 0077-8923
J9 ANN NY ACAD SCI
JI Ann.NY Acad.Sci.
PY 1976
VL 274
IS MAY28
BP 174
EP 188
DI 10.1111/j.1749-6632.1976.tb47684.x
PG 15
WC Multidisciplinary Sciences
WE Science Citation Index Expanded (SCI-EXPANDED)
SC Science & Technology - Other Topics
GA BV364
UT WOS:A1976BV36400013
PM 786107
DA 2022-10-25
ER

PT J
AU THORLACIUS, S
   AARLI, JA
   JACOBSEN, H
   HALVORSEN, K
AF THORLACIUS, S
   AARLI, JA
   JACOBSEN, H
   HALVORSEN, K
TI PLASMA-EXCHANGE IN MYASTHENIA-GRAVIS - CLINICAL EFFECT
SO ACTA NEUROLOGICA SCANDINAVICA
LA English
DT Article
C1 HAUKELAND HOSP,BLOOD BANK,N-5016 BERGEN,NORWAY.
RP THORLACIUS, S (corresponding author), HAUKELAND HOSP,DEPT NEUROL,N-5016 BERGEN,NORWAY.
CR BEHAN PO, 1979, LANCET, V2, P438
   DAU PC, 1984, ARCH NEUROL-CHICAGO, V41, P647, DOI 10.1001/archneur.1984.04210080055014
   KENNEDY MS, 1983, VOX SANG, V45, P261, DOI 10.1111/j.1423-0410.1983.tb01914.x
   KORNFELD P, 1981, ARCH NEUROL-CHICAGO, V38, P478, DOI 10.1001/archneur.1981.00510080040003
   LEFVERT AK, 1978, J NEUROL NEUROSUR PS, V41, P394, DOI 10.1136/jnnp.41.5.394
   LIMBURG PC, 1983, J NEUROL SCI, V58, P357, DOI 10.1016/0022-510X(83)90095-3
   LISAK RP, 1984, ARCH NEUROL-CHICAGO, V41, P654, DOI 10.1001/archneur.1984.04210080062015
   MILNERBROWN HS, 1982, J NEUROL SCI, V57, P357, DOI 10.1016/0022-510X(82)90041-7
   NAKAO K, 1977, NEW ENGL J MED, V297, P169
   NEWSOMDAVIS J, 1979, LANCET, V1, P464
   NEWSOMDAVIS J, 1982, DISORDERS MOTOR UNIT, V21, P275
   OOSERMAN KE, 1958, MYASTHENIA GRAVIS
   OOSTERHUIS HJG, 1964, J NEUROL SCI, V1, P512, DOI 10.1016/0022-510X(64)90171-6
   OOSTERHUIS HJG, 1984, CLIN NEUROLOGY NEURO, V5, P156
   OOSTERHUIS HJGH, 1983, J NEUROL SCI, V58, P371, DOI 10.1016/0022-510X(83)90096-5
   OSSERMAN KE, 1958, ARCH INTERN MED, V102, P72, DOI 10.1001/archinte.1958.00260190074008
   PEREZ MC, 1981, NEUROLOGY, V31, P32, DOI 10.1212/WNL.31.1.32
   PINCHING AJ, 1976, LANCET, V2, P1373
   ROWLAND LP, 1980, J NEUROL NEUROSUR PS, V43, P644, DOI 10.1136/jnnp.43.7.644
   SANDERS DB, 1982, DISORDERS MOTOR UNIT, V25, P299
   TOYKA KV, 1977, NEW ENGL J MED, V296, P125, DOI 10.1056/NEJM197701202960301
   VALBONESI M, 1983, VOX SANG, V44, P65, DOI 10.1111/j.1423-0410.1983.tb04105.x
NR 22
TC 14
Z9 14
U1 0
U2 0
PU MUNKSGAARD INT PUBL LTD
PI COPENHAGEN
PA 35 NORRE SOGADE, PO BOX 2148, DK-1016 COPENHAGEN, DENMARK
SN 0001-6314
J9 ACTA NEUROL SCAND
JI Acta Neurol. Scand.
PY 1985
VL 72
IS 5
BP 464
EP 468
PG 5
WC Clinical Neurology
WE Science Citation Index Expanded (SCI-EXPANDED)
SC Neurosciences & Neurology
GA AVV48
UT WOS:A1985AVV4800003
PM 4082912
DA 2022-10-25
ER

PT J
AU LEVINSON, AI
   ZWEIMAN, B
   LISAK, RP
   DZIARSKI, A
   MOSKOVITZ, AR
AF LEVINSON, AI
   ZWEIMAN, B
   LISAK, RP
   DZIARSKI, A
   MOSKOVITZ, AR
TI THYMIC B-CELL ACTIVATION IN MYASTHENIA-GRAVIS
SO NEUROLOGY
LA English
DT Article
C1 UNIV PENN,SCH MED,DEPT NEUROL,PHILADELPHIA,PA 19104.
   UNIV PENN,SCH MED,HENRY M WATTS JR NEUROMUSCULAR DIS RES CTR,PHILADELPHIA,PA 19104.
RP LEVINSON, AI (corresponding author), UNIV PENN,SCH MED,DEPT MED,ALLERGY & IMMUNOL SECT,PHILADELPHIA,PA 19104, USA.
FU NCI NIH HHS [CA-15236] Funding Source: Medline
CR ABDOU NI, 1974, NEW ENGL J MED, V291, P1271, DOI 10.1056/NEJM197412122912403
   ARMSTRONG RM, 1973, NEUROLOGY, V23, P1078, DOI 10.1212/WNL.23.10.1078
   BLAESE RM, 1980, AM J MED, V69, P345, DOI 10.1016/0002-9343(80)90003-0
   CASTLEMAN B, 1966, ANN NY ACAD SCI, V135, P496, DOI 10.1111/j.1749-6632.1966.tb45497.x
   COOK JD, 1977, NEUROLOGY, V27, P365
   DRACHMAN DB, 1978, NEW ENGL J MED, V298, P1116, DOI 10.1056/NEJM197805182982004
   ENGEL AG, 1977, MAYO CLIN PROC, V52, P267
   ENGEL WK, 1977, LANCET, V1, P1310
   FAUCI AS, 1981, ARTHRITIS RHEUM, V24, P577, DOI 10.1002/art.1780240402
   FUCHS S, 1980, NATURE, V287, P162, DOI 10.1038/287162a0
   GENKINS G, 1975, AM J MED, V58, P517, DOI 10.1016/0002-9343(75)90125-4
   GINSBURG WW, 1979, CLIN EXP IMMUNOL, V35, P76
   KAO I, 1977, SCIENCE, V195, P74, DOI 10.1126/science.831257
   LEVINSON AI, 1981, J CLIN LAB IMMUNOL, V5, P17
   LEVINSON AI, 1981, CLIN RES, V29, pA431
   LEVINSON AI, 1981, NEUROLOGY, V31, P1198, DOI 10.1212/WNL.31.9.1198
   LISAK RP, 1982, NEUROLOGY, V32, pA124
   LISAK RP, 1979, J NEUROL SCI, V44, P69, DOI 10.1016/0022-510X(79)90224-7
   NEWSOMDAVIS J, 1981, NEW ENGL J MED, V305, P1313, DOI 10.1056/NEJM198111263052203
   OPELZ G, 1978, ARCH NEUROL-CHICAGO, V35, P413, DOI 10.1001/archneur.1978.00500310015003
   SHIRAI T, 1976, CLIN EXP IMMUNOL, V26, P118
   SMILEY JD, 1969, CLIN EXP IMMUNOL, V4, P387
   STRELKAUSKAS AJ, 1978, P NATL ACAD SCI USA, V75, P5150, DOI 10.1073/pnas.75.10.5150
   TOYKA KV, 1975, SCIENCE, V190, P397, DOI 10.1126/science.1179220
   WEKERLE H, 1978, EUR J IMMUNOL, V8, P579, DOI 10.1002/eji.1830080808
   WINCHESTER RJ, 1975, J IMMUNOL, V114, P1210
NR 26
TC 35
Z9 35
U1 0
U2 0
PU LIPPINCOTT-RAVEN PUBL
PI PHILADELPHIA
PA 227 EAST WASHINGTON SQ, PHILADELPHIA, PA 19106
SN 0028-3878
J9 NEUROLOGY
JI Neurology
PY 1984
VL 34
IS 4
BP 462
EP 468
DI 10.1212/WNL.34.4.462
PG 7
WC Clinical Neurology
WE Science Citation Index Expanded (SCI-EXPANDED)
SC Neurosciences & Neurology
GA SM102
UT WOS:A1984SM10200009
PM 6608064
DA 2022-10-25
ER

PT J
AU ITOYAMA, Y
   KAWANAMI, S
   GOTO, I
   KUROIWA, Y
AF ITOYAMA, Y
   KAWANAMI, S
   GOTO, I
   KUROIWA, Y
TI LYMPHOCYTES-T LYMPHOCYTES-B IN MYASTHENIA-GRAVIS
SO CLINICAL AND EXPERIMENTAL IMMUNOLOGY
LA English
DT Article
C1 KYUSHU UNIV,INST NEUROL,DEPT NEUROL,FUKUOKA 812,JAPAN.
RP ITOYAMA, Y (corresponding author), FUKUOKA UNIV HOSP,DIV NEUROL,NISH KU,FUKUOAK 814,JAPAN.
CR ABDOU NI, 1974, NEW ENGL J MED, V291, P1271, DOI 10.1056/NEJM197412122912403
   ABRAMSKY O, 1975, CLIN EXP IMMUNOL, V19, P11
   ALPERT LI, 1972, AM J CLIN PATHOL, V58, P647
   BENDER AN, 1975, LANCET, V1, P607
   GERGELY P, 1977, CLIN EXP IMMUNOL, V28, P99
   GOUST JM, 1974, CLIN EXP IMMUNOL, V18, P39
   HOLM G, 1975, CLIN EXP IMMUNOL, V20, P443
   JONDAL M, 1973, TRANSPLANT REV, V16, P163
   JONDAL M, 1972, J EXP MED, V136, P207, DOI 10.1084/jem.136.2.207
   KAWANAMI S, 1976, J NEUROL, V213, P33, DOI 10.1007/BF00316337
   KAZI T, 1975, JAP J ALLERGOLOGY, V24, P726
   KOZIER B, 1971, ANN NY ACAD SCI, V183, P411
   MONNIER VM, 1977, CLIN EXP IMMUNOL, V29, P16
   NAKATA Y, 1974, JAP J ALLERGOLOGY, V23, P742
   NASTUK WL, 1960, P SOC EXP BIOL MED, V105, P177
   PAPATESTAS AE, 1971, AM J MED, V50, P465, DOI 10.1016/0002-9343(71)90336-6
   PARISH CR, 1974, PROC R SOC SER B-BIO, V187, P65, DOI 10.1098/rspb.1974.0061
   PARISH CR, 1975, TRANSPLANT REV, V25, P98
   RUSSELL DS, 1953, J PATHOL BACTERIOL, V65, P279, DOI 10.1002/path.1700650202
   SIMPSON JA, 1966, ANN NY ACAD SCI, V135, P506, DOI 10.1111/j.1749-6632.1966.tb45499.x
   Sloan HE, 1943, SURGERY, V13, P154
   STRAUSS AJL, 1960, P SOC EXP BIOL MED, V105, P177
   WYBRAN J, 1973, J CLIN INVEST, V52, P1026, DOI 10.1172/JCI107267
   YATA J, 1973, CLIN EXP IMMUNOL, V14, P319
   Yoshida T O, 1972, Scand J Immunol, V1, P401, DOI 10.1111/j.1365-3083.1972.tb03306.x
NR 25
TC 8
Z9 8
U1 0
U2 0
PU BLACKWELL SCIENCE LTD
PI OXFORD
PA OSNEY MEAD, OXFORD, OXON, ENGLAND OX2 0EL
SN 0009-9104
J9 CLIN EXP IMMUNOL
JI Clin. Exp. Immunol.
PY 1979
VL 37
IS 3
BP 452
EP 456
PG 5
WC Immunology
WE Science Citation Index Expanded (SCI-EXPANDED)
SC Immunology
GA HJ785
UT WOS:A1979HJ78500012
PM 315844
DA 2022-10-25
ER

PT J
AU MARTINEZ, RD
   TARRABHAZDAI, R
   AHARONOV, A
   FUCHS, S
AF MARTINEZ, RD
   TARRABHAZDAI, R
   AHARONOV, A
   FUCHS, S
TI CYTOPHILIC ANTIBODIES IN EXPERIMENTAL AUTOIMMUNE MYASTHENIA-GRAVIS
SO JOURNAL OF IMMUNOLOGY
LA English
DT Article
C1 WEIZMANN INST SCI,DEPT CHEM IMMUNOL,REHOVOTH,ISRAEL.
CR AHARONOV A, 1975, IMMUNOCHEMISTRY, V12, P765, DOI 10.1016/0019-2791(75)90227-X
   AHARONOV A, 1974, EUR J BIOCHEM, V45, P297, DOI 10.1111/j.1432-1033.1974.tb03554.x
   ALLT G, 1975, J NEUROCYTOL, V4, P63, DOI 10.1007/BF01099096
   BERKEN A, 1966, J EXP MED, V123, P119, DOI 10.1084/jem.123.1.119
   BOYDEN SV, 1960, IMMUNOLOGY, V3, P272
   COATES AS, 1973, IMMUNOLOGY, V24, P425
   ENGEL AG, 1976, ANN NY ACAD SCI, V274, P60, DOI 10.1111/j.1749-6632.1976.tb47676.x
   FUCHS S, 1973, HDB EXPT IMMUNOLOGY
   GREEN DPL, 1975, PROC R SOC SER B-BIO, V189, P57, DOI 10.1098/rspb.1975.0041
   HEILBRONNER E, 1975, J NEUROL SCI, V24, P59, DOI 10.1016/0022-510X(75)90008-8
   HUNTER WM, 1973, HDB EXPT IMMUNOLOGY
   KUNIN S, 1972, CELL IMMUNOL, V5, P288, DOI 10.1016/0008-8749(72)90054-8
   LENNON VA, 1975, J EXP MED, V141, P1365, DOI 10.1084/jem.141.6.1365
   LIEW FY, 1972, CELL IMMUNOL, V5, P520, DOI 10.1016/0008-8749(72)90102-5
   LIEW FY, 1971, IMMUNOLOGY, V20, P817
   LOEWI G, 1972, IMMUNOLOGY, V23, P559
   MYRVIK QN, 1961, J IMMUNOL, V86, P128
   NELSON DS, 1967, BRIT MED BULL, V23, P15, DOI 10.1093/oxfordjournals.bmb.a070508
   NELSON DS, 1966, NATURE, V212, P259, DOI 10.1038/212259a0
   PATRICK J, 1973, SCIENCE, V180, P871, DOI 10.1126/science.180.4088.871
   Perlmann P, 1969, Adv Immunol, V11, P117, DOI 10.1016/S0065-2776(08)60479-4
   RHODES J, 1975, J IMMUNOL, V114, P1976
   TARRABHAZDAI R, 1975, NATURE, V256, P128, DOI 10.1038/256128a0
   TARRABHAZDI R, 1975, J EXP MED, V142, P785, DOI 10.1084/jem.142.3.785
   TEMPLE A, 1973, IMMUNOLOGY, V24, P655
   UNANUE ER, 1970, J IMMUNOL, V105, P1339
   ZEMBALA M, 1973, IMMUNOLOGY, V25, P631
NR 27
TC 14
Z9 14
U1 0
U2 0
PU AMER ASSOC IMMUNOLOGISTS
PI BETHESDA
PA 9650 ROCKVILLE PIKE, BETHESDA, MD 20814
SN 0022-1767
J9 J IMMUNOL
JI J. Immunol.
PY 1977
VL 118
IS 1
BP 17
EP 20
PG 4
WC Immunology
WE Science Citation Index Expanded (SCI-EXPANDED)
SC Immunology
GA CT377
UT WOS:A1977CT37700004
PM 830746
DA 2022-10-25
ER

PT J
AU FLACKE, WE
   BLUME, RP
   SCOTT, WR
   FOLDES, FF
   OSSERMAN, KE
AF FLACKE, WE
   BLUME, RP
   SCOTT, WR
   FOLDES, FF
   OSSERMAN, KE
TI GERMINE MONO- AND DIACETATE IN MYASTHENIA GRAVIS
SO ANNALS OF THE NEW YORK ACADEMY OF SCIENCES
LA English
DT Article
CR BEUCH H, 1970, PHARMACOLOGIST, V12, P301
   FLACKE W, 1966, NEW ENGL J MED, V275, P1207, DOI 10.1056/NEJM196612012752201
   FLACKE W, 1963, J PHARMACOL EXP THER, V141, P230
   FLACKE W, 1961, ARCH EXP PATHOL PH, V240, P369
   FORSTER R, 1933, MED KLIN, V29, P993
   GLASER GH, 1966, ANN NY ACAD SCI, V135, P335, DOI 10.1111/j.1749-6632.1966.tb45481.x
   GROB D, 1961, ARCH INTERN MED, V108, P615, DOI 10.1001/archinte.1961.03620100107017
   HONERJAEGER P, 1971, BIOPHYS SOC M NEW OR
   JOHNS RJ, 1956, B JOHNS HOPKINS HOSP, V99, P125
   KRAYER O, 1946, PHYSIOL REV, V26, P383, DOI 10.1152/physrev.1946.26.3.383
   KROLL FW, 1934, ARCH PSYCHIAT NERVEN, V102, P291
   KUPCHAN SM, 1959, J AM CHEM SOC, V81, P1913, DOI 10.1021/ja01517a033
   KUPCHAN SN, 1967, ANTIHYPERTENSIVE AGE
   MACEK, PERSONAL COMMUNICATI
   MEVES H, 1966, PFLUGERS ARCH, V296, P211
   SCHWAB RS, 1960, CLIN PHARMACOL THER, V1, P319
   STANDAERT FG, 1970, J PHARMACOL EXP THER, V171, P223
   TORCHIAN.ML, 1969, FED PROC, V28, P669
   Ulbricht W, 1969, Ergeb Physiol, V61, P18
NR 19
TC 11
Z9 11
U1 0
U2 0
PU NEW YORK ACAD SCIENCES
PI NEW YORK
PA 2 E 63RD ST, NEW YORK, NY 10021
SN 0077-8923
J9 ANN NY ACAD SCI
JI Ann.NY Acad.Sci.
PY 1971
VL 183
IS NSEP
BP 316
EP &
DI 10.1111/j.1749-6632.1971.tb30762.x
PG 0
WC Multidisciplinary Sciences
WE Science Citation Index Expanded (SCI-EXPANDED)
SC Science & Technology - Other Topics
GA K7293
UT WOS:A1971K729300023
PM 5287830
DA 2022-10-25
ER

PT J
AU HALLEN, O
   BLEYL, U
AF HALLEN, O
   BLEYL, U
TI MANIFESTATION OF MYASTHENIA GRAVIS PSEUDOPARALYTICA AFTER THYMOMECTOMY
SO ZEITSCHRIFT FUR NEUROLOGIE
LA German
DT Article
CR BALDERRAMA AC, 1958, J PHILLIPP MED ASS, V34, P1
   BIENIASZ J, 1962, POL TYG LEK, V17, P123
   BLALOCK A, 1941, AM J SURG, V54, P149
   CASTLEMAN B, 1966, ANN NY ACAD SCI, V135, P496, DOI 10.1111/j.1749-6632.1966.tb45497.x
   Castleman B., 1955, TUMORS THYMUS GLAND
   EFFLER DB, 1956, J THORAC SURG, V31, P60
   EHRENREICH T, 1958, CA NY, V11, P178
   FERSHTAND JB, 1951, ANN INTERN MED, V34, P1025, DOI 10.7326/0003-4819-34-4-1025
   FISHER JH, 1955, NEW ENGL J MED, V252, P891, DOI 10.1056/NEJM195505262522103
   GREEN RA, 1958, AM J MED, V25, P293, DOI 10.1016/0002-9343(58)90035-4
   HENSON RA, 1965, BRAIN, V88, P11, DOI 10.1093/brain/88.1.11
   HUBBELL DS, 1952, AM J PATHOL, V28, P321
   KERR IH, 1965, J NEUROL NEUROSURG P, V28, P429
   KEYNES G, 1949, BRIT MED J, P611
   KIMURA J, 1967, NEUROLOGY, V17, P413, DOI 10.1212/WNL.17.4.413
   KLEIN JJ, 1964, ARCH INTERN MED, V113, P142, DOI 10.1001/archinte.1964.00280070144023
   KOCH F, 1970, SCHWEIZ MED WSCHR, V100, P65
   MACKAY IR, 1966, THYMUS EXPERIMENTAL
   MADONICK MJ, 1957, ARCH INTERN MED, V99, P151, DOI 10.1001/archinte.1957.00260010153019
   MENDELOW H, 1966, ANN NY ACAD SCI, V135, P496
   Ossermann KE, 1958, MYASTHENIA GRAVIS
   PILIEGON N, 1962, POLICLINICO SEZ MED, V69, P305
   POPE RH, 1953, AM J PATHOL, V29, P85
   RINGERTZ M, 1956, J THORAC SURG, V31, P487
   ROBERTSON P D, 1960, Scott Med J, V5, P162
   ROE BB, 1957, J THORAC SURG, V33, P770
   ROWLAND LP, 1957, NEUROLOGY, V7, P585
   SAUERBRUCH F, 1912, BRUNS BEITR KLIN CHI, V77, P1
   SCHWAB RS, 1961, 2 INT S P MYASTH GRA
   SIMPSON JA, 1966, PROGRESSIVE MUSKELDY
   SOUTTER L, 1957, ANN SURG, V146, P424
   STONE AR, CITED INDIRECTLY
   STRIEDER E, CITED INDIRECTLY
   Viets H.R., 1961, MYASTHENIA GRAVIS
   Viets HR, 1960, THYMECTOMY MYASTHENI
NR 35
TC 4
Z9 4
U1 0
U2 0
J9 Z NEUROL
PY 1970
VL 198
IS 3
BP 280
EP &
DI 10.1007/BF00316727
PG 0
WC Clinical Neurology
WE Science Citation Index Expanded (SCI-EXPANDED)
SC Neurosciences & Neurology
GA I5103
UT WOS:A1970I510300003
PM 4102126
DA 2022-10-25
ER

PT J
AU DURSTON, JHJ
AF DURSTON, JHJ
TI MYASTHENIA GRAVIS HASHIMOTOS DISEASE AND PERNICIOUS ANAEMIA
SO POSTGRADUATE MEDICAL JOURNAL
LA English
DT Article
CR ADNER MM, 1964, NEW ENGL J MED, V271, P1327, DOI 10.1056/NEJM196412242712601
   ANDERSON JR, 1957, LANCET, V1, P1123
   ARDEMAN S, 1966, Q J MED, V35, P421
   BLIZZARD RM, 1962, LANCET, V2, P901
   DONIACH D, 1963, BMJ-BRIT MED J, P1374, DOI 10.1136/bmj.1.5342.1374
   DOWNES JM, 1966, Q J MED, V35, P85
   KREMER M, 1965, BIOCHEMICAL ASPEC ED, P53
   SAHAY BM, 1965, BRIT MED J, V1, P762, DOI 10.1136/bmj.1.5437.762
   SIMPSON JA, 1964, J NEUROL NEUROSUR PS, V27, P485, DOI 10.1136/jnnp.27.6.485
   Simpson JA, 1960, SCOT MED J, V5, P419, DOI [DOI 10.1177/003693306000501001, 10.1177/003693306000501001]
   SIMPSON JA, 1965, BIOCHEMICAL ASPECTS, P53
   SINGER W, 1966, BMJ-BRIT MED J, V1, P904, DOI 10.1136/bmj.1.5492.904
   TUDHOPE GR, 1960, Q J MED, V29, P513
   TUDHOPE GR, 1962, LANCET, V1, P703
   TURNER RC, 1968, POSTGRAD MED J, V44, P555, DOI 10.1136/pgmj.44.513.555
   WILLIAMS ED, 1962, J PATHOL BACTERIOL, V83, P255, DOI 10.1002/path.1700830127
NR 16
TC 15
Z9 15
U1 0
U2 0
PU BMJ PUBLISHING GROUP
PI LONDON
PA BRITISH MED ASSOC HOUSE, TAVISTOCK SQUARE, LONDON WC1H 9JR, ENGLAND
SN 0032-5473
EI 1469-0756
J9 POSTGRAD MED J
JI Postgrad. Med. J.
PY 1969
VL 45
IS 522
BP 290
EP +
DI 10.1136/pgmj.45.522.290
PG 1
WC Medicine, General & Internal
WE Science Citation Index Expanded (SCI-EXPANDED)
SC General & Internal Medicine
GA C9518
UT WOS:A1969C951800011
PM 5394307
OA Green Published, Bronze
DA 2022-10-25
ER

PT J
AU Shuey, NH
AF Shuey, Neil H.
TI Ocular myasthenia gravis: a review and practical guide for clinicians
SO CLINICAL AND EXPERIMENTAL OPTOMETRY
LA English
DT Article
DE Diagnosis; management; ocular myasthenia gravis; review
ID LID TWITCH; DISEASE; PROGNOSIS; THYMOMA; UTILITY; TRIAL
AB Myasthenia gravis is a rare autoimmune disease characterised by autoantibodies preventing normal function of acetylcholine receptors at the post-synaptic membrane of the neuromuscular junction. This causes weakness of skeletal muscles that can be variable and fatigable, and often manifests as ptosis and/or diplopia, with 60% of patients demonstrating ocular features at onset, and thus may present initially to eye care practitioners. Approximately 15% of patients have ocular myasthenia gravis, where symptoms remain restricted to this distribution. The majority of patients have blocking antibodies against the acetylcholine receptor, but antibodies directed against other related targets account for a smaller proportion and are associated with specific phenotypes. Associations with both thymoma and with other autoimmune phenomena (particularly thyroid disease) can occur. Clinical examination can identify characteristic findings including fatigable ptosis and Cogan's lid twitch sign. Investigations to confirm the diagnosis include simple office-based procedures such as the ice test, and testing for serum autoantibodies, as well as electrophysiological testing such as repetitive nerve stimulation and single-fibre electromyography. The management of ocular myasthenia gravis is discussed, including non-pharmacological options, pyridostigmine, corticosteroids, other immunosuppressive agents, and thymectomy. The goals of management are to alleviate symptoms, and where possible prevent chronic disability or progression to generalised myasthenia gravis.
C1 [Shuey, Neil H.] Royal Victorian Eye & Ear Hosp, Neuro Ophthalmol Clin, East Melbourne, Australia.
   [Shuey, Neil H.] St Vincents Hosp Melbourne, Clin Neurosci, Fitzroy, Vic, Australia.
RP Shuey, NH (corresponding author), Royal Victorian Eye & Ear Hosp, Neuro Ophthalmol Clin, East Melbourne, Australia.; Shuey, NH (corresponding author), St Vincents Hosp Melbourne, Clin Neurosci, Fitzroy, Vic, Australia.
EM neil.shuey@eyeandear.org.au
CR Ahmad Kate, 2011, Pract Neurol, V11, P332, DOI 10.1136/practneurol-2011-000026
   Apinyawasisuk Supanut, 2017, J Neuroophthalmol, V37, P253, DOI 10.1097/WNO.0000000000000514
   Benatar M, 2006, NEUROMUSCULAR DISORD, V16, P459, DOI 10.1016/j.nmd.2006.05.006
   Benatar M, 2016, MUSCLE NERVE, V53, P363, DOI 10.1002/mus.24769
   Binks S, 2016, J NEUROL, V263, P826, DOI 10.1007/s00415-015-7963-5
   Bruce BB, 2012, J NEURO-OPHTHALMOL, V32, P212, DOI 10.1097/WNO.0b013e3182536558
   Chatzistefanou KI, 2009, OPHTHALMOLOGY, V116, P2236, DOI 10.1016/j.ophtha.2009.04.039
   Chaudhuri Z, 2013, JAMA OPHTHALMOL, V131, P619, DOI 10.1001/jamaophthalmol.2013.783
   Chung IY, 2021, J NEURO-OPHTHALMOL, V41, pE627, DOI 10.1097/WNO.0000000000001061
   Cleary M, 2008, STRABISMUS, V16, P11, DOI 10.1080/15569520701830992
   COGAN DG, 1965, ARCH OPHTHALMOL-CHIC, V74, P217, DOI 10.1001/archopht.1965.00970040219016
   Evoli A, 2001, NEUROMUSCULAR DISORD, V11, P208, DOI 10.1016/S0960-8966(00)00173-5
   Gilhus NE, 2016, NEW ENGL J MED, V375, P2570, DOI 10.1056/NEJMra1602678
   Gilhus NE, 2015, LANCET NEUROL, V14, P1023, DOI 10.1016/S1474-4422(15)00145-3
   Hendricks TM, 2019, AM J OPHTHALMOL, V205, P99, DOI 10.1016/j.ajo.2019.04.017
   Howard JF, 2018, ANN NY ACAD SCI, V1412, P113, DOI 10.1111/nyas.13522
   Kerty E, 2014, EUR J NEUROL, V21, P687, DOI 10.1111/ene.12359
   Kondo K, 2005, ANN THORAC SURG, V79, P219, DOI 10.1016/j.athoracsur.2004.06.090
   Kupersmith MJ, 2003, ARCH NEUROL-CHICAGO, V60, P243, DOI 10.1001/archneur.60.2.243
   Lonati D, 2020, TOXINS, V12, DOI 10.3390/toxins12080509
   Mee J, 2003, J NEURO-OPHTHALMOL, V23, P251, DOI 10.1097/00041327-200312000-00002
   Meriggioli MN, 2004, SEMIN NEUROL, V24, P31, DOI 10.1055/s-2004-829594
   Mori M, 2001, NEUROLOGY, V56, P1104, DOI 10.1212/WNL.56.8.1104
   Nagia L, 2015, OPHTHALMOLOGY, V122, P1517, DOI 10.1016/j.ophtha.2015.03.010
   Narayanaswami P, 2021, NEUROLOGY, V96, P114, DOI 10.1212/WNL.0000000000011124
   O'Hare M, 2019, SEMIN NEUROL, V39, P749, DOI 10.1055/s-0039-1700527
   Peeler CE, 2015, JAMA NEUROL, V72, P1170, DOI 10.1001/jamaneurol.2015.1444
   Pike-Lee T, 2021, J NEURO-OPHTHALMOL, V41, pE619, DOI 10.1097/WNO.0000000000001056
   Romi F, 2003, EUR J NEUROL, V10, P701, DOI 10.1046/j.1468-1331.2003.00678.x
   Rousseff RT, 2021, J CLIN MED, V10, DOI 10.3390/jcm10081736
   Sabre L, 2019, ANN CLIN TRANSL NEUR, V6, P243, DOI 10.1002/acn3.692
   Scherer K, 2005, JAMA-J AM MED ASSOC, V293, P1906, DOI 10.1001/jama.293.15.1906
   Singman EL, 2011, J NEURO-OPHTHALMOL, V31, P239, DOI 10.1097/WNO.0b013e3182224b92
   Van Stavern GP, 2007, J NEUROL SCI, V256, P84, DOI 10.1016/j.jns.2007.02.020
   Wirtz PW, 2002, J NEUROL NEUROSUR PS, V73, P766, DOI 10.1136/jnnp.73.6.766
   Wolfe GI, 2016, NEW ENGL J MED, V375, P511, DOI 10.1056/NEJMoa1602489
   Wong SH, 2016, J NEURO-OPHTHALMOL, V36, P252, DOI 10.1097/WNO.0000000000000350
NR 37
TC 0
Z9 0
U1 3
U2 7
PU TAYLOR & FRANCIS LTD
PI ABINGDON
PA 2-4 PARK SQUARE, MILTON PARK, ABINGDON OR14 4RN, OXON, ENGLAND
SN 0816-4622
EI 1444-0938
J9 CLIN EXP OPTOM
JI Clin. Exp. Optom.
PD FEB 17
PY 2022
VL 105
IS 2
SI SI
BP 205
EP 213
DI 10.1080/08164622.2022.2029683
EA FEB 2022
PG 9
WC Ophthalmology
WE Science Citation Index Expanded (SCI-EXPANDED)
SC Ophthalmology
GA ZI4XX
UT WOS:000755002900001
PM 35157811
DA 2022-10-25
ER

PT J
AU Bindu, PS
   Nirmala, M
   Patil, SA
   Taly, AB
AF Bindu, P. S.
   Nirmala, M.
   Patil, S. A.
   Taly, A. B.
TI Myasthenia gravis and acetylcholine receptor antibodies: A clinico
   immunological correlative study on South Indian patients
SO ANNALS OF INDIAN ACADEMY OF NEUROLOGY
LA English
DT Article
DE AChR antibodies; enzyme linked immunosorbent assay; myasthenia gravis;
   seronegative myasthenia Gravis
AB Acquired myasthenia Gravis (MG), a disorder of impaired neuromuscular transmission is recognized as an autoimmune disorder, with a majority of the patients having antibodies against acetylcholine receptor (AChR antibodies) in the serum. Aim and Objectives: To correlate the AChR antibody status with the clinical characteristics of patients with myasthenia gravis. Study Design: Retrospective and prospective study. Materials and Methods: This study was carried out in patients with definite MG, attending the Neurology services of the National Institute of Mental Health and Neurosciences, Bangalore, India, during the period 1999-2003. The AChR antibody status was determined using the direct and indirect enzyme linked immunosorbent assay (ELISA) technique. Results: There were 165 patients in this study (M : F :: 1.5 : 1). The overall seropositivity rate was 59.4. Seropositive patients had higher age of onset and presentation, and more frequent occurrence of crises, both at presentation and at any time during the course. Other parameters, viz. gender of the patient, Osserman staging, thymic enlargement on CT and remission during follow-up did not differ between the two groups. Conclusion: This communication reports the result of AChR antibody assay in a large cohort of patients, using a simple diagnostic tool, namely direct and indirect ELISA technique. In addition, the characteristics of a large cohort of patients with seronegative myasthenia gravis are described.
C1 [Bindu, P. S.; Taly, A. B.] Natl Inst Mental Hlth & Neurosci, Dept Neurol, Bangalore 560029, Karnataka, India.
   [Nirmala, M.; Patil, S. A.] Natl Inst Mental Hlth & Neurosci, Dept Neuromicrobiol, Bangalore 560029, Karnataka, India.
RP Taly, AB (corresponding author), Natl Inst Mental Hlth & Neurosci, Dept Neurol, Bangalore 560029, Karnataka, India.
EM abtaly@yahoo.com
RI Taly, Arun/AAV-3517-2021
CR ASHRAF VV, 2005, ANN INDIAN ACAD NEUR, V8, P7
   COMPSTON DAS, 1980, BRAIN, V103, P579, DOI 10.1093/brain/103.3.579
   EMANI SR, 2001, THESIS NATL I MENTAL
   Hoch W, 2001, NAT MED, V7, P365, DOI 10.1038/85520
   JAILKHANI BL, 1986, J IMMUNOL METHODS, V86, P115, DOI 10.1016/0022-1759(86)90273-5
   KAYAL A, 1985, NEUROL INDIA, V33, P265
   LIMBURG PC, 1983, J NEUROL SCI, V58, P357, DOI 10.1016/0022-510X(83)90095-3
   LINDSTROM JM, 1976, NEUROLOGY, V26, P1054, DOI 10.1212/WNL.26.11.1054
   MOSSMAN S, 1986, LANCET, V1, P116
   OSSERMAN KE, 1971, MT SINAI J MED, V38, P497
   Patil S.A., 2000, NIMHANS J, V18, P33
   Sanders Donald B., 1997, Neurology, V48, pS40
   SOLIVEN BC, 1988, NEUROLOGY, V38, P514, DOI 10.1212/WNL.38.4.514
   VINCENT A, 1985, J NEUROL NEUROSUR PS, V48, P1246, DOI 10.1136/jnnp.48.12.1246
   VINCENT A, 1980, J NEUROL NEUROSUR PS, V43, P590, DOI 10.1136/jnnp.43.7.590
NR 15
TC 5
Z9 6
U1 0
U2 0
PU WOLTERS KLUWER MEDKNOW PUBLICATIONS
PI MUMBAI
PA WOLTERS KLUWER INDIA PVT LTD , A-202, 2ND FLR, QUBE, C T S  NO 1498A-2
   VILLAGE MAROL, ANDHERI EAST, MUMBAI, 400059, INDIA
SN 0972-2327
EI 1998-3549
J9 ANN INDIAN ACAD NEUR
JI Ann. Indian Acad. Neurol.
PD OCT-DEC
PY 2008
VL 11
IS 4
BP 242
EP 244
PG 3
WC Clinical Neurology
WE Science Citation Index Expanded (SCI-EXPANDED)
SC Neurosciences & Neurology
GA 389PM
UT WOS:000262107000008
PM 19893681
OA Green Published, gold
DA 2022-10-25
ER

PT J
AU SAPHIER, D
   BIRMANNS, B
   BRENNER, T
AF SAPHIER, D
   BIRMANNS, B
   BRENNER, T
TI ELECTROENCEPHALOGRAPHIC CHANGES IN EXPERIMENTAL AUTOIMMUNE
   MYASTHENIA-GRAVIS
SO JOURNAL OF THE NEUROLOGICAL SCIENCES
LA English
DT Article
DE ELECTROENCEPHALOGRAM; EXPERIMENTAL AUTOIMMUNE MYASTHENIA GRAVIS;
   MYASTHENIA GRAVIS; ACETYLCHOLINE RECEPTOR; CEREBROSPINAL FLUID; CENTRAL
   NERVOUS SYSTEM
ID ACETYLCHOLINE-RECEPTOR ANTIBODIES; CEREBROSPINAL-FLUID; RAT-BRAIN;
   SLEEP; EEG; NICOTINE; BEHAVIOR
AB A number of reports have suggested that central disturbances of cholinergic function may occur in patients with myasthenia gravis. The present study was designed in order to examine cortical electroencephalographic (EEG) activity in Lewis rats with experimental autoimmune myasthenia gravis (EAMG). Experiments were performed on conscious rats with clinical EAMG and demonstrable antibodies against the acetylcholine receptor. The animals showed no gross changes in cortical EEG discharge in terms of cycles and durations of wake, desynchronized sleep, and synchronized sleep, as compared with control rats. However, abnormalities characterized by single spikes or waves, and by spike and wave complexes, were observed, most commonly during synchronization of the EEG. Use of computerized frequency analysis of the EEG records revealed the presence of three basic differences in EEG discharge in myasthenic animals: (1) additional high-amplitude, low frequency (< 4 Hz) activity was recorded, especially during synchronized sleep; (2) decreases in mid-range (4-7 Hz) activity were recorded, particularly during periods of wakefulness; and, (3) increases in high frequency (> 8 Hz) spike discharge were observed at all times, although this was most evident during periods of synchronized sleep. The data provide further evidence for alterations in central cholinergic function in myasthenia gravis.
C1 LOUISIANA STATE UNIV, MED CTR, DEPT PSYCHIAT, SHREVEPORT, LA 71130 USA.
   HADASSAH UNIV HOSP, DEPT NEUROL, IL-91120 JERUSALEM, ISRAEL.
   HADASSAH HEBREW UNIV, SCH MED, IL-91120 JERUSALEM, ISRAEL.
RP SAPHIER, D (corresponding author), LOUISIANA STATE UNIV, MED CTR, DEPT PHARMACOL & THERAPEUT, POB 33932, SHREVEPORT, LA 71130 USA.
CR Badurska B, 1991, Neurol Neurochir Pol, V25, P326
   BIRMANNS B, 1990, J NEUROL SCI, V100, P22, DOI 10.1016/0022-510X(90)90007-A
   BOULTER J, 1986, NATURE, V319, P368, DOI 10.1038/319368a0
   BRENNER T, 1981, ANN NY ACAD SCI, V377, P208, DOI 10.1111/j.1749-6632.1981.tb33734.x
   BRENNER T, 1986, EXP NEUROL, V94, P735, DOI 10.1016/0014-4886(86)90251-7
   BRENNER T, 1978, ISRAEL J MED SCI, V14, P986
   DAFNY N, 1983, NEUROTOXICOLOGY, V4, P235
   EMILIE D, 1991, HUM PATHOL, V22, P461, DOI 10.1016/0046-8177(91)90132-9
   FIBIGER HC, 1991, TRENDS NEUROSCI, V14, P220, DOI 10.1016/0166-2236(91)90117-D
   FONTANA A, 1978, BIOCH MYASTHENIA GRA, P183
   FULPIUS BW, 1977, LANCET, V2, P350
   HARFSTRAND A, 1988, ACTA PHYSIOL SCAND, V132, P1, DOI 10.1111/j.1748-1716.1988.tb08291.x
   HOEFER PFA, 1958, ARCH NEURO PSYCHIATR, V80, P10, DOI 10.1001/archneurpsyc.1958.02340070028002
   HOKKANEN E, 1969, ACTA NEUROL SCAND, V45, P556
   IWASAKI Y, 1990, INT J NEUROSCI, V54, P29, DOI 10.3109/00207459008986619
   KAZIS A, 1984, Electromyography and Clinical Neurophysiology, V24, P577
   KEESEY JC, 1978, LANCET, V1, P777
   KIDRON D, 1989, Brain Behavior and Immunity, V3, P15, DOI 10.1016/0889-1591(89)90002-0
   KOTT E, 1990, Q J MED, V76, P951
   KURUMIYA S, 1990, ARZNEIMITTEL-FORSCH, V40-1, P225
   LEFVERT AK, 1977, LANCET, V2, P351
   LEWIS SW, 1989, J NEUROL NEUROSUR PS, V52, P258, DOI 10.1136/jnnp.52.2.258
   LINDSTROM J, 1987, MOL NEUROBIOL, V1, P281, DOI 10.1007/BF02935740
   LINK H, 1991, J CLIN INVEST, V87, P2191, DOI 10.1172/JCI115253
   LUKAS RJ, 1986, CELL MOL NEUROBIOL, V6, P281, DOI 10.1007/BF00711114
   LUTHER MA, 1989, J NEUROSCI, V9, P1082
   MACKENZIE, 1969, CAN MED ASSOC J, V100, P904
   MAGNI G, 1988, ACTA PSYCHIAT SCAND, V77, P443, DOI 10.1111/j.1600-0447.1988.tb05148.x
   MEYER E, 1966, ANN NY ACAD SCI, V135, P417, DOI 10.1111/j.1749-6632.1966.tb45488.x
   NISTICO G, 1991, TRENDS NEUROSCI, V14, P146, DOI 10.1016/0166-2236(91)90086-A
   OSTERMAN PO, 1990, PROG BRAIN RES, V84, P151
   PAPAZIAN O, 1976, NEUROLOGY, V26, P311, DOI 10.1212/WNL.26.4.311
   PERRY EK, 1989, J CHEM NEUROANAT, V2, P189
   POMERLEAU OF, 1989, PSYCHONEUROENDOCRINO, V14, P407, DOI 10.1016/0306-4530(89)90040-1
   RIEKKINEN P, 1990, NEUROSCI RES, V8, P12, DOI 10.1016/0168-0102(90)90052-G
   ROHR W, 1991, PSYCHOTHER PSYCH MED, V41, P35
   ROSENBERG RS, 1976, PHYSIOL BEHAV, V17, P931, DOI 10.1016/0031-9384(76)90011-1
   SAPHIER D, 1988, ISRAEL J MED SCI, V24, P261
   SAPHIER D, 1987, Brain Behavior and Immunity, V1, P40, DOI 10.1016/0889-1591(87)90005-5
   SAPHIER D, 1989, PSYCHONEUROENDOCRINO, V14, P63, DOI 10.1016/0306-4530(89)90056-5
   SITARAM N, 1976, SCIENCE, V191, P1281, DOI 10.1126/science.176724
   TARRABHAZDAI R, 1980, EXP NEUROL, V67, P670, DOI 10.1016/0014-4886(80)90135-1
   Tartara A, 1982, Rev Electroencephalogr Neurophysiol Clin, V12, P275, DOI 10.1016/S0370-4475(82)80055-5
   TIMOIARIA C, 1970, PHYSIOL BEHAV, V5, P1057, DOI 10.1016/0031-9384(70)90162-9
   TUCKER DM, 1988, NEUROLOGY, V38, P1173, DOI 10.1212/WNL.38.8.1173
   VANDERWOLF CH, 1988, INT REV NEUROBIOL, V30, P225
   VELAZQUEZMOCTEZUMA J, 1990, PSYCHOPHARMACOL BULL, V26, P349
   VINCENT A, 1980, J NEUROL NEUROSUR PS, V43, P590, DOI 10.1136/jnnp.43.7.590
   Watanabe S, 1991, Rinsho Shinkeigaku, V31, P170
   WEIDENFELD J, 1988, EXP NEUROL, V100, P578, DOI 10.1016/0014-4886(88)90041-6
   WEIDENFELD J, 1983, BRAIN RES, V265, P152, DOI 10.1016/0006-8993(83)91347-1
   WHITING P, 1987, P NATL ACAD SCI USA, V84, P595, DOI 10.1073/pnas.84.2.595
NR 52
TC 4
Z9 4
U1 0
U2 0
PU ELSEVIER SCIENCE BV
PI AMSTERDAM
PA PO BOX 211, 1000 AE AMSTERDAM, NETHERLANDS
SN 0022-510X
EI 1878-5883
J9 J NEUROL SCI
JI J. Neurol. Sci.
PD FEB
PY 1993
VL 114
IS 2
BP 200
EP 204
DI 10.1016/0022-510X(93)90298-D
PG 5
WC Clinical Neurology; Neurosciences
WE Science Citation Index Expanded (SCI-EXPANDED)
SC Neurosciences & Neurology
GA KK929
UT WOS:A1993KK92900014
PM 8445401
DA 2022-10-25
ER

PT J
AU REGEV, I
   BORNSTEIN, N
   CARASSO, R
   VARDI, Y
AF REGEV, I
   BORNSTEIN, N
   CARASSO, R
   VARDI, Y
TI ACUTE POLYNEUROPATHY COMBINED WITH MYASTHENIA-GRAVIS
SO ACTA NEUROLOGICA SCANDINAVICA
LA English
DT Article
RP REGEV, I (corresponding author), TEL AVIV UNIV,SCH MED,ICHILOV HOSP,DEPT NEUROL,TEL AVIV,ISRAEL.
CR FESTOFF BW, 1977, TROPHIC EFFECTS AXIO
   HEILBRONN E, 1976, ANN NY ACAD SCI, V274, P337, DOI 10.1111/j.1749-6632.1976.tb47696.x
   LAMBERT PW, 1969, LAB INVEST, V20, P127
   LENNON VA, 1975, J EXP MED, V141, P1365, DOI 10.1084/jem.141.6.1365
   SUGIYAMA H, 1973, FEBS LETT, V35, P124, DOI 10.1016/0014-5793(73)80592-7
   TERRABHAGDAI R, 1975, NATURE, V256, P128
   WISHNIEWSKI HM, 1974, ARCH NEUROL, V30, P347
NR 7
TC 31
Z9 32
U1 0
U2 0
PU MUNKSGAARD INT PUBL LTD
PI COPENHAGEN
PA 35 NORRE SOGADE, PO BOX 2148, DK-1016 COPENHAGEN, DENMARK
SN 0001-6314
J9 ACTA NEUROL SCAND
JI Acta Neurol. Scand.
PY 1982
VL 65
IS 6
BP 681
EP 682
DI 10.1111/j.1600-0404.1982.tb03122.x
PG 2
WC Clinical Neurology
WE Science Citation Index Expanded (SCI-EXPANDED)
SC Neurosciences & Neurology
GA NV857
UT WOS:A1982NV85700013
PM 7113672
DA 2022-10-25
ER

PT J
AU KORNFELD, P
   HOROWITZ, SH
   GENKINS, G
   PAPATESTAS, AE
AF KORNFELD, P
   HOROWITZ, SH
   GENKINS, G
   PAPATESTAS, AE
TI MYASTHENIA-GRAVIS UNMASKED BY ANTIARRHYTHMIC AGENTS
SO MOUNT SINAI JOURNAL OF MEDICINE
LA English
DT Article
C1 CITY UNIV NEW YORK,MT SINAI SCH MED,RES LAB,NEW YORK,NY 10029.
   CITY UNIV NEW YORK,MT SINAI SCH MED,MYASTHENIA GRAVIS CLIN,NEW YORK,NY 10029.
   CITY UNIV NEW YORK,MT SINAI SCH MED,DEPT MED,NEW YORK,NY 10029.
   CITY UNIV NEW YORK,MT SINAI SCH MED,DEPT NEUROL,NEW YORK,NY 10029.
   CITY UNIV NEW YORK,MT SINAI SCH MED,DEPT SURG,NEW YORK,NY 10029.
CR DRACHMAN DA, 1965, ARCH NEUROL-CHICAGO, V13, P316, DOI 10.1001/archneur.1965.00470030096010
   EATON LM, 1943, P STAFF M MAYO CLIN, V18, P230
   ELDER BF, 1971, ANESTH ANAL CURR RES, V50, P383
   FERRARO MV, 1972, AGRESSOLOGIE, V13, P165
   GALINDO A, 1971, J PHARMACOL EXP THER, V177, P360
   GALZIGNA L, 1972, AGRESSOLOGIE, V13, P107
   Harvey AM, 1939, B JOHNS HOPKINS HOSP, V65, P223
   Harvey AM, 1939, J PHYSIOL-LONDON, V95, P45, DOI 10.1113/jphysiol.1939.sp003710
   HIRST GDS, 1971, BRIT J PHARMACOL, V4, P94
   HOROWITZ SH, 1975, ARCH NEUROL-CHICAGO, V32, P84, DOI 10.1001/archneur.1975.00490440034004
   KATZ RL, 1969, ACTA ANAESTH SCAND, V36, P103
   KORDAS M, 1970, J PHYSIOL-LONDON, V209, P689, DOI 10.1113/jphysiol.1970.sp009186
   KORNFELD P, 1969, ARCH NEUROL-CHICAGO, V21, P466, DOI 10.1001/archneur.1969.00480170038003
   LAMMERS W, 1955, J PHYSIOL LONDON, V129, P612
   MARK LESTER C, 1951, JOUR PHARMACOL AND EXPTL THERAP, V102, P5
   MILLER RD, 1971, P SOC EXP BIOL, V219, P215
   NORRIS FH, 1964, NEUROLOGY, V14, P869, DOI 10.1212/WNL.14.9.869
   PATON WDM, 1964, BRIT J PHARM CHEMOTH, V22, P143, DOI 10.1111/j.1476-5381.1964.tb01552.x
   RULE AH, 1971, MT SINAI J MED, V38, P538
   WEISMAN SJ, 1949, JAMA-J AM MED ASSOC, V141, P917, DOI 10.1001/jama.1949.62910130001008
NR 20
TC 34
Z9 34
U1 0
U2 0
PU MOUNT SINAI HOSPITAL
PI NEW YORK
PA BOX 1094 ONE GUSTAVE L LEVY PLACE ATTN: CIRCULATION ASST, NEW YORK, NY
   10029-6574
SN 0027-2507
J9 MT SINAI J MED
JI Mt. Sinai J. Med.
PY 1976
VL 43
IS 1
BP 10
EP 14
PG 5
WC Medicine, General & Internal
WE Science Citation Index Expanded (SCI-EXPANDED)
SC General & Internal Medicine
GA BF225
UT WOS:A1976BF22500002
PM 1082084
DA 2022-10-25
ER

PT J
AU BLITT, CD
   WRIGHT, WA
   PEAT, J
AF BLITT, CD
   WRIGHT, WA
   PEAT, J
TI PANCURONIUM AND PATIENT WITH MYASTHENIA-GRAVIS
SO ANESTHESIOLOGY
LA English
DT Article
C1 UNIV ARIZONA,COLL MED,DEPT ANESTHESIOL,TUCSON,AZ 85724.
CR BAIRD WLM, 1967, BRIT J ANAESTH, V39, P775, DOI 10.1093/bja/39.10.775
   KATZ RL, 1971, ANESTHESIOLOGY, V34, P550, DOI 10.1097/00000542-197106000-00015
   Lund I, 1970, ACTA ANAESTH SCAND, V37, P238
   MILLER RD, 1972, ANESTHESIOLOGY, V37, P503
   MILLER RD, 1972, ANESTHESIOLOGY, V37, P573, DOI 10.1097/00000542-197212000-00001
   OSSERMAN K, 1971, MT SINAI J MED   NOV, V38
   WALTS LF, 1973, CAN ANAESTH SOC J, V20, P706, DOI 10.1007/BF03026268
   WYLIE WD, 1972, PRACTICE ANESTHESIA
NR 8
TC 13
Z9 13
U1 0
U2 0
PU LIPPINCOTT-RAVEN PUBL
PI PHILADELPHIA
PA 227 EAST WASHINGTON SQ, PHILADELPHIA, PA 19106
SN 0003-3022
J9 ANESTHESIOLOGY
JI Anesthesiology
PY 1975
VL 42
IS 5
BP 624
EP 626
DI 10.1097/00000542-197505000-00027
PG 3
WC Anesthesiology
WE Science Citation Index Expanded (SCI-EXPANDED)
SC Anesthesiology
GA AA101
UT WOS:A1975AA10100018
PM 1130727
DA 2022-10-25
ER

PT J
AU ARMSTRONG, RM
   NOWAK, RM
   FALK, RE
AF ARMSTRONG, RM
   NOWAK, RM
   FALK, RE
TI THYMIC LYMPHOCYTE FUNCTION IN MYASTHENIA-GRAVIS
SO NEUROLOGY
LA English
DT Article
C1 UNIV TORONTO, DEPT MED & SURG, TORONTO, ONTARIO, CANADA.
   TORONTO GEN HOSP, 110A UNIV WING, TORONTO M5G 1L5, ONTARIO, CANADA.
CR ADNER MM, 1964, NEW ENGL J MED, V271, P1327, DOI 10.1056/NEJM196412242712601
   AX W, 1968, EXP CELL RES, V53, P108, DOI 10.1016/0014-4827(68)90357-1
   BERGMAN RA, 1971, ANN NY ACAD SCI, V183, P88, DOI 10.1111/j.1749-6632.1971.tb30744.x
   Blalock A, 1939, ANN SURG, V110, P544, DOI 10.1097/00000658-193910000-00005
   CASTLEMAN B, 1966, ANN NY ACAD SCI, V135, P496, DOI 10.1111/j.1749-6632.1966.tb45497.x
   CLAMAN HN, 1968, J IMMUNOL, V100, P1127
   DOWNES JM, 1966, Q J MED, V35, P85
   DWYER JM, 1970, LANCET, V1, P1199
   ENGEL AG, 1971, ANN NY ACAD SCI, V183, P46, DOI 10.1111/j.1749-6632.1971.tb30741.x
   FALK RE, 1970, J IMMUNOL, V104, P1287
   FALK RE, 1970, 5 P LEUK CULT C, P649
   GOLDSTEIN G, 1966, LANCET, V2, P1164
   Goldstein G, 1967, Clin Exp Immunol, V2, P103
   GUILLEMINAULT C, 1968, GAZ MED FR, V75, P6545
   HOLM G, 1967, SCAND J HAEMATOL, V4, P230
   HOWE ML, 1970, LANCET, V1, P5
   KEYNES G, 1946, BRIT J SURG, V33, P201, DOI 10.1002/bjs.18003313102
   KOTT E, 1972, NEUROLOGY, V22, P425
   LUNDGREN G, 1969, CLIN EXP IMMUNOL, V4, P435
   LUNDGREN S, 1968, CLIN EXP IMMUNOL, V3, P817
   MCINTYRE OR, 1966, LANCET, V1, P1265
   MERTENS HG, 1969, EUR NEUROL, V2, P321, DOI 10.1159/000113809
   MILLER JFA, 1960, SCOTT MED J, V5, P419
   NASTUK WL, 1960, P SOC EXP BIOL MED, V105, P177
   NOUZA K, 1968, REV FR ETUD CLIN BIO, V13, P161
   NOWAK R, 7 P LEUK CULT C
   OSSERMAN KE, 1965, NEW ENGL J MED, V273, P615, DOI 10.1056/NEJM196509162731201
   PAPATESTAS AE, 1971, AM J MED, V50, P465, DOI 10.1016/0002-9343(71)90336-6
   SIMPSON JA, 1958, BRAIN, V81, P112, DOI 10.1093/brain/81.1.112
   SMITHERS DW, 1956, J FAC RADIOL, V10, P3
   SOBORG M, 1967, ACTA MED SCAND, V181, P247
   STAVY L, 1972, CELL IMMUNOL, V3, P623, DOI 10.1016/0008-8749(72)90124-4
   STRAUSS AJL, 1965, ANN NY ACAD SCI, V124, P744, DOI 10.1111/j.1749-6632.1965.tb18999.x
   Strosselli E, 1965, Haematologica, V50, P220
   STURGILL BC, 1964, P SOC EXP BIOL MED, V115, P246
   WHITE RG, 1962, LANCET, V2, P120
NR 36
TC 42
Z9 42
U1 0
U2 0
PU LIPPINCOTT WILLIAMS & WILKINS
PI PHILADELPHIA
PA TWO COMMERCE SQ, 2001 MARKET ST, PHILADELPHIA, PA 19103 USA
SN 0028-3878
EI 1526-632X
J9 NEUROLOGY
JI Neurology
PY 1973
VL 23
IS 10
BP 1078
EP 1083
DI 10.1212/WNL.23.10.1078
PG 6
WC Clinical Neurology
WE Science Citation Index Expanded (SCI-EXPANDED)
SC Neurosciences & Neurology
GA Q9550
UT WOS:A1973Q955000007
PM 4542653
DA 2022-10-25
ER

PT J
AU Moon, SY
   Lee, SS
   Hong, YH
AF Moon, So-Young
   Lee, Sang-Soo
   Hong, Yoon-Ho
TI Muscle atrophy in muscle-specific tyrosine kinase (MuSK)-related
   myasthenia gravis
SO JOURNAL OF CLINICAL NEUROSCIENCE
LA English
DT Article
DE Myasthenia gravis; Muscle-specific tyrosine kinase; Muscle atrophy
ID MUSK; EXPRESSION
AB Myasthenia gravis (MG) with muscle-specific tyrosine kinase (MuSK) antibody (MuSK-MG) is often associated with prominent facial and bulbar muscle atrophy. It remains unclear whether the muscle atrophy is a consequence of long-term corticosteroid treatment, or of the disease process per se. Herein, we report a steroid-naive patient with MuSK-MG who presented with severe weakness and marked atrophy of the facial and tongue muscles. (C) 2011 Elsevier Ltd. All rights reserved.
C1 [Hong, Yoon-Ho] Seoul Natl Univ, Coll Med, Boramae Hosp, Dept Neurol, Seoul 156707, South Korea.
   [Moon, So-Young; Lee, Sang-Soo] Chungbuk Natl Univ, Coll Med, Dept Neurol, Cheongju, Chungbuk, South Korea.
RP Hong, YH (corresponding author), Seoul Natl Univ, Coll Med, Boramae Hosp, Dept Neurol, Shindaebang 2 Dong 395, Seoul 156707, South Korea.
EM nrhong@gmail.com
RI Hong, Yoon-Ho/AAP-1225-2020; Hong, Yoon-Ho/D-1564-2011
OI Hong, Yoon-Ho/0000-0002-3325-6358; 
FU Seoul Metropolitan Government Seoul National University Boramae Medical
   Center [03-2007-7]
FX We thank Professor Angela Vincent for testing for anti-MuSK antibody.
   This study is supported by a grant of the Seoul Metropolitan Government
   Seoul National University Boramae Medical Center (03-2007-7).
CR Benveniste O, 2005, J NEUROIMMUNOL, V170, P41, DOI 10.1016/j.jneuroim.2005.08.016
   Evoli A, 2003, BRAIN, V126, P2304, DOI 10.1093/brain/awg223
   Farrugia ME, 2006, BRAIN, V129, P1481, DOI 10.1093/brain/awl095
   Lavrnic D, 2005, J NEUROL NEUROSUR PS, V76, P1099, DOI 10.1136/jnnp.2004.052415
   Lecker SH, 2004, FASEB J, V18, P39, DOI 10.1096/fj.03-0610com
   Liyanage Y, 2002, MUSCLE NERVE, V25, P4, DOI 10.1002/mus.1218
   Sandri M, 2004, CELL, V117, P399, DOI 10.1016/S0092-8674(04)00400-3
   Vincent A, 2001, LANCET, V357, P2122, DOI 10.1016/S0140-6736(00)05186-2
NR 8
TC 8
Z9 8
U1 0
U2 1
PU ELSEVIER SCI LTD
PI OXFORD
PA THE BOULEVARD, LANGFORD LANE, KIDLINGTON, OXFORD OX5 1GB, OXON, ENGLAND
SN 0967-5868
J9 J CLIN NEUROSCI
JI J. Clin. Neurosci.
PD SEP
PY 2011
VL 18
IS 9
BP 1274
EP 1275
DI 10.1016/j.jocn.2011.01.010
PG 2
WC Clinical Neurology; Neurosciences
WE Science Citation Index Expanded (SCI-EXPANDED)
SC Neurosciences & Neurology
GA 812VC
UT WOS:000294320000035
PM 21741841
DA 2022-10-25
ER

PT J
AU Stalberg, E
   Trontelj, JV
AF Stalberg, E
   Trontelj, JV
TI The study of normal and abnormal neuromuscular transmission with single
   fibre electromyography
SO JOURNAL OF NEUROSCIENCE METHODS
LA English
DT Article
DE single fibre electromyography; stimulation SFEMG; neuromuscular
   transmission; jitter; myasthenia gravis; myasthenic syndrome
ID MYASTHENIA-GRAVIS; FIBER ELECTROMYOGRAPHY; JITTER; STIMULATION; VALUES;
   MUSCLE
AB The use of single fibre electromyography (SFEMG) in the study of neuromuscular transmission across individual motor endplates in situ is reviewed. The neuromuscular jitter can be studied both during voluntary contraction and electrical activation of the muscle fibre. The differences, pitfalls and advantages of these methods are discussed. Findings in myasthenia gravis and other disorders of the neuromuscular transmission are examined. (C) 1997 Elsevier Science B.V.
C1 UNIV LJUBLJANA, MED CTR, INST CLIN NEUROPHYSIOL, LJUBLJANA 61000, SLOVENIA.
RP Stalberg, E (corresponding author), UNIV UPPSALA HOSP, NEUROCTR, DEPT CLIN NEUROPHYSIOL, UPPSALA, SWEDEN.
CR ARIMURA K, 1995, CLIN NEUROPHYSIOL, V47, pS170
   ASKMARK H, 1982, ACTA PHYSIOL SCAND, V116, P429, DOI 10.1111/j.1748-1716.1982.tb07162.x
   DAHLBACK LO, 1970, CLIN NEUROPHYSIOL, V29, P579
   EKSTEDT J, 1964, ACTA PHYSIOL SCAND, V61, P1
   GATH I, 1977, CLIN NEUROPHYSIOL, V43, P106
   GILCHRIST JM, 1992, MUSCLE NERVE, V15, P151
   HAKELIUS L, 1974, SCAND J PLAST RECONS, V8, P211, DOI 10.3109/02844317409084397
   HOWARD JF, 1981, MUSCLE NERVE, V4, P254
   MASELLI RA, 1993, MUSCLE NERVE, V16, P1193, DOI 10.1002/mus.880161109
   MASSEY JM, 1989, MUSCLE NERVE, V12, P154, DOI 10.1002/mus.880120211
   McComas AJ., 1977, NEUROMUSCULAR FUNCTI
   MIHELIN M, 1991, MUSCLE NERVE, V14, P739, DOI 10.1002/mus.880140808
   OH SJ, 1992, MUSCLE NERVE, V15, P720, DOI 10.1002/mus.880150616
   SANDERS DB, 1986, MUSCLE NERVE, V9, P809, DOI 10.1002/mus.880090904
   SANDERS DB, 1992, MUSCLE NERVE, V15, P256
   SANDERS DB, 1987, ANN NY ACAD SCI, V505, P539
   SANDERS DBS, 1996, CLIN NEUROPHYSIOL, V97, pS170
   SCHILLER HH, 1975, J NEUROL NEUROSUR PS, V38, P805, DOI 10.1136/jnnp.38.8.805
   STALBERG E, 1992, J CLIN NEUROPHYSIOL, V9, P105, DOI 10.1097/00004691-199201000-00012
   STALBERG E, 1980, J NEUROL NEUROSUR PS, V43, P622, DOI 10.1136/jnnp.43.7.622
   STALBERG E, 1971, ELECTROEN CLIN NEURO, V31, P429, DOI 10.1016/0013-4694(71)90164-7
   STALBERG E, 1972, J NEUROL NEUROSUR PS, V35, P52, DOI 10.1136/jnnp.35.1.52
   Stalberg E, 1979, SINGLE FIBRE ELECTRO
   Stalberg E, 1994, SINGLE FIBRE ELECTRO
   STALBERG E, 1977, PATHOGENESIS HUMAN M, P570
   STALBERG E, 1982, MUSCLE NERVE, V5, P21
   Stalberg E, 1982, HUMAN MOTOR NEUORN D, P47
   STALBERG E, 1966, ACTA PSYCHIAT S S287, V70, P1
   TRONTELJ JV, 1991, MUSCLE NERVE, V14, P226, DOI 10.1002/mus.880140305
   TRONTELJ JV, 1986, J NEUROL NEUROSUR PS, V49, P677, DOI 10.1136/jnnp.49.6.677
   TRONTELJ JV, 1988, J NEUROL NEUROSUR PS, V51, P814, DOI 10.1136/jnnp.51.6.814
   TRONTELJ JV, 1992, MUSCLE NERVE, V15, P449, DOI 10.1002/mus.880150405
   TRONTELJ JV, 1992, ELECTROEN CLIN NEURO, V85, P30, DOI 10.1016/0168-5597(92)90098-V
   TSUJIHATA M, 1984, MUSCLE NERVE, V7, P243, DOI 10.1002/mus.880070310
NR 34
TC 37
Z9 41
U1 0
U2 4
PU ELSEVIER SCIENCE BV
PI AMSTERDAM
PA PO BOX 211, 1000 AE AMSTERDAM, NETHERLANDS
SN 0165-0270
EI 1872-678X
J9 J NEUROSCI METH
JI J. Neurosci. Methods
PD JUN 27
PY 1997
VL 74
IS 2
BP 145
EP 154
DI 10.1016/S0165-0270(97)02245-0
PG 10
WC Biochemical Research Methods; Neurosciences
WE Science Citation Index Expanded (SCI-EXPANDED)
SC Biochemistry & Molecular Biology; Neurosciences & Neurology
GA XJ168
UT WOS:A1997XJ16800005
PM 9219884
DA 2022-10-25
ER

PT S
AU Sanders, DB
   Siddiqi, ZA
AF Sanders, Donald B.
   Siddiqi, Zaeem A.
BE Kaminski, HJ
   Barohn, RJ
TI Lessons from two trials of mycophenolate mofetil in myasthenia gravis
SO MYASTHENIA GRAVIS AND RELATED DISORDERS: 11TH INTERNATIONAL CONFERENCE
SE ANNALS OF THE NEW YORK ACADEMY OF SCIENCES
LA English
DT Article; Proceedings Paper
CT 11th International Conference on Myasthenia Gravis and Related Disorder
CY MAY, 2007
CL Chicago, IL
DE myasthenia gravis; mycophenolate mofetil; clinical trial; Muscle Study
   Group
ID PLACEBO-CONTROLLED TRIAL; DOUBLE-BLIND; CYCLOSPORINE; SCORE; SAFE
AB Two randomized controlled trials of mycophenolate mofetil (MMF) in the treatment of myasthenia gravis (MG) were recently completed. Although neither study demonstrated efficacy of MMF in the population of patients studied, there are valuable lessons in the way these studies were developed and performed. After reviewing the design and results of these trials, we discuss possible reasons leading to negative results and the lessons learned, which should be useful for future clinical trials in MG.
C1 [Sanders, Donald B.] Duke Univ, Med Ctr, Durham, NC 27710 USA.
   [Siddiqi, Zaeem A.] Univ Alberta, Edmonton, AB, Canada.
RP Sanders, DB (corresponding author), Duke Univ, Med Ctr, Box 3403, Durham, NC 27710 USA.
EM Donald.Sanders@Duke.edu
CR Barohn RJ, 1998, ANN NY ACAD SCI, V841, P769, DOI 10.1111/j.1749-6632.1998.tb11015.x
   Chaudhry V, 2001, NEUROLOGY, V56, P94, DOI 10.1212/WNL.56.1.94
   Ciafaloni E, 2005, LUPUS, V14, pS46, DOI 10.1191/0961203305lu2118oa
   Ciafaloni E, 2001, NEUROLOGY, V56, P97, DOI 10.1212/WNL.56.1.97
   Cos L, 2000, NEUROLOGY, V54, pA137
   Hauser RA, 1998, NEUROLOGY, V51, P912, DOI 10.1212/WNL.51.3.912-a
   Jaretzki A, 2000, NEUROLOGY, V55, P16, DOI 10.1212/WNL.55.1.16
   LACHIN JM, 1981, CONTROL CLIN TRIALS, V2, P93, DOI 10.1016/0197-2456(81)90001-5
   Meriggioli MN, 2003, J CLIN NEUROPHYSIOL, V20, P382, DOI 10.1097/00004691-200309000-00011
   Meriggioli MN, 2003, ANN NY ACAD SCI, V998, P494, DOI 10.1196/annals.1254.064
   Meriggioli MN, 2003, NEUROLOGY, V61, P1438, DOI 10.1212/01.WNL.0000094122.88929.0B
   *MUSCL STUD GROUP, 2008, NEUROLOGY IN PRESS
   Sanders DB, 2003, ANN NY ACAD SCI, V998, P440, DOI 10.1196/annals.1254.057
   SANDERS DB, 2008, NEUROLOGY IN PRESS
   TINDALL RSA, 1987, NEW ENGL J MED, V316, P719, DOI 10.1056/NEJM198703193161205
   TINDALL RSA, 1993, ANN NY ACAD SCI, V681, P539, DOI 10.1111/j.1749-6632.1993.tb22937.x
   Wolfe GI, 1999, NEUROLOGY, V52, P1487, DOI 10.1212/WNL.52.7.1487
NR 17
TC 25
Z9 26
U1 0
U2 5
PU BLACKWELL PUBLISHING
PI OXFORD
PA 9600 GARSINGTON RD, OXFORD OX4 2DQ, OXEN, ENGLAND
SN 0077-8923
BN 978-1-57331-687-3
J9 ANN NY ACAD SCI
JI Ann.NY Acad.Sci.
PY 2008
VL 1132
BP 249
EP 253
DI 10.1196/annals.1405.031
PG 5
WC Multidisciplinary Sciences; Clinical Neurology; Neurosciences
WE Conference Proceedings Citation Index - Science (CPCI-S); Science Citation Index Expanded (SCI-EXPANDED)
SC Science & Technology - Other Topics; Neurosciences & Neurology
GA BHX10
UT WOS:000257139900030
PM 18567876
DA 2022-10-25
ER

PT J
AU ROWBOTTOM, SJ
AF ROWBOTTOM, SJ
TI ISOFLURANE FOR THYMECTOMY IN MYASTHENIA-GRAVIS
SO ANAESTHESIA AND INTENSIVE CARE
LA English
DT Article
RP ROWBOTTOM, SJ (corresponding author), GRANTHAM HOSP,DEPT ANAESTHESIA,125 WONG CHUK HANG RD,ABERDEEN,HONG KONG.
CR CLARK RE, 1980, J THORAC CARDIOV SUR, V80, P696
   EISENKRAFT JB, 1986, ANESTHESIOLOGY, V65, P79, DOI 10.1097/00000542-198607000-00014
   EISENKRAFT JB, 1984, ANESTHESIOLOGY, V61, P307
   FOLDES FF, 1962, ANESTHESIOLOGY, V23, P837, DOI 10.1097/00000542-196211000-00015
   KATZ RL, 1973, BRIT J ANAESTH, V45, P849, DOI 10.1093/bja/45.8.849
   LEVENTHAL SR, 1980, ANESTHESIOLOGY, V53, P26, DOI 10.1097/00000542-198007000-00006
   MILLER RD, 1971, ANESTHESIOLOGY, V35, P38, DOI 10.1097/00000542-197107000-00012
   OSSERMAN KE, 1971, MT SINAI J MED, V38, P497
   PAUCA AL, 1973, BRIT J ANAESTH, V45, P697, DOI 10.1093/bja/45.7.697
   REDFERN N, 1987, ANN ROY COLL SURG, V69, P289
   VIBYMOGENSEN J, 1985, CLIN ANESTH, V31, P467
   YOUNG HSA, 1975, ANAESTHESIA, V30, P30, DOI 10.1111/j.1365-2044.1975.tb00791.x
NR 12
TC 14
Z9 17
U1 0
U2 0
PU AUSTRALIAN SOC ANAESTHETISTS
PI EDGECLIFF
PA P O BOX 600, EDGECLIFF NSW 2021, AUSTRALIA
SN 0310-057X
J9 ANAESTH INTENS CARE
JI Anaesth. Intensive Care
PD NOV
PY 1989
VL 17
IS 4
BP 444
EP 447
DI 10.1177/0310057X8901700408
PG 4
WC Anesthesiology; Critical Care Medicine
WE Science Citation Index Expanded (SCI-EXPANDED)
SC Anesthesiology; General & Internal Medicine
GA AY770
UT WOS:A1989AY77000007
PM 2556947
OA Bronze
DA 2022-10-25
ER

PT J
AU MIKKELSEN, B
AF MIKKELSEN, B
TI THYMECTOMY IN LATE-ONSET MYASTHENIA-GRAVIS
SO ACTA NEUROLOGICA SCANDINAVICA
LA English
DT Article
RP MIKKELSEN, B (corresponding author), HJORRING CTY HOSP,DEPT NEUROL,DK-9800 HJORRING,DENMARK.
CR AARLI JA, 1983, ITAL J NEUROL SCI, V4, P393, DOI 10.1007/BF02125617
   AARLI JA, 1984, RECENT RES NEUROLOGY, P146
   BUCKINGHAM JM, 1976, ANN SURG, V184, P453, DOI 10.1097/00000658-197610000-00008
   FON GT, 1982, RADIOLOGY, V142, P135, DOI 10.1148/radiology.142.1.7053523
   KJAER M, 1971, ACTA NEUROL SCAND, V47, P464, DOI 10.1111/j.1600-0404.1971.tb07501.x
   MIKKELSEN B, 1984, J NEUROL NEUROSUR PS, V47, P216, DOI 10.1136/jnnp.47.2.216-a
   MULDER DG, 1983, AM J SURG, V146, P61, DOI 10.1016/0002-9610(83)90260-X
   OLANOW CW, 1982, ARCH NEUROL-CHICAGO, V39, P82, DOI 10.1001/archneur.1982.00510140016004
   Oosterhuis H. J. G. H., 1984, CLIN NEUROLOGY NEURO, V5
   ROWLAND LP, 1980, J NEUROL NEUROSUR PS, V43, P644, DOI 10.1136/jnnp.43.7.644
   SCHUMM F, 1985, J NEUROL NEUROSUR PS, V48, P332, DOI 10.1136/jnnp.48.4.332
   TINDALL RSA, 1980, NEUROLOGY, V39, P554
   1982, LANCET, V2, P135
NR 13
TC 8
Z9 8
U1 0
U2 0
PU MUNKSGAARD INT PUBL LTD
PI COPENHAGEN
PA 35 NORRE SOGADE, PO BOX 2148, DK-1016 COPENHAGEN, DENMARK
SN 0001-6314
J9 ACTA NEUROL SCAND
JI Acta Neurol. Scand.
PD JUN
PY 1986
VL 73
IS 6
BP 633
EP 635
DI 10.1111/j.1600-0404.1986.tb04611.x
PG 3
WC Clinical Neurology
WE Science Citation Index Expanded (SCI-EXPANDED)
SC Neurosciences & Neurology
GA D5120
UT WOS:A1986D512000013
PM 3751504
DA 2022-10-25
ER

PT J
AU LUNT, G
AF LUNT, G
TI GETTING TO GRIPS WITH MYASTHENIA-GRAVIS
SO NEW SCIENTIST
LA English
DT Article
RP LUNT, G (corresponding author), UNIV BATH,BATH BA2 7AY,SOMERSETSHIRE,ENGLAND.
NR 0
TC 0
Z9 0
U1 0
U2 0
PU NEW SCIENTIST PUBL EXPEDITING INC
PI ELMONT
PA 200 MEACHAM AVE, ELMONT, NY 11003
SN 0262-4079
J9 NEW SCI
JI New Sci.
PY 1979
VL 82
IS 1158
BP 805
EP 807
PG 3
WC Multidisciplinary Sciences
WE Science Citation Index Expanded (SCI-EXPANDED)
SC Science & Technology - Other Topics
GA GY492
UT WOS:A1979GY49200016
DA 2022-10-25
ER

PT J
AU FONKALSRUD, EW
   HERRMANN, C
   MULDER, DG
AF FONKALSRUD, EW
   HERRMANN, C
   MULDER, DG
TI THYMECTOMY FOR MYASTHENIA GRAVIS IN CHILDREN
SO JOURNAL OF PEDIATRIC SURGERY
LA English
DT Article
CR Blalock A, 1939, ANN SURG, V110, P544, DOI 10.1097/00000658-193910000-00005
   BOWMAN JR, 1948, PEDIATRICS, V1, P472
   BUCKBERG GD, 1967, J THORAC CARDIOV SUR, V53, P401, DOI 10.1016/S0022-5223(19)43206-6
   DALE HH, 1936, HARVEY LECT, P229
   Erb W, 1879, ARCH PSYCHIAT NERVEN, V9, P336
   GOLDSTEI.G, 1968, LANCET, V2, P119
   HEAD JM, 1964, ANN SURG, V160, P123, DOI 10.1097/00000658-196407000-00018
   JOLLY F, 1895, BERL KLIN WOCHENSCHR, V32, P1
   KEYNES G, 1954, LANCET, V1, P1196
   KREEL I, 1967, ANN SURG, V165, P111, DOI 10.1097/00000658-196701000-00015
   LOEWI O, 1932, HARVEY LECT, P218
   MCQUILLE.MP, 1968, ARCH NEUROL-CHICAGO, V18, P402, DOI 10.1001/archneur.1968.00470340088008
   MILLER JF, 1961, LANCET, V2, P748
   MILLICHAP JG, 1960, NEUROLOGY, V10, P1007, DOI 10.1212/WNL.10.11.1007
   NAMBA T, 1969, ARCH NEUROL-CHICAGO, V21, P285, DOI 10.1001/archneur.1969.00480150075010
   PERLO V, 1964, REMOTE EFFECTS CANCE, P57
   SCHWAB RS, 1953, JAMA-J AM MED ASSOC, V153, P1270, DOI 10.1001/jama.1953.02940310038009
   SELLORS T H, 1952, Arch Middx Hosp, V2, P1
   STRAUSS AJL, 1960, P SOC EXP BIOL MED, V105, P184
   STRICKROOT FL, 1942, JAMA-J AM MED ASSOC, V120, P1207
   Walker MB, 1934, LANCET, V1, P1200
   WILLIS T, 1872, ANIMA BRUTORUM, P287
   WILSON SAK, 1940, NEUROLOGY, P1596
NR 23
TC 26
Z9 26
U1 0
U2 0
PU W B SAUNDERS CO-ELSEVIER INC
PI PHILADELPHIA
PA 1600 JOHN F KENNEDY BOULEVARD, STE 1800, PHILADELPHIA, PA 19103-2899 USA
SN 0022-3468
EI 1531-5037
J9 J PEDIATR SURG
JI J. Pediatr. Surg.
PY 1970
VL 5
IS 2
BP 157
EP +
DI 10.1016/0022-3468(70)90271-X
PG 1
WC Pediatrics; Surgery
WE Science Citation Index Expanded (SCI-EXPANDED)
SC Pediatrics; Surgery
GA G2555
UT WOS:A1970G255500007
PM 5419068
DA 2022-10-25
ER

PT J
AU Drzewiecka, A
   Pazdzior, K
   Rotkiewicz, T
   Lew, S
   Kwiatkowska, M
AF Drzewiecka, Agnieszka
   Pazdzior, Katarzyna
   Rotkiewicz, Tadeusz
   Lew, Sylwia
   Kwiatkowska, Miloslawa
TI Familial form of autoimmune myasthenia gravis in a dog: a case report
SO MEDYCYNA WETERYNARYJNA
LA English
DT Article
DE megaoesophagus; muscular atrophy; dog; muscular fibrosis; myasthenia
   gravis
ID THYMOMA
AB This paper describes clinical and pathomorphological features of myasthenia gravis in a 7-year-old male German Shepherd dog. At clinical examination, many neurological deficits as well as swallowing and urinating problems were detected. Radiological examination revealed megaoesophagus and the ELISA test showed an elevated serum acetylcholine receptor (AChR) antibody titer. No improvement was observed after the administration of edrophonium hydrochloride. The diagnosis of myasthenia gravis was confirmed by electromyography. Despite the administration of pyridostygmine bromide, dexamethasone and antibiotics, no improvement followed, and the dog died. Necropsy was conducted. histopathological changes in the esophagus, cranial tibial muscle and lungs were described as muscular atrophy, muscular fibrosis and aspiration pneumonia. The dog's littermate was examined and showed an elevated AChR antibody titer too, but was asymptomatic.
C1 [Drzewiecka, Agnieszka; Pazdzior, Katarzyna; Rotkiewicz, Tadeusz] Univ Warmia & Mazury Olsztyn, Fac Vet Med, Dept Pathol Anat, PL-10719 Olsztyn, Poland.
   [Lew, Sylwia; Kwiatkowska, Miloslawa] Univ Warmia & Mazury Olsztyn, Fac Vet Med, Dept Internal Med, PL-10719 Olsztyn, Poland.
RP Pazdzior, K (corresponding author), Ul Oczapowskiego 13-D, PL-19719 Olsztyn, Poland.
EM kaskap17@gmail.com
OI Drzewiecka, Agnieszka/0000-0002-0752-9738
CR Day MJ, 1997, J SMALL ANIM PRACT, V38, P393, DOI 10.1111/j.1748-5827.1997.tb03492.x
   Gajanayake I, 2008, J SMALL ANIM PRACT, V49, P593, DOI 10.1111/j.1748-5827.2008.00580.x
   GALIN FS, 2008, BRAIN BEHAV IMMUN, V22, P676
   HWAJUNG Y, 2008, MOL IMMUNOL, V46, P192
   Kent M, 2008, J SMALL ANIM PRACT, V49, P647, DOI 10.1111/j.1748-5827.2008.00627.x
   MARKS SL, 2009, MAG WET, V4, P322
   Paciello O, 2003, VET RES COMMUN, V27, P715, DOI 10.1023/B:VERC.0000014255.96855.98
   Pedersen NC, 1999, VET IMMUNOL IMMUNOP, V69, P251, DOI 10.1016/S0165-2427(99)00059-8
   Ridyard AE, 2000, J SMALL ANIM PRACT, V41, P348, DOI 10.1111/j.1748-5827.2000.tb03216.x
   Shelton GD, 2001, VET IMMUNOL IMMUNOP, V78, P97, DOI 10.1016/S0165-2427(00)00255-5
   Shelton GD, 1998, J SMALL ANIM PRACT, V39, P368, DOI 10.1111/j.1748-5827.1998.tb03734.x
   TAYLOR SM, 2008, CHOROBY WEWNETRZNE M, P744
   VALENTINE BA, 2006, PATHOLOGIC BASIS VET, P1005
   Yoshioka T, 1999, VET IMMUNOL IMMUNOP, V72, P315, DOI 10.1016/S0165-2427(99)00140-3
NR 14
TC 0
Z9 0
U1 0
U2 14
PU POLISH SOC VETERINARY SCIENCES EDITORIAL OFFICE
PI LUBLIN
PA AKADEMICKA 12, 20-950 LUBLIN, POLAND
SN 0025-8628
J9 MED WETER
JI Med. Weter.
PD MAY
PY 2011
VL 67
IS 5
BP 347
EP 349
PG 3
WC Veterinary Sciences
WE Science Citation Index Expanded (SCI-EXPANDED)
SC Veterinary Sciences
GA 757DI
UT WOS:000290064400014
DA 2022-10-25
ER

PT J
AU Yan, C
   Duan, RS
   Yang, H
   Li, HF
   Zou, ZY
   Zhang, H
   Zhou, HY
   Li, XL
   Zhou, H
   Jiao, LD
   Chen, JL
   Yin, J
   Du, Q
   Lee, M
   Chen, Y
   Chen, XX
   Zhao, CB
AF Yan, Chong
   Duan, Rui-Sheng
   Yang, Huan
   Li, Hai-Feng
   Zou, Zhangyu
   Zhang, Hua
   Zhou, Hongyu
   Li, Xiao-Li
   Zhou, Hao
   Jiao, Lidong
   Chen, Jialin
   Yin, Jian
   Du, Qin
   Lee, Michael
   Chen, Yu
   Chen, Xiaoxiang
   Zhao, Chongbo
TI Therapeutic Effects of Batoclimab in Chinese Patients with Generalized
   Myasthenia Gravis: A Double-Blinded, Randomized, Placebo-Controlled
   Phase II Study
SO NEUROLOGY AND THERAPY
LA English
DT Article
DE Batoclimab; Neonatal Fc receptor; Generalized myasthenia gravis; Safety;
   Efficacy
ID EFFICACY; SAFETY
AB Introduction We investigated the safety and explore potential efficacy of batoclimab administered subcutaneously in Chinese patients with generalized myasthenia gravis (gMG). Methods A randomized, double-blinded, placebo-controlled, parallel phase II study was conducted. First, in the double-blinded treatment period, eligible patients received batoclimab (680 mg), batoclimab (340 mg), or placebo on days 1, 8, 15, 22, 29, and 36. In the open-label treatment period, patients received batoclimab (340 mg) on days 50, 64, and 78. In the follow-up period, patients were examined on days 92, 106, and 120. The primary endpoint was Myasthenia Gravis Activities of Daily Living (MG-ADL) score change on day 43 from baseline. Results In total, 30 eligible patients were enrolled, with 11, 10, and 9 patients in the batoclimab 680 mg, batoclimab 340 mg, and placebo groups, respectively. MG-ADL score changes from baseline to day 43 were -2.2 +/- 0.9, -4.7 +/- 0.6, and -4.4 +/- 1.0 in the placebo, batoclimab 340 mg, and 680 mg groups, respectively. Similar changes were observed in Quantitative Myasthenia Gravis, Myasthenia Gravis Composite, and 15-item Myasthenia Gravis Quality of Life scores in the placebo, batoclimab 340 mg, and 680 mg groups, respectively. The proportion of patients with clinically significant improvement on day 43 was higher in the batoclimab groups. On day 120, all four scales in the placebo group had more significant improvement compared with the batoclimab groups, with total serum IgG levels reaching a plateau. No death or treatment-emergent adverse events (TEAEs) led to study discontinuation. Conclusion Batoclimab is effective and safe in Chinese patients with gMG.
C1 [Yan, Chong; Zhao, Chongbo] Fudan Univ, Huashan Hosp, Huashan Rare Dis Ctr, Dept Neurol, Shanghai, Peoples R China.
   [Duan, Rui-Sheng; Li, Xiao-Li] Shandong First Med Univ, Dept Neurol, Affiliated Hosp 1, Jinan, Peoples R China.
   [Duan, Rui-Sheng; Li, Xiao-Li] Shandong Prov Qianfoshan Hosp, Jinan, Peoples R China.
   [Yang, Huan; Zhou, Hongyu] Cent South Univ, Xiangya Hosp, Dept Neurol, Changsha, Peoples R China.
   [Li, Hai-Feng; Jiao, Lidong] Capital Med Univ, Xuanwu Hosp, Dept Neurol, Beijing, Peoples R China.
   [Zou, Zhangyu; Chen, Jialin] Fujian Med Univ, Dept Neurol, Union Hosp, Fuzhou, Peoples R China.
   [Zhang, Hua; Yin, Jian] Beijing Hosp, Dept Neurol, Beijing, Peoples R China.
   [Zhou, Hao; Du, Qin] Sichuan Univ, West China Hosp, Dept Neurol, Chengdu, Peoples R China.
   [Lee, Michael; Chen, Yu; Chen, Xiaoxiang] Harbour BioMed, Shanghai, Peoples R China.
   [Yan, Chong; Zhao, Chongbo] Natl Ctr Neurol Disorders, Shanghai, Peoples R China.
RP Zhao, CB (corresponding author), Fudan Univ, Huashan Hosp, Huashan Rare Dis Ctr, Dept Neurol, Shanghai, Peoples R China.
EM zhao_chongbo@fudan.edu.cn
FU Harbour BioMed - Harbour BioMed
FX This study was funded by Harbour BioMed. The journal's Rapid Service Fee
   was funded by Harbour BioMed.
CR Barohn RJ, 1998, ANN NY ACAD SCI, V841, P769, DOI 10.1111/j.1749-6632.1998.tb11015.x
   Blumberg LJ, 2019, SCI ADV, V5, DOI 10.1126/sciadv.aax9586
   Bril V, 2021, NEUROLOGY, V96, pE853, DOI [10.1212/WNL.0000000000011350, 10.1212/WNL.0000000000011108]
   Burns TM, 2016, MUSCLE NERVE, V54, P1015, DOI 10.1002/mus.25198
   Burns TM, 2010, NEUROLOGY, V74, P1434, DOI 10.1212/WNL.0b013e3181dc1b1e
   Chen JS, 2020, LANCET REG HEALTH-W, V5, DOI 10.1016/j.lanwpc.2020.100063
   Dresser L, 2021, J CLIN MED, V10, DOI 10.3390/jcm10112235
   Gilhus NE, 2019, NAT REV DIS PRIMERS, V5, DOI 10.1038/s41572-019-0079-y
   Guptill JT, 2016, AUTOIMMUNITY, V49, P472, DOI 10.1080/08916934.2016.1214823
   Howard JF, 2019, NEUROLOGY, V92, pE2661, DOI 10.1212/WNL.0000000000007600
   Howard JF, 2021, LANCET NEUROL, V20, P526, DOI 10.1016/S1474-4422(21)00159-9
   Incorporation MP, 2020, INV AN C CALL
   Kiessling P, 2017, SCI TRANSL MED, V9, DOI 10.1126/scitranslmed.aan1208
   Lascano AM, 2021, AUTOIMMUN REV, V20, DOI 10.1016/j.autrev.2020.102712
   Lazaridis K, 2020, FRONT NEUROL, V11, DOI 10.3389/fneur.2020.596981
   Ling LE, 2019, CLIN PHARMACOL THER, V105, P1031, DOI 10.1002/cpt.1276
   Md AH., 2016, UROL NEPHROL OPEN AC, V3, P00086
   Ohkubo A, 2019, THER APHER DIAL, V23, P271, DOI 10.1111/1744-9987.12820
   Peter HH, 2020, J ALLERGY CLIN IMMUN, V146, P479, DOI 10.1016/j.jaci.2020.07.016
   Sand KMK, 2015, FRONT IMMUNOL, V5, P1, DOI 10.3389/fimmu.2014.00682
   Urquhart L, 2021, EVALUATE VANTAGE
   Vissing J, 2020, J NEUROL, V267, P1991, DOI 10.1007/s00415-020-09770-y
   Wolfe GI, 1999, NEUROLOGY, V52, P1487, DOI 10.1212/WNL.52.7.1487
   Yap DYH., 2021, CTS-CLIN TRANSL SCI, V20, P21
   Zuercher AW, 2019, AUTOIMMUN REV, V18, DOI 10.1016/j.autrev.2019.102366
NR 25
TC 2
Z9 2
U1 5
U2 5
PU SPRINGER LONDON LTD
PI LONDON
PA 236 GRAYS INN RD, 6TH FLOOR, LONDON WC1X 8HL, ENGLAND
SN 2193-8253
EI 2193-6536
J9 NEUROL THER
JI Neurol. Ther.
PD JUN
PY 2022
VL 11
IS 2
BP 815
EP 834
DI 10.1007/s40120-022-00345-9
EA APR 2022
PG 20
WC Clinical Neurology
WE Science Citation Index Expanded (SCI-EXPANDED)
SC Neurosciences & Neurology
GA 1D7HF
UT WOS:000781676100001
PM 35412216
OA gold, Green Published
DA 2022-10-25
ER

PT J
AU Katzberg, HD
   Miller, RG
   Katz, J
AF Katzberg, Hans D.
   Miller, Robert G.
   Katz, Jonathan
TI THYMIC CARCINOMA IN MYASTHENIA GRAVIS DEVELOPING YEARS AFTER THYMECTOMY
SO MUSCLE & NERVE
LA English
DT Article
DE myasthenia gravis; thymectomy; thymoma; thymic carcinoma; recurrence
ID RECURRENCE; THYMOMA
AB We report two patients with myasthenia gravis (MG) who underwent thymectomy but developed thymic carcinoma years after the initial surgery. In one patient, the initial thymic pathology was normal, whereas the other had an encapsulated benign thymoma that was found only on pathological assessment. These cases demonstrate that MG may occur as part of a "new" paraneoplastic syndrome even after thymectomy. The late appearance of metastatic thymoma raises questions about monitoring for these patients. Muscle Nerve 40: 137-138, 2009
C1 [Katzberg, Hans D.] Stanford Univ, Dept Neurol, Stanford, CA 94305 USA.
   [Katzberg, Hans D.; Miller, Robert G.; Katz, Jonathan] Calif Pacific Med Ctr, Dept Neurol, San Francisco, CA USA.
RP Katzberg, HD (corresponding author), 300 Pasteur Dr, Palo Alto, CA 94305 USA.
EM katzenberg@stanford.edu
CR BLUMBERG D, 1995, ANN THORAC SURG, V60, P908, DOI 10.1016/0003-4975(95)00669-C
   Ciccone AM, 2005, SEMIN THORAC CARDIOV, V17, P27, DOI 10.1053/j.semtcvs.2004.12.004
   Detterbeck FC, 2004, ANN THORAC SURG, V77, P1860, DOI 10.1016/j.athoracsur.2003.10.001
   DRACHMAN DB, 1994, NEW ENGL J MED, V330, P1797, DOI 10.1056/NEJM199406233302507
   Pompeo E, 1999, SCAND CARDIOVASC J, V33, P306
   Ruffini E, 1997, J THORAC CARDIOV SUR, V113, P55, DOI 10.1016/S0022-5223(97)70399-4
   Togashi Ken-ichi, 2007, Kyobu Geka, V60, P187
   Wolfe GI, 2003, ANN NY ACAD SCI, V998, P473, DOI 10.1196/annals.1254.061
   Wright CD, 2005, J THORAC CARDIOV SUR, V130, P1413, DOI 10.1016/j.jtcvs.2005.07.026
NR 9
TC 6
Z9 6
U1 0
U2 2
PU WILEY
PI HOBOKEN
PA 111 RIVER ST, HOBOKEN 07030-5774, NJ USA
SN 0148-639X
EI 1097-4598
J9 MUSCLE NERVE
JI Muscle Nerve
PD JUL
PY 2009
VL 40
IS 1
BP 137
EP 138
DI 10.1002/mus.21282
PG 2
WC Clinical Neurology; Neurosciences
WE Science Citation Index Expanded (SCI-EXPANDED)
SC Neurosciences & Neurology
GA 494WD
UT WOS:000269849200023
PM 19533649
DA 2022-10-25
ER

PT J
AU Machens, A
   Loliger, C
   Pichlmeier, U
   Emskotter, T
   Busch, C
   Izbicki, JR
AF Machens, A
   Loliger, C
   Pichlmeier, U
   Emskotter, T
   Busch, C
   Izbicki, JR
TI The impact of HLA on long-term outcome after thymectomy for myasthenia
   gravis
SO JOURNAL OF NEUROIMMUNOLOGY
LA English
DT Article
DE HLA; MHC; thymectomy; myasthenia gravis; outcome
ID CD8(+) T-CELLS; THYMOMA; THYMUS; GENES
AB In a retrospective series of 86 patients with myasthenia gravis, the only factors predictive of improvement in muscular strength after transsternal thymectomy were preoperative severity of myasthenia (90% versus 54%, p = 0.0014) and HLA-B8 (79% versus 50%, p = 0.0060) in bivariable and multivariable analyses. Both factors were not interrelated (p = 0.824). The statistical effect of HLA-B8 was independent from preoperative severity of disease. Typing for HLA-Bs may thus be a valuable adjunct in predicting the benefit of thymectomy in myasthenia. The observation that an MHC class I allele is associated with clinical improvement after thymectomy suggests that the clinical course of myasthenia may be influenced by class I restricted T-cells. (C) 1998 Elsevier Science B.V. All rights reserved.
C1 Univ Hosp Eppendorf, Dept Surg, D-22051 Hamburg, Germany.
   Univ Hosp Eppendorf, Dept Transfus Med, D-22051 Hamburg, Germany.
   Univ Hosp Eppendorf, Dept Math, D-22051 Hamburg, Germany.
   Univ Hosp Eppendorf, Dept Comp Sci Med, D-22051 Hamburg, Germany.
   Univ Hosp Eppendorf, Dept Neurol, D-22051 Hamburg, Germany.
RP Machens, A (corresponding author), Univ Halle Wittenberg, Dept Gen Surg, Ernst Grube Str 40, D-06097 Halle, Germany.
EM gensurg@medizin.uni-halle.de
CR BERRIH-AKNIN S, 1987, ANN NY ACAD SCI, V505, P50, DOI 10.1111/j.1749-6632.1987.tb51282.x
   Busch C, 1996, ANN SURG, V224, P225, DOI 10.1097/00000658-199608000-00017
   CHRISTADOSS P, 1989, CRIT REV IMMUNOL, V9, P247
   CHRISTADOSS P, 1985, J NEUROIMMUNOL, V8, P29, DOI 10.1016/S0165-5728(85)80045-X
   DEGLIESPOSTI MA, 1992, IMMUNOGENETICS, V35, P355
   ERLICH H, 1991, EUR J IMMUNOGENET, V18, P33, DOI 10.1111/j.1744-313X.1991.tb00005.x
   JARETZKI A, 1988, J THORAC CARDIOV SUR, V95, P747
   KUKS JBM, 1992, J NEUROIMMUNOL, V36, P217, DOI 10.1016/0165-5728(92)90053-N
   LEE JH, 1994, TISSUE ANTIGENS, V44, P34, DOI 10.1111/j.1399-0039.1994.tb02354.x
   MARSH SGE, 1995, TISSUE ANTIGENS, V45, P365, DOI 10.1111/j.1399-0039.1995.tb02469.x
   OSSERMAN KE, 1958, MYASTHENIA GRAVIS, P00079
   ROWLAND LP, 1991, PRINCIPLES NEURAL SC, P235
   Spuler S, 1996, AM J PATHOL, V148, P1359
   SPURKLAND A, 1991, TISSUE ANTIGENS, V37, P90, DOI 10.1111/j.1399-0039.1991.tb01851.x
   VIEIRA ML, 1993, J NEUROIMMUNOL, V47, P115, DOI 10.1016/0165-5728(93)90021-P
   WEKERLE H, 1981, ANN NY ACAD SCI, V377, P455, DOI 10.1111/j.1749-6632.1981.tb33753.x
   Wu B, 1997, J IMMUNOL, V159, P3016
   ZHANG GX, 1995, EUR J IMMUNOL, V25, P1191, DOI 10.1002/eji.1830250509
   Zhang GX, 1996, J EXP MED, V184, P349, DOI 10.1084/jem.184.2.349
NR 19
TC 7
Z9 8
U1 1
U2 1
PU ELSEVIER SCIENCE BV
PI AMSTERDAM
PA PO BOX 211, 1000 AE AMSTERDAM, NETHERLANDS
SN 0165-5728
EI 1872-8421
J9 J NEUROIMMUNOL
JI J. Neuroimmunol.
PD AUG 1
PY 1998
VL 88
IS 1-2
BP 177
EP 181
DI 10.1016/S0165-5728(98)00120-9
PG 5
WC Immunology; Neurosciences
WE Science Citation Index Expanded (SCI-EXPANDED)
SC Immunology; Neurosciences & Neurology
GA 103RR
UT WOS:000074972100023
PM 9688339
DA 2022-10-25
ER

PT J
AU Evoli, A
   Di Schino, C
   Marsili, F
   Punzi, C
AF Evoli, A
   Di Schino, C
   Marsili, F
   Punzi, C
TI Successful treatment of myasthenia gravis with tacrolimus
SO MUSCLE & NERVE
LA English
DT Article
DE cyclosporine; diabetes mellitus; HCV infection; myasthenia gravis;
   tacrolimus
ID SYSTEMIC-LUPUS-ERYTHEMATOSUS; CHRONIC HEPATITIS-C; AUTOIMMUNE
   MYASTHENIA; THERAPY; IMMUNOSUPPRESSION; PATIENT; FK506
AB Tacrolimus (FK-506) is a calcium-calcineurin inhibitor, successfully used in transplant recipients. We report the successful use of tacrolimus as a single immunosuppressant in a patient who had developed myasthenia gravis (MG) during interferon alpha treatment. In this case, the coexistence of hepatitis C and type 2 diabetes mellitus contraindicated the use of both steroids and azathioprine, and cyclosporine A, although effective, had induced renal failure. Tacrolimus proved to be effective in the treatment of MG, was not significantly hepatotoxic, and was less nephrotoxic than cyclosporine. (C) 2002 John Wiley & Sons, Inc.
C1 Univ Cattolica Sacro Cuore, Inst Neurol, I-00168 Rome, Italy.
RP Evoli, A (corresponding author), Univ Cattolica Sacro Cuore, Inst Neurol, L F Vito 1, I-00168 Rome, Italy.
EM a.evoli@vsb.it
RI Evoli, Amelia/AAD-6807-2022
CR BATOCCHI AP, 1995, NEUROLOGY, V45, P382, DOI 10.1212/WNL.45.2.382
   Ciafaloni E, 2001, NEUROLOGY, V56, P97, DOI 10.1212/WNL.56.1.97
   Danesi R, 2000, MOL MED TODAY, V6, P475, DOI 10.1016/S1357-4310(00)01822-0
   de Mattos AM, 2000, AM J KIDNEY DIS, V35, P333, DOI 10.1016/S0272-6386(00)70348-9
   DRACHMAN DB, 1994, NEW ENGL J MED, V330, P1797, DOI 10.1056/NEJM199406233302507
   Duddridge M, 1997, ANN RHEUM DIS, V56, P690, DOI 10.1136/ard.56.11.690
   Eibl N, 2001, EUR J GASTROEN HEPAT, V13, P295, DOI 10.1097/00042737-200103000-00015
   *EUR FK506 MULT LI, 1994, LANCET, V334, P423
   Fukuyama S, 2000, AM J GASTROENTEROL, V95, P310
   Giometto B, 1996, J NEUROL SCI, V143, P57, DOI 10.1016/S0022-510X(96)00065-2
   Jaretzki A, 2000, NEUROLOGY, V55, P16, DOI 10.1212/WNL.55.1.16
   Kawai T, 2000, ANN INTERN MED, V132, P511, DOI 10.7326/0003-4819-132-6-200003210-00024
   Keesey J, 1998, ANN NY ACAD SCI, V841, P753, DOI 10.1111/j.1749-6632.1998.tb11014.x
   Kilian K, 1998, TRANSPLANT P, V30, P4130, DOI 10.1016/S0041-1345(98)01367-0
   Mase G, 1996, J NEUROL NEUROSUR PS, V60, P348, DOI 10.1136/jnnp.60.3.348-a
   Morris-Stiff G, 1998, TRANSPLANT INT, V11, P204
   Nevins TE, 2000, CURR OPIN PEDIATR, V12, P146, DOI 10.1097/00008480-200004000-00011
   Pirsch JD, 1997, TRANSPLANTATION, V63, P977, DOI 10.1097/00007890-199704150-00013
   Ringe B, 2001, TRANSPLANTATION, V71, P508, DOI 10.1097/00007890-200102270-00005
   Uyama E, 1996, J NEUROL SCI, V144, P221
   VANTHIEL DH, 1995, AM J GASTROENTEROL, V90, P771
   WITT S, 1989, ACTA HISTOCHEM, V86, P111, DOI 10.1016/S0065-1281(89)80075-3
   Yoshikawa H, 1997, J AUTOIMMUN, V10, P11, DOI 10.1006/jaut.1996.0111
NR 23
TC 60
Z9 61
U1 0
U2 4
PU WILEY
PI HOBOKEN
PA 111 RIVER ST, HOBOKEN 07030-5774, NJ USA
SN 0148-639X
EI 1097-4598
J9 MUSCLE NERVE
JI Muscle Nerve
PD JAN
PY 2002
VL 25
IS 1
BP 111
EP 114
DI 10.1002/mus.10018
PG 4
WC Clinical Neurology; Neurosciences
WE Science Citation Index Expanded (SCI-EXPANDED)
SC Neurosciences & Neurology
GA 505RC
UT WOS:000172928500018
PM 11754194
DA 2022-10-25
ER

PT J
AU Zambudio, AR
   Lanzas, JT
   Calvo, MJR
   Barba, EM
   Paricio, PP
AF Zambudio, AR
   Lanzas, JT
   Calvo, MJR
   Barba, EM
   Paricio, PP
TI Thymolipomas in association with myasthenia gravis
SO JOURNAL OF THORACIC AND CARDIOVASCULAR SURGERY
LA English
DT Article
C1 Virgen de la Arrixaca Univ Hosp, Dept Thorac Surg, Murcia, Spain.
   Virgen de la Arrixaca Univ Hosp, Dept Gen Surg & Digest Apparatus 1, Murcia, Spain.
   Virgen de la Arrixaca Univ Hosp, Dept Anat Pathol, Murcia, Spain.
RP Zambudio, AR (corresponding author), Ave Libertad No 208, Murcia 30007, Spain.
RI Rios, A/L-3870-2017
OI Rios, A/0000-0001-5512-9010
CR ALFARO A, 1989, ACTA NEUROL SCAND, V80, P263
   Hayashi Akihiro, 1997, Kurume Medical Journal, V44, P141
   LEMARCHADOUR F, 1991, AM J SURG PATHOL, V15, P802
   MILLELSEN B, 1986, ACTA NEUROL SCAND, V73, P633
   MORAN CA, 1995, MODERN PATHOL, V8, P741
   OLANOW CW, 1982, ARCH NEUROL-CHICAGO, V39, P82, DOI 10.1001/archneur.1982.00510140016004
   OTTO HF, 1982, CANCER, P1623
   PAN CH, 1988, ACTA NEUROL SCAND, V78, P16, DOI 10.1111/j.1600-0404.1988.tb03612.x
   REINTGEN D, 1978, ARCH PATHOL LAB MED, V102, P463
   Sirpal Y. M., 1995, Indian Journal of Cancer, V32, P23
   Strollo DC, 1999, J THORAC IMAG, V14, P152, DOI 10.1097/00005382-199907000-00002
   Takamori S, 1997, SCAND CARDIOVASC J, V31, P241, DOI 10.3109/14017439709041754
   TOYAMA T, 1995, SURG TODAY, V25, P86, DOI 10.1007/BF00309395
   Verbist J, 1997, ACTA CHIR BELG, V97, P97
NR 14
TC 8
Z9 8
U1 0
U2 0
PU MOSBY, INC
PI ST LOUIS
PA 11830 WESTLINE INDUSTRIAL DR, ST LOUIS, MO 63146-3318 USA
SN 0022-5223
J9 J THORAC CARDIOV SUR
JI J. Thorac. Cardiovasc. Surg.
PD OCT
PY 2001
VL 122
IS 4
BP 825
EP 826
DI 10.1067/mtc.2001.114928
PG 2
WC Cardiac & Cardiovascular Systems; Respiratory System; Surgery
WE Science Citation Index Expanded (SCI-EXPANDED)
SC Cardiovascular System & Cardiology; Respiratory System; Surgery
GA 481XG
UT WOS:000171545300033
PM 11581624
OA Bronze
DA 2022-10-25
ER

PT J
AU BRETON, L
   GOSSELIN, Y
   COUTURE, L
AF BRETON, L
   GOSSELIN, Y
   COUTURE, L
TI MYASTHENIA-GRAVIS IN A YOUNG-DOG
SO CANADIAN VETERINARY JOURNAL-REVUE VETERINAIRE CANADIENNE
LA French
DT Article
C1 AGR CANADA,MONTREAL H3B 1M7,QUEBEC,CANADA.
RP BRETON, L (corresponding author), UNIV MONTREAL,FAC MED VET,DEPT MED,ST HYACINTHE J2S 7C6,QUEBEC,CANADA.
CR Barker J., 1975, Veterinary Annual, V15, P272
   DARKE PGG, 1975, VET REC, V97, P392, DOI 10.1136/vr.97.20.392
   DAWSON JRB, 1970, VET REC, V86, P562, DOI 10.1136/vr.86.19.562
   ENGEL WK, 1971, ANN NY ACAD SCI, V183, P72, DOI 10.1111/j.1749-6632.1971.tb30743.x
   ENGEL WK, 1974, ANN INTERN MED, V81, P225, DOI 10.7326/0003-4819-81-2-225
   ETTINGER SJ, 1975, TXB VET INTERNAL MED, V1, P486
   FLUCKINGER M, 1978, VET MED CLIN, V120, P271
   FOLDES FF, 1974, DIAGNOSTIC PHARMACOL, P412
   FRASER DC, 1970, J NEUROL NEUROSUR PS, V33, P431, DOI 10.1136/jnnp.33.4.431
   GREENE R, 1969, MYASTHENIA GRAVIS
   HALL JA, 1972, J PATH, V188, P177
   HALL LW, 1962, VET REC, V74, P501
   HAVARD CWH, 1973, BRIT MED J, V3, P438
   HILL WJ, 1967, SW VET, V10, P319
   HORLEIN BF, 1971, CANINE NEUROLOGY DIA, P296
   JENKINS W L, 1976, Journal of the South African Veterinary Association, V47, P59
   JOHNSON RP, 1975, J SMALL ANIM PRACT, V16, P641, DOI 10.1111/j.1748-5827.1975.tb05790.x
   JOHNSTON NW, 1977, VET REC, V101, P216, DOI 10.1136/vr.101.11.216
   Kelly M. J., 1979, California Veterinarian, V33, P25
   Lorenz M. D., 1977, Current veterinary therapy. VI. Small animal practice., P818
   LORENZ MD, 1972, J AM VET MED ASSOC, V161, P795
   MASON KV, 1976, J SMALL ANIM PRACT, V17, P467, DOI 10.1111/j.1748-5827.1976.tb06987.x
   ORMROD AN, 1961, VET REC, V73, P489
   OSSERMAN KE, 1959, STUDIES MYASTHENIA G, P359
   PALMER AC, 1974, VET REC, V95, P452, DOI 10.1136/vr.95.20.452
   PALMER AC, 1977, VET REC, V15, P101
   PATTERSON BK, 1978, PULSE, V20, P11
   RUSSELL DS, 1953, J PATHOL BACTERIOL, V65, P279, DOI 10.1002/path.1700650202
   SANDERS DB, 1977, ARCH NEUROL-CHICAGO, V34, P75, DOI 10.1001/archneur.1977.00500140029004
   SCHUETT I, 1977, Kleintierpraxis, V22, P45
   SIMPSON JA, 1974, MYASTHENIA GRAVIS MY, P399
   WARMOLTS JR, 1970, LANCET, V2, P1198
   WITT WM, 1978, J AM ANIM HOSP ASSOC, V14, P138
NR 33
TC 2
Z9 2
U1 0
U2 1
PU CANADIAN VET MED ASSOC
PI OTTAWA
PA 339 BOOTH ST ATTN: KIMBERLY ALLEN-MCGILL, OTTAWA ON K1R 7K1, CANADA
SN 0008-5286
J9 CAN VET J
JI Can. Vet. J.-Rev. Vet. Can.
PY 1981
VL 22
IS 10
BP 305
EP 308
PG 4
WC Veterinary Sciences
WE Science Citation Index Expanded (SCI-EXPANDED)
SC Veterinary Sciences
GA ML925
UT WOS:A1981ML92500004
PM 7343070
DA 2022-10-25
ER

PT J
AU IKARD, RW
AF IKARD, RW
TI TREATMENT OF MYASTHENIA-GRAVIS BY THYMECTOMY
SO JOURNAL OF THE TENNESSEE MEDICAL ASSOCIATION
LA English
DT Article
C1 VANDERBILT UNIV,MED CTR,DEPT SURG,NASHVILLE,TN 37240.
NR 0
TC 1
Z9 1
U1 0
U2 0
PU TENNESSEE MEDICAL ASSN
PI NASHVILLE
PA 112 LOUISE AVE, NASHVILLE, TN 37203
SN 0040-3318
J9 J TENNESSEE MED ASS
PY 1979
VL 72
IS 8
BP 575
EP 578
PG 4
WC Medicine, General & Internal
WE Science Citation Index Expanded (SCI-EXPANDED)
SC General & Internal Medicine
GA HJ682
UT WOS:A1979HJ68200001
PM 491574
DA 2022-10-25
ER

PT J
AU METZ, HS
   SCOTT, AB
   OMEARA, DM
AF METZ, HS
   SCOTT, AB
   OMEARA, DM
TI SACCADIC EYE-MOVEMENTS IN MYASTHENIA-GRAVIS
SO ARCHIVES OF OPHTHALMOLOGY
LA English
DT Article
CR BLOMBERG LH, 1965, ACTA NEUROL SCAND, V47, P363
   BREININ GM, 1957, ARCH OPHTHALMOL-CHIC, V57, P161, DOI 10.1001/archopht.1957.00930050169001
   COGAN DG, 1965, ARCH OPHTHALMOL-CHIC, V74, P217, DOI 10.1001/archopht.1965.00970040219016
   COMPBELL JJ, 1970, J NEUROL NERUOSURG P, V33, P639
   GLASER JS, 1966, ARCH OPHTHALMOL-CHIC, V76, P368
   OSSERMAN KE, 1966, ANN NY ACAD SCI, V135, P312, DOI 10.1111/j.1749-6632.1966.tb45479.x
   OSSERMAN KE, 1952, JAMA-J AM MED ASSOC, V150, P265, DOI 10.1001/jama.1952.03680040007002
   RETZLAFF JA, 1969, AM J OPHTHALMOL, V67, P13, DOI 10.1016/0002-9394(69)90003-8
   ROBINSON DA, 1964, J PHYSIOL-LONDON, V174, P245, DOI 10.1113/jphysiol.1964.sp007485
   ROBINSON DA, 1969, J APPL PHYSIOL, V26, P548, DOI 10.1152/jappl.1969.26.5.548
   SEARS ML, 1960, ARCH OPHTHALMOL-CHIC, V63, P791
   STELLA S, 1967, INVEST OPHTHALMOL, V6, P668
NR 12
TC 34
Z9 34
U1 0
U2 0
PU AMER MEDICAL ASSOC
PI CHICAGO
PA 515 N STATE ST, CHICAGO, IL 60610
SN 0003-9950
J9 ARCH OPHTHALMOL-CHIC
JI Arch. Ophthalmol.
PY 1972
VL 88
IS 1
BP 9
EP &
PG 0
WC Ophthalmology
WE Science Citation Index Expanded (SCI-EXPANDED)
SC Ophthalmology
GA M8382
UT WOS:A1972M838200003
PM 5049464
DA 2022-10-25
ER

PT J
AU WHITE, MC
   DESILVA, P
   HAVARD, CWH
AF WHITE, MC
   DESILVA, P
   HAVARD, CWH
TI PLASMA PYRIDOSTIGMINE LEVELS IN MYASTHENIA-GRAVIS
SO NEUROLOGY
LA English
DT Article
C1 ROYAL FREE HOSP,DEPT MED,LONDON NW3 2QG,ENGLAND.
CR CALVEY TN, 1977, CLIN PHARMACOL THER, V21, P187
   CHAN K, 1976, J CHROMATOGR, V120, P349, DOI 10.1016/S0021-9673(76)80012-X
   COHAN SL, 1977, NEUROLOGY, V27, P299, DOI 10.1212/WNL.27.3.299
   ENGEL AG, 1973, NEUROLOGY, V23, P1273, DOI 10.1212/WNL.23.12.1273
   KORNFELD P, 1970, NEUROLOGY, V20, P634, DOI 10.1212/WNL.20.7.634
   PATERSON J W, 1970, Pharmacologia Clinica, V2, P127, DOI 10.1007/BF00420338
   SCHANKER LS, 1963, AM J PHYSIOL, V204, P829, DOI 10.1152/ajplegacy.1963.204.5.829
   WILSON RW, 1974, NEUROLOGY, V24, P1091, DOI 10.1212/WNL.24.11.1091
NR 8
TC 39
Z9 40
U1 0
U2 0
PU LIPPINCOTT-RAVEN PUBL
PI PHILADELPHIA
PA 227 EAST WASHINGTON SQ, PHILADELPHIA, PA 19106
SN 0028-3878
J9 NEUROLOGY
JI Neurology
PY 1981
VL 31
IS 2
BP 145
EP 150
DI 10.1212/WNL.31.2.145
PG 6
WC Clinical Neurology
WE Science Citation Index Expanded (SCI-EXPANDED)
SC Neurosciences & Neurology
GA LD493
UT WOS:A1981LD49300005
PM 7193298
DA 2022-10-25
ER

PT J
AU LIVERSEDGE, LA
   YUILL, GM
   WILKINSON, IM
   HUGHES, JA
AF LIVERSEDGE, LA
   YUILL, GM
   WILKINSON, IM
   HUGHES, JA
TI BENEFIT FROM ADRENOCORTICOTROPIN IN MYASTHENIA-GRAVIS
SO JOURNAL OF NEUROLOGY NEUROSURGERY AND PSYCHIATRY
LA English
DT Article
C1 ROY INFIRM MANCHESTER, DEPT NEUROL, MANCHESTER, ENGLAND.
CR BRUNNER NG, 1972, NEUROLOGY, V22, P603, DOI 10.1212/WNL.22.6.603
   CAPE CA, 1969, J NEUROL NEUROSUR PS, V32, P290, DOI 10.1136/jnnp.32.4.290
   FREYDBERG LD, 1960, ANN INTERN MED, V52, P806, DOI 10.7326/0003-4819-52-4-806
   GIBBERD FB, 1971, J NEUROL NEUROSUR PS, V34, P11, DOI 10.1136/jnnp.34.1.11
   GROB D, 1966, J AMER MED ASSOC, V198, P703, DOI 10.1001/jama.198.7.703
   GROB D, 1952, B JOHNS HOPKINS HOSP, V91, P124
   HELLMAN L, 1949, FED PROC, V8, P72
   LIVERSEDGE LA, 1971, P ROY SOC MED, V64, P492, DOI 10.1177/003591577106400516
   NAMBA T, 1971, NEUROLOGY, V21, P1008, DOI 10.1212/WNL.21.10.1008
   OSSERMAN KE, 1966, J AMER MED ASSOC, V198, P699
   REIS GV, 1965, ACTA NEUROL SCAN S13, V41, P463
   SOFFER L J, 1948, J Mt Sinai Hosp N Y, V15, P73
   TORDA C, 1951, AMA ARCH NEUROL PSY, V66, P163, DOI 10.1001/archneurpsyc.1951.02320080047004
NR 13
TC 5
Z9 5
U1 0
U2 0
PU BMJ PUBLISHING GROUP
PI LONDON
PA BRITISH MED ASSOC HOUSE, TAVISTOCK SQUARE, LONDON WC1H 9JR, ENGLAND
SN 0022-3050
EI 1468-330X
J9 J NEUROL NEUROSUR PS
JI J. Neurol. Neurosurg. Psychiatry
PY 1974
VL 37
IS 4
BP 412
EP 415
DI 10.1136/jnnp.37.4.412
PG 4
WC Clinical Neurology; Psychiatry; Surgery
WE Science Citation Index Expanded (SCI-EXPANDED)
SC Neurosciences & Neurology; Psychiatry; Surgery
GA T1035
UT WOS:A1974T103500007
PM 4365243
OA Green Published, Bronze
DA 2022-10-25
ER

PT J
AU GITTLESON, NL
   RICHARDSON, TD
AF GITTLESON, NL
   RICHARDSON, TD
TI MYASTHENIA-GRAVIS AND SCHIZOPHRENIA - RARE COMBINATION
SO BRITISH JOURNAL OF PSYCHIATRY
LA English
DT Article
C1 MIDDLEWOOD HOSP, SHEFFIELD S6 1TP, YORKSHIRE, ENGLAND.
CR BROLLEY M, 1955, J Nerv Ment Dis, V122, P178, DOI 10.1097/00005053-195508000-00006
   Collins RT, 1939, BMJ-BRIT MED J, V1939, P975, DOI 10.1136/bmj.1.4088.975
   EATON LM, 1947, P STAFF M MAYO CLIN, V22, P4
   Hayman M, 1941, PSYCHOSOM MED, V3, P120, DOI 10.1097/00006842-194104000-00003
   KEYNES G, 1969, MYASTHENIA GRAVIS
   MACKENZIE KR, 1969, CAN MED ASSOC J, V100, P988
   MEYER E, 1966, ANN NY ACAD SCI, V135, P417, DOI 10.1111/j.1749-6632.1966.tb45488.x
   Ossermann KE, 1958, MYASTHENIA GRAVIS
   SCHNEIDER K, 1957, SCHIZOPHRENIA
   SZOBOR A, 1970, MYASTHENIA GRAVIS
   WILLIAMS RL, 1951, AMA ARCH NEUROL PSY, V66, P783, DOI 10.1001/archneurpsyc.1951.02320120116012
NR 11
TC 14
Z9 14
U1 0
U2 0
PU ROYAL COLLEGE OF PSYCHIATRISTS
PI LONDON
PA BRITISH JOURNAL OF PSYCHIATRY 17 BELGRAVE SQUARE, LONDON SW1X 8PG,
   ENGLAND
SN 0007-1250
EI 1472-1465
J9 BRIT J PSYCHIAT
JI Br. J. Psychiatry
PY 1973
VL 122
IS 568
BP 343
EP 344
DI 10.1192/bjp.122.3.343
PG 2
WC Psychiatry
WE Science Citation Index Expanded (SCI-EXPANDED); Social Science Citation Index (SSCI)
SC Psychiatry
GA P0736
UT WOS:A1973P073600014
PM 4696457
DA 2022-10-25
ER

PT J
AU BROWNELL, B
   SPALDING, JM
   OPPENHEIMER, DR
AF BROWNELL, B
   SPALDING, JM
   OPPENHEIMER, DR
TI NEUROGENIC MUSCLE ATROPHY IN MYASTHENIA-GRAVIS
SO JOURNAL OF NEUROLOGY NEUROSURGERY AND PSYCHIATRY
LA English
DT Article
CR BICKERSTAFF ER, 1960, BRAIN, V83, P10, DOI 10.1093/brain/83.1.10
   BRODY IA, 1964, ARCH NEUROL-CHICAGO, V11, P350, DOI 10.1001/archneur.1964.00460220012002
   Buzzard EF, 1905, BRAIN, V28, P438
   COERS C, 1958, LANCET, V2, P1124
   Coers C, 1959, INNERVATION MUSCLE
   DESMEDT JE, 1966, ANN NY ACAD SCI, V135, P209, DOI 10.1111/j.1749-6632.1966.tb45474.x
   EDWARDS W, 1970, 6 P INT C NEUR PAR, P751
   ELMQVIST D, 1964, J PHYSIOL-LONDON, V174, P417, DOI 10.1113/jphysiol.1964.sp007495
   FENICHEL G, 1966, ANN NY ACAD SCI, V135, P60, DOI 10.1111/j.1749-6632.1966.tb45463.x
   FENICHEL GM, 1963, ARCH NEUROL-CHICAGO, V9, P237, DOI 10.1001/archneur.1963.00460090043004
   GOLDSTEI.G, 1968, LANCET, V2, P119
   GUTH L, 1968, PHYSIOL REV, V48, P645, DOI 10.1152/physrev.1968.48.4.645
   GUTMANN E, 1964, Prog Brain Res, V13, P72, DOI 10.1016/S0079-6123(08)60140-5
   HUGHES JT, 1968, REC ADV CLIN PATH  5, P361
   KALDEN JR, 1969, CLIN EXP IMMUNOL, V5, P319
   MACDERMOT V, 1960, BRAIN, V83, P24, DOI 10.1093/brain/83.1.24
   MCCOMAS AJ, 1971, J NEUROL SCI, V13, P107, DOI 10.1016/0022-510X(71)90210-3
   MCCOMAS AJ, 1971, LANCET, V1, P321
   OPPENHEIMER DR, 1958, J ANAT, V92, P321
   RUSSELL DS, 1953, J PATHOL BACTERIOL, V65, P279, DOI 10.1002/path.1700650202
   SIMPSON JA, 1969, DISORDERS VOLUNTARY, P541
   SMITH AC, 1965, LANCET, V2, P1094
   STEIDL RM, 1962, ARCH NEUROL-CHICAGO, V6, P451, DOI 10.1001/archneur.1962.00450240029004
   WILSON SAK, 1955, NEUROLOGY, V3, P1730
   WOHLFART G, 1957, NEUROLOGY, V7, P124, DOI 10.1212/WNL.7.2.124
   WOHLFART G, 1958, NEUROLOGY, V8, P175, DOI 10.1212/WNL.8.3.175
   1971, BRIT MED J, V2, P1
NR 27
TC 40
Z9 41
U1 0
U2 0
PU BMJ PUBLISHING GROUP
PI LONDON
PA BRITISH MED ASSOC HOUSE, TAVISTOCK SQUARE, LONDON WC1H 9JR, ENGLAND
SN 0022-3050
EI 1468-330X
J9 J NEUROL NEUROSUR PS
JI J. Neurol. Neurosurg. Psychiatry
PY 1972
VL 35
IS 3
BP 311
EP +
DI 10.1136/jnnp.35.3.311
PG 1
WC Clinical Neurology; Psychiatry; Surgery
WE Science Citation Index Expanded (SCI-EXPANDED)
SC Neurosciences & Neurology; Psychiatry; Surgery
GA M7475
UT WOS:A1972M747500004
PM 4338443
OA Green Published, Bronze
DA 2022-10-25
ER

PT J
AU FOLDES, FF
   FOLDES, VM
   MCNALL, PG
AF FOLDES, FF
   FOLDES, VM
   MCNALL, PG
TI USE OF ECHOTHIOPHATE IN MYASTHENIA GRAVIS
SO CLINICAL PHARMACOLOGY & THERAPEUTICS
LA English
DT Article
CR AMMON R, 1933, ARCH GES PHYSL, V233, P486
   DEROETTH A, 1966, J AMER MED ASSOC, V195, P664
   FOLDES FF, 1966, ANN NY ACAD SCI, V135, P287, DOI 10.1111/j.1749-6632.1966.tb45477.x
   FOLDES FF, 1962, J NEUROCHEM, V9, P559, DOI 10.1111/j.1471-4159.1962.tb04211.x
   HOEFER PFA, 1961, MYASTHENIA GRAVIS, P545
   KOELLE GB, 1956, J PHARMACOL EXP THER, V118, P420
   LEHMAN RA, 1960, P SOC EXP BIOL MED, V104, P550
   LEHMAN RA, 1960, J PHARMACOL EXP THER, V128, P307
   MCISAAC RJ, 1959, J PHARMACOL EXP THER, V126, P9
   NACHMANSOHN D, 1945, J BIOL CHEM, V158, P653
   OSSERMAN KE, 1961, MYASTHENIA GRAVIS, P581
   RIDER JA, 1961, MYASTHENIA GRAVIS, P556
   SCHAUMANN W, 1958, J PHARMACOL EXP THER, V123, P114
   SHANOR SP, 1961, AM J MED SCI, V242, P357, DOI 10.1097/00000441-196109000-00012
   SMITH JC, 1963, CAN J BIOCHEM PHYS, V41, P1713
   VIETS HR, 1961, MYASTHENIA GRAVIS ED, P581
   VIETS HR, 1961, MYASTHENIA GRAVIS ED, P556
   VIETS HR, 1961, MYASTHENIA GRAVIS ED, P545
NR 18
TC 6
Z9 6
U1 0
U2 0
PU MOSBY-YEAR BOOK INC
PI ST LOUIS
PA 11830 WESTLINE INDUSTRIAL DR, ST LOUIS, MO 63146-3318
SN 0009-9236
J9 CLIN PHARMACOL THER
JI Clin. Pharmacol. Ther.
PY 1966
VL 7
IS 5
BP 620
EP &
PG 0
WC Pharmacology & Pharmacy
WE Science Citation Index Expanded (SCI-EXPANDED)
SC Pharmacology & Pharmacy
GA 82338
UT WOS:A19668233800008
PM 5957167
DA 2022-10-25
ER

PT J
AU Kaiser, D
   Oerter, R
AF Kaiser, D
   Oerter, R
TI Extended transsternal thymectomy in myasthenia gravis
SO AKTUELLE NEUROLOGIE
LA German
DT Article
C1 Krankenhaus Zehlendorf, Lungenklin Heckeshorn, Abt Thoraxchirurg, D-14109 Berlin, Germany.
RP Kaiser, D (corresponding author), Krankenhaus Zehlendorf, Lungenklin Heckeshorn, Abt Thoraxchirurg, Zum Heckeshorn 33, D-14109 Berlin, Germany.
CR ASHOUR M, 1995, J THORAC CARDIOV SUR, V109, P632, DOI 10.1016/S0022-5223(95)70343-8
   Detterbeck FC, 1996, ANN THORAC SURG, V62, P242, DOI 10.1016/0003-4975(96)00202-0
   JARETZKI A, 1988, J THORAC CARDIOV SUR, V96, P711
   JARETZKI A, 1996, J THORAC CARDIOVASC, V112, P376
   Masaoka A, 1996, ANN THORAC SURG, V62, P853, DOI 10.1016/S0003-4975(96)00376-1
   Nakamura H, 1996, J THORAC CARDIOV SUR, V112, P371, DOI 10.1016/S0022-5223(96)70264-7
   Ruffini E, 1997, J THORAC CARDIOV SUR, V113, P55, DOI 10.1016/S0022-5223(97)70399-4
   SPATH G, 1987, THORAC CARDIOV SURG, V35, P283, DOI 10.1055/s-2007-1020248
NR 8
TC 0
Z9 0
U1 0
U2 0
PU GEORG THIEME VERLAG
PI STUTTGART
PA P O BOX 30 11 20, D-70451 STUTTGART, GERMANY
SN 0302-4350
J9 AKTUEL NEUROL
JI Aktuelle Neurol.
PD JUN
PY 1998
VL 25
SU 2
BP S68
EP S69
DI 10.1055/s-2007-1017730
PG 2
WC Clinical Neurology
WE Science Citation Index Expanded (SCI-EXPANDED)
SC Neurosciences & Neurology
GA ZY968
UT WOS:000074681600018
DA 2022-10-25
ER

PT J
AU MIERJEDRZEJOWICZ, AK
   BROPHY, C
   GREEN, M
AF MIERJEDRZEJOWICZ, AK
   BROPHY, C
   GREEN, M
TI RESPIRATORY MUSCLE FUNCTION IN MYASTHENIA-GRAVIS
SO AMERICAN REVIEW OF RESPIRATORY DISEASE
LA English
DT Article
C1 BROMPTON HOSP, RESP MUSCLE LAB, LONDON SW3 6HP, ENGLAND.
CR AGOSTONI E, 1960, J APPL PHYSIOL, V15, P1087, DOI 10.1152/jappl.1960.15.6.1087
   ALLEN SM, 1985, BRIT J DIS CHEST, V79, P267, DOI 10.1016/0007-0971(85)90047-6
   BELLEMARE F, 1984, RESP PHYSIOL, V58, P263, DOI 10.1016/0034-5687(84)90003-3
   BLACK LF, 1969, AM REV RESPIR DIS, V99, P696
   BLACK LF, 1971, AM REV RESPIR DIS, V103, P641
   COTES JE, 1979, LUNG FUNCTION ASSESS, P318
   DAVIS JN, 1967, J NEUROL NEUROSUR PS, V30, P420, DOI 10.1136/jnnp.30.5.420
   DAVIS JN, 1976, Q J MED, V45, P87
   DEMEDTS M, 1982, EUR J RESPIR DIS, V63, P62
   DETROYER A, 1981, THORAX, V36, P169, DOI 10.1136/thx.36.3.169
   DETROYER A, 1980, AM REV RESPIR DIS, V121, P629
   EDWARDS RHT, 1977, CLIN SCI MOL MED, V52, P283, DOI 10.1042/cs0520283
   ESTENNE M, 1983, AM REV RESPIR DIS, V128, P1002
   FLETCHER CM, 1952, P ROY SOC MED, V45, P577
   GIBSON GJ, 1977, AM REV RESPIR DIS, V115, P389
   LINDSTROM JM, 1976, NEUROLOGY, V26, P1054, DOI 10.1212/WNL.26.11.1054
   MIER A, 1986, CLIN SCI, V70, P70
   MILLER JM, 1985, CLIN SCI, V69, P91, DOI 10.1042/cs0690091
   Osserman K, 1958, MYASTHENIA GRAVIS
   PERLO VP, 1966, NEUROLOGY, V16, P431, DOI 10.1212/WNL.16.5.431
   RINGQVIST I, 1971, ACTA MED SCAND, V190, P499
   RINGQVIST I, 1971, ACTA MED SCAND, V190, P509
   RINGQVIST T, 1966, SCAND J CLIN LAB I S, V18, P88
   WILSON SH, 1984, THORAX, V39, P535, DOI 10.1136/thx.39.7.535
NR 24
TC 52
Z9 53
U1 0
U2 3
PU AMER THORACIC SOC
PI NEW YORK
PA 25 BROADWAY, 18 FL, NEW YORK, NY 10004 USA
SN 0003-0805
J9 AM REV RESPIR DIS
JI Am. Rev. Respir. Dis.
PD OCT
PY 1988
VL 138
IS 4
BP 867
EP 873
DI 10.1164/ajrccm/138.4.867
PG 7
WC Respiratory System
WE Science Citation Index Expanded (SCI-EXPANDED)
SC Respiratory System
GA Q5625
UT WOS:A1988Q562500020
PM 3202461
DA 2022-10-25
ER

PT J
AU PEZZOLI, G
   BONFADINIBOSSI, E
   RELLA, R
AF PEZZOLI, G
   BONFADINIBOSSI, E
   RELLA, R
TI THERAPY OF MYASTHENIA-GRAVIS IN PREGNANCY
SO MINERVA GINECOLOGICA
LA Italian
DT Article
RP PEZZOLI, G (corresponding author), UNIV MILAN,NEUROL CLIN,I-20133 MILAN,ITALY.
OI Pezzoli, Gianni/0000-0003-4665-6710
NR 0
TC 0
Z9 0
U1 0
U2 0
PU EDIZIONI MINERVA MEDICA
PI TURIN
PA CORSO BRAMANTE 83-85 INT JOURNALS DEPT., 10126 TURIN, ITALY
SN 0026-4784
J9 MINERVA GINECOL
PY 1980
VL 32
IS 1-2
BP 21
EP 26
PG 6
WC Obstetrics & Gynecology
WE Science Citation Index Expanded (SCI-EXPANDED)
SC Obstetrics & Gynecology
GA JG185
UT WOS:A1980JG18500004
PM 6245392
DA 2022-10-25
ER

PT J
AU REUTHER, P
   WIEBECKE, D
   HERTEL, G
   BOSKE, A
   MERTENS, HG
AF REUTHER, P
   WIEBECKE, D
   HERTEL, G
   BOSKE, A
   MERTENS, HG
TI TREATMENT OF MYASTHENIA-GRAVIS WITH PLASMAPHERESIS
SO DEUTSCHE MEDIZINISCHE WOCHENSCHRIFT
LA German
DT Article
C1 UNIV WURZBURG,CHIRURG KLIN,TRANSFUS MED & IMMUNHAMATOL ABT,D-8700 WURZBURG,FED REP GER.
RP REUTHER, P (corresponding author), UNIV WURZBURG,NEUROL KLIN,D-8700 WURZBURG,FED REP GER.
CR DAU PC, 1134 HAUGHT MUFF PRO
   DAU PC, 1979, PLASMAPHERESIS IMMUN
   DRACHMAN DB, 1978, NEW ENGL J MED, V298, P136, DOI 10.1056/NEJM197801192980305
   HERTEL G, MUSCLE NERVE
   HERTEL G, 1977, MYASTHENIA GRAVIS
   HERTEL G, 1979, PLASMAPHERESIS IMMUN
   LEFVERT AK, 1978, J NEUROL NEUROSUR PS, V41, P394, DOI 10.1136/jnnp.41.5.394
   LINDSTROM JM, 1976, NEUROLOGY, V26, P1054, DOI 10.1212/WNL.26.11.1054
   LISAK RP, 1979, PLASMAPHERESIS IMMUN
   LORENZ W, 1977, ANAESTHESIST, V26, P644
   Mertens H G, 1973, Med Welt, V24, P955
   MONNIER VM, 1977, CLIN EXP IMMUNOL, V29, P16
   NEWSOMDAVIS J, 1978, NEUROLOGY, V28, P266, DOI 10.1212/WNL.28.3.266
   NEWSOMDAVIS J, 1979, LANCET, V1, P464
   NEWSOMDAVIS J, 1979, PLASMAPHERESIS IMMUN
   PINCHING AJ, 1976, LANCET, V2, P1373
   REUTHER P, 1979, PLASMAPHERESIS IMMUN
   TOYKA KV, 1977, NEW ENGL J MED, V296, P125, DOI 10.1056/NEJM197701202960301
   VINCENT A, 1979, PLASMAPHERESIS IMMUN
NR 19
TC 16
Z9 16
U1 0
U2 0
PU GEORG THIEME VERLAG
PI STUTTGART
PA P O BOX 30 11 20, D-70451 STUTTGART, GERMANY
SN 0012-0472
J9 DEUT MED WOCHENSCHR
JI Dtsch. Med. Wochenschr.
PY 1979
VL 104
IS 51
BP 1806
EP 1810
DI 10.1055/s-0028-1129195
PG 5
WC Medicine, General & Internal
WE Science Citation Index Expanded (SCI-EXPANDED)
SC General & Internal Medicine
GA HX311
UT WOS:A1979HX31100008
PM 520174
DA 2022-10-25
ER

PT S
AU Mantegazza, R
   Baggi, F
   Antozzi, C
   Confalonieri, P
   Morandi, L
   Bernasconi, P
   Andreetta, F
   Simoncini, O
   Campanella, A
   Beghi, E
   Cornelio, F
AF Mantegazza, R
   Baggi, F
   Antozzi, C
   Confalonieri, P
   Morandi, L
   Bernasconi, P
   Andreetta, F
   Simoncini, O
   Campanella, A
   Beghi, E
   Cornelio, F
BE Agius, MA
   Richman, DP
   Fairclough, RH
   Maselli, RA
TI Myasthenia gravis (MG): Epidemiological data and prognostic factors
SO MYASTHENIA GRAVIS AND RELATED DISORDERS: BIOMCHEMICAL BASIS FOR DISEASE
   OF THE NEUROMUSCULAR JUNCTION
SE ANNALS OF THE NEW YORK ACADEMY OF SCIENCES
LA English
DT Article; Proceedings Paper
CT 10th International Conference on Myasthenia Gravis and Related Disorders
CY MAY, 2002
CL KEY BISCAYNE, FLORIDA
SP New York Acad Sci, Myasthenia Gravis Fdn Amer Inc
DE myasthenia gravis (MG); diagnosis; database; prognostic factor
AB Data from 756 myasthenic patients were analyzed for diagnostic criteria, clinical aspects, and therapeutic approaches. The patients were followed up at our institution from 1981 to 2001. Clinical evaluation was performed according to the myasthenia gravis score adopted at our clinic. Clinical features of each patient (comprising demographic, clinical, neurophysiological, immunological, radiological, and surgical data, as well as serial myasthenia gravis scores) were filed in a relational database containing more than 7000 records. Clinical efficacy and variables influencing outcome were assessed by life-table methods and Cox proportional hazards regression analysis. Complete stable remission, as defined by the Task Force of the Medical Scientific Advisory Board of the Myasthenia Gravis Foundation of America, was the end point for good prognosis. Four hundred and ninety-nine patients (66%) were female and 257 (34%) were male. Mean follow-up was 55.1 +/- 48.1 months. Onset of symptoms peaked in the third decade in females, whereas the male distribution was bimodal with peaks in the third and sixth decades. Modality of myasthenia gravis presentation was as follows: ocular, 39.3%; generalized, 28.5%; bulbar, 31.3%; and respiratory, 0.8%. Thymectomy was carried out on 63.7% of our patients by different approaches: (1) transcervical; (2) transsternal; (3) video-thoracoscopic mini-invasive surgery. The last approach has been preferentially used in more recent years and accounted for 62.4% of the thymectomized myasthenia gravis population. Univariate analysis and Kaplan-Meier analysis showed that variables such as sex (female), age at onset (below 40 years), thymectomy, and histological diagnosis of thymic hyperplasia were significantly associated with complete stable remission, whereas on multivariate analysis only age at onset below 40 years and thymectomy were confirmed.
C1 Natl Neurol Inst Carlo Besta, Immunol & Muscular Pathol Unit, I-20133 Milan, Italy.
   Natl Neurol Inst Carlo Besta, Dept Neuromuscular Dis, I-20133 Milan, Italy.
   Ist Ric Farmacol Mario Negri, I-20133 Milan, Italy.
RP Mantegazza, R (corresponding author), Natl Neurol Inst Carlo Besta, Immunol & Muscular Pathol Unit, Via Celoria 11, I-20133 Milan, Italy.
RI Bernasconi, Pia/AAB-7590-2019; Mantegazza, Renato/AAB-7569-2019; Beghi,
   Ettore/AAA-7426-2020; Baggi, Fulvio/AAX-4132-2020; Simoncini,
   Ornella/AAJ-8723-2021; Antozzi, Carlo/AAB-8787-2019; Confalonieri,
   Paolo/AAS-8513-2021; Andreetta, Francesca/J-9957-2018; Campanella,
   Angela/AAP-4204-2021
OI Mantegazza, Renato/0000-0002-9810-5737; Beghi,
   Ettore/0000-0003-2542-0469; Baggi, Fulvio/0000-0002-4618-0102;
   Simoncini, Ornella/0000-0003-0083-6847; Antozzi,
   Carlo/0000-0001-9270-5224; Confalonieri, Paolo/0000-0001-8030-5725;
   Bernasconi, Pia/0000-0003-0869-2104; Andreetta,
   Francesca/0000-0001-8239-8830; Campanella, Angela/0000-0001-8578-0920
CR ANTOZZI C, 1991, J NEUROL, V238, P103, DOI 10.1007/BF00315690
   Beeson D, 1996, NEUROLOGY, V47, P1552, DOI 10.1212/WNL.47.6.1552
   BEGHI E, 1991, J NEUROL SCI, V106, P213, DOI 10.1016/0022-510X(91)90260-E
   COX DR, 1972, J R STAT SOC B, V34, P187
   GROB D, 1981, ANN NY ACAD SCI, V377, P652, DOI 10.1111/j.1749-6632.1981.tb33764.x
   Jaretzki A, 2000, NEUROLOGY, V55, P16, DOI 10.1212/WNL.55.1.16
   KAPLAN EL, 1958, J AM STAT ASSOC, V53, P457, DOI 10.2307/2281868
   MANTEGAZZA R, 1990, J NEUROL, V237, P339, DOI 10.1007/BF00315656
   MANTEGAZZA R, 1988, J NEUROL, V235, P449, DOI 10.1007/BF00314245
   Oosterhuis HJ, 1997, MYASTHENIA GRAVIS, P17
   Phillips LH, 1996, NEUROLOGY, V47, P1233, DOI 10.1212/WNL.47.5.1233
   YOUNGER DS, 1997, NEUROLOGY S5, V48, pS1
NR 12
TC 101
Z9 107
U1 2
U2 24
PU NEW YORK ACAD SCIENCES
PI NEW YORK
PA 2 EAST 63RD ST, NEW YORK, NY 10021 USA
SN 0077-8923
BN 1-57331-396-3
J9 ANN NY ACAD SCI
JI Ann.NY Acad.Sci.
PY 2003
VL 998
BP 413
EP 423
DI 10.1196/annals.1254.054
PG 11
WC Biochemistry & Molecular Biology; Immunology; Multidisciplinary
   Sciences; Neurosciences
WE Conference Proceedings Citation Index - Science (CPCI-S); Science Citation Index Expanded (SCI-EXPANDED)
SC Biochemistry & Molecular Biology; Immunology; Science & Technology -
   Other Topics; Neurosciences & Neurology
GA BX68C
UT WOS:000186107400053
PM 14592909
DA 2022-10-25
ER

PT J
AU Lorenzoni, PJ
   Kay, CSK
   Ducci, RDP
   Fustes, OJH
   Werneck, LC
   Scola, RH
AF Lorenzoni, Paulo Jose
   Kamoi Kay, Claudia Suemi
   Ducci, Renata Dal-Pra
   Hernandez Fustes, Otto Jesus
   Werneck, Lineu Cesar
   Scola, Rosana Herminia
TI Celebrating the 70 years of pyridostigmine on therapy of Myasthenia
   Gravis: historical aspects of the preliminary trials
SO ARQUIVOS DE NEURO-PSIQUIATRIA
LA English
DT Article
DE myasthenia gravis; pyridostigmine; treatment; history
AB Currently, pyridostigmine bromide is an indispensable anticholinesterase agent used worldwide to treat patients with Myasthenia Gravis (MG). However, pyridostigmine bromide was unsuccessful in its "pioneering trials" to treat a series of MG patients. There are important historical landmarks before pyridostigmine bromide becomes useful, safe and indispensable for MG therapy. After 70 years of these "pioneering trials", this article reviews some historical aspects related to them, as well as other preliminary trials using pyridostigmine bromide as therapy for MG patients.
C1 [Lorenzoni, Paulo Jose; Kamoi Kay, Claudia Suemi; Ducci, Renata Dal-Pra; Hernandez Fustes, Otto Jesus; Werneck, Lineu Cesar; Scola, Rosana Herminia] Univ Fed Parana, Hosp Clin, Dept Clin Med, Serv Neurol,Serv Doencas Neuromusculares, Curitiba, Parana, Brazil.
RP Lorenzoni, PJ (corresponding author), Hosp Clin UFPR, Serv Doencas Neuromusculares, Rua Gen Carneiro 181,3 Ander, BR-80060900 Curitiba, Parana, Brazil.
EM lorenzoni@ufpr.br
RI Fustes, Otto Hernandez/T-6310-2019
OI Fustes, Otto Hernandez/0000-0003-0778-5376; Kay,
   Claudia/0000-0003-0173-0809; Werneck, Lineu/0000-0003-1921-1038
CR BAUER H, 1953, Dtsch Z Nervenheilkd, V169, P427
   Cuhna FMB, 1999, ARQ NEURO-PSIQUIAT, V57, P531, DOI 10.1590/S0004-282X1999000300030
   de Carvalho VM, 2017, ARQ NEURO-PSIQUIAT, V75, P825, DOI [10.1590/0004-282X20170138, 10.1590/0004-282x20170138]
   Keesey JC, 2004, SEMIN NEUROL, V24, P5, DOI 10.1055/s-2004-829584
   Maggi L, 2011, CLIN DRUG INVEST, V31, P691, DOI 10.2165/11593300-000000000-00000
   OSSERMAN KE, 1954, JAMA-J AM MED ASSOC, V155, P961, DOI 10.1001/jama.1954.03690290011004
   SCHWAB RS, 1954, NEW ENGL J MED, V251, P271, DOI 10.1056/NEJM195408122510706
   Seibert P, 1953, JAMA-J AM MED ASSOC, V153, P75
   Seibert von P, 1953, DEUT MED WOCHENSCHR, V22, P805
   STRUPPLER A, 1953, Med Monatsschr, V7, P428
   SUTTER, 1953, Rev Otoneuroophtalmol, V25, P169
   Tether JE, 1954, DIS NERV SYST, V15, P227
   Welte E, 1953, FORTSCHR NEUROL P I, V21, P57
   WESTERBERG MR, 1954, NEUROLOGY, V4, P762, DOI 10.1212/WNL.4.10.762
NR 14
TC 1
Z9 1
U1 0
U2 1
PU ASSOC ARQUIVOS NEURO- PSIQUIATRIA
PI SAO PAULO SP
PA PR AMADEU AMARAL 47/33, 01327-010 SAO PAULO SP, BRAZIL
SN 0004-282X
EI 1678-4227
J9 ARQ NEURO-PSIQUIAT
JI Arq. Neuro-Psiquiatr.
PD MAR
PY 2020
VL 78
IS 3
BP 179
EP 181
DI 10.1590/0004-282X20190189
PG 3
WC Neurosciences; Psychiatry
WE Science Citation Index Expanded (SCI-EXPANDED)
SC Neurosciences & Neurology; Psychiatry
GA LJ2WW
UT WOS:000530031000010
PM 32215460
OA gold
DA 2022-10-25
ER

PT J
AU Pinto, S
   Carvalho, M
AF Pinto, Susana
   de Carvalho, Marnede
TI Amyotrophic lateral sclerosis patients and ocular ptosis
SO CLINICAL NEUROLOGY AND NEUROSURGERY
LA English
DT Article
DE amyotrophic lateral sclerosis; bulbar-onset; jitter; myasthenia gravis;
   ptosis
ID ACETYLCHOLINE-RECEPTOR ANTIBODY; MYASTHENIA-GRAVIS; OPHTHALMOPLEGIA;
   DIAGNOSIS
AB Ptosis is not a feature observed in amyotrophic lateral sclerosis (ALS). We describe two old women with bulbar-onset ALS and rapid progression, in whom ptosis and diplopia were noted. They did not improve on pyridostigmine or steroids. Antibodies against acetylcholine receptor were negative, thymoma was excluded, but neurophysiological showed marked neuromuscular transmission failure in orbicularis oculi. We discuss the association between ALS and ocular myasthenia gravis in these cases. (C) 2007 Elsevier B.V. All rights reserved.
C1 [de Carvalho, Marnede] Hosp Santa Maria, Dept Neurol, Av Prof Egas Moniz, P-1649028 Lisbon, Portugal.
   [Pinto, Susana; de Carvalho, Marnede] Univ Lisbon, Fac Med, Inst Mol Med, Neuromuscular Unit, Lisbon, Portugal.
RP Carvalho, M (corresponding author), Hosp Santa Maria, Dept Neurol, Av Prof Egas Moniz, P-1649028 Lisbon, Portugal.
EM mamedemg@mail.telepac.pt
RI Pinto, Susana C/K-9435-2014; Pinto, Susana/L-8394-2019; de Carvalho,
   Mamede/I-6295-2019
OI Pinto, Susana C/0000-0002-0727-5897; Pinto, Susana/0000-0002-0727-5897;
   de Carvalho, Mamede/0000-0001-7556-0158
CR ABBOTT RJ, 1986, LANCET, V1, P906, DOI 10.1016/S0140-6736(86)91005-6
   APPEL SH, 1986, ARCH NEUROL-CHICAGO, V43, P234, DOI 10.1001/archneur.1986.00520030026007
   Brooks BR, 2000, AMYOTROPH LATERAL SC, V1, P293, DOI 10.1080/146608200300079536
   Dalakas MC, 2004, JAMA-J AM MED ASSOC, V291, P2367, DOI 10.1001/jama.291.19.2367
   Evoli A, 2003, BRAIN, V126, P2304, DOI 10.1093/brain/awg223
   Finsterer J, 2002, AMYOTROPH LATERAL SC, V3, P219, DOI 10.1080/146608202760839008
   Gajdos P, 2012, COCHRANE DB SYST REV, DOI 10.1002/14651858.CD002277.pub4
   Girlanda P, 1999, CLIN NEUROPHYSIOL, V110, P1284, DOI 10.1016/S1388-2457(98)00041-8
   HARVEY DG, 1979, ARCH NEUROL-CHICAGO, V36, P615, DOI 10.1001/archneur.1979.00500460049005
   MITTAG TW, 1980, NEW ENGL J MED, V302, P868
   MIZUTANI T, 1990, J NEUROL SCI, V99, P311, DOI 10.1016/0022-510X(90)90165-J
   OKAMOTO K, 1993, ACTA NEUROPATHOL, V85, P458
   Okuyama Y, 1997, INTERNAL MED, V36, P312, DOI 10.2169/internalmedicine.36.312
   Restivo DA, 2000, MUSCLE NERVE, V23, P294, DOI 10.1002/(SICI)1097-4598(200002)23:2<294::AID-MUS25>3.0.CO;2-G
   STALBERG E, 1975, J NEUROL SCI, V24, P403, DOI 10.1016/0022-510X(75)90166-5
   VINCENT A, 1985, J NEUROL NEUROSUR PS, V48, P1246, DOI 10.1136/jnnp.48.12.1246
   Vincent A, 2003, J NEUROL NEUROSUR PS, V74, P1105, DOI 10.1136/jnnp.74.8.1105
NR 17
TC 13
Z9 15
U1 1
U2 5
PU ELSEVIER SCIENCE BV
PI AMSTERDAM
PA PO BOX 211, 1000 AE AMSTERDAM, NETHERLANDS
SN 0303-8467
EI 1872-6968
J9 CLIN NEUROL NEUROSUR
JI Clin. Neurol. Neurosurg.
PD FEB
PY 2008
VL 110
IS 2
BP 168
EP 170
DI 10.1016/j.clineuro.2007.08.022
PG 3
WC Clinical Neurology; Surgery
WE Science Citation Index Expanded (SCI-EXPANDED)
SC Neurosciences & Neurology; Surgery
GA 266CE
UT WOS:000253408100010
PM 17920189
DA 2022-10-25
ER

PT J
AU Punga, AR
   Flink, R
   Askmark, H
   Stalberg, EV
AF Punga, Anna Rostedt
   Flink, Roland
   Askmark, Hakan
   Stalberg, Erik V.
TI Cholinergic neuromuscular hyperactivity in patients with myasthenia
   gravis seropositive for musk antibody
SO MUSCLE & NERVE
LA English
DT Article
DE cholinergic overdose; MUSK antibodies; myasthenia gravis; repetitive
   discharges
ID TYROSINE KINASE MUSK; AUTOANTIBODIES
AB A 75-year-old man with severe oculobulbar myasthenia gravis (MG) treated with acetylcholine esterase inhibitors (AChEIs) was found to have muscle-specific tyrosine kinase (MUSK) antibodies. Neurophysiological examination displayed extra repetitive discharges after the compound motor action potential (CMAP) at low-frequency stimulation, possibly triggered by AChEI. This indicates an abnormal sensitivity to acetylcholine in patients with MUSK antibodies and may be a useful indicator of the adverse effect of AChEI treatment in these patients.
C1 Univ Uppsala Hosp, Dept Clin Neurophysiol, S-75185 Uppsala, Sweden.
   Univ Hosp, Dept Neurol, Uppsala, Sweden.
RP Stalberg, EV (corresponding author), Univ Uppsala Hosp, Dept Clin Neurophysiol, S-75185 Uppsala, Sweden.
EM e.stalberg@telia.com
OI Punga, Anna/0000-0002-2178-9413
CR Brown WF, 2002, NEUROMUSCULAR FUNCTI
   ENGEL AG, 1999, CONT NEUROL SERIES, V56, P251
   Evoli A, 2003, BRAIN, V126, P2304, DOI 10.1093/brain/awg223
   Fournier E, 2004, ANN NEUROL, V56, P650, DOI 10.1002/ana.20241
   HARPER CM, 1999, CONT NEUROL SERIES, V56, P65
   Hoch W, 2001, NAT MED, V7, P365, DOI 10.1038/85520
   Sanders DB, 2003, NEUROLOGY, V60, P1978, DOI 10.1212/01.WNL.0000065882.63904.53
   Scuderi F, 2002, LAB INVEST, V82, P1139, DOI 10.1097/01.LAB.0000028144.48023.9B
   Stickler DE, 2005, CLIN NEUROPHYSIOL, V116, P2065, DOI 10.1016/j.clinph.2005.06.003
   Zhou L, 2004, MUSCLE NERVE, V30, P55, DOI 10.1002/mus.20069
NR 10
TC 53
Z9 55
U1 0
U2 8
PU WILEY
PI HOBOKEN
PA 111 RIVER ST, HOBOKEN 07030-5774, NJ USA
SN 0148-639X
EI 1097-4598
J9 MUSCLE NERVE
JI Muscle Nerve
PD JUL
PY 2006
VL 34
IS 1
BP 111
EP 115
DI 10.1002/mus.20515
PG 5
WC Clinical Neurology; Neurosciences
WE Science Citation Index Expanded (SCI-EXPANDED)
SC Neurosciences & Neurology
GA 058TR
UT WOS:000238688000015
PM 16453324
DA 2022-10-25
ER

PT J
AU Kornizky, Y
   Heller, I
   Isakov, A
   Shapira, I
   Topilsky, M
AF Kornizky, Y
   Heller, I
   Isakov, A
   Shapira, I
   Topilsky, M
TI Dysphagia with multiple autoimmune disease
SO CLINICAL RHEUMATOLOGY
LA English
DT Article
DE achalasia; myasthenia gravis; polymyositis
ID CARDIAC TROPONIN-T; MYASTHENIA-GRAVIS; SKELETAL-MUSCLE; POLYMYOSITIS;
   ACHALASIA; ASSOCIATION
AB Myasthenia gravis (MG) and polymyositis (PM) are organ-specific autoimmune diseases. Occasional reports describe patients with clinical and pathologic features of both. Achalasia is idiopathic in nature, but autoimmune and inflammatory mechanisms have been proposed for this disorder as well. We describe a patient with dysphagia who was diagnosed at different points in time with all these three rare conditions. Despite at least putatively having immune mechanisms in common, an association between the three has not been previously described.
C1 Sourasky Tel Aviv Med Ctr, Dept Med H, IL-64239 Tel Aviv, Israel.
   Tel Aviv Univ, Sackler Sch Med, IL-69978 Tel Aviv, Israel.
RP Kornizky, Y (corresponding author), Sourasky Tel Aviv Med Ctr, Dept Med H, 6 Weizman St, IL-64239 Tel Aviv, Israel.
CR BEHAN WMH, 1982, ACTA NEUROPATHOL, V57, P221, DOI 10.1007/BF00685393
   BENNETT RM, 1997, TXB RHEUMATOLOGY, P1070
   Bodor GS, 1997, CLIN CHEM, V43, P476
   KOBAYASHI S, 1992, LANCET, V340, P726, DOI 10.1016/0140-6736(92)92262-E
   Kobayashi T, 1997, THYROID, V7, P631, DOI 10.1089/thy.1997.7.631
   MISIEWICZ JJ, 1969, Q J MED, V194, P17
   NAMBA T, 1973, J NEUROL SCI, V20, P231, DOI 10.1016/0022-510X(73)90033-6
   PESTRONK A, 1985, MUSCLE NERVE, V8, P233, DOI 10.1002/mus.880080309
   SINGARAM C, 1994, GASTROENTEROLOGY, V106, pA566
   Spiess AE, 1998, JAMA-J AM MED ASSOC, V280, P638, DOI 10.1001/jama.280.7.638
   STRAUSS AJL, 1965, ANN NY ACAD SCI, V124, P744, DOI 10.1111/j.1749-6632.1965.tb18999.x
   THORLACIUS S, 1989, ACTA NEUROL SCAND, V80, P290, DOI 10.1111/j.1600-0404.1989.tb03881.x
   Verne GN, 1997, DIGEST DIS SCI, V42, P307, DOI 10.1023/A:1018857617115
   WONG RKH, 1989, DIGEST DIS SCI, V34, P349, DOI 10.1007/BF01536254
   Yasuda Masayuki, 1994, Fukuoka Acta Medica, V85, P38
NR 15
TC 12
Z9 13
U1 1
U2 1
PU SPRINGER-VERLAG
PI NEW YORK
PA 175 FIFTH AVE, NEW YORK, NY 10010 USA
SN 0770-3198
J9 CLIN RHEUMATOL
JI Clin. Rheumatol.
PY 2000
VL 19
IS 4
BP 321
EP 323
DI 10.1007/s100670070055
PG 3
WC Rheumatology
WE Science Citation Index Expanded (SCI-EXPANDED)
SC Rheumatology
GA 339EM
UT WOS:000088464700017
PM 10941818
DA 2022-10-25
ER

PT J
AU MOROWITZ, HJ
AF MOROWITZ, HJ
TI MYASTHENIA-GRAVIS AND ARROWS OF FORTUNE
SO HOSPITAL PRACTICE
LA English
DT Article
C1 YALE UNIV,PIERSON COLL,NEW HAVEN,CT 06520.
RP MOROWITZ, HJ (corresponding author), YALE UNIV,MOLEC BIOPHYS,NEW HAVEN,CT 06520, USA.
NR 0
TC 1
Z9 1
U1 0
U2 0
PU MCGRAW HILL HEALTHCARE PUBLICATIONS
PI MINNEAPOLIS
PA 4530 WEST 77TH ST, MINNEAPOLIS, MN 55435-5000
SN 8750-2836
J9 HOSP PRACT
JI Hosp. Pract.
PD MAR 15
PY 1986
VL 21
IS 3
BP 179
EP &
PG 0
WC Medicine, General & Internal
WE Science Citation Index Expanded (SCI-EXPANDED)
SC General & Internal Medicine
GA A3801
UT WOS:A1986A380100022
PM 3005351
DA 2022-10-25
ER

PT J
AU MARET, G
   GARDE, A
   GAMONDES, JP
   MAUGUIERE, F
   MARET, H
AF MARET, G
   GARDE, A
   GAMONDES, JP
   MAUGUIERE, F
   MARET, H
TI THYMECTOMY IN MYASTHENIA-GRAVIS - 50 CASES
SO LYON CHIRURGICAL
LA French
DT Article
C1 HOP ANTIQUAILLE,SERV NEUROL,F-69321 LYON 1,FRANCE.
RP MARET, G (corresponding author), HOP CARDIOVASC LOUIS PRADEL,SERV CHIRURG THORAC & CARDIA,F-69394 LYON 3,FRANCE.
CR APPEL SH, 1975, NEW ENGL J MED, V293, P760, DOI 10.1056/NEJM197510092931508
   ARMSTRONG RM, 1973, NEUROLOGY, V23, P1078, DOI 10.1212/WNL.23.10.1078
   BOLOOKI H, 1978, J THORAC CARDIOV SUR, V75, P754
   CAPSALAS H, 1974, LYON MED, V231, P395
   COHN HE, 1974, J THORAC CARDIOV SUR, V68, P876
   EATON CM, 1955, AM J MED, V19, P703
   FAMBROUGH DM, 1973, SCIENCE, V182, P293, DOI 10.1126/science.182.4109.293
   Garde A, 1969, Lyon Med, V222, P983
   GOLDSTEIN G, 1975, LANCET, V2, P256
   HOROWITZ SH, 1976, NEUROLOGY, V26, P615, DOI 10.1212/WNL.26.7.615
   JARETZKI A, 1977, ANN THORAC SURG, V24, P120, DOI 10.1016/S0003-4975(10)63720-4
   KREEL I, 1967, ANN SURG, V165, P111, DOI 10.1097/00000658-196701000-00015
   LAVA NS, 1976, NEUROLOGY, V26, P696, DOI 10.1212/WNL.26.7.696
   LEBRIGAND H, 1972, REV NEUROL-FRANCE, V126, P267
   LEBRIGAND H, 1978, TRAITEMENT CHIRURGIC
   Maret G, 1968, Lyon Chir, V64, P454
   PAPATESTAS AE, 1971, AM J MED, V50, P465, DOI 10.1016/0002-9343(71)90336-6
   PERLO VP, 1965, NEUROLOGY, V16, P431
   REINGLASS JL, 1973, NEUROLOGY, V23, P69, DOI 10.1212/WNL.23.1.69
   RUSSO L, 1977, NEUROLOGY, V27, P642, DOI 10.1212/WNL.27.7.642
   VINCENT A, 1978, LANCET, V1, P305
NR 21
TC 2
Z9 2
U1 0
U2 0
PU LYON CHIRURGICAL
PI LYON
PA HOTEL-DIEU, LYON, FR F 69288
SN 0024-7782
J9 LYON CHIR
JI Lyon Chir.
PY 1979
VL 75
IS 1
BP 11
EP 18
PG 8
WC Surgery
WE Science Citation Index Expanded (SCI-EXPANDED)
SC Surgery
GA GM591
UT WOS:A1979GM59100003
DA 2022-10-25
ER

PT J
AU VANDENBERGLOONEN, E
   ENGELFRIET, CP
   FELTKAMP, TEW
   NIJENHUIS, LE
   OOSTERHUIS, HJGH
   VANROSSUM, AL
   VANLOGHEM, JJ
AF VANDENBERGLOONEN, E
   ENGELFRIET, CP
   FELTKAMP, TEW
   NIJENHUIS, LE
   OOSTERHUIS, HJGH
   VANROSSUM, AL
   VANLOGHEM, JJ
TI MYASTHENIA-GRAVIS AND HL-A SYSTEM
SO ACTA GENETICAE MEDICAE ET GEMELLOLOGIAE
LA English
DT Article
C1 NETHERLANDS RED CROSS BLOOD TRANSF SERV,CENT LAB,POB 9190,AMSTERDAM,NETHERLANDS.
CR Dausset J, 1972, Prog Clin Immunol, V1, P183
   FELTKAMP TE, 1974, BMJ-BRIT MED J, V1, P131, DOI 10.1136/bmj.1.5899.131
   MCKAY JK, 1972, LANCET, V2, P793
   MCNEISH AS, 1973, LANCET, V1, P668
   PIRSKANEN R, 1972, ANN CLIN RES, V4, P304
   STOKES PL, 1972, LANCET, V2, P162
   VANDENBERGLOONE.E, IN PRESS
   WHITE AG, 1973, LANCET, V1, P108
NR 8
TC 2
Z9 2
U1 0
U2 0
PU MENDEL INST
PI ROME
PA PIAZZA GALENO 5, 00162 ROME, ITALY
SN 0001-5660
J9 ACTA GENET MED GEMEL
PY 1974
VL 23
BP 237
EP 240
DI 10.1017/S1120962300023842
PG 4
WC Genetics & Heredity
WE Science Citation Index Expanded (SCI-EXPANDED)
SC Genetics & Heredity
GA AM252
UT WOS:A1974AM25200026
DA 2022-10-25
ER

PT J
AU BROOKLER, KH
   BLAUGRUND, SM
   BIRKEN, EA
   OSSERMAN, KE
AF BROOKLER, KH
   BLAUGRUND, SM
   BIRKEN, EA
   OSSERMAN, KE
TI NONSUPPURATIVE OTITIS MEDIA IN MYASTHENIA-GRAVIS
SO ARCHIVES OF OTOLARYNGOLOGY
LA English
DT Article
CR BAIRD WLM, 1965, BRIT J ANAESTH, V37, P174, DOI 10.1093/bja/37.3.174
   Barach A. L., 1947, JOUR AVIATION MED, V18, P73
   BLAUGRUND SM, 1964, ANN OTO RHINOL LARYN, V73, P618, DOI 10.1177/000348946407300305
   BROOKLER KH, 1969, ARCH OTOLARYNGOL, V90, P296
   MALONEY JV, 1951, AM J MED SCI, V221, P425, DOI 10.1097/00000441-195104000-00010
   Osserman K, 1958, MYASTHENIA GRAVIS
   REINER CE, 1969, ANN OTO RHINOL LARYN, V78, P880, DOI 10.1177/000348946907800419
   Rouviere H., 1938, ANATOMY HUMAN LYMPHA
   SHELDON GP, 1963, MEDICINE, V42, P197, DOI 10.1097/00005792-196305000-00002
   SYKES MK, 1969, RESPIRATORY FAILURE, P156
   TESTUT L, 1949, TRAITE ANATOMIE HUMA, V3
   TONDER O, 1971, ARCHIV OTOLARYNGOL, V93, P473
   WEGRIA R, 1963, AM J PHYSIOL, V204, P284, DOI 10.1152/ajplegacy.1963.204.2.284
NR 13
TC 5
Z9 5
U1 0
U2 0
PU AMER MEDICAL ASSOC
PI CHICAGO
PA 330 N WABASH AVE, STE 39300, CHICAGO, IL 60611-5885 USA
SN 0276-0673
J9 ARCHIV OTOLARYNGOL
JI Arch. Otolaryngol.
PY 1972
VL 96
IS 6
BP 535
EP +
PG 1
WC Otorhinolaryngology
WE Science Citation Index Expanded (SCI-EXPANDED)
SC Otorhinolaryngology
GA O1051
UT WOS:A1972O105100007
PM 4621254
DA 2022-10-25
ER

PT J
AU IP, MSM
   SO, SY
   LAM, WK
   TANG, LCH
   MOK, CK
AF IP, MSM
   SO, SY
   LAM, WK
   TANG, LCH
   MOK, CK
TI THYMECTOMY IN MYASTHENIA-GRAVIS DURING PREGNANCY
SO POSTGRADUATE MEDICAL JOURNAL
LA English
DT Article
C1 UNIV HONG KONG,DEPT MED,HONG KONG,HONG KONG.
   UNIV HONG KONG,DEPT OBSTET & GYNAECOL,HONG KONG,HONG KONG.
   UNIV HONG KONG,DEPT SURG,HONG KONG,HONG KONG.
RI Tang, Lawrence Chang Hung/G-4329-2013
CR BUCKINGHAM JM, 1976, ANN SURG, V184, P453, DOI 10.1097/00000658-197610000-00008
   EDEN RD, 1983, OBSTET GYNECOL, V62, P328, DOI 10.1097/00006250-198309000-00013
   GIWA-OSAGIE O F, 1981, International Journal of Gynecology and Obstetrics, V19, P267, DOI 10.1016/0020-7292(81)90073-4
   PLAUCHE WC, 1979, AM J OBSTET GYNECOL, V135, P691, DOI 10.1016/S0002-9378(16)32998-2
NR 4
TC 8
Z9 9
U1 0
U2 0
PU BRITISH MED JOURNAL PUBL GROUP
PI LONDON
PA BRITISH MED ASSOC HOUSE, TAVISTOCK SQUARE, LONDON, ENGLAND WC1H 9JR
SN 0032-5473
J9 POSTGRAD MED J
JI Postgrad. Med. J.
PD JUN
PY 1986
VL 62
IS 728
BP 473
EP 474
DI 10.1136/pgmj.62.728.473
PG 2
WC Medicine, General & Internal
WE Science Citation Index Expanded (SCI-EXPANDED)
SC General & Internal Medicine
GA C7277
UT WOS:A1986C727700008
PM 3774678
OA Green Published, Bronze
DA 2022-10-25
ER

PT J
AU SGHIRLANZONI, A
   PELUCHETTI, D
   MANTEGAZZA, R
   FIACCHINO, F
   CORNELIO, F
AF SGHIRLANZONI, A
   PELUCHETTI, D
   MANTEGAZZA, R
   FIACCHINO, F
   CORNELIO, F
TI MYASTHENIA-GRAVIS - PROLONGED TREATMENT WITH STEROIDS
SO NEUROLOGY
LA English
DT Article
C1 IST NEUROL C BESTA,NEUROMUSCULAR RES CTR,VIA CELORIA 11,I-20133 MILAN,ITALY.
   IST NEUROL C BESTA,DEPT NEUROL,I-20133 MILAN,ITALY.
   IST NEUROL C BESTA,INTENS CARE UNIT,I-20133 MILAN,ITALY.
RI Mantegazza, Renato/AAB-7569-2019
OI Mantegazza, Renato/0000-0002-9810-5737
CR BEHAN PO, 1980, J NEUROL NEUROSUR PS, V43, P611, DOI 10.1136/jnnp.43.7.611
   BRUNNER NG, 1976, ANN NY ACAD SCI, V274, P577, DOI 10.1111/j.1749-6632.1976.tb47717.x
   BRUNNER NG, 1972, NEUROLOGY, V22, P603, DOI 10.1212/WNL.22.6.603
   CONTITRONCONI BM, 1979, NEUROLOGY, V29, P496, DOI 10.1212/WNL.29.4.496
   CORNELIO F, 1979, DOCUM OPHTAL P 17, P53
   ENGEL WK, 1976, ANN NY ACAD SCI, V274, P623, DOI 10.1111/j.1749-6632.1976.tb47720.x
   ENGEL WK, 1974, ANN INTERN MED, V81, P225, DOI 10.7326/0003-4819-81-2-225
   FAUCI AS, 1976, ANN INTERN MED, V84, P304, DOI 10.7326/0003-4819-84-3-304
   FISCHER KC, 1974, NEUROLOGY, V24, P795, DOI 10.1212/WNL.24.8.795
   HOWARD FM, 1976, ANN NY ACAD SCI, V274, P596, DOI 10.1111/j.1749-6632.1976.tb47718.x
   HOWARD FM, 1979, PLASMAPHERESIS IMMUN, P281
   JENKINS RB, 1972, LANCET, V1, P765
   JOHNS TR, 1977, TREATMENT NEUROMUSCU, P99
   KJAER M, 1971, ACTA NEUROL SCAND, V47, P464, DOI 10.1111/j.1600-0404.1971.tb07501.x
   LEFVERT AK, 1977, ACTA MED SCAND, V201, P181
   MANN JD, 1976, NEUROLOGY, V26, P729, DOI 10.1212/WNL.26.8.729
   PINELLI P, 1974, EUR NEUROL, V12, P129, DOI 10.1159/000114612
   ROWLAND LP, 1980, J NEUROL NEUROSUR PS, V43, P644, DOI 10.1136/jnnp.43.7.644
   SANDERS DB, 1979, PLASMAPHERESIS IMMUN, P289
   SEYBOLD ME, 1974, NEW ENGL J MED, V290, P81, DOI 10.1056/NEJM197401102900204
   SGHIRLANZONI A, 1978, ANEST RIAN, V19, P39
   Simpson JA, 1981, DISORDERS VOLUNTARY, P585
   VINCENT A, 1980, J NEUROL NEUROSUR PS, V43, P590, DOI 10.1136/jnnp.43.7.590
   WARMOLTS JR, 1972, NEW ENGL J MED, V286, P17, DOI 10.1056/NEJM197201062860104
   WARMOLTS JR, 1970, LANCET, P1198
NR 25
TC 84
Z9 86
U1 0
U2 2
PU LIPPINCOTT-RAVEN PUBL
PI PHILADELPHIA
PA 227 EAST WASHINGTON SQ, PHILADELPHIA, PA 19106
SN 0028-3878
J9 NEUROLOGY
JI Neurology
PY 1984
VL 34
IS 2
BP 170
EP 174
DI 10.1212/WNL.34.2.170
PG 5
WC Clinical Neurology
WE Science Citation Index Expanded (SCI-EXPANDED)
SC Neurosciences & Neurology
GA SC800
UT WOS:A1984SC80000006
PM 6538004
DA 2022-10-25
ER

PT J
AU YOUSSEF, S
AF YOUSSEF, S
TI THYMECTOMY FOR MYASTHENIA-GRAVIS IN CHILDREN
SO JOURNAL OF PEDIATRIC SURGERY
LA English
DT Article
C1 UNIV MONTREAL,MONTREAL H3C 3J7,QUEBEC,CANADA.
RP YOUSSEF, S (corresponding author), HOP ST JUSTINE,DEPT GEN PEDIAT SURG,MONTREAL H3T 1C5,QUEBEC,CANADA.
CR Blalock A, 1939, ANN SURG, V110, P544, DOI 10.1097/00000658-193910000-00005
   BOLOOKI H, 1978, J THORAC CARDIOV SUR, V75, P754
   BUCKINGHAM JM, 1976, ANN SURG, V184, P453, DOI 10.1097/00000658-197610000-00008
   CLARK RE, 1980, J THORAC CARDIOV SUR, V80, P696
   COHN HE, 1974, J THORAC CARDIOV SUR, V68, P876
   DRACHMAN DB, 1978, NEW ENGL J MED, V298, P136, DOI 10.1056/NEJM197801192980305
   FAMBROUGH DM, 1973, SCIENCE, V182, P293, DOI 10.1126/science.182.4109.293
   FAULKNER SL, 1977, ANN THORAC SURG, V23, P348, DOI 10.1016/S0003-4975(10)64139-2
   FENICHEL GM, 1978, ARCH NEUROL-CHICAGO, V35, P97, DOI 10.1001/archneur.1978.00500260035009
   FONKALSRUD EW, 1970, J PEDIATR SURG, V5, P157, DOI 10.1016/0022-3468(70)90271-X
   FRASER K, 1978, BRIT J SURG, V65, P301, DOI 10.1002/bjs.1800650503
   GENKINS G, 1975, AM J MED, V58, P517, DOI 10.1016/0002-9343(75)90125-4
   JARETZKI A, 1977, ANN THORAC SURG, V24, P120, DOI 10.1016/S0003-4975(10)63720-4
   JOSEPH BS, 1973, NEUROLOGY, V23, P109, DOI 10.1212/WNL.23.2.109
   KEYNES G, 1954, LANCET, V1, P1197
   MASOAKA A, 1975, J THORAC CARDIOVASC, V70, P747
   OLANOW CW, 1982, ANN SURG, V196, P113, DOI 10.1097/00000658-198208000-00001
   PAPATESTAS AE, 1971, BRIT J CANCER, V25, P635, DOI 10.1038/bjc.1971.79
   PAPATESTAS AE, 1976, ANN NY ACAD SCI, V274, P555, DOI 10.1111/j.1749-6632.1976.tb47715.x
   PAPATESTAS AE, 1971, AM J MED, V50, P465, DOI 10.1016/0002-9343(71)90336-6
   PERLO VP, 1966, NEUROLOGY, V16, P431, DOI 10.1212/WNL.16.5.431
   ROLLINSON RD, 1981, NEUROLOGY, V31, P325, DOI 10.1212/WNL.31.3.325
   RUBIN JW, 1981, J THORAC CARDIOV SUR, V82, P720
   SARNAT HB, 1977, NEUROLOGY, V27, P550, DOI 10.1212/WNL.27.6.550
   SNEAD OC, 1980, NEUROLOGY, V30, P732, DOI 10.1212/WNL.30.7.732
   STRAUSS AJL, 1966, THYMUS EXPERIMENTAL, P416
NR 26
TC 24
Z9 25
U1 0
U2 0
PU W B SAUNDERS CO
PI PHILADELPHIA
PA INDEPENDENCE SQUARE WEST CURTIS CENTER, STE 300, PHILADELPHIA, PA
   19106-3399
SN 0022-3468
J9 J PEDIATR SURG
JI J. Pediatr. Surg.
PY 1983
VL 18
IS 5
BP 537
EP 541
DI 10.1016/S0022-3468(83)80354-6
PG 5
WC Pediatrics; Surgery
WE Science Citation Index Expanded (SCI-EXPANDED)
SC Pediatrics; Surgery
GA RM218
UT WOS:A1983RM21800002
PM 6644490
DA 2022-10-25
ER

PT J
AU MUSIANI, P
   LAURIOLA, L
   CARBONE, A
   PIANTELLI, M
   TONALI, P
   EVOLI, A
   SCOPPETTA, C
AF MUSIANI, P
   LAURIOLA, L
   CARBONE, A
   PIANTELLI, M
   TONALI, P
   EVOLI, A
   SCOPPETTA, C
TI THYMOCYTE SUBSET IN MYASTHENIA-GRAVIS PATIENTS
SO ANNALS OF THE NEW YORK ACADEMY OF SCIENCES
LA English
DT Article
C1 UNIV CATTOLICA SACRO CUORE,DEPT NEUROL,ROME,ITALY.
RP MUSIANI, P (corresponding author), UNIV CATTOLICA SACRO CUORE,DEPT PATHOL,ROME,ITALY.
RI Evoli, Amelia/AAD-6807-2022
CR LAURIOLA L, CANCER
   PIANTELLI M, 1980, CLIN EXP IMMUNOL, V41, P19
NR 2
TC 0
Z9 0
U1 0
U2 0
PU NEW YORK ACAD SCIENCES
PI NEW YORK
PA 2 E 63RD ST, NEW YORK, NY 10021
SN 0077-8923
J9 ANN NY ACAD SCI
JI Ann.NY Acad.Sci.
PY 1981
VL 377
IS DEC
BP 850
EP 851
DI 10.1111/j.1749-6632.1981.tb33799.x
PG 2
WC Multidisciplinary Sciences
WE Science Citation Index Expanded (SCI-EXPANDED)
SC Science & Technology - Other Topics
GA NE127
UT WOS:A1981NE12700080
DA 2022-10-25
ER

PT J
AU GALDI, AP
AF GALDI, AP
TI ESSENTIALS IN MANAGEMENT OF MYASTHENIA-GRAVIS
SO AMERICAN FAMILY PHYSICIAN
LA English
DT Article
C1 GEORGETOWN UNIV,MED CTR,WASHINGTON,DC 20007.
NR 0
TC 1
Z9 1
U1 0
U2 0
PU AMER ACAD FAMILY PHYSICIANS
PI KANSAS CITY
PA 8880 WARD PARKWAY, KANSAS CITY, MO 64114-2797
SN 0002-838X
J9 AM FAM PHYSICIAN
JI Am. Fam. Physician
PY 1978
VL 17
IS 6
BP 95
EP 102
PG 8
WC Primary Health Care; Medicine, General & Internal
WE Science Citation Index Expanded (SCI-EXPANDED)
SC General & Internal Medicine
GA FB347
UT WOS:A1978FB34700006
PM 655080
DA 2022-10-25
ER

PT J
AU HERTEL, G
   RICKER, K
   HIRSCH, A
AF HERTEL, G
   RICKER, K
   HIRSCH, A
TI REGIONAL CURARE TEST IN MYASTHENIA-GRAVIS
SO JOURNAL OF NEUROLOGY
LA English
DT Article
C1 UNIV WURZBURG,NEUROL KLIN,D-8700 WURZBURG,FED REP GER.
CR BROWN JC, 1975, J NEUROL NEUROSUR PS, V38, P18, DOI 10.1136/jnnp.38.1.18
   FOLDES F F, 1971, Annals of the New York Academy of Sciences, V183, P275, DOI 10.1111/j.1749-6632.1971.tb30758.x
   HERTEL G, 1977, DEUT MED WOCHENSCHR, V102, P90, DOI 10.1055/s-0028-1104848
   HOROWITZ SH, 1975, ARCH NEUROL-CHICAGO, V32, P84, DOI 10.1001/archneur.1975.00490440034004
   OZDEMIR C, 1971, ANN NY ACAD SCI, V183, P287, DOI 10.1111/j.1749-6632.1971.tb30759.x
   PATON WDM, 1967, J PHYSIOL-LONDON, V191, P59, DOI 10.1113/jphysiol.1967.sp008237
   RICKER K, 1977, MYASTHENIA GRAVIS
   ROWLAND LP, 1961, MYASTHENIA GRAVIS, P411
   SCHWARTZ MS, 1975, J NEUROL NEUROSUR PS, V38, P678, DOI 10.1136/jnnp.38.7.678
   SIMPSON JA, 1974, DISORDERS VOLUNTARY, P653
   STALBERG E, 1975, J NEUROL NEUROSUR PS, V38, P799, DOI 10.1136/jnnp.38.8.799
NR 11
TC 6
Z9 6
U1 0
U2 2
PU SPRINGER VERLAG
PI NEW YORK
PA 175 FIFTH AVE, NEW YORK, NY 10010
SN 0340-5354
J9 J NEUROL
JI J. Neurol.
PY 1977
VL 214
IS 4
BP 257
EP 265
DI 10.1007/BF00316571
PG 9
WC Clinical Neurology
WE Science Citation Index Expanded (SCI-EXPANDED)
SC Neurosciences & Neurology
GA DA747
UT WOS:A1977DA74700003
PM 67189
DA 2022-10-25
ER

PT S
AU Skeie, GO
   Freiburg, A
   Kolmerer, B
   Labeit, S
   Aarli, JA
   Gilhus, NE
AF Skeie, GO
   Freiburg, A
   Kolmerer, B
   Labeit, S
   Aarli, JA
   Gilhus, NE
BE Richman, DP
TI Titin transcripts in thymomas
SO MYASTHENIA GRAVIS AND RELATED DISEASES: DISORDERS OF THE NEUROMUSCULAR
   JUNCTION
SE Annals of the New York Academy of Sciences
LA English
DT Article; Proceedings Paper
CT 9th International Conference on Myasthenia Gravis and Related Disorders
CY MAY 07-10, 1997
CL SANTA MONICA, CA
SP New York Acad Sci, Myasthenia Gravis Fdn Amer Inc, Calif Chapter, Natl Inst Neurol Disorders & Stroke, Bayer Corp, Pharm Div, ICN Pharm, Jerome Fdn, Olsten Hlth Serv, Ultracare Home Hlth, Alpha Therapeut Serv, Broadway Fed Saving & Loan Assoc, Home Savings Bank Amer, Long Beach Branch, Ironworkers Local 433, Los Angeles, Calif, La Jolla Pharm Co, Merrill Lynch Pierce Fenner & Smith, Myasthenia Fdn Amer Inc, Orange Cty Auxiliary, Calif Chapter, San Gabriel Valley Auxiliary, Calif Chapter, Wellcome Trust
ID MYASTHENIA-GRAVIS
C1 Haukeland Univ Hosp, Dept Neurol, N-5021 Bergen, Norway.
   European Mol Biol Lab, Heidelberg, Germany.
RP Skeie, GO (corresponding author), Haukeland Univ Hosp, Dept Neurol, N-5021 Bergen, Norway.
CR AARLI JA, 1990, CLIN EXP IMMUNOL, V82, P284
   GILHUS NE, 1995, J NEUROIMMUNOL, V56, P65, DOI 10.1016/0165-5728(94)00134-A
   LABEIT S, 1995, SCIENCE, V270, P293, DOI 10.1126/science.270.5234.293
   LUEBKE E, 1998, UNPUB STRIATIONAL AU
   MYGLAND A, 1995, J NEUROIMMUNOL, V62, P79, DOI 10.1016/0165-5728(95)00106-C
   Skeie GO, 1997, EUR J NEUROL, V4, P131, DOI 10.1111/j.1468-1331.1997.tb00318.x
   WILLCOX N, 1993, CURR OPIN IMMUNOL, V5, P910, DOI 10.1016/0952-7915(93)90105-2
NR 7
TC 6
Z9 7
U1 0
U2 3
PU NEW YORK ACAD SCIENCES
PI NEW YORK
PA 2 EAST 63RD ST, NEW YORK, NY 10021 USA
SN 0077-8923
BN 1-57331-119-7
J9 ANN NY ACAD SCI
JI Ann.NY Acad.Sci.
PY 1998
VL 841
BP 422
EP 426
DI 10.1111/j.1749-6632.1998.tb10958.x
PG 5
WC Multidisciplinary Sciences; Clinical Neurology; Neurosciences
WE Conference Proceedings Citation Index - Science (CPCI-S); Science Citation Index Expanded (SCI-EXPANDED)
SC Science & Technology - Other Topics; Neurosciences & Neurology
GA BL26B
UT WOS:000074924900055
PM 9668270
DA 2022-10-25
ER

PT J
AU TRUNIGER, B
AF TRUNIGER, B
TI MYASTHENIA-GRAVIS AND SYSTEMIC LUPUS-ERYTHEMATOSUS
SO SCHWEIZERISCHE MEDIZINISCHE WOCHENSCHRIFT
LA German
DT Article
RP TRUNIGER, B (corresponding author), KANTONSSPITAL LUZERN,MED KLIN,CH-6000 LUZERN,SWITZERLAND.
CR ABRAMSKY O, 1975, ARCH NEUROL-CHICAGO, V32, P684, DOI 10.1001/archneur.1975.00490520054008
   BURNET FM, 1964, J PATHOL BACTERIOL, V88, P229, DOI 10.1002/path.1700880129
   CASTLEMAN B, 1966, ANN NY ACAD SCI, V135, P496, DOI 10.1111/j.1749-6632.1966.tb45497.x
   CRADDOCK CG, 1971, NEW ENGL J MED, V285, P324, DOI 10.1056/NEJM197108052850606
   CRADDOCK CG, 1971, NEW ENGL J MED, V285, P378, DOI 10.1056/NEJM197108122850705
   DRACHMAN DB, 1978, NEW ENGL J MED, V298, P186, DOI 10.1056/NEJM197801262980404
   DRACHMAN DB, 1978, NEW ENGL J MED, V298, P136, DOI 10.1056/NEJM197801192980305
   ENGEL AG, 1977, MAYO CLIN PROC, V52, P267
   ENGEL WK, 1974, ANN INTERN MED, V81, P225, DOI 10.7326/0003-4819-81-2-225
   FELTKAMP TE, 1974, BMJ-BRIT MED J, V1, P131, DOI 10.1136/bmj.1.5899.131
   FLACKE W, 1973, NEW ENGL J MED, V288, P27, DOI 10.1056/NEJM197301042880107
   GENKINS G, 1975, AM J MED, V58, P517, DOI 10.1016/0002-9343(75)90125-4
   MACSWEEN RN, 1967, J PATHOL BACTERIOL, V93, P611, DOI 10.1002/path.1700930222
   MONNIER VM, 1977, CLIN EXP IMMUNOL, V29, P16
   NAMBA T, 1976, ANN NY ACAD SCI, V274, P493, DOI 10.1111/j.1749-6632.1976.tb47710.x
   NAMBA T, 1978, MEDICINE, V57, P411, DOI 10.1097/00005792-197809000-00002
   NEWSOMDAVIS J, 1979, LANCET, V1, P464
   PAPATESTAS AE, 1971, AM J MED, V50, P465, DOI 10.1016/0002-9343(71)90336-6
   PERLO VP, 1971, ANN NY ACAD SCI, V183, P308, DOI 10.1111/j.1749-6632.1971.tb30761.x
   ROITT I, 1977, ESSENTIAL IMMUNOLOGY
   SCHOENEN J, 1976, NOUV PRESSE MED, V5, P1185
   SEYBOLD ME, 1974, NEW ENGL J MED, V290, P81, DOI 10.1056/NEJM197401102900204
   SOUADJIAN JV, 1974, ARCH INTERN MED, V134, P374, DOI 10.1001/archinte.134.2.374
   STABER FG, 1975, NEW ENGL J MED, V292, P1032
   TWOMEY JJ, 1979, AM J MED, V66, P639, DOI 10.1016/0002-9343(79)91175-6
NR 25
TC 1
Z9 1
U1 0
U2 0
PU SCHWABE & CO AG VERLAG
PI MUTTENZ 1
PA FARNSBURGERSTRASSE 8, CH-4132 MUTTENZ 1, SWITZERLAND
SN 0036-7672
J9 SCHWEIZ MED WSCHR
JI Schweiz. Med. Wochenschr.
PY 1979
VL 109
IS 47
BP 1847
EP 1851
PG 5
WC Medicine, General & Internal
WE Science Citation Index Expanded (SCI-EXPANDED)
SC General & Internal Medicine
GA HW500
UT WOS:A1979HW50000002
PM 394318
DA 2022-10-25
ER

PT J
AU FRANKEL, HH
AF FRANKEL, HH
TI MANAGEMENT OF CHILDREN WITH MYASTHENIA-GRAVIS
SO JOURNAL OF DENTISTRY FOR CHILDREN
LA English
DT Article
C1 CHILDRENS HOSP,FAC TEACHING,DEPT DENT,PITTSBURGH,PA 15213.
RP FRANKEL, HH (corresponding author), UNIV PITTSBURGH,SCH DENT MED,DEPT PEDODONT,PITTSBURGH,PA 15213, USA.
CR CALCATERRA T C, 1972, Transactions of the American Academy of Ophthalmology and Oto-Laryngology, V76, P308
   ENGEL AG, 1973, NEUROLOGY, V23, P1273, DOI 10.1212/WNL.23.12.1273
   ENGEL WK, 1974, ANN INTERN MED, V81, P225, DOI 10.7326/0003-4819-81-2-225
   HAVARD CWH, 1973, BRIT MED J, V3, P437, DOI 10.1136/bmj.3.5877.437
   MARTIN L, 1974, NEUROLOGY, V24, P680, DOI 10.1212/WNL.24.7.680
   OSSERMAN KE, 1971, MT SINAI J MED, V38, P497
   RULE AH, 1972, MT SINAI J MED, V38, P538
NR 7
TC 0
Z9 0
U1 0
U2 0
PU AMER SOC DENTISTRY CHILD
PI CHICAGO
PA JOHN HANCOCK CENTER, 875 N MICHIGAN AVE, STE 4040, CHICAGO, IL
   60611-1901
SN 0022-0353
J9 J DENT CHILD
JI J. Dent. Child.
PY 1978
VL 45
IS 2
BP 47
EP 50
PG 4
WC Dentistry, Oral Surgery & Medicine; Pediatrics
WE Science Citation Index Expanded (SCI-EXPANDED)
SC Dentistry, Oral Surgery & Medicine; Pediatrics
GA EW920
UT WOS:A1978EW92000008
DA 2022-10-25
ER

PT J
AU VANDEVEL.RL
   FRIEDMAN, NB
AF VANDEVEL.RL
   FRIEDMAN, NB
TI THYMIC MYOID CELLS AND MYASTHENIA GRAVIS
SO AMERICAN JOURNAL OF PATHOLOGY
LA English
DT Article
CR BARGMANN WV, 1943, HANDBUCH MIKROSKOPIS, V6, P1
   Bodian D, 1936, ANAT REC, V65, P89, DOI 10.1002/ar.1090650110
   CLELAND B, UNPUBLISHED DATA
   FELTKAMP TE, 1963, VOX SANG, V8, P317, DOI 10.1111/j.1423-0410.1963.tb05242.x
   FRIEDMAN NB, 1967, J THORAC CARDIOV SUR, V53, P163, DOI 10.1016/S0022-5223(19)43217-0
   FRIEDMAN NB, 1964, ANN NY ACAD SCI, V113, P916, DOI 10.1111/j.1749-6632.1964.tb40712.x
   GOLDSTEIN G, 1966, LANCET, V2, P315
   HAMMAR JA, 1909, WIENER MED WCHNSCHR, V59, P2746
   HAMMAR JA, 1905, ANAT ANZEIGER, V37, P23
   Hammar JA, 1905, ANAT ANZEIGER, V37, P41
   HAMMAR JA, 1909, WIENER MED WCHNSCHR, V59, P2910
   HAMMAR JA, 1909, WIENER MED WCHNSCHR, V59, P2795
   LUFT JH, 1961, J BIOPHYS BIOCHEM CY, V9, P409, DOI 10.1083/jcb.9.2.409
   Mayer S., 1888, ANAT ANZEIGER, V3, P97
   MILCH M, UNPUBLISHED DATA
   MOLLENDORFF WV, 1943, HANDBUCH MIKROSKOPIS, V6, P1
   PENSA A, 1905, ANAT ANZEIGER, V27, P529
   RAVIOLA E, 1967, AM J ANAT, V121, P623, DOI 10.1002/aja.1001210311
   STRAUSS AJL, 1966, LANCET, V1, P772
   STRAUSS AJL, 1960, P SOC EXP BIOL MED, V105, P184
   TEICHMANN W., 1942, ZEITSCHR ZELLFORSCH U MIKROSK ANAT ABT A ALLG ZELLFORSCH U MIKROSK ANAT, V32, P194, DOI 10.1007/BF00375593
   VANDERGELD H, 1964, P SOC EXP BIOL MED, V115, P782
   VANDERGELD H, 1963, VOX SANG, V8, P196
   VANDEVEL.RL, 1966, FED PROC, V25, P661
   VANDEVEL.RL, 1966, J AMER MED ASSOC, V198, P287, DOI 10.1001/jama.198.3.287
   VETTERS JM, 1966, LANCET, V1, P314
NR 26
TC 76
Z9 78
U1 0
U2 0
PU AMER SOC INVESTIGATIVE PATHOLOGY, INC
PI BALTIMORE
PA 428 EAST PRESTON ST, BALTIMORE, MD 21202-3993
SN 0002-9440
J9 AM J PATHOL
JI Am. J. Pathol.
PY 1970
VL 59
IS 2
BP 347
EP &
PG 0
WC Pathology
WE Science Citation Index Expanded (SCI-EXPANDED)
SC Pathology
GA G3671
UT WOS:A1970G367100008
PM 4986259
DA 2022-10-25
ER

PT J
AU Harris, L
   Aban, IB
   Xin, HC
   Cutter, G
AF Harris, Linda
   Aban, Inmaculada B.
   Xin, Haichang
   Cutter, Gary
TI Employment in refractory myasthenia gravis: A Myasthenia Gravis
   Foundation of America Registry analysis
SO MUSCLE & NERVE
LA English
DT Article
DE absence from work; employment; MGFA Registry; myasthenia gravis; patient
   survey; refractory disease
ID DOUBLE-BLIND; CYCLOPHOSPHAMIDE; ECULIZUMAB; IMPACT
AB Introduction Labor-market participation is potentially very difficult for patients with refractory myasthenia gravis (MG). In this study, employment status and work absences are compared between refractory and nonrefractory MG. Methods Adults (aged 18-64 years, all diagnosed >= 2 years previously) were included if enrolled in the Myasthenia Gravis Foundation of America Patient Registry during July 2013 to February 2018. Results Seventy-six patients (9.2%) had refractory and 749 (90.8%) had nonrefractory disease; demographic data did not differ between groups. Relative to the nonrefractory group, the refractory group patients were more than twice as likely to work fewer hours per week (odds ratio [95% confidence interval]: currently employed, 2.777 [1.640-4.704]; employed over previous 6 months, 2.643 [1.595-4.380]), but those employed were not more likely to be absent from work. Discussion Because absence from the labor market adversely affects quality of life and personal finances, these findings reaffirm the considerable disease burden associated with refractory MG.
C1 [Harris, Linda] Alexion Pharmaceut Inc, Boston, MA USA.
   [Aban, Inmaculada B.; Cutter, Gary] Univ Alabama Birmingham, Dept Biostat, Birmingham, AL 35294 USA.
   [Xin, Haichang] Univ Alabama Birmingham, Dept Hlth Care Org & Policy, Birmingham, AL USA.
   [Harris, Linda] Biohaven Pharmaceut, 215 Church St, New Haven, CT 06510 USA.
RP Aban, IB (corresponding author), Biohaven Pharmaceut, 215 Church St, New Haven, CT 06510 USA.
EM lindah3031@gmail.com
RI Cutter, Gary/AAY-5392-2021
OI Cutter, Gary/0000-0002-8455-980X
FU Alexion Pharmaceuticals
FX Alexion Pharmaceuticals
CR Blum S, 2015, J CLIN NEUROSCI, V22, P1164, DOI 10.1016/j.jocn.2015.01.022
   Buzzard KA, 2015, MUSCLE NERVE, V52, P204, DOI 10.1002/mus.24536
   Drachman DB, 2008, ANN NY ACAD SCI, V1132, P305, DOI 10.1196/annals.1405.033
   Engel-Nitz NM, 2018, MUSCLE NERVE, V58, P99, DOI 10.1002/mus.26114
   Frost A, 2016, BMC NEUROL, V16, DOI 10.1186/s12883-016-0757-2
   Grob D, 2008, MUSCLE NERVE, V37, P141, DOI 10.1002/mus.20950
   Howard JF, 2017, LANCET NEUROL, V16, P976, DOI 10.1016/S1474-4422(17)30369-1
   Howard JF, 2013, MUSCLE NERVE, V48, P76, DOI 10.1002/mus.23839
   Lee I, 2018, MUSCLE NERVE, V58, P90, DOI 10.1002/mus.26104
   Mantegazza R, 2018, THER ADV NEUROL DISO, V11, P1, DOI 10.1177/1756285617749134
   Muppidi S, 2011, MUSCLE NERVE, V44, P727, DOI 10.1002/mus.22140
   Nagane Y, 2017, BMJ OPEN, V7, DOI 10.1136/bmjopen-2016-013278
   Sanders DB, 2016, NEUROLOGY, V87, P419, DOI 10.1212/WNL.0000000000002790
   Suh Joome, 2013, Yale Journal of Biology and Medicine, V86, P255
   Twork S, 2010, HEALTH QUAL LIFE OUT, V8, DOI 10.1186/1477-7525-8-129
   Wolfe GI, 1999, NEUROLOGY, V52, P1487, DOI 10.1212/WNL.52.7.1487
   Xin HC, 2019, J CLIN NEUROL, V15, P376, DOI 10.3988/jcn.2019.15.3.376
NR 17
TC 5
Z9 5
U1 1
U2 2
PU WILEY
PI HOBOKEN
PA 111 RIVER ST, HOBOKEN 07030-5774, NJ USA
SN 0148-639X
EI 1097-4598
J9 MUSCLE NERVE
JI Muscle Nerve
PD DEC
PY 2019
VL 60
IS 6
BP 700
EP 706
DI 10.1002/mus.26694
EA OCT 2019
PG 7
WC Clinical Neurology; Neurosciences
WE Science Citation Index Expanded (SCI-EXPANDED)
SC Neurosciences & Neurology
GA JM8MB
UT WOS:000494097800001
PM 31478207
OA hybrid, Green Published
DA 2022-10-25
ER

PT J
AU Eizaguirre, MB
   Aguirre, F
   Yastremiz, C
   Vanotti, S
   Villa, A
AF Barbara Eizaguirre, Maria
   Aguirre, Florencia
   Yastremiz, Cecilia
   Vanotti, Sandra
   Villa, Andres
TI Neuropsychological performance in patients with myasthenia gravis
SO MEDICINA-BUENOS AIRES
LA Spanish
DT Article
DE myasthenia gravis; cognition; neuropsychological assessment
AB Myasthenia gravis is a chronic autoimmune disease that affects the neuromuscular transmission. Controversial findings had been reported about cognitive impairment in this disease. The aim of this study was to investigate the cognitive pattern of patients with myasthenia gravis. There were enrolled 24 patients with myasthenia gravis, anti-acetylcholine receptor antibodies (ACRA) positive, and 24 healthy controls. Patients: age 43.9 +/- 14.8, years of education 10.9 +/- 3.3. Controls: age 44.5 +/- 15.4, years of education 11.5 +/- 3.3. The following areas were evaluated: verbal memory: (long-term storage, retrieval, delayed recall) of the Selective Remained Test; attention: Paced Auditory Serial Addition Task (PASAT 2 and 3 seconds); executive functions: analogies and numbers-letters sequence. Also, it was administered the Beck Depression Inventory II (BDI II). About 33.3% of patients obtained abnormal performance in two or more cognitive tests. 37.5% showed deterioration in attention; 33.3% in verbal memory; 29.2% in executive functions. Significant differences between patients and healthy controls were found in long-term storage (p = 0.001); retrieval (p = 0.007); delayed recall (p = 0.000); PASAT 3 (p = 0.009); PASAT 2 (p = 0.009) and analogies (p = 0.003). Evidence of depression was found: mild in 4.2% of patients; moderate in 25% and severe in 29.2%. Neuropsychological performance declines in patients with myasthenia gravis: attention was more affected than other cognitive areas.
C1 [Barbara Eizaguirre, Maria; Aguirre, Florencia; Yastremiz, Cecilia; Vanotti, Sandra; Villa, Andres] Hosp Gen Agudos Dr JM Ramos Mejia, Unidad Neuroinmunol Clin & Electrofisiol, Buenos Aires, DF, Argentina.
RP Eizaguirre, MB (corresponding author), Hosp Gen Agudos Dr JM Ramos Mejia, Urquiza 609, RA-1221 Buenos Aires, DF, Argentina.
EM mbeizaguirre@gmail.com
OI Eizaguirre, Maria Barbara/0000-0002-7817-2772
CR Allegri R.F., 1999, REV NEUROL ARG, V24, P1
   Brenlla M. E., 2006, BDI 2 INVENTARIO DEP
   Caceres F, 2011, J CLIN EXP NEUROPSYC, V33, P1094, DOI 10.1080/13803395.2011.603690
   Diehr MC, 1998, ASSESSMENT, V5, P375, DOI 10.1177/107319119800500407
   Hamed SA, 2014, NEUROL NEUROIMMUNOL, V1, P141
   Kaltsatou A, 2015, BBA CLIN, V3, P299, DOI 10.1016/j.bbacli.2015.04.003
   Mao ZF, 2015, ANN INDIAN ACAD NEUR, V18, P131, DOI 10.4103/0972-2327.156560
   Meriggioli MN, 2009, LANCET NEUROL, V8, P475, DOI 10.1016/S1474-4422(09)70063-8
   Paul RH, 2002, J CLIN NEUROSCI, V9, P243, DOI 10.1054/jocn.2001.1016
   Paul RH, 2001, NEUROSCI BIOBEHAV R, V25, P75, DOI 10.1016/S0149-7634(00)00052-X
   Sitek EJ, 2009, NEUROL SCI, V30, P9, DOI 10.1007/s10072-008-0001-y
   WAIS Wechsler D., 2002, WAIS 3 WECHSLER ADUL
NR 12
TC 3
Z9 6
U1 0
U2 5
PU MEDICINA (BUENOS AIRES)
PI BUENOS AIRES
PA DONATO ALVAREZ 3150, 1427 BUENOS AIRES, ARGENTINA
SN 0025-7680
EI 1669-9106
J9 MEDICINA-BUENOS AIRE
JI Med.-Buenos Aires
PY 2017
VL 77
IS 2
BP 117
EP 120
PG 4
WC Medicine, General & Internal
WE Science Citation Index Expanded (SCI-EXPANDED)
SC General & Internal Medicine
GA EW7LZ
UT WOS:000402692900008
PM 28463217
DA 2022-10-25
ER

PT J
AU MULLER, D
   HEINRICH, P
AF MULLER, D
   HEINRICH, P
TI ON THE SURGICAL THERAPY OF MYASTHENIA-GRAVIS
SO ZEITSCHRIFT FUR KLINISCHE MEDIZIN-ZKM
LA German
DT Article
C1 MED ACAD MAGDEBURG,CHIRURG KLIN,LEIPZIGER STR 44,DDR-3090 MAGDEBURG,GER DEM REP.
NR 0
TC 0
Z9 0
U1 0
U2 0
PU VERLAG GESUNDHEIT GMBH
PI BERLIN
PA NEUE GRUENSTRASSE 18, O-1020 BERLIN, GERMANY
SN 0233-1608
J9 Z KLIN MED
PD MAR
PY 1989
VL 44
IS 7
BP 571
EP 573
PG 3
WC Medicine, General & Internal
WE Science Citation Index Expanded (SCI-EXPANDED)
SC General & Internal Medicine
GA U0668
UT WOS:A1989U066800005
DA 2022-10-25
ER

PT J
AU BARONE, DA
   LAMBERT, DH
   POSER, CM
AF BARONE, DA
   LAMBERT, DH
   POSER, CM
TI STEROID TREATMENT FOR EXPERIMENTAL AUTOIMMUNE MYASTHENIA-GRAVIS
SO ARCHIVES OF NEUROLOGY
LA English
DT Article
C1 UNIV VERMONT,COLL MED,DEPT NEUROL,BURLINGTON,VT 05401.
FU NINDS NIH HHS [NS-07740] Funding Source: Medline; PHS HHS [5429-16-20]
   Funding Source: Medline
CR BRUNNER NG, 1976, ANN NY ACAD SCI, V274, P577, DOI 10.1111/j.1749-6632.1976.tb47717.x
   ELDEFRAWI ME, 1973, ARCH BIOCHEM BIOPHYS, V159, P362, DOI 10.1016/0003-9861(73)90462-1
   ENGEL AG, 1976, J NEUROPATH EXP NEUR, V35, P569, DOI 10.1097/00005072-197609000-00008
   KATZ B, 1957, J PHYSIOL-LONDON, V137, P267, DOI 10.1113/jphysiol.1957.sp005811
   LAMBERT EH, 1976, ANN NY ACAD SCI, V274, P300, DOI 10.1111/j.1749-6632.1976.tb47694.x
   LENNON VA, 1975, J EXP MED, V141, P1365, DOI 10.1084/jem.141.6.1365
   LINDSTROM JM, 1973, SCIENCE, V180, P871
   MANN JD, 1976, ANN NY ACAD SCI, V274, P608, DOI 10.1111/j.1749-6632.1976.tb47719.x
   PATTEN BM, 1974, NEUROLOGY, V24, P442, DOI 10.1212/WNL.24.5.442
   SANDERS DB, 1977, ARCH NEUROL-CHICAGO, V34, P75, DOI 10.1001/archneur.1977.00500140029004
   SANDERS DB, 1976, ANN NY ACAD SCI, V274, P319, DOI 10.1111/j.1749-6632.1976.tb47695.x
   SEYBOLD ME, 1976, ANN NY ACAD SCI, V274, P275, DOI 10.1111/j.1749-6632.1976.tb47692.x
   TARRABHAZDAI R, 1975, NATURE, V256, P128, DOI 10.1038/256128a0
   WILSON RW, 1974, NEUROLOGY, V24, P1091, DOI 10.1212/WNL.24.11.1091
NR 14
TC 5
Z9 5
U1 0
U2 0
PU AMER MEDICAL ASSOC
PI CHICAGO
PA 515 N STATE ST, CHICAGO, IL 60610
SN 0003-9942
J9 ARCH NEUROL-CHICAGO
JI Arch. Neurol.
PY 1980
VL 37
IS 10
BP 663
EP 666
DI 10.1001/archneur.1980.00500590087016
PG 4
WC Clinical Neurology
WE Science Citation Index Expanded (SCI-EXPANDED)
SC Neurosciences & Neurology
GA KM734
UT WOS:A1980KM73400015
PM 7425891
DA 2022-10-25
ER

PT J
AU CATHALA, HP
AF CATHALA, HP
TI ELECTROLOGICAL CONTRIBUTION TO DIAGNOSIS OF MYASTHENIA-GRAVIS
SO ANNALES DE CHIRURGIE
LA French
DT Article
RP CATHALA, HP (corresponding author), HOP SALPETRIERE,SERV EXPLORAT FONCTIONELLES NEUROL,F-75634 PARIS 13,FRANCE.
NR 0
TC 1
Z9 1
U1 0
U2 0
PU EXPANSION SCI FRANCAISE
PI PARIS
PA 31 BLVD LATOUR MAUBOURG, 75007 PARIS, FRANCE
SN 0003-3944
J9 ANN CHIR
JI Ann. Chir.
PY 1980
VL 34
IS 3
BP 159
EP 160
PG 2
WC Surgery
WE Science Citation Index Expanded (SCI-EXPANDED)
SC Surgery
GA JM885
UT WOS:A1980JM88500004
PM 7369686
DA 2022-10-25
ER

PT J
AU PEREZ, MC
   BUOT, WL
AF PEREZ, MC
   BUOT, WL
TI IMMUNOSUPPRESSIVE THERAPY IN MYASTHENIA-GRAVIS - PRELIMINARY-REPORT
SO PHILIPPINE JOURNAL OF INTERNAL MEDICINE
LA English
DT Article
RP PEREZ, MC (corresponding author), UNIV PHILIPPINES,MED CTR,DEPT MED,NEUROL SECT,QUEZON CITY,PHILIPPINES.
NR 0
TC 0
Z9 0
U1 0
U2 0
PU PHILIPPINE J INTER MEDICINE
PI MANILA
PA PO BOX 3594, MANILA, PHILIPPINES
J9 PHILIPP J INTERN MED
PY 1979
VL 17
IS 2
BP 81
EP 89
PG 9
WC Medicine, General & Internal
WE Science Citation Index Expanded (SCI-EXPANDED)
SC General & Internal Medicine
GA HN343
UT WOS:A1979HN34300004
DA 2022-10-25
ER

PT J
AU PINCHING, AJ
   PETERS, DK
   DAVIS, JN
AF PINCHING, AJ
   PETERS, DK
   DAVIS, JN
TI REMISSION OF MYASTHENIA-GRAVIS FOLLOWING PLASMA-EXCHANGE
SO LANCET
LA English
DT Article
C1 HAMMERSMITH HOSP & ROY POSTGRAD MED SCH,LONDON W12,ENGLAND.
   NATL HOSP,BATTEN UNIT,LONDON WC1N 3BG,ENGLAND.
CR AHARONOV A, 1975, LANCET, V2, P340
   ALMON RR, 1974, SCIENCE, V186, P55, DOI 10.1126/science.186.4158.55
   BERGSTROM K, 1973, EUR NEUROL, V9, P157, DOI 10.1159/000114221
   CASTLEMAN B, 1949, MEDICINE, V28, P27, DOI 10.1097/00005792-194902000-00002
   CHANG CC, 1975, NATURE, V253, P643, DOI 10.1038/253643a0
   ELMQVIST D, 1964, J PHYSIOL-LONDON, V174, P417, DOI 10.1113/jphysiol.1964.sp007495
   FAMBROUGH DM, 1973, SCIENCE, V182, P293, DOI 10.1126/science.182.4109.293
   FELTKAMP TE, 1974, BMJ-BRIT MED J, V1, P131, DOI 10.1136/bmj.1.5899.131
   ITO Y, 1976, PROC R SOC SER B-BIO, V192, P475, DOI 10.1098/rspb.1976.0025
   ITO Y, UNPUBLISHED
   LEFVERT AK, 1976, EUR J CLIN INVEST, V6, P334
   LINDSTROM JM, 1976, ANN NY ACAD SCI, V274, P254, DOI 10.1111/j.1749-6632.1976.tb47691.x
   PATRICK J, 1973, SCIENCE, V180, P871, DOI 10.1126/science.180.4088.871
   SIMPSON JA, 1966, ANN NY ACAD SCI, V135, P506, DOI 10.1111/j.1749-6632.1966.tb45499.x
   STRICKER E, 1960, J NEUROL NEUROSUR PS, V23, P291, DOI 10.1136/jnnp.23.4.291
   TARRABHAZDAI R, 1975, NATURE, V256, P128, DOI 10.1038/256128a0
NR 16
TC 334
Z9 335
U1 0
U2 7
PU LANCET LTD
PI LONDON
PA 42 BEDFORD SQUARE, LONDON, ENGLAND WC1B 3SL
SN 0140-6736
J9 LANCET
JI Lancet
PY 1976
VL 2
IS 8000
BP 1373
EP 1376
PG 4
WC Medicine, General & Internal
WE Science Citation Index Expanded (SCI-EXPANDED)
SC General & Internal Medicine
GA CQ499
UT WOS:A1976CQ49900003
PM 63848
DA 2022-10-25
ER

PT J
AU BALL, JRB
   LLOYD, JH
AF BALL, JRB
   LLOYD, JH
TI MYASTHENIA GRAVIS AS HYSTERIA - SOUNDS OF SILENCE
SO MEDICAL JOURNAL OF AUSTRALIA
LA English
DT Article
CR Freeman W, 1953, FOUNDERS NEUROLOGY, P257
   NOVEY S, 1968, 2 LOOK
   Pattison E M, 1969, Int Psychiatry Clin, V5, P133
   SIMPSON JA, 1968, P ROY SOC MED, V61, P757, DOI 10.1177/003591576806100806
   SLATER E, 1961, J MENT SCI, V107, P359, DOI 10.1192/bjp.107.448.359
   SLATER E, 1965, BR MED J, V1, P106
NR 6
TC 5
Z9 5
U1 0
U2 0
PU AUSTRALASIAN MED PUBL CO LTD
PI SYDNEY
PA LEVEL 1, 76 BERRY ST, SYDNEY NSW 2060, AUSTRALIA
SN 0025-729X
J9 MED J AUSTRALIA
JI Med. J. Aust.
PY 1971
VL 1
IS 19
BP 1018
EP &
DI 10.5694/j.1326-5377.1971.tb88009.x
PG 0
WC Medicine, General & Internal
WE Science Citation Index Expanded (SCI-EXPANDED)
SC General & Internal Medicine
GA J1990
UT WOS:A1971J199000008
PM 5576824
DA 2022-10-25
ER

PT J
AU SCHWARTZ, ML
   CAHILL, R
AF SCHWARTZ, ML
   CAHILL, R
TI PERSONALITY ASSESSMENT IN MYASTHENIA GRAVIS WITH MMPI
SO PERCEPTUAL AND MOTOR SKILLS
LA English
DT Article
CR DAHLSTROM WG, 1960, MMPI HANDBOOK
   SHONTZ FC, 1970, PSYCHOL ASPECTS DISA, V17, P51
NR 2
TC 11
Z9 11
U1 0
U2 0
PU PERCEPTUAL MOTOR SKILLS
PI MISSOULA
PA PO BOX 9229, MISSOULA, MT 59807
SN 0031-5125
J9 PERCEPT MOTOR SKILL
JI Percept. Mot. Skills
PY 1970
VL 31
IS 3
BP 766
EP &
DI 10.2466/pms.1970.31.3.766
PG 0
WC Psychology, Experimental
WE Science Citation Index Expanded (SCI-EXPANDED)
SC Psychology
GA I4114
UT WOS:A1970I411400022
PM 5532097
DA 2022-10-25
ER

PT J
AU Wood, SL
   Rosenstein, DS
   Bebchuk, T
AF Wood, SL
   Rosenstein, DS
   Bebchuk, T
TI Myasthenia gravis and thymoma in a dog
SO VETERINARY RECORD
LA English
DT Article
C1 Vet Specialty Hosp Carolinas, Cary, NC 27511 USA.
   Michigan State Univ, Coll Vet Med, Dept Small Anim Clin Sci, E Lansing, MI 48824 USA.
   Univ Saskatchewan, Western Coll Vet Med, Dept Surg, Saskatoon, SK S7N 5B4, Canada.
RP Wood, SL (corresponding author), Vet Specialty Hosp Carolinas, 305-C Ashville Ave, Cary, NC 27511 USA.
CR BATRA P, 1987, AM J ROENTGENOL, V148, P515, DOI 10.2214/ajr.148.3.515
   DRACHMAN DB, 1994, NEW ENGL J MED, V330, P1797, DOI 10.1056/NEJM199406233302507
   HACKETT TB, 1995, J AM VET MED ASSOC, V206, P1173
   KLEBANOW ER, 1992, J AM ANIM HOSP ASSOC, V28, P63
   Marx A, 1997, VIRCHOWS ARCH, V430, P355, DOI 10.1007/s004280050044
NR 5
TC 11
Z9 11
U1 0
U2 9
PU BRITISH VETERINARY ASSOC
PI LONDON
PA 7 MANSFIELD ST, LONDON W1M 0AT, ENGLAND
SN 0042-4900
J9 VET REC
JI Vet. Rec.
PD MAY 5
PY 2001
VL 148
IS 18
BP 573
EP 574
DI 10.1136/vr.148.18.573
PG 2
WC Veterinary Sciences
WE Science Citation Index Expanded (SCI-EXPANDED)
SC Veterinary Sciences
GA 436MX
UT WOS:000168940600007
PM 11370883
DA 2022-10-25
ER

PT J
AU OHMI, M
   OHUCHI, M
AF OHMI, M
   OHUCHI, M
TI RECURRENT THYMOMA IN PATIENTS WITH MYASTHENIA-GRAVIS
SO ANNALS OF THORACIC SURGERY
LA English
DT Article
RP OHMI, M (corresponding author), SENDAI NATL HOSP,DIV THORAC & CARDIOVASC SURG,2-8-8 MIYAGINO,MIYAGINO KU,SENDAI 983,JAPAN.
CR BATATA MA, 1974, CANCER, V34, P389, DOI 10.1002/1097-0142(197408)34:2<389::AID-CNCR2820340224>3.0.CO;2-Z
   BERNATZ PE, 1961, J THORAC CARDIOV SUR, V42, P424
   COHEN DJ, 1984, J THORAC CARDIOV SUR, V87, P301
   FECHNER RE, 1969, CANCER, V23, P1423, DOI 10.1002/1097-0142(196906)23:6<1423::AID-CNCR2820230625>3.0.CO;2-M
   GENKINS G, 1975, AM J MED, V58, P517, DOI 10.1016/0002-9343(75)90125-4
   GRAY GF, 1979, AM J SURG PATHOL, V3, P235, DOI 10.1097/00000478-197906000-00006
   GREEN JD, 1974, CHEST, V65, P114, DOI 10.1378/chest.65.1.114
   HAUSSEN SR, 1975, NEUROLOGY, V25, P347
   LAVA NS, 1976, NEUROLOGY, V26, P696, DOI 10.1212/WNL.26.7.696
   LEGG MA, 1965, CANCER, V18, P1131, DOI 10.1002/1097-0142(196509)18:9<1131::AID-CNCR2820180914>3.0.CO;2-F
   LEGOLVAN DP, 1977, CANCER, V39, P2142, DOI 10.1002/1097-0142(197705)39:5<2142::AID-CNCR2820390531>3.0.CO;2-Q
   MASAOKA A, 1981, CANCER, V48, P2485, DOI 10.1002/1097-0142(19811201)48:11<2485::AID-CNCR2820481123>3.0.CO;2-R
   MASAOKA A, 1975, J THORAC CARDIOV SUR, V70, P747
   OOSTERHUIS HJG, 1984, MYASTHENIA GRAVIS
   POSNER JB, 1977, ANN NEUROL, V2, P409, DOI 10.1002/ana.410020511
   SALYER WR, 1976, CANCER, V37, P229, DOI 10.1002/1097-0142(197601)37:1<229::AID-CNCR2820370133>3.0.CO;2-2
   SHELLITO J, 1978, CANCER TREAT REP, V62, P1397
   WILKINS EW, 1966, J THORAC CARDIOV SUR, V52, P322, DOI 10.1016/S0022-5223(19)43412-0
NR 18
TC 15
Z9 15
U1 0
U2 1
PU ELSEVIER SCIENCE INC
PI NEW YORK
PA 655 AVENUE OF THE AMERICAS, NEW YORK, NY 10010
SN 0003-4975
J9 ANN THORAC SURG
JI Ann. Thorac. Surg.
PD AUG
PY 1990
VL 50
IS 2
BP 243
EP 247
DI 10.1016/0003-4975(90)90742-O
PG 5
WC Cardiac & Cardiovascular Systems; Respiratory System; Surgery
WE Science Citation Index Expanded (SCI-EXPANDED)
SC Cardiovascular System & Cardiology; Respiratory System; Surgery
GA DT866
UT WOS:A1990DT86600014
PM 2383110
DA 2022-10-25
ER

PT J
AU LEVO, Y
   KOTT, E
   ATSMON, A
AF LEVO, Y
   KOTT, E
   ATSMON, A
TI ASSOCIATION BETWEEN MYASTHENIA-GRAVIS AND MALIGNANT LYMPHOMA
SO EUROPEAN NEUROLOGY
LA English
DT Article
C1 BEILINSON MED CTR, DEPT MED B, PETAH TIKVA, ISRAEL.
   TEL AVIV UNIV, SACKLER MED SCH, PETAH TIKVA, ISRAEL.
   BEILINSON MED CTR, DEPT NEUROL, PETAH TIKVA, ISRAEL.
CR ADNER MM, 1966, ANN NY ACAD SCI, V135, P536, DOI 10.1111/j.1749-6632.1966.tb45501.x
   ALLISON AC, 1967, CANCER RES, V27, P703
   ARMSTRON.RM, 1972, NEUROLOGY, V22, P425
   ARMSTRONG RM, 1972, MED CLIN N AM, V56, P515, DOI 10.1016/S0025-7125(16)32411-7
   CLARKE SW, 1972, LANCET, V1, P1125
   COHEN SM, 1967, ARCH INTERN MED, V120, P717, DOI 10.1001/archinte.120.6.717
   DJALDETTI M, 1968, BLOOD, V32, P336, DOI 10.1182/blood.V32.2.336.336
   GATTI RA, 1971, CANCER-AM CANCER SOC, V28, P89, DOI 10.1002/1097-0142(197107)28:1<89::AID-CNCR2820280117>3.0.CO;2-Q
   GOLDSTEIN G, 1971, ANNU REV MED, V22, P119, DOI 10.1146/annurev.me.22.020171.001003
   Good R A, 1970, Nature, V226, P1256, DOI 10.1038/2261256a0
   GOOD RA, 1966, ANN NY ACAD SCI, V135, P451, DOI 10.1111/j.1749-6632.1966.tb45494.x
   KOTT E, 1973, NEUROLOGY, V23, P374, DOI 10.1212/WNL.23.4.374
   KOTT E, 1973, NEUROLOGY, V23, P745, DOI 10.1212/WNL.23.7.745
   LENORMAND Y, 1972, SEM HOP PARIS, V48, P887
   MACGREGO.GA, 1972, LANCET, V1, P1395
   MACGREGOR GA, 1972, LANCET, V1, P790
   MILLER DG, 1967, ANN INTERN MED, V66, P507, DOI 10.7326/0003-4819-66-3-507
   MILLER JF, 1961, NATURE, V191, P248, DOI 10.1038/191248a0
   OSOBA D, 1972, MED CLIN N AM, V56, P319, DOI 10.1016/S0025-7125(16)32399-9
   PAPATESTAS AE, 1971, BRIT J CANCER, V25, P635, DOI 10.1038/bjc.1971.79
   Raff M C, 1970, Nature, V226, P1257, DOI 10.1038/2261257a0
   SILBERSTEIN EB, 1970, BMJ-BRIT MED J, V3, P445, DOI 10.1136/bmj.3.5720.445
   SIMPSON JA, 1958, BRAIN, V81, P112, DOI 10.1093/brain/81.1.112
   SIMPSON JA, 1966, ANN NY ACAD SCI, V135, P506, DOI 10.1111/j.1749-6632.1966.tb45499.x
   Simpson JA, 1960, SCOT MED J, V5, P419, DOI [DOI 10.1177/003693306000501001, 10.1177/003693306000501001]
   SPARAGANA M, 1972, J AM GERIATR SOC, V20, P272, DOI 10.1111/j.1532-5415.1972.tb00811.x
   Strauss A J, 1968, Adv Intern Med, V14, P241
   THOMAS TV, 1972, J THORAC CARDIOVASC, V13, P499
   TRAININ N, 1971, ISRAEL J MED SCI, V7, P36
   TRAININ N, 1974, PHYSIOL REV      APR
   1971, LANCET, V2, P143
   1972, BRIT MED J, V3, P713
   1972, LANCET, V1, P780
   1971, COMMENTS MED J AUSTR, V2, P784
NR 34
TC 15
Z9 15
U1 0
U2 0
PU KARGER
PI BASEL
PA ALLSCHWILERSTRASSE 10, CH-4009 BASEL, SWITZERLAND
SN 0014-3022
EI 1421-9913
J9 EUR NEUROL
JI Eur. Neurol.
PY 1975
VL 13
IS 3
BP 245
EP 250
DI 10.1159/000114680
PG 6
WC Clinical Neurology; Neurosciences
WE Science Citation Index Expanded (SCI-EXPANDED)
SC Neurosciences & Neurology
GA AH027
UT WOS:A1975AH02700007
PM 1097254
DA 2022-10-25
ER

PT J
AU STRUPPLER, A
   RUPRECHT, EO
AF STRUPPLER, A
   RUPRECHT, EO
TI PATHOPHYSIOLOGY OF MYASTHENIA GRAVIS AND MYASTHEMIC SYNDROMES
SO ANAESTHESIST
LA German
DT Article
CR COUTEAUX R, 1955, INT REV CYTOL, V4, P335, DOI 10.1016/S0074-7696(08)60463-5
   DESMEDT JE, 1957, NATURE, V179, P156, DOI 10.1038/179156a0
   EATON LM, 1957, JAMA-J AM MED ASSOC, V163, P1117, DOI 10.1001/jama.1957.02970480021005
   ELMQUIST D, 1968, P MAYO CLIN, V43, P689
   ELMQVIST D, 1964, J PHYSIOL-LONDON, V174, P417, DOI 10.1113/jphysiol.1964.sp007495
   ELMQVIST D, 1965, J PHYSIOL-LONDON, V177, P463, DOI 10.1113/jphysiol.1965.sp007605
   FATT P, 1952, J PHYSIOL-LONDON, V117, P109
   GOLDSTEI.G, 1968, LANCET, V2, P119
   GOLDSTEIN G, 1966, LANCET, V2, P315
   Harvey AM, 1941, B JOHNS HOPKINS HOSP, V68, P81
   HOFMANN WW, 1967, ELECTROEN CLIN NEURO, V23, P214, DOI 10.1016/0013-4694(67)90118-6
   KATZ B, 1962, PROC R SOC SER B-BIO, V155, P455, DOI 10.1098/rspb.1962.0012
   KATZ B, 1966, NERVE MUSCLE SYNAPSE, P130
   MCQUILLE.MP, 1967, NEUROLOGY, V17, P527, DOI 10.1212/WNL.17.6.527
   Simpson JA, 1960, SCOT MED J, V5, P419, DOI [DOI 10.1177/003693306000501001, 10.1177/003693306000501001]
   SIMPSON JA, 1969, BIOL BASIS MED, V3, P345
   Struppler A, 1967, Wien Klin Wochenschr, V79, P620
   STRUPPLER A, 1966, PROGRESSIVE MUSKELDY
   VETTERS JM, 1969, LANCET, V2, P28
NR 19
TC 3
Z9 3
U1 0
U2 0
PU SPRINGER
PI NEW YORK
PA 233 SPRING ST, NEW YORK, NY 10013 USA
SN 0003-2417
EI 1432-055X
J9 ANAESTHESIST
JI Anaesthesist
PY 1971
VL 20
IS 1
BP 29
EP +
PG 1
WC Anesthesiology
WE Science Citation Index Expanded (SCI-EXPANDED)
SC Anesthesiology
GA I4310
UT WOS:A1971I431000005
PM 4322997
DA 2022-10-25
ER

PT J
AU JABLONSKA, S
   CHORZELSKI, T
   LEBIODA, J
AF JABLONSKA, S
   CHORZELSKI, T
   LEBIODA, J
TI COEXISTANCE OF PEMPHIGUS-ERYTHEMATOSUS AND MYASTHENIA-GRAVIS
SO HAUTARZT
LA German
DT Article
CR ALARCONSEGOVIA D, 1963, LANCET, V2, P662
   BEUTNER EH, 1965, J AMER MED ASSOC, V192, P682, DOI 10.1001/jama.1965.03080210026006
   BEUTNER EH, 1964, P SOC EXP BIOL MED, V117, P505
   BEUTNER EH, 1968, J AMER MED ASSOC, V203, P845, DOI 10.1001/jama.203.10.845
   BUREAU Y, 1951, Bull Soc Fr Dermatol Syphiligr, V58, P349
   CHORZELS.TP, 1966, ARCH DERMATOL, V93, P570, DOI 10.1001/archderm.93.5.570
   Chorzelski T, 1967, Hautarzt, V18, P521
   CHORZELSKI T, 1967, BRIT J DERMATOL, V137, P111
   CHORZELSKI TP, 1966, ACTA DERM-VENEREOL, P26
   CHORZELSKI TP, IN PRESS
   EATON LM, 1955, AM J MED, V19, P703, DOI 10.1016/S0002-9343(55)80012-5
   FENICKEL GM, 1958, ANN NY ACAD SCI, V135, P60
   Goldstein G, 1967, Clin Exp Immunol, V2, P257
   GOLDSTEIN G, 1966, LANCET, V2, P315
   KEYNES G, 1954, LANCET, V6824
   NASTUK WL, 1959, AM J MED, V26, P394, DOI 10.1016/0002-9343(59)90248-7
   NASTUK WL, 1960, P SOC EXP BIOL MED, V105, P177
   OSSERMAN KE, 1965, NEW ENGL J MED, V273, P615, DOI 10.1056/NEJM196509162731201
   PECK SM, 1968, NEW ENGL J MED, V279, P951, DOI 10.1056/NEJM196810312791801
   SIMPSON JA, 1958, BRAIN, V81, P112, DOI 10.1093/brain/81.1.112
   STRAUSS AJL, 1960, P SOC EXP BIOL MED, V105, P184
   STRAUSS AJL, 1966, ANN NY ACAD SCI, V135, P557, DOI 10.1111/j.1749-6632.1966.tb45504.x
   TAPPEINER J, 1957, Arch Klin Exp Dermatol, V205, P161
   TOURAINE A, 1955, ARCH DERMATOL SYPHIL, V200, P180
   WITEBSKY E, 1962, JAMA-J AM MED ASSOC, V182, P46
NR 25
TC 25
Z9 25
U1 0
U2 0
PU SPRINGER
PI NEW YORK
PA 233 SPRING ST, NEW YORK, NY 10013 USA
SN 0017-8470
EI 1432-1173
J9 HAUTARZT
JI Hautarzt
PY 1970
VL 21
IS 4
BP 156
EP +
PG 1
WC Dermatology
WE Science Citation Index Expanded (SCI-EXPANDED)
SC Dermatology
GA G1277
UT WOS:A1970G127700003
PM 4945047
DA 2022-10-25
ER

PT J
AU Zhang, SN
   Li, Q
   Zhang, QX
   Gao, TX
   Chang, SH
   Zhang, DQ
   Zhang, LJ
   Yang, L
AF Zhang, Sheng-Nan
   Li, Qi
   Zhang, Qiu-Xia
   Gao, Tian-Xiao
   Chang, Sheng-Hui
   Zhang, Da-Qi
   Zhang, Lin-Jie
   Yang, Li
TI Serum irisin levels in patients with myasthenia gravis
SO NEUROLOGICAL SCIENCES
LA English
DT Article
DE Myasthenia gravis; Irisin; ELISA; Serum
ID MACROPHAGES; APOPTOSIS; EXERCISE; MYOKINE
AB Objective Myasthenia gravis (MG) is an autoimmune disorder whose main symptoms are muscle weakness and fatigue. Irisin is a novel skeletal muscle-derived myokine participating in several physiological and pathological processes. The initial objective of the project was to explore serum levels of irisin in patients with MG, as well as its correlation with disease severity.
   Methods We retrospectively evaluated serum levels of irisin in 77 MG patients and 57 healthy controls (HCs) by enzyme-linked immunosorbent assay. Further, clinical parameters were measured properly.
   Results Serum irisin levels were significantly elevated in MG patients compared with HCs (p < 0.001). Furthermore, serum irisin levels were associated with the myasthenia gravis activities of daily living score in ocular myasthenia gravis (OMG) patients (r = 0.476, p = 0.004), but there was no relationship to be considered of any relevant value in generalized myasthenia gravis (GMG) patients. Acetylcholine receptor antibody-positive MG patients had higher serum irisin levels compared with HCs. Thymoma, endotracheal intubation, or intensive care unit treatments subsequently were not found to have effect on serum levels of irisin, but tendencies of increase were observed in negative ones.
   Conclusions Serum irisin levels were elevated in patients with MG, suggesting its possible involvement in MG. And irisin is expected to be a signal to evaluate the activities of daily living of OMG patients, while its effect needs further study.
C1 [Zhang, Sheng-Nan; Li, Qi; Zhang, Qiu-Xia; Gao, Tian-Xiao; Chang, Sheng-Hui; Zhang, Lin-Jie; Yang, Li] Tianjin Med Univ Gen Hosp, Tianjin Neurol Inst, Dept Neurol, Tianjin, Peoples R China.
   [Zhang, Da-Qi] Hainan Med Univ, Dept Neurol, Affiliated Hosp 1, Haikou, Hainan, Peoples R China.
RP Yang, L (corresponding author), Tianjin Med Univ Gen Hosp, Tianjin Neurol Inst, Dept Neurol, Tianjin, Peoples R China.
EM yangli2001@tmu.edu.cn
RI zhang, qiu/GXG-5600-2022
FU National Natural Science Foundation of China [81771363]
FX This study was funded by the National Natural Science Foundation of
   China (grant number: 81771363).
CR Bostrom P, 2012, NATURE, V481, P463, DOI 10.1038/nature10777
   Bright JJ, 2007, ADV EXP MED BIOL, V595, P425
   Chen K, 2019, HYPERTENS RES, V42, P1544, DOI 10.1038/s41440-019-0266-y
   Cordiglieri C, 2014, J AUTOIMMUN, V52, P74, DOI 10.1016/j.jaut.2013.12.013
   Ebert T, 2014, EUR J ENDOCRINOL, V170, P501, DOI 10.1530/EJE-13-1053
   FAN X, 2016, MEDIAT INFLAMM, V2016
   Gilhus NE, 2019, NAT REV DIS PRIMERS, V5, DOI 10.1038/s41572-019-0079-y
   Gomarasca M, 2020, ADV CLIN CHEM, V94, P155, DOI 10.1016/bs.acc.2019.07.010
   Huh JY, 2012, METABOLISM, V61, P1725, DOI 10.1016/j.metabol.2012.09.002
   Jiang X, 2020, FRONT PHARMACOL, V11, DOI 10.3389/fphar.2020.582484
   KINOSHITA I, 1988, J NEUROL SCI, V87, P49, DOI 10.1016/0022-510X(88)90053-6
   Li L J, 2018, Zhonghua Yi Xue Za Zhi, V98, P581, DOI 10.3760/cma.j.issn.0376-2491.2018.08.005
   Li XJ, 2020, EXP THER MED, V19, P2879, DOI 10.3892/etm.2020.8562
   Liu JJ, 2013, J DIABETES COMPLICAT, V27, P365, DOI 10.1016/j.jdiacomp.2013.03.002
   Lunetta C, 2018, J NEUROL, V265, P3001, DOI 10.1007/s00415-018-9093-3
   Mazur-Bialy AI, 2017, INT J MOL SCI, V18, DOI 10.3390/ijms18040701
   Mazur-Bialy AI, 2017, LIFE SCI, V176, P21, DOI 10.1016/j.lfs.2017.03.011
   O'Connor L, 2020, FRONT NEUROL, V11, DOI 10.3389/fneur.2020.00675
   Perakakis N, 2017, NAT REV ENDOCRINOL, V13, P324, DOI 10.1038/nrendo.2016.221
   Polyzos SA, 2014, METABOLISM, V63, P207, DOI 10.1016/j.metabol.2013.09.013
   Rahbek MA, 2017, MUSCLE NERVE, V56, P700, DOI 10.1002/mus.25552
   Shao L, 2017, BIOCHEM BIOPH RES CO, V487, P194, DOI 10.1016/j.bbrc.2017.04.020
   Tu WJ, 2018, J NEUROINFLAMM, V15, DOI 10.1186/s12974-018-1177-6
   Vincent A, 2001, LANCET, V357, P2122, DOI 10.1016/S0140-6736(00)05186-2
   Westerberg E, 2017, MUSCLE NERVE, V56, P207, DOI 10.1002/mus.25493
   Yan Bing, 2014, PLoS One, V9, pe94235, DOI 10.1371/journal.pone.0094235
   Zheng GL, 2018, SAUDI J BIOL SCI, V25, P849, DOI 10.1016/j.sjbs.2017.08.018
   Zhu D, 2015, J MOL CELL CARDIOL, V87, P138, DOI 10.1016/j.yjmcc.2015.07.015
NR 28
TC 0
Z9 0
U1 2
U2 15
PU SPRINGER-VERLAG ITALIA SRL
PI MILAN
PA VIA DECEMBRIO, 28, MILAN, 20137, ITALY
SN 1590-1874
EI 1590-3478
J9 NEUROL SCI
JI Neurol. Sci.
PD APR
PY 2022
VL 43
IS 4
BP 2785
EP 2790
DI 10.1007/s10072-021-05652-x
EA OCT 2021
PG 6
WC Clinical Neurology; Neurosciences
WE Science Citation Index Expanded (SCI-EXPANDED)
SC Neurosciences & Neurology
GA 0J6GA
UT WOS:000712271000001
PM 34709479
DA 2022-10-25
ER

PT J
AU Musteata, M
   Borcea, DG
   Despa, A
   Stefanescu, R
   Ivanescu, L
   Hritcu, LD
   Baisan, RA
   Lacatus, R
   Solcan, G
AF Musteata, Mihai
   Borcea, Denis-Gabriel
   Despa, Andreea
   Stefanescu, Raluca
   Ivanescu, Larisa
   Hritcu, Luminita Diana
   Baisan, Radu Andrei
   Lacatus, Radu
   Solcan, Gheorghe
TI Seronegative Myasthenia Gravis with Concomitant SARS-CoV-2 Infection in
   a Dog
SO VETERINARY SCIENCES
LA English
DT Article
DE seronegative myasthenia gravis; dog; coronavirus
AB Simple Summary Myasthenia gravis is a disorder of neuromuscular transmission affecting neuromuscular junction. Both congenital and acquired forms are described in dogs. Usually, the acquired form might be induced by an autoimmune attack against specific acetylcholine receptors. Viral infection is incriminated to be a trigger for myasthenia gravis occurrence and, in a limited number of papers, infection with SARS-CoV-2 was found to be associated with myasthenia gravis expression in humans. In this case report, we describe a 2-year old crossbred, female dog case of seronegative generalized myasthenia gravis and concomitant SARS-CoV 2 infection due to close exposure to an infected owner. Despite the viral particles were not identified in our dog, the presence of anti SARS-CoV 2 antibodies and the epidemiological context were highly suggestive for a new recent infection with SARS-CoV 2. Our data complete the limited number of reports which document the SARS-CoV 2 passage from owners to pets and underline the role of serological screening for specific anti-SARS-CoV 2 antibodies as an indirect marker of infection especially when the viral detection fail to PCR test. Myasthenia gravis (MG) is a disorder of neuromuscular transmission affecting the neuromuscular junction. The majority of cases involve an autoimmune attack against AChR, but a limited number of patients are seronegative for AChR antibodies. Viral infection is incriminated as a trigger for MG occurrence, and in a limited number of reports, infection with SARS-CoV-2 was found to be associated with MG expression in humans. In this report, we describe case of seronegative generalized MG in a 2-year-old crossbred female dog associated with SARS-CoV-2 infection due to close exposure to an infected owner.
C1 [Musteata, Mihai; Borcea, Denis-Gabriel; Despa, Andreea; Stefanescu, Raluca] Ion Ionescu Brad Iasi Univ Life Sci, Neurol Serv, Fac Vet Med, Iasi 700489, Romania.
   [Ivanescu, Larisa] Ion Ionescu Brad Iasi Univ Life Sci, Parasitol Serv, Fac Vet Med, Iasi 700489, Romania.
   [Hritcu, Luminita Diana; Solcan, Gheorghe] Ion Ionescu Brad Iasi Univ Life Sci, Internal Med Clin, Fac Vet Med, Iasi 700489, Romania.
   [Baisan, Radu Andrei] Ion Ionescu Brad Iasi Univ Life Sci, Radiol Unit, Fac Vet Med, Iasi 700489, Romania.
   [Lacatus, Radu] Univ Agr Sci & Vet Med Cluj Napoca, Fac Vet Med, Cluj Napoca 400372, Romania.
RP Musteata, M (corresponding author), Ion Ionescu Brad Iasi Univ Life Sci, Neurol Serv, Fac Vet Med, Iasi 700489, Romania.
EM mihai.musteata@uaiasi.ro; borceadega@yahoo.com; andreeadespa@yahoo.com;
   raluca.stef@yahoo.ro; larisssa81@yahoo.com; lumidih@uaiasi.ro;
   baisan.andrei_mv@uaiasi.ro; rlacatus2003@yahoo.com; gsolcan@uaiasi.ro
OI Solcan, Gheorghe/0000-0002-3067-9574; Baisan, Radu
   Andrei/0000-0001-7054-4650
CR Bosco-Lauth AM, 2020, P NATL ACAD SCI USA, V117, P26382, DOI 10.1073/pnas.2013102117
   Brown S, 2007, J VET INTERN MED, V21, P542, DOI 10.1892/0891-6640(2007)21[542:GFTIEA]2.0.CO;2
   Canonne AM, 2021, J VET INTERN MED, V35, P1519, DOI 10.1111/jvim.16091
   Cavalcante P, 2012, CURR OPIN NEUROL, V25, P621, DOI 10.1097/WCO.0b013e328357a829
   Cavalcante P, 2011, AUTOIMMUN DIS, V2011, DOI 10.4061/2011/213092
   Chavez A, 2021, J PRIM CARE COMMUNIT, V12, DOI 10.1177/21501327211051933
   Cridge H, 2021, J VET EMERG CRIT CAR, V31, P647, DOI 10.1111/vec.13097
   Csuka D, 2012, EUR J NEUROL, V19, P842, DOI 10.1111/j.1468-1331.2011.03636.x
   Decaro N, 2021, EMERG INFECT DIS, V27, P1981, DOI 10.3201/eid2707.204959
   Forgash JT, 2021, J VET INTERN MED, V35, P2315, DOI 10.1111/jvim.16223
   Furlanello T, 2006, VET RES COMMUN, V30, P723, DOI 10.1007/s11259-006-3354-9
   Garden OA, 2019, J VET INTERN MED, V33, P313, DOI 10.1111/jvim.15441
   Grobben M, 2021, ELIFE, V10, DOI [10.7554/eLife.70330, 10.7554/eLife.70330.sa0, 10.7554/eLife.70330.sa1, 10.7554/eLife.70330.sa2]
   Guernier V, 2016, PARASITE VECTOR, V9, DOI 10.1186/s13071-016-1590-6
   Gunther M, 2021, FRONT VET SCI, V8, P57294, DOI 10.3389/fvets.2021.757294
   Huber M, 2020, FRONT NEUROL, V11, DOI 10.3389/fneur.2020.576153
   Hung WL, 2011, CLIN NEUROL NEUROSUR, V113, P672, DOI 10.1016/j.clineuro.2011.03.019
   Karimi N, 2021, CLIN NEUROL NEUROSUR, V208, DOI 10.1016/j.clineuro.2021.106834
   Lee DH, 2021, VIRUSES-BASEL, V13, DOI 10.3390/v13112141
   Littman MP, 2018, J VET INTERN MED, V32, P887, DOI 10.1111/jvim.15085
   MALIK R, 1991, VET CLIN N AM-SMALL, V21, P157, DOI 10.1016/S0195-5616(91)50016-4
   Medkour H, 2022, TRANSBOUND EMERG DIS, V69, pE823, DOI 10.1111/tbed.14359
   Mignan T, 2020, J VET INTERN MED, V34, P1707, DOI 10.1111/jvim.15855
   Mobasheri L, 2022, CYTOKINE, V154, DOI 10.1016/j.cyto.2022.155873
   Mosabah Amira A Abd El-rahman, 2012, J Egypt Soc Parasitol, V42, P71
   Paliwal VK, 2020, NEUROL SCI, V41, P3039, DOI 10.1007/s10072-020-04708-8
   Tazerji SS, 2020, J TRANSL MED, V18, DOI 10.1186/s12967-020-02534-2
   Shelton GD, 2010, VET CLIN PATH, V39, P278, DOI 10.1111/j.1939-165X.2010.00244.x
   Shelton GD, 2002, VET CLIN N AM-SMALL, V32, P189, DOI 10.1016/S0195-5616(03)00085-8
   Shelton GD, 1998, J SMALL ANIM PRACT, V39, P368, DOI 10.1111/j.1748-5827.1998.tb03734.x
   Shi JZ, 2020, SCIENCE, V368, P1016, DOI 10.1126/science.abb7015
   Sit THC, 2020, NATURE, V586, P776, DOI 10.1038/s41586-020-2334-5
   Speck S, 2007, VET MICROBIOL, V120, P132, DOI 10.1016/j.vetmic.2006.10.017
   Sriwastava S, 2021, J NEUROL, V268, P2690, DOI 10.1007/s00415-020-10263-1
   Stanciu GD, 2016, BMC VET RES, V12, DOI 10.1186/s12917-016-0729-1
   Viitanen SJ, 2017, J VET INTERN MED, V31, P124, DOI 10.1111/jvim.14631
   Watad A, 2021, VACCINES-BASEL, V9, DOI 10.3390/vaccines9050435
NR 37
TC 0
Z9 0
U1 0
U2 0
PU MDPI
PI BASEL
PA ST ALBAN-ANLAGE 66, CH-4052 BASEL, SWITZERLAND
EI 2306-7381
J9 VET SCI
JI Vet. Sci.
PD JUL
PY 2022
VL 9
IS 7
AR 318
DI 10.3390/vetsci9070318
PG 10
WC Veterinary Sciences
WE Science Citation Index Expanded (SCI-EXPANDED)
SC Veterinary Sciences
GA 3H4UQ
UT WOS:000832032900001
PM 35878335
OA gold, Green Published
DA 2022-10-25
ER

PT J
AU Fatehi, F
   Moradi, K
   Okhovat, AA
   Shojatalab, G
   Sedighi, B
   Boostani, R
   Sarraf, P
   Ashtiani, BH
   Ghasemi, M
   Moussavi, S
   Anjidani, N
   Nafissi, S
AF Fatehi, Farzad
   Moradi, Kamyar
   Okhovat, Ali Asghar
   Shojatalab, Ghazaleh
   Sedighi, Behnaz
   Boostani, Reza
   Sarraf, Payam
   Ashtiani, Bahram Haghi
   Ghasemi, Majid
   Moussavi, Soussan
   Anjidani, Nassim
   Nafissi, Shahriar
TI Zytux in Refractory Myasthenia Gravis: A Multicenter, Open-Labeled,
   Clinical Trial Study of Effectiveness and Safety of a Rituximab
   Biosimilar
SO FRONTIERS IN NEUROLOGY
LA English
DT Article
DE clinical response; myasthenia gravis; refractory; rituximab; zytux TM
ID DOUBLE-BLIND; EFFICACY; CYCLOPHOSPHAMIDE; MANAGEMENT; ACHR
AB Objectives: Myasthenia gravis (MG) is an immune-mediated neuromuscular disorder responsive to immunomodulatory treatments. 10-20% of MGs are not responsive to conventional first-line therapies. Here, we sought to investigate the efficacy and safety of rituximab therapy in the treatment of patients with refractory MG.
   Methods: In a 48-week, multicenter, open-labeled, prospective cohort setting, 34 participants with refractory MG were assigned to receive infusions of Zytux, which is a rituximab biosimilar, according to a validated protocol. Clinical, functional, and quality of life (QoL) measurements were recorded at baseline, and seven further visits using the Myasthenia Gravis Foundation of America (MGFA), Myasthenia Gravis Composite (MGC), Myasthenia Gravis Activities of Daily Living profile (MG-ADL), and Myasthenia Gravis Quality of Life (MGQoL-15) scales. Besides, the post-infusion side effects were systematically assessed throughout the study.
   Results: The correlation analysis performed by generalized estimating equations analysis represented a significant reduction of MGC, MG-ADL, and MGQoL-15 scores across the trial period. The subgroup analysis based on the patients' clinical status indicated a significant effect for the interaction between time and MGFA subtypes on MG-ADL score, MGC score, and pyridostigmine prednisolone dose, reflecting that the worse clinical condition was associated with a better response to rituximab. Finally, no serious adverse event was documented.
   Conclusions: Rituximab therapy could improve clinical, functional, and QoL in patients with refractory MG in a safe setting. Further investigations with larger sample size and a more extended follow-up period are warranted to confirm this finding.
C1 [Fatehi, Farzad; Moradi, Kamyar; Okhovat, Ali Asghar; Shojatalab, Ghazaleh; Nafissi, Shahriar] Univ Tehran Med Sci, Shariati Hosp, Neurol Dept, Tehran, Iran.
   [Okhovat, Ali Asghar] Univ Tehran Med Sci, Sina Hosp, Neurol Dept, Tehran, Iran.
   [Sedighi, Behnaz] Kerman Univ Med Sci, Shafa Hosp, Neurol Dept, Kerman, Iran.
   [Boostani, Reza] Mashhad Univ Med Sci, Ghaem Hosp, Neurol Dept, Mashhad, Razavi Khorasan, Iran.
   [Sarraf, Payam] Univ Tehran Med Sci, Neurol Dept, Imam Khomeini Hosp Complex, Tehran, Iran.
   [Sarraf, Payam] Univ Tehran Med Sci, Iranian Ctr Neurol Res, Tehran, Iran.
   [Ashtiani, Bahram Haghi] Iran Univ Med Sci, Firoozgar Hosp, Dept Neurol, Tehran, Iran.
   [Ghasemi, Majid] Isfahan Univ Med Sci, Kashani Hosp, Dept Neurol, Esfahan, Iran.
   [Moussavi, Soussan] Mashhad Univ Med Sci, Fac Med, Mashhad, Razavi Khorasan, Iran.
   [Anjidani, Nassim] Orchid Pharmed Co, Med Dept, Tehran, Iran.
RP Nafissi, S (corresponding author), Univ Tehran Med Sci, Shariati Hosp, Neurol Dept, Tehran, Iran.
EM nafisi@sina.tums.ac.ir
RI Fatehi, Farzad/AAM-7430-2020
OI Fatehi, Farzad/0000-0002-6774-7825
FU Aryogen Pharmaceutical Company
FX This study was funded by Aryogen Pharmaceutical Company.
CR Anderson D, 2016, ANN CLIN TRANSL NEUR, V3, P552, DOI 10.1002/acn3.314
   Beecher G, 2018, MUSCLE NERVE, V58, P452, DOI 10.1002/mus.26156
   Burns TM, 2010, NEUROLOGY, V74, P1434, DOI 10.1212/WNL.0b013e3181dc1b1e
   Burns TM, 2008, MUSCLE NERVE, V38, P1553, DOI 10.1002/mus.21185
   Buzzard KA, 2015, MUSCLE NERVE, V52, P204, DOI 10.1002/mus.24536
   Choi K, 2019, THER ADV NEUROL DISO, V12, DOI 10.1177/1756286419871187
   Cohen SB, 2006, ARTHRITIS RHEUM-US, V54, P2793, DOI 10.1002/art.22025
   Collongues N, 2012, MUSCLE NERVE, V46, P687, DOI 10.1002/mus.23412
   Di Stefano V, 2020, J NEUROL NEUROSUR PS, V91, P392, DOI 10.1136/jnnp-2019-322606
   Diaz-Manera J, 2012, NEUROLOGY, V78, P189, DOI 10.1212/WNL.0b013e3182407982
   Gilhus NE, 2015, LANCET NEUROL, V14, P1023, DOI 10.1016/S1474-4422(15)00145-3
   Grob D, 2008, MUSCLE NERVE, V37, P141, DOI 10.1002/mus.20950
   Harrison AM, 2014, CTS-CLIN TRANSL SCI, V7, P82, DOI 10.1111/cts.12111
   Hewett K, 2018, NEUROLOGY, V90, pE1425, DOI 10.1212/WNL.0000000000005323
   Howard JF, 2017, LANCET NEUROL, V16, P976, DOI 10.1016/S1474-4422(17)30369-1
   Illa I, 2008, J NEUROIMMUNOL, V201, P90, DOI 10.1016/j.jneuroim.2008.04.039
   Iorio R, 2015, J NEUROL, V262, P1115, DOI 10.1007/s00415-014-7532-3
   Jaretzki A, 2000, NEUROLOGY, V55, P16, DOI 10.1212/WNL.55.1.16
   Jing SS, 2017, J NEUROIMMUNOL, V311, P14, DOI 10.1016/j.jneuroim.2017.05.021
   Kaegi C, 2019, FRONT IMMUNOL, V10, DOI 10.3389/fimmu.2019.01990
   Kisabay A, 2022, ACTA NEUROL BELG, V122, P337, DOI 10.1007/s13760-020-01582-1
   Landon-Cardinal Oceane, 2018, J Neuromuscul Dis, V5, P241, DOI 10.3233/JND-180300
   Mantegazza R, 2018, THER ADV NEUROL DISO, V11, P1, DOI 10.1177/1756285617749134
   Nowak Richard J, 2011, Ther Adv Neurol Disord, V4, P259, DOI 10.1177/1756285611411503
   Ostovan VR, 2016, MUSCLE NERVE, V54, P65, DOI 10.1002/mus.25002
   Peres Joao, 2017, Porto Biomed J, V2, P81, DOI 10.1016/j.pbj.2017.02.002
   Sanders DB, 2016, NEUROLOGY, V87, P419, DOI 10.1212/WNL.0000000000002790
   Schneider-Gold C, 2019, THER ADV NEUROL DISO, V12, DOI 10.1177/1756286419832242
   Silvestri Nicholas J, 2014, J Clin Neuromuscul Dis, V15, P167, DOI 10.1097/CND.0000000000000034
   Singh N, 2019, J NEUROL, V266, P1596, DOI 10.1007/s00415-019-09296-y
   Specks U, 2013, NEW ENGL J MED, V369, P417, DOI 10.1056/NEJMoa1213277
   Stone JH, 2010, NEW ENGL J MED, V363, P221, DOI 10.1056/NEJMoa0909905
   Suh Joome, 2013, Yale Journal of Biology and Medicine, V86, P255
   Tandan R, 2017, MUSCLE NERVE, V56, P185, DOI 10.1002/mus.25597
   Toogeh Gholamreza, 2018, Int J Hematol Oncol Stem Cell Res, V12, P84
   Topakian R, 2019, J NEUROL, V266, P699, DOI 10.1007/s00415-019-09191-6
   Wang M., 2014, ADV STAT, V2014, P6438, DOI [10.1155/2014/303728, DOI 10.1155/2014/303728]
   Wolfe GI, 1999, NEUROLOGY, V52, P1487, DOI 10.1212/WNL.52.7.1487
   World Med Assoc, 2013, JAMA-J AM MED ASSOC, V310, P2191, DOI 10.1001/jama.2013.281053
   Zaja F, 2000, NEUROLOGY, V55, P1062, DOI 10.1212/WNL.55.7.1062-a
   Zebardast N, 2010, MUSCLE NERVE, V41, P375, DOI 10.1002/mus.21521
NR 41
TC 1
Z9 1
U1 0
U2 0
PU FRONTIERS MEDIA SA
PI LAUSANNE
PA AVENUE DU TRIBUNAL FEDERAL 34, LAUSANNE, CH-1015, SWITZERLAND
SN 1664-2295
J9 FRONT NEUROL
JI Front. Neurol.
PD AUG 26
PY 2021
VL 12
AR 682622
DI 10.3389/fneur.2021.682622
PG 10
WC Clinical Neurology; Neurosciences
WE Science Citation Index Expanded (SCI-EXPANDED)
SC Neurosciences & Neurology
GA UU0MY
UT WOS:000698500800001
PM 34512504
OA gold, Green Published
DA 2022-10-25
ER

PT J
AU GUNN, HC
   HIESTAND, PC
   HANGLOW, AC
AF GUNN, HC
   HIESTAND, PC
   HANGLOW, AC
TI CICLOSPORIN TREATMENT IN EXPERIMENTAL AUTOIMMUNE MYASTHENIA-GRAVIS
SO MONOGRAPHS IN ALLERGY
LA English
DT Article
C1 ROBARTS RES INST,LONDON,ONTARIO,CANADA.
   SANDOZ LTD,PRECLIN RES,CH-4002 BASEL,SWITZERLAND.
   MCMASTER UNIV,HAMILTON L8S 4L8,ONTARIO,CANADA.
CR BARAN D, 1986, CLIN NEPHROL S1, V25, P175
   BERDEN JHM, 1986, SCAND J IMMUNOL, V24, P405, DOI 10.1111/j.1365-3083.1986.tb02128.x
   BOLTON C, 1982, CLIN EXP IMMUNOL, V47, P127
   BOLTON C, 1982, J NEUROL SCI, V56, P147, DOI 10.1016/0022-510X(82)90138-1
   Borel J F, 1981, Triangle, V20, P97
   BOREL JF, 1977, IMMUNOLOGY, V32, P1017
   BOREL JF, 1976, AGENTS ACTIONS, V6, P468, DOI 10.1007/BF01973261
   BOREL JF, 1986, ANN NY ACAD SCI, V475, P307, DOI 10.1111/j.1749-6632.1986.tb20879.x
   BOREL JF, 1981, TRANSPLANT P, V13, P344
   BOREL JF, 1978, EUR J RHEUMATOL INFL, V1, P237
   BOREL JF, 1981, TRANSPLANT CLIN IMM, V13, P3
   BOREL JF, 1985, ADV INFLAM RES, V11, P277
   BOWLES C A, 1983, Arthritis and Rheumatism, V26, pS52
   BOWLES C A, 1983, Arthritis and Rheumatism, V26, pS76
   CATTRAN DC, 1985, KIDNEY INT, V27, P207
   COX KO, 1983, CLIN IMMUNOL IMMUNOP, V28, P90, DOI 10.1016/0090-1229(83)90191-5
   DRACHMAN DB, 1985, CLIN IMMUNOL IMMUNOP, V34, P174, DOI 10.1016/0090-1229(85)90022-4
   DUNN DC, 1979, TRANSPLANTATION, V27, P359, DOI 10.1097/00007890-197905000-00018
   FREDANE LM, 1983, TRANSPLANT P, V15, P2909
   FULPIUS BW, 1981, MEMBRANE PROTEINS, P70
   GLAZIER A, 1983, J EXP MED, V158, P1, DOI 10.1084/jem.158.1.1
   GREEN CJ, 1979, LANCET, V2, P123
   GUNN HC, 1986, CLIN EXP IMMUNOL, V64, P234
   GUNN HC, 1986, CLIN EXP IMMUNOL, V64, P225
   HASSMAN RA, 1985, CLIN EXP IMMUNOL, V59, P10
   HENDERSON B, 1984, CLIN EXP IMMUNOL, V57, P51
   HIESTAND PC, 1985, IMMUNOLOGY, V55, P249
   HINRICHS DJ, 1983, CELL IMMUNOL, V77, P202, DOI 10.1016/0008-8749(83)90020-5
   HOMAN WP, 1980, TRANSPLANTATION, V29, P361, DOI 10.1097/00007890-198005000-00003
   ISRAELBIET D, 1983, CLIN EXP IMMUNOL, V54, P359
   JONES MG, 1983, TRANSPLANT P, V15, P2904
   JONES MG, 1985, CLIN EXP IMMUNOL, V59, P1
   KAIBARA N, 1983, J EXP MED, V158, P2007, DOI 10.1084/jem.158.6.2007
   KING RHM, 1983, ACTA NEUROPATHOL, V59, P262, DOI 10.1007/BF00691491
   KOLB H, 1985, DIABETES RES CLIN EX, V2, P191
   LIKE AA, 1984, AM J PATHOL, V117, P92
   MCGREGOR AM, 1983, LIFE SCI, V32, P97, DOI 10.1016/0024-3205(83)90177-7
   MORI Y, 1986, DIABETOLOGIA, V29, P244, DOI 10.1007/BF00454884
   MOUNTZ JD, 1987, J IMMUNOL, V138, P157
   NUSSENBLATT RB, 1981, J CLIN INVEST, V67, P1228, DOI 10.1172/JCI110138
   NUSSENBLATT RB, 1983, INT ARCH ALLER A IMM, V70, P289, DOI 10.1159/000233339
   RYFFEL B, 1982, IMMUNOBIOLOGY, V163, P470, DOI 10.1016/S0171-2985(82)80061-2
   SCHINDLER R, 1985, CICLOSPORIN AUTOIMMU
   STILES GL, 1983, BIOCHEM PHARMACOL, V32, P69, DOI 10.1016/0006-2952(83)90654-8
   TOMKINS C, 1980, NEUROPATH APPL NEURO, V6, P240
   VIALETTES B, 1983, J CLIN LAB IMMUNOL, V10, P35
   VLADUTIU AO, 1983, TRANSPLANTATION, V35, P518
   VONGRAFFENRIED B, 1985, CICLOSPORIN AUTOIMMU, P59
   WICK G, 1982, EUR J IMMUNOL, V12, P877, DOI 10.1002/eji.1830121014
   WOFSY D, 1985, J EXP MED, V161, P378, DOI 10.1084/jem.161.2.378
   YOCUM D E, 1985, Arthritis and Rheumatism, V28, pS82
NR 51
TC 4
Z9 4
U1 0
U2 0
PU KARGER
PI BASEL
PA ALLSCHWILERSTRASSE 10, CH-4009 BASEL, SWITZERLAND
SN 0077-0760
J9 MONOGR ALLERGY
JI Monogr. Allergy
PY 1988
VL 25
BP 96
EP 107
PG 12
WC Allergy
WE Science Citation Index Expanded (SCI-EXPANDED)
SC Allergy
GA Q3058
UT WOS:A1988Q305800010
PM 3262820
DA 2022-10-25
ER

PT J
AU STORMMATHISEN, A
AF STORMMATHISEN, A
TI EPIDEMIOLOGICAL ASPECTS OF MYASTHENIA-GRAVIS IN NORWAY
SO ACTA NEUROLOGICA SCANDINAVICA
LA English
DT Article
RP STORMMATHISEN, A (corresponding author), NATL HOSP NORWAY,DEPT NEUROL,OSLO,NORWAY.
CR KURLAND L, 1973, EPIDEMIOLOGY NEUROLO, P144
   Kurtzke J F, 1978, Adv Neurol, V19, P545
NR 2
TC 0
Z9 0
U1 0
U2 1
PU MUNKSGAARD INT PUBL LTD
PI COPENHAGEN
PA 35 NORRE SOGADE, PO BOX 2148, DK-1016 COPENHAGEN, DENMARK
SN 0001-6314
J9 ACTA NEUROL SCAND
JI Acta Neurol. Scand.
PY 1982
VL 65
SU 90
BP 135
EP 136
PG 2
WC Clinical Neurology
WE Science Citation Index Expanded (SCI-EXPANDED)
SC Neurosciences & Neurology
GA NV834
UT WOS:A1982NV83400044
DA 2022-10-25
ER

PT J
AU ALMON, RR
   APPEL, SH
AF ALMON, RR
   APPEL, SH
TI SERUM ACETYLCHOLINE-RECEPTOR ANTIBODIES IN MYASTHENIA-GRAVIS
SO ANNALS OF THE NEW YORK ACADEMY OF SCIENCES
LA English
DT Article
C1 DUKE UNIV, MED CTR, DEPT MED, DIV NEUROL, DURHAM, NC 27710 USA.
CR ABDOU NI, 1974, NEW ENGL J MED, V291, P1271, DOI 10.1056/NEJM197412122912403
   AHARONOV A, 1975, P NATL ACAD SCI USA, V72, P1456, DOI 10.1073/pnas.72.4.1456
   ALMON RR, 1975, BIOCHIM BIOPHYS ACTA, V393, P66, DOI 10.1016/0005-2795(75)90217-2
   ALMON RR, 1974, SCIENCE, V186, P55, DOI 10.1126/science.186.4158.55
   ALMON RR, 1975, FED PROC, V34, P307
   ANDREW CG, 1973, J BIOL CHEM, V248, P5156
   APPEL SH, 1975, NEW ENGL J MED, V293, P760, DOI 10.1056/NEJM197510092931508
   ARMSTRONG RM, 1973, NEUROLOGY, V23, P1078, DOI 10.1212/WNL.23.10.1078
   BENDER AN, 1975, LANCET, V1, P607
   BERGSTROM K, 1973, EUR NEUROL, V9, P157, DOI 10.1159/000114221
   CASTLEMAN B, 1966, ANN NY ACAD SCI, V135, P496, DOI 10.1111/j.1749-6632.1966.tb45497.x
   COTRUFO R, 1973, EXP NEUROL, V39, P58, DOI 10.1016/0014-4886(73)90041-1
   DESMEDT JE, 1958, NATURE, V182, P1673, DOI 10.1038/1821673a0
   ELMQVIST D, 1964, J PHYSIOL-LONDON, V174, P417, DOI 10.1113/jphysiol.1964.sp007495
   ELMQVIST D, 1965, ACTA PHYSIOL SCAND, VS 64, P5
   ENGEL AG, 1971, ANN NY ACAD SCI, V183, P46, DOI 10.1111/j.1749-6632.1971.tb30741.x
   FAMBROUGH DM, 1973, SCIENCE, V182, P293, DOI 10.1126/science.182.4109.293
   GROB D, 1971, ANN NY ACAD SCI, V183, P248, DOI 10.1111/j.1749-6632.1971.tb30756.x
   MICHAELSON D, 1974, ARCH BIOCHEM BIOPHYS, V165, P796, DOI 10.1016/0003-9861(74)90309-9
   PATRICK J, 1973, SCIENCE, V180, P871, DOI 10.1126/science.180.4088.871
   SATYAMURTI S, 1975, SCIENCE, V187, P955, DOI 10.1126/science.1145181
   Simpson JA, 1960, SCOT MED J, V5, P419, DOI [DOI 10.1177/003693306000501001, 10.1177/003693306000501001]
   Strauss A J, 1968, Adv Intern Med, V14, P241
   WOOLF AL, 1966, ANN NY ACAD SCI, V135, P35, DOI 10.1111/j.1749-6632.1966.tb45461.x
NR 24
TC 42
Z9 42
U1 0
U2 0
PU WILEY
PI HOBOKEN
PA 111 RIVER ST, HOBOKEN 07030-5774, NJ USA
SN 0077-8923
J9 ANN NY ACAD SCI
JI Ann.NY Acad.Sci.
PY 1976
VL 274
IS MAY28
BP 235
EP 243
DI 10.1111/j.1749-6632.1976.tb47689.x
PG 9
WC Multidisciplinary Sciences
WE Science Citation Index Expanded (SCI-EXPANDED)
SC Science & Technology - Other Topics
GA BV364
UT WOS:A1976BV36400017
PM 786109
DA 2022-10-25
ER

PT J
AU KAPETANSKY, DI
AF KAPETANSKY, DI
TI SURGICAL CORRECTION OF BLEPHAROPTOSIS IN MYASTHENIA-GRAVIS
SO AMERICAN JOURNAL OF OPHTHALMOLOGY
LA English
DT Article
CR Blalock A, 1944, J THORAC SURG, V13, P316
   CALLAHAN A, 1966, RECONSTRUCTIVE SURGE, P114
   COGAN DG, 1965, ARCH OPHTHALMOL-CHIC, V74, P217, DOI 10.1001/archopht.1965.00970040219016
   COGAN DG, 1970, NEUROLOGY OCULAR MUS, P37
   GILES CL, 1961, AM J OPHTHALMOL, V52, P331, DOI 10.1016/0002-9394(61)90729-2
   GROB D, 1953, JAMA-J AM MED ASSOC, V13, P529
   HARVEY AM, 1948, B NEW YORK ACAD MED, V24, P505
   KEYNES G, 1949, Br Med J, V2, P611
   McEachern D, 1943, MEDICINE, V22, P1
   REESE RG, 1924, ARCH OPHTHALMOL-CHIC, V53, P126
NR 10
TC 6
Z9 6
U1 0
U2 0
PU ELSEVIER SCIENCE INC
PI NEW YORK
PA 360 PARK AVE SOUTH, NEW YORK, NY 10010-1710 USA
SN 0002-9394
EI 1879-1891
J9 AM J OPHTHALMOL
JI Am. J. Ophthalmol.
PY 1972
VL 74
IS 5
BP 818
EP +
DI 10.1016/0002-9394(72)91201-9
PG 1
WC Ophthalmology
WE Science Citation Index Expanded (SCI-EXPANDED)
SC Ophthalmology
GA O0946
UT WOS:A1972O094600003
PM 4644732
DA 2022-10-25
ER

PT J
AU BENENDOK.B
AF BENENDOK.B
TI DIAGNOSTIC PNEUMOMEDIASTINOGRAPHY IN CASES OF MYASTHENIA GRAVIS
SO POLISH REVIEW OF RADIOLOGY AND NUCLEAR MEDICINE
LA English
DT Article
CR BARIETY M, 1953, J Fr Med Chir Thorac, V7, P126
   BOREK Z, 1960, DIAGNOSTICKE PNEUMOM
   COCCHI U, 1957, RETROPNEUMOPERITONEU
   GUNTHER O, 1965, RADIOLOGIA DIAGNOSTI, V6, P733
   HARE WSC, 1963, LANCET, V1, P746
   HENSON RA, 1965, BRAIN, V88, P11, DOI 10.1093/brain/88.1.11
   HURVITZ AJ, 1965, DISEASES CHEST, V47, P595
   IRVINE WJ, 1965, LANCET, V1, P996
   KEMPHARPER R A, 1965, Clin Radiol, V16, P97, DOI 10.1016/S0009-9260(65)80001-0
   KREELL, 1964, CLIN RADIOLOGY, V15, P219
   LISSNER J, 1959, Fortschr Geb Rontgenstr Nuklearmed, V91, P445
   MUKHIN B, 1963, KLINICHESKAYA MEDITS, V41, P84
   PALUBINSKAS AJ, 1958, RADIOLOGY, V70, P851, DOI 10.1148/70.6.851
   RUDNIK J, 1956, POSTEPY RADIOLOGII, V2, P46
   SIMPSON J, 1964, AJ NEUROLOGY NEUROSU, V27, P485
   TAPIOVARA, 1955, ACTA RADIOLOGICA, V43, P104
   THIBAULT P, 1964, POUMON COEUR, V2, P407
   ZELDOWICZ LR, 1965, CAN MED ASSOC J, V93, P189
NR 18
TC 0
Z9 0
U1 0
U2 0
PU WYDAWNICTWO LEKARSKIE P Z W L
PI WARSAW
PA DLUGA 38-40, 00-238 WARSAW, POLAND
J9 POL REV RADIOL NUCL
PY 1967
VL 31
IS 1
BP 51
EP &
PG 0
WC Radiology, Nuclear Medicine & Medical Imaging
WE Science Citation Index Expanded (SCI-EXPANDED)
SC Radiology, Nuclear Medicine & Medical Imaging
GA C5481
UT WOS:A1967C548100008
DA 2022-10-25
ER

PT J
AU FLACKE, W
   CAVINESS, VS
   SAMAHA, FG
AF FLACKE, W
   CAVINESS, VS
   SAMAHA, FG
TI TREATMENT OF MYASTHENIA GRAVIS WITH GERMINE DIACETATE
SO NEW ENGLAND JOURNAL OF MEDICINE
LA English
DT Article
CR DRILL VA, 1958, PHARMACOLOGY MEDI ED, P515
   FENG T. P., 1941, CHINESE JOUR PHYSIOL, V16, P143
   FLACKE W, 1962, J PHARMACOL EXP THER, V137, P62
   FLACKE W, 1963, J PHARMACOL EXP THER, V141, P230
   FLACKE W, 1961, ARCH EXP PATHOL PH, V240, P369
   FORSTER R, 1933, MED KLIN, V29, P993
   HOFMANN WW, 1958, NEUROLOGY, V8, P917, DOI 10.1212/WNL.8.12.917
   KRAYER O, 1946, PHYSIOL REV, V26, P383, DOI 10.1152/physrev.1946.26.3.383
   KRAYER O, 1958, PHARMACOLOGY MEDICIN, P515
   Kroll FW, 1934, ARCH PSYCHIAT NERVEN, V102, P284, DOI 10.1007/BF01813812
   KUPCHAN SM, 1961, J PHARM SCI, V50, P273, DOI 10.1002/jps.2600500402
   KUPCHAN SM, 1959, J AM CHEM SOC, V81, P1913, DOI 10.1021/ja01517a033
   MEILMAN E, 1959, HYPERTENSION, P395
   MORGAN KJ, 1958, Q REV CHEM SOC, V12, P34, DOI 10.1039/qr9581200034
   MOYER J, 1959, HYPERTENSION      ED, P395
   SCHWAB RS, 1960, CLIN PHARMACOL THER, V1, P319
   VIETS HR, 1955, AM J MED, V19, P658, DOI 10.1016/S0002-9343(55)80002-2
   [No title captured]
NR 18
TC 35
Z9 35
U1 0
U2 0
PU MASSACHUSETTS MEDICAL SOC
PI WALTHAM
PA WALTHAM WOODS, 860 WINTER ST, WALTHAM, MA 02451-1413
SN 0028-4793
J9 NEW ENGL J MED
JI N. Engl. J. Med.
PY 1966
VL 275
IS 22
BP 1207
EP +
DI 10.1056/NEJM196612012752201
PG 0
WC Medicine, General & Internal
WE Science Citation Index Expanded (SCI-EXPANDED)
SC General & Internal Medicine
GA 85557
UT WOS:A19668555700001
PM 5921854
DA 2022-10-25
ER

PT J
AU Richardson, D
AF Richardson, Danielle
TI Acquired myasthenia gravis in a poodle
SO CANADIAN VETERINARY JOURNAL-REVUE VETERINAIRE CANADIENNE
LA English
DT Article
ID MUSCLE
AB An 11-year-old, spayed female, teacup poodle was evaluated for a chronic cough, lethargy, hindlimb weakness, and reluctance to exercise. Thoracic radiographs revealed megaesophagus and aspiration pneumonia. Serum antibodies against acetylcholine receptors confirmed the diagnosis of myasthenia gravis. The unusual clinical history and case outcome are discussed.
C1 Univ Guelph, Ontario Vet Coll, Dept Clin Studies, Guelph, ON N1G 2W1, Canada.
RP Richardson, D (corresponding author), Univ Guelph, Ontario Vet Coll, Dept Clin Studies, Guelph, ON N1G 2W1, Canada.
EM richard@uoguelph.ca
CR Bexfield NH, 2006, J VET INTERN MED, V20, P1487, DOI 10.1892/0891-6640(2006)20[1487:MOMGUC]2.0.CO;2
   Dewey CW, 1999, J AM ANIM HOSP ASSOC, V35, P396, DOI 10.5326/15473317-35-5-396
   Dewey CW, 1997, COMP CONT EDUC PRACT, V19, P1340
   Dewey CW, 1997, J VET INTERN MED, V11, P50, DOI 10.1111/j.1939-1676.1997.tb00073.x
   King LG, 1998, J AM VET MED ASSOC, V212, P830
   LEWIS RM, 1994, VET CLIN N AM-SMALL, V24, P703, DOI 10.1016/S0195-5616(94)50079-2
   McKiernan BC, 2000, VET CLIN N AM-SMALL, V30, P1267, DOI 10.1016/S0195-5616(00)06006-X
   Shelton GD, 2002, VET CLIN N AM-SMALL, V32, P189, DOI 10.1016/S0195-5616(03)00085-8
   SHELTON GD, 1990, J VET INTERN MED, V4, P281, DOI 10.1111/j.1939-1676.1990.tb03124.x
   Shelton GD, 2001, NEUROLOGY, V57, P2139, DOI 10.1212/WNL.57.11.2139
   Taylor SM, 2000, VET CLIN N AM-SMALL, V30, P59, DOI 10.1016/S0195-5616(00)50003-5
NR 11
TC 3
Z9 5
U1 0
U2 23
PU CANADIAN VET MED ASSOC
PI OTTAWA
PA 339 BOOTH ST, OTTAWA, ONTARIO K1R 7K1, CANADA
SN 0008-5286
J9 CAN VET J
JI Can. Vet. J.-Rev. Vet. Can.
PD FEB
PY 2011
VL 52
IS 2
BP 169
EP 172
PG 4
WC Veterinary Sciences
WE Science Citation Index Expanded (SCI-EXPANDED)
SC Veterinary Sciences
GA 723XH
UT WOS:000287540200009
PM 21532824
DA 2022-10-25
ER

PT J
AU WULLENWEBER, M
   SCHNEIDER, U
   HAGENAH, R
AF WULLENWEBER, M
   SCHNEIDER, U
   HAGENAH, R
TI MYASTHENIA-GRAVIS ASSOCIATED WITH AIDS AND NEUROSYPHILIS
SO NERVENARZT
LA German
DT Article
DE MYASTHENIA GRAVIS; AIDS; NEUROSYPHILIS
ID INFECTION; DEFICIENCY; DISEASES
AB The co-occurrence of myasthenia gravis and AIDS in a 38 year old drug addict with HIV-infection is reported. The diagnosis ''myasthenia gravis'' is based on clinical features with muscle weakness worsening with exercise and depending on the time of day, and secondly on the result of electrophysiological tests, with a typical decrement in repetitive nerve conduction study, and on the presence of antibodies to acetylcholine receptors. A co-existing neurosyphilis was treated intravenously with penicillin G, resulting in good improvement of the associated myopathy. The remaining muscle weakness responded well to treatment with pyridostigmine bromide started after the end of the antibiotic therapy. A tumor in the anterior mediastinum measuring 3 by 2 cm was diagnosed by CT scan and removed, histology showed normal thymus tissue. After operation the patient became asymptomatic on treatment with low dosage pyridostigmine (3x30 mg). The association of myasthenia gravis with AIDS may derive from an alteration of the immune system based on changes in the thymus gland. Differential diagnosis in AIDS patients with generalized weakness should include a myasthenic reaction.
RP WULLENWEBER, M (corresponding author), DIAKONIEKRANKENHAUS,NEUROL KLIN,NEUROL ABT,W-2720 ROTENBURG,GERMANY.
CR ARDMAN B, 1990, J EXP MED, V172, P1151, DOI 10.1084/jem.172.4.1151
   DALAKAS MC, 1988, ANN NEUROL S, V23, P38
   EDELMAN AS, 1989, FASEB J, V3, P22, DOI 10.1096/fasebj.3.1.2562947
   ENZENSBERGER W, 1991, AIDS VORSTADIEN
   FELGENHAUER K, 1988, HIV NERVOUS SYSTEM
   FERARU ER, 1990, NEUROLOGY, V40, P541, DOI 10.1212/WNL.40.3_Part_1.541
   JERUSALEM F, 1991, MUSKELERKRANKUNGEN
   KAYE BR, 1989, ANN INTERN MED, V111, P158, DOI 10.7326/0003-4819-111-2-158
   MARTINI L, 1991, REV NEUROL, V147, P395
   MULLER F, 1988, J NEUROL, V235, P252, DOI 10.1007/BF00314359
   SCHIELKE E, 1991, AIDS VORSTADIEN
   SCHUURMAN HJ, 1989, AM J PATHOL, V134, P1329
   WESSEL HB, 1987, PEDIATR NEUROL, V3, P238, DOI 10.1016/0887-8994(87)90027-0
   WILEY CA, 1989, FASEB J, V3, P2503, DOI 10.1096/fasebj.3.13.2553521
NR 14
TC 9
Z9 9
U1 0
U2 2
PU SPRINGER VERLAG
PI NEW YORK
PA 175 FIFTH AVE, NEW YORK, NY 10010
SN 0028-2804
J9 NERVENARZT
JI Nervenarzt
PD APR
PY 1993
VL 64
IS 4
BP 273
EP 277
PG 5
WC Clinical Neurology; Psychiatry
WE Science Citation Index Expanded (SCI-EXPANDED)
SC Neurosciences & Neurology; Psychiatry
GA KZ323
UT WOS:A1993KZ32300012
PM 8506018
DA 2022-10-25
ER

PT S
AU Agius, MA
   Twaddle, GM
   Fairclough, RH
AF Agius, MA
   Twaddle, GM
   Fairclough, RH
BE Richman, DP
TI Epitope spreading in experimental autoimmune myasthenia gravis
SO MYASTHENIA GRAVIS AND RELATED DISEASES: DISORDERS OF THE NEUROMUSCULAR
   JUNCTION
SE Annals of the New York Academy of Sciences
LA English
DT Article; Proceedings Paper
CT 9th International Conference on Myasthenia Gravis and Related Disorders
CY MAY 07-10, 1997
CL SANTA MONICA, CA
SP New York Acad Sci, Myasthenia Gravis Fdn Amer Inc, Calif Chapter, Natl Inst Neurol Disorders & Stroke, Bayer Corp, Pharm Div, ICN Pharm, Jerome Fdn, Olsten Hlth Serv, Ultracare Home Hlth, Alpha Therapeut Serv, Broadway Fed Saving & Loan Assoc, Home Savings Bank Amer, Long Beach Branch, Ironworkers Local 433, Los Angeles, Calif, La Jolla Pharm Co, Merrill Lynch Pierce Fenner & Smith, Myasthenia Fdn Amer Inc, Orange Cty Auxiliary, Calif Chapter, San Gabriel Valley Auxiliary, Calif Chapter, Wellcome Trust
C1 Univ Calif Davis, Dept Neurol, Davis, CA 95615 USA.
   Northwestern Univ, Evanston Hosp, Dept Cell Biol, Evanston, IL 60201 USA.
RP Agius, MA (corresponding author), Univ Calif Davis, Dept Neurol, Davis, CA 95615 USA.
CR Vanderlugt CJ, 1996, CURR OPIN IMMUNOL, V8, P831, DOI 10.1016/S0952-7915(96)80012-4
NR 1
TC 10
Z9 10
U1 0
U2 2
PU NEW YORK ACAD SCIENCES
PI NEW YORK
PA 2 EAST 63RD ST, NEW YORK, NY 10021 USA
SN 0077-8923
BN 1-57331-119-7
J9 ANN NY ACAD SCI
JI Ann.NY Acad.Sci.
PY 1998
VL 841
BP 365
EP 367
DI 10.1111/j.1749-6632.1998.tb10948.x
PG 3
WC Multidisciplinary Sciences; Clinical Neurology; Neurosciences
WE Conference Proceedings Citation Index - Science (CPCI-S); Science Citation Index Expanded (SCI-EXPANDED)
SC Science & Technology - Other Topics; Neurosciences & Neurology
GA BL26B
UT WOS:000074924900045
PM 9668260
DA 2022-10-25
ER

PT J
AU INDERBITZI, R
   GLUTZ, L
   NACHBUR, B
AF INDERBITZI, R
   GLUTZ, L
   NACHBUR, B
TI THYMECTOMY IN THE TREATMENT OF MYASTHENIA-GRAVIS
SO SCHWEIZERISCHE MEDIZINISCHE WOCHENSCHRIFT
LA German
DT Article
C1 UNIV BERN,INSELSPITAL,THORAX HERZ & GEFASSCHIRURG KLIN,CH-3010 BERN,SWITZERLAND.
   UNIV BERN,NEUROL KLIN,CH-3000 BERN,SWITZERLAND.
CR AUSTIN EH, 1983, ANN THORAC SURG, V35, P548, DOI 10.1016/S0003-4975(10)60432-8
   Blalock A, 1939, ANN SURG, V110, P544, DOI 10.1097/00000658-193910000-00005
   BUCKINGHAM JM, 1976, ANN SURG, V184, P453, DOI 10.1097/00000658-197610000-00008
   CASTLEMAN B, 1966, ANN NY ACAD SCI, V135, P496, DOI 10.1111/j.1749-6632.1966.tb45497.x
   DONNELLY RJ, 1984, ANN ROY COLL SURG, V66, P305
   GENKINS G, 1975, AM J MED, V58, P517, DOI 10.1016/0002-9343(75)90125-4
   GRACEY DR, 1984, CHEST, V86, P67, DOI 10.1378/chest.86.1.67
   HANKINS JR, 1985, ANN SURG, V201, P618, DOI 10.1097/00000658-198505000-00011
   KIRSCHNER PA, 1971, MEDIASTINOSCOPY, P85
   MASAOKA A, 1982, NEUROLOGY, V32, P83, DOI 10.1212/WNL.32.1.83
   MASAOKA A, 1981, ANN NY ACAD SCI, V377, P755, DOI 10.1111/j.1749-6632.1981.tb33773.x
   MONDEN Y, 1984, ANN THORAC SURG, V38, P287, DOI 10.1016/S0003-4975(10)62253-9
   MONDEN Y, 1984, ANN THORAC SURG, V38, P46, DOI 10.1016/S0003-4975(10)62185-6
   MULDER DG, 1983, AM J SURG, V146, P61, DOI 10.1016/0002-9610(83)90260-X
   NAMBA T, 1978, MEDICINE, V57, P411, DOI 10.1097/00005792-197809000-00002
   OOSTERHUIS HJ, 1981, ANN NY ACAD SCI, V377, P678, DOI 10.1111/j.1749-6632.1981.tb33766.x
   OSSERMAN KE, 1971, MT SINAI J MED, V38, P497
   PALETTO AE, 1982, INT SURG, V67, P13
   PAPATESTAS AE, 1971, AM J MED, V50, P465, DOI 10.1016/0002-9343(71)90336-6
   PERLO VP, 1966, NEUROLOGY, V16, P431, DOI 10.1212/WNL.16.5.431
   PERLO VP, 1971, ANN NY ACAD SCI, V183, P308, DOI 10.1111/j.1749-6632.1971.tb30761.x
   ROBINSON CLN, 1983, ANN ROY COLL SURG, V65, P145
   RODRIGUEZ M, 1983, ANN NEUROL, V13, P504, DOI 10.1002/ana.410130506
   SLATER G, 1982, AM J SURG, V144, P254, DOI 10.1016/0002-9610(82)90520-7
NR 24
TC 6
Z9 6
U1 0
U2 0
PU SCHWABE & CO AG VERLAG
PI MUTTENZ 1
PA FARNSBURGERSTRASSE 8, CH-4132 MUTTENZ 1, SWITZERLAND
SN 0036-7672
J9 SCHWEIZ MED WSCHR
JI Schweiz. Med. Wochenschr.
PD SEP 20
PY 1986
VL 116
IS 38
BP 1297
EP 1302
PG 6
WC Medicine, General & Internal
WE Science Citation Index Expanded (SCI-EXPANDED)
SC General & Internal Medicine
GA E0483
UT WOS:A1986E048300002
PM 3775336
DA 2022-10-25
ER

PT J
AU WADE, A
   KASSIR, M
   NDIAYE, IP
AF WADE, A
   KASSIR, M
   NDIAYE, IP
TI OCULAR SIGNS AND SYMPTOMS OF MYASTHENIA-GRAVIS
SO JOURNAL FRANCAIS D OPHTALMOLOGIE
LA French
DT Article
RP WADE, A (corresponding author), CHU DAKAR,HOP A LEDANTEC,OPHTALMOL CLIN,DAKAR,SENEGAMBIA.
NR 0
TC 2
Z9 2
U1 0
U2 0
PU MASSON EDITEUR
PI PARIS 06
PA 120 BLVD SAINT-GERMAIN, 75280 PARIS 06, FRANCE
SN 0181-5512
J9 J FR OPHTALMOL
JI J. Fr. Ophthamol.
PY 1986
VL 9
IS 10
BP 653
EP 656
PG 4
WC Ophthalmology
WE Science Citation Index Expanded (SCI-EXPANDED)
SC Ophthalmology
GA F7734
UT WOS:A1986F773400006
PM 3819321
DA 2022-10-25
ER

PT J
AU ARSURA, E
   BRUNNER, NG
   NAMBA, T
   GROB, D
AF ARSURA, E
   BRUNNER, NG
   NAMBA, T
   GROB, D
TI HIGH-DOSE INTRAVENOUS METHYLPREDNISOLONE IN MYASTHENIA-GRAVIS
SO ARCHIVES OF NEUROLOGY
LA English
DT Article
RP ARSURA, E (corresponding author), MAIMONIDES MED CTR, DEPT MED, 4802 10TH AVE, BROOKLYN, NY 11219 USA.
CR BRUNNER NG, 1976, ANN NY ACAD SCI, V274, P577, DOI 10.1111/j.1749-6632.1976.tb47717.x
   BRUNNER NG, 1972, NEUROLOGY, V22, P603, DOI 10.1212/WNL.22.6.603
   BUTLER WT, 1973, J CLIN INVEST, V52, P2629, DOI 10.1172/JCI107455
   CATHCART ES, 1976, LANCET, V1, P163
   EVANSON S, 1980, ANN RHEUM DIS, V39, P377
   GROB D, 1981, ANN NY ACAD SCI, V377, P652, DOI 10.1111/j.1749-6632.1981.tb33764.x
   GROB D, 1961, ARCH INTERN MED, V108, P615, DOI 10.1001/archinte.1961.03620100107017
   GROB D, 1966, JAMA-J AM MED ASSOC, V198, P127
   HOWARD JF, 1982, SEMIN NEUROL, V2, P265
   LIEBLING MR, 1981, ANN INTERN MED, V94, P21, DOI 10.7326/0003-4819-94-1-21
   LINDSTROM JM, 1976, NEUROLOGY, V26, P1054, DOI 10.1212/WNL.26.11.1054
   MANN JD, 1976, NEUROLOGY, V26, P729, DOI 10.1212/WNL.26.8.729
   MATTELL G, 1982, 5TH INT C NEUR DIS M
   NAMBA T, 1976, ANN NY ACAD SCI, V274, P493, DOI 10.1111/j.1749-6632.1976.tb47710.x
   NAMBA T, 1969, NEUROLOGY, V19, P461, DOI 10.1212/WNL.19.5.461
   NAMBA T, 1969, ARCH NEUROL-CHICAGO, V21, P285, DOI 10.1001/archneur.1969.00480150075010
   NEBOUT T, 1977, LANCET, V1, P909
   NEILD GH, 1977, POSTGRAD MED J, V53, P382, DOI 10.1136/pgmj.53.621.382
   NEWMARK KJ, 1974, LANCET, V2, P229
   OLARTE MR, 1981, ANN NY ACAD SCI, V377, P725, DOI 10.1111/j.1749-6632.1981.tb33770.x
   PAPATESTAS AE, 1981, ANN NY ACAD SCI, V377, P766, DOI 10.1111/j.1749-6632.1981.tb33774.x
   PASCUZZI RM, 1983, SEMIN NEUROL, V2, P250
   PATRICK J, 1973, SCIENCE, V180, P871, DOI 10.1126/science.180.4088.871
   RIKER WF, 1975, ARCH NEUROL-CHICAGO, V32, P688, DOI 10.1001/archneur.1975.00490520058009
   SAXON A, 1978, J CLIN INVEST, V61, P922, DOI 10.1172/JCI109017
   SHAPIRO MS, 1968, NEUROLOGY, V18, P1018, DOI 10.1212/WNL.18.10.1018
   Simon HE, 1935, J AMER MED ASSOC, V104, P2065, DOI 10.1001/jama.1935.02760230013004
   TINDALL RSA, 1980, NEUROLOGY, V30, P554
   TORRENTE AD, 1975, ANN INTERN MED, V83, P218, DOI 10.7326/0003-4819-83-2-218
   VONREIS G, 1965, ACTA NEUROL SCAND, VS 41, P463
   WARREN DJ, 1983, LANCET, V1, P594
   WILLIAMS IA, 1982, LANCET, V2, P237
   WILSON RW, 1974, NEUROLOGY, V24, P1091, DOI 10.1212/WNL.24.11.1091
NR 33
TC 69
Z9 71
U1 0
U2 0
PU AMER MEDICAL ASSOC
PI CHICAGO
PA 330 N WABASH AVE, STE 39300, CHICAGO, IL 60611-5885 USA
SN 0003-9942
EI 1538-3687
J9 ARCH NEUROL-CHICAGO
JI Arch. Neurol.
PY 1985
VL 42
IS 12
BP 1149
EP 1153
DI 10.1001/archneur.1985.04060110031011
PG 5
WC Clinical Neurology
WE Science Citation Index Expanded (SCI-EXPANDED)
SC Neurosciences & Neurology
GA AVP15
UT WOS:A1985AVP1500007
PM 4062612
DA 2022-10-25
ER

PT J
AU NEGRI, S
   CARACENI, T
   CORNELIO, F
AF NEGRI, S
   CARACENI, T
   CORNELIO, F
TI CASE OF MYASTHENIA-GRAVIS WITH NEUROGENIC AMYOTROPHY
SO ZEITSCHRIFT FUR NEUROLOGIE
LA English
DT Article
C1 IST NEUROL,VIA CELORIA 11,I-20133 MILAN,ITALY.
CR BRODY AI, 1964, ARCH NEUROL CHIC, V11, P350
   BROWNELL B, 1972, J NEUROL NEUROSUR PS, V35, P311, DOI 10.1136/jnnp.35.3.311
   COERS C, 1960, INNERVATION MUSCLE
   DAHLBACK O, 1961, J PHYSIOL-LONDON, V155, pP57
   DESMEDT JE, 1966, ANN NY ACAD SCI, V135, P209, DOI 10.1111/j.1749-6632.1966.tb45474.x
   ELMQVIST D, 1964, J PHYSIOL-LONDON, V174, P417, DOI 10.1113/jphysiol.1964.sp007495
   FENICHEL GM, 1963, ARCH NEUROL-CHICAGO, V9, P237, DOI 10.1001/archneur.1963.00460090043004
   JOHNS TR, 1971, ANN NY ACAD SCI, V183, P64, DOI 10.1111/j.1749-6632.1971.tb30742.x
   LOWENBERGSCHARE.K, 1962, T AM NEUROL ASSOC, V87, P235
   MCCOMAS AJ, 1971, J NEUROL SCI, V13, P107, DOI 10.1016/0022-510X(71)90210-3
   SCARLATO G, 1969, P INT C MILAN, P33
   SIMPSON JA, 1958, BRAIN, V81, P112, DOI 10.1093/brain/81.1.112
   STEIDL RM, 1962, ARCH NEUROL CHIC, V6, P43
NR 13
TC 1
Z9 1
U1 0
U2 0
J9 Z NEUROL
PY 1973
VL 205
IS 2
BP 115
EP 122
DI 10.1007/BF00316015
PG 8
WC Clinical Neurology
WE Science Citation Index Expanded (SCI-EXPANDED)
SC Neurosciences & Neurology
GA Q8147
UT WOS:A1973Q814700002
PM 4127006
DA 2022-10-25
ER

PT J
AU KAY, R
   LAM, S
   WONG, KS
   WANG, A
   HO, J
AF KAY, R
   LAM, S
   WONG, KS
   WANG, A
   HO, J
TI RESPONSE TO THYMECTOMY IN CHINESE PATIENTS WITH MYASTHENIA-GRAVIS
SO JOURNAL OF THE NEUROLOGICAL SCIENCES
LA English
DT Article
DE MYASTHENIA GRAVIS; THYMECTOMY; CHINESE
ID EPSTEIN-BARR VIRUS; EXPERIENCE; THYMOMA
AB Myasthenia gravis was diagnosed in 48 patients between 1985 and 1991 in this Chinese community. Thymectomy was performed on 36 patients and the mean postoperative follow-up period was 49 months. Significant improvement was seen in 72% of the thymectomised patients, with 33% achieving complete remission. Patients with mild generalised myasthenia at presentation or those found to have thymic hyperplasia had the best prognosis. Patients with more severe symptoms or those with an underlying thymoma also responded favourably. Only patients with ocular myasthenia or those with a normal or atrophic thymus gland had no more than an even chance of gaining significant improvement. Although previous reports suggested a high prevalence of ocular myasthenia and of thymoma among Chinese myasthenic patients, the present study has found no evidence that they respond differently to thymectomy than their Western counterparts.
C1 CHINESE UNIV HONG KONG,PRINCE WALES HOSP,DEPT SURG,SHA TIN,HONG KONG.
RP KAY, R (corresponding author), CHINESE UNIV HONG KONG,PRINCE WALES HOSP,DEPT MED,SHA TIN,HONG KONG.
RI Wong, Ka Sing Lawrence/N-3434-2015; Wang, Angela Y/B-9944-2008
OI Wong, Ka Sing Lawrence/0000-0002-2031-9866; Wang, Angela
   Yee-Moon/0000-0003-2508-7117
CR BEGHI E, 1991, J NEUROL SCI, V106, P213, DOI 10.1016/0022-510X(91)90260-E
   DURELLI L, 1991, J NEUROL NEUROSUR PS, V54, P406, DOI 10.1136/jnnp.54.5.406
   EVOLI A, 1988, ACTA NEUROL SCAND, V77, P31, DOI 10.1111/j.1600-0404.1988.tb06970.x
   FONCESCA V, 1990, BRIT MED J, V300, P1409
   HATTON PD, 1989, ANN THORAC SURG, V47, P838, DOI 10.1016/0003-4975(89)90015-5
   JARETZKI A, 1988, J THORAC CARDIOV SUR, V95, P747
   KEYNES G, 1954, LANCET, V1, P1197
   LANSKA DJ, 1990, NEUROLOGY, V40, P1828, DOI 10.1212/WNL.40.12.1828
   MANTEGAZZA R, 1990, J NEUROL, V237, P339, DOI 10.1007/BF00315656
   MCGUIRE LJ, 1988, AM J PATHOL, V131, P385
   MULDER DG, 1989, ANN THORAC SURG, V48, P551, DOI 10.1016/S0003-4975(10)66861-0
   OSSERMAN KE, 1971, MT SINAI J MED, V38, P497
   OTTO TJ, 1987, THORAX, V42, P199, DOI 10.1136/thx.42.3.199
   PAPATESTAS AE, 1987, ANN SURG, V206, P79, DOI 10.1097/00000658-198707000-00013
   TEOH R, 1989, ACTA NEUROL SCAND, V80, P221, DOI 10.1111/j.1600-0404.1989.tb03866.x
   VERMA P, 1992, CAN J NEUROL SCI, V19, P360, DOI 10.1017/S0317167100042001
   YU YL, 1992, ACTA NEUROL SCAND, V86, P113, DOI 10.1111/j.1600-0404.1992.tb05050.x
NR 17
TC 19
Z9 22
U1 1
U2 2
PU ELSEVIER SCIENCE BV
PI AMSTERDAM
PA PO BOX 211, 1000 AE AMSTERDAM, NETHERLANDS
SN 0022-510X
J9 J NEUROL SCI
JI J. Neurol. Sci.
PD OCT
PY 1994
VL 126
IS 1
BP 84
EP 87
DI 10.1016/0022-510X(94)90098-1
PG 4
WC Clinical Neurology; Neurosciences
WE Science Citation Index Expanded (SCI-EXPANDED)
SC Neurosciences & Neurology
GA PJ913
UT WOS:A1994PJ91300012
PM 7836952
DA 2022-10-25
ER

PT J
AU El Sayed, F
   Dhaybi, R
   Ammoury, A
   Chababi, M
   Bazex, J
AF El Sayed, F
   Dhaybi, R
   Ammoury, A
   Chababi, M
   Bazex, J
TI Myasthenia gravis with cutaneous polyarteritis nodosa
SO CLINICAL AND EXPERIMENTAL DERMATOLOGY
LA English
DT Article
ID PERIARTERITIS-NODOSA
AB Cutaneous polyarteritis nodosa presents with typical cutaneous lesions of polyarteritis nodosa without visceral involvement at the time of diagnosis. We report a 32-year-old woman with a 12-year history of myasthenia gravis under immunosuppressive treatment, who presented with tender, erythematous nodules 20 mm in diameter on her shins. A diagnosis of cutaneous polyarteritis nodosa was made, based on the clinical and histopathological findings. Myasthenia gravis, an antibody-mediated disease, is occasionally accompanied by other autoimmune diseases, but we found no previous report in the literature associating it with polyarteritis nodosa.
C1 Lebanese Univ, Div Dermatol, Fac Med, Beirut, Lebanon.
   Inst Natl Pathol, Beirut, Lebanon.
   Hop Purpan, Dept Dermatol, Toulouse, France.
RP El Sayed, F (corresponding author), Lebanese Univ, Div Dermatol, Fac Med, Beirut, Lebanon.
EM fsayed@terra.net.lb
CR Bauza A, 2002, BRIT J DERMATOL, V146, P694, DOI 10.1046/j.1365-2133.2002.04624.x
   Daoud MS, 1997, BRIT J DERMATOL, V136, P706, DOI 10.1046/j.1365-2133.1997.6601645.x
   DRACHMAN DB, 1994, NEW ENGL J MED, V330, P1797, DOI 10.1056/NEJM199406233302507
   JENNETTE JC, 1994, ARTHRITIS RHEUM-US, V37, P187, DOI 10.1002/art.1780370206
   LINDBERG KAJ, 1931, ADA MED SCAND, V76-77, P183
   Maillard H, 1999, ANN DERMATOL VENER, V126, P125
   Raillard-Gohin H, 2001, J NEUROL, V248, P525, DOI 10.1007/s004150170165
   Wakata N, 2001, J NEUROL, V248, P435, DOI 10.1007/s004150170192
NR 8
TC 4
Z9 4
U1 0
U2 0
PU WILEY
PI HOBOKEN
PA 111 RIVER ST, HOBOKEN 07030-5774, NJ USA
SN 0307-6938
EI 1365-2230
J9 CLIN EXP DERMATOL
JI Clin. Exp. Dermatol.
PD MAR
PY 2006
VL 31
IS 2
BP 215
EP 217
DI 10.1111/j.1365-2230.2005.02015.x
PG 3
WC Dermatology
WE Science Citation Index Expanded (SCI-EXPANDED)
SC Dermatology
GA 010UO
UT WOS:000235223600009
PM 16487094
DA 2022-10-25
ER

PT J
AU Melms, A
   Luther, C
   Stoeckle, C
   Poschel, S
   Schroth, P
   Varga, M
   Wienhold, W
   Tolosa, E
AF Melms, A
   Luther, C
   Stoeckle, C
   Poschel, S
   Schroth, P
   Varga, M
   Wienhold, W
   Tolosa, E
TI Thymus and myasthenia gravis: antigen processing in the human thymus and
   the consequences for the generation of autoreactive T cells
SO ACTA NEUROLOGICA SCANDINAVICA
LA English
DT Article; Proceedings Paper
CT Bergen International Symposium on Neuroimmunology
CY 2006
CL Bergen, NORWAY
DE myasthenia gravis; thymus; antigen-processing; proteases; cathepsin
AB Peptides displayed by antigen presenting cells in the thymus shape the T cell repertoire. We investigated the antigen processing machinery of the MHC class II presentation pathway and describe the differential expression of lysosomal proteases in compartments of the thymus and the peripheral lymphoid tissue. Overexpression of certain proteases found in the thymus and thymoma associated with myasthenia gravis is likely to affect tolerance induction and may promote the generation autoreactive CD4+ T helper cells.
C1 Univ Tubingen, Med Ctr, Hertie Inst Clin Brain Res, Ctr Neurol,Dept Gen Neurol, D-72076 Tubingen, Germany.
RP Melms, A (corresponding author), Univ Tubingen, Med Ctr, Hertie Inst Clin Brain Res, Ctr Neurol,Dept Gen Neurol, Hoppe Seyler Str 3, D-72076 Tubingen, Germany.
EM arthur.melms@uni-tuebingen.de
RI Stoeckle, Christina/B-8261-2012; Tolosa, Eva/S-3454-2016
OI Stoeckle, Christina/0000-0001-8424-3365; 
CR Tolosa E, 2003, J CLIN INVEST, V112, P517, DOI 10.1172/JCI200318028
NR 1
TC 15
Z9 17
U1 0
U2 2
PU WILEY-BLACKWELL
PI HOBOKEN
PA 111 RIVER ST, HOBOKEN 07030-5774, NJ USA
SN 0001-6314
J9 ACTA NEUROL SCAND
JI Acta Neurol. Scand.
PY 2006
VL 113
SU 183
BP 12
EP 13
DI 10.1111/j.1600-0404.2006.00636.x
PG 2
WC Clinical Neurology
WE Science Citation Index Expanded (SCI-EXPANDED); Conference Proceedings Citation Index - Science (CPCI-S)
SC Neurosciences & Neurology
GA 025QR
UT WOS:000236282500004
PM 16637920
DA 2022-10-25
ER

PT J
AU PUKLIN, JE
   SACKS, JG
   BOSHES, B
AF PUKLIN, JE
   SACKS, JG
   BOSHES, B
TI TRANSIENT EYELID RETRACTION IN MYASTHENIA-GRAVIS
SO JOURNAL OF NEUROLOGY NEUROSURGERY AND PSYCHIATRY
LA English
DT Article
C1 NW MED SCH,DEPT OPHTHALMOL,CHICAGO,IL.
   NW MED SCH,DEPT NEUROL,CHICAGO,IL.
CR BRAMWELL E, 1927, BRAIN, V50, P488
   Buzzard T, 1900, Br Med J, V1, P493
   CHAVANNE H, 1955, Rev Otoneuroophtalmol, V27, P18
   COGAN DG, 1965, ARCH OPHTHALMOL-CHIC, V74, P217, DOI 10.1001/archopht.1965.00970040219016
   DESMEDT J E, 1959, Am J Phys Med, V38, P248
   ELMQVIST D, 1964, J PHYSIOL-LONDON, V174, P417, DOI 10.1113/jphysiol.1964.sp007495
   GAY AJ, 1967, ARCH OPHTHALMOL-CHIC, V77, P157
   LAYZER RB, 1967, ARCH NEUROL-CHICAGO, V16, P455, DOI 10.1001/archneur.1967.00470230007002
   LOEFFLER JD, 1966, ARCH OPHTHALMOL-CHIC, V76, P178, DOI 10.1001/archopht.1966.03850010180005
   RESNICK JS, 1967, J NEUROL NEUROSUR PS, V30, P47, DOI 10.1136/jnnp.30.1.47
   Walsh F B, 1943, Trans Am Ophthalmol Soc, V41, P556
NR 11
TC 10
Z9 10
U1 0
U2 0
PU BRITISH MED JOURNAL PUBL GROUP
PI LONDON
PA BRITISH MED ASSOC HOUSE, TAVISTOCK SQUARE, LONDON, ENGLAND WC1H 9JR
SN 0022-3050
J9 J NEUROL NEUROSUR PS
JI J. Neurol. Neurosurg. Psychiatry
PY 1976
VL 39
IS 1
BP 44
EP 47
DI 10.1136/jnnp.39.1.44
PG 4
WC Clinical Neurology; Psychiatry; Surgery
WE Science Citation Index Expanded (SCI-EXPANDED)
SC Neurosciences & Neurology; Psychiatry; Surgery
GA BH534
UT WOS:A1976BH53400005
PM 1255211
OA Green Published, Bronze
DA 2022-10-25
ER

PT J
AU Lorimer, M
   Hall, R
AF Lorimer, M
   Hall, R
TI Remifentanil and propofol total intravenous anaesthesia for thymectomy
   in myasthenia gravis
SO ANAESTHESIA AND INTENSIVE CARE
LA English
DT Article
DE anaesthesia; myasthenia gravis; thymectomy; total intravenous
   anaesthesia; remifentanil; propofol
ID DOSE-RESPONSE; VECURONIUM; ISOFLURANE; EXPERIENCE
AB We report a case of trans-sternal thymectomy for myasthenia gravis using a non relaxant, total intravenous technique with propofol and remifentanil. This afforded excellent control of heart rate and pressor responses during surgery while allowing early return of spontaneous ventilation and extubation within nine minutes of termination of anaesthesia. Advantages and disadvantages of this approach versus relaxant and volatile techniques are discussed with particular reference to preservation of neuromuscular function.
C1 Green Lane Hosp, Dept Cardiothorac Anaesthesia, Auckland 3, New Zealand.
RP Lorimer, M (corresponding author), Green Lane Hosp, Dept Anaesthesia, Auckland 3, New Zealand.
CR ALLEY CT, 1997, CURR OPIN ANAESTH, V10, P248
   *AUSTR NZ COLL AN, 1995, 18 AUSTR NZ COLL AN
   Burkle H, 1996, ANESTH ANALG, V83, P646, DOI 10.1097/00000539-199609000-00038
   BUZELLO W, 1986, ANESTHESIOLOGY, V64, P507, DOI 10.1097/00000542-198604000-00017
   DERSHWITZ M, 1995, ANESTH ANALG, V81, P619, DOI 10.1097/00000539-199509000-00035
   EISENKRAFT JB, 1990, CAN J ANAESTH, V37, P301, DOI 10.1007/BF03005579
   ELDAWLATLY AA, 1994, ANAESTH INTENS CARE, V22, P458, DOI 10.1177/0310057X9402200423
   NILSSON E, 1990, ACTA ANAESTH SCAND, V34, P126, DOI 10.1111/j.1399-6576.1990.tb03056.x
   O'Flaherty D, 1992, J Clin Anesth, V4, P241
   OSSERMAN KE, 1971, MT SINAI J MED, V38, P497
   PATERSON IG, 1994, BRIT J ANAESTH, V73, P494, DOI 10.1093/bja/73.4.494
   ROWBOTTOM SJ, 1989, ANAESTH INTENS CARE, V17, P444, DOI 10.1177/0310057X8901700408
   SMITH CE, 1989, CAN J ANAESTH, V36, P402, DOI 10.1007/BF03005338
   YOUNG HSA, 1975, ANAESTHESIA, V30, P30, DOI 10.1111/j.1365-2044.1975.tb00791.x
NR 14
TC 16
Z9 16
U1 0
U2 0
PU AUSTRALIAN SOC ANAESTHETISTS
PI EDGECLIFF
PA P O BOX 600, EDGECLIFF, NSW 2027, AUSTRALIA
SN 0310-057X
EI 1448-0271
J9 ANAESTH INTENS CARE
JI Anaesth. Intensive Care
PD APR
PY 1998
VL 26
IS 2
BP 210
EP 212
DI 10.1177/0310057X9802600216
PG 3
WC Anesthesiology; Critical Care Medicine
WE Science Citation Index Expanded (SCI-EXPANDED)
SC Anesthesiology; General & Internal Medicine
GA ZF733
UT WOS:000072927500017
PM 9564405
OA Bronze
DA 2022-10-25
ER

PT J
AU Licht, C
   Model, P
   Kribs, A
   Herkenrath, P
   Michalk, DV
   Haupt, WF
   Roth, B
AF Licht, C
   Model, P
   Kribs, A
   Herkenrath, P
   Michalk, DV
   Haupt, WF
   Roth, B
TI Transient neonatal myasthenia gravis
SO MONATSSCHRIFT KINDERHEILKUNDE
LA German
DT Article
DE transient neonatal myasthenia gravis; hydramnios; respiratory distress
ID ACETYLCHOLINE-RECEPTOR ANTIBODIES; DOSE INTRAVENOUS IMMUNOGLOBULIN;
   ARTHROGRYPOSIS MULTIPLEX CONGENITA; EXCHANGE-TRANSFUSION; MOTHERS;
   PREGNANCY; NEWBORN; GLOBULIN; CHILDREN; THERAPY
AB In 10-20% of cases, the offspring of mothers suffering from myasthenia gravis also develop transient neonatal myasthenia gravis since maternal antibodies are able to cross the placenta. We report the course of two newborns of a mother with MG and a healthy father. The first pregnancy was complicated during the 3rd trimester by hydramnios. The newborn presented with generalized muscle weakness, respiratory distress, weak crying response, amimia, and poor sucking. Mechanical ventilation was necessary. The diagnosis was confirmed by the results of repetitive muscle stimulation showing a typical decrement in the EMG and measurement of serum antiacetylcholine receptor antibodies. The infant was treated with pyridostigmine (cholinesterase inhibitor) for 3 months. After 26 days of hospitalization, the patient was released and followed up regularly.Myasthenic symptoms completely resolved. Side effects of the treatment were not observed. The course of the second pregnancy was normal. This second newborn was healthy. Our case report is remarkable for the very different presentation of two children of the same mother with myasthenia gravis during pregnancy, with one child developing severe transient neonatal myasthenia gravis after delivery, initially requiring ICU treatment followed by quick recovery, and one child being healthy. We also present a score to monitor the clinical course and to adjust anticholinesterase therapy accordingly.
C1 Univ Cologne, Zentrum Kinderheilkunde, D-50931 Cologne, Germany.
   Univ Cologne, Neurol Klin & Poliklin, D-50931 Cologne, Germany.
RP Licht, C (corresponding author), Univ Cologne, Zentrum Kinderheilkunde, Joseph Stelzmann Str 9, D-50931 Cologne, Germany.
EM christoph.licht@uni-koeln.de
CR AHLSTEN G, 1992, J CHILD NEUROL, V7, P264, DOI 10.1177/088307389200700305
   Anlar B, 1996, ACTA PAEDIATR, V85, P838, DOI 10.1111/j.1651-2227.1996.tb14162.x
   Bassan H, 1998, PEDIATR NEUROL, V18, P181, DOI 10.1016/S0887-8994(97)00174-4
   BELL J, 1986, LANCET, V1, P1058
   BONAVENTURA I, 1987, ARCH INTERN MED, V147, P207, DOI 10.1001/archinte.1987.00370020027019
   Burke M E, 1993, J Perinat Neonatal Nurs, V7, P11
   CARLSSON B, 1990, IMMUNOGENETICS, V31, P285, DOI 10.1007/BF02115001
   COSI V, 1991, ACTA NEUROL SCAND, V84, P81, DOI 10.1111/j.1600-0404.1991.tb04912.x
   Daskalakis GJ, 2000, EUR J OBSTET GYN R B, V89, P201, DOI 10.1016/S0301-2115(99)00197-9
   DAU PC, 1980, MUSCLE NERVE, V3, P468, DOI 10.1002/mus.880030603
   DINGER J, 1993, NEUROMUSCULAR DISORD, V3, P335, DOI 10.1016/0960-8966(93)90027-H
   DONAT JFG, 1981, NEUROLOGY, V31, P911, DOI 10.1212/WNL.31.7.911
   DWYER JM, 1992, NEW ENGL J MED, V326, P107
   Engel AG, 1999, ARCH NEUROL-CHICAGO, V56, P163, DOI 10.1001/archneur.56.2.163
   EYMARD B, 1991, J AUTOIMMUN, V4, P185, DOI 10.1016/0896-8411(91)90017-7
   Gardnerova M, 1997, NEUROLOGY, V48, P50, DOI 10.1212/WNL.48.1.50
   IPPOLITI G, 1984, LANCET, V2, P809
   LEFVERT AK, 1983, NEUROLOGY, V33, P133, DOI 10.1212/WNL.33.2.133
   Lindstrom JM, 2000, MUSCLE NERVE, V23, P453, DOI 10.1002/(SICI)1097-4598(200004)23:4<453::AID-MUS3>3.0.CO;2-O
   MITCHELL PJ, 1992, OBSTET GYNECOL, V80, P178
   MOREL E, 1984, J NEUROIMMUNOL, V6, P313, DOI 10.1016/0165-5728(84)90020-1
   MOREL E, 1988, NEUROLOGY, V38, P138, DOI 10.1212/WNL.38.1.138
   NAMBA T, 1970, PEDIATRICS, V45, P488
   OHTA M, 1981, NEUROLOGY, V31, P1019, DOI 10.1212/WNL.31.8.1019
   PAPAZIAN O, 1992, J CHILD NEUROL, V7, P135, DOI 10.1177/088307389200700202
   PASTERNAK JF, 1981, J PEDIATR-US, V99, P644, DOI 10.1016/S0022-3476(81)80281-8
   Plauche W C, 1983, Clin Obstet Gynecol, V26, P592, DOI 10.1097/00003081-198309000-00010
   PLAUCHE WC, 1991, CLIN OBSTET GYNECOL, V34, P82, DOI 10.1097/00003081-199103000-00012
   REGENBAUM S, 1995, J CLIN ANESTH, V7, P515, DOI 10.1016/0952-8180(95)00095-Y
   STOLL C, 1991, PRENATAL DIAG, V11, P17, DOI 10.1002/pd.1970110104
   Tagher RJ, 1999, J PEDIATR-US, V134, P233, DOI 10.1016/S0022-3476(99)70422-1
   VAJSAR J, 1995, PEDIATR NEUROL, V12, P237, DOI 10.1016/0887-8994(95)00004-Y
   VERNETDERGARABEDIAN B, 1989, J NEUROIMMUNOL, V21, P41, DOI 10.1016/0165-5728(89)90157-4
   VERNETDERGARABEDIAN B, 1994, J CLIN INVEST, V94, P555, DOI 10.1172/JCI117369
   VERSPYCK E, 1993, PRENATAL DIAG, V13, P539, DOI 10.1002/pd.1970130618
   VINCENT A, 1995, LANCET, V346, P24, DOI 10.1016/S0140-6736(95)92652-6
   Vincent A, 2001, LANCET, V357, P2122, DOI 10.1016/S0140-6736(00)05186-2
NR 37
TC 0
Z9 0
U1 0
U2 5
PU SPRINGER
PI NEW YORK
PA 233 SPRING STREET, NEW YORK, NY 10013 USA
SN 0026-9298
J9 MONATSSCHR KINDERH
JI Mon.schr. Kinderheilkd.
PD MAY
PY 2004
VL 152
IS 5
BP 555
EP 559
DI 10.1007/s00112-003-0669-2
PG 5
WC Pediatrics
WE Science Citation Index Expanded (SCI-EXPANDED)
SC Pediatrics
GA 828AF
UT WOS:000221944100009
DA 2022-10-25
ER

PT J
AU NIAKAN, E
   HARATI, Y
   ROLAK, LA
AF NIAKAN, E
   HARATI, Y
   ROLAK, LA
TI IMMUNOSUPPRESSIVE DRUG-THERAPY IN MYASTHENIA-GRAVIS
SO ARCHIVES OF NEUROLOGY
LA English
DT Article
C1 BAYLOR COLL MED,DEPT NEUROL,6501 FANIN,HOUSTON,TX 77030.
   VET ADM HOSP,DEPT NEUROL,HOUSTON,TX.
CR CRAVEN C, 1981, MUSCLE NERVE, V4, P424
   HERTEL G, 1978, PLASMAPHERESIS IMMUN, P315
   HOHLFELD R, 1985, ANN NEUROL, V17, P238, DOI 10.1002/ana.410170304
   KOVARSKY J, 1983, SEMIN ARTHRITIS RHEU, V12, P359, DOI 10.1016/0049-0172(83)90016-1
   LEOVEY A, 1975, EUR NEUROL, V13, P422, DOI 10.1159/000114698
   MATELL G, 1976, ANN NY ACAD SCI, V274, P659, DOI 10.1111/j.1749-6632.1976.tb47724.x
   MERTENS HG, 1981, ANN NY ACAD SCI, V377, P691, DOI 10.1111/j.1749-6632.1981.tb33767.x
   MERTENS HG, 1969, EUR NEUROL, V2, P321, DOI 10.1159/000113809
   OSSERMAN KE, 1971, MT SINAI J MED, V38, P497
   PEREZ MC, 1981, NEUROLOGY, V31, P32, DOI 10.1212/WNL.31.1.32
   ROWLAND LP, 1971, ANN NY ACAD SCI, V183, P351, DOI 10.1111/j.1749-6632.1971.tb30764.x
   ROWLAND LP, 1980, J NEUROL NEUROSUR PS, V43, P644, DOI 10.1136/jnnp.43.7.644
   WITTE AS, 1984, ANN NEUROL, V15, P602, DOI 10.1002/ana.410150615
NR 13
TC 24
Z9 25
U1 0
U2 0
PU AMER MEDICAL ASSOC
PI CHICAGO
PA 515 N STATE ST, CHICAGO, IL 60610
SN 0003-9942
J9 ARCH NEUROL-CHICAGO
JI Arch. Neurol.
PD FEB
PY 1986
VL 43
IS 2
BP 155
EP 156
DI 10.1001/archneur.1986.00520020049018
PG 2
WC Clinical Neurology
WE Science Citation Index Expanded (SCI-EXPANDED)
SC Neurosciences & Neurology
GA AYW95
UT WOS:A1986AYW9500017
PM 3947257
DA 2022-10-25
ER

PT J
AU DECROUSAZ, G
AF DECROUSAZ, G
TI INDICATIONS FOR PLASMAPHERESIS IN MYASTHENIA-GRAVIS
SO THERAPEUTISCHE UMSCHAU
LA German
DT Article
CR ADAMS RD, 1979, LANCET, V2, P438
   BERGSTROM K, 1973, EUR NEUROL, V9, P157, DOI 10.1159/000114221
   BERGUM GE, 1975, FIBONACCI QUART, V13, P19
   DAU PC, 1977, NEW ENGL J MED, V297, P1134, DOI 10.1056/NEJM197711242972102
   DAU PC, 1979, PLASMAPHERESIS IMMUN, V6, P229
   DAU PC, 1979, PLASMAPHERESIS IMMUN
   De Crousaz G, 1979, Rev Med Suisse Romande, V99, P277
   FULPIUS BW, 1980, P NATL ACAD SCI-BIOL, V77, P4326, DOI 10.1073/pnas.77.7.4326
   Genkins G., 1979, PLASMAPHERESIS IMMUN, P144
   HERTEL G, 1979, PLASMAPHERESIS IMMUN, P315
   KORNFELD P, 1979, LANCET, V2, P629
   KURTZKE JF, 1978, ADV NEUROL, V19, P394
   LEFVERT AK, 1981, J NEUROIMMUNOL, V1, P125, DOI 10.1016/0165-5728(81)90015-1
   LEFVERT AK, 1979, PLASMAPHERESIS IMMUN, P151
   LINDSTROM JM, 1976, NEUROLOGY, V26, P1054, DOI 10.1212/WNL.26.11.1054
   LISAK RP, 1979, PLASMAPHERESIS IMMUN, P209
   NEWSOMDAVIS J, 1979, LANCET, V1, P464
   NEWSOMDAVIS J, 1979, PLASMAPHERESIS IMMUN, P199
   PATRICK J, 1973, SCIENCE, V180, P871, DOI 10.1126/science.180.4088.871
   PINCHING AJ, 1976, LANCET, V2, P1373
   REUTHER P, 1979, DEUT MED WOCHENSCHR, V104, P1806, DOI 10.1055/s-0028-1129195
   ROSES AD, 1981, NEUROLOGY, V31, P220, DOI 10.1212/WNL.31.2.220
   Simpson JA, 1960, SCOT MED J, V5, P419, DOI [DOI 10.1177/003693306000501001, 10.1177/003693306000501001]
NR 23
TC 0
Z9 0
U1 0
U2 0
PU VERLAG HANS HUBER
PI BERN 9
PA LANGGASS-STRASSE 76, CH-3000 BERN 9, SWITZERLAND
SN 0040-5930
J9 THER UMSCH
JI Ther. Umsch.
PY 1982
VL 39
IS 7
BP 537
EP 540
PG 4
WC Medicine, General & Internal
WE Science Citation Index Expanded (SCI-EXPANDED)
SC General & Internal Medicine
GA NY597
UT WOS:A1982NY59700006
PM 7123506
DA 2022-10-25
ER

PT J
AU BRUMBACK, RA
AF BRUMBACK, RA
TI THE NEUROMUSCULAR-JUNCTION .2. MYASTHENIA-GRAVIS
SO AMERICAN FAMILY PHYSICIAN
LA English
DT Article
C1 VET ADM HOSP,MED CTR,FARGO,ND.
RP BRUMBACK, RA (corresponding author), UNIV N DAKOTA,SCH MED,CTR MED EDUC,DIV NEUROL,FARGO,ND 58102, USA.
RI Brumback, Roger A./A-2404-2008
CR COGAN DG, 1965, ARCH OPHTHALMOL-CHIC, V74, P217, DOI 10.1001/archopht.1965.00970040219016
   PATTEN BM, 1978, MUSCLE NERVE, V1, P190, DOI 10.1002/mus.880010304
   PATTEN BM, 1975, ANN INTERN MED, V82, P411, DOI 10.7326/0003-4819-82-3-411
   SIMPSON JA, 1978, MUSCLE NERVE, V1, P45, DOI 10.1002/mus.880010107
NR 4
TC 1
Z9 1
U1 0
U2 0
PU AMER ACAD FAMILY PHYSICIANS
PI KANSAS CITY
PA 8880 WARD PARKWAY, KANSAS CITY, MO 64114-2797
SN 0002-838X
J9 AM FAM PHYSICIAN
JI Am. Fam. Physician
PY 1981
VL 23
IS 2
BP 126
EP 133
PG 8
WC Primary Health Care; Medicine, General & Internal
WE Science Citation Index Expanded (SCI-EXPANDED)
SC General & Internal Medicine
GA LA501
UT WOS:A1981LA50100007
PM 7457320
DA 2022-10-25
ER

PT J
AU SANDERS, DB
   COBB, EE
   WINFIELD, JB
AF SANDERS, DB
   COBB, EE
   WINFIELD, JB
TI NEONATAL EXPERIMENTAL AUTO-IMMUNE MYASTHENIA-GRAVIS
SO MUSCLE & NERVE
LA English
DT Article
C1 UNIV VIRGINIA,JERRY LEWIS NEUROMUSCULAR CTR,CHARLOTTESVILLE,VA 22903.
   UNIV VIRGINIA,SCH MED,DEPT INTERNAL MED,CHARLOTTESVILLE,VA 22903.
RP SANDERS, DB (corresponding author), UNIV VIRGINIA,MED CTR,SCH MED,DEPT NEUROL,CHARLOTTESVILLE,VA 22901, USA.
CR ALBUQUERQUE EX, 1976, EXP NEUROL, V51, P536, DOI 10.1016/0014-4886(76)90179-5
   BEER AE, 1975, ANN INTERN MED, V83, P865, DOI 10.7326/0003-4819-83-6-865
   BRAMBELL FWR, 1970, TRANSMISSION PASSIVE, V18, P80
   DAVIS GL, 1973, ARTHRITIS RHEUM, V16, P52, DOI 10.1002/art.1780160108
   ENGEL AG, 1977, MAYO CLIN PROC, V52, P267
   ENGEL AG, 1977, NEUROLOGY, V27, P307, DOI 10.1212/WNL.27.4.307
   FAMBROUGH D, 1973, SCIENCE, V182, P239
   GREER M, 1960, PEDIATRICS, V26, P101
   KATZ B, 1957, J PHYSIOL-LONDON, V137, P267, DOI 10.1113/jphysiol.1957.sp005811
   KEESEY J, 1977, NEW ENGL J MED, V296, P55
   KEESEY J, 1977, EXCERP MED, V427, P242
   LAWTON JWM, 1977, LANCET, V1, P253
   LENNON VA, 1975, J EXP MED, V141, P1365, DOI 10.1084/jem.141.6.1365
   LINDSTROM JM, 1976, NEUROLOGY, V26, P1054, DOI 10.1212/WNL.26.11.1054
   NAKAO K, 1977, NEW ENGL J MED, V297, P169
   NAMBA T, 1970, PEDIATRICS, V45, P488
   OSSERMAN K E, 1956, J Mt Sinai Hosp N Y, V23, P711
   PATRICK J, 1973, SCIENCE, V180, P871, DOI 10.1126/science.180.4088.871
   SANDERS DB, 1976, ANN NY ACAD SCI, V274, P319, DOI 10.1111/j.1749-6632.1976.tb47695.x
   SCOTT JS, 1976, LANCET, V1, P78
   Simpson JA, 1960, SCOT MED J, V5, P419, DOI [DOI 10.1177/003693306000501001, 10.1177/003693306000501001]
   SKOGLUND RR, 1977, 6TH NAT M CHILD NEUR
   STOLIAR OA, 1976, LANCET, V1, P1258
   TOYKA KV, 1977, NEW ENGL J MED, V296, P125, DOI 10.1056/NEJM197701202960301
   VINCENT A, 1977, NEUROLOGY, V27, P364
NR 25
TC 16
Z9 16
U1 0
U2 0
PU JOHN WILEY & SONS INC
PI NEW YORK
PA 605 THIRD AVE, NEW YORK, NY 10158-0012
SN 0148-639X
J9 MUSCLE NERVE
JI Muscle Nerve
PY 1978
VL 1
IS 2
BP 146
EP 150
DI 10.1002/mus.880010207
PG 5
WC Clinical Neurology; Neurosciences
WE Science Citation Index Expanded (SCI-EXPANDED)
SC Neurosciences & Neurology
GA FA065
UT WOS:A1978FA06500006
PM 571528
DA 2022-10-25
ER

PT J
AU DAWKINS, RL
   OREILLY, C
   GRIMSLEY, G
   ZILKO, PJ
AF DAWKINS, RL
   OREILLY, C
   GRIMSLEY, G
   ZILKO, PJ
TI MYASTHENIA-GRAVIS - ROLE OF IMMUNOLOGICAL DEFICIENCY
SO ANNALS OF THE NEW YORK ACADEMY OF SCIENCES
LA English
DT Article
C1 ROY PERTH HOSP,DEPT PATHOL,DIV CLIN IMMUNOL,PERTH,W AUSTRALIA,AUSTRALIA.
   PERTH MED CTR,PERTH,W AUSTRALIA,AUSTRALIA.
CR ADNER MM, 1966, ANN NY ACAD SCI, V135, P536, DOI 10.1111/j.1749-6632.1966.tb45501.x
   BLUESTONE R, 1973, ANN RHEUM DIS, V32, P50, DOI 10.1136/ard.32.1.50
   BUCKNALL RC, 1975, BRIT MED J, V1, P600, DOI 10.1136/bmj.1.5958.600
   DAWKINS R, IN PRESS
   DAWKINS RL, 1975, LANCET, V1, P200
   DAWKINS RL, 1975, 3 P INT C MUSCL DIS
   FELTKAMP TE, 1974, BMJ-BRIT MED J, V1, P131, DOI 10.1136/bmj.1.5899.131
   FRITZE D, 1974, LANCET, V1, P240
   KORNFELD P, 1966, ANN NY ACAD SCI, V135, P549, DOI 10.1111/j.1749-6632.1966.tb45502.x
   SOUADJIAN JV, 1974, ARCH INTERN MED, V134, P374, DOI 10.1001/archinte.134.2.374
   Webster A D, 1974, Br Med J, V3, P16
   ZILKO PJ, IN PRESS
NR 12
TC 7
Z9 7
U1 0
U2 0
PU NEW YORK ACAD SCIENCES
PI NEW YORK
PA 2 E 63RD ST, NEW YORK, NY 10021
SN 0077-8923
J9 ANN NY ACAD SCI
JI Ann.NY Acad.Sci.
PY 1976
VL 274
IS MAY28
BP 461
EP 467
DI 10.1111/j.1749-6632.1976.tb47707.x
PG 7
WC Multidisciplinary Sciences
WE Science Citation Index Expanded (SCI-EXPANDED)
SC Science & Technology - Other Topics
GA BV364
UT WOS:A1976BV36400033
PM 786114
DA 2022-10-25
ER

PT J
AU VEVERKA, L
AF VEVERKA, L
TI THYMECTOMY IN CASES OF MYASTHENIA-GRAVIS
SO WIENER KLINISCHE WOCHENSCHRIFT
LA German
DT Article
CR BEITNER A, 1962, Nervenarzt, V33, P446
   BERGER H, 1966, PROGRESSIVE MUSKELDY, P437
   BING R, 1952, LEHRBUCH NERVENKRANK, P158
   BODECHTEL G, 1963, DIFF DIAGN NEUR KRAN, P822
   BURNET FM, 1962, NATURE, V194, P146, DOI 10.1038/194146a0
   CALVEY T. N., 1963, BRIT MED JOUR, V5355, P464
   CASTLEMAN B, 1966, ZBL CHIR, P341
   DAPUNT O, 1967, WIEN KLIN WSCHR, V79, P38
   DERSELBE, 1966, THERAP UMSCHAU, V3, P95
   ECKMANN L, 1967, ZBL CHIR, V24, P893
   EFFLER DB, 1966, ZBL CHIR, P341
   ERBSLOH F, 1965, DEUT MED WOCHENSCHR, V90, P800, DOI 10.1055/s-0028-1111420
   ERBSLOH F, 1966, PROGRESSIVE MUSKELDY, P450
   ESSLEN E, 1969, THERAPIE NERVENKRANK, P489
   GAMPSDORP J, 1970, PED NEUROL, P170
   GEEFHUYSEN J, 1970, South African Medical Journal, V44, P239
   GRASHENKOV NJ, 1965, 8 INT C NEUR VIENN, V2, P537
   GRENZMANN KO, 1964, DTSCH MED WSCHR, V89, P1598
   GUNTHER O, 1964, DEUT MED WOCHENSCHR, V89, P987
   HALLEN O, 1970, Z NEUROL, V198, P280, DOI 10.1007/BF00316727
   JENKINS PC, 1966, ZBL NEUR PSYCH, V187, P97
   KASTRUP H, 1966, ZBL CHIR, P341
   KEYNES G, 1955, BRIT J SURG, V42, P449, DOI 10.1002/bjs.18004217502
   KOCH F, 1970, SCHWEIZ MED WSCHR, V100, P65
   KUSIN MJ, 1965, 8 INT C NEUR VIENN, P561
   MERTENS H G, 1971, Medizinische Klinik, V66, P78
   MULLER E, 1966, ZBL CHIR, P1688
   MUMENTHALER M, 1967, NEUROLOGIE, P339
   NASTUK WL, 1959, AM J MED, V26, P394, DOI 10.1016/0002-9343(59)90248-7
   OPPENHEIM H, 1923, LEHRBUCH NERVENKRANK, P1646
   Prinz H, 1968, Langenbecks Arch Chir, V321, P284, DOI 10.1007/BF01442312
   RICKEN D, 1965, DTSCH MED WSCHR, V39, P1717
   SALAM M, 1966, PROGRESSIVE MUSKELDY, P466
   SCHARFETTER C, 1967, LANDARZT, V35, P1738
   SCHEGA W, 1970, Z KINDERCHIR, P306
   SCHEID W, 1963, LEHRBUCH NEUROLOGIE, P645
   SCHEID W, 1969, THERAPIE NEUROLOGIE, P183
   SCHMIDTMENDE M, 1966, MUNCH MED WSCHR, V8, P411
   SCHUHMACHER, MITT GRENZGEB, V25
   SEYBOLD B, 1966, MUNCH MED WSCHR, V8, P411
   SIMPSON IA, 1958, ZBL NEUR PSYCH, V148, P195
   STRUPPLER A, 1966, PROGRESSIVE MUSKELDY, P356
   SUNDERPLASSMANN P, 1967, DTSCH ARZT, V47, P2537
   SZOBO A, 1969, ZBL NEUR PSYCH, P194
   Walker M B, 1935, Proc R Soc Med, V28, P759
   WEDELL J, 1966, ZBL CHIR, P341
   WEIGERT C, 1923, OPPENHEIM LEHRBUCH N, P1638
NR 47
TC 0
Z9 0
U1 0
U2 0
PU SPRINGER-VERLAG WIEN
PI VIENNA
PA SACHSENPLATZ 4-6, PO BOX 89, A-1201 VIENNA, AUSTRIA
SN 0043-5325
J9 WIEN KLIN WOCHENSCHR
JI Wien. Klin. Wochen.
PY 1972
VL 84
IS 10
BP 161
EP &
PG 0
WC Medicine, General & Internal
WE Science Citation Index Expanded (SCI-EXPANDED)
SC General & Internal Medicine
GA L8262
UT WOS:A1972L826200003
PM 5061108
DA 2022-10-25
ER

PT J
AU KRUCKENBERG, P
   PONTZEN, W
   SANDWEG, R
   BAUER, H
AF KRUCKENBERG, P
   PONTZEN, W
   SANDWEG, R
   BAUER, H
TI IMPARED NEUROMUSCULAR TRANSMISSION IN MYASTHENIA GRAVIS
SO ZEITSCHRIFT FUR NEUROLOGIE
LA German
DT Article
CR ANDERSON JR, 1969, MYASTHENIA GRAVIS, P97
   BERGH N P, 1953, Scand J Clin Lab Invest, V5 Suppl 5, P5
   BEUTNER E H, 1962, JAMA, V182, P46
   DESMEDT JE, 1957, NATURE, V179, P156, DOI 10.1038/179156a0
   ELMQVIST D, 1964, J PHYSIOL-LONDON, V174, P417, DOI 10.1113/jphysiol.1964.sp007495
   ELMQVIST D, 1965, J PHYSIOL-LONDON, V177, P463, DOI 10.1113/jphysiol.1965.sp007605
   ELMQVIST D, 1965, ACTA PHYSIOL SCAND, V64, P340, DOI 10.1111/j.1748-1716.1965.tb04188.x
   FATT P, 1951, J PHYSIOL-LONDON, V115, P320, DOI 10.1113/jphysiol.1951.sp004675
   FELDKAMP TEW, 1963, VOX SANG BASEL, V8, P317
   GOLDSTEI.G, 1968, LANCET, V2, P119
   GOLDSTEIN G, 1968, J NEUROL NEUROSUR PS, V31, P453, DOI 10.1136/jnnp.31.5.453
   GOLDSTEIN G, 1966, LANCET, V2, P315
   GROB D, 1956, B JOHNS HOPKINS HOSP, V99, P153
   KALDEN JR, 1969, CLIN EXP IMMUNOL, V5, P319
   KATZ B, 1957, J PHYSIOL-LONDON, V137, P267, DOI 10.1113/jphysiol.1957.sp005811
   KAUFMAN BM, 1969, J NEUROL NEUROSUR PS, V32, P281, DOI 10.1136/jnnp.32.4.281
   KRUCKENBERG P, 1968, KYBERNETIK, V4, P113, DOI 10.1007/BF00288544
   KRUCKENBERG P, 1969, PFLUGERS ARCH, V307, P106
   MARTIN AR, 1966, PHYSIOL REV, V46, P51, DOI 10.1152/physrev.1966.46.1.51
   MARTIN AR, 1955, J PHYSIOL-LONDON, V130, P114, DOI 10.1113/jphysiol.1955.sp005397
   MCFARLIN DE, 1966, ANN NY ACAD SCI, V135, P656, DOI 10.1111/j.1749-6632.1966.tb45512.x
   NAMBA T, 1967, J LAB CLIN MED, V70, P258
   NAMBA T, 1966, ANN NY ACAD SCI, V135, P606, DOI 10.1111/j.1749-6632.1966.tb45508.x
   NASTUK WL, 1960, P SOC EXP BIOL MED, V105, P177
   Simpson JA, 1960, SCOT MED J, V5, P419, DOI [DOI 10.1177/003693306000501001, 10.1177/003693306000501001]
   STERN GM, 1964, BRIT MED J, V2, P284, DOI 10.1136/bmj.2.5404.284
   STRAUSS A J, 1963, Br Med J, V1, P56
   STRAUSS AJL, 1960, P SOC EXP BIOL MED, V105, P184
   STRAUSS AJL, 1966, ANN NY ACAD SCI, V135, P557, DOI 10.1111/j.1749-6632.1966.tb45504.x
   STRAUSS AJL, 1966, THYMUS EXPERIMENTAL, P416
   STRUPPLER ALBRECHT, 1955, ZEITSCHR GES EXPTL MED, V125, P244, DOI 10.1007/BF02045144
   TORDA C, 1945, P SOC EXP BIOL MED, V59, P13
   VETTERS JM, 1969, LANCET, V2, P28
   Walker M B, 1938, Proc R Soc Med, V31, P722
   Walker MB, 1934, LANCET, V1, P1200
NR 35
TC 0
Z9 0
U1 0
U2 0
J9 Z NEUROL
PY 1971
VL 200
IS 2
BP 158
EP +
DI 10.1007/BF00316523
PG 1
WC Clinical Neurology
WE Science Citation Index Expanded (SCI-EXPANDED)
SC Neurosciences & Neurology
GA K9384
UT WOS:A1971K938400006
PM 4108119
DA 2022-10-25
ER

PT J
AU Schroer, C
   Bucka, C
   Sokolowski, P
   Kohler, W
AF Schroer, C
   Bucka, C
   Sokolowski, P
   Kohler, W
TI Myasthenia gravis - Classifications and scores
SO AKTUELLE NEUROLOGIE
LA German
DT Article
ID THYMECTOMY; ANTIBODIES
C1 Akad Lehrkrankenhaus Moabit, Berlin, Germany.
RP Schroer, C (corresponding author), Krankenhaus Moabit, Neurol Abt, Turmstr 21, D-10559 Berlin, Germany.
CR BESINGER UA, 1983, NEUROLOGY, V33, P1316, DOI 10.1212/WNL.33.10.1316
   BESINGER UA, 1981, ANN NY ACAD SCI, V377
   Busch C, 1996, ANN SURG, V224, P225, DOI 10.1097/00000658-199608000-00017
   COSI V, 1991, ACTA NEUROL SCAND, V84, P81, DOI 10.1111/j.1600-0404.1991.tb04912.x
   De Vries S O, 1991, Ned Tijdschr Geneeskd, V135, P2089
   EGEA AM, 1995, EUR J SURG ONCOL, V21, P482
   INDERBITZI R, 1991, CHIRURG, V62, P474
   JIANG YG, 1995, CHINESE MED J-PEKING, V108, P199
   KOHLER W, 1998, IMMUNADSORPTION MYAS, V25, pS57
   Marano E, 1993, Acta Neurol (Napoli), V15, P277
   Marino M, 1997, J CLIN ENDOCR METAB, V82, P438, DOI 10.1210/jc.82.2.438
   MASUHR KF, 1992, NEUROLOGIE
   MERTENS HG, 1969, EUR NEUROL, V2, P321, DOI 10.1159/000113809
   OOSTERHUIS HJGH, 1983, J NEUROL SCI, V58, P371, DOI 10.1016/0022-510X(83)90096-5
   OSSERMANN KE, 1966, ANN NY ACAD SCI, V135
   SCHUMM F, 1985, NERVENARZT, V56, P186
   SZOBOR A, 1976, EUR NEUROL, V14, P439, DOI 10.1159/000114771
NR 17
TC 0
Z9 0
U1 0
U2 0
PU GEORG THIEME VERLAG
PI STUTTGART
PA P O BOX 30 11 20, D-70451 STUTTGART, GERMANY
SN 0302-4350
J9 AKTUEL NEUROL
JI Aktuelle Neurol.
PD JUN
PY 1998
VL 25
SU 2
BP S30
EP S32
DI 10.1055/s-2007-1017715
PG 3
WC Clinical Neurology
WE Science Citation Index Expanded (SCI-EXPANDED)
SC Neurosciences & Neurology
GA ZY968
UT WOS:000074681600004
DA 2022-10-25
ER

PT J
AU BUCHMANN, P
   BUMBACHER, B
   GEROULANOS, S
   LARGIADER, F
AF BUCHMANN, P
   BUMBACHER, B
   GEROULANOS, S
   LARGIADER, F
TI THERAPEUTIC VALUE OF THYMECTOMY IN MYASTHENIA-GRAVIS
SO HELVETICA CHIRURGICA ACTA
LA German
DT Article
RP BUCHMANN, P (corresponding author), UNIV HOSP ZURICH,DEPT CHIRURG,VISZERALCHIRURG KLIN,CH-8091 ZURICH,SWITZERLAND.
NR 0
TC 0
Z9 0
U1 0
U2 0
PU SCHWABE & CO AG VERLAG
PI MUTTENZ 1
PA FARNSBURGERSTRASSE 8, CH-4132 MUTTENZ 1, SWITZERLAND
SN 0018-0181
J9 HELV CHIR ACTA
PD JAN
PY 1989
VL 55
IS 5
BP 553
EP 558
PG 6
WC Surgery
WE Science Citation Index Expanded (SCI-EXPANDED)
SC Surgery
GA T5081
UT WOS:A1989T508100004
PM 2715020
DA 2022-10-25
ER

PT J
AU MATEJ, H
   NOWAKOWSKA, B
   KALAMARZ, M
   PARADOWSKI, B
   PODEMSKI, R
   BRZECKI, A
AF MATEJ, H
   NOWAKOWSKA, B
   KALAMARZ, M
   PARADOWSKI, B
   PODEMSKI, R
   BRZECKI, A
TI HLA ANTIGENS AND SUSCEPTIBILITY TO MYASTHENIA-GRAVIS
SO ARCHIVUM IMMUNOLOGIAE ET THERAPIAE EXPERIMENTALIS
LA English
DT Article
RP MATEJ, H (corresponding author), POLISH ACAD SCI,INST IMMUNOL & EXPTL THERAPY,TISSUE IMMUNOL LAB,CZERSKA 12,PL-53114 WROCLAW,POLAND.
NR 0
TC 5
Z9 6
U1 0
U2 0
PU INST IMMUNOLOGY & EXPERIMENTAL THERAPY
PI WROCLAW
PA POLISH ACADEMY OF SCIENCES CZERSKA 12, 53-114 WROCLAW, POLAND
SN 0004-069X
J9 ARCH IMMUNOL THER EX
JI Arch. Immunol. Ther. Exp.
PY 1987
VL 35
IS 6
BP 795
EP 799
PG 5
WC Immunology
WE Science Citation Index Expanded (SCI-EXPANDED)
SC Immunology
GA R0761
UT WOS:A1987R076100011
PM 3508039
DA 2022-10-25
ER

PT J
AU GARLEPP, MJ
   DAWKINS, RL
   CHRISTIANSEN, FT
   LAWTON, J
   LUCIANI, G
   MCLEOD, J
   BRADLEY, J
   GENKINS, G
   TENG, CS
AF GARLEPP, MJ
   DAWKINS, RL
   CHRISTIANSEN, FT
   LAWTON, J
   LUCIANI, G
   MCLEOD, J
   BRADLEY, J
   GENKINS, G
   TENG, CS
TI AUTOIMMUNITY IN OCULAR AND GENERALIZED MYASTHENIA-GRAVIS
SO JOURNAL OF NEUROIMMUNOLOGY
LA English
DT Article
C1 ROYAL PERTH HOSP,DEPT CLIN IMMUNOL,PERTH,WA 6001,AUSTRALIA.
   UNIV WESTERN AUSTRALIA,PERTH,WA,AUSTRALIA.
   QUEEN MARY HOSP,DEPT PATHOL,HONG KONG,HONG KONG.
   SIR CHARLES GAIRDNER HOSP,PERTH,WA,AUSTRALIA.
   UNIV CATTOLICA SACRO CUORE,IST CLIN CHIRURG,I-00168 ROME,ITALY.
   UNIV SYDNEY,DEPT MED,SYDNEY,NSW 2000,AUSTRALIA.
   FLINDERS UNIV S AUSTRALIA,MED CTR,DEPT CLIN IMMUNOL,BEDFORD PK,SA 5042,AUSTRALIA.
   CUNY MT SINAI SCH MED,NEW YORK,NY 10028.
CR BUNDEY S, 1972, CLIN EXP IMMUNOL, V11, P321
   DAWKINS RL, HISTOCOMPATIBILITY T, P662
   DAWKINS RL, 1979, NEUROTOXINS FUNDAMEN, P49
   DAWKINS RL, ANN NY ACAD SCI
   DOWNES JM, 1966, Q J MED, V35, P85
   DRACHMAN DB, 1978, NEW ENGL J MED, V298, P136, DOI 10.1056/NEJM197801192980305
   HAWKINS, 1980, LANCET, V2, P1057
   HAWKINS BR, 1979, J CLIN LAB IMMUNOL, V2, P211
   LINDSTROM J, 1977, J CLIN IMMUNOL IMMUN, V7, P36
   PEERS J, 1977, CLIN EXP IMMUNOL, V27, P66
   RATCLIFFE WA, 1974, CLIN ENDOCRINOL, V3, P481, DOI 10.1111/j.1365-2265.1974.tb02819.x
   Simpson JA, 1960, SCOT MED J, V5, P419, DOI [DOI 10.1177/003693306000501001, 10.1177/003693306000501001]
   SIMPSON JA, 1968, RES MUSCULAR DYSTROP, P31
   SONGDAGTSCHROOT.IR, 1979, CLIN EXP IMMUNOL, V37, P323
   VANDERGELD H, 1963, LANCET, V2, P373
NR 15
TC 54
Z9 55
U1 0
U2 4
PU ELSEVIER SCIENCE BV
PI AMSTERDAM
PA PO BOX 211, 1000 AE AMSTERDAM, NETHERLANDS
SN 0165-5728
J9 J NEUROIMMUNOL
JI J. Neuroimmunol.
PY 1981
VL 1
IS 3
BP 325
EP 332
DI 10.1016/0165-5728(81)90035-7
PG 8
WC Immunology; Neurosciences
WE Science Citation Index Expanded (SCI-EXPANDED)
SC Immunology; Neurosciences & Neurology
GA MF441
UT WOS:A1981MF44100009
PM 7334085
DA 2022-10-25
ER

PT J
AU Widjala, A
   Rademaker, J
   Golkel, C
   Holstein, A
   Leifke, E
   Wat, N
AF Widjala, A
   Rademaker, J
   Golkel, C
   Holstein, A
   Leifke, E
   Wat, N
TI Graves ophthalmopathy and ocular myasthenia
SO OPHTHALMOLOGE
LA German
DT Article
DE myasthenia gravis; graves ophthalmopathy; differential diagnosis
AB Background: An 18-year-old woman presented with thyrotoxic symptoms - right sided lid retraction and exophthalmus. She complained of diplopia on lateral gaze. Laboratory investigations confirmed Grave's disease with hyperthyroidism and TSH receptor antibodies.
   Patients and methods: Her clinical symptoms improved after thyreostatic and steroid therapy. However, diplopia recurred 2 weeks after withdrawal of steroid therapy and a ptosis of the left lid appeared for the first time.
   Results: A positive Tensilon test and electromyographic findings confirmed the diagnosis of myasthenia gravis with a predominantly ocular manifestation. Diplopia and ptosis improved with oral pyridostigmine.
   Conclusions: The coexistence of myasthenia gravis should be taken into consideration in the management of patients with Graves' ophthalmopathy.
C1 Med Hsch Hannover, Abt Klin Endokrinol & Diagnost Radiol, D-30625 Hannover, Germany.
   Queen Mary Hosp, Dept Endocrinol, Hong Kong, Peoples R China.
RP Widjala, A (corresponding author), Med Hsch Hannover, Abt Klin Endokrinol & Diagnost Radiol, Carl Neubergstr 1, D-30625 Hannover, Germany.
CR DRACHMAN DB, 1994, NEW ENGL J MED, V330, P1797, DOI 10.1056/NEJM199406233302507
   DRACHMAN DB, 1962, NEW ENGL J MED, V15, P330
   GALBRAITH RF, 1964, NEW ENGL J MED, V270, P229, DOI 10.1056/NEJM196401302700504
   HARATI Y, 1979, ARCH NEUROL-CHICAGO, V36, P103, DOI 10.1001/archneur.1979.00500380073009
   KAO I, 1977, SCIENCE, V195, P74, DOI 10.1126/science.831257
   LINDSTROM JM, 1976, NEUROLOGY, V26, P1054, DOI 10.1212/WNL.26.11.1054
   Marino M, 1997, J CLIN ENDOCR METAB, V82, P438, DOI 10.1210/jc.82.2.438
   Osserman KE, 1953, MYASTHENIA GRAVIS, P80
   PEACEY SR, 1993, J ROY SOC MED, V86, P297
   SANDERS DB, 1981, MUSCLE NERVE, V4, P253
NR 10
TC 8
Z9 8
U1 0
U2 4
PU SPRINGER VERLAG
PI NEW YORK
PA 175 FIFTH AVE, NEW YORK, NY 10010 USA
SN 0941-293X
J9 OPHTHALMOLOGE
JI Ophthalmologe
PD JAN
PY 2000
VL 97
IS 1
BP 38
EP 40
DI 10.1007/s003470050008
PG 3
WC Ophthalmology
WE Science Citation Index Expanded (SCI-EXPANDED)
SC Ophthalmology
GA 283HG
UT WOS:000085269900008
PM 10663788
DA 2022-10-25
ER

PT J
AU Jiao, W
   Hu, FY
   Li, JQ
   Song, JW
   Liang, J
   Li, LQ
   Song, YF
   Chen, ZW
   Li, Q
   Ke, LL
AF Jiao, Wei
   Hu, Fangyu
   Li, Jinqiu
   Song, Jingwei
   Liang, Jian
   Li, Lanqi
   Song, Yafang
   Chen, Zhiwei
   Li, Qing
   Ke, Lingling
TI Qiangji Jianli Decoction promotes mitochondrial biogenesis in skeletal
   muscle of myasthenia gravis rats via AMPK/PGC-1 alpha signaling pathway
SO BIOMEDICINE & PHARMACOTHERAPY
LA English
DT Article
DE Myasthenia gravis; Qiangji Jianli Decoction; Mitochondrial biogenesis;
   AMPK; PGC-1 alpha
ID EXPERIMENTAL AUTOIMMUNE MYASTHENIA; OXIDATIVE STRESS;
   ACETYLCHOLINE-RECEPTOR; INDUCED APOPTOSIS; GENE-EXPRESSION; ACTIVATION;
   AMPK; METABOLISM; ACID; PHOSPHORYLATION
AB The Qiangji Jianli Decoction (QJJLD) is an effective Chinese medicine formula for treating Myasthenia gravis (MG) in the clinic. QJJLD has been proven to regulate mitochondrial fusion and fission of skeletal muscle in myasthenia gravis. In this study, we investigated whether QJJLD plays a therapeutic role in regulating mitochondrial biogenesis in MG and explored the underlying mechanism. Rats were experimentally induced to establish autoimmune myasthenia gravis (EAMG) by subcutaneous immunization with R97-116 peptides. The treatment groups were administered three different dosages of QJJLD respectively. After the intervention of QJJLD, the pathological changes of gastrocnemius muscle in MG rats were significantly improved; SOD, GSH-Px, Na+ -K+ ATPase and Ca2+ -Mg2+ ATPase activities were increased; and MDA content was decreased in the gastrocnemius muscle. Moreover, AMPK, p38MAPK, PGC-1 alpha, NRF-1, Tfam and COX IV mRNA and protein expression levels were also reversed by QJJLD. These results implied that QJJLD may provide a potential therapeutic strategy through promoting mitochondrial biogenesis to alleviate MG via activating the AMPK/PGC-1 alpha signaling pathway.
C1 [Jiao, Wei; Hu, Fangyu; Li, Jinqiu; Song, Jingwei; Li, Lanqi; Song, Yafang; Chen, Zhiwei; Li, Qing; Ke, Lingling] Guangzhou Univ Chinese Med, Sci & Technol Innovat Ctr, Guangzhou 510006, Guangdong, Peoples R China.
   [Jiao, Wei; Hu, Fangyu; Li, Jinqiu; Song, Jingwei; Li, Lanqi; Song, Yafang; Chen, Zhiwei; Li, Qing; Ke, Lingling] Guangzhou Univ Chinese Med, Inst Pi Wei, Guangzhou 510006, Guangdong, Peoples R China.
   [Liang, Jian] Guangzhou Univ Chinese Med, Math Engn Acad Chinese Med, Guangdong Prov Key Lab New Drug Dev & Res Chinese, Guangzhou 510006, Guangdong, Peoples R China.
RP Song, YF (corresponding author), Guangzhou Univ Chinese Med, Inst Pi Wei, Sci & Technol Innovat Ctr, Baiyun Dist Airport Rd 12, Guangzhou 510006, Guangdong, Peoples R China.
EM Stephanie237@163.com
FU National Natural Science Foundation of China [81473568]; Science Program
   for Overseas Scholar of Guangzhou University of Chinese Medicine (Torch
   Program), China [XH20160106]
FX This study was supported by the National Natural Science Foundation of
   China (grant number 81473568) and Science Program for Overseas Scholar
   of Guangzhou University of Chinese Medicine (Torch Program), China,
   (grant number XH20160106).
CR Akimoto T, 2005, J BIOL CHEM, V280, P19587, DOI 10.1074/jbc.M408862200
   Austin S, 2012, J CELL SCI, V125, P4963, DOI 10.1242/jcs.113662
   Baggi F, 2003, ANN NY ACAD SCI, V998, P391, DOI 10.1196/annals.1254.048
   Bergeron R, 2001, AM J PHYSIOL-ENDOC M, V281, pE1340, DOI 10.1152/ajpendo.2001.281.6.E1340
   BLEI ML, 1993, J PHYSIOL-LONDON, V465, P203, DOI 10.1113/jphysiol.1993.sp019673
   Cavalcante P, 2013, AUTOIMMUN REV, V12, P863, DOI 10.1016/j.autrev.2013.03.010
   Cenacchi G, 2011, J NEUROL, V258, P746, DOI 10.1007/s00415-010-5823-x
   Chaube B, 2015, CELL DEATH DISCOV, V1, DOI 10.1038/cddiscovery.2015.63
   CLAUSSEN GC, 1995, EUR J NEUROL, V2, P492, DOI 10.1111/j.1468-1331.1995.tb00162.x
   Delpy L, 2005, J IMMUNOL, V175, P5050, DOI 10.4049/jimmunol.175.8.5050
   Deponte M, 2013, BBA-GEN SUBJECTS, V1830, P3217, DOI 10.1016/j.bbagen.2012.09.018
   Frier BC, 2011, AM J PHYSIOL-REG I, V300, pR212, DOI 10.1152/ajpregu.00367.2010
   Gilhus NE, 2015, LANCET NEUROL, V14, P1023, DOI 10.1016/S1474-4422(15)00145-3
   Guan J., 2000, J JINAN U MED SCI, V21, P135
   Herzig S, 2018, NAT REV MOL CELL BIO, V19, P121, DOI 10.1038/nrm.2017.95
   Hoedemaekers A, 1997, CLIN EXP IMMUNOL, V107, P189, DOI 10.1046/j.1365-2249.1997.d01-881.x
   Homma M, 2017, NEUROTHERAPEUTICS, V14, P191, DOI 10.1007/s13311-016-0476-9
   HOWARD FM, 1987, ANN NY ACAD SCI, V505, P526, DOI 10.1111/j.1749-6632.1987.tb51321.x
   [胡倩君 Hu Qianjun], 2019, [中国中西医结合杂志, Chinese Journal of Integrated Traditional and Western Medicine], V39, P1056
   Huang PS, 2015, PROCEEDINGS OF THE ASME 13TH INTERNATIONAL CONFERENCE ON NANOCHANNELS, MICROCHANNELS, AND MINICHANNELS, 2015
   Huang Z., 2018, J GUANGZHOU U CHIN M, P182
   Imran KM, 2017, BBA-MOL CELL BIOL L, V1862, P1110, DOI 10.1016/j.bbalip.2017.08.001
   Jager S, 2007, P NATL ACAD SCI USA, V104, P12017, DOI 10.1073/pnas.0705070104
   Jiang XH, 2020, MED SCI MONITOR, V26, DOI 10.12659/MSM.919150
   Jin YH, 2020, MILITARY MED RES, V7, DOI 10.1186/s40779-020-0233-6
   LENNON VA, 1975, J EXP MED, V141, P1365, DOI 10.1084/jem.141.6.1365
   Li ZY, 2014, PROG NEURO-PSYCHOPH, V53, P80, DOI 10.1016/j.pnpbp.2014.02.010
   LINDSTROM JM, 1976, NEUROLOGY, V26, P1054, DOI 10.1212/WNL.26.11.1054
   Liu J.H., 2019, J MED INFORM, V32, P73
   Liu Y, 2018, INT J BIOL SCI, V14, P1923, DOI 10.7150/ijbs.27022
   Lu Y, 2015, INT J MOL MED, V36, P1223, DOI 10.3892/ijmm.2015.2345
   Martignago S, 2009, NEUROPATH APPL NEURO, V35, P103, DOI 10.1111/j.1365-2990.2008.00965.x
   Meeprom A, 2018, BIOMED PHARMACOTHER, V101, P777, DOI 10.1016/j.biopha.2018.01.017
   Nakatani Y, 2017, EUR J PHARMACOL, V815, P381, DOI 10.1016/j.ejphar.2017.09.040
   Narayanan D, 2010, CIRC RES, V107, P631, DOI 10.1161/CIRCRESAHA.110.224345
   Pacher P, 2007, PHYSIOL REV, V87, P315, DOI 10.1152/physrev.00029.2006
   Pakzad Z, 2011, NEUROLOGY, V76, P1526, DOI 10.1212/WNL.0b013e318217e735
   Perez-Ternero C, 2017, J NUTR BIOCHEM, V48, P51, DOI 10.1016/j.jnutbio.2017.06.011
   Pizzino G, 2017, OXID MED CELL LONGEV, V2017, DOI 10.1155/2017/8416763
   Shichijo K, 2005, ACTA NEUROPATHOL, V109, P539, DOI 10.1007/s00401-005-0990-z
   Song JW, 2018, SCI REP-UK, V8, DOI 10.1038/s41598-018-26918-z
   Song MY, 2017, BIOL PHARM BULL, V40, P339, DOI 10.1248/bpb.b16-00853
   Spillane J, 2012, BMJ-BRIT MED J, V345, DOI 10.1136/bmj.e8497
   VIRBASIUS JV, 1994, P NATL ACAD SCI USA, V91, P1309, DOI 10.1073/pnas.91.4.1309
   Wang DM, 2014, CELL MOL NEUROBIOL, V34, P1209, DOI 10.1007/s10571-014-0098-x
   Wu Y, 2015, NAT MED, V21, P373, DOI 10.1038/nm.3826
   Wu ZD, 1999, CELL, V98, P115, DOI 10.1016/S0092-8674(00)80611-X
   Zhang Y, 2016, BIOMED PHARMACOTHER, V84, P1337, DOI 10.1016/j.biopha.2016.10.036
   Zhao ZF, 2020, DRUG DES DEV THER, V14, P331, DOI 10.2147/DDDT.S232130
NR 49
TC 4
Z9 4
U1 2
U2 13
PU ELSEVIER FRANCE-EDITIONS SCIENTIFIQUES MEDICALES ELSEVIER
PI ISSY-LES-MOULINEAUX
PA 65 RUE CAMILLE DESMOULINS, CS50083, 92442 ISSY-LES-MOULINEAUX, FRANCE
SN 0753-3322
EI 1950-6007
J9 BIOMED PHARMACOTHER
JI Biomed. Pharmacother.
PD SEP
PY 2020
VL 129
AR 110482
DI 10.1016/j.biopha.2020.110482
PG 9
WC Medicine, Research & Experimental; Pharmacology & Pharmacy
WE Science Citation Index Expanded (SCI-EXPANDED)
SC Research & Experimental Medicine; Pharmacology & Pharmacy
GA NJ9RA
UT WOS:000566379700014
PM 32768964
OA gold
DA 2022-10-25
ER

PT J
AU Vieitez, MCP
   Aladro, Y
   Alemany, MJ
   Amela, R
   Munoz, C
   Santana, N
AF Vieitez, MCP
   Aladro, Y
   Alemany, MJ
   Amela, R
   Munoz, C
   Santana, N
TI Myasthenia gravis associated with carcinoma of the thymus. A report of
   three cases
SO REVISTA DE NEUROLOGIA
LA Spanish
DT Article
DE autoimmunity; carcinoma of the thymus; myasthenia gravis; thymoma
ID MALIGNANT THYMOMA; AUTOANTIBODIES; DISORDERS
AB Introduction. Although the association between benign neoplasias of the thymus and myasthenia gravis is well known, with greater predominance of squamous thymomas over other histological types, carcinoma of the thymus is only exceptionally associated with auto-immune disorders. Clinical cases. We present three patients with myasthenia gravis associated with carcinoma of the thymus. They were three men aged between 38 and 73 years. Clinical features of myasthenia were generalized in two cases and ocular only in the third. Antireceptor antibodies to acetylcholine and anti-striped muscle antibodies were present in all three patients. Repetitive stimulation was abnormal in two of the three cases. On CAT of the thorax there was a tumour of the thymus with the radiological characteristics of a benign thymoma in two of the patients and data suggesting an invasive thymoma in the third. In all three cases the diagnosis of carcinoma of the thymus was made on the post-operative histological findings. Conclusions. The association of carcinoma of the thymus with myasthenia gravis in our series of cases was probably due to chance. We consider that this association is exceptional since the histological characteristics of carcinoma of the thymus do not favour the development of autoimmunity.
C1 Hosp Gran Canaria Dr Negrin, Secc Neurol, E-35020 Las Palmas Gran Canaria, Spain.
   Hosp Gran Canaria Dr Negrin, Serv Cirugia Torac, E-35020 Las Palmas Gran Canaria, Spain.
RI Aladro, Yolanda/GSE-3319-2022
OI Aladro, Yolanda/0000-0001-9459-5452
CR Blumberg D, 1998, J THORAC CARDIOV SUR, V115, P303, DOI 10.1016/S0022-5223(98)70273-9
   Camera L, 1999, ANN MED, V31, P57
   DIMARIO FJ, 1988, NEUROLOGY, V38, P580, DOI 10.1212/WNL.38.4.580
   Hoffacker V, 2000, BLOOD, V96, P3872, DOI 10.1182/blood.V96.12.3872.h8003872_3872_3879
   KEESEY J, 1980, NEUROLOGY, V30, P233, DOI 10.1212/WNL.30.3.233
   Lara PN, 2000, CANCER TREAT REV, V26, P127
   LATTES R, 1962, CANCER, V15, P1224, DOI 10.1002/1097-0142(196211/12)15:6<1224::AID-CNCR2820150621>3.0.CO;2-V
   Levy Y, 1998, SEMIN ARTHRITIS RHEU, V28, P73, DOI 10.1016/S0049-0172(98)80039-5
   LEWIS JE, 1987, CANCER, V60, P2727, DOI 10.1002/1097-0142(19871201)60:11<2727::AID-CNCR2820601125>3.0.CO;2-D
   MARINO M, 1985, VIRCHOWS ARCH A, V407, P119, DOI 10.1007/BF00737071
   MIDDLETON G, 1967, AUST J EXP BIOL MED, V45, P189, DOI 10.1038/icb.1967.14
   Muller-Hermelink HK, 1999, ANN MED, V31, P5
   Mygland A, 2000, ARCH NEUROL-CHICAGO, V57, P527, DOI 10.1001/archneur.57.4.527
   Romi F, 2000, J NEUROL, V247, P369, DOI 10.1007/s004150050604
   SCHUELP M, 1987, ANN NEUROL, V22, P212
   SNOVER DC, 1982, AM J SURG PATHOL, V6, P451, DOI 10.1097/00000478-198207000-00007
   SUNGUR A, 1993, ARCH PATHOL LAB MED, V117, P937
   Suster S, 1996, AM J SURG PATHOL, V20, P1469, DOI 10.1097/00000478-199612000-00006
   TRASTEK VF, 1994, GEN THORACIC SURG, V2, P1771
   VICENT A, 1999, PATHOL RES PRACT, V195, P535
NR 20
TC 1
Z9 1
U1 0
U2 1
PU REVISTA DE NEUROLOGIA
PI BARCELONA
PA C/O CESAR VIGUERA, EDITOR, APDO 94121, 08080 BARCELONA, SPAIN
SN 0210-0010
J9 REV NEUROLOGIA
JI Rev. Neurologia
PD JUN 16
PY 2001
VL 32
IS 12
BP 1135
EP 1137
PG 3
WC Clinical Neurology
WE Science Citation Index Expanded (SCI-EXPANDED)
SC Neurosciences & Neurology
GA 455NY
UT WOS:000170034000009
PM 11562844
DA 2022-10-25
ER

PT J
AU JIMENEZ, MD
   YUSTA, A
   LIANO, M
AF JIMENEZ, MD
   YUSTA, A
   LIANO, M
TI ASSOCIATION OF MYASTHENIA-GRAVIS WITH THYROID ABNORMALITIES
SO MEDICINA CLINICA
LA Spanish
DT Article
C1 CLIN PUERTA HIERRO,SERV NEUROL,C SAN MARTIN PORRES 4,E-28035 MADRID,SPAIN.
NR 0
TC 1
Z9 1
U1 0
U2 0
PU EDICIONES DOYMA S/A
PI BARCELONA
PA TRAV DE GRACIA 17-21, 08021 BARCELONA, SPAIN
SN 0025-7753
J9 MED CLIN-BARCELONA
JI Med. Clin.
PD NOV 14
PY 1987
VL 89
IS 16
BP 675
EP 677
PG 3
WC Medicine, General & Internal
WE Science Citation Index Expanded (SCI-EXPANDED)
SC General & Internal Medicine
GA L0154
UT WOS:A1987L015400002
PM 3695697
DA 2022-10-25
ER

PT J
AU JOHNS, TR
AF JOHNS, TR
TI LONG-TERM CORTICOSTEROID TREATMENT OF MYASTHENIA-GRAVIS
SO ANNALS OF THE NEW YORK ACADEMY OF SCIENCES
LA English
DT Article
RP JOHNS, TR (corresponding author), UNIV VIRGINIA, SCH MED, DEPT NEUROL, CHARLOTTESVILLE, VA 22908 USA.
CR ARSURA E, 1985, ARCH NEUROL-CHICAGO, V42, P1149, DOI 10.1001/archneur.1985.04060110031011
   BRUNNER NG, 1976, ANN NY ACAD SCI, V274, P577, DOI 10.1111/j.1749-6632.1976.tb47717.x
   DRACHMAN DB, 1987, NEW ENGL J MED, V316, P743, DOI 10.1056/NEJM198703193161209
   ENGEL WK, 1981, ANN NY ACAD SCI, V377, P744, DOI 10.1111/j.1749-6632.1981.tb33772.x
   FISCHER KC, 1974, NEUROLOGY, V24, P795, DOI 10.1212/WNL.24.8.795
   GROB D, 1987, ANN NY ACAD, V505
   HOFMANN WE, 1985, J NEUROL, V232, P215, DOI 10.1007/BF00313782
   Johns T R, 1977, Adv Neurol, V17, P99
   JOHNS TR, 1971, ANN NY ACAD SCI, V183, P64, DOI 10.1111/j.1749-6632.1971.tb30742.x
   MANN JD, 1976, NEUROLOGY, V26, P729, DOI 10.1212/WNL.26.8.729
   MASSEY JM, 1986, 7TH INT C MYASTH GRA, P88
   MATELL G, 1981, ANN NY ACAD SCI, V377, P698
   MCQUILLEN MP, 1974, NEW ENGL J MED, V290, P631
   MERTENS HG, 1981, ANN NY ACAD SCI, V377, P691, DOI 10.1111/j.1749-6632.1981.tb33767.x
   NIOHAN E, 1986, ARCH NEUROL-CHICAGO, V43, P155
   PASCUZZI RM, 1984, ANN NEUROL, V15, P291, DOI 10.1002/ana.410150316
   PASCUZZI RM, 1982, SEMIN NEUROL, V2, P250
   PEREZ MC, 1981, NEUROLOGY, V31, P32, DOI 10.1212/WNL.31.1.32
   PERLO VP, 1971, ANN NY ACAD SCI, V183, P308, DOI 10.1111/j.1749-6632.1971.tb30761.x
   PIROFSKY B, 1981, ANN NY ACAD SCI, V377, P779, DOI 10.1111/j.1749-6632.1981.tb33775.x
   RICHMAN DP, 1985, J NEUROL, V232, P202, DOI 10.1007/BF00313780
   ROWLAND LP, 1980, J NEUROL NEUROSUR PS, V43, P644, DOI 10.1136/jnnp.43.7.644
   SANDERS DB, 1979, PLASMAPHERESIS IMMUN, P289
   SEYBOLD ME, 1974, NEW ENGL J MED, V290, P81, DOI 10.1056/NEJM197401102900204
   SGHIRLANZONI A, 1984, NEUROLOGY, V34, P170, DOI 10.1212/WNL.34.2.170
   SIMPSON JA, 1978, MUSCLE NERVE, V1, P45, DOI 10.1002/mus.880010107
   SIMPSON JA, 1978, MUSCLE NERVE, V1, P151, DOI 10.1002/mus.880010208
   TINDALL RSA, 1987, NEW ENGL J MED, V316, P719, DOI 10.1056/NEJM198703193161205
   VINCENT A, 1980, J NEUROL NEUROSUR PS, V43, P590, DOI 10.1136/jnnp.43.7.590
   WITTE AS, 1984, ANN NEUROL, V15, P602, DOI 10.1002/ana.410150615
   YOUNGER DS, 1987, ANN NY ACAD SCI, V505, P832
NR 31
TC 35
Z9 35
U1 0
U2 0
PU WILEY
PI HOBOKEN
PA 111 RIVER ST, HOBOKEN 07030-5774, NJ USA
SN 0077-8923
J9 ANN NY ACAD SCI
JI Ann.NY Acad.Sci.
PD AUG 29
PY 1987
VL 505
BP 568
EP 583
DI 10.1111/j.1749-6632.1987.tb51325.x
PG 16
WC Multidisciplinary Sciences
WE Science Citation Index Expanded (SCI-EXPANDED)
SC Science & Technology - Other Topics
GA R6891
UT WOS:A1987R689100048
DA 2022-10-25
ER

PT J
AU VINCENT, A
   WHITING, PJ
   SCHLUEP, M
   HEIDENREICH, F
   LANG, B
   ROBERTS, A
   WILLCOX, N
   NEWSOMDAVIS, J
AF VINCENT, A
   WHITING, PJ
   SCHLUEP, M
   HEIDENREICH, F
   LANG, B
   ROBERTS, A
   WILLCOX, N
   NEWSOMDAVIS, J
TI ANTIBODY HETEROGENEITY AND SPECIFICITY IN MYASTHENIA-GRAVIS
SO ANNALS OF THE NEW YORK ACADEMY OF SCIENCES
LA English
DT Article
RP VINCENT, A (corresponding author), ROYAL FREE HOSP, DEPT NEUROL SCI, LONDON NW3 2QG, ENGLAND.
CR COMPSTON DAS, 1980, BRAIN, V103, P579, DOI 10.1093/brain/103.3.579
   DWYER DS, 1983, NATURE, V301, P611, DOI 10.1038/301611a0
   KILLEN JA, 1985, J NEUROIMMUNOL, V9, P229, DOI 10.1016/S0165-5728(85)80021-7
   LANG B, 1985, CLIN EXP IMMUNOL, V60, P637
   LEFVERT AK, 1985, J NEUROIMMUNOL, V9, P41, DOI 10.1016/S0165-5728(85)80005-9
   LEFVERT AK, 1981, SCAND J IMMUNOL, V13, P493, DOI 10.1111/j.1365-3083.1981.tb00161.x
   LINDSTROM J, 1985, ANNU REV IMMUNOL, V3, P109
   LINDSTROM J, 1978, MUSCLE NERVE, V1, P140, DOI 10.1002/mus.880010206
   MOSSMAN S, 1986, LANCET, V1, P116
   NIELSEN FC, 1985, J IMMUNOL METHODS, V83, P249, DOI 10.1016/0022-1759(85)90247-9
   SCADDING GK, 1981, NEUROLOGY, V31, P935, DOI 10.1212/WNL.31.8.935
   SCADDING GK, 1986, IMMUNOLOGY, V58, P151
   TINDALL RSA, 1981, ANN NEUROL, V10, P437, DOI 10.1002/ana.410100506
   TZARTOS SJ, 1982, P NATL ACAD SCI-BIOL, V79, P188, DOI 10.1073/pnas.79.1.188
   TZARTOS SJ, 1980, P NATL ACAD SCI-BIOL, V77, P755, DOI 10.1073/pnas.77.2.755
   Vincent A, 1979, Adv Cytopharmacol, V3, P269
   VINCENT A, 1980, PHYSIOL REV, V60, P756, DOI 10.1152/physrev.1980.60.3.756
   VINCENT A, 1982, CLIN EXP IMMUNOL, V49, P266
   VINCENT A, 1982, CLIN EXP IMMUNOL, V49, P257
   VINCENT A, 1985, CLIN EXP IMMUNOL, V60, P631
   WHITING PJ, 1986, J NEUROIMMUNOL, V11, P223, DOI 10.1016/0165-5728(86)90006-8
   WHITING PJ, 1986, NEUROLOGY, V36, P612, DOI 10.1212/WNL.36.5.612
NR 22
TC 25
Z9 25
U1 0
U2 1
PU WILEY
PI HOBOKEN
PA 111 RIVER ST, HOBOKEN 07030-5774, NJ USA
SN 0077-8923
J9 ANN NY ACAD SCI
JI Ann.NY Acad.Sci.
PD AUG 29
PY 1987
VL 505
BP 106
EP 120
DI 10.1111/j.1749-6632.1987.tb51286.x
PG 15
WC Multidisciplinary Sciences
WE Science Citation Index Expanded (SCI-EXPANDED)
SC Science & Technology - Other Topics
GA R6891
UT WOS:A1987R689100010
DA 2022-10-25
ER

PT J
AU CHRISTADOSS, P
   DAUPHINEE, MJ
AF CHRISTADOSS, P
   DAUPHINEE, MJ
TI IMMUNOTHERAPY FOR MYASTHENIA-GRAVIS - A MURINE MODEL
SO JOURNAL OF IMMUNOLOGY
LA English
DT Article
C1 UNIV TEXAS,HLTH SCI CTR,DEPT MED,SAN ANTONIO,TX 78284.
RP CHRISTADOSS, P (corresponding author), UNIV VERMONT,COLL MED,DEPT PATHOL,BURLINGTON,VT 05405, USA.
FU NATIONAL INSTITUTE OF NEUROLOGICAL DISORDERS AND STROKE [R01NS022989]
   Funding Source: NIH RePORTER; NINDS NIH HHS [NS22989-01] Funding Source:
   Medline
CR CHRISTADOSS P, 1981, J IMMUNOL, V126, P1646
   CHRISTADOSS P, 1985, IMMUNOGENETICS, V21, P33, DOI 10.1007/BF00372239
   CHRISTADOSS P, 1979, J IMMUNOL, V123, P2540
   CHRISTADOSS P, 1985, J NEUROIMMUNOL, V8, P29, DOI 10.1016/S0165-5728(85)80045-X
   CHRISTADOSS P, 1982, J IMMUNOL, V128, P1141
   CHRISTADOSS P, 1981, ANN NY ACAD SCI, V377, P258, DOI 10.1111/j.1749-6632.1981.tb33737.x
   COBBOLD, 1984, NATURE, V312, P548
   COSIMI AB, 1981, TRANSPLANT P, V13, P499
   DIALYNAS DP, 1983, IMMUNOL REV, V74, P29, DOI 10.1111/j.1600-065X.1983.tb01083.x
   DIALYNAS DP, 1983, J IMMUNOL, V131, P2445
   ENGEL AG, 1977, MAYO CLIN PROC, V52, P267
   FAMBROUGH DM, 1973, SCIENCE, V182, P293, DOI 10.1126/science.182.4109.293
   LEFVERT AK, 1978, J NEUROL NEUROSUR PS, V41, P394, DOI 10.1136/jnnp.41.5.394
   LINDSTROM JM, 1976, J EXP MED, V144, P726, DOI 10.1084/jem.144.3.726
   LINDSTROM JM, 1981, METHOD ENZYMOL, V74, P342
   RANGES GE, 1985, J EXP MED, V162, P1105, DOI 10.1084/jem.162.3.1105
   WALDOR MK, 1983, P NATL ACAD SCI-BIOL, V80, P2713, DOI 10.1073/pnas.80.9.2713
   WALDOR MK, 1985, SCIENCE, V227, P415, DOI 10.1126/science.3155574
   WILDE DB, 1983, J IMMUNOL, V131, P2178
   WOFSY D, 1985, J EXP MED, V161, P378, DOI 10.1084/jem.161.2.378
NR 20
TC 139
Z9 143
U1 0
U2 1
PU AMER ASSOC IMMUNOLOGISTS
PI BETHESDA
PA 9650 ROCKVILLE PIKE, BETHESDA, MD 20814
SN 0022-1767
J9 J IMMUNOL
JI J. Immunol.
PD APR 1
PY 1986
VL 136
IS 7
BP 2437
EP 2440
PG 4
WC Immunology
WE Science Citation Index Expanded (SCI-EXPANDED)
SC Immunology
GA A5822
UT WOS:A1986A582200016
PM 2419435
DA 2022-10-25
ER

PT J
AU LUNDH, H
   NILSSON, O
   ROSEN, I
AF LUNDH, H
   NILSSON, O
   ROSEN, I
TI EFFECTS OF 4-AMINOPYRIDINE IN MYASTHENIA-GRAVIS
SO JOURNAL OF NEUROLOGY NEUROSURGERY AND PSYCHIATRY
LA English
DT Article
C1 UNIV LUND HOSP,DEPT CLIN NEUROPHYSIOL,S-22185 LUND,SWEDEN.
RP LUNDH, H (corresponding author), UNIV LUND HOSP,DEPT NEUROL,S-22185 LUND,SWEDEN.
CR CULLCANDY SG, 1978, NATURE, V271, P74, DOI 10.1038/271074a0
   ELMQVIST D, 1964, J PHYSIOL-LONDON, V174, P417, DOI 10.1113/jphysiol.1964.sp007495
   GROB D, 1976, ANN NEW YORK ACADEMY, V274
   JANKOWSKA E, 1977, BRAIN RES, V136, P387, DOI 10.1016/0006-8993(77)90816-2
   LEMEIGNAN M, 1972, NEUROPHARMACOLOGY, V11, P551, DOI 10.1016/0028-3908(72)90010-X
   LEMEIGNAN M, 1973, NEUROPHARMACOLOGY, V12, P641, DOI 10.1016/0028-3908(73)90117-2
   LEMEIGNAN M, 1970, THESIS FS PARIS
   LUNDH H, 1977, J NEUROL SCI, V32, P29, DOI 10.1016/0022-510X(77)90037-5
   LUNDH H, 1978, BRAIN RES, V153, P307, DOI 10.1016/0006-8993(78)90409-2
   LUNDH H, 1977, J NEUROL NEUROSUR PS, V40, P1109, DOI 10.1136/jnnp.40.11.1109
   LUNDH H, 1977, EUR J PHARMACOL, V42, P411, DOI 10.1016/0014-2999(77)90176-5
   MOLGO J, 1975, CR ACAD SCI D NAT, V281, P1637
   VIZI ES, 1977, J NEURAL TRANSM, V41, P265, DOI 10.1007/BF01252021
NR 13
TC 104
Z9 108
U1 0
U2 0
PU BRITISH MED JOURNAL PUBL GROUP
PI LONDON
PA BRITISH MED ASSOC HOUSE, TAVISTOCK SQUARE, LONDON, ENGLAND WC1H 9JR
SN 0022-3050
J9 J NEUROL NEUROSUR PS
JI J. Neurol. Neurosurg. Psychiatry
PY 1979
VL 42
IS 2
BP 171
EP 175
DI 10.1136/jnnp.42.2.171
PG 5
WC Clinical Neurology; Psychiatry; Surgery
WE Science Citation Index Expanded (SCI-EXPANDED)
SC Neurosciences & Neurology; Psychiatry; Surgery
GA GM071
UT WOS:A1979GM07100010
PM 422965
OA Green Published, Bronze
DA 2022-10-25
ER

PT J
AU OH, SJ
AF OH, SJ
TI ELECTROPHYSIOLOGICAL CHARACTERISTICS IN SERONEGATIVE MYASTHENIA-GRAVIS
SO ANNALS OF THE NEW YORK ACADEMY OF SCIENCES
LA English
DT Article
RP OH, SJ (corresponding author), UNIV ALABAMA,VET ADM MED CTR,DEPT NEUROL,UAB STN,BIRMINGHAM,AL 35294, USA.
CR BIRMANNS B, 1991, J NEUROL SCI, V102, P184, DOI 10.1016/0022-510X(91)90067-H
   MOSSMAN S, 1986, LANCET, V1, P116
   SANDERS DB, 1987, ANN NEUROL, V22, P126
   SOLIVEN BC, 1988, NEUROLOGY, V38, P514, DOI 10.1212/WNL.38.4.514
   [No title captured]
NR 5
TC 16
Z9 17
U1 0
U2 0
PU NEW YORK ACAD SCIENCES
PI NEW YORK
PA 2 E 63RD ST, NEW YORK, NY 10021
SN 0077-8923
J9 ANN NY ACAD SCI
JI Ann. N.Y. Acad. Sci.
PD JUN 21
PY 1993
VL 681
BP 584
EP 587
DI 10.1111/j.1749-6632.1993.tb22948.x
PG 4
WC Multidisciplinary Sciences
WE Science Citation Index Expanded (SCI-EXPANDED)
SC Science & Technology - Other Topics
GA LM123
UT WOS:A1993LM12300087
PM 8357205
DA 2022-10-25
ER

PT J
AU CLEMENTI, F
   GOTTI, C
   MORI, L
   RICCIARDICASTAGNOLI, P
AF CLEMENTI, F
   GOTTI, C
   MORI, L
   RICCIARDICASTAGNOLI, P
TI SUPPRESSOR-T CELLS IN MYASTHENIA-GRAVIS
SO MONOGRAPHS IN ALLERGY
LA English
DT Article
C1 UNIV MILAN,DEPT MED PHARMACOL,I-20129 MILAN,ITALY.
   CNR,CTR CYTOPHARMACOL,I-20133 MILAN,ITALY.
CR ABRAMSKY O, 1975, CLIN EXP IMMUNOL, V19, P11
   BERRIH S, 1981, CLIN EXP IMMUNOL, V45, P1
   Blalock A, 1941, J AMER MED ASSOC, V117, P1529, DOI 10.1001/jama.1941.02820440037009
   BOGEN S, 1984, J EXP MED, V159, P292, DOI 10.1084/jem.159.1.292
   Bourgeois P, 1929, MYASTHENIE MALADIE E
   BOYLSTON AW, 1987, IMMUNOL TODAY, V8, P144, DOI 10.1016/0167-5699(87)90143-5
   CASTLEMAN B, 1966, ANN NY ACAD SCI, V135, P495
   CHRISTADOSS P, 1979, J IMMUNOL, V123, P2540
   CLEMENTI F, IN PRESS ANN NY ACAD
   CONTITRONCONI BM, 1979, NEUROLOGY, V29, P496, DOI 10.1212/WNL.29.4.496
   CONTITRONCONI BM, 1981, NEUROLOGY NY, V31, P1440
   FITCH FW, 1986, MICROBIOL REV, V50, P50, DOI 10.1128/MMBR.50.1.50-69.1986
   FRUGONI L, 1907, B SOC MED CHIRURGICA, P129
   FUCHS S, 1982, DISORDERS MOTOR UNIT, P245
   FUMAGALLI G, 1982, J NEUROPATH EXP NEUR, V41, P567, DOI 10.1097/00005072-198211000-00001
   GOTTI C, 1987, NEUROSCI LETT, V82, P113, DOI 10.1016/0304-3940(87)90180-7
   GOTTI C, 1988, FEBS LETT, V228, P118, DOI 10.1016/0014-5793(88)80598-2
   HOHLFELD R, 1984, NATURE, V310, P244, DOI 10.1038/310244a0
   HOHLFELD R, 1981, J IMMUNOL, V126, P1355
   KAO PN, 1986, J BIOL CHEM, V261, P8085
   LINDSTROM JM, 1976, NEUROLOGY, V26, P1045
   LISAK RP, 1984, NEUROLOGY, V34, P802, DOI 10.1212/WNL.34.6.802
   MCINTOSH KR, 1986, SCIENCE, V232, P401, DOI 10.1126/science.2938256
   MORGUTTI M, 1979, NEUROLOGY, V29, P734, DOI 10.1212/WNL.29.5.734
   MORI L, 1985, EMBO J, V4, P2025, DOI 10.1002/j.1460-2075.1985.tb03887.x
   RICCIARDICASTAGNOLI P, 1981, P NATL ACAD SCI-BIOL, V78, P3804, DOI 10.1073/pnas.78.6.3804
   RICHMAN DP, 1979, NEUROLOGY, V29, P291, DOI 10.1212/WNL.29.3.291
   Roitt I.M., 1998, IMMUNOLOGY, V5
   SHORE A, 1979, NEW ENGL J MED, V301, P625, DOI 10.1056/NEJM197909203011202
   SINGAGLIA F, 1984, P NATN ACAD SCI US, V81, P7569
   SKOLNIK PR, 1982, ANN NEUROL, V11, P170, DOI 10.1002/ana.410110210
   TARRABHAZDI R, 1975, J EXP MED, V142, P785, DOI 10.1084/jem.142.3.785
NR 32
TC 0
Z9 0
U1 0
U2 0
PU KARGER
PI BASEL
PA ALLSCHWILERSTRASSE 10, CH-4009 BASEL, SWITZERLAND
SN 0077-0760
J9 MONOGR ALLERGY
JI Monogr. Allergy
PY 1988
VL 25
BP 41
EP 49
PG 9
WC Allergy
WE Science Citation Index Expanded (SCI-EXPANDED)
SC Allergy
GA Q3058
UT WOS:A1988Q305800005
PM 2971877
DA 2022-10-25
ER

PT J
AU PAPATESTAS, AE
   GENKINS, G
   KORNFELD, P
   EISENKRAFT, JB
   FAGERSTROM, RP
   POZNER, J
   AUFSES, AH
AF PAPATESTAS, AE
   GENKINS, G
   KORNFELD, P
   EISENKRAFT, JB
   FAGERSTROM, RP
   POZNER, J
   AUFSES, AH
TI EFFECTS OF THYMECTOMY IN MYASTHENIA-GRAVIS
SO ANNALS OF SURGERY
LA English
DT Article
C1 MT SINAI MED CTR,DEPT MED,NEW YORK,NY 10029.
   MT SINAI MED CTR,DEPT ANESTHESIA,NEW YORK,NY 10029.
   MT SINAI MED CTR,DEPT BIOSTAT,NEW YORK,NY 10029.
   CUNY MT SINAI SCH MED,NEW YORK,NY 10029.
RP PAPATESTAS, AE (corresponding author), MT SINAI MED CTR,DEPT SURG,ANNENBERG 25-60,1 GUSTAVE L LEVY PL,NEW YORK,NY 10029, USA.
CR BELLANTONE R, 1985, ANN CHIR, V39, P160
   BENEDETTI J, 1981, BMDP STATISTICAL SOF, P557
   BUCKINGHAM JM, 1976, ANN SURG, V184, P453, DOI 10.1097/00000658-197610000-00008
   CLARK RE, 1980, J THORAC CARDIOV SUR, V80, P696
   COX DR, 1972, J R STAT SOC B, V34, P187
   CRILE G, 1966, SURGERY, V59, P213
   DONNELLY RJ, 1984, ANN ROY COLL SURG, V66, P305
   EISENKRAFT JB, 1986, ANESTHESIOLOGY, V65, P79, DOI 10.1097/00000542-198607000-00014
   GROB D, 1953, JAMA-J AM MED ASSOC, V153, P529, DOI 10.1001/jama.1953.02940230001001
   HARVEY AM, 1948, B NEW YORK ACAD MED, V24, P505
   JARETZKI A, 1977, ANN THORAC SURG, V24, P120, DOI 10.1016/S0003-4975(10)63720-4
   JOSEPH BS, 1973, NEUROLOGY, V23, P109, DOI 10.1212/WNL.23.2.109
   KEYNES G, 1946, BR MED J, V2, P611
   KLINGEN G, 1977, ANN THORAC SURG, V23, P342, DOI 10.1016/S0003-4975(10)64138-0
   LEBRIGAND H, 1980, ANN CHIR, V34, P169
   LINDSTROM JM, 1980, ANN REV PHARM TOXICO, V209, P337
   MAGGI G, 1982, LYON CIRURG, V78, P101
   MATTILA S, 1976, SCAND J THORAC CARD, V10, P183, DOI 10.3109/14017437609167790
   McNeill T M, 1966, Ann Thorac Surg, V2, P532
   MINTZ S, 1980, AM J SURG, V140, P734, DOI 10.1016/0002-9610(80)90106-3
   MULDER DG, 1983, AM J SURG, V146, P61, DOI 10.1016/0002-9610(83)90260-X
   OOSTERHIUS HJ, 1981, ANN NY ACAD SCI, V377, P679
   OSSERMAN KE, 1958, MYASTHENIA GRAVIS, P00079
   PAPATESTAS AE, 1975, SURG GYNECOL OBSTET, V140, P535
   PAPATESTAS AE, 1971, AM J MED, V50, P465, DOI 10.1016/0002-9343(71)90336-6
   PAPATESTAS AE, 1971, BR J CANCER, V24, P635
   ROSENBERG M, 1983, AM J MED, V74, P78, DOI 10.1016/0002-9343(83)91122-1
   ROUBINIAN JR, 1976, J IMMUNOL, V117, P1767
   RUBIN JW, 1981, J THORAC CARDIOV SUR, V82, P720
   SCHUMM F, 1985, J NEUROL NEUROSUR PS, V48, P332, DOI 10.1136/jnnp.48.4.332
   SIMPSON JA, 1958, BRAIN, V81, P112, DOI 10.1093/brain/81.1.112
   SLATER G, 1978, SURG GYNECOL OBSTET, V146, P54
   VERDY M, 1980, HUMAN PATHOL, V6, P690
   VESSEY MP, 1972, BRIT J CANCER, V26, P53, DOI 10.1038/bjc.1972.9
   YOSHIMATSU H, 1979, Journal of UOEH, V1, P487
   YOUNGER DS, 1984, NEUROLOGY, V34, P336, DOI 10.1212/WNL.34.3.336
NR 36
TC 149
Z9 159
U1 0
U2 1
PU LIPPINCOTT-RAVEN PUBL
PI PHILADELPHIA
PA 227 EAST WASHINGTON SQ, PHILADELPHIA, PA 19106
SN 0003-4932
J9 ANN SURG
JI Ann. Surg.
PD JUL
PY 1987
VL 206
IS 1
BP 79
EP 88
DI 10.1097/00000658-198707000-00013
PG 10
WC Surgery
WE Science Citation Index Expanded (SCI-EXPANDED)
SC Surgery
GA H9538
UT WOS:A1987H953800013
PM 3606235
OA Green Published
DA 2022-10-25
ER

PT J
AU OTTO, HF
   LONING, T
   LACHENMAYER, L
   JANZEN, RWC
   GURTLER, KF
   FISCHER, K
AF OTTO, HF
   LONING, T
   LACHENMAYER, L
   JANZEN, RWC
   GURTLER, KF
   FISCHER, K
TI THYMOLIPOMA IN ASSOCIATION WITH MYASTHENIA-GRAVIS
SO CANCER
LA English
DT Article
C1 UNIV HAMBURG,DEPT PATHOL,D-2000 HAMBURG 20,FED REP GER.
   UNIV HAMBURG,DEPT NEUROL,D-2000 HAMBURG 20,FED REP GER.
   UNIV HAMBURG,DEPT RADIOL,D-2000 HAMBURG 20,FED REP GER.
   UNIV HAMBURG,DEPT PEDIAT,D-2000 HAMBURG 20,FED REP GER.
CR ALMOG C, 1977, THORAX, V32, P116, DOI 10.1136/thx.32.1.116
   ALPERT LI, 1971, ARCH PATHOL, V91, P55
   BARNES RDS, 1962, J CLIN PATHOL, V15, P264, DOI 10.1136/jcp.15.3.264
   BENTON C, 1966, J THORAC CARDIOV SUR, V51, P428, DOI 10.1016/S0022-5223(19)43344-8
   BERNATZ PE, 1961, J THORAC CARDIOV SUR, V42, P424
   BIGELOW NH, 1952, J THORAC SURG, V23, P528
   Bloodworth J M Jr, 1975, Pathol Annu, V10, P329
   BOETSCH CH, 1966, DIS CHEST, V50, P539, DOI 10.1378/chest.50.5.539
   CASTLEMAN B, 1949, MEDICINE, V28, P27, DOI 10.1097/00005792-194902000-00002
   DUNN BH, 1956, AM J PATHOL, V32, P41
   FALOR WH, 1964, SURGERY, V39, P291
   GOLDSTEIN G, 1969, HUMAN THYMUS
   GRAY GF, 1979, AM J SURG PATHOL, V3, P235, DOI 10.1097/00000478-197906000-00006
   Hall GFM, 1948, BRIT J SURG, V36, P321
   HIRST E, 1967, MEDICINE, V46, P225, DOI 10.1097/00005792-196705000-00001
   HOMER MJ, 1978, RADIOLOGY, V128, P657, DOI 10.1148/128.3.657
   KORHONEN L K, 1968, Scandinavian Journal of Thoracic and Cardiovascular Surgery, V2, P147, DOI 10.3109/14017436809131897
   LANGE V, 1916, ZENTRALBLATT ALLGEME, V27, P97
   LATTES R, 1962, CANCER, V15, P1224, DOI 10.1002/1097-0142(196211/12)15:6<1224::AID-CNCR2820150621>3.0.CO;2-V
   LEGOLVAN DP, 1977, CANCER, V39, P2142, DOI 10.1002/1097-0142(197705)39:5<2142::AID-CNCR2820390531>3.0.CO;2-Q
   LENNON VA, 1978, HUM PATHOL, V9, P541, DOI 10.1016/S0046-8177(78)80135-X
   LEVINE GD, 1978, HUM PATHOL, V9, P495, DOI 10.1016/S0046-8177(78)80131-2
   MATHEY J, 1962, NOUV PRESSE MED, V47, P2191
   Moigneteau C, 1967, J Chir (Paris), V94, P509
   PAPATESTAS AE, 1971, AM J MED, V50, P465, DOI 10.1016/0002-9343(71)90336-6
   REINTGEN D, 1978, ARCH PATHOL LAB MED, V102, P463
   ROSAI J, 1976, ATLAS TUMOR PATHOLOG
   ROSEFF I, 1958, AM HEART J, V56, P119, DOI 10.1016/0002-8703(58)90170-4
   RUBIN M, 1954, J THORAC SURG, V27, P494
   SALYER WR, 1976, CANCER, V37, P229, DOI 10.1002/1097-0142(197601)37:1<229::AID-CNCR2820370133>3.0.CO;2-2
   TAYLOR CR, 1974, CLIN EXP IMMUNOL, V18, P417
   TEPLICK JG, 1973, AM J ROENTGENOL, V117, P873, DOI 10.2214/ajr.117.4.873
   TRITES HEW, 1966, CAN MED ASSOC J, V95, P1254
NR 33
TC 38
Z9 40
U1 2
U2 2
PU WILEY-LISS
PI NEW YORK
PA DIV JOHN WILEY & SONS INC, 605 THIRD AVE, NEW YORK, NY 10158-0012
SN 0008-543X
J9 CANCER
JI Cancer
PY 1982
VL 50
IS 8
BP 1623
EP 1628
DI 10.1002/1097-0142(19821015)50:8<1623::AID-CNCR2820500827>3.0.CO;2-M
PG 6
WC Oncology
WE Science Citation Index Expanded (SCI-EXPANDED)
SC Oncology
GA PJ738
UT WOS:A1982PJ73800026
PM 7116295
OA Bronze
DA 2022-10-25
ER

PT J
AU CERRATO, D
   ARIANO, C
   LAMANTIA, L
   FIACCHINO, F
   SGHIRLANZONI, A
   NESPOLO, A
   CORRIDORI, F
   CORNELIO, F
AF CERRATO, D
   ARIANO, C
   LAMANTIA, L
   FIACCHINO, F
   SGHIRLANZONI, A
   NESPOLO, A
   CORRIDORI, F
   CORNELIO, F
TI MYASTHENIA-GRAVIS - ANTI-ACETYLCHOLINE RECEPTOR ANTIBODIES
SO ITALIAN JOURNAL OF NEUROLOGICAL SCIENCES
LA English
DT Article
RP CERRATO, D (corresponding author), IST NEUROL C BESTA,ANALISI LAB,V CELORIA 11,I-20133 MILAN,ITALY.
NR 0
TC 0
Z9 0
U1 0
U2 0
PU MASSON DIVISIONE PERIODICI
PI MILAN
PA VIA FRATELLI BRESSAN 2, 20126 MILAN, ITALY
SN 0392-0461
J9 ITAL J NEUROL SCI
JI Ital. J. Neurol. Sci.
PY 1981
VL 2
IS 2
BP 165
EP 171
DI 10.1007/BF02335439
PG 7
WC Clinical Neurology; Neurosciences
WE Science Citation Index Expanded (SCI-EXPANDED)
SC Neurosciences & Neurology
GA MB531
UT WOS:A1981MB53100011
PM 7333817
DA 2022-10-25
ER

PT J
AU SOMER, H
   PIRSKANEN, R
   LEFVERT, AK
   WASASTJERNA, C
   KONTTINEN, A
AF SOMER, H
   PIRSKANEN, R
   LEFVERT, AK
   WASASTJERNA, C
   KONTTINEN, A
TI MYASTHENIA-GRAVIS AND MONOCLONAL IGG GAMMOPATHY
SO NEUROLOGY
LA English
DT Article
C1 KAROLINSKA HOSP,DEPT CLIN CHEM,S-10401 STOCKHOLM,SWEDEN.
   KIVELA MUNICIPAL HOSP,HELSINKI,FINLAND.
RP SOMER, H (corresponding author), UNIV HELSINKI,DEPT NEUROL,SF-00290 HELSINKI 29,FINLAND.
CR AHARONOV A, 1975, LANCET, V2, P340
   ALPER CA, 1969, VOX SANG, V17, P445, DOI 10.1111/j.1423-0410.1969.tb00414.x
   APPEL SH, 1975, NEW ENGL J MED, V293, P760, DOI 10.1056/NEJM197510092931508
   AXELSSON U, 1977, ACTA MED SCAND, V201, P173
   AXELSSON U, 1966, ACTA MED SCAND, V179, P235
   BERGUM GE, 1975, FIBONACCI QUART, V13, P19
   ENGEL AG, 1977, MAYO CLIN PROC, V52, P267
   FAURE A, 1975, BIOMEDICINE, V23, P241
   GILBERT EF, 1968, AM J MED, V44, P820, DOI 10.1016/0002-9343(68)90261-1
   HOBBS JR, 1967, BMJ-BRIT MED J, V3, P699, DOI 10.1136/bmj.3.5567.699
   ISOBE T, 1971, ANN NY ACAD SCI, V190, P507, DOI 10.1111/j.1749-6632.1971.tb13560.x
   KYLE RA, 1976, MONOCLONAL GAMMOPATH, P284
   LACKNER H, 1973, SEMIN HEMATOL, V10, P125
   LEFVERT AK, 1978, J NEUROL NEUROSUR PS, V41, P394, DOI 10.1136/jnnp.41.5.394
   LEFVERT AK, 1977, EUR J CLIN INVEST, V7, P115, DOI 10.1111/j.1365-2362.1977.tb01582.x
   LEVO Y, 1975, EUR NEUROL, V13, P245, DOI 10.1159/000114680
   LINDSTROM FD, 1968, ARCH INTERN MED, V122, P526, DOI 10.1001/archinte.122.6.526
   LINDSTROM J, 1977, CLIN IMMUNOL IMMUNOP, V7, P36, DOI 10.1016/0090-1229(77)90027-7
   LINDSTROM JM, 1976, NEUROLOGY, V26, P1054, DOI 10.1212/WNL.26.11.1054
   LISAK RP, 1976, J NEUROL NEUROSUR PS, V39, P34, DOI 10.1136/jnnp.39.1.34
   Mancini G, 1965, Immunochemistry, V2, P235, DOI 10.1016/0019-2791(65)90004-2
   MCFARLIN DE, 1966, ANN NY ACAD SCI, V135, P656, DOI 10.1111/j.1749-6632.1966.tb45512.x
   MODIGLIANI E, 1973, Annales de Medecine Interne, V124, P193
   OOSTERHUIS HJG, 1964, J NEUROL NEUROSUR PS, V27, P345, DOI 10.1136/jnnp.27.4.345
   PAPATESTAS AE, 1971, BRIT J CANCER, V25, P635, DOI 10.1038/bjc.1971.79
   PINCHING AJ, 1976, LANCET, V2, P1373
   POTTER M, 1971, NEW ENGL J MED, V284, P831
   RITZMANN SE, 1975, ARCH INTERN MED, V135, P95, DOI 10.1001/archinte.135.1.95
   ROWLAND LP, 1969, AM J MED, V46, P599, DOI 10.1016/0002-9343(69)90078-3
   SENATOR H, 1892, NEUROL ZBL, V11, P168
   SIMPSON JA, 1978, MUSCLE NERVE, V1, P45, DOI 10.1002/mus.880010107
   Simpson JA, 1960, SCOT MED J, V5, P419, DOI [DOI 10.1177/003693306000501001, 10.1177/003693306000501001]
   STRAUSS AJL, 1965, ANN NY ACAD SCI, V124, P744, DOI 10.1111/j.1749-6632.1965.tb18999.x
   TOYKA KV, 1975, SCIENCE, V190, P397, DOI 10.1126/science.1179220
   WAGER O, 1971, ANN CLIN RES, V3, P86
NR 35
TC 16
Z9 16
U1 0
U2 0
PU LIPPINCOTT-RAVEN PUBL
PI PHILADELPHIA
PA 227 EAST WASHINGTON SQ, PHILADELPHIA, PA 19106
SN 0028-3878
J9 NEUROLOGY
JI Neurology
PY 1979
VL 29
IS 6
BP 842
EP 847
DI 10.1212/WNL.29.6.842
PG 6
WC Clinical Neurology
WE Science Citation Index Expanded (SCI-EXPANDED)
SC Neurosciences & Neurology
GA GX608
UT WOS:A1979GX60800013
PM 109788
DA 2022-10-25
ER

PT J
AU SPOONER, JW
   BALOH, RW
AF SPOONER, JW
   BALOH, RW
TI EYE-MOVEMENT FATIGUE IN MYASTHENIA-GRAVIS
SO NEUROLOGY
LA English
DT Article
C1 UNIV CALIF LOS ANGELES,CTR HLTH SCI,MED CTR,REED NEUROL RES CTR,DEPT NEUROL,LOS ANGELES,CA 90024.
   UNIV CALIF LOS ANGELES,SCH MED,DEPT NEUROL,LOS ANGELES,CA 90024.
CR BALOH RW, 1976, ANN NY ACAD SCI, V274, P631, DOI 10.1111/j.1749-6632.1976.tb47721.x
   BALOH RW, 1975, NEUROLOGY, V25, P1071, DOI 10.1212/WNL.25.11.1071
   BALOH RW, 1978, ARCH NEUROL-CHICAGO, V35, P484, DOI 10.1001/archneur.1978.00500320004002
   BALOH RW, 1976, AVIAT SPACE ENVIR MD, V47, P523
   COGAN DG, 1970, ARCH OPHTHALMOL-CHIC, V84, P583
   COHEN B, 1972, BRAIN RES, V46, P403, DOI 10.1016/0006-8993(72)90030-3
   FINELLI PF, 1976, NEUROLOGY, V26, P589, DOI 10.1212/WNL.26.6.589
   GLASER JS, 1966, ARCH OPHTHALMOL-CHIC, V75, P363
   KEANE JR, 1970, J AMER MED ASSOC, V212, P1209
   LINDSTROM JM, 1976, NEUROLOGY, V26, P1054, DOI 10.1212/WNL.26.11.1054
   ROBINSON DA, 1970, J NEUROPHYSIOL, V33, P393, DOI 10.1152/jn.1970.33.3.393
   SILLS AW, 1975, AVIAT SPACE ENVIR MD, V46, P934
   WALSH FB, 1969, CLIN NEUROOPHTHALMOL, V1, P283
NR 13
TC 22
Z9 22
U1 0
U2 2
PU LIPPINCOTT-RAVEN PUBL
PI PHILADELPHIA
PA 227 EAST WASHINGTON SQ, PHILADELPHIA, PA 19106
SN 0028-3878
J9 NEUROLOGY
JI Neurology
PY 1979
VL 29
IS 1
BP 29
EP 33
DI 10.1212/WNL.29.1.29
PG 5
WC Clinical Neurology
WE Science Citation Index Expanded (SCI-EXPANDED)
SC Neurosciences & Neurology
GA GE391
UT WOS:A1979GE39100005
PM 570673
DA 2022-10-25
ER

PT J
AU JENKINS, RB
AF JENKINS, RB
TI TREATMENT OF MYASTHENIA-GRAVIS WITH PREDNISONE
SO LANCET
LA English
DT Article
CR CAPE CA, 1969, J NEUROL NEUROSUR PS, V32, P290, DOI 10.1136/jnnp.32.4.290
   GIBBERD FB, 1971, J NEUROL NEUROSUR PS, V34, P11, DOI 10.1136/jnnp.34.1.11
   GROB D, 1966, J AMER MED ASSOC, V198, P703, DOI 10.1001/jama.198.7.703
   GROB D, 1952, B JOHNS HOPKINS HOSP, V91, P124
   JACOBSON ME, 1971, POSTGRAD MED, V49, P181, DOI 10.1080/00325481.1971.11696519
   JENKINS RB, 1970, SOUTHERN MED J, V63, P1127, DOI 10.1097/00007611-197010000-00007
   MILLIKAN CH, 1951, NEUROLOGY, V1, P145, DOI 10.1212/WNL.1.3.145
   NAMBA T, 1971, NEUROLOGY, V21, P1008, DOI 10.1212/WNL.21.10.1008
   NEWSOME D, 1971, MAY COLL PUP ROCH
   OSSERMAN KE, 1966, J AMER MED ASSOC, V198, P699
   SHAPIRO MS, 1971, ARCH NEUROL-CHICAGO, V24, P65, DOI 10.1001/archneur.1971.00480310093009
   SHY GM, 1950, JAMA-J AM MED ASSOC, V144, P1353, DOI 10.1001/jama.1950.02920160027006
   TORDA C, 1951, AMA ARCH NEUROL PSY, V66, P163, DOI 10.1001/archneurpsyc.1951.02320080047004
   WALTON J, 1970, ARCH INTERN MED, V126, P601, DOI 10.1001/archinte.126.4.601
   WARMOLTS JR, 1972, NEW ENGL J MED, V286, P17, DOI 10.1056/NEJM197201062860104
NR 15
TC 69
Z9 70
U1 0
U2 0
PU LANCET LTD
PI LONDON
PA 42 BEDFORD SQUARE, LONDON WC1B 3SL, ENGLAND
SN 0140-6736
J9 LANCET
JI Lancet
PY 1972
VL 1
IS 7754
BP 765
EP &
PG 0
WC Medicine, General & Internal
WE Science Citation Index Expanded (SCI-EXPANDED)
SC General & Internal Medicine
GA M0621
UT WOS:A1972M062100003
PM 4111245
DA 2022-10-25
ER

PT J
AU Suner, R
   Mascort, Z
AF Suner, R
   Mascort, Z
TI Evaluation of nursing care in patients with myasthenia gravis
SO REVISTA DE NEUROLOGIA
LA Spanish
DT Article
DE myasthenia gravis; hospitalization; hospital admission; nursing care
AB A retrospective study was made of 35 periods of hospital admission between January 1985 and September 1995, of 17 patients diagnosed in the Hospital Josep Trueta, Girona, as having myasthenia gravis. These were all the patients diagnosed as having myasthenia gravis in this ten year period. We studied the characteristics of their stay in hospital and evaluated the planning and practice of nursing care during these 35 periods. Nursing problems or diagnostic difficulties were found on 15 occasions, probably due to lack of knowledge of myasthenia gravis. When a patient had dysphagia, nursing care was increased and any problems identified. 29.4% of the patients were admitted to the intensive care unit. Since this disorder may be very serious, we consider that special training should be given to the nurses attending these patients. An understanding of this disorder and the possible treatments, complications, drugs, etc. would make it possible to give specific, individualized attention which would result in a higher standard of care [REV NEUROL 1997; 25: 255-256].
C1 HOSP JOSEP TRUETA,MED INTERNA SERV,UNIDAD NEUROL,GIRONA,SPAIN.
RI Suñer-Soler, Maria/AAL-3764-2020
OI Suner Soler, Rosa/0000-0002-7928-9112
CR BRADLEY WG, 1986, PRINCIPIOS MED INTER, V10, P3062
   DIEZTEJEDOR E, 1994, TRATADO NEUROLOGIA, P857
   DONOHOE KM, 1994, NEUROL CLIN, V12, P369, DOI 10.1016/S0733-8619(18)30102-6
   *GRUP TRAB ENF, 1994, PONSCLIN BARC, V102, P584
   GUYTON AC, 1992, TRATADO FISIOLOGIA, P84
   Hinkle J L, 1993, J Neurosci Nurs, V25, P125
   MASELLI RA, 1994, CLIN NEUROLOGICAS, V2, P265
   PONSETI JM, 1995, SPRINGER, P3
   PONSETI JM, 1995, INFORMACION PACIENTE, P169
   WALSHE TM, 1978, MANUAL NEUROLOGICA T, P355
   ZAMBRANA AC, 1994, DIAGNOSTICO ENFERMER, P6
NR 11
TC 1
Z9 1
U1 0
U2 3
PU REVISTA DE NEUROLOGIA
PI BARCELONA
PA C/O CESAR VIGUERA, EDITOR, APDO 94121, 08080 BARCELONA, SPAIN
SN 0210-0010
J9 REV NEUROLOGIA
JI Rev. Neurologia
PD FEB
PY 1997
VL 25
IS 138
BP 255
EP 256
PG 2
WC Clinical Neurology
WE Science Citation Index Expanded (SCI-EXPANDED)
SC Neurosciences & Neurology
GA WZ993
UT WOS:A1997WZ99300019
PM 9147751
DA 2022-10-25
ER

PT J
AU Baslo, MB
   Yildiz, N
   Ertas, M
AF Baslo, MB
   Yildiz, N
   Ertas, M
TI Surface stimulation single-fiber electromyography in myasthenia gravis
SO JOURNAL OF CLINICAL NEUROPHYSIOLOGY
LA English
DT Article
DE single-fiber electromyography; stimulation single-fiber
   electromyography; surface stimulation; jitter; myasthenia gravis
ID JITTER
AB Surface stimulation for single-fiber electromyography has been proposed previously as a novel technique based on a study performed on healthy subjects. The current study was designed to determine the diagnostic value of surface stimulation single-fiber electromyography in patients with myasthenia gravis. Ten patients with myasthenia gravis were recruited for the study. Surface stimulation of the facial nerve trunk. as well as extramuscular needle stimulation of its zygomatic branch was performed. Twenty single-fiber potentials were recorded from the orbicularis oculi muscle for each stimulation type in each patient. For both stimulation techniques, mean jitter values and the total number of abnormal individual junctions were found to be abnormally high. Jitter values obtained by surface stimulation were comparable with those obtained by needle stimulation.
C1 Univ Istanbul, Dept Neurol, Fac Med, TR-34390 Istanbul, Turkey.
RP Baslo, MB (corresponding author), Univ Istanbul, Dept Neurol, Fac Med, TR-34390 Istanbul, Turkey.
RI Baslo, Mehmet Baris/V-3176-2017; ERTAS, MUSTAFA/ABE-3383-2020; yildiz,
   nebil/AAO-2341-2020
OI Baslo, Mehmet Baris/0000-0003-1551-0559; yildiz,
   nebil/0000-0002-1845-0902
CR Ertas M, 1998, MUSCLE NERVE, V21, P118, DOI 10.1002/(SICI)1097-4598(199801)21:1<118::AID-MUS16>3.0.CO;2-#
   OH SJ, 1992, MUSCLE NERVE, V15, P720, DOI 10.1002/mus.880150616
   STALBERG E, 1992, J CLIN NEUROPHYSIOL, V9, P105, DOI 10.1097/00004691-199201000-00012
   Stalberg E, 1994, SINGLE FIBER ELECTRO
   TRONTELJ JV, 1986, J NEUROL NEUROSUR PS, V49, P677, DOI 10.1136/jnnp.49.6.677
   TRONTELJ JV, 1988, J NEUROL NEUROSUR PS, V51, P814, DOI 10.1136/jnnp.51.6.814
   TRONTELJ JV, 1992, ELECTROEN CLIN NEURO, V85, P30, DOI 10.1016/0168-5597(92)90098-V
NR 7
TC 2
Z9 2
U1 0
U2 2
PU LIPPINCOTT WILLIAMS & WILKINS
PI PHILADELPHIA
PA 530 WALNUT ST, PHILADELPHIA, PA 19106-3621 USA
SN 0736-0258
J9 J CLIN NEUROPHYSIOL
JI J. Clin. Neurophysiol.
PD JAN
PY 2002
VL 19
IS 1
BP 73
EP 76
DI 10.1097/00004691-200201000-00010
PG 4
WC Clinical Neurology; Neurosciences
WE Science Citation Index Expanded (SCI-EXPANDED)
SC Neurosciences & Neurology
GA 533GP
UT WOS:000174521400010
PM 11896356
DA 2022-10-25
ER

PT J
AU PHILLIPS, LH
   MELNICK, PA
AF PHILLIPS, LH
   MELNICK, PA
TI DIAGNOSIS OF MYASTHENIA-GRAVIS IN THE 1990S
SO SEMINARS IN NEUROLOGY
LA English
DT Article
RP PHILLIPS, LH (corresponding author), UNIV VIRGINIA,HLTH SCI CTR,DEPT NEUROL,BOX 394,CHARLOTTESVILLE,VA 22908, USA.
NR 0
TC 32
Z9 32
U1 0
U2 4
PU THIEME MEDICAL PUBL INC
PI NEW YORK
PA 381 PARK AVE SOUTH, NEW YORK, NY 10016
SN 0271-8235
J9 SEMIN NEUROL
JI Semin. Neurol.
PD MAR
PY 1990
VL 10
IS 1
BP 62
EP 69
DI 10.1055/s-2008-1041255
PG 8
WC Clinical Neurology
WE Science Citation Index Expanded (SCI-EXPANDED)
SC Neurosciences & Neurology
GA CX726
UT WOS:A1990CX72600010
PM 2189182
DA 2022-10-25
ER

PT J
AU MIYAZAKI, M
   KIMURA, N
   IMAI, K
   EGUCHI, K
   YAGAME, M
   MIURA, M
   ENDOH, M
   TOMINO, Y
   NOMOTO, Y
   SAKAI, H
AF MIYAZAKI, M
   KIMURA, N
   IMAI, K
   EGUCHI, K
   YAGAME, M
   MIURA, M
   ENDOH, M
   TOMINO, Y
   NOMOTO, Y
   SAKAI, H
TI ASSOCIATION OF IGA NEPHROPATHY AND MYASTHENIA-GRAVIS
SO NEPHRON
LA English
DT Article
RP MIYAZAKI, M (corresponding author), TOKAI UNIV, SCH MED, DEPT INTERNAL MED, ISEHARA, KANAGAWA 25911, JAPAN.
CR ANDREW GE, 1987, HARRISONS PRINCIPLES
   BAILEY RR, 1980, NEPHRON, V26, P171, DOI 10.1159/000181975
   BERGER J, 1968, J UROL NEPHROL, V74, P694
   CLOUGH JD, 1971, J IMMUNOL, V106, P1624
   Colasanti G, 1984, Contrib Nephrol, V40, P147
   CREWTHER P, 1972, AUST J EXP BIOL MED, V50, P625, DOI 10.1038/icb.1972.55
   DELIGNY BH, 1983, NEPHRON, V35, P207, DOI 10.1159/000183077
   ENDOH M, 1981, Tokai Journal of Experimental and Clinical Medicine, V6, P421
   ENGEL AG, 1984, ANN NEUROL, V16, P519, DOI 10.1002/ana.410160502
   HELIN H, 1983, ARCH PATHOL LAB MED, V107, P324
   HOOKERJEE BK, 1978, AM J MED SCI, V276, P221
   JENNETTE JC, 1982, ARTHRITIS RHEUM, V25, P144
   LINDSTROM JM, 1976, NEUROLOGY, V26, P1054, DOI 10.1212/WNL.26.11.1054
   NOMOTO Y, 1980, ARCH INTERN MED, V140, P783, DOI 10.1001/archinte.140.6.783
   PAPE JF, 1978, ACTA MED SCAND, V203, P445
   SAKAI H, 1986, IGA NEPHROPATHY, P176
   TOMINO Y, 1982, CLIN IMMUNOL IMMUNOP, V24, P63, DOI 10.1016/0090-1229(82)90089-7
   VINCENT A, 1980, PHYSIOL REV, V60, P756, DOI 10.1152/physrev.1980.60.3.756
   VINCENT A, 1985, J NEUROL NEUROSUR PS, V48, P1246, DOI 10.1136/jnnp.48.12.1246
NR 19
TC 4
Z9 4
U1 0
U2 0
PU KARGER
PI BASEL
PA ALLSCHWILERSTRASSE 10, CH-4009 BASEL, SWITZERLAND
SN 1660-8151
EI 2235-3186
J9 NEPHRON
JI Nephron
PD MAR
PY 1989
VL 51
IS 3
BP 402
EP 404
DI 10.1159/000185331
PG 3
WC Urology & Nephrology
WE Science Citation Index Expanded (SCI-EXPANDED)
SC Urology & Nephrology
GA T3981
UT WOS:A1989T398100020
PM 2918953
DA 2022-10-25
ER

PT J
AU HOFMANN, WE
   REUTHER, P
   SCHALKE, B
   MERTENS, HG
AF HOFMANN, WE
   REUTHER, P
   SCHALKE, B
   MERTENS, HG
TI SPLENECTOMY IN MYASTHENIA-GRAVIS - A THERAPEUTIC CONCEPT
SO JOURNAL OF NEUROLOGY
LA English
DT Article
RP HOFMANN, WE (corresponding author), UNIV WURZBURG,NEUROL KLIN & POLIKLIN,JOSEF SCHNEIDER STR 11,D-8700 WURZBURG,FED REP GER.
CR ANDERSEN V, 1976, ACTA PAEDIATR SCAND, V65, P409, DOI 10.1111/j.1651-2227.1976.tb04907.x
   CANTOR H, 1977, IMMUNOL REV, V33, P105, DOI 10.1111/j.1600-065X.1977.tb00364.x
   DOSTAL G, 1977, LANGENBECKS ARCH C S, P250
   DRACHMAN DB, 1978, NEW ENGL J MED, V298, P186, DOI 10.1056/NEJM197801262980404
   DRACHMAN DB, 1978, NEW ENGL J MED, V298, P136, DOI 10.1056/NEJM197801192980305
   ENGEL WK, 1981, ANN NY ACAD SCI, V377, P744, DOI 10.1111/j.1749-6632.1981.tb33772.x
   FAMBROUGH DM, 1973, SCIENCE, V182, P293, DOI 10.1126/science.182.4109.293
   HERTEL G, 1983, NEUROLOGIE PRAXIS KL, V2, P137
   HOWARD JF, 1983, MYASTHENIA GRAVIS, P457
   JARETZKI A, 1978, T AM NEUROL ASSOC, V103, P288
   KRIVIT W, 1979, SURG CLIN N AM, V59, P223
   LINDSTROM JM, 1976, NEUROLOGY, V26, P1054, DOI 10.1212/WNL.26.11.1054
   MERTENS HG, 1981, ANN NY ACAD SCI, V377, P691, DOI 10.1111/j.1749-6632.1981.tb33767.x
   MONNIER VM, 1977, CLIN EXP IMMUNOL, V29, P16
   NEWSOMDAVIS J, 1981, PLASMA EXCHANGE THER, P180
   OLANOW CW, 1982, ARCH NEUROL-CHICAGO, V39, P82, DOI 10.1001/archneur.1982.00510140016004
   OSTERHUIS HJ, 1981, ANN NY ACAD SCI, V377, P678
   RESCH K, 1983, IMMUNOLOGIE, P2
   REUTHER P, 1981, PLASMA EXCHANGE THER, P186
   STUMP WJ, 1978, NEUROLOGY, V28, P372
   WEKERLE H, 1978, EUR J IMMUNOL, V8, P579, DOI 10.1002/eji.1830080808
   WEKERLE H, 1983, IMMUNOLOGIE, P570
   WINKELMEYER M, 1981, KLIN WOCHENSCHR, V59, P485, DOI 10.1007/BF01696210
NR 23
TC 8
Z9 8
U1 0
U2 0
PU SPRINGER VERLAG
PI NEW YORK
PA 175 FIFTH AVE, NEW YORK, NY 10010
SN 0340-5354
J9 J NEUROL
JI J. Neurol.
PY 1985
VL 232
IS 4
BP 215
EP 218
DI 10.1007/BF00313782
PG 4
WC Clinical Neurology
WE Science Citation Index Expanded (SCI-EXPANDED)
SC Neurosciences & Neurology
GA ANY64
UT WOS:A1985ANY6400003
PM 4045513
DA 2022-10-25
ER

PT J
AU MACDONALD, AM
   KEEN, RI
   PUGH, ND
AF MACDONALD, AM
   KEEN, RI
   PUGH, ND
TI MYASTHENIA-GRAVIS AND ATRACURIUM - A CASE-REPORT
SO BRITISH JOURNAL OF ANAESTHESIA
LA English
DT Article
RP MACDONALD, AM (corresponding author), MANCHESTER ROYAL INFIRM,DEPT ANAESTHET,MANCHESTER M13 9WL,LANCS,ENGLAND.
CR HUGHES R, 1981, BRIT J ANAESTH, V53, P31, DOI 10.1093/bja/53.1.31
   HUNTER JM, 1982, J ROY SOC MED, V75, P336
   PAYNE JP, 1981, BRIT J ANAESTH, V53, P45, DOI 10.1093/bja/53.1.45
   SCADDING GK, 1981, BMJ-BRIT MED J, V283, P1008, DOI 10.1136/bmj.283.6298.1008
   STENLAKE JB, 1981, EUR J MED CHEM, V16, P515
   WYLIE WD, 1979, PRACTICE ANAESTHESIA, pCH28
NR 6
TC 16
Z9 17
U1 0
U2 0
PU PROF SCI PUBL
PI LONDON
PA TAVISTOCK HOUSE EAST, TAVISTOCK SQUARE, LONDON, ENGLAND WC1H 9JR
SN 0007-0912
J9 BRIT J ANAESTH
JI Br. J. Anaesth.
PY 1984
VL 56
IS 6
BP 651
EP 654
DI 10.1093/bja/56.6.651
PG 4
WC Anesthesiology
WE Science Citation Index Expanded (SCI-EXPANDED)
SC Anesthesiology
GA SX894
UT WOS:A1984SX89400015
PM 6326789
OA Bronze
DA 2022-10-25
ER

PT J
AU AARLI, JA
AF AARLI, JA
TI THE DIAGNOSIS OF THYMOMA IN MYASTHENIA-GRAVIS
SO ITALIAN JOURNAL OF NEUROLOGICAL SCIENCES
LA English
DT Article
RP AARLI, JA (corresponding author), HAUKELAND HOSP,DEPT NEUROL,N-5016 BERGEN,NORWAY.
NR 0
TC 3
Z9 3
U1 0
U2 0
PU MASSON DIVISIONE PERIODICI
PI MILAN
PA VIA FRATELLI BRESSAN 2, 20126 MILAN, ITALY
SN 0392-0461
J9 ITAL J NEUROL SCI
JI Ital. J. Neurol. Sci.
PY 1983
VL 4
IS 4
BP 393
EP 397
DI 10.1007/BF02125617
PG 5
WC Clinical Neurology; Neurosciences
WE Science Citation Index Expanded (SCI-EXPANDED)
SC Neurosciences & Neurology
GA SD503
UT WOS:A1983SD50300001
PM 6370907
DA 2022-10-25
ER

PT J
AU VOGEL, MS
   SODEN, R
AF VOGEL, MS
   SODEN, R
TI THE FUNCTIONAL MANAGEMENT OF OCULAR MYASTHENIA-GRAVIS
SO JOURNAL OF THE AMERICAN OPTOMETRIC ASSOCIATION
LA English
DT Article
RP VOGEL, MS (corresponding author), SUNY,COLL OPTOMETRY,NEW YORK,NY 10010, USA.
NR 0
TC 0
Z9 0
U1 0
U2 0
PU AMER OPTOMETRIC ASSN INC
PI ST LOUIS
PA 243 N LINDBERGH BLVD, ST LOUIS, MO 63141
SN 0003-0244
J9 J AM OPTOM ASSOC
PY 1981
VL 52
IS 10
BP 829
EP 831
PG 3
WC Ophthalmology
WE Science Citation Index Expanded (SCI-EXPANDED)
SC Ophthalmology
GA MT461
UT WOS:A1981MT46100012
PM 7320378
DA 2022-10-25
ER

PT J
AU HAVARD, CWH
AF HAVARD, CWH
TI DISEASES OF CENTRAL NERVOUS-SYSTEM - MYASTHENIA-GRAVIS
SO BRITISH MEDICAL JOURNAL
LA English
DT Article
C1 ROY FREE HOSP,LONDON NW3 2QG,ENGLAND.
NR 0
TC 4
Z9 4
U1 0
U2 0
PU BRITISH MED JOURNAL PUBL GROUP
PI LONDON
PA BRITISH MED ASSOC HOUSE, TAVISTOCK SQUARE, LONDON, ENGLAND WC1H 9JR
SN 0959-8138
J9 BRIT MED J
JI Br. Med. J.
PY 1975
VL 4
IS 5989
BP 152
EP 154
DI 10.1136/bmj.4.5989.152
PG 3
WC Medicine, General & Internal
WE Science Citation Index Expanded (SCI-EXPANDED)
SC General & Internal Medicine
GA AT368
UT WOS:A1975AT36800022
PM 1191974
OA Bronze, Green Published, Green Submitted
DA 2022-10-25
ER

PT J
AU THORLACIUS, S
   AARLI, JA
AF THORLACIUS, S
   AARLI, JA
TI THE CEREBROSPINAL-FLUID IN MYASTHENIA-GRAVIS
SO ACTA NEUROLOGICA SCANDINAVICA
LA English
DT Article
C1 UNIV BERGEN,DEPT NEUROL,N-5014 BERGEN,NORWAY.
CR AARLI JA, 1975, J NEUROL NEUROSUR PS, V38, P1048, DOI 10.1136/jnnp.38.11.1048
   ADORNATO BT, 1978, LANCET, V2, P367
   BOGOUSSLAVSKY J, 1983, EUR NEUROL, V22, P301, DOI 10.1159/000115576
   FULPIUS BW, 1977, LANCET, V2, P350
   GHEZZI A, 1984, J NEUROL, V231, P94, DOI 10.1007/BF00313724
   HOEFER PFA, 1958, ARCH NEURO PSYCHIATR, V80, P10, DOI 10.1001/archneurpsyc.1958.02340070028002
   HOKKANEN E, 1969, ACTA NEUROL SCAND, V45, P556
   JOHANSSON BG, 1972, SCAND J CLIN LAB INV, V29, P7, DOI 10.3109/00365517209102747
   KAMHANSEN S, 1982, ACTA NEUROL SCAND, V65, P146
   KEMP T, 1967, STATISTIK MED, P85
   LEFVERT AK, 1977, LANCET, V2, P351
   LIMBURG PC, 1983, J NEUROL SCI, V58, P357, DOI 10.1016/0022-510X(83)90095-3
   LISAK RP, 1976, J NEUROL NEUROSUR PS, V39, P34, DOI 10.1136/jnnp.39.1.34
   Ludwig AO, 1943, NEW ENGL J MED, V228, P306, DOI 10.1056/NEJM194303112281002
   MCQUARRIE C, 1976, J BIOL CHEM, V251, P6335
   MIZON JP, 1979, ANN MED INTERNE, V130, P489
   MULLER K, 1982, ACTA NEUROL SCAND, V65, P144
   NAESS A, 1980, SCAND J IMMUNOL, V11, P431, DOI 10.1111/j.1365-3083.1980.tb00009.x
   OOSTERHUIS HJG, 1964, J NEUROL SCI, V1, P512, DOI 10.1016/0022-510X(64)90171-6
   OOSTERHUIS HJG, 1984, CLIN NEUROLOGY NEURO, V5, P156
   PAPAZIAN O, 1976, NEUROLOGY, V26, P311, DOI 10.1212/WNL.26.4.311
   SALVATERRA PM, 1976, J BIOL CHEM, V251, P6327
   SCHULLER E, 1981, METHODES ACTUELLES D, P19
   SIMPSON JA, 1966, ANN NY ACAD SCI, V135, P506, DOI 10.1111/j.1749-6632.1966.tb45499.x
   Simpson JA, 1960, SCOT MED J, V5, P419, DOI [DOI 10.1177/003693306000501001, 10.1177/003693306000501001]
   SMALL P, 1977, ARTHRITIS RHEUM, V20, P869, DOI 10.1002/art.1780200317
   TAN EM, 1982, ARTHRITIS RHEUM, V25, P1271, DOI 10.1002/art.1780251101
   TOURTELLOTTE WW, 1985, ANN NEUROL, V17, P21, DOI 10.1002/ana.410170107
   van der Linden S, 1984, ARTHRITIS RHEUM, V27, P361, DOI [DOI 10.1002/ART.1780270401, 10.1002/art.1780270401]
NR 29
TC 7
Z9 8
U1 0
U2 0
PU MUNKSGAARD INT PUBL LTD
PI COPENHAGEN
PA 35 NORRE SOGADE, PO BOX 2148, DK-1016 COPENHAGEN, DENMARK
SN 0001-6314
J9 ACTA NEUROL SCAND
JI Acta Neurol. Scand.
PY 1985
VL 72
IS 4
BP 432
EP 436
PG 5
WC Clinical Neurology
WE Science Citation Index Expanded (SCI-EXPANDED)
SC Neurosciences & Neurology
GA AUT21
UT WOS:A1985AUT2100012
PM 4082909
DA 2022-10-25
ER

PT J
AU SORENSEN, PS
   FLACHS, H
   FRIIS, ML
   HVIDBERG, EF
   PAULSON, OB
AF SORENSEN, PS
   FLACHS, H
   FRIIS, ML
   HVIDBERG, EF
   PAULSON, OB
TI PLASMA PYRIDOSTIGMINE LEVELS IN MYASTHENIA-GRAVIS
SO ACTA NEUROLOGICA SCANDINAVICA
LA English
DT Article
C1 RIGSHOSP,DEPT CLIN CHEM,DK-2100 COPENHAGEN O,DENMARK.
   RIGSHOSP,DEPT CLIN PHARMACOL,DK-2100 COPENHAGEN O,DENMARK.
RP SORENSEN, PS (corresponding author), RIGSHOSP,DEPT NEUROL,DK-2100 COPENHAGEN O,DENMARK.
RI Paulson, Olaf B./N-6924-2016
OI Paulson, Olaf B./0000-0001-7712-8596; Sorensen, Per
   Soelberg/0000-0002-2818-3780
CR AQUILONIUS SM, 1980, EUR J CLIN PHARMACOL, V18, P423, DOI 10.1007/BF00636797
   CALVEY TN, 1977, CLIN PHARMACOL THER, V21, P187
   WHITE MC, 1981, NEUROLOGY, V31, P145, DOI 10.1212/WNL.31.2.145
NR 3
TC 1
Z9 1
U1 0
U2 0
PU MUNKSGAARD INT PUBL LTD
PI COPENHAGEN
PA 35 NORRE SOGADE, PO BOX 2148, DK-1016 COPENHAGEN, DENMARK
SN 0001-6314
J9 ACTA NEUROL SCAND
JI Acta Neurol. Scand.
PY 1982
VL 65
SU 90
BP 126
EP 127
PG 2
WC Clinical Neurology
WE Science Citation Index Expanded (SCI-EXPANDED)
SC Neurosciences & Neurology
GA NV834
UT WOS:A1982NV83400039
DA 2022-10-25
ER

PT J
AU Chou, CC
   Su, IC
   Chou, IJ
   Lin, JJ
   Lan, SY
   Wang, YS
   Kong, SS
   Chen, YJ
   Hsieh, MY
   Hung, PC
   Wang, HS
   Chou, ML
   Lin, KL
AF Chou, Cheng-Che
   Su, I-Chen
   Chou, I-Jun
   Lin, Jainn-Jim
   Lan, Shih-Yun
   Wang, Yi-Shan
   Kong, Shu-Sing
   Chen, Yun-Ju
   Hsieh, Meng-Ying
   Hung, Po-Cheng
   Wang, Huei-Shyong
   Chou, Min-Liang
   Lin, Kuang-Lin
CA CHEESE Study Grp
TI Correlation of anti-acetylcholine receptor antibody levels and long-term
   outcomes of juvenile myasthenia gravis in Taiwan: a case control study
SO BMC NEUROLOGY
LA English
DT Article
DE Myasthenia gravis; Juvenile; Asia; Acetylcholine receptors; Graves'
   disease; Outcome assessment
ID CLINICAL CHARACTERISTICS; FOLLOW-UP; ONSET; FEATURES; DISEASE
AB Background: Myasthenia gravis is the most common disease affecting the neuromuscular junction. The most common etiology among patients with juvenile myasthenia gravis is the production of antibodies against the acetylcholine receptor. However, the clinical outcome in relation to serum levels of anti-acetylcholine receptor antibodies in juvenile myasthenia gravis has rarely been discussed. We aimed to analyze the correlation between the presence of anti-acetylcholine receptor antibodies and outcome in juvenile myasthenia gravis.
   Methods: Patients diagnosed with juvenile myasthenia gravis younger than of 20 years of age were retrospectively recruited from January 1995 to February 2017 in a tertiary referral medical center. According to the Myasthenia Gravis Foundation of America outcome scale, the primary outcome was complete symptom remission and cessation of medications for at least 1 year measured 2 years after diagnosis. Secondary outcome was complete symptom remission at the last outpatient clinic.
   Results: A total of 54 patients were followed up for over 2 years. Nine patients (9/54, 16.7%) achieved complete remission without medication use at 2 years after diagnosis. Thirteen (24.1%) patients achieved complete remission during longer follow-up periods. Those with negative anti-acetylcholine receptor antibodies were more likely to achieve complete remission at 2 years (6/15 [40%] vs. 3/39 [7.7%], 95% Confidence interval [CI] 1.670 to 38.323) and at the last outpatient clinic follow-up (8/15 [53.3%] vs. 5/39 [12.8%], 95% CI 2.367 to 20.704). Thirteen patients with comorbid autoimmune thyroid diseases were older than those without disease (11.85.8 years old vs. 8.0 +/- 6.3 years old, 95% CI 0.018 to 7.33). Moreover, patients negative for anti-acetylcholine receptor antibodies were less likely comorbid with autoimmune thyroid disease (1/35 [2.9%] vs. 12/71 [16.9%], 95% CI 0.018 to 1.161).
   Conclusions: Juvenile myasthenia gravis patients without anti-acetylcholine antibodies exhibited significantly increased complete remission rates and a reduced likelihood of comorbid autoimmune thyroid diseases compared with those with anti-acetylcholine receptor antibodies among Chinese.
C1 [Chou, Cheng-Che] Keelung Chang Gung Mem Hosp, Div Paediat, 222 Maijin Rd, Keelung, Taiwan.
   [Su, I-Chen; Chou, I-Jun; Lin, Jainn-Jim; Wang, Yi-Shan; Chen, Yun-Ju; Hsieh, Meng-Ying; Hung, Po-Cheng; Wang, Huei-Shyong; Chou, Min-Liang; Lin, Kuang-Lin] Chang Gung Univ, Coll Med, Chang Gung Mem Hosp, Div Paediat Neurol, 5 Fuxing St, Taoyuan 33305, Taiwan.
   [Su, I-Chen; Chou, I-Jun; Lin, Jainn-Jim; Wang, Yi-Shan; Chen, Yun-Ju; Hsieh, Meng-Ying; Hung, Po-Cheng; Wang, Huei-Shyong; Chou, Min-Liang; Lin, Kuang-Lin] Chang Gung Univ, Coll Med, Chang Gung Childrens Hosp, 5 Fuxing St, Taoyuan 33305, Taiwan.
   [Lin, Jainn-Jim] Chang Gung Mem Hosp, Neurocrit Care Ctr, Div Paediat, Taoyuan, Taiwan.
   [Lan, Shih-Yun] St Paul Hosp, Div Paediat, 5 Fuxing St, Taoyuan 33305, Taiwan.
   [Kong, Shu-Sing] Taipei Med Univ, Shuang Ho Hosp, Div Paediat, New Taipei, Taiwan.
RP Chou, ML; Lin, KL (corresponding author), Chang Gung Univ, Coll Med, Chang Gung Mem Hosp, Div Paediat Neurol, 5 Fuxing St, Taoyuan 33305, Taiwan.; Chou, ML; Lin, KL (corresponding author), Chang Gung Univ, Coll Med, Chang Gung Childrens Hosp, 5 Fuxing St, Taoyuan 33305, Taiwan.
EM michoumd43@gmail.com; lincgh@adm.cgmh.org.tw
RI wang, yi/GVT-8516-2022
CR AFIFI AK, 1993, J CHILD NEUROL, V8, P403, DOI 10.1177/088307389300800422
   ANDREWS PI, 1994, NEUROLOGY, V44, P1208, DOI 10.1212/WNL.44.7.1208
   Anlar B, 2005, NEUROMUSCULAR DISORD, V15, P355, DOI 10.1016/j.nmd.2005.01.010
   Ashraf VV, 2006, ACTA NEUROL SCAND, V114, P119, DOI 10.1111/j.1600-0404.2006.00646.x
   Chen YL, 2013, ACTA NEUROL SCAND, V127, P170, DOI 10.1111/j.1600-0404.2012.01693.x
   CHIU HC, 1987, NEUROLOGY, V37, P1854, DOI 10.1212/WNL.37.12.1854
   Cortes-Vicente E, 2016, JAMA NEUROL, V73, P1099, DOI 10.1001/jamaneurol.2016.2032
   Cruz PMR, 2015, JAMA NEUROL, V72, P642, DOI 10.1001/jamaneurol.2015.0203
   Evoli A, 2010, CURR OPIN NEUROL, V23, P536, DOI 10.1097/WCO.0b013e32833c32af
   Finnis MF, 2011, AUTOIMMUN DIS, V2011, DOI 10.4061/2011/404101
   Huang X, 2018, FRONT NEUROL, V9, DOI 10.3389/fneur.2018.00077
   Jaretzki A, 2000, ANN THORAC SURG, V70, P327, DOI 10.1016/S0003-4975(00)01595-2
   Kanazawa M, 2007, EUR J NEUROL, V14, P1403, DOI 10.1111/j.1468-1331.2007.01978.x
   Lindner A, 1997, J NEUROL, V244, P515, DOI 10.1007/s004150050135
   Mazzoli M, 2018, INT J NEUROSCI, V128, P15, DOI 10.1080/00207454.2017.1344237
   SOMNIER FE, 1993, J NEUROL NEUROSUR PS, V56, P496, DOI 10.1136/jnnp.56.5.496
   Takahashi Y, 2012, BRAIN DEV-JPN, V34, P784, DOI 10.1016/j.braindev.2011.12.014
   VanderPluym J, 2013, PEDIATRICS, V132, pE939, DOI 10.1542/peds.2013-0814
   Wolfe GI, 2016, NEW ENGL J MED, V375, P511, DOI 10.1056/NEJMoa1602489
NR 19
TC 7
Z9 7
U1 0
U2 2
PU BMC
PI LONDON
PA CAMPUS, 4 CRINAN ST, LONDON N1 9XW, ENGLAND
SN 1471-2377
J9 BMC NEUROL
JI BMC Neurol.
PD JUL 18
PY 2019
VL 19
AR 170
DI 10.1186/s12883-019-1397-0
PG 9
WC Clinical Neurology
WE Science Citation Index Expanded (SCI-EXPANDED)
SC Neurosciences & Neurology
GA IK3MB
UT WOS:000476492000001
PM 31319795
OA Green Published, Green Submitted, gold
DA 2022-10-25
ER

PT J
AU Christadoss, P
   Goluszko, E
AF Christadoss, P
   Goluszko, E
TI Treatment of experimental autoimmune myasthenia gravis with recombinant
   human tumor necrosis factor receptor Fc protein
SO JOURNAL OF NEUROIMMUNOLOGY
LA English
DT Article
DE myasthenia gravis; autoimmunity; cytokine; TNF receptor; therapy
ID FACTOR-ALPHA; RHEUMATOID-ARTHRITIS; TNF RECEPTOR; DEFICIENT MICE;
   LYMPHOTOXIN; THERAPY; POLYMORPHISM; ANTIBODY; THYMUS; DAMAGE
AB Lymphotoxin-alpha (TNF-beta) and TNF receptor p55 gene knockout mice are resistant to the development of antibody and complement mediated experimental autoimmune myasthenia gravis (EAMG), suggesting a possible role of TNF in mediating EAMG. Therefore, we tested the hypothesis that blocking the functional interaction of TNF with their receptors by soluble recombinant human TNFR:Fc would suppress the ongoing clinical EAMG. Recombinant human TNFR:Fc administered daily for 2 weeks to C57BL6 mice with ongoing clinical EAMG significantly improved clinical EAMG when compared with placebo-treated mice. A clinical trial of selected myasthenia gravis patients with recombinant human TNFR:Fc could be attempted. (C) 2002 Elsevier Science B.V. All rights reserved.
C1 Univ Texas, Med Branch, Dept Microbiol & Immunol, Galveston, TX 77555 USA.
RP Christadoss, P (corresponding author), Univ Texas, Med Branch, Dept Microbiol & Immunol, 301 Univ Blvd,3-142 MRB, Galveston, TX 77555 USA.
EM pchrista@utmb.edu
CR BEUTLER B, 1994, SCIENCE, V264, P667, DOI 10.1126/science.8171316
   BOFILL M, 1985, AM J PATHOL, V119, P462
   Bongioanni P, 1999, ARCH NEUROL-CHICAGO, V56, P933, DOI 10.1001/archneur.56.8.933
   Christadoss P, 2000, CLIN IMMUNOL, V94, P75, DOI 10.1006/clim.1999.4807
   Dick AD, 1998, J AUTOIMMUN, V11, P255, DOI 10.1006/jaut.1998.0197
   Dick AD, 1996, EUR J IMMUNOL, V26, P1018, DOI 10.1002/eji.1830260510
   Eigler A, 1997, IMMUNOL TODAY, V18, P487, DOI 10.1016/S0167-5699(97)01118-3
   ELLIOTT MJ, 1994, LANCET, V344, P1105, DOI 10.1016/S0140-6736(94)90628-9
   ERICKSON SL, 1994, NATURE, V372, P560, DOI 10.1038/372560a0
   Goluszko E, 2002, J NEUROIMMUNOL, V122, P85, DOI 10.1016/S0165-5728(01)00474-X
   Goluszko E, 2001, J NEUROIMMUNOL, V113, P109, DOI 10.1016/S0165-5728(00)00420-3
   Hjelmstrom P, 1998, J NEUROIMMUNOL, V88, P137, DOI 10.1016/S0165-5728(98)00107-6
   Huang DR, 1999, J NEUROIMMUNOL, V94, P165, DOI 10.1016/S0165-5728(98)00253-7
   KIRCHNER T, 1986, VIRCHOWS ARCH B, V52, P237, DOI 10.1007/BF02889966
   Kopf M, 1998, J EXP MED, V188, P1895, DOI 10.1084/jem.188.10.1895
   Lindstrom J, 1981, Methods Enzymol, V74 Pt C, P432
   Maini RN, 1997, APMIS, V105, P257, DOI 10.1111/j.1699-0463.1997.tb00567.x
   Matsumoto M, 1997, IMMUNOL REV, V156, P137, DOI 10.1111/j.1600-065X.1997.tb00965.x
   Matsumoto M, 1996, SCIENCE, V271, P1289, DOI 10.1126/science.271.5253.1289
   MOHLER KM, 1993, J IMMUNOL, V151, P1548
   Moreland LW, 1999, ANN INTERN MED, V130, P478, DOI 10.7326/0003-4819-130-6-199903160-00004
   Moreland LW, 1997, NEW ENGL J MED, V337, P141, DOI 10.1056/NEJM199707173370301
   Pasparakis M, 1996, J EXP MED, V184, P1397, DOI 10.1084/jem.184.4.1397
   PFEFFER K, 1993, CELL, V73, P457, DOI 10.1016/0092-8674(93)90134-C
   SELMAJ KW, 1995, NEUROLOGY, V45, pS44, DOI 10.1212/WNL.45.6_Suppl_6.S44
[truncated: 775,375 more chars]
