# Supplementary material for: Knowledge mapping of global trends for myasthenia gravis development: A bibliometrics analysis
Source: Front Immunol. 2023 Mar 2;14:1132201. doi: 10.3389/fimmu.2023.1132201 (PMC10019893; doi:10.3389/fimmu.2023.1132201)
Supplement: Supplementary Material 2 — The Compressed package of text file with the 9,970 MG-related articles included. [file DataSheet_2.zip › download_1501-2000.txt]

FN Clarivate Analytics Web of Science
VR 1.0
PT J
AU UTSUMI, T
   SHIBAHARA, S
   NAKAMURA, K
AF UTSUMI, T
   SHIBAHARA, S
   NAKAMURA, K
TI ALTERNATE-DAY PREDNISOLONE THERAPY IN OCULAR MYASTHENIA-GRAVIS
SO FOLIA OPHTHALMOLOGICA JAPONICA
LA Japanese
DT Article
C1 OSAKA MED COLL,DEPT OPHTHALMOL,TAKATSUKI,OSAKA 569,JAPAN.
NR 0
TC 0
Z9 0
U1 0
U2 0
PU ASSOC OF FOLIA OPHTHALMOL JAP
PI FUKUSHIMA-KU OSAKA
PA OSAKA UNIVERSITY MED SCHOOL DEPT OF OPHTHALMOLOGY, FUKUSHIMA-KU OSAKA
   JAPAN
SN 0015-5667
J9 FOLIA OPHTHALMOL JPN
PY 1977
VL 28
IS 4
BP 514
EP 520
PG 7
WC Ophthalmology
WE Science Citation Index Expanded (SCI-EXPANDED)
SC Ophthalmology
GA DK616
UT WOS:A1977DK61600003
DA 2022-10-25
ER

PT J
AU MANN, JD
   JOHNS, TR
   CAMPA, JF
AF MANN, JD
   JOHNS, TR
   CAMPA, JF
TI LONG-TERM ADMINISTRATION OF CORTICOSTEROIDS IN MYASTHENIA-GRAVIS
SO NEUROLOGY
LA English
DT Article
C1 UNIV VIRGINIA,MED CTR,DEPT NEUROL,CHARLOTTESVILLE,VA 22901.
CR Allander E, 1969, Acta Rheumatol Scand, V15, P277
   BRUNNER NG, 1976, ANN NY ACAD SCI, V274, P577, DOI 10.1111/j.1749-6632.1976.tb47717.x
   BRUNNER NG, 1972, NEUROLOGY, V22, P603, DOI 10.1212/WNL.22.6.603
   CAPE CA, 1971, NEUROLOGY, V21, P411
   CAPE CA, 1969, J NEUROL NEUROSUR PS, V32, P290, DOI 10.1136/jnnp.32.4.290
   ENGEL WK, 1974, ANN INTERN MED, V81, P225, DOI 10.7326/0003-4819-81-2-225
   FENICHEL G, 1966, ANN NY ACAD SCI, V135, P60, DOI 10.1111/j.1749-6632.1966.tb45463.x
   FISCHER KC, 1974, NEUROLOGY, V24, P795, DOI 10.1212/WNL.24.8.795
   FREYDBERG LD, 1960, ANN INTERN MED, V52, P806, DOI 10.7326/0003-4819-52-4-806
   GENKINS G, 1975, AM J MED, V58, P517, DOI 10.1016/0002-9343(75)90125-4
   GENKINS G, 1975, EMERGENCY MED, V7, P173
   GENKINS G, 1966, ANN NY ACAD SCI, V135, P348
   GRASHCHENKOV N, 1966, ANN NY ACAD SCI, V135, P398, DOI 10.1111/j.1749-6632.1966.tb45486.x
   Griggs R C, 1968, Trans Am Neurol Assoc, V93, P216
   GROB D, 1966, J AMER MED ASSOC, V198, P703, DOI 10.1001/jama.198.7.703
   GROB D, 1952, B JOHNS HOPKINS HOSP, V91, P124
   JENKINS RB, 1972, LANCET, V1, P765
   JOHNS TR, 1971, ANN NY ACAD SCI, V183, P64, DOI 10.1111/j.1749-6632.1971.tb30742.x
   JOHNS TR, 1972, NEUROLOGY, V22, P400
   JOSEPH BS, 1973, NEUROLOGY, V23, P109, DOI 10.1212/WNL.23.2.109
   Kinney A B, 1971, Nurs Clin North Am, V6, P435
   KJAER M, 1971, ACTA NEUROL SCAND, V47, P464, DOI 10.1111/j.1600-0404.1971.tb07501.x
   MATELL G, 1976, ANN NY ACAD SCI, V274, P659, DOI 10.1111/j.1749-6632.1976.tb47724.x
   MCQUILLEN MP, 1974, NEW ENGL J MED, V290, P631
   MERTENS HG, 1969, EUR NEUROL, V2, P321, DOI 10.1159/000113809
   MILLIKAN CH, 1951, NEUROLOGY, V1, P145, DOI 10.1212/WNL.1.3.145
   OSSERMAN KE, 1966, JAMA-J AM MED ASSOC, V198, P669
   PAPATESTAS AE, 1971, AM J MED, V50, P465, DOI 10.1016/0002-9343(71)90336-6
   PATTEN BM, 1974, NEUROLOGY, V24, P442, DOI 10.1212/WNL.24.5.442
   PERLO VP, 1966, NEUROLOGY, V16, P431, DOI 10.1212/WNL.16.5.431
   PERLO VP, 1971, ANN NY ACAD SCI, V183, P308, DOI 10.1111/j.1749-6632.1971.tb30761.x
   SCHLEZINGER NS, 1952, JAMA-J AM MED ASSOC, V148, P508, DOI 10.1001/jama.1952.02930070008003
   SEYBOLD ME, 1974, NEW ENGL J MED, V290, P81, DOI 10.1056/NEJM197401102900204
   SHY GM, 1950, JAMA-J AM MED ASSOC, V155, P1353
   Simon HE, 1935, J AMER MED ASSOC, V104, P2065, DOI 10.1001/jama.1935.02760230013004
   TORDA C, 1951, AMA ARCH NEUROL PSY, V66, P163, DOI 10.1001/archneurpsyc.1951.02320080047004
   VONREIS G, 1965, ACTA NEUROL SCAND, VS 41, P463
   WARMOLTS JR, 1972, NEW ENGL J MED, V286, P17, DOI 10.1056/NEJM197201062860104
   WILSON RW, 1974, NEUROLOGY, V24, P1091, DOI 10.1212/WNL.24.11.1091
NR 39
TC 66
Z9 66
U1 0
U2 0
PU LIPPINCOTT-RAVEN PUBL
PI PHILADELPHIA
PA 227 EAST WASHINGTON SQ, PHILADELPHIA, PA 19106
SN 0028-3878
J9 NEUROLOGY
JI Neurology
PY 1976
VL 26
IS 8
BP 729
EP 740
DI 10.1212/WNL.26.8.729
PG 12
WC Clinical Neurology
WE Science Citation Index Expanded (SCI-EXPANDED)
SC Neurosciences & Neurology
GA CA560
UT WOS:A1976CA56000005
PM 821005
DA 2022-10-25
ER

PT J
AU DECKER, DA
   FINCHAM, RW
AF DECKER, DA
   FINCHAM, RW
TI RESPIRATORY ARREST IN MYASTHENIA GRAVIS WITH COLISTIMETHATE THERAPY
SO ARCHIVES OF NEUROLOGY
LA English
DT Article
CR ADAMSON RH, 1964, P SOC EXP BIOL MED, V105, P494
   ANTHONY MA, 1965, OHIO MED J, V62, P336
   BROWNLEE G, 1948, LANCET, V1, P127
   ELMQVIST D, 1962, ACTA PHYSIOL SCAND, V54, P105, DOI 10.1111/j.1748-1716.1962.tb02334.x
   GIBBELS E, 1967, DEUT MED WOCHENSCHR, V92, P1153, DOI 10.1055/s-0028-1103757
   GOLD GN, 1966, AM J MED, V41, P316, DOI 10.1016/0002-9343(66)90026-X
   HOKKANEN E, 1964, ACTA NEUROL SCAND, V40, P346
   HOKKANEN E, 1964, BRIT MED J, V1, P1111, DOI 10.1136/bmj.1.5390.1111-b
   LINDESMITH LA, 1968, ANN INTERN MED, V68, P318, DOI 10.7326/0003-4819-68-2-318
   MCQUILLE.MP, 1968, ARCH NEUROL-CHICAGO, V18, P402, DOI 10.1001/archneur.1968.00470340088008
   NARANJO P, 1965, ANTIMICROB AGENTS CH, P245
   PARISI AF, 1965, J AMER MED ASSOC, V194, P298, DOI 10.1001/jama.194.3.298
   PERKINS RL, 1964, JAMA-J AM MED ASSOC, V190, P421
   PRIDGEN JE, 1956, SURGERY, V40, P571
   RYAN KJ, 1969, J AMER MED ASSOC, V207, P2099, DOI 10.1001/jama.207.11.2099
   TOIVAKKA E, 1965, ACTA NEUROL SCAND, VS 41, P275
   Zauder H L, 1966, Can Anaesth Soc J, V13, P607, DOI 10.1007/BF03002230
NR 17
TC 16
Z9 16
U1 0
U2 0
PU AMER MEDICAL ASSOC
PI CHICAGO
PA 515 N STATE ST, CHICAGO, IL 60610
SN 0003-9942
J9 ARCH NEUROL-CHICAGO
JI Arch. Neurol.
PY 1971
VL 25
IS 2
BP 141
EP &
DI 10.1001/archneur.1971.00490020059006
PG 0
WC Clinical Neurology
WE Science Citation Index Expanded (SCI-EXPANDED)
SC Neurosciences & Neurology
GA J8897
UT WOS:A1971J889700006
PM 5571015
DA 2022-10-25
ER

PT J
AU BEUTNER, EH
   CHORZELSKI, TP
   HALE, WL
   HAUSMANO.I
AF BEUTNER, EH
   CHORZELSKI, TP
   HALE, WL
   HAUSMANO.I
TI AUTOIMMUNITY IN CONCURRENT MYASTHENIA GRAVIS AND PEMPHIGUS ERYTHEMATOSUS
SO JOURNAL OF THE AMERICAN MEDICAL ASSOCIATION
LA English
DT Article
CR ALARCONSEGOVIA D, 1963, LANCET, V2, P662
   BEUTNER E H, 1962, JAMA, V182, P46
   BEUTNER EH, 1965, J AMER MED ASSOC, V192, P682, DOI 10.1001/jama.1965.03080210026006
   BEUTNER EH, 1964, P SOC EXP BIOL MED, V117, P505
   BEUTNER EH, 1967, IMMUNOLOGY, V12, P327
   BEUTNER EH, TO BE PUBLISHED
   BEUTNER EH, TEXTBOOK IMMUNOPATHO
   CHORZELS.TP, 1966, ARCH DERMATOL, V93, P570, DOI 10.1001/archderm.93.5.570
   CHORZELSKI TP, 1966, ACTA DERM-VENEREOL, V47, P26
   CORMANE RH, 1967, DERMATOLOGICA, V134, P463, DOI 10.1159/000254290
   LEME CA, 1964, HOSPITAL-RIO DE JAN, V65, P1081
   Lever WF, 1965, PEMPHIGUS PEMPHIGOID
   MIESCHER PA, TEXTBOOK IMMUNOPA ED
   OSSERMAN KE, 1965, NEW ENGL J MED, V273, P615, DOI 10.1056/NEJM196509162731201
   PERLI H., 1949, ACTA OBSTET ET GYNECOL SCAND, V28, P361
   Senear FE, 1926, ARCH DERMATOL SYPH, V13, P761, DOI 10.1001/archderm.1926.02370180026002
   Simpson JA, 1960, SCOT MED J, V5, P419, DOI [DOI 10.1177/003693306000501001, 10.1177/003693306000501001]
   STRAUSS AJL, 1960, P SOC EXP BIOL MED, V105, P184
   STRAUSS AJL, 1966, ANN NY ACAD SCI, V135, P557, DOI 10.1111/j.1749-6632.1966.tb45504.x
NR 19
TC 85
Z9 85
U1 0
U2 1
PU AMER MEDICAL ASSOC
PI CHICAGO
PA 330 N WABASH AVE, STE 39300, CHICAGO, IL 60611-5885 USA
SN 0002-9955
J9 J AMER MED ASSOC
JI J. Am. Med. Assoc.
PY 1968
VL 203
IS 10
BP 845
EP +
DI 10.1001/jama.203.10.845
PG 1
WC Medicine, General & Internal
WE Science Citation Index Expanded (SCI-EXPANDED)
SC General & Internal Medicine
GA A6915
UT WOS:A1968A691500006
PM 4865768
DA 2022-10-25
ER

PT J
AU Lau, YH
   Chinnasami, S
AF Lau, Yue Hui
   Chinnasami, Suganthi
TI Emergence of myasthenia gravis in dengue infection-first case report
SO JOURNAL OF NEUROVIROLOGY
LA English
DT Article
DE Dengue infection; Myasthenia gravis; Autoimmune disease; Serum
   acetylcholine receptor antibody
AB The association of dengue infection (DI) with atypical neurological manifestations was first reported in 1976. DENV-2 and DENV-3 serotypes are mostly related to neurological problems. DI has shown an overall risk of 21 autoimmune diseases, and 4% may develop neuromuscular complications. The pathogenetic mechanisms behind myasthenia gravis (MG) occurring during DI is thought to be linked to the neurotrophic effect of the infection. We report a unique case of DENV-1 infection presenting with bilateral ptosis and dysphagia in a previously healthy adult.
C1 [Lau, Yue Hui; Chinnasami, Suganthi] Hosp Kuala Lumpur, Dept Neurol, Wilayah Persekutuan Kuala Lumpur, 23 Jalan Pahang, Kuala Lumpur 50586, Malaysia.
RP Lau, YH (corresponding author), Hosp Kuala Lumpur, Dept Neurol, Wilayah Persekutuan Kuala Lumpur, 23 Jalan Pahang, Kuala Lumpur 50586, Malaysia.
EM andrealau38@gmail.com; suggi_13@yahoo.com
OI YUE HUI, LAU/0000-0003-0558-4095
CR Chen JC, 2015, PLOS PATHOG, V11, DOI 10.1371/journal.ppat.1005053
   Li HM, 2018, J INFECTION, V77, P212, DOI 10.1016/j.jinf.2018.03.014
   Modhiran N, 2015, SCI TRANSL MED, V7, DOI 10.1126/scitranslmed.aaa3863
   Rahman R, 2003, EYE, V17, P610, DOI 10.1038/sj.eye.6700444
   Solomon T, 2000, LANCET, V355, P1053, DOI 10.1016/S0140-6736(00)02036-5
   Tjiang, 2014, J TROP DIS, V2, P140, DOI [10.4172/2329-891X.1000140, DOI 10.4172/2329-891X.1000140]
   Torres S, 2013, PLOS NEGLECT TROP D, V7, DOI 10.1371/journal.pntd.0002060
   Verma R, 2014, J NEUROL SCI, V346, P26, DOI 10.1016/j.jns.2014.08.044
NR 8
TC 1
Z9 1
U1 0
U2 1
PU SPRINGER
PI NEW YORK
PA ONE NEW YORK PLAZA, SUITE 4600, NEW YORK, NY, UNITED STATES
SN 1355-0284
EI 1538-2443
J9 J NEUROVIROL
JI J. Neurovirol.
PD FEB
PY 2021
VL 27
IS 1
BP 183
EP 185
DI 10.1007/s13365-021-00950-8
EA FEB 2021
PG 3
WC Neurosciences; Virology
WE Science Citation Index Expanded (SCI-EXPANDED)
SC Neurosciences & Neurology; Virology
GA QP9BH
UT WOS:000613976000003
PM 33528825
DA 2022-10-25
ER

PT S
AU Bach, JF
AF Bach, Jean-Francois
BE Wolfe, GI
   Meriggioli, MN
   Ciafaloni, E
   Ruff, RL
TI The etiology of autoimmune diseases: the case of myasthenia gravis
SO MYASTHENIA GRAVIS AND RELATED DISORDERS I
SE Annals of the New York Academy of Sciences
LA English
DT Article; Proceedings Paper
CT 12th International Conference on Myasthenia Gravis and Related Disorders
CY MAY 21-23, 2012
CL New York Acad Sci, New York, NY
SP Myasthenia Gravis Fdn Amer, CSL Behring, IBL Int, KRONUS, Athena Diagnost, Terumo BCT
HO New York Acad Sci
DE myasthenia gravis; autoimmunity; genetics; epigenetics
ID MULTIPLE-SCLEROSIS BRAIN; EPSTEIN-BARR-VIRUS; MOLECULAR MIMICRY; GUT
   MICROBIOTA; SUSCEPTIBILITY; INFECTION
AB Autoimmune diseases comprise a wide variety of disorders, from those that are acute and spontaneously regressive to chronic diseases. Their occurrence is the sign of a loss of tolerance to self-antigens. With few exceptions, the etiology of autoimmune diseases has not been clearly established. In all cases, it is complex, involving genetic, epigenetic, and environmental factors. In this article I will attempt to analyze the various factors that have a triggering or protecting role, with particular reference to myasthenia gravis.
C1 Acad Sci, F-75006 Paris, France.
RP Bach, JF (corresponding author), Acad Sci, 2Eme Div,23 Quai Conti, F-75006 Paris, France.
EM jean-francois.bach@academie-sciences.fr
CR Alam C, 2011, DIABETOLOGIA, V54, P1398, DOI 10.1007/s00125-011-2097-5
   Aloisi F, 2010, BRAIN, V133, DOI 10.1093/brain/awq223
   Aumeunier A, 2010, PLOS ONE, V5, DOI 10.1371/journal.pone.0011484
   Bach JF, 1998, IMMUNOL REV, V164, P139, DOI 10.1111/j.1600-065X.1998.tb01216.x
   Bach JF, 2002, NEW ENGL J MED, V347, P911, DOI 10.1056/NEJMra020100
   Barin JG, 2005, CLIN EXP IMMUNOL, V142, P251, DOI 10.1111/j.1365-2249.2005.02908.x
   BATOCCHI AP, 1995, NEUROLOGY, V45, P382, DOI 10.1212/WNL.45.2.382
   Berer K, 2011, NATURE, V479, P538, DOI 10.1038/nature10554
   BODANSKY HJ, 1992, BRIT MED J, V304, P1020, DOI 10.1136/bmj.304.6833.1020
   Borgia G, 2001, J INTERF CYTOK RES, V21, P469, DOI 10.1089/10799900152434321
   Casetta I, 2010, J NEUROL, V257, P2015, DOI 10.1007/s00415-010-5651-z
   Cavalcante P, 2011, AUTOIMMUN DIS, V2011, DOI 10.4061/2011/213092
   Celedon JC, 2003, AM J RESP CRIT CARE, V167, P1239, DOI 10.1164/rccm.200209-1063OC
   Cho JH, 2011, NEW ENGL J MED, V365, P1612, DOI 10.1056/NEJMra1100030
   Christen U, 2012, CURR OPIN RHEUMATOL, V24, P417, DOI 10.1097/BOR.0b013e3283533719
   Coles AJ, 1999, LANCET, V354, P1691, DOI 10.1016/S0140-6736(99)02429-0
   Correale J, 2011, J NEUROIMMUNOL, V233, P6, DOI 10.1016/j.jneuroim.2011.01.002
   d'Hennezel E, 2012, J MED GENET, V49, P291, DOI 10.1136/jmedgenet-2012-100759
   Dauvilliers Y, 2006, ANN MED, V38, P252, DOI 10.1080/07853890500489700
   De Filippo C, 2010, P NATL ACAD SCI USA, V107, P14691, DOI 10.1073/pnas.1005963107
   Fuller KG, 2004, METH MOLEC MED, V102, P339
   GARCHON HJ, 1994, P NATL ACAD SCI USA, V91, P4668, DOI 10.1073/pnas.91.11.4668
   Giongo A, 2011, ISME J, V5, P82, DOI 10.1038/ismej.2010.92
   Giraud M, 2008, ANN NY ACAD SCI, V1132, P180, DOI 10.1196/annals.1405.027
   Giraud M, 2007, NATURE, V448, P934, DOI 10.1038/nature06066
   Hammer HF, 2011, DIGEST DIS, V29, P550, DOI 10.1159/000332981
   Holodniy M, 2011, PLOS ONE, V6, DOI [10.1371/journal.pone.0014764, 10.1371/journal.pone.0025792]
   Hugot JP, 2001, NATURE, V411, P599, DOI 10.1038/35079107
   Im SH, 2002, J NEUROIMMUNOL, V126, P99, DOI 10.1016/S0165-5728(02)00069-3
   Keymeulen B, 2010, BLOOD, V115, P1145, DOI 10.1182/blood-2009-02-204875
   Kriegel MA, 2011, P NATL ACAD SCI USA, V108, P11548, DOI 10.1073/pnas.1108924108
   Lassmann H, 2011, BRAIN, V134, P2772, DOI 10.1093/brain/awr197
   Ley RE, 2010, CURR OPIN GASTROEN, V26, P5, DOI 10.1097/MOG.0b013e328333d751
   Marta M, 2008, EUR J IMMUNOL, V38, P565, DOI 10.1002/eji.200737187
   Mathis D, 2009, ANNU REV IMMUNOL, V27, P287, DOI 10.1146/annurev.immunol.25.022106.141532
   Matsui N, 2009, J NEUROL NEUROSUR PS, V80, P1168, DOI 10.1136/jnnp.2008.152637
   Mazmanian SK, 2008, NATURE, V453, P620, DOI 10.1038/nature07008
   Okada H, 2010, CLIN EXP IMMUNOL, V160, P1, DOI 10.1111/j.1365-2249.2010.04139.x
   Oldstone MBA, 2005, CURR TOP MICROBIOL, V296, P1
   Penn AS, 1998, ANN NY ACAD SCI, V841, P433, DOI 10.1111/j.1749-6632.1998.tb10961.x
   Power C, 2010, CAN J NEUROL SCI, V37, pS24, DOI 10.1017/S031716710002240X
   Provenzano C, 2012, NEUROMUSCULAR DISORD, V22, P131, DOI 10.1016/j.nmd.2011.09.003
   Ronninger M, 2012, PLOS ONE, V7, DOI 10.1371/journal.pone.0032861
   Rose NR, 2008, CURR TOP MICROBIOL, V323, P293
   Suzuki T, 1987, DIABETOGENIC EFFECTS
   UNNI KK, 1975, J RHEUMATOL, V2, P36
   Vaahtovuo J, 2008, J RHEUMATOL, V35, P1500
   Wu HJ, 2010, IMMUNITY, V32, P815, DOI 10.1016/j.immuni.2010.06.001
   Yuki N, 2004, P NATL ACAD SCI USA, V101, P11404, DOI 10.1073/pnas.0402391101
NR 49
TC 10
Z9 10
U1 1
U2 26
PU BLACKWELL SCIENCE PUBL
PI OXFORD
PA OSNEY MEAD, OXFORD OX2 0EL, ENGLAND
SN 0077-8923
BN 978-1-57331-890-7
J9 ANN NY ACAD SCI
JI Ann.NY Acad.Sci.
PY 2012
VL 1274
BP 33
EP 39
DI 10.1111/j.1749-6632.2012.06774.x
PG 7
WC Medicine, Research & Experimental
WE Conference Proceedings Citation Index - Science (CPCI-S); Science Citation Index Expanded (SCI-EXPANDED)
SC Research & Experimental Medicine
GA BHO20
UT WOS:000326034400006
PM 23252895
DA 2022-10-25
ER

PT J
AU Konno, S
   Ichijo, T
   Murata, M
   Toda, T
   Nakazora, H
   Nomoto, N
   Sugimoto, H
   Nemoto, H
   Kurihara, T
   Wakata, N
   Fujioka, T
AF Konno, Shingo
   Ichijo, Takamasa
   Murata, Mayumi
   Toda, Takahiro
   Nakazora, Hiroshi
   Nomoto, Nobuatsu
   Sugimoto, Hideki
   Nemoto, Hiroshi
   Kurihara, Teruyuki
   Wakata, Nobuo
   Fujioka, Toshiki
TI Autoimmune Polyglandular Syndrome Type 2 With Myasthenia Gravis Crisis
SO NEUROLOGIST
LA English
DT Article
DE autoimmune polyglandular syndrome type 2 (APS2); Addison disease;
   autoimmune thyroid disease; type 1 diabetes mellitus; autoimmune
   hepatitis; myasthenia gravis; human leukocyte antigen
ID ANTIGEN
AB We describe a rare case of autoimmune polyglandular syndrome type 2 initially presenting as Addison disease and autoimmune thyroid disease, with subsequent development of autoimmune hepatitis and myasthenia gravis (MG) crisis in a Japanese woman. MG improved with oral prednisolone followed by plasmapheresis for immunoadsorption; thymectomy was not performed. Conventional treatment for MG was effective and safe in this case, in which there was positivity for human leukocyte antigen A23, B52, B62, DR11, and DR15.
C1 [Konno, Shingo] Toho Univ, Ohashi Med Ctr, Div Neurol, Dept Internal Med,Meguro Ku, Tokyo 1538515, Japan.
   [Ichijo, Takamasa] Toho Univ, Ohashi Med Ctr, Dept Internal Med, Div Diabet, Tokyo 1538515, Japan.
RP Konno, S (corresponding author), Toho Univ, Ohashi Med Ctr, Div Neurol, Dept Internal Med,Meguro Ku, 2-17-6 Ohashi, Tokyo 1538515, Japan.
EM d500372@oha.toho-u.ac.jp
CR Alvarez E, 1999, J HEPATOL, V31, P929, DOI 10.1016/S0168-8278(99)80297-9
   Bednarek-Tupikowska G, 1993, Wiad Lek, V46, P864
   Beekman R, 1997, J NEUROL, V244, P112, DOI 10.1007/s004150050059
   Betterle C, 2002, ENDOCR REV, V23, P327, DOI 10.1210/er.23.3.327
   BOSCH EP, 1977, NEUROLOGY, V27, P1179, DOI 10.1212/WNL.27.12.1179
   *COMM NEUR DIS GUI, 2003, SHINKEI CHIRYOGAKU, V20, P486
   COMPSTON DAS, 1980, BRAIN, V103, P579, DOI 10.1093/brain/103.3.579
   GROB D, 1981, ANN NY ACAD SCI, V377, P652, DOI 10.1111/j.1749-6632.1981.tb33764.x
   Gronseth GS, 2000, NEUROLOGY, V55, P7, DOI 10.1212/WNL.55.1.7
   ISAKA T, 2004, ACTH RELATED PEPTIDE, V15, P307
   Jaretzki A, 2000, NEUROLOGY, V55, P16, DOI 10.1212/WNL.55.1.16
   Kriegel MA, 2004, J EXP MED, V199, P1285, DOI 10.1084/jem.20032158
   MCALPINE JK, 1988, POSTGRAD MED J, V64, P787, DOI 10.1136/pgmj.64.756.787
   Myhre AG, 2002, J CLIN ENDOCR METAB, V87, P618, DOI 10.1210/jc.87.2.618
   NEUFELD M, 1981, MEDICINE, V60, P355, DOI 10.1097/00005792-198109000-00003
   ONODERA H, 2004, SHINKEI CHIRYOGAKU, V21, P15
   OOTA Y, 1992, NATL SURVEY AUTOIMMU, P16
   Seybold ME, 1999, CONT NEUROL SERIES, P146
   SHIMIZU C, 2006, NIPPON RINSHO S3, P565
   Tsang C. C., 2006, Hong Kong Medical Journal, V12, P385
   Wolfe GI, 1999, NEUROLOGY, V52, P1487, DOI 10.1212/WNL.52.7.1487
NR 21
TC 6
Z9 6
U1 0
U2 0
PU LIPPINCOTT WILLIAMS & WILKINS
PI PHILADELPHIA
PA TWO COMMERCE SQ, 2001 MARKET ST, PHILADELPHIA, PA 19103 USA
SN 1074-7931
EI 2331-2637
J9 NEUROLOGIST
JI Neurologist
PD NOV
PY 2009
VL 15
IS 6
BP 361
EP 363
DI 10.1097/NRL.0b013e3181945437
PG 3
WC Clinical Neurology
WE Science Citation Index Expanded (SCI-EXPANDED)
SC Neurosciences & Neurology
GA 518KA
UT WOS:000271688900014
PM 19901721
DA 2022-10-25
ER

PT J
AU Fujimaki, K
   Takasaki, H
   Koharazawa, H
   Takabayashi, M
   Yamaji, S
   Baba, Y
   Kanamori, H
   Ishigatsubo, Y
AF Fujimaki, K
   Takasaki, H
   Koharazawa, H
   Takabayashi, M
   Yamaji, S
   Baba, Y
   Kanamori, H
   Ishigatsubo, Y
TI Idiopathic thrombocytopenic purpura and myasthenia gravis after
   fludarabine treatment for chronic lymphocytic leukemia
SO LEUKEMIA & LYMPHOMA
LA English
DT Article
DE chronic lymphocytic leukemia; fludarabine; idiopathic thrombocytopenic
   purpura; myasthenia gravis; rituximab
ID AUTOIMMUNE THROMBOCYTOPENIA; ASSOCIATION; THERAPY; PATIENT; CLL
AB We report a patient with chronic lymphocytic leukemia (CLL) who developed idiopathic thrombocytopenic purpura (ITP) and myasthenia gravis (MG) after fludarabine therapy. ITP developed after 6 cycles of fludarabine treatment, and MG occurred 2 months after the onset of ITP. MG was successfully treated with immunosuppressive therapy and plasma exchange, while rituximab was effective for CLL and ITP. Fludarabine seemed to have an important role in the onset of ITP and MG in this case.
C1 Yokohama City Univ, Sch Med, Dept Internal Med 1, Kanazawa Ku, Yokohama, Kanagawa 2360004, Japan.
   Yokohama City Univ, Sch Med, Dept Neurol, Yokohama, Kanagawa 2360004, Japan.
RP Fujimaki, K (corresponding author), Yokohama City Univ, Sch Med, Dept Internal Med 1, Kanazawa Ku, 3-9 Fukuura, Yokohama, Kanagawa 2360004, Japan.
EM kfujimaki@cancer.livedoor.com
CR Bay JO, 1997, HEMATOL CELL THER, V39, P209, DOI 10.1007/s00282-997-0209-y
   BENNETT M, 1989, EUR J HAEMATOL, V42, P104
   BINET JL, 1981, CANCER-AM CANCER SOC, V48, P198, DOI 10.1002/1097-0142(19810701)48:1<198::AID-CNCR2820480131>3.0.CO;2-V
   COHEN SM, 1967, ARCH INTERN MED, V120, P717, DOI 10.1001/archinte.120.6.717
   HAMBLIN TJ, 1986, J CLIN PATHOL, V39, P713, DOI 10.1136/jcp.39.7.713
   Hegde UP, 2002, BLOOD, V100, P2260, DOI 10.1182/blood.V100.6.2260.h81802002260_2260_2262
   Leach M, 2000, CLIN LAB HAEMATOL, V22, P175, DOI 10.1046/j.1365-2257.2000.00305.x
   MINARD P, 1991, ANN MED INTERNE, V142, P140
   MONTILLO M, 1994, LEUKEMIA LYMPHOMA, V15, P187, DOI 10.3109/10428199409051696
   Rey J, 2001, REV MED INTERNE, V22, P1129, DOI 10.1016/S0248-8663(01)00480-5
   ROZMAN C, 1995, NEW ENGL J MED, V333, P1052, DOI 10.1056/NEJM199510193331606
   Sen K, 1999, AM J HEMATOL, V61, P219, DOI 10.1002/(SICI)1096-8652(199907)61:3<219::AID-AJH15>3.3.CO;2-R
   Shvidel L, 1997, BRIT J HAEMATOL, V99, P706
   Talvalkar G V, 1968, Indian J Cancer, V5, P114
   VOGEL JM, 1977, NEW YORK STATE J MED, V77, P2252
NR 15
TC 10
Z9 12
U1 0
U2 0
PU TAYLOR & FRANCIS LTD
PI ABINGDON
PA 4 PARK SQUARE, MILTON PARK, ABINGDON OX14 4RN, OXON, ENGLAND
SN 1042-8194
J9 LEUKEMIA LYMPHOMA
JI Leuk. Lymphoma
PD JUL
PY 2005
VL 46
IS 7
BP 1101
EP 1102
DI 10.1080/10428190500063054
PG 2
WC Oncology; Hematology
WE Science Citation Index Expanded (SCI-EXPANDED)
SC Oncology; Hematology
GA 942SZ
UT WOS:000230304000021
PM 16019566
DA 2022-10-25
ER

PT J
AU WRIGHT, RP
   CALLAHAN, KE
AF WRIGHT, RP
   CALLAHAN, KE
TI EPISODIC WEAKNESS - WHEN THE CAUSE IS ACQUIRED MYASTHENIA-GRAVIS
SO VETERINARY MEDICINE
LA English
DT Article
RP WRIGHT, RP (corresponding author), TACOMA VET ASSOCIATES INC,7418 PORTLAND AVE,TACOMA,WA 98404, USA.
CR CHRISMAN CL, 1983, TXB VET INTERNAL MED, P644
   DAWSON JRB, 1970, VET REC, V86, P562, DOI 10.1136/vr.86.19.562
   DELAHUNTA A, 1977, VET NEUROANATOMY CLI, P85
   FAMBROUGH DM, 1973, SCIENCE, V182, P293, DOI 10.1126/science.182.4109.293
   FARROW BRH, 1980, CURRENT VET THERAPY, V7, P791
   FRASER DC, 1970, J NEUROL NEUROSUR PS, V33, P431, DOI 10.1136/jnnp.33.4.431
   HALL GA, 1972, J PATHOL, V108, P177, DOI 10.1002/path.1711080214
   HALL LW, 1962, VET REC, V74, P501
   KELLY MJ, 1981, COMP CONT ED, V3, P544
   LINDSTROM JM, 1976, ANN NY ACAD SCI, V274, P254, DOI 10.1111/j.1749-6632.1976.tb47691.x
   LINDSTROM JM, 1976, NEUROLOGY, V26, P1054, DOI 10.1212/WNL.26.11.1054
   OLIVER JE, 1983, HDB VET NEUROLOGICAL, P211
   ORMROD AN, 1961, VET REC, V73, P489
   PALMER AC, 1980, VET CLIN N AM, V10, P213, DOI 10.1016/S0195-5616(80)50012-4
   Simpson JA, 1960, SCOT MED J, V5, P419, DOI [DOI 10.1177/003693306000501001, 10.1177/003693306000501001]
   SIMS MH, 1983, VET CLIN N AM SM ANI, V13, P159
   SODIKOFF C, 1981, LABORATORY PROFILES, P144
   ZACKS SI, 1966, ANN NY ACAD SCI, V135, P79, DOI 10.1111/j.1749-6632.1966.tb45465.x
NR 18
TC 1
Z9 1
U1 0
U2 0
PU VETERINARY MEDICINE PUBL CO
PI LENEXA
PA 15333 W 95TH STREET, LENEXA, KS 66219
SN 8750-7943
J9 VET MED-US
JI Vet. Med.
PD FEB
PY 1986
VL 81
IS 2
BP 146
EP &
PG 0
WC Veterinary Sciences
WE Science Citation Index Expanded (SCI-EXPANDED)
SC Veterinary Sciences
GA A7404
UT WOS:A1986A740400006
DA 2022-10-25
ER

PT J
AU SELECKY, PA
   ZIMENT, I
AF SELECKY, PA
   ZIMENT, I
TI PROLONGED RESPIRATOR SUPPORT FOR TREATMENT OF INTRACTABLE
   MYASTHENIA-GRAVIS
SO CHEST
LA English
DT Article
C1 UNIV CALIF LOS ANGELES,HARBOR GEN HOSP,SCH MED,TORRANCE,CA.
CR COOPER JD, 1972, CHEST, V62, pS21, DOI 10.1378/chest.62.2_Supplement.21S
   FLACKE W, 1973, NEW ENGL J MED, V288, P27, DOI 10.1056/NEJM197301042880107
   GRINER PF, 1973, ANN INTERN MED, V78, P581, DOI 10.7326/0003-4819-78-4-581
   ODONOHUE WJ, 1970, CHEST, V58, P603, DOI 10.1378/chest.58.6.603
   SAFAR P, 1962, Arch Phys Med Rehabil, V43, P487
   WHITEHOUSE AC, 1969, LANCET, V1, P1029
   1967, AM REV RESP DIS, V95, P327
   [No title captured]
NR 8
TC 6
Z9 6
U1 0
U2 0
PU AMER COLL CHEST PHYSICIANS
PI NORTHBROOK
PA 3300 DUNDEE ROAD, NORTHBROOK, IL 60062-2348
SN 0012-3692
J9 CHEST
JI Chest
PY 1974
VL 65
IS 2
BP 207
EP 209
DI 10.1378/chest.65.2.207
PG 3
WC Critical Care Medicine; Respiratory System
WE Science Citation Index Expanded (SCI-EXPANDED)
SC General & Internal Medicine; Respiratory System
GA R7604
UT WOS:A1974R760400024
PM 4359284
DA 2022-10-25
ER

PT J
AU KROTJE, LJ
   FIX, AS
   POTTHOFF, AD
AF KROTJE, LJ
   FIX, AS
   POTTHOFF, AD
TI ACQUIRED MYASTHENIA-GRAVIS AND CHOLANGIOCELLULAR CARCINOMA IN A DOG
SO JOURNAL OF THE AMERICAN VETERINARY MEDICAL ASSOCIATION
LA English
DT Article
C1 IOWA STATE UNIV SCI & TECHNOL, COLL VET MED, DEPT VET CLIN SCI, AMES, IA 50011 USA.
   IOWA STATE UNIV SCI & TECHNOL, COLL VET MED, DEPT VET PATHOL, AMES, IA 50011 USA.
CR BEHAN PO, 1980, J NEUROL NEUROSUR PS, V43, P611, DOI 10.1136/jnnp.43.7.611
   DARKE PGG, 1975, VET REC, V97, P392, DOI 10.1136/vr.97.20.392
   DWYER DS, 1987, ANN NY ACAD SCI, V505, P461, DOI 10.1111/j.1749-6632.1987.tb51316.x
   GAUNT PS, 1984, J AM VET MED ASSOC, V184, P478
   GENKINS G, 1987, ANN NY ACAD SCI, V505, P500, DOI 10.1111/j.1749-6632.1987.tb51318.x
   KELLY MJ, 1981, COMP CONT ED, V3, P544
   LINDSTROM J, 1988, ADV IMMUNOL, V42, P233, DOI 10.1016/S0065-2776(08)60847-0
   MILLER LM, 1983, J AM VET MED ASSOC, V182, P694
   NEWSOMDAVIS J, 1987, ANN NY ACAD SCI, V505, P12, DOI 10.1111/j.1749-6632.1987.tb51279.x
   OKA D, 1986, DERMATOLOGICA, V172, P177, DOI 10.1159/000249326
   ORMROD AN, 1961, VET REC, V73, P489
   POFFENBARGER E, 1985, J AM ANIM HOSP ASSOC, V21, P119
   ROBERTS A, 1985, NATURE, V317, P737, DOI 10.1038/317737a0
   SHELTON GD, 1988, NEUROLOGY, V38, P1417, DOI 10.1212/WNL.38.9.1417
   SHELTON GD, 1988, 6TH P ANN M AM COLL, P219
   STEFANSSON K, 1985, NEW ENGL J MED, V312, P221, DOI 10.1056/NEJM198501243120407
   WELLER RE, 1982, COMPEND CONTIN ED PR, V4, P423
   WROE SJ, 1985, J NEUROL NEUROSUR PS, V48, P719, DOI 10.1136/jnnp.48.7.719
NR 18
TC 21
Z9 21
U1 0
U2 1
PU AMER VETERINARY MEDICAL ASSOC
PI SCHAUMBURG
PA 1931 N MEACHAM RD SUITE 100, SCHAUMBURG, IL 60173-4360 USA
J9 J AM VET MED ASSOC
JI J. Am. Vet. Med. Assoc.
PD AUG 15
PY 1990
VL 197
IS 4
BP 488
EP 490
PG 3
WC Veterinary Sciences
WE Science Citation Index Expanded (SCI-EXPANDED)
SC Veterinary Sciences
GA DV314
UT WOS:A1990DV31400017
PM 2170311
DA 2022-10-25
ER

PT J
AU UCHIYAMA, M
   ICHIKAWA, Y
   TAKAYA, M
   MORIUCHI, J
   SHIMIZU, H
   ARIMORI, S
AF UCHIYAMA, M
   ICHIKAWA, Y
   TAKAYA, M
   MORIUCHI, J
   SHIMIZU, H
   ARIMORI, S
TI HIGH-DOSE GAMMA-GLOBULIN THERAPY OF GENERALIZED MYASTHENIA-GRAVIS
SO ANNALS OF THE NEW YORK ACADEMY OF SCIENCES
LA English
DT Article
RP UCHIYAMA, M (corresponding author), TOKAI UNIV, SCH MED, DEPT INTERNAL MED, ISEHARA, KANAGAWA 25911, JAPAN.
CR DEVATHASAN G, 1984, LANCET, V2, P809
   FATEHMOGHADAM A, 1984, LANCET, V1, P848
   GAJDOS P, 1984, LANCET, V1, P406
   IPPOLITI G, 1984, LANCET, V2, P809
NR 4
TC 17
Z9 17
U1 0
U2 0
PU WILEY
PI HOBOKEN
PA 111 RIVER ST, HOBOKEN 07030-5774, NJ USA
SN 0077-8923
J9 ANN NY ACAD SCI
JI Ann.NY Acad.Sci.
PD AUG 29
PY 1987
VL 505
BP 868
EP 871
DI 10.1111/j.1749-6632.1987.tb51396.x
PG 4
WC Multidisciplinary Sciences
WE Science Citation Index Expanded (SCI-EXPANDED)
SC Science & Technology - Other Topics
GA R6891
UT WOS:A1987R689100119
DA 2022-10-25
ER

PT J
AU SZOBOR, A
   FORNET, B
AF SZOBOR, A
   FORNET, B
TI MYASTHENIA-GRAVIS - SELENO-75-METHIONINE SCANNING OF THYMUS GLAND
SO ACTA MEDICA HUNGARICA
LA English
DT Article
RP SZOBOR, A (corresponding author), JAHN FERENC HOSP,DEPT NEUROL & ISOTOPE DIAGNOST,U-24,H-1204 BUDAPEST,HUNGARY.
NR 0
TC 1
Z9 1
U1 0
U2 0
PU AKADEMIAI KIADO
PI BUDAPEST
PA PO BOX 245, H-1519 BUDAPEST, HUNGARY
SN 0236-5286
J9 ACTA MED HUNG
JI Acta Med. Hung.
PY 1986
VL 43
IS 3
BP 243
EP 248
PG 6
WC Medicine, General & Internal
WE Science Citation Index Expanded (SCI-EXPANDED)
SC General & Internal Medicine
GA H2305
UT WOS:A1986H230500002
PM 3588166
DA 2022-10-25
ER

PT J
AU ODA, K
   LAMBERT, EH
   LENNON, VA
   PALMER, AC
AF ODA, K
   LAMBERT, EH
   LENNON, VA
   PALMER, AC
TI CONGENITAL CANINE MYASTHENIA-GRAVIS .1. DEFICIENT JUNCTIONAL
   ACETYLCHOLINE-RECEPTORS
SO MUSCLE & NERVE
LA English
DT Article
C1 MAYO CLIN & MAYO FDN, NEUROPHYSIOL LAB, ROCHESTER, MN 55905 USA.
   MAYO CLIN & MAYO FDN, NEUROIMMUNOL LAB, ROCHESTER, MN 55905 USA.
   MAYO CLIN & MAYO FDN, DEPT NEUROL, ROCHESTER, MN 55905 USA.
   MAYO CLIN & MAYO FDN, DEPT IMMUNOL, ROCHESTER, MN 55905 USA.
   UNIV CAMBRIDGE, DEPT CLIN VET MED, CAMBRIDGE, ENGLAND.
FU NATIONAL INSTITUTE OF NEUROLOGICAL DISORDERS AND STROKE [R01NS015057,
   R01NS017699] Funding Source: NIH RePORTER; NINDS NIH HHS [NS 15057, NS
   17699] Funding Source: Medline
CR ALBUQUER.EX, 1974, P NATL ACAD SCI USA, V71, P2818, DOI 10.1073/pnas.71.7.2818
   BEERMANN DH, 1976, STAIN TECHNOL, V51, P173, DOI 10.3109/10520297609116695
   BEVAN S, 1977, J PHYSIOL-LONDON, V267, P195, DOI 10.1113/jphysiol.1977.sp011808
   BROWN MC, 1978, J PHYSIOL-LONDON, V278, P325, DOI 10.1113/jphysiol.1978.sp012307
   CHANG C. C., 1963, ARCH INTERNATL PHARMACODYN THER, V144, P241
   COERS C, 1976, ANN NY ACAD SCI, V274, P6, DOI 10.1111/j.1749-6632.1976.tb47672.x
   ELDRIDGE L, 1981, J PHYSIOL-LONDON, V313, P529, DOI 10.1113/jphysiol.1981.sp013680
   ELMQVIST D, 1965, J PHYSIOL-LONDON, V178, P505, DOI 10.1113/jphysiol.1965.sp007639
   ENGEL AG, 1977, MAYO CLIN PROC, V52, P267
   ENGEL AG, 1973, NEUROLOGY, V23, P1273, DOI 10.1212/WNL.23.12.1273
   ENGEL AG, 1977, NEUROLOGY, V27, P307, DOI 10.1212/WNL.27.4.307
   FAMBROUGH DM, 1973, SCIENCE, V182, P293, DOI 10.1126/science.182.4109.293
   HARRIS JB, 1979, J PHYSIOL-LONDON, V296, P245, DOI 10.1113/jphysiol.1979.sp013003
   HARTZELL HC, 1975, J PHYSIOL-LONDON, V251, P427, DOI 10.1113/jphysiol.1975.sp011102
   KAMENSKAYA MA, 1975, ARCH NEUROL-CHICAGO, V32, P510, DOI 10.1001/archneur.1975.00490500030002
   KAMO I, 1982, SCIENCE, V215, P995, DOI 10.1126/science.6297000
   KARNOVSKY MJ, 1964, J HISTOCHEM CYTOCHEM, V12, P219, DOI 10.1177/12.3.219
   KATZ B, 1957, J PHYSIOL-LONDON, V137, P267, DOI 10.1113/jphysiol.1957.sp005811
   KUNO M, 1971, J PHYSIOL-LONDON, V213, P545, DOI 10.1113/jphysiol.1971.sp009399
   LAMBERT EH, 1976, ANN NY ACAD SCI, V274, P300, DOI 10.1111/j.1749-6632.1976.tb47694.x
   LENNON VA, 1980, J BIOL CHEM, V255, P4395
   LENNON VA, 1981, MYASTHENIA GRAVIS PA, P41
   LINDSTROM JM, 1976, ANN NY ACAD SCI, V274, P254, DOI 10.1111/j.1749-6632.1976.tb47691.x
   LYTLE RB, 1970, ANAT REC, V166, P339
   MARTIN AR, 1966, PHYSIOL REV, V46, P51, DOI 10.1152/physrev.1966.46.1.51
   MILLER LM, 1983, J AM VET MED ASSOC, V182, P694
   OBRIEN RAD, 1978, J PHYSIOL-LONDON, V282, P571, DOI 10.1113/jphysiol.1978.sp012482
   ODA K, 1981, NEUROLOGY, V31, P282, DOI 10.1212/WNL.31.3.282
   ODA K, 1984, MUSCLE NERVE, V7, P717, DOI 10.1002/mus.880070905
   PALMER AC, 1974, VET REC, V95, P452, DOI 10.1136/vr.95.20.452
   PESTRONK A, DISORDERS MOTOR UNIT, P173
   RIEGER F, 1981, DEV BIOL, V87, P85, DOI 10.1016/0012-1606(81)90063-4
   SCHWARTZ MS, 1977, NEUROLOGY, V27, P289, DOI 10.1212/WNL.27.3.289
   VINCENT A, 1981, MUSCLE NERVE, V4, P306, DOI 10.1002/mus.880040407
   WALLACE ME, 1984, VET REC, V114, P350, DOI 10.1136/vr.114.14.350
NR 35
TC 12
Z9 12
U1 0
U2 3
PU WILEY
PI HOBOKEN
PA 111 RIVER ST, HOBOKEN 07030-5774, NJ USA
SN 0148-639X
EI 1097-4598
J9 MUSCLE NERVE
JI Muscle Nerve
PY 1984
VL 7
IS 9
BP 705
EP 716
DI 10.1002/mus.880070904
PG 12
WC Clinical Neurology; Neurosciences
WE Science Citation Index Expanded (SCI-EXPANDED)
SC Neurosciences & Neurology
GA TR603
UT WOS:A1984TR60300003
PM 6543919
DA 2022-10-25
ER

PT J
AU KRARUP, C
   ELFMAN, L
   KAMIENIECKA, Z
   SCHMALBRUCH, H
AF KRARUP, C
   ELFMAN, L
   KAMIENIECKA, Z
   SCHMALBRUCH, H
TI EXPERIMENTAL AUTO-IMMUNE MYASTHENIA-GRAVIS IN RAT - PRELIMINARY-REPORT
SO MUSCLE & NERVE
LA English
DT Article
C1 NATL RES DEF INST,BIOCHEM UNIT,SUNDBYBERG,SWEDEN.
RP KRARUP, C (corresponding author), RIGSHOSP,INST NEUROPHYSIOL,CLIN NEUROPHYSIOL LAB,DK-2100 COPENHAGEN O,DENMARK.
RI Krarup, Christian/J-9541-2014
OI Krarup, Christian/0000-0002-4903-9681
CR CULLCANDY SG, 1978, NATURE, V271, P74, DOI 10.1038/271074a0
   KRARUP C, 1977, J NEUROL NEUROSUR PS, V40, P241, DOI 10.1136/jnnp.40.3.241
   MATTSSON C, 1975, J NEUROCHEM, V25, P899, DOI 10.1111/j.1471-4159.1975.tb04426.x
   MCARDLE JJ, 1977, J PHYSIOL-LONDON, V271, P567, DOI 10.1113/jphysiol.1977.sp012015
   PEARSE AGE, 1972, HISTOCHEMISTRY THEOR, V2, P1312
   SANTA T, 1973, NEW DEVELOPMENTS ELE, V1, P41
   SCHMALBRUCH H, 1971, Z ZELLFORSCH MIK ANA, V119, P120, DOI 10.1007/BF00330543
NR 7
TC 5
Z9 5
U1 0
U2 0
PU JOHN WILEY & SONS INC
PI NEW YORK
PA 605 THIRD AVE, NEW YORK, NY 10158-0012
SN 0148-639X
J9 MUSCLE NERVE
JI Muscle Nerve
PY 1978
VL 1
IS 5
BP 435
EP 437
DI 10.1002/mus.880010520
PG 3
WC Clinical Neurology; Neurosciences
WE Science Citation Index Expanded (SCI-EXPANDED)
SC Neurosciences & Neurology
GA FY054
UT WOS:A1978FY05400019
PM 318127
DA 2022-10-25
ER

PT J
AU LEFVERT, AK
   BERGSTROM, K
AF LEFVERT, AK
   BERGSTROM, K
TI ACETYLCHOLINE-RECEPTOR ANTIBODY IN MYASTHENIA-GRAVIS - PURIFICATION AND
   CHARACTERIZATION
SO SCANDINAVIAN JOURNAL OF IMMUNOLOGY
LA English
DT Article
RP LEFVERT, AK (corresponding author), KAROLINSKA HOSP,DEPT CLIN CHEM,S-10401 STOCKHOLM,SWEDEN.
CR AARLI JA, 1975, SCAND J IMMUNOL, V4, P849, DOI 10.1111/j.1365-3083.1975.tb02696.x
   AHARONOV A, 1975, LANCET, V2, P340
   ALBUQUERQUE EX, 1976, ANN NY ACAD SCI, V274, P475, DOI 10.1111/j.1749-6632.1976.tb47709.x
   ALMON RR, 1975, BIOCHIM BIOPHYS ACTA, V393, P66, DOI 10.1016/0005-2795(75)90217-2
   APPEL SH, 1975, NEW ENGL J MED, V293, P760, DOI 10.1056/NEJM197510092931508
   APPEL SH, 1977, P NATL ACAD SCI USA, V74, P2130, DOI 10.1073/pnas.74.5.2130
   AWDEH ZL, 1970, BIOCHEM J, V116, P241, DOI 10.1042/bj1160241
   BERGSTROM K, 1973, EUR NEUROL, V9, P157, DOI 10.1159/000114221
   BERGSTROM K, UNPUBLISHED
   BEVAN S, 1977, NATURE, V267, P263, DOI 10.1038/267263a0
   HAMMARSTROM L, UNPUBLISHED
   HEINEMANN S, 1977, P NATL ACAD SCI USA, V74, P3090, DOI 10.1073/pnas.74.7.3090
   HJELM H, 1975, SCAND J IMMUNOL, V4, P633, DOI 10.1111/j.1365-3083.1975.tb02671.x
   HUNTER WM, 1962, NATURE, V194, P495, DOI 10.1038/194495a0
   JOHANSSON BG, 1972, SCAND J CLIN LAB INV, V29, P7, DOI 10.3109/00365517209102747
   LEFVERT AK, 1978, J NEUROL NEUROSUR PS, V41, P394, DOI 10.1136/jnnp.41.5.394
   LEFVERT AK, 1977, EUR J CLIN INVEST, V7, P115, DOI 10.1111/j.1365-2362.1977.tb01582.x
   LEFVERT AK, CLIN EXP IMMUNOL
   LINDSTROM J, 1977, CLIN IMMUNOL IMMUNOP, V7, P36, DOI 10.1016/0090-1229(77)90027-7
   LINDSTROM JM, 1976, NEUROLOGY, V26, P1054, DOI 10.1212/WNL.26.11.1054
   LINDSTROM JM, 1978, NEUROLOGY, V28, P130, DOI 10.1212/WNL.28.2.130
   LOWRY OH, 1951, J BIOL CHEM, V193, P265
   MONNIER VM, 1977, CLIN EXP IMMUNOL, V29, P16
   MORELL A, 1975, IGG SUBKLASSEN MENSC
   PERUTZ EM, 1973, CLIN IMMUNOL IMMUNOP, V2, P98
   TOYKA KV, 1975, SCIENCE, V190, P397, DOI 10.1126/science.1179220
   TROTTER JL, 1977, NEUROLOGY, V27, P1120, DOI 10.1212/WNL.27.12.1120
   WILLIAMSON A R, 1971, European Journal of Immunology, V1, P390, DOI 10.1002/eji.1830010517
   ZURN AD, 1977, EUR J IMMUNOL, V7, P529, DOI 10.1002/eji.1830070807
NR 29
TC 68
Z9 68
U1 0
U2 0
PU BLACKWELL SCIENCE LTD
PI OXFORD
PA OSNEY MEAD, OXFORD, OXON, ENGLAND OX2 0EL
SN 0300-9475
J9 SCAND J IMMUNOL
JI Scand. J. Immunol.
PY 1978
VL 8
IS 6
BP 525
EP 533
PG 9
WC Immunology
WE Science Citation Index Expanded (SCI-EXPANDED)
SC Immunology
GA GB728
UT WOS:A1978GB72800007
PM 734356
DA 2022-10-25
ER

PT J
AU OROSZ, A
   FAZEKAS, A
   SZENTPETERI, G
AF OROSZ, A
   FAZEKAS, A
   SZENTPETERI, G
TI IMMUNOFLUORESCENT STUDIES OF ANTINEURONAL SERUM ACTIVITY IN
   MYASTHENIA-GRAVIS
SO ACTA MORPHOLOGICA ACADEMIAE SCIENTIARUM HUNGARICAE
LA English
DT Article
C1 SEMMELWEIS UNIV, MED SCH, DEPT NEUROL & PSYCHIAT 1, BUDAPEST, HUNGARY.
   EOTVOS LORAND UNIV SCI, DEPT COMP PHYSIOL, MUZEUM KRT 4, 1088 BUDAPEST, HUNGARY.
CR AARLI JA, 1972, J IMMUNOL, V109, P271
   BARNETT EV, 1970, STANDARDIZATION IMMU
   BAUMSTARK JS, 1964, ARCH BIOCHEM BIOPHYS, V108, P514, DOI 10.1016/0003-9861(64)90436-9
   BERGMAN RA, 1971, ANN NY ACAD SCI, V183, P88, DOI 10.1111/j.1749-6632.1971.tb30744.x
   BROOKE MH, 1969, NEUROLOGY, V19, P469, DOI 10.1212/WNL.19.5.469
   BROWNELL B, 1972, J NEUROL NEUROSUR PS, V35, P311, DOI 10.1136/jnnp.35.3.311
   DAVIS BJ, 1964, ANN NY ACAD SCI, V121, P404, DOI 10.1111/j.1749-6632.1964.tb14213.x
   ENGEL WK, 1971, ANN NY ACAD SCI, V183, P72, DOI 10.1111/j.1749-6632.1971.tb30743.x
   ENGEL WK, 1971, ANN NY ACAD SCI, V183, P46
   GREENE R, 1969, MYASTHENIA GRAVIS
   KORNGUTH SE, 1970, NEUROLOGY, V20, P749, DOI 10.1212/WNL.20.8.749
   Lasek R.J., 1970, INT REV NEUROBIOL, V13, P289
   MCCOMAS AJ, 1971, LANCET, V1, P321
   MILEDI R, 1970, J PHYSIOL-LONDON, V207, P507, DOI 10.1113/jphysiol.1970.sp009076
   SCHEIDEGGER JJ, 1955, INT ARCH ALLER A IMM, V7, P103, DOI 10.1159/000228215
   SCHMITT FO, 1969, CELLULAR DYNAMICS NE
   SIMPSON JA, 1971, ANN NY ACAD SCI, V183, P241, DOI 10.1111/j.1749-6632.1971.tb30755.x
   Simpson JA, 1960, SCOT MED J, V5, P419, DOI [DOI 10.1177/003693306000501001, 10.1177/003693306000501001]
   STRAUSS AJL, 1960, P SOC EXP BIOL MED, V105, P184
   WEISS P, 1948, J EXP ZOOL, V107, P315, DOI 10.1002/jez.1401070302
NR 20
TC 0
Z9 0
U1 0
U2 0
PU AKADEMIAI KIADO RT
PI BUDAPEST
PA PRIELLE K U 19, PO BOX 245,, H-1117 BUDAPEST, HUNGARY
SN 0001-6217
J9 ACTA MORPHOL HUNG
PY 1973
VL 21
IS 4
BP 333
EP 342
PG 10
WC Anatomy & Morphology
WE Science Citation Index Expanded (SCI-EXPANDED)
SC Anatomy & Morphology
GA T5610
UT WOS:A1973T561000003
DA 2022-10-25
ER

PT J
AU LORENZ, MD
   ALSTROM, DH
   DELAHUNTA, A
AF LORENZ, MD
   ALSTROM, DH
   DELAHUNTA, A
TI NEOSTIGMINE-RESPONSIVE WEAKNESS IN DOG, SIMILAR TO MYASTHENIA-GRAVIS
SO JOURNAL OF THE AMERICAN VETERINARY MEDICAL ASSOCIATION
LA English
DT Article
CR BEESON PB, 1971, TEXTBOOK MEDICINE, P350
   CHRISMAN CL, 1972, J AM VET MED ASSOC, V160, P311
   CUMMINGS JF, 1967, J NEUROL SCI, V4, P51, DOI 10.1016/0022-510X(67)90058-5
   DAWSON JRB, 1970, CAT VET REC, V86, P562
   ENGEL WK, 1971, ANN NY ACAD SCI, V183, P72, DOI 10.1111/j.1749-6632.1971.tb30743.x
   FRASER DC, 1970, J NEUROL NEUROSUR PS, V33, P431, DOI 10.1136/jnnp.33.4.431
   HALL LW, 1962, VET REC, V74, P501
   HARTLEY W. J., 1963, ACTA NEUROPATHOL, V2, P334
   HILL WJ, 1967, SW VET, V10, P319
   INNES JRM, 1962, COMPARATIVE NEUROPAT
   OMROD AN, 1961, VET REC, V73, P489
   WALTON JN, 1964, DISORDERS VOLUNTARY
   ZACKS SI, 1966, ANN NY ACAD SCI, V135, P79, DOI 10.1111/j.1749-6632.1966.tb45465.x
NR 13
TC 23
Z9 23
U1 0
U2 0
PU AMER VETERINARY MEDICAL ASSOC
PI SCHAUMBURG
PA 1931 N MEACHAM RD SUITE 100, SCHAUMBURG, IL 60173-4360 USA
J9 J AM VET MED ASSOC
JI J. Am. Vet. Med. Assoc.
PY 1972
VL 161
IS 7
BP 795
EP +
PG 1
WC Veterinary Sciences
WE Science Citation Index Expanded (SCI-EXPANDED)
SC Veterinary Sciences
GA N5878
UT WOS:A1972N587800005
PM 5074261
DA 2022-10-25
ER

PT J
AU Meng, QF
   Zhang, Z
   Wang, YJ
   Chen, W
   Li, FF
   Yue, LT
   Zhang, CJ
   Li, H
   Zhang, M
   Wang, CC
   Zhang, P
   Chen, H
   Duan, RS
   Sun, SM
   Li, YB
AF Meng, Qing-Fang
   Zhang, Zheng
   Wang, Yan-Jun
   Chen, Wei
   Li, Fei-Fei
   Yue, Long-Tao
   Zhang, Chang-Jun
   Li, Heng
   Zhang, Min
   Wang, Cong-Cong
   Zhang, Peng
   Chen, Hui
   Duan, Rui-Sheng
   Sun, Shan-Mei
   Li, Yan-Bin
TI Astilbin ameliorates experimental autoimmune myasthenia gravis by
   decreased Th17 cytokines and up-regulated T regulatory cells
SO JOURNAL OF NEUROIMMUNOLOGY
LA English
DT Article
DE Astilbin; Experimental autoimmune myasthenia gravis; Th cells; Th17
   cells; MHC class II
ID DENDRITIC CELLS; TNF-ALPHA; SUPPRESSES; HYPERSENSITIVITY; DYSFUNCTION;
   MECHANISMS; TOLERANCE; MICE
AB Astilbin, a major bioactive compound extracted from Rhizoma smilacis glabrae (RSG), has been reported to possess immunosuppressive properties. Our study first evaluated the effect of astilbin on experimental autoimmune myasthenia gravis (EAMG) in Lewis rats. The results showed that astilbin could attenuate the severity of EAMG by decreasing antigen-specific autoantibodies with up-regulation of regulatory T cells and down-regulation of Th17 cells. In addition to, astilbin also reduced the.efficiency of the antigen presenting cells on which the expression of MHC class II decreased. These results suggest that astilbin might be a candidate drug for immunoregulation of EAMG, and provide us new treatment ideas for human myasthenia gravis (MG). (C) 2016 Published by Elsevier B.V.
C1 [Meng, Qing-Fang] Shandong Univ Tradit Chinese Med, Dept Neurol, Affiliated Hosp 2, Jinan 250001, Peoples R China.
   [Zhang, Zheng] Shandong Univ Tradit Chinese Med, Affiliated Hosp 2, Dept Emergency, Jinan 250001, Peoples R China.
   [Wang, Yan-Jun; Chen, Wei; Li, Fei-Fei; Zhang, Chang-Jun; Li, Heng; Zhang, Min; Wang, Cong-Cong; Zhang, Peng; Chen, Hui; Duan, Rui-Sheng; Li, Yan-Bin] Shandong Univ, Shandong Prov Qianfoshan Hosp, Dept Neurol, Jinan 250014, Peoples R China.
   [Yue, Long-Tao] Shandong Univ, Cent Lab, Shandong Prov Qianfoshan Hosp, Jinan 250014, Peoples R China.
   [Sun, Shan-Mei] Shandong Prov Qianfoshan Hosp, Dept Tradit Chinese Med, Jinan 250014, Peoples R China.
RP Li, YB (corresponding author), Shandong Univ, Shandong Prov Qianfoshan Hosp, Dept Neurol, Jinan 250014, Peoples R China.
EM lch1226@sohu.com
RI duan, rui/AAK-8037-2020; wang, yan/GSE-6489-2022
FU Natural Science Foundation of Shandong Province [ZR2010HM068]
FX The project was supported by grants from the Natural Science Foundation
   of Shandong Province (ZR2010HM068).
CR Aarli JA, 2003, CURR MED CHEM, V10, P1931, DOI 10.2174/0929867033456918
   Aricha R, 2006, FASEB J, V20, P374, DOI 10.1096/fj.05-4909fje
   Baggi F, 2004, J IMMUNOL, V172, P2697, DOI 10.4049/jimmunol.172.4.2697
   Balandina A, 2005, BLOOD, V105, P735, DOI 10.1182/blood-2003-11-3900
   Battaglia A, 2005, J BIOL REG HOMEOS AG, V19, P54
   Blichfeldt-Lauridsen L, 2012, ACTA ANAESTH SCAND, V56, P17, DOI 10.1111/j.1399-6576.2011.02558.x
   Bright JJ, 2007, ADV EXP MED BIOL, V595, P425
   Cai Y, 2003, INFLAMM RES, V52, P334, DOI 10.1007/s00011-003-1179-3
   Cai Y, 2003, J PHARM PHARMACOL, V55, P691, DOI 10.1211/002235703765344612
   Cavalcante P, 2013, AUTOIMMUN REV, V12, P863, DOI 10.1016/j.autrev.2013.03.010
   Chen T., 2006, SHANDONG MED J, V2006, P7
   Dalakas MC, 2013, AUTOIMMUN REV, V12, P936, DOI 10.1016/j.autrev.2013.03.006
   Di TT, 2016, INT IMMUNOPHARMACOL, V32, P32, DOI 10.1016/j.intimp.2015.12.035
   Diaz-Manera J, 2012, EXPERT OPIN PHARMACO, V13, P1873, DOI 10.1517/14656566.2012.705831
   Ding YB, 2014, BIOCHEM BIOPH RES CO, V446, P529, DOI 10.1016/j.bbrc.2014.02.136
   Doreau A, 2009, NAT IMMUNOL, V10, P778, DOI 10.1038/ni.1741
   Duan RS, 2004, NEUROBIOL DIS, V16, P461, DOI 10.1016/j.nbd.2004.03.017
   Fattorossi A, 2005, IMMUNOLOGY, V116, P134, DOI 10.1111/j.1365-2567.2005.02220.x
   Fei MJ, 2005, J ALLERGY CLIN IMMUN, V116, P1350, DOI 10.1016/j.jaci.2005.08.032
   [高思海 GAO Sihai], 2006, [中华小儿外科杂志, Chinese Journal of Pediatric Surgery], V27, P87
   Gertel-Lapter S, 2013, AUTOIMMUN REV, V12, P894, DOI 10.1016/j.autrev.2013.03.009
   Gradolatto A, 2012, ANN NY ACAD SCI, V1274, P40, DOI 10.1111/j.1749-6632.2012.06791.x
   Guo LL, 2015, PLOS ONE, V10, DOI 10.1371/journal.pone.0124002
   Huijbers MG, 2014, J INTERN MED, V275, P12, DOI 10.1111/joim.12163
   Li XL, 2013, MOL CELL NEUROSCI, V56, P85, DOI 10.1016/j.mcn.2013.03.005
   Masuda M, 2010, J NEUROIMMUNOL, V225, P123, DOI 10.1016/j.jneuroim.2010.03.016
   Mitsdoerffer M, 2010, P NATL ACAD SCI USA, V107, P14292, DOI 10.1073/pnas.1009234107
   Poussin MA, 2000, J NEUROIMMUNOL, V111, P152, DOI 10.1016/S0165-5728(00)00385-4
   Roche JC, 2011, MUSCLE NERVE, V44, P278, DOI 10.1002/mus.22070
   Schaffert H, 2015, EUR J IMMUNOL, V45, P1339, DOI 10.1002/eji.201445064
   Soltys J, 2012, J INFLAMM-LOND, V9, DOI 10.1186/1476-9255-9-20
   Song Shao-hua, 2010, Zhong Xi Yi Jie He Xue Bao, V8, P145, DOI 10.3736/jcim20100209
   Spillane Jennifer, 2013, Praxis (Bern 1994), V102, P603, DOI 10.1024/1661-8157/a001279
   Sun Y, 2004, CLIN IMMUNOL, V112, P284, DOI 10.1016/j.clim.2004.04.005
   Tuzun E, 2005, J AUTOIMMUN, V24, P261, DOI 10.1016/j.jaut.2005.01.013
   VanderMeide PH, 1996, BIOTHERAPY, V8, P243, DOI 10.1007/BF01877210
   Wang H.R., 2009, CHIN J ETHNOMED ETHN, V16, P79
   Wang J, 2004, J PHARM PHARMACOL, V56, P495, DOI 10.1211/0022357023033
   Wang Y.S., 1998, PHARM APPL TRADITION, P64
   Wojcikowski K, 2014, PHYTOTHER RES, V28, P22, DOI 10.1002/ptr.4966
   Xiao BG, 2006, CELL IMMUNOL, V241, P95, DOI 10.1016/j.cellimm.2006.08.005
   Xu Q, 1999, EUR J PHARMACOL, V377, P93, DOI 10.1016/S0014-2999(99)00401-X
   Xu S, 2013, MOLECULES, V18, P5265, DOI 10.3390/molecules18055265
   Yan R, 2001, PHARMACOL RES, V44, P135, DOI 10.1006/phrs.2001.0838
   Yi HW, 2008, INT IMMUNOPHARMACOL, V8, P1467, DOI 10.1016/j.intimp.2008.06.006
   Zhang GX, 1997, J NEUROIMMUNOL, V73, P175, DOI 10.1016/S0165-5728(96)00197-X
   Zhang QF, 2013, J AGR FOOD CHEM, V61, P12085, DOI 10.1021/jf404420s
   Zou S, 2010, TRANSPL P, V42, P3798, DOI 10.1016/j.transproceed.2010.06.031
NR 48
TC 31
Z9 32
U1 1
U2 15
PU ELSEVIER
PI AMSTERDAM
PA RADARWEG 29, 1043 NX AMSTERDAM, NETHERLANDS
SN 0165-5728
EI 1872-8421
J9 J NEUROIMMUNOL
JI J. Neuroimmunol.
PD SEP 15
PY 2016
VL 298
BP 138
EP 145
DI 10.1016/j.jneuroim.2016.07.016
PG 8
WC Immunology; Neurosciences
WE Science Citation Index Expanded (SCI-EXPANDED)
SC Immunology; Neurosciences & Neurology
GA DW8WQ
UT WOS:000383936600020
PM 27609287
DA 2022-10-25
ER

PT J
AU Karasaki, T
   Murakawa, T
   Nagayama, K
   Nitadori, J
   Anraku, M
   Kikuchi, Y
   Shinozaki-Ushiku, A
   Igaki, H
   Nakajima, J
AF Karasaki, Takahiro
   Murakawa, Tomohiro
   Nagayama, Kazuhiro
   Nitadori, Jun-ichi
   Anraku, Masaki
   Kikuchi, Yoshinao
   Shinozaki-Ushiku, Aya
   Igaki, Hiroshi
   Nakajima, Jun
TI New onset of myasthenia gravis 10 years after proton beam therapy for
   thymoma
SO GENERAL THORACIC AND CARDIOVASCULAR SURGERY
LA English
DT Article
DE Thymoma; Myasthenia gravis; Radiation therapy (proton beam therapy)
ID RADIATION-THERAPY; THYMECTOMY
AB A 36-year-old woman underwent proton beam therapy for encapsulated type B1 thymoma for curative intent at 66 GyE. Radiographically partial response was achieved. Although the tumor size had been stable since that time, she developed systemic myasthenia gravis 10 years after the proton therapy. Extended thymectomy was performed. There were no adhesions between the tumor and the pericardium, and there were no adhesions also between the tumor and the sternum, probably due to the favor of Bragg peak effect. Extensive hyalinization with small foci of viable tumor cells showing degenerated type A-like morphology was observed in the resected tumor. Whether the viable cells represented recurrence with degenerative changes or de novo tumor formation was unable to be determined, and whether the viable cells were responsible for the onset of myasthenia gravis remained unclear.
C1 [Karasaki, Takahiro; Murakawa, Tomohiro; Nagayama, Kazuhiro; Nitadori, Jun-ichi; Anraku, Masaki; Nakajima, Jun] Univ Tokyo, Grad Sch Med, Dept Thorac Surg, Bunkyo Ku, 7-3-1 Hongo, Tokyo 1138655, Japan.
   [Kikuchi, Yoshinao; Shinozaki-Ushiku, Aya] Univ Tokyo, Grad Sch Med, Dept Pathol, Bunkyo Ku, 7-3-1 Hongo, Tokyo 1138655, Japan.
   [Igaki, Hiroshi] Univ Tokyo, Grad Sch Med, Dept Radiol, Bunkyo Ku, 7-3-1 Hongo, Tokyo 1138655, Japan.
RP Murakawa, T (corresponding author), Univ Tokyo, Grad Sch Med, Dept Thorac Surg, Bunkyo Ku, 7-3-1 Hongo, Tokyo 1138655, Japan.
EM murakawa-tky@umin.ac.jp
RI Anraku, Masaki/Y-1246-2018; Kikuchi, Yoshinao/AAH-1914-2020; Igaki,
   Hiroshi/GOH-1916-2022
OI Anraku, Masaki/0000-0002-2710-3486; Igaki, Hiroshi/0000-0001-7817-624X;
   Nakajima, Jun/0000-0003-1174-0816
CR Bjork-Eriksson T, 2005, ACTA ONCOL, V44, P913, DOI 10.1080/02841860500355983
   Chang JY, 2006, INT J RADIAT ONCOL, V65, P1087, DOI 10.1016/j.ijrobp.2006.01.052
   Kondo K, 2014, GEN THORAC CARDIOVAS, V62, P468, DOI 10.1007/s11748-014-0420-z
   Nakagawa K, 2014, J SURG ONCOL, V109, P179, DOI 10.1002/jso.23499
   Nakajima J, 2008, ANN THORAC SURG, V86, P941, DOI 10.1016/j.athoracsur.2008.04.070
   Okumura M, 2008, GEN THORAC CARDIOVAS, V56, P143, DOI 10.1007/s11748-007-0185-8
   Onuki T, 2008, J THORAC ONCOL, V3, P270, DOI 10.1097/JTO.0b013e3181653c8c
   Sakamoto M, 2012, EUR J CARDIO-THORAC, V41, P623, DOI 10.1093/ejcts/ezr026
   Tseng YC, 2013, J THORAC ONCOL, V8, P952, DOI 10.1097/JTO.0b013e31828cb3c2
NR 9
TC 2
Z9 3
U1 0
U2 1
PU SPRINGER JAPAN KK
PI TOKYO
PA CHIYODA FIRST BLDG EAST, 3-8-1 NISHI-KANDA, CHIYODA-KU, TOKYO, 101-0065,
   JAPAN
SN 1863-6705
EI 1863-6713
J9 GEN THORAC CARDIOVAS
JI Gen. Thorac. Cardiovasc. Surg.
PD MAY
PY 2016
VL 64
IS 5
BP 290
EP 293
DI 10.1007/s11748-014-0484-9
PG 4
WC Cardiac & Cardiovascular Systems; Surgery
WE Science Citation Index Expanded (SCI-EXPANDED)
SC Cardiovascular System & Cardiology; Surgery
GA DP3WL
UT WOS:000378426500010
PM 25301055
DA 2022-10-25
ER

PT J
AU ICHIKI, S
   KOMATSU, C
   OGATA, H
   MITSUDOME, A
AF ICHIKI, S
   KOMATSU, C
   OGATA, H
   MITSUDOME, A
TI A CASE OF MYASTHENIA-GRAVIS COMPLICATED WITH HYPERTHYROIDISM AND THYMIC
   HYPERPLASIA IN CHILDHOOD
SO BRAIN & DEVELOPMENT
LA English
DT Article
DE MYASTHENIA GRAVIS; HYPERTHYROIDISM; THYMIC HYPERPLASIA; THYMECTOMY; CASE
   REPORT
ID THYMECTOMY
AB We report here a case of myasthenia gravis complicated with hyperthyroidism and thymic hyperplasia. The patient was a 13-year-old girl with struma and hyperthyroidism which began at age 12. Two weeks following the initiation of treatment against hyperthyroidism she developed left blepharoptosis, diplopia, and dysphagia, which responded promptly to edrophonium administration. An increase of the anti-acethylcholine receptor antibody was found in the serum. A chest CT showed a large soft tissue mass in front of the ascending aorta, which was proven histopathologically as thymic hyperplasia. The patient underwent an extensive thymectomy and was placed on combination therapy with an anti-thyroid drug, glucocorticosteroid, and an anti-cholinesterase drug. Her symptoms and signs have been well controlled by this treatment. Coexistence of myasthenia gravis, hyperthyroidism, and thymic hyperplasia in childhood have never been documented in literature.
RP ICHIKI, S (corresponding author), FUKUOKA UNIV, SCH MED, DEPT PEDIAT, 7-45-1 NANAKUMA, JONAN KU, FUKUOKA 81401, JAPAN.
CR ENGEL AG, 1961, ARCH NEUROL-CHICAGO, V4, P663, DOI 10.1001/archneur.1961.00450120077009
   FONKALSRUD EW, 1970, J PEDIATR SURG, V5, P157, DOI 10.1016/0022-3468(70)90271-X
   HANSSON O, 1972, NEUROPADIATRIE, V3, P429, DOI 10.1055/s-0028-1091781
   Kuroshima S, 1975, Kyobu Geka, V28, P791
   MACLEAN B, 1954, LANCET, V1, P950
   MILLICHAP JG, 1960, NEUROLOGY, V10, P1007, DOI 10.1212/WNL.10.11.1007
   MITSUDOME A, 1975, NO TO SHINKEI TOKYO, V27, P529
   OSAWA M, 1991, MODERN PERSPECTIVES, P287
   PAPATESTAS AE, 1971, AM J MED, V50, P465, DOI 10.1016/0002-9343(71)90336-6
   Rennie GE, 1908, REV NEUROL PSYCHIAT, V6, P229
   SAHAY BM, 1965, BRIT MED J, V1, P762, DOI 10.1136/bmj.1.5437.762
   SEYBOLD ME, 1971, ARCH NEUROL-CHICAGO, V25, P385, DOI 10.1001/archneur.1971.00490050019001
NR 12
TC 4
Z9 4
U1 0
U2 0
PU ELSEVIER SCIENCE BV
PI AMSTERDAM
PA PO BOX 211, 1000 AE AMSTERDAM, NETHERLANDS
SN 0387-7604
EI 1872-7131
J9 BRAIN DEV-JPN
JI Brain Dev.
PD MAY
PY 1992
VL 14
IS 3
BP 164
EP 166
PG 3
WC Clinical Neurology; Pediatrics
WE Science Citation Index Expanded (SCI-EXPANDED)
SC Neurosciences & Neurology; Pediatrics
GA JD374
UT WOS:A1992JD37400006
PM 1514656
DA 2022-10-25
ER

PT J
AU BARAKA, A
   TABBOUSH, Z
AF BARAKA, A
   TABBOUSH, Z
TI NEUROMUSCULAR RESPONSE TO SUCCINYLCHOLINE-VECURONIUM SEQUENCE IN 3
   MYASTHENIC PATIENTS UNDERGOING THYMECTOMY
SO ANESTHESIA AND ANALGESIA
LA English
DT Article
DE COMPLICATIONS, MYASTHENIA GRAVIS; NEUROMUSCULAR RELAXANTS,
   SUCCINYLCHOLINE, VECURONIUM
ID DOSE-RESPONSE; GRAVIS; SUXAMETHONIUM; CHOLINESTERASE; NEOSTIGMINE;
   ATRACURIUM; HALOTHANE
C1 AMER UNIV BEIRUT,DEPT ANESTHESIOL,BEIRUT,LEBANON.
CR BARAKA A, 1984, ANESTH ANALG, V63, P1127
   BARAKA A, 1977, BRIT J ANAESTH, V49, P479, DOI 10.1093/bja/49.5.479
   BARAKA A, 1981, BRIT J ANAESTH, V53, P849, DOI 10.1093/bja/53.8.849
   BARAKA A, 1971, BRIT J ANAESTH, V43, P91, DOI 10.1093/bja/43.1.91
   BUZELLO W, 1986, ANESTHESIOLOGY, V64, P507, DOI 10.1097/00000542-198604000-00017
   CHURCHILLDAVIDS.HC, 1984, MYASTHENIA GRAVIS PR, P739
   CHURCHILLDAVIDS.HC, 1953, J PHYSL, V22, P252
   DRACHMAN DB, 1978, NEW ENGL J MED, V298, P136, DOI 10.1056/NEJM197801192980305
   EISENKRAFT JB, 1988, ANESTHESIOLOGY, V69, P760, DOI 10.1097/00000542-198811000-00021
   EISENKRAFT JB, 1990, CAN J ANAESTH, V37, P301, DOI 10.1007/BF03005579
   FLACKE W, 1973, NEW ENGL J MED, V288, P27, DOI 10.1056/NEJM197301042880107
   HUNTER JM, 1985, ANAESTHESIA, V40, P848, DOI 10.1111/j.1365-2044.1985.tb11045.x
   KATZ RL, 1971, ANESTHESIOLOGY, V35, P602, DOI 10.1097/00000542-197112000-00009
   LAVENTHAL SR, 1980, ANESTHESIOLOGY, V53, P26
   OSSERMAN KE, 1971, MT SINAI J MED, V38, P497
   SMITH CE, 1989, CAN J ANAESTH, V36, P402, DOI 10.1007/BF03005338
   WAINWRIGHT AP, 1987, ANAESTHESIA, V42, P950, DOI 10.1111/j.1365-2044.1987.tb05365.x
NR 17
TC 11
Z9 12
U1 0
U2 0
PU WILLIAMS & WILKINS
PI BALTIMORE
PA 351 WEST CAMDEN ST, BALTIMORE, MD 21201-2436
SN 0003-2999
J9 ANESTH ANALG
JI Anesth. Analg.
PD JUN
PY 1991
VL 72
IS 6
BP 827
EP 830
PG 4
WC Anesthesiology
WE Science Citation Index Expanded (SCI-EXPANDED)
SC Anesthesiology
GA FN042
UT WOS:A1991FN04200021
PM 1674649
DA 2022-10-25
ER

PT J
AU NILSSON, E
   MULLER, K
AF NILSSON, E
   MULLER, K
TI NEUROMUSCULAR EFFECTS OF ISOFLURANE IN PATIENTS WITH MYASTHENIA-GRAVIS
SO ACTA ANAESTHESIOLOGICA SCANDINAVICA
LA English
DT Article
C1 UNIV HELSINKI,CENT HOSP,DEPT NEUROL,SF-00290 HELSINKI 29,FINLAND.
RP NILSSON, E (corresponding author), UNIV HELSINKI,CENT HOSP,DEPT ANAESTHESIA,SF-00290 HELSINKI 29,FINLAND.
CR BELL CF, 1984, ANAESTHESIA, V39, P961, DOI 10.1111/j.1365-2044.1984.tb08883.x
   BLITT CD, 1975, ANESTHESIOLOGY, V42, P624, DOI 10.1097/00000542-197505000-00027
   EGER EI, 1981, ANESTHESIOLOGY, V55, P559, DOI 10.1097/00000542-198111000-00014
   EPSTEIN RA, 1975, SCIENCE, V187, P955
   FAMBROUGH DM, 1973, SCIENCE, V182, P293, DOI 10.1126/science.182.4109.293
   GISSEN AJ, 1966, JAMA-J AM MED ASSOC, V1, P197
   KATZ RL, 1967, ANESTHESIOLOGY, V28, P564, DOI 10.1097/00000542-196728030-00012
   LEFVERT AK, 1978, J NEUROL NEUROSUR PS, V41, P394, DOI 10.1136/jnnp.41.5.394
   MILLER RD, 1971, ANESTHESIOLOGY, V35, P509, DOI 10.1097/00000542-197111000-00011
   MILLER RD, 1972, ANESTHESIOLOGY, V37, P573, DOI 10.1097/00000542-197212000-00001
   NILSSON E, 1989, ACTA ANAESTH SCAND, V33, P395, DOI 10.1111/j.1399-6576.1989.tb02931.x
   OOSTERHUIS HJG, 1984, CLIN NEUROL NEUROSUR, P62
   PIRSKANEN R, 1972, ANN CLIN RES, V4, P304
   SABAWALA PB, 1958, ANESTHESIOLOGY, V19, P587, DOI 10.1097/00000542-195809000-00001
NR 14
TC 32
Z9 37
U1 0
U2 0
PU MUNKSGAARD INT PUBL LTD
PI COPENHAGEN
PA 35 NORRE SOGADE, PO BOX 2148, DK-1016 COPENHAGEN, DENMARK
SN 0001-5172
J9 ACTA ANAESTH SCAND
JI Acta Anaesthesiol. Scand.
PD FEB
PY 1990
VL 34
IS 2
BP 126
EP 131
DI 10.1111/j.1399-6576.1990.tb03056.x
PG 6
WC Anesthesiology
WE Science Citation Index Expanded (SCI-EXPANDED)
SC Anesthesiology
GA CP491
UT WOS:A1990CP49100010
PM 2305613
DA 2022-10-25
ER

PT J
AU MAELICKE, A
   YANG, BH
   SUNDARAM, PV
   FELS, G
AF MAELICKE, A
   YANG, BH
   SUNDARAM, PV
   FELS, G
TI SPECIFIC IMMUNOSORBENTS IN DIAGNOSIS AND MANAGEMENT OF MYASTHENIA-GRAVIS
SO ANNALS OF THE NEW YORK ACADEMY OF SCIENCES
LA English
DT Article
RP MAELICKE, A (corresponding author), MAX PLANCK INST ERNAHRUNGSPHYSIOL, D-4600 DORTMUND, FED REP GER.
CR FELS G, 1986, J BIOL CHEM, V261, P5746
   FELS G, 1987, IN PRESS EUR J BIOCH
   GORDON CN, 1974, J ULTRA MOL STRUCT R, V47, P285, DOI 10.1016/S0022-5320(74)90011-2
   JAMES RW, 1980, FEBS LETT, V120, P145, DOI 10.1016/0014-5793(80)81066-0
   KANG S, 1980, J BIOL CHEM, V255, P7326
   MAELICKE A, 1977, J BIOL CHEM, V252, P4811
   MAELICKE A, 1983, J RECEPTOR RES, V3, P327, DOI 10.3109/10799898309041945
   MAELICKEA, 1978, NEURONAL INFORMATION, P171
   MARTINEZ RD, 1977, J IMMUNOL, V118, P17
   MERLIE JP, 1979, J BIOL CHEM, V254, P6320
   MISKIN R, 1978, CELL, V15, P1287, DOI 10.1016/0092-8674(78)90054-5
   RUCHEL R, 1981, EUR J BIOCHEM, V119, P215, DOI 10.1111/j.1432-1033.1981.tb05597.x
   SUNDARAM PV, 1974, BIOCHEM BIOPH RES CO, V61, P717, DOI 10.1016/0006-291X(74)91016-X
   SUNDARAM PV, 1970, FEBS LETT, V10, P325, DOI 10.1016/0014-5793(70)80464-1
   SUNDARAM PV, 1978, ENZYME LABELLED IMMU, P107
   WATTERS D, 1982, NEURORECEPTORS, P329
   YANG BH, 1981, BIOCHEM J, V199, P317, DOI 10.1042/bj1990317
NR 17
TC 0
Z9 0
U1 0
U2 0
PU WILEY
PI HOBOKEN
PA 111 RIVER ST, HOBOKEN 07030-5774, NJ USA
SN 0077-8923
J9 ANN NY ACAD SCI
JI Ann.NY Acad.Sci.
PD AUG 29
PY 1987
VL 505
BP 669
EP 675
DI 10.1111/j.1749-6632.1987.tb51335.x
PG 7
WC Multidisciplinary Sciences
WE Science Citation Index Expanded (SCI-EXPANDED)
SC Science & Technology - Other Topics
GA R6891
UT WOS:A1987R689100058
DA 2022-10-25
ER

PT J
AU PAPATESTAS, AE
   GENKINS, G
   HOROWITZ, SH
   KORNFELD, P
AF PAPATESTAS, AE
   GENKINS, G
   HOROWITZ, SH
   KORNFELD, P
TI THYMECTOMY IN MYASTHENIA-GRAVIS - PATHOLOGIC, CLINICAL, AND
   ELECTROPHYSIOLOGIC CORRELATIONS
SO ANNALS OF THE NEW YORK ACADEMY OF SCIENCES
LA English
DT Article
C1 MT SINAI HOSP,MYASTHENIA GRAVIS CLIN,NEW YORK,NY 10029.
   MT SINAI HOSP,RES LAB,NEW YORK,NY 10029.
   CUNY MT SINAI SCH MED,NEW YORK,NY 10029.
CR ABDOU NI, 1974, NEW ENGL J MED, V291, P1271, DOI 10.1056/NEJM197412122912403
   ALLISON AC, 1967, CANCER RES, V27, P703
   AUGENER W, 1974, LANCET, V1, P1164
   BEHAN PO, 1973, LANCET, V2, P1033
   Blalock A, 1939, ANN SURG, V110, P544, DOI 10.1097/00000658-193910000-00005
   BUNDEY S, 1972, CLIN EXP IMMUNOL, V11, P321
   BURNET FM, 1964, J PATHOL BACTERIOL, V88, P229, DOI 10.1002/path.1700880129
   COHN HE, 1974, J THORAC CARDIOV SUR, V68, P876
   DAVIS R C, 1969, Surgical Forum (Chicago), V20, P244
   DAWKINS RL, 1975, LANCET, V1, P200
   EATON LM, 1950, JAMA-J AM MED ASSOC, V142, P963, DOI 10.1001/jama.1950.02910310007002
   EDDLESTON ALW, 1974, LANCET, V2, P1543
   Eilber F R, 1970, Cancer, V25, P362, DOI 10.1002/1097-0142(197002)25:2<362::AID-CNCR2820250213>3.0.CO;2-V
   FERGUSON FR, 1962, P ROY SOC MED, V55, P49, DOI 10.1177/003591576205500114
   FRITZE D, 1975, NEUROLOGY, V25, P251, DOI 10.1212/WNL.25.3.251
   FRITZE D, 1973, LANCET, V2, P211
   FRITZE D, 1974, LANCET, V1, P240
   GENKINS G, 1975, AM J MED, V58, P517, DOI 10.1016/0002-9343(75)90125-4
   GERSHWIN ME, 1973, LANCET, V2, P1174
   GOLDENBE.GJ, 1969, ARTHRITIS RHEUM, V12, P569, DOI 10.1002/art.1780120604
   GROB D, 1953, JAMA-J AM MED ASSOC, V153, P529, DOI 10.1001/jama.1953.02940230001001
   HARVEY AM, 1948, B NEW YORK ACAD MED, V24, P505
   HAYWARD AR, 1973, CONTEMPORARY TOPICS, P351
   HOROWITZ SH, 1975, ARCH NEUROL-CHICAGO, V32, P84, DOI 10.1001/archneur.1975.00490440034004
   KEYNES G, 1949, Br Med J, V2, P611
   KEYNES G, 1954, LANCET, V266, P1197
   KEYNES G, 1946, BRIT J SURG, V32, P201
   MACKAY IR, 1968, AUSTRALAS ANN MED, V17, P1
   MACKAY WD, 1971, LANCET, V2, P1001
   METCALF D, 1965, NATURE, V208, P1336, DOI 10.1038/2081336a0
   METCALF D, 1966, THYMUS, V5
   MILLER DG, 1967, ANN INTERN MED, V66, P507, DOI 10.7326/0003-4819-66-3-507
   MILLER JF, 1961, LANCET, V2, P748
   MILLER JFA, 1967, MODERN TRENDS PATHOL, V2, P140
   MILLER JFA, 1965, NATURE LONDON, V208, P1137
   MILLER JFA, 1965, SCIENTIFIC BASIS SUR, P468
   NAGAYA H, 1973, J IMMUNOL, V111, P1048
   NAGAYA H, 1973, J IMMUNOL, V111, P1052
   Osserman K, 1958, MYASTHENIA GRAVIS
   PAPATESTAS AE, 1971, BRIT J CANCER, V25, P635, DOI 10.1038/bjc.1971.79
   PAPATESTAS AE, 1971, MT SINAI J MED, V38, P586
   PAPATESTAS AE, 1974, CANCER, V34, P2014, DOI 10.1002/1097-0142(197412)34:6<2014::AID-CNCR2820340620>3.0.CO;2-Q
   PAPATESTAS AE, 1975, SURG GYNECOL OBSTET, V140, P535
   PAPATESTAS AE, 1972, LANCET, V1, P691
   PAPATESTAS AE, 1971, AM J MED, V50, P465, DOI 10.1016/0002-9343(71)90336-6
   PAPATESTAS AE, IN PRESS
   PERLO VP, 1961, MYASTHENIA GRAVIS, P505
   PERLO WP, 1975, NEUROLOGY, V25, P2942
   POTVIN C, 1974, SURG FORUM, V25, P97
   REINGLASS JL, 1973, NEUROLOGY, V23, P69, DOI 10.1212/WNL.23.1.69
   Simpson JA, 1960, SCOT MED J, V5, P419, DOI [DOI 10.1177/003693306000501001, 10.1177/003693306000501001]
   SMITH MA, 1974, LANCET, V2, P922
   STRAUSS AJL, 1966, THYMUS EXPERIMENTAL, P416
   STUTMAN O, 1972, J IMMUNOL, V109, P602
   URBANIAK SJ, 1973, LANCET, V2, P652
   VESSEY MP, 1972, BRIT J CANCER, V26, P53, DOI 10.1038/bjc.1972.9
   WESTON BJ, 1973, CONTEMPORARY TOPICS, V2, P237
   WILLIAMS RC, 1973, J CLIN INVEST, V52, P283, DOI 10.1172/JCI107184
   WYBRAN J, 1973, J CLIN INVEST, V52, P1026, DOI 10.1172/JCI107267
   Yoshimatsu H, 1971, Keio J Med, V20, P29
   Young M, 1931, J PATHOL BACTERIOL, V34, P213, DOI 10.1002/path.1700340211
   YUNIS EJ, 1969, CANCER RES, V29, P174
NR 62
TC 74
Z9 74
U1 0
U2 1
PU NEW YORK ACAD SCIENCES
PI NEW YORK
PA 2 E 63RD ST, NEW YORK, NY 10021
SN 0077-8923
J9 ANN NY ACAD SCI
JI Ann.NY Acad.Sci.
PY 1976
VL 274
IS MAY28
BP 555
EP 573
DI 10.1111/j.1749-6632.1976.tb47715.x
PG 19
WC Multidisciplinary Sciences
WE Science Citation Index Expanded (SCI-EXPANDED)
SC Science & Technology - Other Topics
GA BV364
UT WOS:A1976BV36400040
PM 183589
DA 2022-10-25
ER

PT J
AU TAGAMI, H
   IMAMURA, S
   NOGUCHI, S
   NISHITANI, H
AF TAGAMI, H
   IMAMURA, S
   NOGUCHI, S
   NISHITANI, H
TI COEXISTENCE OF PECULIAR PEMPHIGUS, MYASTHENIA-GRAVIS AND MALIGNANT
   THYMOMA
SO DERMATOLOGICA
LA English
DT Article
C1 KYOTO UNIV, FAC MED, DEPT DERMATOL & INTERN MED, SAKYO KU, KYOTO 606, JAPAN.
CR ANDERSON JR, 1964, BMJ-BRIT MED J, V2, P1630
   BARRANCO VP, 1974, ARCH DERMATOL, V110, P221, DOI 10.1001/archderm.110.2.221
   BEUTNER EH, 1968, J AMER MED ASSOC, V203, P845, DOI 10.1001/jama.203.10.845
   BEUTNER EH, 1973, IMMUNOPATHOLOGY SKIN
   BEUTNER EH, 1970, AUTOSENSITIZATION PE
   CHORZELSKI TP, 1966, ACTA DERM-VENEREOL, V47, P26
   CONNOR B, 1972, BRIT J DERMATOL, V86, P99
   CRAM DL, 1965, ARCH DERMATOL, V92, P7, DOI 10.1001/archderm.92.1.7
   DEMENTO FJ, 1973, ARCH DERMATOL, V107, P883, DOI 10.1001/archderm.107.6.883
   FRY L, 1974, BRIT J DERMATOL, V90, P137, DOI 10.1111/j.1365-2133.1974.tb06377.x
   HATANO H, 1971, JAP J CLIN DERM, V25, P1094
   HAUSMANO.I, 1969, J NEUROL SCI, V9, P273, DOI 10.1016/0022-510X(69)90077-X
   HOLUBAR K, 1974, ARCH DERMATOL, V109, P408, DOI 10.1001/archderm.1974.01630030062020
   JABLONSK.S, 1970, BRIT J DERMATOL, V83, P315, DOI 10.1111/j.1365-2133.1970.tb15707.x
   JABLONSKA S, 1970, HAUTARZT, V21, P156
   KOUGH RH, 1964, ANN INTERN MED, V61, P308, DOI 10.7326/0003-4819-61-2-308
   KRAIN LS, 1973, CANCER, V83, P1091
   LYNFIELD YL, 1973, ARCH DERMATOL, V108, P690, DOI 10.1001/archderm.108.5.690
   MAIZE JC, 1975, ARCH DERMATOL, V111, P1334, DOI 10.1001/archderm.111.10.1334
   NAMBA T, 1973, J NEUROL SCI, V20, P231, DOI 10.1016/0022-510X(73)90033-6
   PECK SM, 1968, NEW ENGL J MED, V279, P951, DOI 10.1056/NEJM196810312791801
   RIDLEY CM, 1970, POSTGRAD MED J, V46, P168, DOI 10.1136/pgmj.46.533.168
   SNEDDON I, 1967, ACTA DERM-VENEREOL, V47, P440
   STILLMAN MA, 1972, ACTA DERM-VENEREOL, V53, P393
   TAGAMI H, 1974, ARCH DERMATOL, V109, P711, DOI 10.1001/archderm.109.5.711
   THIVOLET J, 1970, DERMATOLOGICA, V140, P310, DOI 10.1159/000252569
   VETTERS JM, 1973, BRIT J DERMATOL, V88, P437, DOI 10.1111/j.1365-2133.1973.tb15446.x
   WHITTINGHAM S, 1971, BRIT J DERMATOL, V84, P1, DOI 10.1111/j.1365-2133.1971.tb14189.x
   WINKELMANN RK, 1960, ARCH DERMATOL, V82, P385, DOI 10.1001/archderm.1960.01580030079010
   WOLF SM, 1966, ANN NY ACAD SCI, V135, P517, DOI 10.1111/j.1749-6632.1966.tb45500.x
   YAMAZAKI J, 1972, JAP J DERM, V82, P122
NR 31
TC 42
Z9 42
U1 0
U2 0
PU KARGER
PI BASEL
PA ALLSCHWILERSTRASSE 10, CH-4009 BASEL, SWITZERLAND
SN 0011-9075
J9 DERMATOLOGICA
PY 1976
VL 152
IS 3
BP 181
EP 190
DI 10.1159/000251246
PG 10
WC Dermatology
WE Science Citation Index Expanded (SCI-EXPANDED)
SC Dermatology
GA BY699
UT WOS:A1976BY69900008
PM 939344
DA 2022-10-25
ER

PT J
AU Huang, CS
   Hsu, HS
   Kao, KP
   Hsieh, CC
   Wu, YC
   Hsu, WH
   Huang, BS
AF Huang, C.-S.
   Hsu, H.-S.
   Kao, K.-P.
   Hsieh, C.-C.
   Wu, Y.-C.
   Hsu, W.-H.
   Huang, B.-S.
TI Chylothorax following extended thyrnectorny for myasthenia gravis
SO THORACIC AND CARDIOVASCULAR SURGEON
LA English
DT Article
DE chylothorax; thymectomy; myasthenia gravis; complication
AB The effectiveness of extended thymectomy for the treatment of myasthenia gravis is well documented. Most of the postoperative complications have been related to respiratory distress or wound complication, but chylothorax following thymectomy has been reported as a rare complication. From January 1995 to December 2004, 217 patients underwent extended thymectomy for myasthenia gravis at Taipei Veterans General Hospital. Three cases (1.38%) developed chylothorax after operation. Injury to the unseen division of the mediastinal lymphatics and branches from the thoracic duct during extensive dissection of perithymic fat tissue, which is seldom performed in classical thymothymectomy procedures, may have been the main cause of this complication. Two of the cases received conservative treatment and recovered uneventfully. The other patient (0.46%) underwent ligation of the thoracic duct 3 months later, which also resulted in the complication being cured. Conclusions: Post-thymectomy chylothorax is rare and seems to be related to extended thymectomy. Even a small invasive procedure such as VATS for extended thymectomy for myasthenia gravis could be complicated by chylothorax. We recommend that if chylothorax develops after thymectomy, conservative treatment is the treatment of choice; however, thoracic duct ligation is a useful method for treating long-term unhealed chylothorax.
C1 Taipei Vet Gen Hosp, Div Thorac Surg, Dept Surg, Taipei, Taiwan.
   Natl Yang Ming Univ, Sch Med, Taipei 112, Taiwan.
   Taipei Vet Gen Hosp, Dept Neurol, Taipei, Taiwan.
   Taipei Med Univ, Taipei, Taiwan.
RP Huang, CS (corresponding author), Taipei Vet Gen Hosp, Div Thorac Surg, Dept Surg, 201,Sect 2,Shih Pai Rd, Taipei, Taiwan.
EM bshuang@vghtpe.gov.tw
CR DAVIS M, 1915, AM J ANAT, V171, P212
   FERGUSON MK, 1985, ANN THORAC SURG, V40, P542, DOI 10.1016/S0003-4975(10)60345-1
   KAUSEL HW, 1957, J THORAC SURG, V34, P631
   VANPERNIS PA, 1949, SURGERY, V26, P806
   Zaidenstein R, 1996, CLIN CARDIOL, V19, P910, DOI 10.1002/clc.4960191115
NR 5
TC 5
Z9 5
U1 1
U2 1
PU GEORG THIEME VERLAG KG
PI STUTTGART
PA RUDIGERSTR 14, D-70469 STUTTGART, GERMANY
SN 0171-6425
EI 1439-1902
J9 THORAC CARDIOV SURG
JI Thorac. Cardiovasc. Surg.
PD JUN
PY 2007
VL 55
IS 4
BP 274
EP 276
DI 10.1055/s-2006-955882
PG 3
WC Cardiac & Cardiovascular Systems; Respiratory System; Surgery
WE Science Citation Index Expanded (SCI-EXPANDED)
SC Cardiovascular System & Cardiology; Respiratory System; Surgery
GA 179RZ
UT WOS:000247309100017
PM 17546565
DA 2022-10-25
ER

PT J
AU Berrih-Aknin, S
   Aissaoui, A
   Yamamoto, M
   Kaveri, SV
AF Berrih-Aknin, S
   Aissaoui, A
   Yamamoto, M
   Kaveri, SV
TI Modulation of experimental myasthenia gravis by IVIg.
SO ANNALES DE MEDECINE INTERNE
LA French
DT Article
DE myasthenia gravis; thymus; IVIg; SCID mice; acetylcholine receptor
ID DOSE INTRAVENOUS IMMUNOGLOBULIN; AUTOREACTIVE REPERTOIRES; IMMUNE
   GLOBULIN; MOUSE MODEL; AUTOANTIBODIES; THYMECTOMY; ANTIBODY; THERAPY;
   MICE; IGM
AB Myasthenia Gravis (MG) is an autoimmune disease mediated by antibodies directed against the acetylcholine receptor (AChR). Treatment by IVIg is effective in acute forms of myasthenia gravis. In order to determine the in vivo effects of the various fractions of human immunoglobulins, we used an experimental model of myasthenia gravis in SCID mice. To this end, thymic cells from MG patients are transferred to these mice according to a well defined protocol. When establishing of the model, we noticed the appearance of anti-AChR antibodies and the loss of AChR expression at the muscle level. After treatment with IVIgG or IVIgM, the mice displayed a lower anti-AChR antibody titer compared to control mice (albumin treated) and the loss of the AChR number at the muscle was significantly reduced. These results obtained from one MG patient indicate that the human immunoglobulin preparations induce significant effects on pathogenic parameters in the SCID mouse model. Therefore this model is interesting to approach the mechanisms of action of human immunoglobulins and deserves further investigation.
C1 Univ Paris Sud, Hop Marie Lannelongue, IPSC, CNRS,ESA 8078, Le Plessis Robinson, France.
   Hop Necker Enfants Malad, INSERM, U25, Paris, France.
   Univ Paris 06, Hop Broussais, F-75252 Paris 05, France.
   INSERM, U430, F-75654 Paris 13, France.
RP Berrih-Aknin, S (corresponding author), Hop Marie Lannelongue, Lab Physiol Thym, CNRS, ESA 8078,INSERM, 133 Ave Resistance, F-92350 Le Plessis Robinson, France.
RI Berrih‐Aknin, Sonia/F-8025-2013
OI Berrih‐Aknin, Sonia/0000-0001-9199-4175
CR ADIB M, 1990, J IMMUNOL, V145, P3807
   Aissaoui A, 1999, ANN NEUROL, V46, P559, DOI 10.1002/1531-8249(199910)46:4<559::AID-ANA3>3.0.CO;2-S
   BEGHI E, 1991, J NEUROL SCI, V106, P213, DOI 10.1016/0022-510X(91)90260-E
   BERRIH S, 1984, NEUROLOGY, V34, P66, DOI 10.1212/WNL.34.1.66
   BERRIH-AKNIN S, 1987, ANN NY ACAD SCI, V505, P50, DOI 10.1111/j.1749-6632.1987.tb51282.x
   DWYER JM, 1992, NEW ENGL J MED, V326, P107
   Gajdos P, 1997, ANN NEUROL, V41, P789, DOI 10.1002/ana.410410615
   GENKINS G, 1975, AM J MED, V58, P517, DOI 10.1016/0002-9343(75)90125-4
   Herrmann DN, 1998, PEDIATR NEUROL, V18, P63, DOI 10.1016/S0887-8994(97)00136-7
   Hurez V, 1997, BLOOD, V90, P4004, DOI 10.1182/blood.V90.10.4004
   Jongen JLM, 1998, J NEUROL, V245, P26
   KAZATCHKINE MD, 1994, IMMUNOL REV, V139, P79, DOI 10.1111/j.1600-065X.1994.tb00858.x
   LIBLAU R, 1991, J CLIN IMMUNOL, V11, P128, DOI 10.1007/BF00918680
   MARTINO G, 1993, ANN NEUROL, V34, P48, DOI 10.1002/ana.410340110
   MOUTHON L, 1995, P NATL ACAD SCI USA, V92, P3839, DOI 10.1073/pnas.92.9.3839
   ROSSI F, 1989, J IMMUNOL, V143, P4104
   ROSSI F, 1989, IMMUNOL REV, V110, P135, DOI 10.1111/j.1600-065X.1989.tb00031.x
   SCHONBECK S, 1992, J CLIN INVEST, V90, P245, DOI 10.1172/JCI115843
   Vassilev T, 1999, EUR J IMMUNOL, V29, P2436, DOI 10.1002/(SICI)1521-4141(199908)29:08<2436::AID-IMMU2436>3.3.CO;2-0
   VINCENT A, 1985, J NEUROL NEUROSUR PS, V48, P1246, DOI 10.1136/jnnp.48.12.1246
   Yu ZY, 1999, NEW ENGL J MED, V340, P227, DOI 10.1056/NEJM199901213400311
NR 21
TC 1
Z9 1
U1 0
U2 0
PU MASSON EDITEUR
PI MOULINEAUX CEDEX 9
PA 21 STREET CAMILLE DESMOULINS, ISSY, 92789 MOULINEAUX CEDEX 9, FRANCE
SN 0003-410X
J9 ANN MED INTERNE
JI Ann. Med. Interne
PD MAY
PY 2000
VL 151
SU 1
BP 25
EP 29
PG 5
WC Medicine, General & Internal
WE Science Citation Index Expanded (SCI-EXPANDED)
SC General & Internal Medicine
GA 329DQ
UT WOS:000087891200005
DA 2022-10-25
ER

PT J
AU Blattner, R
   Kohler, W
   Janzen, RWC
AF Blattner, R
   Kohler, W
   Janzen, RWC
TI Survey on the practice of thymectomy in myasthenia gravis
SO AKTUELLE NEUROLOGIE
LA German
DT Article
C1 Krankenhaus Moabit, Neurol Abt, D-10559 Berlin, Germany.
   Krankenhaus NW Frankfurt, Neurol Abt, Frankfurt, Germany.
RP Blattner, R (corresponding author), Krankenhaus Moabit, Neurol Abt, Turmstr 21, D-10559 Berlin, Germany.
CR GROB D, 1987, ANN NY ACAD SCI, V505, P472, DOI 10.1111/j.1749-6632.1987.tb51317.x
   JERUSALEM F, 1991, MUSKELERKRANKUNGEN, P292
   LANSKA DJ, 1990, NEUROLOGY, V40, P1828, DOI 10.1212/WNL.40.12.1828
   MCQUILLEN MP, 1977, NEUROLOGY, V27, P1103, DOI 10.1212/WNL.27.12.1103
NR 4
TC 1
Z9 1
U1 0
U2 0
PU GEORG THIEME VERLAG KG
PI STUTTGART
PA RUDIGERSTR 14, D-70469 STUTTGART, GERMANY
SN 0302-4350
EI 1438-9428
J9 AKTUEL NEUROL
JI Aktuelle Neurol.
PD JUN
PY 1998
VL 25
SU 2
BP S77
EP S79
DI 10.1055/s-2007-1017734
PG 3
WC Clinical Neurology
WE Science Citation Index Expanded (SCI-EXPANDED)
SC Neurosciences & Neurology
GA ZY968
UT WOS:000074681600022
DA 2022-10-25
ER

PT J
AU SCHELD, HH
   MULCH, J
   HEHRLEIN, FW
AF SCHELD, HH
   MULCH, J
   HEHRLEIN, FW
TI SURGICAL-TREATMENT OF THE THYMUS GLAND IN MYASTHENIA-GRAVIS
SO MEDIZINISCHE WELT
LA German
DT Article
RP SCHELD, HH (corresponding author), UNIV GIESSEN,ZENTRUM CHIRURG,HERZ & GEFASSCHIRURG KLIN,D-6300 GIESSEN,FED REP GER.
CR Blalock A, 1941, J AMER MED ASSOC, V117, P1529, DOI 10.1001/jama.1941.02820440037009
   Blalock A, 1939, ANN SURG, V110, P554
   BOLOOKI H, 1978, J THORAC CARDIOV SUR, V75, P754
   BUCKINGHAM JM, 1976, ANN SURG, V184, P453, DOI 10.1097/00000658-197610000-00008
   COHEN HE, 1974, J THORAC CARDIOVASC, V68, P876
   ERBSLOH F, 1965, DEUT MED WOCHENSCHR, V90, P800, DOI 10.1055/s-0028-1111420
   ERBSLOH F, ANAESTHESIE WIEDERBE
   GIERHAKE FW, 1978, EINSATZ FAKTOR 13 KO, V4, P169
   JARETZKI A, 1977, ANN THORAC SURG, V24, P120, DOI 10.1016/S0003-4975(10)63720-4
   KARK AE, 1971, BRIT J SURG, V58, P23
   KREEL I, 1967, ANN SURG, V165, P111, DOI 10.1097/00000658-196701000-00015
   Kunze K, 1973, Med Klin, V68, P723
   KUNZE K, 1980, 9 DTSCH GES THOR HER
   Le Brigand H, 1970, Thoraxchir Vask Chir, V18, P169
   Ossermann KE, 1958, MYASTHENIA GRAVIS
   PERLO VP, 1971, ANN NY ACAD SCI, V183, P308, DOI 10.1111/j.1749-6632.1971.tb30761.x
   Prinz H, 1968, Langenbecks Arch Chir, V321, P284, DOI 10.1007/BF01442312
   SAUERBRUCH F, 1925, CHIRURGIE BRUSTORGAN, V2
NR 18
TC 3
Z9 3
U1 0
U2 0
PU F K SCHATTAUER VERLAG GMBH
PI STUTTGART
PA P O BOX 10 45 45, LENZHALDE 3, D-70040 STUTTGART, GERMANY
SN 0025-8512
J9 MED WELT
JI Med. Welt
PY 1981
VL 32
IS 17
BP 645
EP 648
PG 4
WC Medicine, General & Internal
WE Science Citation Index Expanded (SCI-EXPANDED)
SC General & Internal Medicine
GA LM826
UT WOS:A1981LM82600003
PM 7219164
DA 2022-10-25
ER

PT J
AU BUCKNALL, RC
   DIXON, ASJ
   GLICK, EN
   WOODLAND, J
   ZUTSHI, DW
AF BUCKNALL, RC
   DIXON, ASJ
   GLICK, EN
   WOODLAND, J
   ZUTSHI, DW
TI MYASTHENIA-GRAVIS ASSOCIATED WITH PENICILLAMINE TREATMENT FOR
   RHEUMATOID-ARTHRITIS
SO BRITISH MEDICAL JOURNAL
LA English
DT Article
C1 ROY NATL HOSP RHEUMAT DIS,BATH BA1 1RL,ENGLAND.
   CHASE FARM HOSP,ENFIELD,MIDDLESEX,ENGLAND.
   PRINCE WALES HOSP,DEPT RHEUMATOL,LONDON N15,ENGLAND.
CR BLOCH KJ, 1965, MEDICINE, V44, P187, DOI 10.1097/00005792-196505000-00001
   BROLL H, 1974, PENICILLAMINE INT S
   CAMUS JP, 1974, PENICILLAMINE INT S
   DAVIES JG, IN PRESS
   DOWNES JM, 1966, Q J MED, V35, P85
   GRAAFF RD, 1962, THESIS LEIDEN
   HUSKISSON EC, 1974, ANN RHEUM DIS, V33, P532, DOI 10.1136/ard.33.6.532
   LYLE WH, 1974, PERSONAL COMMUNICATI
   MIEHLKE K, 1974, PENICILLAMINE INT S
   Oosterhuis H J, 1969, Acta Rheumatol Scand, V15, P54
   OOSTERHUIS HJ, 1968, ACTA NEUROL SCAND, V44, P219, DOI 10.1111/j.1600-0404.1968.tb05568.x
   OTT VR, 1974, PENICILLAMINE INT S
   Ropes MW, 1959, ANN RHEUM DIS, V18, P49
   SIMPSON JA, 1966, ANN NY ACAD SCI, V135, P506, DOI 10.1111/j.1749-6632.1966.tb45499.x
   SIMPSON JA, 1974, DISORDERS VOLUNTARY, P654
   TRIBE CR, 1974, PENICILLAMINE INT S
   WRIGHT EA, 1971, ANN NY ACAD SCI, V183, P358, DOI 10.1111/j.1749-6632.1971.tb30765.x
   [No title captured]
NR 18
TC 148
Z9 150
U1 0
U2 1
PU BRITISH MED JOURNAL PUBL GROUP
PI LONDON
PA BRITISH MED ASSOC HOUSE, TAVISTOCK SQUARE, LONDON, ENGLAND WC1H 9JR
SN 0959-8138
J9 BRIT MED J
JI Br. Med. J.
PY 1975
VL 1
IS 5958
BP 600
EP 602
DI 10.1136/bmj.1.5958.600
PG 3
WC Medicine, General & Internal
WE Science Citation Index Expanded (SCI-EXPANDED)
SC General & Internal Medicine
GA V8924
UT WOS:A1975V892400010
PM 1125624
OA Bronze, Green Published
DA 2022-10-25
ER

PT J
AU Suarez, HF
   Urrutia, ED
AF Suarez, Felipe H.
   Urrutia, Daniela E.
TI Refractory myasthenia gravis with good response to rituximab. Report of
   one case
SO REVISTA MEDICA DE CHILE
LA Spanish
DT Article
DE Biological Therapy; Myasthenia Gravis; Rituximab
AB Myasthenia gravis (MG) is a heterogeneous disease, and there is no unique therapeutic approach for all patients. In 2013 the Myasthenia Gravis American Foundation (MGFA) panel of experts defined refractory MG as the lack of change or deterioration after the use of corticosteroids and two immunosuppressive agents, in adequate doses and time. We report a 51-years-old female with MG of bulbar predominance, who presented four myasthenic crises in 17 months despite the use of corticosteroids, azathioprine and mycophenolate. The high costs associated with her hospitalizations, as well as severe caloric - protein malnutrition, the need for tracheostomy and gastrostomy support, led us to use rituximab. The patient evolved with an excellent response, free of crises after 30 months. She gained 12 kg of weight, without tracheostomy and gastrostomy, only using pyridostigmine support 4 times a day.
C1 [Suarez, Felipe H.; Urrutia, Daniela E.] Hosp Base Osorno, Dept Neurol, Osorno, Chile.
   [Suarez, Felipe H.; Urrutia, Daniela E.] Univ Austral Chile, Osorno, Chile.
RP Suarez, HF (corresponding author), Guillermo Buhler 1765, Osorno, Chile.
EM felisuarezh@gmail.com
CR Cea G, 2018, ACTA NEUROL SCAND, V138, P338, DOI 10.1111/ane.12967
   Cortes-Vicente E, 2018, ANN CLIN TRANSL NEUR, V5, P710, DOI 10.1002/acn3.564
   Dalakas MC, 2019, NAT REV NEUROL, V15, P113, DOI 10.1038/s41582-018-0110-z
   Gilhus NE, 2016, NEW ENGL J MED, V375, P2570, DOI 10.1056/NEJMra1602678
   Iorio R, 2015, J NEUROL, V262, P1115, DOI 10.1007/s00415-014-7532-3
   Sanders DB, 2016, NEUROLOGY, V87, P419, DOI 10.1212/WNL.0000000000002790
   Tandan R, 2017, MUSCLE NERVE, V56, P185, DOI 10.1002/mus.25597
   Wolfe GI, 2016, NEW ENGL J MED, V375, P511, DOI 10.1056/NEJMoa1602489
NR 8
TC 0
Z9 0
U1 0
U2 0
PU SOC MEDICA SANTIAGO
PI SANTIAGO 9
PA BERNARDA MORIN 488 PROVIDENCIA, CASILLA 168 CORREO 55, SANTIAGO 9,
   00000, CHILE
SN 0034-9887
EI 0717-6163
J9 REV MED CHILE
JI Rev. Medica Chile
PD JUL
PY 2020
VL 148
IS 7
BP 1031
EP 1033
PG 3
WC Medicine, General & Internal
WE Science Citation Index Expanded (SCI-EXPANDED)
SC General & Internal Medicine
GA OF3AK
UT WOS:000581084900018
PM 33399689
OA gold
DA 2022-10-25
ER

PT S
AU Kaminski, HJ
AF Kaminski, HJ
BE Richman, DP
TI Acetylcholine receptor epitopes in ocular myasthenia
SO MYASTHENIA GRAVIS AND RELATED DISEASES: DISORDERS OF THE NEUROMUSCULAR
   JUNCTION
SE Annals of the New York Academy of Sciences
LA English
DT Article; Proceedings Paper
CT 9th International Conference on Myasthenia Gravis and Related Disorders
CY MAY 07-10, 1997
CL SANTA MONICA, CA
SP New York Acad Sci, Myasthenia Gravis Fdn Amer Inc, Calif Chapter, Natl Inst Neurol Disorders & Stroke, Bayer Corp, Pharm Div, ICN Pharm, Jerome Fdn, Olsten Hlth Serv, Ultracare Home Hlth, Alpha Therapeut Serv, Broadway Fed Saving & Loan Assoc, Home Savings Bank Amer, Long Beach Branch, Ironworkers Local 433, Los Angeles, Calif, La Jolla Pharm Co, Merrill Lynch Pierce Fenner & Smith, Myasthenia Fdn Amer Inc, Orange Cty Auxiliary, Calif Chapter, San Gabriel Valley Auxiliary, Calif Chapter, Wellcome Trust
ID LEVATOR PALPEBRAE SUPERIORIS; GAMMA-SUBUNIT; GENERALIZED MYASTHENIA;
   EXTRAOCULAR-MUSCLE; IMMUNOLOGICAL EVIDENCE; MESSENGER-RNAS; UNIT
   BEHAVIOR; RAT MUSCLE; GRAVIS; ANTIBODIES
C1 Case Western Reserve Univ, Sch Med, Dept Vet Affairs Med Ctr, Univ Hosp Cleveland, Cleveland, OH 44106 USA.
RP Kaminski, HJ (corresponding author), Case Western Reserve Univ, Sch Med, Dept Vet Affairs Med Ctr, Univ Hosp Cleveland, 11100 Euclid Ave, Cleveland, OH 44106 USA.
OI Kaminski, Henry/0000-0002-8195-0141
FU NEI NIH HHS [EY-00332] Funding Source: Medline
CR ABEL LA, 1980, EXP NEUROL, V68, P378, DOI 10.1016/0014-4886(80)90093-X
   ASHER O, 1990, FEBS LETT, V267, P231, DOI 10.1016/0014-5793(90)80932-9
   BARTON JJS, 1994, ANN NEUROL, V36, P585, DOI 10.1002/ana.410360407
   BUISSERET P, 1995, PHYSIOL REV, V75, P323, DOI 10.1152/physrev.1995.75.2.323
   CHIARANDINI DJ, 1979, J PHYSIOL-LONDON, V290, P453, DOI 10.1113/jphysiol.1979.sp012783
   COMPSTON DAS, 1980, BRAIN, V103, P579, DOI 10.1093/brain/103.3.579
   DIONNE VE, 1989, J PHYSIOL-LONDON, V409, P313, DOI 10.1113/jphysiol.1989.sp017499
   DWYER DS, 1981, BRAIN RES, V217, P23, DOI 10.1016/0006-8993(81)90182-7
   GROB D, 1987, ANN NY ACAD SCI, V505, P472, DOI 10.1111/j.1749-6632.1987.tb51317.x
   GU Y, 1988, NEURON, V1, P117, DOI 10.1016/0896-6273(88)90195-X
   HALL ZW, 1993, CELL, V72, P99, DOI 10.1016/S0092-8674(05)80031-5
   HAYASHI M, 1989, J NEUROIMMUNOL, V21, P227, DOI 10.1016/0165-5728(89)90178-1
   HORTON RM, 1993, NEUROLOGY, V43, P983, DOI 10.1212/WNL.43.5.983
   HOWARD FM, 1987, ANN NY ACAD SCI, V505, P526, DOI 10.1111/j.1749-6632.1987.tb51321.x
   JACOBY J, 1990, J MUSCLE RES CELL M, V11, P25, DOI 10.1007/BF01833323
   JARAMILLO F, 1988, NATURE, V335, P66, DOI 10.1038/335066a0
   KAMINSKI H, 1996, ADV CLIN NEUROSCI, V6, P37
   KAMINSKI H, 1997, NEUROLOGY S, V48, P8
   KAMINSKI H J, 1991, Biophysical Journal, V59, p444A
   Kaminski HJ, 1997, ANN NEUROL, V41, P419, DOI 10.1002/ana.410410402
   KAMINSKI HJ, 1995, NEUROLOGY, V45, P516, DOI 10.1212/WNL.45.3.516
   Kaminski HJ, 1996, INVEST OPHTH VIS SCI, V37, P345
   KAMINSKI HJ, 1990, NEUROLOGY, V40, P1663, DOI 10.1212/WNL.40.11.1663
   KAMINSKI HJ, 1996, MOL BIOL MEMBRANE TR
   KELLER EL, 1972, VISION RES, V12, P369, DOI 10.1016/0042-6989(72)90082-X
   KIM Y, 1982, SOC NEUROSCI, V8, P616
   Leigh RJ, 1991, NEUROLOGY EYE MOVEME, V2
   LENNON VA, 1989, NEUROLOGY, V39, P1069, DOI 10.1212/WNL.39.8.1069
   LIMBURG PC, 1983, J NEUROL SCI, V58, P357, DOI 10.1016/0022-510X(83)90095-3
   MacLennan C, 1997, ANN NEUROL, V41, P423, DOI 10.1002/ana.410410404
   MISHINA M, 1986, NATURE, V321, P406, DOI 10.1038/321406a0
   Missias AC, 1996, DEV BIOL, V179, P223, DOI 10.1006/dbio.1996.0253
   ODA K, 1993, ANN NY ACAD SCI, V681, P238, DOI 10.1111/j.1749-6632.1993.tb22889.x
   ODA K, 1988, BRAIN RES, V449, P337, DOI 10.1016/0006-8993(88)91049-9
   Porter JD, 1996, NEUROLOGY, V46, P30, DOI 10.1212/WNL.46.1.30
   PORTER JD, 1989, J COMP NEUROL, V287, P64, DOI 10.1002/cne.902870106
   ROBINSON DA, 1970, J NEUROPHYSIOL, V33, P393, DOI 10.1152/jn.1970.33.3.393
   Ruff R, 1989, Bull Soc Belge Ophtalmol, V237, P321
   RUFF RL, 1990, AM J PHYSIOL, V259, pC911, DOI 10.1152/ajpcell.1990.259.6.C911
   SCHUETZE S, 1985, P NATL ACAD SCI USA, V82, P504
   Spencer R F, 1988, Rev Oculomot Res, V2, P33
   TZARTOS SJ, 1982, P NATL ACAD SCI-BIOL, V79, P188, DOI 10.1073/pnas.79.1.188
   VINCENT A, 1982, CLIN EXP IMMUNOL, V49, P257
   VINCENT A, 1987, J RECEPTOR RES, V7, P599, DOI 10.3109/10799898709055004
   WEINBERG CB, 1979, P NATL ACAD SCI USA, V76, P504, DOI 10.1073/pnas.76.1.504
   WITZEMANN V, 1987, FEBS LETT, V223, P104, DOI 10.1016/0014-5793(87)80518-5
   WITZEMANN V, 1989, FEBS LETT, V242, P419, DOI 10.1016/0014-5793(89)80514-9
   YEE RD, 1976, ARCH OPHTHALMOL-CHIC, V94, P1465, DOI 10.1001/archopht.1976.03910040299001
   Yuen MH, 1996, J AUTOIMMUN, V9, P67, DOI 10.1006/jaut.1996.0009
   ZIMMERMANN CW, 1993, CLIN INVESTIGATOR, V71, P445
   [No title captured]
NR 51
TC 12
Z9 15
U1 0
U2 1
PU NEW YORK ACAD SCIENCES
PI NEW YORK
PA 2 EAST 63RD ST, NEW YORK, NY 10021 USA
SN 0077-8923
BN 1-57331-119-7
J9 ANN NY ACAD SCI
JI Ann.NY Acad.Sci.
PY 1998
VL 841
BP 309
EP 319
DI 10.1111/j.1749-6632.1998.tb10937.x
PG 11
WC Multidisciplinary Sciences; Clinical Neurology; Neurosciences
WE Conference Proceedings Citation Index - Science (CPCI-S); Science Citation Index Expanded (SCI-EXPANDED)
SC Science & Technology - Other Topics; Neurosciences & Neurology
GA BL26B
UT WOS:000074924900034
PM 9668249
DA 2022-10-25
ER

PT J
AU Klein, S
   Feldman, R
   Chhabra, N
AF Klein, Samuel
   Feldman, Robert
   Chhabra, Neeraj
TI THE BEDSIDE ICE PACK TEST FOR MYASTHENIA GRAVIS
SO JOURNAL OF EMERGENCY MEDICINE
LA English
DT Article
C1 [Klein, Samuel; Feldman, Robert; Chhabra, Neeraj] Cook Cty Hlth & Hosp Syst, Dept Emergency Med, 1969 W Ogden Ave, Chicago, IL 60612 USA.
RP Klein, S (corresponding author), Cook Cty Hlth & Hosp Syst, Dept Emergency Med, 1969 W Ogden Ave, Chicago, IL 60612 USA.
RI chhabra, neeraj/AAI-1603-2021; Chhabra, Neeraj/AAE-5063-2021
OI Chhabra, Neeraj/0000-0002-0945-1233
CR Cheo SW, 2018, QJM, V112, P381
   Fakiri MO, 2013, MUSCLE NERVE, V48, P902, DOI 10.1002/mus.23857
   Larner AJ, 2004, INT J CLIN PRACT, V58, P887, DOI 10.1111/j.1742-1241.2004.00053.x
   Mahadeva B, 2008, SEMIN NEUROL, V28, P212, DOI 10.1055/s-2008-1062260
   Silvestri NJ, 2012, SEMIN NEUROL, V32, P215, DOI 10.1055/s-0032-1329200
   Yamamoto D, 2017, CLIN NEUROPHYSIOL, V128, P2309, DOI 10.1016/j.clinph.2017.08.030
NR 6
TC 0
Z9 0
U1 1
U2 1
PU ELSEVIER SCIENCE INC
PI NEW YORK
PA STE 800, 230 PARK AVE, NEW YORK, NY 10169 USA
SN 0736-4679
EI 1090-1280
J9 J EMERG MED
JI J. Emerg. Med.
PD FEB
PY 2020
VL 58
IS 2
BP 334
EP 335
DI 10.1016/j.jemermed.2019.10.020
PG 2
WC Emergency Medicine
WE Science Citation Index Expanded (SCI-EXPANDED)
SC Emergency Medicine
GA LL3UR
UT WOS:000531481300038
PM 31796223
DA 2022-10-25
ER

PT J
AU BERNING, T
   KRUMMENERL, T
   GLASER, J
   PAULUS, H
   VANHUSEN, N
AF BERNING, T
   KRUMMENERL, T
   GLASER, J
   PAULUS, H
   VANHUSEN, N
TI IMMUNE ADSORPTION - A NEW THERAPY OF MYASTHENIA-GRAVIS
SO MEDIZINISCHE KLINIK
LA German
DT Article
RP BERNING, T (corresponding author), UNIV MUNSTER,MED KLIN & POLIKLIN,INNERE MED ABT B,ALBERT SCHWEITZER STR 33,D-4400 MUNSTER,FED REP GER.
NR 0
TC 8
Z9 8
U1 0
U2 0
PU URBAN & VOGEL
PI MUNICH
PA LINDWURMSTRASSE 95, D-80337 MUNICH, GERMANY
SN 0723-5003
J9 MED KLIN
JI Med. Klin.
PD FEB 26
PY 1988
VL 83
IS 4
BP 125
EP 128
PG 4
WC Medicine, General & Internal
WE Science Citation Index Expanded (SCI-EXPANDED)
SC General & Internal Medicine
GA M2617
UT WOS:A1988M261700002
PM 3285161
DA 2022-10-25
ER

PT J
AU ARGOV, Z
   BRENNER, T
   ABRAMSKY, O
AF ARGOV, Z
   BRENNER, T
   ABRAMSKY, O
TI AMPICILLIN MAY AGGRAVATE CLINICAL AND EXPERIMENTAL MYASTHENIA-GRAVIS
SO ARCHIVES OF NEUROLOGY
LA English
DT Article
RP ARGOV, Z (corresponding author), HEBREW UNIV JERUSALEM,HADASSAH UNIV HOSP,HADASSAH SCH MED,DEPT NEUROL,POB 1200,IL-91120 JERUSALEM,ISRAEL.
CR AHARONOV A, 1977, IMMUNOCHEMISTRY, V14, P129, DOI 10.1016/0019-2791(77)90291-9
   ARGOV Z, 1979, NEW ENGL J MED, V301, P409, DOI 10.1056/NEJM197908233010805
   BRENNER T, 1978, ISRAEL J MED SCI, V14, P986
   GOLD GN, 1968, DRUG INDUCED DISEASE, V3, P135
   HARISHANU Y, 1971, CONFINIA NEUROL, V33, P41
   MASTAGLIA FL, 1981, DISORDERS VOLUNTARY, P873
   MCQUILLE.MP, 1968, ARCH NEUROL-CHICAGO, V18, P402, DOI 10.1001/archneur.1968.00470340088008
NR 7
TC 26
Z9 26
U1 0
U2 0
PU AMER MEDICAL ASSOC
PI CHICAGO
PA 515 N STATE ST, CHICAGO, IL 60610
SN 0003-9942
J9 ARCH NEUROL-CHICAGO
JI Arch. Neurol.
PD MAR
PY 1986
VL 43
IS 3
BP 255
EP 256
DI 10.1001/archneur.1986.00520030045010
PG 2
WC Clinical Neurology
WE Science Citation Index Expanded (SCI-EXPANDED)
SC Neurosciences & Neurology
GA A2347
UT WOS:A1986A234700008
PM 3947272
DA 2022-10-25
ER

PT J
AU BARTOCCIONI, E
   SCUDERI, F
   SCOPPETTA, C
   EVOLI, A
   TONALI, P
   GUIDI, L
   BARTOLONI, C
   TERRANOVA, T
AF BARTOCCIONI, E
   SCUDERI, F
   SCOPPETTA, C
   EVOLI, A
   TONALI, P
   GUIDI, L
   BARTOLONI, C
   TERRANOVA, T
TI MYASTHENIA-GRAVIS, THYMECTOMY, AND ANTI-ACETYLCHOLINE RECEPTOR ANTIBODY
SO JOURNAL OF NEUROLOGY
LA English
DT Article
C1 CATHOLIC UNIV ROME,INST NEUROL,I-00168 ROME,ITALY.
RP BARTOCCIONI, E (corresponding author), CATHOLIC UNIV ROME,INST GEN PATHOL,I-00168 ROME,ITALY.
RI Guidi, Luisa/F-1688-2010; Evoli, Amelia/AAD-6807-2022
OI Guidi, Luisa/0000-0003-3320-7094; 
CR APPEL SH, 1975, NEW ENGL J MED, V293, P760, DOI 10.1056/NEJM197510092931508
   APPEL SH, 1979, FED PROC, V38, P2381
   CONTITRONCONI BM, 1979, NEUROLOGY, V29, P496, DOI 10.1212/WNL.29.4.496
   DAU PC, 1979, NEUROLOGY, V29, P1065, DOI 10.1212/WNL.29.7.1065
   ELIAS SB, 1979, ANN NEUROL, V6, P72, DOI 10.1002/ana.410060119
   ENGEL AG, 1976, NEUROLOGY, V26, P371
   FAMBROUGH DM, 1973, SCIENCE, V182, P293, DOI 10.1126/science.182.4109.293
   GARLEPP M, UNPUBLISHED
   GENKINS G, 1975, AM J MED, V58, P517, DOI 10.1016/0002-9343(75)90125-4
   KALIES I, 1979, KLIN WOCHENSCHR, V57, P875, DOI 10.1007/BF01477026
   LAURIOLA L, 1979, CLIN EXP IMMUNOL, V37, P502
   LEFVERT AK, 1978, J NEUROL NEUROSUR PS, V41, P394, DOI 10.1136/jnnp.41.5.394
   LEFVERT AK, 1978, SCAND J IMMUNOL, V8, P525
   LINDSTROM J, 1977, CLIN IMMUNOL IMMUNOP, V7, P36, DOI 10.1016/0090-1229(77)90027-7
   LINDSTROM JM, 1976, NEUROLOGY, V26, P1054, DOI 10.1212/WNL.26.11.1054
   LISAK RP, 1979, J NEUROL SCI, V44, P69, DOI 10.1016/0022-510X(79)90224-7
   MONNIER VM, 1977, CLIN EXP IMMUNOL, V29, P16
   MORGUTTI M, 1979, NEUROLOGY, V29, P734, DOI 10.1212/WNL.29.5.734
   PIANTELLI M, 1979, CLIN EXP IMMUNOL, V36, P85
   RUSSO L, 1977, NEUROLOGY, V27, P642, DOI 10.1212/WNL.27.7.642
   SAVAGEMARENGO T, 1979, LANCET, V1, P442
   SCADDING GK, 1979, NEUROLOGY, V29, P502, DOI 10.1212/WNL.29.4.502
   SCOPPETTA C, 1979, J NEUROL, V222, P11, DOI 10.1007/BF00313263
   SEYBOLD ME, 1978, BRIT MED J, V2, P1051, DOI 10.1136/bmj.2.6144.1051
NR 24
TC 45
Z9 45
U1 0
U2 1
PU SPRINGER VERLAG
PI NEW YORK
PA 175 FIFTH AVE, NEW YORK, NY 10010
SN 0340-5354
J9 J NEUROL
JI J. Neurol.
PY 1980
VL 224
IS 1
BP 9
EP 15
DI 10.1007/BF00313202
PG 7
WC Clinical Neurology
WE Science Citation Index Expanded (SCI-EXPANDED)
SC Neurosciences & Neurology
GA KK072
UT WOS:A1980KK07200002
PM 6157802
DA 2022-10-25
ER

PT J
AU ITO, Y
   MILEDI, R
   VINCENT, A
   NEWSOMDAVIS, J
AF ITO, Y
   MILEDI, R
   VINCENT, A
   NEWSOMDAVIS, J
TI ACETYLCHOLINE RECEPTORS AND ENDPLATE ELECTROPHYSIOLOGY IN
   MYASTHENIA-GRAVIS
SO BRAIN
LA English
DT Article
C1 NATL HOSP, BATTEN UNIT, LONDON WC1N 3BG, ENGLAND.
RP ITO, Y (corresponding author), UCL, DEPT BIOPHYS, LONDON WC1E 6BT, ENGLAND.
CR AHARONOV A, 1975, LANCET, V2, P340
   ALBUQUERQUE EX, 1976, EXP NEUROL, V51, P536, DOI 10.1016/0014-4886(76)90179-5
   ALMON RR, 1974, SCIENCE, V186, P55, DOI 10.1126/science.186.4158.55
   ANWYL R, 1977, NATURE, V267, P262, DOI 10.1038/267262a0
   APPEL SH, 1977, P NATL ACAD SCI USA, V74, P2130, DOI 10.1073/pnas.74.5.2130
   BARNARD EA, 1975, EXP NEUROL, V48, P1, DOI 10.1016/0014-4886(75)90219-8
   BENDER AN, 1975, LANCET, V1, P607
   BERG DK, 1975, J PHYSIOL-LONDON, V244, P659, DOI 10.1113/jphysiol.1975.sp010818
   BERGSTROM K, 1973, EUR NEUROL, V9, P157, DOI 10.1159/000114221
   BERTI F, 1976, BRIT J PHARMACOL, V57, P17, DOI 10.1111/j.1476-5381.1976.tb07651.x
   BEVAN S, 1977, NATURE, V267, P263, DOI 10.1038/267263a0
   BEVAN S, 1976, NATURE, V260, P438, DOI 10.1038/260438a0
   BROCKES JP, 1975, BIOCHEMISTRY-US, V14, P2092, DOI 10.1021/bi00681a008
   CHANG C. C., 1963, ARCH INTERNATL PHARMACODYN THER, V144, P241
   CHANG CC, 1973, BRIT J PHARMACOL, V47, P147, DOI 10.1111/j.1476-5381.1973.tb08169.x
   CHANG CC, 1973, J PHYSIOL-LONDON, V230, P613, DOI 10.1113/jphysiol.1973.sp010207
   COERS C, 1975, LANCET, V2, P555
   COERS C, 1959, Acta Neurol Psychiatr Belg, V59, P539
   COUTEAUX R, 1955, INT REV CYTOL, V4, P335, DOI 10.1016/S0074-7696(08)60463-5
   DRACHMAN DB, 1976, ARCH NEUROL-CHICAGO, V33, P485, DOI 10.1001/archneur.1976.00500070027005
   ELMQVIST D, 1964, J PHYSIOL-LONDON, V174, P417, DOI 10.1113/jphysiol.1964.sp007495
   ENGEL AG, 1977, MAYO CLIN PROC, V52, P267
   ENGEL AG, 1973, NEUROLOGY, V23, P1273, DOI 10.1212/WNL.23.12.1273
   ENGEL AG, 1977, NEUROLOGY, V27, P307, DOI 10.1212/WNL.27.4.307
   ENGEL AG, 1976, J NEUROPATH EXP NEUR, V35, P569, DOI 10.1097/00005072-197609000-00008
   ENGEL WK, 1974, ANN INTERN MED, V81, P225, DOI 10.7326/0003-4819-81-2-225
   FAMBROUGH DM, 1973, SCIENCE, V182, P293, DOI 10.1126/science.182.4109.293
   FAMBROUGH DM, 1974, J GEN PHYSIOL, V64, P468, DOI 10.1085/jgp.64.4.468
   GOLDSTEIN G, 1966, LANCET, V2, P315
   GOLDSTEIN G, 1975, LANCET, V2, P256
   GREEN DPL, 1975, PROC R SOC SER B-BIO, V189, P57, DOI 10.1098/rspb.1975.0041
   GREEN DPL, 1975, PHILOS T R SOC B, V270, P551, DOI 10.1098/rstb.1975.0031
   HARRIS JB, 1971, ACTA PHYSIOL SCAND, V83, P382, DOI 10.1111/j.1748-1716.1971.tb05091.x
   HEILBRONNER E, 1975, J NEUROL SCI, V24, P59, DOI 10.1016/0022-510X(75)90008-8
   ITO Y, 1976, PROC R SOC SER B-BIO, V192, P475, DOI 10.1098/rspb.1976.0025
   ITO Y, 1978, BIOCH MYASTHENIA GRA
   JONES SF, 1971, J NEUROL NEUROSUR PS, V34, P399, DOI 10.1136/jnnp.34.4.399
   KAO I, 1977, SCIENCE, V196, P527, DOI 10.1126/science.850793
   KATZ B, 1970, NATURE, V226, P962, DOI 10.1038/226962a0
   KATZ B, 1972, J PHYSIOL-LONDON, V224, P665, DOI 10.1113/jphysiol.1972.sp009918
   KATZ B, 1965, PROC R SOC SER B-BIO, V161, P453, DOI 10.1098/rspb.1965.0015
   LEFVERT AK, 1976, EUR J CLIN INVEST, V6, P334
   LENNON VA, 1975, J EXP MED, V141, P1365, DOI 10.1084/jem.141.6.1365
   LINDSTROM JM, 1976, NEUROLOGY, V26, P1054, DOI 10.1212/WNL.26.11.1054
   MILEDI R, 1977, PROC R SOC SER B-BIO, V197, P285, DOI 10.1098/rspb.1977.0071
   MILEDI R, 1971, NATURE, V233, P599, DOI 10.1038/233599a0
   NASTUK WL, 1959, AM J MED, V26, P394, DOI 10.1016/0002-9343(59)90248-7
   NEWSOMDAVIS J, 1978, NEUROLOGY, V28, P266, DOI 10.1212/WNL.28.3.266
   OSSERMAN KE, 1971, MT SINAI J MED, V38, P497
   PATRICK J, 1973, SCIENCE, V180, P871, DOI 10.1126/science.180.4088.871
   PINCHING AJ, 1976, LANCET, V2, P1373
   RINGEL SP, 1976, ARCH NEUROL-CHICAGO, V33, P751, DOI 10.1001/archneur.1976.00500110019004
   SANTA S, 1972, NEUROLOGY, V22, P71
   SCHWARTZ MS, 1977, NEUROLOGY, V27, P289, DOI 10.1212/WNL.27.3.289
   Simpson JA, 1960, SCOT MED J, V5, P419, DOI [DOI 10.1177/003693306000501001, 10.1177/003693306000501001]
   TARRABHAZDAI R, 1975, NATURE, V256, P128, DOI 10.1038/256128a0
   TOYKA KV, 1977, NEW ENGL J MED, V296, P125, DOI 10.1056/NEJM197701202960301
   VETTERS JM, 1969, LANCET, V2, P28
   VOGEL Z, 1972, P NATL ACAD SCI USA, V69, P3180, DOI 10.1073/pnas.69.11.3180
NR 59
TC 93
Z9 93
U1 0
U2 0
PU OXFORD UNIV PRESS
PI OXFORD
PA GREAT CLARENDON ST, OXFORD OX2 6DP, ENGLAND
SN 0006-8950
EI 1460-2156
J9 BRAIN
JI Brain
PY 1978
VL 101
IS JUN
BP 345
EP 368
DI 10.1093/brain/101.2.345
PG 24
WC Clinical Neurology; Neurosciences
WE Science Citation Index Expanded (SCI-EXPANDED)
SC Neurosciences & Neurology
GA FH372
UT WOS:A1978FH37200009
PM 667602
DA 2022-10-25
ER

PT J
AU MORIKAWA, K
   NIKI, Y
   HOSHIZAKI, H
   BABA, Y
   SASAKI, M
AF MORIKAWA, K
   NIKI, Y
   HOSHIZAKI, H
   BABA, Y
   SASAKI, M
TI CASE WITH MYASTHENIA-GRAVIS, PEMPHIGUS FOLIACEUS, AND PANCYTOPENIA
SO JAPANESE JOURNAL OF MEDICINE
LA English
DT Article
C1 OSAKA RED CROSS HOSP,DEPT INTERNAL MED,TEN NOJI KU,OSAKA 543,JAPAN.
NR 0
TC 0
Z9 0
U1 0
U2 0
PU JAPAN SOC INTERNAL MEDICINE
PI TOKYO
PA 34-3 3-CHOME HONGO BUNKYO-KU, TOKYO 113, JAPAN
SN 0021-5120
J9 JPN J MED
PY 1977
VL 16
IS 3
BP 236
EP 242
PG 7
WC Medicine, General & Internal
WE Science Citation Index Expanded (SCI-EXPANDED)
SC General & Internal Medicine
GA DZ162
UT WOS:A1977DZ16200007
DA 2022-10-25
ER

PT J
AU GREENE, LF
   GHOSH, MK
   HOWARD, FM
AF GREENE, LF
   GHOSH, MK
   HOWARD, FM
TI TRANSURETHRAL PROSTATIC RESECTION IN PATIENTS WITH MYASTHENIA-GRAVIS
SO JOURNAL OF UROLOGY
LA English
DT Article
C1 MAYO CLIN & MAYO FDN,ROCHESTER,MN 55901.
CR GILROY J, 1969, MEDICAL NEUROLOGY
NR 1
TC 9
Z9 10
U1 0
U2 0
PU WILLIAMS & WILKINS
PI BALTIMORE
PA 351 WEST CAMDEN ST, BALTIMORE, MD 21201-2436
SN 0022-5347
J9 J UROLOGY
JI J. Urol.
PY 1974
VL 112
IS 2
BP 226
EP 227
DI 10.1016/S0022-5347(17)59693-7
PG 2
WC Urology & Nephrology
WE Science Citation Index Expanded (SCI-EXPANDED)
SC Urology & Nephrology
GA T7836
UT WOS:A1974T783600026
PM 4843338
DA 2022-10-25
ER

PT J
AU DUBROVSKY, AL
   DEROSA, E
   CAMMAROTA, A
   FLORES, ND
AF DUBROVSKY, AL
   DEROSA, E
   CAMMAROTA, A
   FLORES, ND
TI USE OF DEFLAZACORT IN THE TREATMENT OF MYASTHENIA-GRAVIS
SO PRENSA MEDICA ARGENTINA
LA Spanish
DT Article
C1 CTR NEUROL HOSP FRANCES,SECC ENFERMEDADES NEUROMUSCULARES,BUENOS AIRES,ARGENTINA.
RI De Rosa, Eve/B-5888-2014
NR 0
TC 0
Z9 0
U1 0
U2 0
PU PRENSA MEDICA ARGENTINA
PI BUENOS AIRES
PA JUNIN 845, 1113 BUENOS AIRES, ARGENTINA
SN 0032-745X
J9 PRENSA MED ARGENT
PD MAY
PY 1989
VL 76
IS 3
BP 150
EP 154
PG 5
WC Medicine, Research & Experimental
WE Science Citation Index Expanded (SCI-EXPANDED)
SC Research & Experimental Medicine
GA CK925
UT WOS:A1989CK92500005
DA 2022-10-25
ER

PT J
AU DWYER, DS
   BRADLEY, RJ
   URQUHART, CK
   KEARNEY, JF
AF DWYER, DS
   BRADLEY, RJ
   URQUHART, CK
   KEARNEY, JF
TI NATURALLY-OCCURRING ANTI-IDIOTYPIC ANTIBODIES IN MYASTHENIA-GRAVIS
   PATIENTS
SO NATURE
LA English
DT Article
C1 UNIV ALABAMA,DEPT PSYCHIAT,BIRMINGHAM,AL 35294.
   UNIV ALABAMA,DEPT MICROBIOL,CELLULAR IMMUNOBIOL UNIT,BIRMINGHAM,AL 35294.
RI Kearney, John/GOV-3123-2022
FU NCI NIH HHS [CA 16673, CA 13148] Funding Source: Medline; NIAID NIH HHS
   [AI 14782, R01 AI014782] Funding Source: Medline; NATIONAL CANCER
   INSTITUTE [P30CA013148, P01CA016673] Funding Source: NIH RePORTER;
   NATIONAL INSTITUTE OF ALLERGY AND INFECTIOUS DISEASES [R21AI014782,
   R01AI014782] Funding Source: NIH RePORTER
CR ABDOU NI, 1981, J CLIN INVEST, V67, P1297, DOI 10.1172/JCI110158
   BAST BJ, UNPUB J IMMUN
   CLAFLIN JL, 1974, J IMMUNOL, V112, P1747
   CROCE CM, 1980, NATURE, V288, P488, DOI 10.1038/288488a0
   CUNNINGHAMRUNDLES C, 1982, J EXP MED, V155, P711, DOI 10.1084/jem.155.3.711
   DWYER DS, 1981, ANN NY ACAD SCI, V377, P143, DOI 10.1111/j.1749-6632.1981.tb33729.x
   DWYER DS, J IMMUN METH
   DWYER DS, 1979, CLIN EXP IMMUN, V37, P488
   GOMEZ CM, 1979, BIOCHEM BIOPH RES CO, V88, P575, DOI 10.1016/0006-291X(79)92087-4
   HERZENBERG LA, 1980, EUR J IMMUNOL, V10, P1, DOI 10.1002/eji.1830100102
   JERNE NK, 1974, ANN INST PASTEUR IMM, VC125, P373
   LENNON VA, 1980, NATURE, V285, P238, DOI 10.1038/285238a0
   LINDSTROM J, 1980, ANNU REV PHARMACOL, V20, P337, DOI 10.1146/annurev.pa.20.040180.002005
   MOSHLYROSEN D, 1979, FEBS LETT, V106, P389, DOI 10.1016/0014-5793(79)80538-4
   RICHMAN DP, 1980, NATURE, V286, P738, DOI 10.1038/286738a0
   RIESEN WF, 1979, EUR J IMMUNOL, V9, P421, DOI 10.1002/eji.1830090602
   SCHWARTZ M, 1978, NATURE, V273, P543, DOI 10.1038/273543a0
   SHER A, 1972, J IMMUNOL, V109, P176
   TZARTOS SJ, 1980, P NATL ACAD SCI-BIOL, V77, P755, DOI 10.1073/pnas.77.2.755
   WEKERLE H, 1981, ANN NY ACAD SCI, V377, P455, DOI 10.1111/j.1749-6632.1981.tb33753.x
NR 20
TC 232
Z9 236
U1 0
U2 2
PU MACMILLAN MAGAZINES LTD
PI LONDON
PA PORTERS SOUTH, 4 CRINAN ST, LONDON, ENGLAND N1 9XW
SN 0028-0836
J9 NATURE
JI Nature
PY 1983
VL 301
IS 5901
BP 611
EP 614
DI 10.1038/301611a0
PG 4
WC Multidisciplinary Sciences
WE Science Citation Index Expanded (SCI-EXPANDED)
SC Science & Technology - Other Topics
GA QC049
UT WOS:A1983QC04900050
PM 6402708
DA 2022-10-25
ER

PT J
AU MILLER, JI
   MANSOUR, KA
   HATCHER, CR
AF MILLER, JI
   MANSOUR, KA
   HATCHER, CR
TI MEDIAN STERNOTOMY-T INCISION FOR THYMECTOMY IN MYASTHENIA-GRAVIS
SO ANNALS OF THORACIC SURGERY
LA English
DT Article
RP MILLER, JI (corresponding author), EMORY UNIV,SCH MED,JOSEPH B WHITEHEAD DEPT SURG,DIV THORAC & CARDIOVASC SURG,ATLANTA,GA 30308, USA.
CR FAULKNER SL, 1977, ANN THORAC SURG, V23, P348, DOI 10.1016/S0003-4975(10)64139-2
   JARETSKI A, 1975, JUN ANN M MYASTH GRA
   KLINGEN G, 1977, ANN THORAC SURG, V23, P342, DOI 10.1016/S0003-4975(10)64138-0
   PAPATESTAS AE, 1975, SURG GYNECOL OBSTET, V140, P535
   RUBIN JW, 1981, AM SURGEON, V47, P152
NR 5
TC 13
Z9 13
U1 0
U2 0
PU ELSEVIER SCIENCE INC
PI NEW YORK
PA 655 AVENUE OF THE AMERICAS, NEW YORK, NY 10010
SN 0003-4975
J9 ANN THORAC SURG
JI Ann. Thorac. Surg.
PY 1982
VL 34
IS 4
BP 473
EP 474
DI 10.1016/S0003-4975(10)61416-6
PG 2
WC Cardiac & Cardiovascular Systems; Respiratory System; Surgery
WE Science Citation Index Expanded (SCI-EXPANDED)
SC Cardiovascular System & Cardiology; Respiratory System; Surgery
GA PL743
UT WOS:A1982PL74300021
PM 7138118
DA 2022-10-25
ER

PT J
AU RONTAL, M
   LEUCHTER, W
   RONTAL, E
   ROLNICK, M
AF RONTAL, M
   LEUCHTER, W
   RONTAL, E
   ROLNICK, M
TI VOICE SPECTROGRAPHY IN EVALUATION OF MYASTHENIA-GRAVIS OF LARYNX
SO ANNALS OF OTOLOGY RHINOLOGY AND LARYNGOLOGY
LA English
DT Article
C1 WILLIAM BEAUMONT HOSP,DEPT SPEECH & LANGUAGE PATHOL,ROYAL OAK,MI 48072.
   UNIV MICHIGAN,SINAI HOSP,SCH MED,DEPT OTORHINOLARYNGOL,ANN ARBOR,MI 48104.
CR ARONSON ER, 1971, J SPEECH HEAR DISORD, V36, P115
   DRACHMAN DB, 1978, NEW ENGL J MED, V298, P186, DOI 10.1056/NEJM197801262980404
   DRACHMAN DB, 1978, NEW ENGL J MED, V298, P136, DOI 10.1056/NEJM197801192980305
   GROB D, 1958, J Chronic Dis, V8, P536, DOI 10.1016/0021-9681(58)90009-2
   HOROWITZ SH, 1976, NEUROLOGY, V26, P410, DOI 10.1212/WNL.26.5.410
   MAXWELL S, 1969, LARYNGOSCOPE, V79, P1902, DOI 10.1288/00005537-196911000-00004
   NEIMAN RF, 1975, ARCH OTOLARYNGOL, V101, P569
   RONTAL E, 1975, LARYNGOSCOPE, V85, P47, DOI 10.1288/00005537-197501000-00004
   RONTAL E, 1972, ANN OTOL RHINOL LARY, V84, P662
   STUART WD, 1965, LARYNGOSCOPE, V75, P112
NR 10
TC 10
Z9 10
U1 0
U2 0
PU ANNALS PUBL CO
PI ST LOUIS
PA 4507 LACLEDE AVE, ST LOUIS, MO 63108
SN 0003-4894
J9 ANN OTO RHINOL LARYN
JI Ann. Otol. Rhinol. Laryngol.
PY 1978
VL 87
IS 5
BP 722
EP 728
DI 10.1177/000348947808700519
PG 7
WC Otorhinolaryngology
WE Science Citation Index Expanded (SCI-EXPANDED); Social Science Citation Index (SSCI)
SC Otorhinolaryngology
GA FT800
UT WOS:A1978FT80000019
PM 718069
DA 2022-10-25
ER

PT J
AU CHAN, K
   CALVEY, TN
AF CHAN, K
   CALVEY, TN
TI PLASMA CONCENTRATION OF PYRIDOSTIGMINE AND EFFECTS IN MYASTHENIA-GRAVIS
SO CLINICAL PHARMACOLOGY & THERAPEUTICS
LA English
DT Article
C1 UNIV LIVERPOOL,DEPT PHARMACOL,LIVERPOOL L69 3BX,ENGLAND.
   UNIV LIVERPOOL,DEPT PHARMACOL & THERAPEUT,LIVERPOOL L69 3BX,LANCASHIRE,ENGLAND.
CR BOWMAN WC, 1972, INT ENCYCLOPEDIA PHA, V2, P429
   CALVEY TN, 1977, CLIN PHARMACOL THER, V21, P187
   CHAN K, 1976, J CHROMATOGR, V120, P349, DOI 10.1016/S0021-9673(76)80012-X
   GREENE R, 1969, MYASTHENIA GRAVIS, P135
   Harvey AM, 1941, B JOHNS HOPKINS HOSP, V69, P1
   OZDEMIR C, 1971, ANN NY ACAD SCI, V183, P287, DOI 10.1111/j.1749-6632.1971.tb30759.x
   SLOMIC AHMED, 1968, BRAIN RES, V10, P1
NR 7
TC 10
Z9 11
U1 0
U2 1
PU MOSBY-YEAR BOOK INC
PI ST LOUIS
PA 11830 WESTLINE INDUSTRIAL DR, ST LOUIS, MO 63146-3318
SN 0009-9236
J9 CLIN PHARMACOL THER
JI Clin. Pharmacol. Ther.
PY 1977
VL 22
IS 5
BP 596
EP 601
PG 6
WC Pharmacology & Pharmacy
WE Science Citation Index Expanded (SCI-EXPANDED)
SC Pharmacology & Pharmacy
GA EB817
UT WOS:A1977EB81700015
PM 199393
DA 2022-10-25
ER

PT J
AU BASHUK, RG
   KRENDEL, DA
AF BASHUK, RG
   KRENDEL, DA
TI MYASTHENIA-GRAVIS PRESENTING AS WEAKNESS AFTER MAGNESIUM ADMINISTRATION
SO MUSCLE & NERVE
LA English
DT Article
C1 EMORY UNIV, SCH MED, DEPT NEUROL, ATLANTA, GA 30322 USA.
CR COHEN BA, 1976, OBSTET GYNECOL, V48, pS35
   DELCASTILLO J, 1954, J PHYSIOL-LONDON, V124, P370, DOI 10.1113/jphysiol.1954.sp005114
   DONALDSON JO, 1986, CLIN NEUROPHARMACOL, V9, P37, DOI 10.1097/00002826-198602000-00003
   GEORGE WK, 1962, LANCET, V2, P561
   GUTMANN L, 1973, NEUROLOGY, V23, P977, DOI 10.1212/WNL.23.9.977
   LAYZER RB, 1985, NEUROMUSCULAR MANIFE, P62
   MORDES JP, 1977, PHARMACOL REV, V29, P273
   PRITCHARD JA, 1979, J REPROD MED, V23, P107
   STREIB EW, 1977, ANN NEUROL, V2, P175, DOI 10.1002/ana.410020221
   SWIFT TR, 1979, MUSCLE NERVE, V2, P295, DOI 10.1002/mus.880020409
   SWIFT TR, 1981, MUSCLE NERVE, V4, P334, DOI 10.1002/mus.880040410
NR 11
TC 30
Z9 32
U1 0
U2 1
PU WILEY
PI HOBOKEN
PA 111 RIVER ST, HOBOKEN 07030-5774, NJ USA
SN 0148-639X
EI 1097-4598
J9 MUSCLE NERVE
JI Muscle Nerve
PD AUG
PY 1990
VL 13
IS 8
BP 708
EP 712
DI 10.1002/mus.880130808
PG 5
WC Clinical Neurology; Neurosciences
WE Science Citation Index Expanded (SCI-EXPANDED)
SC Neurosciences & Neurology
GA DP526
UT WOS:A1990DP52600007
PM 2385256
DA 2022-10-25
ER

PT J
AU LLOYD, JM
   MITCHELL, RG
AF LLOYD, JM
   MITCHELL, RG
TI MYASTHENIA-GRAVIS AS A CAUSE OF FACIAL-PAIN
SO ORAL SURGERY ORAL MEDICINE ORAL PATHOLOGY ORAL RADIOLOGY AND ENDODONTICS
LA English
DT Article
RP LLOYD, JM (corresponding author), BIRMINGHAM DENT HOSP,ST CHADS QUEENSWAY,BIRMINGHAM B4 6NN,ENGLAND.
CR BERRY D C, 1969, British Dental Journal, V127, P170
   BOTTOMLEY WK, 1977, J PROSTHET DENT, V38, P609, DOI 10.1016/0022-3913(77)90003-8
   LINDSTROM JM, 1976, NEUROLOGY, V26, P1054, DOI 10.1212/WNL.26.11.1054
   MASON DK, 1964, DENT PRACT, V15, P23
   ROBINSON CLN, 1983, ANN ROY COLL SURG, V65, P145
   SIMPSON JA, 1982, PRACTITIONER, V226, P1045
   SPICER G H, 1965, Dent Surv, V41, P56
   VINCENT A, 1980, PHYSIOL REV, V60, P756, DOI 10.1152/physrev.1980.60.3.756
   VINCENT A, 1982, CLIN EXP IMMUNOL, V49, P257
NR 9
TC 4
Z9 4
U1 0
U2 1
PU MOSBY-YEAR BOOK INC
PI ST LOUIS
PA 11830 WESTLINE INDUSTRIAL DR, ST LOUIS, MO 63146-3318
SN 1079-2104
J9 ORAL SURG ORAL MED O
JI Oral Surg. Oral Med. Oral Pathol. Oral Radiol. Endod.
PD JUL
PY 1988
VL 66
IS 1
BP 45
EP 46
DI 10.1016/0030-4220(88)90065-5
PG 2
WC Dentistry, Oral Surgery & Medicine
WE Science Citation Index Expanded (SCI-EXPANDED)
SC Dentistry, Oral Surgery & Medicine
GA P2131
UT WOS:A1988P213100011
PM 3043309
DA 2022-10-25
ER

PT J
AU RICHARDS, I
   HARRISON, R
   LUNT, GG
   BOWEN, JG
AF RICHARDS, I
   HARRISON, R
   LUNT, GG
   BOWEN, JG
TI DECREASED AUTOLOGOUS MIXED LYMPHOCYTE-REACTION IN MYASTHENIA-GRAVIS
SO JOURNAL OF CLINICAL & LABORATORY IMMUNOLOGY
LA English
DT Article
C1 UNIV BATH,DEPT BIOCHEM,BATH BA2 7AY,AVON,ENGLAND.
   BOOTS CO LTD,NOTTINGHAM NG2 3AA,ENGLAND.
CR ABDOU NI, 1974, NEW ENGL J MED, V291, P1271, DOI 10.1056/NEJM197412122912403
   ARMSTRONG RM, 1973, NEUROLOGY, V23, P1078, DOI 10.1212/WNL.23.10.1078
   BEHAN PO, 1980, J NEUROL NEUROSUR PS, V43, P611, DOI 10.1136/jnnp.43.7.611
   BERNHARD MI, 1980, J IMMUNOL, V124, P964
   BERRIH S, 1981, CLIN EXP IMMUNOL, V45, P1
   BIRNBAUM G, 1981, ANN NEUROL, V9, P439, DOI 10.1002/ana.410090505
   BOYUM A, 1968, SCAND J CLIN LAB INV, VS 21, P77
   CARTER B, 1981, ANN CLIN BIOCHEM, V18, P146, DOI 10.1177/000456328101800304
   CONTITRONCONI BM, 1979, NEUROLOGY, V29, P496, DOI 10.1212/WNL.29.4.496
   DAVEY FR, 1984, TISSUE ANTIGENS, V24, P98, DOI 10.1111/j.1399-0039.1984.tb02112.x
   DOCK NL, 1980, CLIN IMMUNOL IMMUNOP, V17, P123, DOI 10.1016/0090-1229(80)90080-X
   DROPCHO EJ, 1981, ANN NEUROL, V11, P456
   ENGLEMAN EG, 1980, J CLIN INVEST, V66, P149, DOI 10.1172/JCI109828
   GREENBERG SJ, 1984, J IMMUNOL, V132, P1229
   HAFLER DA, 1985, J NEUROIMMUNOL, V9, P339, DOI 10.1016/S0165-5728(85)80034-5
   HAMMARSTROM L, 1975, CLIN EXP IMMUNOL, V21, P202
   HARFAST B, 1981, CLIN IMMUNOL IMMUNOP, V20, P336, DOI 10.1016/0090-1229(81)90144-6
   HARRISON R, 1986, CLIN NEUROCHEMISTRY, V2, P59
   HUANG SW, 1977, J NEUROL NEUROSUR PS, V40, P1053, DOI 10.1136/jnnp.40.11.1053
   HUBER C, 1982, J EXP MED, V155, P1222, DOI 10.1084/jem.155.4.1222
   INDIVERI F, 1985, CELL IMMUNOL, V92, P210, DOI 10.1016/0008-8749(85)90002-4
   INNES JB, 1979, J CLIN INVEST, V64, P1608, DOI 10.1172/JCI109622
   JAMES SP, 1980, J CLIN INVEST, V66, P1305, DOI 10.1172/JCI109982
   KALDEN JR, 1976, ANN NY ACAD SCI, V274, P421, DOI 10.1111/j.1749-6632.1976.tb47703.x
   KALDEN JR, 1983, BEHRING I MITT, V72, P193
   KAPLAN ME, 1974, J IMMUNOL METHODS, V5, P131, DOI 10.1016/0022-1759(74)90003-9
   KAWANAMI S, 1979, J NEUROL NEUROSUR PS, V42, P734, DOI 10.1136/jnnp.42.8.734
   KELLEY RE, 1981, ANN NY ACAD SCI, V377, P403, DOI 10.1111/j.1749-6632.1981.tb33748.x
   KOETHE SM, 1981, ANN NY ACAD SCI, V377, P447, DOI 10.1111/j.1749-6632.1981.tb33752.x
   KOTANI H, 1984, CLIN EXP IMMUNOL, V56, P390
   KUNTZ MM, 1979, J CLIN INVEST, V63, P151, DOI 10.1172/JCI109270
   LINDSTROM J, 1977, CLIN IMMUNOL IMMUNOP, V7, P36, DOI 10.1016/0090-1229(77)90027-7
   LISAK RP, 1975, J NEUROL NEUROSUR PS, V38, P521, DOI 10.1136/jnnp.38.6.521
   LISAK RP, 1982, MYASTHENIA GRAVIS
   MISCHAK RP, 1981, ANN NY ACAD SCI, V377, P436, DOI 10.1111/j.1749-6632.1981.tb33751.x
   MIYASAKA N, 1980, J CLIN INVEST, V66, P928, DOI 10.1172/JCI109960
   NAIDES SJ, 1985, CLIN IMMUNOL IMMUNOP, V34, P216, DOI 10.1016/0090-1229(85)90026-1
   OSSERMAN KE, 1971, MT SINAI J MED, V38, P497
   SAGAR HJ, 1980, J NEUROL NEUROSUR PS, V43, P971, DOI 10.1136/jnnp.43.11.971
   SAKANE T, 1983, J IMMUNOL, V131, P753
   SAKANE T, 1978, P NATL ACAD SCI USA, V75, P3464, DOI 10.1073/pnas.75.7.3464
   SALZNER HJ, 1981, ANN NY ACAD SCI, V377, P838, DOI 10.1111/j.1749-6632.1981.tb33793.x
   SASAZUKI T, 1983, IMMUNOL REV, V70, P51, DOI 10.1111/j.1600-065X.1983.tb00709.x
   SHINOMIYA N, 1984, CLIN IMMUNOL IMMUNOP, V33, P182, DOI 10.1016/0090-1229(84)90073-4
   SHORE A, 1979, NEW ENGL J MED, V301, P625, DOI 10.1056/NEJM197909203011202
   SIMPSON JA, 1976, ANN NY ACAD SCI, V274, P382, DOI 10.1111/j.1749-6632.1976.tb47699.x
   SMITH JB, 1982, CLIN EXP IMMUNOL, V48, P155
   STASTNY P, 1983, IMMUNOL REV, V70, P113, DOI 10.1111/j.1600-065X.1983.tb00712.x
   STEINBERG AD, 1984, IMMUNOL TODAY, V5, P13, DOI 10.1016/0167-5699(84)90058-6
   SZOBOR A, 1976, ACTA MED HUNG, V33, P25
   VINCENT A, 1980, PHYSIOL REV, V60, P757
   WIJERMANS P, 1980, J IMMUNOL, V124, P1977
   ZILKO PJ, 1979, CLIN IMMUNOL IMMUNOP, V14, P222, DOI 10.1016/0090-1229(79)90143-0
NR 53
TC 4
Z9 4
U1 0
U2 0
PU TEVIOT-KIMPTON PUBLICATIONS
PI EDINBURGH
PA 82 GREAT KING STREET, EDINBURGH EH3 6QU, MIDLOTHIAN, SCOTLAND
SN 0141-2760
J9 J CLIN LAB IMMUNOL
JI J. Clin. Lab. Immunol.
PD MAY
PY 1986
VL 20
IS 1
BP 15
EP 21
PG 7
WC Immunology; Medical Laboratory Technology
WE Science Citation Index Expanded (SCI-EXPANDED)
SC Immunology; Medical Laboratory Technology
GA C7352
UT WOS:A1986C735200004
PM 2942690
DA 2022-10-25
ER

PT J
AU CORBEEL, L
   LACQUET, A
   CASTEELSVANDAELE, M
   MELCHIOR, S
   IGODTAMEYE, L
AF CORBEEL, L
   LACQUET, A
   CASTEELSVANDAELE, M
   MELCHIOR, S
   IGODTAMEYE, L
TI MYASTHENIA-GRAVIS, CLINICAL FINDINGS BEFORE AND AFTER THYMECTOMY
SO ACTA PAEDIATRICA BELGICA
LA English
DT Article
RP CORBEEL, L (corresponding author), KINDERZIEKENHUIS GASTHIUSBERG,B-3000 LEUVEN,BELGIUM.
NR 0
TC 0
Z9 0
U1 0
U2 0
PU PUBL ACTA MEDICA BELG
PI BRUSSELS
PA 43 RUE DES CHAMPS-ELYSEES, B-1050 BRUSSELS, BELGIUM
SN 0001-6535
J9 ACTA PAEDIATR BELG
PY 1978
VL 31
IS 2
BP 95
EP 97
PG 3
WC Pediatrics
WE Science Citation Index Expanded (SCI-EXPANDED)
SC Pediatrics
GA FF856
UT WOS:A1978FF85600006
PM 685686
DA 2022-10-25
ER

PT J
AU Stickler, DE
   Stickler, LL
AF Stickler, David E.
   Stickler, Laura L.
TI Single-fiber electromyography during menstrual exacerbation and
   ovulatory suppression in MuSK antibody-positive myasthenia gravis
SO MUSCLE & NERVE
LA English
DT Article
DE electromyography; estrogen; jitter; menstrual; MuSK
ID SEX-HORMONES; T-CELLS; EXPRESSION
AB We report a patient with muscle-specific tyrosine kinase (MuSK) anti body-positive myasthenia gravis who experienced worsening of myasthenic weakness associated with alterations in estrogen and progesterone levels during the administration of oral contraceptive therapy. Single-fiber electromyography was performed to document changes in neuromuscular transmission associated with the clinical exacerbation and subsequent resolution of the menstrual exacerbation and clinical improvement experienced with continuous monophasic oral contraceptive therapy. The potential long-term benefit of ovulatory suppression in MuSK anti body-positive myasthenia gravis is discussed.
C1 Med Univ S Carolina, Div Neurol, Dept Neurosci, Charleston, SC 29464 USA.
   Med Univ S Carolina, Dept Obstet & Gynecol, Charleston, SC 29425 USA.
RP Stickler, DE (corresponding author), Med Univ S Carolina, Div Neurol, Dept Neurosci, 96 Jonathan Lucas St,Clin Sci Bldg,Suite 307,POB, Charleston, SC 29464 USA.
EM stickle@musc.edu
CR Buggage RR, 2003, IMMUNOL INVEST, V32, P259, DOI 10.1081/IMM-120025105
   FRENKEL M, 1964, ARCH NEUROL-CHICAGO, V11, P613, DOI 10.1001/archneur.1964.00460240045006
   Ito A, 2002, CLIN IMMUNOL, V102, P275, DOI 10.1006/clim.2001.5175
   Leker RR, 1998, J NEUROL SCI, V156, P107, DOI 10.1016/S0022-510X(98)00031-8
   Leker RR, 2000, EUR J NEUROL, V7, P203, DOI 10.1046/j.1468-1331.2000.00042.x
   MERI H, 1986, BRAIN RES, V385, P193
   Polanczyk MJ, 2006, J NEUROSCI RES, V84, P370, DOI 10.1002/jnr.20881
   Sanders DB, 2003, ANN NY ACAD SCI, V998, P440, DOI 10.1196/annals.1254.057
   Stickler DE, 2005, CLIN NEUROPHYSIOL, V116, P2065, DOI 10.1016/j.clinph.2005.06.003
   VACCA J B, 1957, Mo Med, V54, P337
   Verthelyi D, 2000, IMMUNOLOGY, V100, P384, DOI 10.1046/j.1365-2567.2000.00047.x
   VIJAYAN N, 1977, J NEUROL NEUROSUR PS, V40, P1060, DOI 10.1136/jnnp.40.11.1060
NR 12
TC 10
Z9 11
U1 0
U2 2
PU JOHN WILEY & SONS INC
PI HOBOKEN
PA 111 RIVER ST, HOBOKEN, NJ 07030 USA
SN 0148-639X
J9 MUSCLE NERVE
JI Muscle Nerve
PD JUN
PY 2007
VL 35
IS 6
BP 808
EP 811
DI 10.1002/mus.20734
PG 4
WC Clinical Neurology; Neurosciences
WE Science Citation Index Expanded (SCI-EXPANDED)
SC Neurosciences & Neurology
GA 171WQ
UT WOS:000246766500017
PM 17221882
DA 2022-10-25
ER

PT J
AU Brodsky, MC
AF Brodsky, Michael C.
TI Myasthenic ptosis with synkinetic override in a child with congenital
   oculomotor nerve palsy
SO JOURNAL OF AAPOS
LA English
DT Article
AB Congenital myasthenia gravis usually involves the ocular motor system in predictable ways. The purpose of this report is to describe a child who had a congenital oculomotor nerve palsy with aberrant regeneration and fatigable ptosis associated with congenital myasthenia gravis. During periods of levator fatigability, gaze activation of the ipsilateral superior or medial rectus muscles produced instantaneous levator retraction with no fatigability. The ability of this child's synkinetic neuromuscular connections to override her myasthenic levator fatigability may provide insight into the establishment of normal and abnormal neuromuscular connections in the setting of congenital myasthenia gravis.
C1 Univ Arkansas Med Sci, Dept Ophthalmol, Little Rock, AR 72205 USA.
   Univ Arkansas Med Sci, Dept Pediat, Little Rock, AR 72205 USA.
RP Brodsky, MC (corresponding author), Arkansas Childrens Hosp, 800 Marshall St, Little Rock, AR 72202 USA.
EM brodskymichaelc@uams.edu
CR ANDREWS PI, 1993, NEUROLOGY, V43, P977, DOI 10.1212/WNL.43.5.977
   ENGLE AG, 1999, ARCH NEUROL-CHICAGO, V56, P163
   HAMED LM, 1991, OPHTHALMOLOGY, V98, P708
   Harper CM, 2004, SEMIN NEUROL, V24, P111, DOI 10.1055/s-2004-829592
   Leigh R., 1999, NEUROLOGY EYE MOVEME
NR 5
TC 1
Z9 1
U1 0
U2 0
PU MOSBY, INC
PI ST LOUIS
PA 11830 WESTLINE INDUSTRIAL DR, ST LOUIS, MO 63146-3318 USA
SN 1091-8531
J9 J AAPOS
JI J. AAPOS
PD OCT
PY 2006
VL 10
IS 5
BP 484
EP 485
DI 10.1016/j.jaapos.2006.06.017
PG 2
WC Ophthalmology; Pediatrics
WE Science Citation Index Expanded (SCI-EXPANDED)
SC Ophthalmology; Pediatrics
GA 104ZG
UT WOS:000241998500025
PM 17070490
DA 2022-10-25
ER

PT J
AU KRESPI, YP
   HAREL, G
   NASH, M
AF KRESPI, YP
   HAREL, G
   NASH, M
TI THE TRANSCERVICAL APPROACH TO THE SUPERIOR MEDIASTINUM
SO OTOLARYNGOLOGY-HEAD AND NECK SURGERY
LA English
DT Article
ID MYASTHENIA-GRAVIS; THYMECTOMY
AB We describe our experience with the transcervical approach for the surgical treatment of nonthyroidal superior mediastinal masses. With careful patient selection, proper preoperative workup, and proper operative positioning and technique, the entire superior mediastinum may be explored, thus avoiding the significant morbidity associated with the transsternal route. The transcervical approach requires a thorough knowledge of the surgical anatomy. Nine patients underwent transcervical exploration of the superior mediastinum. The indications included parathyroid adenoma, thymoma, congenital cyst, hemangioma, adenocarcinoma, and thymectomy for myasthenia gravis. We specifically discuss the role of thymectomy in the treatment of myasthenia gravis.
C1 SUNY STONY BROOK,DEPT OTOLARYNGOL,STONY BROOK,NY 11794.
   SUNY DOWNSTATE MED CTR,DEPT OTOLARYNGOL,BROOKLYN,NY.
OI Krespi, Yosef/0000-0003-4994-2667
CR BUCKINGHAM JM, 1976, ANN SURG, V184, P453, DOI 10.1097/00000658-197610000-00008
   CALCATERRA T C, 1972, Transactions of the American Academy of Ophthalmology and Oto-Laryngology, V76, P308
   COOPER JD, 1988, ANN THORAC SURG, V45, P242, DOI 10.1016/S0003-4975(10)62457-5
   ENGEL WK, 1974, ANN INTERN MED, V81, P225, DOI 10.7326/0003-4819-81-2-225
   FLACKE W, 1973, NEW ENGL J MED, V288, P27, DOI 10.1056/NEJM197301042880107
   GALUKNER SL, 1977, ANN THORAC SURG, V23, P348
   HUANG HM, 1988, SURG GYNECOL OBSTET, V166, P436
   JARETZKI A, 1977, ANN THORAC SURG, V24, P120, DOI 10.1016/S0003-4975(10)63720-4
   JARETZKI A, 1978, T AM NEUROL ASSOC, V103, P288
   KIRSCHNER PA, 1969, J AMER MED ASSOC, V209, P906, DOI 10.1001/jama.209.6.906
   KLINGEN G, 1977, ANN THORAC SURG, V23, P342, DOI 10.1016/S0003-4975(10)64138-0
   PAPATESTAS AE, 1981, ANN NY ACAD SCI, V377, P766, DOI 10.1111/j.1749-6632.1981.tb33774.x
   PAPATESTAS AE, 1975, SURG GYNECOL OBSTET, V140, P535
   PAPATESTAS AE, 1971, AM J MED, V50, P465, DOI 10.1016/0002-9343(71)90336-6
   PENN AS, 1984, MERRITTS TXB NEUROLO, P561
   RAVITS J, 1988, POSTGRAD MED, V83, P219, DOI 10.1080/00325481.1988.11700114
   WAIN JC, 1990, EAR NOSE THROAT J, V69, P582
NR 17
TC 1
Z9 1
U1 0
U2 0
PU MOSBY-YEAR BOOK INC
PI ST LOUIS
PA 11830 WESTLINE INDUSTRIAL DR, ST LOUIS, MO 63146-3318
SN 0194-5998
J9 OTOLARYNG HEAD NECK
JI Otolaryngol. Head Neck Surg.
PD JUL
PY 1992
VL 107
IS 1
BP 7
EP 13
DI 10.1177/019459989210700102
PG 7
WC Otorhinolaryngology; Surgery
WE Science Citation Index Expanded (SCI-EXPANDED)
SC Otorhinolaryngology; Surgery
GA JD621
UT WOS:A1992JD62100002
PM 1528606
DA 2022-10-25
ER

PT J
AU Rodolico, C
   Pastura, C
   Sinicropi, S
   Girlanda, P
   Toscano, A
   Messina, C
   Vita, G
AF Rodolico, C
   Pastura, C
   Sinicropi, S
   Girlanda, P
   Toscano, A
   Messina, C
   Vita, G
TI Juvenile limb-girdle myasthenia gravis
SO NEUROPEDIATRICS
LA English
DT Article
DE juvenile; limb-girdle myasthenia
ID CHILDHOOD; ONSET
AB Limb-girdle myasthenia is a rare disorder which includes familial and autoimmune forms. Myasthenia gravis is an uncommon disease in children and its diagnosis may be difficult. We report here five cases of autoimmune juvenile LGM starting before the age of 16 years with attention to clinical diagnostic difficulties, evolution, laboratory and instrumental data as well as response to treatment. Diagnosis of limb-girdle myasthenia requires a strong index of suspicion also in childhood. We suggest that this form be suspected in children with unclassifiable myopathy, mostly affecting deltoid muscles and lower extremities.
C1 AOU G Martino, Dept Neurosci Psychiat & Anaesthesiol, I-98125 Messina, Italy.
RP Rodolico, C (corresponding author), AOU G Martino, Dept Neurosci Psychiat & Anaesthesiol, Via C Valeria, I-98125 Messina, Italy.
EM crodolico@unime.it
OI Vita, Giuseppe/0000-0002-5204-7826; RODOLICO,
   Carmelo/0000-0003-2543-6356; GIRLANDA, Paolo/0000-0002-7152-2290
CR Andrews PI, 1998, ANN NY ACAD SCI, V841, P789, DOI 10.1111/j.1749-6632.1998.tb11020.x
   ANDREWS PI, 1994, NEUROLOGY, V44, P1208, DOI 10.1212/WNL.44.7.1208
   Anlar B, 1996, ACTA PAEDIATR, V85, P838, DOI 10.1111/j.1651-2227.1996.tb14162.x
   Anlar B, 2003, NEUROPEDIATRICS, V34, P110
   AZULAY JP, 1994, REV NEUROL, V150, P377
   BATOCCHI AP, 1990, EUR J PEDIATR, V150, P66, DOI 10.1007/BF01959485
   Essa M, 2003, EUR J CARDIO-THORAC, V24, P187, DOI 10.1016/S1010-7940(03)00299-9
   Evoli A, 1998, NEUROMUSCULAR DISORD, V8, P561, DOI 10.1016/S0960-8966(98)00077-7
   Furui E, 1997, MUSCLE NERVE, V20, P599, DOI 10.1002/(SICI)1097-4598(199705)20:5<599::AID-MUS9>3.0.CO;2-4
   MCQUILLEN MP, 1966, BRAIN, V89, P121, DOI 10.1093/brain/89.1.121
   MERIGGIOLI MN, 2004, NEUROMUSCULAR JUNCTI, P101
   OH SJ, 1992, NEUROLOGY, V42, P1153, DOI 10.1212/WNL.42.6.1153
   RAMELLI GP, 1995, EUR J CARDIO-THORAC, V9, P461
   Rodolico C, 2002, NEUROMUSCULAR DISORD, V12, P964, DOI 10.1016/S0960-8966(02)00137-2
   Sieb JP, 1996, NEUROMUSCULAR DISORD, V6, P115, DOI 10.1016/0960-8966(95)00034-8
   SNEAD OC, 1980, NEUROLOGY, V30, P732, DOI 10.1212/WNL.30.7.732
   Vasant A, 1994, J Assoc Physicians India, V42, P601
   VIAL C, 1991, ARCH NEUROL-CHICAGO, V48, P847, DOI 10.1001/archneur.1991.00530200089024
NR 18
TC 3
Z9 3
U1 0
U2 1
PU GEORG THIEME VERLAG KG
PI STUTTGART
PA RUDIGERSTR 14, D-70469 STUTTGART, GERMANY
SN 0174-304X
J9 NEUROPEDIATRICS
JI Neuropediatrics
PD DEC
PY 2005
VL 36
IS 6
BP 353
EP 356
DI 10.1055/s-2005-872879
PG 4
WC Clinical Neurology; Pediatrics
WE Science Citation Index Expanded (SCI-EXPANDED)
SC Neurosciences & Neurology; Pediatrics
GA 011BP
UT WOS:000235242900002
PM 16429374
DA 2022-10-25
ER

PT J
AU Lazaridis, K
   Baltatzidou, V
   Tektonidis, N
   Tzartos, SJ
AF Lazaridis, Konstantinos
   Baltatzidou, Vasiliki
   Tektonidis, Nikolaos
   Tzartos, Socrates J.
TI Antigen-specific immunoadsorption of MuSK autoantibodies as a treatment
   of MuSK-induced experimental autoimmune myasthenia gravis
SO JOURNAL OF NEUROIMMUNOLOGY
LA English
DT Article
DE Myasthenia gravis; Muscle specific kinase; Immunoadsorption; Therapy;
   Antibodies; Autoantibodies; Experimental autoimmune myasthenia gravis
ID TYROSINE KINASE MUSK; ACETYLCHOLINE-RECEPTOR; IGG4 AUTOANTIBODIES;
   PLASMA-EXCHANGE; EAMG MODEL; PROTEIN 4; APHERESIS; PLASMAPHERESIS;
   IMMUNIZATION; COMPLEMENT
AB Myasthenia gravis (MG) is an autoimmune disease affecting the neuromuscular junction. Approximately 9% of MG patients have autoantibodies targeting the muscle specific kinase (MuSK), and are challenging therapeutically, since they often present with more severe symptoms. A useful therapy is plasmapheresis, but it is highly non-specific. Antigen-specific immunoadsorption would only remove the pathogenic autoantibodies, minimizing the possible side effects and maximizing the benefit. We used rats with human MuSK-induced experimental autoimmune MG to perform antigen-specific immunoadsorptions, and found it very effective, resulting in a dramatic autoantibody titer decrease, while immunoadsorbed, but not mock-treated, animals showed an significant improvement of their clinical symptoms. Overall, the procedure was efficient, supporting its application for MG treatment.
C1 [Lazaridis, Konstantinos; Baltatzidou, Vasiliki; Tektonidis, Nikolaos; Tzartos, Socrates J.] Hellenic Pasteur Inst, 127 V Sofias Ave, GR-11521 Athens, Greece.
   [Tzartos, Socrates J.] Tzartos NeuroDiagnost, Athens, Greece.
RP Lazaridis, K; Tzartos, SJ (corresponding author), Hellenic Pasteur Inst, 127 V Sofias Ave, GR-11521 Athens, Greece.
EM klazaridis@pasteur.gr; stzartos@gmail.com
RI Lazaridis, Konstantinos/AAB-2761-2022
OI Lazaridis, Konstantinos/0000-0003-4386-2578
FU Association Francaise contre les Myopathies (AFM) [80077]; Animal House
   Unit of the Hellenic Pasteur Institute
FX This work was supported by grants from the Association Francaise contre
   les Myopathies (AFM, Grant No. 80077). The authors wish to thank Dr. N
   Trakas for his invaluable aid in the production of the MuSK ECD and MuSK
   antibody assays, and the Animal House Unit of the Hellenic Pasteur
   Institute for their support.
CR Aoyama Y, 2011, EUR J DERMATOL, V21, P58, DOI [10.1684/ejd.2010.1169, 10.1684/ejd.2011.1169]
   Baggi F, 2008, J NEUROIMMUNOL, V201, P104, DOI 10.1016/j.jneuroim.2008.05.026
   Blaha M, 2010, J BIOMED BIOTECHNOL, DOI 10.1155/2010/419520
   Burden SJ, 2013, CSH PERSPECT BIOL, V5, DOI 10.1101/cshperspect.a009167
   Clifford KM, 2019, MUSCLE NERVE, V59, P404, DOI 10.1002/mus.26404
   Cole BK, 2010, HYPERTENSION, V55, P715, DOI 10.1161/HYPERTENSIONAHA.109.148049
   DeChiara TM, 1996, CELL, V85, P501, DOI 10.1016/S0092-8674(00)81251-9
   Evoli A, 2003, BRAIN, V126, P2304, DOI 10.1093/brain/awg223
   Gajdos P, 1997, ANN NEUROL, V41, P789, DOI 10.1002/ana.410410615
   Gilhus NE, 2019, NAT REV DIS PRIMERS, V5, DOI 10.1038/s41572-019-0079-y
   Guptill JT, 2011, MUSCLE NERVE, V44, P36, DOI 10.1002/mus.22006
   Higuchi O, 2011, ANN NEUROL, V69, P418, DOI 10.1002/ana.22312
   Hoch W, 2001, NAT MED, V7, P365, DOI 10.1038/85520
   Huijbers MG, 2013, P NATL ACAD SCI USA, V110, P20783, DOI 10.1073/pnas.1313944110
   Klooster R, 2012, BRAIN, V135, P1081, DOI 10.1093/brain/aws025
   Koneczny I, 2017, J AUTOIMMUN, V77, P104, DOI 10.1016/j.jaut.2016.11.005
   Koneczny I, 2013, PLOS ONE, V8, DOI 10.1371/journal.pone.0080695
   Kuks JBM, 1998, TRANSFUS SCI, V19, P129, DOI 10.1016/S0955-3886(98)00022-8
   Lagoumintzis G, 2014, J NEUROIMMUNOL, V267, P1, DOI 10.1016/j.jneuroim.2013.11.001
   Lazaridis K, 2015, J NEUROIMMUNOL, V278, P19, DOI 10.1016/j.jneuroim.2014.12.001
   Lazaridis K, 2017, J NEUROIMMUNOL, V312, P24, DOI 10.1016/j.jneuroim.2017.09.001
   Lazaridis K, 2017, J NEUROIMMUNOL, V303, P13, DOI 10.1016/j.jneuroim.2016.12.011
   Lazaridis K, 2012, ANN NY ACAD SCI, V1275, P7, DOI 10.1111/j.1749-6632.2012.06788.x
   LINDSTROM JM, 1976, J EXP MED, V144, P726, DOI 10.1084/jem.144.3.726
   Losen M, 2015, EXP NEUROL, V270, P18, DOI 10.1016/j.expneurol.2015.03.010
   MASSON PL, 1993, J AUTOIMMUN, V6, P683, DOI 10.1006/jaut.1993.1057
   McConville J, 2004, ANN NEUROL, V55, P580, DOI 10.1002/ana.20061
   Meriggioli MN, 2009, LANCET NEUROL, V8, P475, DOI 10.1016/S1474-4422(09)70063-8
   Otsuka K, 2015, SCI REP-UK, V5, DOI 10.1038/srep13928
   Pevzner A, 2012, J NEUROL, V259, P427, DOI 10.1007/s00415-011-6194-7
   Ponseti JM, 2009, EXPERT OPIN BIOL TH, V9, P1, DOI [10.1517/14712590802588831, 10.1517/14712590802588831 ]
   Punga AR, 2006, MUSCLE NERVE, V34, P111, DOI 10.1002/mus.20515
   Punga AR, 2011, EXP NEUROL, V230, P207, DOI 10.1016/j.expneurol.2011.04.018
   Reverberi Roberto, 2007, Blood Transfus, V5, P164, DOI 10.2450/2007.0032-07
   Richman DP, 2012, ARCH NEUROL-CHICAGO, V69, P453, DOI 10.1001/archneurol.2011.2200
   Roopenian DC, 2007, NAT REV IMMUNOL, V7, P715, DOI 10.1038/nri2155
   Sarkar Binay Krishna, 2008, Interact Cardiovasc Thorac Surg, V7, P1007, DOI 10.1510/icvts.2007.170894
   Skriapa L, 2014, J NEUROIMMUNOL, V276, P150, DOI 10.1016/j.jneuroim.2014.09.013
   Szczepiorkowski ZM, 2007, J CLIN APHERESIS, V22, P106, DOI 10.1002/jca.20129
   Trakas N, 2011, J NEUROIMMUNOL, V240, P79, DOI 10.1016/j.jneuroim.2011.09.007
   Tuzun E, 2011, MED PRIN PRACT, V20, P581, DOI 10.1159/000330031
   Ulusoy C, 2014, CLIN IMMUNOL, V151, P155, DOI 10.1016/j.clim.2014.02.012
   VERSCHUUREN JJGM, 1990, MUSCLE NERVE, V13, P485, DOI 10.1002/mus.880130604
   Viegas S, 2012, EXP NEUROL, V234, P506, DOI 10.1016/j.expneurol.2012.01.025
   Vincent A., 2016, F1000RES, V5
   VOLKIN RL, 1982, TRANSFUSION, V22, P54, DOI 10.1046/j.1537-2995.1982.22182154218.x
   Yamada C, 2015, J CLIN APHERESIS, V30, P314, DOI 10.1002/jca.21377
   Yeh JH, 2007, J NEUROL SCI, V263, P191, DOI 10.1016/j.jns.2007.05.033
   Zhang B, 2012, ARCH NEUROL-CHICAGO, V69, P445, DOI 10.1001/archneurol.2011.2393
   Zisimopoulou P, 2014, J AUTOIMMUN, V52, P139, DOI 10.1016/j.jaut.2013.12.004
   Zisimopoulou P, 2008, J NEUROIMMUNOL, V200, P133, DOI 10.1016/j.jneuroim.2008.06.002
NR 51
TC 8
Z9 10
U1 1
U2 6
PU ELSEVIER
PI AMSTERDAM
PA RADARWEG 29, 1043 NX AMSTERDAM, NETHERLANDS
SN 0165-5728
EI 1872-8421
J9 J NEUROIMMUNOL
JI J. Neuroimmunol.
PD FEB 15
PY 2020
VL 339
AR 577136
DI 10.1016/j.jneuroim.2019.577136
PG 8
WC Immunology; Neurosciences
WE Science Citation Index Expanded (SCI-EXPANDED)
SC Immunology; Neurosciences & Neurology
GA KH3DZ
UT WOS:000510528000008
PM 31855721
DA 2022-10-25
ER

PT J
AU Marolda, R
   Ruocco, C
   Cordiglieri, C
   Toscani, C
   Antozzi, C
   Mantegazza, R
   Baggi, F
AF Marolda, Roberta
   Ruocco, Chiara
   Cordiglieri, Chiara
   Toscani, Chiara
   Antozzi, Carlo
   Mantegazza, Renato
   Baggi, Fulvio
TI Differential targeting of immune-cells by Pixantrone in experimental
   myasthenia gravis
SO JOURNAL OF NEUROIMMUNOLOGY
LA English
DT Article
DE Pixantrone; Acetylcholine receptor (AChR); Experimental autoimmune
   myasthenia gravis (EAMG); Immunomodulation
ID EXPERIMENTAL ALLERGIC ENCEPHALOMYELITIS; ACETYLCHOLINE-RECEPTOR;
   MULTIPLE-SCLEROSIS; MYCOPHENOLATE-MOFETIL; ANIMAL-MODELS; MITOXANTRONE;
   TOLERANCE; THERAPIES; SEVERITY; ANTIBODY
AB Pixantrone was shown to reduce the severity of clinical manifestation in experimental myasthenia gravis. In the present work we further studied its therapeutic effect. Our results demonstrate that a single administration suppressed AChR-specific immune-responses in primed rats. However, clinical symptoms could be improved only by repeated drug administrations (q7dx6 protocol-8.12 mg/kg); this treatment allowed stable serum drug levels for at least 7 days, as assessed by a functional T-cell bioassay. Pixantrone exerted strong in vitro inhibitory effect only on proliferating T-cells without impairing dendritic cell differentiation and B-cell viability. Our data further demonstrate that Pixantrone is a promising immunosuppressant drug that should be investigated in myasthenia gravis. (C) 2013 Elsevier B.V. All rights reserved.
C1 [Marolda, Roberta; Ruocco, Chiara; Cordiglieri, Chiara; Toscani, Chiara; Baggi, Fulvio] Neurol Inst Carlo Besta, Preclin Neuroimmunol Lab, I-20133 Milan, Italy.
   [Antozzi, Carlo; Mantegazza, Renato] Neurol Inst Carlo Besta, I-20133 Milan, Italy.
RP Baggi, F (corresponding author), Neurol Inst Carlo Besta, Preclin Neuroimmunol Lab, Neurol Unit 4, Via Celoria 11, I-20133 Milan, Italy.
EM baggi@istituto-besta.it
RI Cordiglieri, Chiara/K-2041-2016; Baggi, Fulvio/AAX-4132-2020; Antozzi,
   Carlo/AAB-8787-2019; Cordiglieri, Chiara/AAX-1638-2021; Mantegazza,
   Renato/AAB-7569-2019
OI Cordiglieri, Chiara/0000-0002-2013-0043; Baggi,
   Fulvio/0000-0002-4618-0102; Antozzi, Carlo/0000-0001-9270-5224;
   Cordiglieri, Chiara/0000-0002-2013-0043; Mantegazza,
   Renato/0000-0002-9810-5737; Ruocco, Chiara/0000-0002-6544-2067
FU European Commission (FIGHT-MG project) [HEALTH-F2-2010-242210]; CARIPLO
   Foundation [2009.32550]; Associazione Italiana Miastenia e Malattie
   Immunodegenerative Amici del Besta-Onlus
FX This work was supported in part by European Commission (FIGHT-MG
   project, HEALTH-F2-2010-242210), CARIPLO Foundation (project number
   2009.32550), and Associazione Italiana Miastenia e Malattie
   Immunodegenerative Amici del Besta-Onlus.
CR AHARONOV A, 1977, IMMUNOCHEMISTRY, V14, P129, DOI 10.1016/0019-2791(77)90291-9
   Baggi F, 2004, J IMMUNOL, V172, P2697, DOI 10.4049/jimmunol.172.4.2697
   Baggi F, 2012, ARCH IMMUNOL THER EX, V60, P19, DOI 10.1007/s00005-011-0158-6
   Cavalcante P, 2012, CURR OPIN NEUROL, V25, P621, DOI 10.1097/WCO.0b013e328357a829
   Cavaletti G, 2004, J NEUROIMMUNOL, V151, P55, DOI 10.1016/j.jneuroim.2004.02.008
   Christadoss P, 2000, CLIN IMMUNOL, V94, P75, DOI 10.1006/clim.1999.4807
   Cohen BA, 2004, NEUROLOGY, V63, pS28, DOI 10.1212/WNL.63.12_suppl_6.S28
   Conti-Fine BM, 2006, J CLIN INVEST, V116, P2843, DOI 10.1172/JCI29894
   Conway D, 2010, LANCET NEUROL, V9, P299, DOI 10.1016/S1474-4422(10)70007-7
   Cordiglieri C, 2010, BRAIN, V133, P1930, DOI 10.1093/brain/awq135
   DEISABELLA P, 1995, MOL PHARMACOL, V48, P30
   FAMBROUGH DM, 1973, SCIENCE, V182, P293, DOI 10.1126/science.182.4109.293
   Ghalie RG, 2002, NEUROLOGY, V59, P909, DOI 10.1212/WNL.59.6.909
   Gomez AM, 2012, ANN NY ACAD SCI, V1274, P48, DOI 10.1111/j.1749-6632.2012.06824.x
   Gonsette RE, 2007, EXPERT OPIN PHARMACO, V8, P1103, DOI 10.1517/14656566.8.8.1103
   Hehir MK, 2010, MUSCLE NERVE, V41, P593, DOI 10.1002/mus.21640
   HEINEMANN S, 1977, P NATL ACAD SCI USA, V74, P3090, DOI 10.1073/pnas.74.7.3090
   Im SH, 2001, J IMMUNOL, V166, P6893, DOI 10.4049/jimmunol.166.11.6893
   Janssen SPM, 2008, J NEUROIMMUNOL, V201, P111, DOI 10.1016/j.jneuroim.2008.05.029
   KAO I, 1977, SCIENCE, V196, P527, DOI 10.1126/science.850793
   Karachunski PI, 2000, J IMMUNOL, V164, P5236, DOI 10.4049/jimmunol.164.10.5236
   Kumar V, 2011, CURR NEUROL NEUROSCI, V11, P89, DOI 10.1007/s11910-010-0151-1
   Lindstrom J, 1981, Methods Enzymol, V74 Pt C, P432
   Mantegazza R, 2011, NEUROPSYCH DIS TREAT, V7, P151, DOI 10.2147/NDT.S8915
   Martinelli V, 2011, NEUROLOGY, V77, P1887, DOI 10.1212/WNL.0b013e318238ee00
   Mazzanti B, 2005, J NEUROIMMUNOL, V168, P111, DOI 10.1016/j.jneuroim.2005.07.010
   Nessi V, 2010, J IMMUNOL, V185, P5656, DOI 10.4049/jimmunol.0903183
   Pettengell R, 2012, LANCET ONCOL, V13, P696, DOI 10.1016/S1470-2045(12)70212-7
   Romagnani S, 1997, IMMUNOL TODAY, V18, P263, DOI 10.1016/S0167-5699(97)80019-9
   Souroujon MC, 2010, AUTOIMMUNITY, V43, P446, DOI 10.3109/08916930903518081
   Srokowski TP, 2011, CANCER-AM CANCER SOC, V117, P5067, DOI 10.1002/cncr.26121
   Ubiali F, 2008, J IMMUNOL, V180, P2696, DOI 10.4049/jimmunol.180.4.2696
   Weigle WO, 1997, IMMUNOL TODAY, V18, P533, DOI 10.1016/S0167-5699(97)01151-1
NR 33
TC 5
Z9 5
U1 0
U2 9
PU ELSEVIER SCIENCE BV
PI AMSTERDAM
PA PO BOX 211, 1000 AE AMSTERDAM, NETHERLANDS
SN 0165-5728
J9 J NEUROIMMUNOL
JI J. Neuroimmunol.
PD MAY 15
PY 2013
VL 258
IS 1-2
BP 41
EP 50
DI 10.1016/j.jneuroim.2013.02.021
PG 10
WC Immunology; Neurosciences
WE Science Citation Index Expanded (SCI-EXPANDED)
SC Immunology; Neurosciences & Neurology
GA 143AC
UT WOS:000318837700006
PM 23523328
OA Green Published
DA 2022-10-25
ER

PT J
AU EDAN, G
   LANDGRAF, F
AF EDAN, G
   LANDGRAF, F
TI EXPERIENCE WITH INTRAVENOUS IMMUNOGLOBULIN IN MYASTHENIA-GRAVIS - A
   REVIEW
SO JOURNAL OF NEUROLOGY NEUROSURGERY AND PSYCHIATRY
LA English
DT Article; Proceedings Paper
CT Symposium on Gammaglobulin Treatment in Neurology - Fundamentals and
   Clinical Applications
CY NOV 25-27, 1993
CL BERLIN, GERMANY
SP EUROPEAN CHARCOT FDN MULTIPLE SCLEROSIS RES, SERAPHARM GMBH & CO
RP EDAN, G (corresponding author), CHRU PONTCHAILLOU,NEUROL CLIN,2 RUE HENRI LE GUILLOUX,F-35033 RENNES,FRANCE.
RI Edan, Gilles/AAI-5944-2020
CR ARSURA E, 1989, CLIN IMMUNOL IMMUNOP, V53, P170
   ARSURA EL, 1988, AM J MED SCI, V295, P438, DOI 10.1097/00000441-198805000-00005
   ARSURA EL, 1986, ARCH INTERN MED, V146, P1365, DOI 10.1001/archinte.146.7.1365
   COOK L, 1988, J CLIN IMMUNOL, V8, P23, DOI 10.1007/BF00915153
   COSI V, 1991, ACTA NEUROL SCAND, V84, P81, DOI 10.1111/j.1600-0404.1991.tb04912.x
   DRACHMAN DB, 1993, ANN NY ACAD SCI, V681, P515, DOI 10.1111/j.1749-6632.1993.tb22935.x
   DWYER JM, 1992, NEW ENGL J MED, V326, P107
   EVOLI A, 1991, J AUTOIMMUN, V4, pR31
   FERRERO B, 1933, NY ACAD SCI, V681, P563
   GADJOS P, 1984, LANCET, V1, P406
   IPPOLITI G, 1984, LANCET, V2, P809
   MEINER Z, 1993, J NEUROL NEUROSUR PS, V56, P830, DOI 10.1136/jnnp.56.7.830-a
   PASCUZZI RM, 1984, ANN NEUROL, V15, P291, DOI 10.1002/ana.410150316
   VERMA P, 1992, CAN J NEUROL SCI, V19, P360, DOI 10.1017/S0317167100042001
   ZWEIMAN B, 1989, CLIN IMMUNOL IMMUNOP, V53, P83
NR 15
TC 34
Z9 34
U1 0
U2 1
PU BRITISH MED JOURNAL PUBL GROUP
PI LONDON
PA BRITISH MED ASSOC HOUSE, TAVISTOCK SQUARE, LONDON, ENGLAND WC1H 9JR
SN 0022-3050
J9 J NEUROL NEUROSUR PS
JI J. Neurol. Neurosurg. Psychiatry
PD NOV
PY 1994
VL 57
SU S
BP 55
EP 56
DI 10.1136/jnnp.57.Suppl.55
PG 2
WC Clinical Neurology; Psychiatry; Surgery
WE Conference Proceedings Citation Index - Science (CPCI-S); Science Citation Index Expanded (SCI-EXPANDED)
SC Neurosciences & Neurology; Psychiatry; Surgery
GA PU663
UT WOS:A1994PU66300017
PM 7964855
OA Green Published, Bronze
DA 2022-10-25
ER

PT J
AU HOPKINS, LC
AF HOPKINS, LC
TI CLINICAL-FEATURES OF MYASTHENIA-GRAVIS
SO NEUROLOGIC CLINICS
LA English
DT Article
ID EATON-LAMBERT SYNDROME; PATIENT
RP HOPKINS, LC (corresponding author), EMORY UNIV,SCH MED,DEPT NEUROL,1365 CLIFTON RD,ATLANTA,GA 30322, USA.
CR BARBIERI S, 1982, MUSCLE NERVE, V5, pS50
   BRUST JCM, 1974, NEUROLOGY, V24, P755, DOI 10.1212/WNL.24.8.755
   ENGEL WK, 1966, ANN NY ACAD SCI, V135, P68, DOI 10.1111/j.1749-6632.1966.tb45464.x
   FETTEL MR, 1978, NEUROLOGY, V28, P398
   GAY AJ, 1967, ARCH OPHTHALMOL-CHIC, V77, P157
   KRENDEL DA, 1987, MUSCLE NERVE, V10, P229
   MIER A, 1990, THORAX, V45, P422, DOI 10.1136/thx.45.5.422
   MOORTHY G, 1989, NEUROLOGY, V39, P1150, DOI 10.1212/WNL.39.9.1150
   MULDER DW, 1959, NEUROLOGY, V9, P627, DOI 10.1212/WNL.9.10.627
   OH SJ, 1989, MUSCLE NERVE, V12, P464, DOI 10.1002/mus.880120605
   OH SJ, 1987, NEUROLOGY, V37, P1411, DOI 10.1212/WNL.37.8.1411
   OOSTERHUIS HJG, 1984, MYASTHENIA GRAVIS, P39
   RAGGE NK, 1992, NEUROLOGY, V42, P917, DOI 10.1212/WNL.42.4.917
   SETHI KD, 1987, NEUROLOGY, V37, P1383, DOI 10.1212/WNL.37.8.1383
   SINGER P, 1981, NEUROLOGY, V31, P1345, DOI 10.1212/WNL.31.10.1345
   TAPHOORN MJB, 1988, J NEUROL NEUROSUR PS, V51, P880, DOI 10.1136/jnnp.51.6.880
NR 16
TC 22
Z9 22
U1 0
U2 1
PU W B SAUNDERS CO
PI PHILADELPHIA
PA INDEPENDENCE SQUARE WEST CURTIS CENTER, STE 300, PHILADELPHIA, PA
   19106-3399
SN 0733-8619
J9 NEUROL CLIN
JI Neurol. Clin.
PD MAY
PY 1994
VL 12
IS 2
BP 243
EP 267
DI 10.1016/S0733-8619(18)30095-1
PG 25
WC Clinical Neurology; Neurosciences
WE Science Citation Index Expanded (SCI-EXPANDED)
SC Neurosciences & Neurology
GA NM472
UT WOS:A1994NM47200003
PM 8041340
DA 2022-10-25
ER

PT J
AU HUSAIN, F
   RYAN, NJ
   HOGAN, GR
AF HUSAIN, F
   RYAN, NJ
   HOGAN, GR
TI CONCURRENCE OF LIMB GIRDLE MUSCULAR-DYSTROPHY AND MYASTHENIA-GRAVIS
SO ARCHIVES OF NEUROLOGY
LA English
DT Article
C1 LOUISIANA STATE UNIV,MED CTR,DEPT PEDIAT,SHREVEPORT,LA 71130.
RP HUSAIN, F (corresponding author), LOUISIANA STATE UNIV,MED CTR,DEPT NEUROL,POB 33932,SHREVEPORT,LA 71130, USA.
CR AITA SF, 1974, NEUROLOGY, V23, P72
   MAPELLI G, 1986, J NEUROL, V233, P190, DOI 10.1007/BF00314434
   WESSEL HB, 1987, PEDIATR NEUROL, V3, P238, DOI 10.1016/0887-8994(87)90027-0
   WHITING PJ, 1986, NEUROLOGY, V36, P612, DOI 10.1212/WNL.36.5.612
NR 4
TC 7
Z9 7
U1 0
U2 0
PU AMER MEDICAL ASSOC
PI CHICAGO
PA 515 N STATE ST, CHICAGO, IL 60610
SN 0003-9942
J9 ARCH NEUROL-CHICAGO
JI Arch. Neurol.
PD JAN
PY 1989
VL 46
IS 1
BP 101
EP 102
DI 10.1001/archneur.1989.00520370103030
PG 2
WC Clinical Neurology
WE Science Citation Index Expanded (SCI-EXPANDED)
SC Neurosciences & Neurology
GA R6907
UT WOS:A1989R690700026
PM 2610729
DA 2022-10-25
ER

PT J
AU VALLI, G
   JANN, S
   PREMOSELLI, S
   SCARLATO, G
AF VALLI, G
   JANN, S
   PREMOSELLI, S
   SCARLATO, G
TI MYASTHENIA-GRAVIS TREATMENT - 12 YEARS EXPERIENCE ON 110 PATIENTS
SO ITALIAN JOURNAL OF NEUROLOGICAL SCIENCES
LA English
DT Article
RP VALLI, G (corresponding author), UNIV MILANO POLICLIN,NEUROL CLIN 2,VIA F SFORZA 35,I-20122 MILANO,ITALY.
NR 0
TC 11
Z9 11
U1 0
U2 0
PU MASSON DIVISIONE PERIODICI
PI MILAN
PA VIA FRATELLI BRESSAN 2, 20126 MILAN, ITALY
SN 0392-0461
J9 ITAL J NEUROL SCI
JI Ital. J. Neurol. Sci.
PD DEC
PY 1987
VL 8
IS 6
BP 593
EP 601
DI 10.1007/BF02333667
PG 9
WC Clinical Neurology; Neurosciences
WE Science Citation Index Expanded (SCI-EXPANDED)
SC Neurosciences & Neurology
GA L4644
UT WOS:A1987L464400009
PM 3429218
DA 2022-10-25
ER

PT J
AU GROB, D
   ARSURA, EL
   BRUNNER, NG
   NAMBA, T
AF GROB, D
   ARSURA, EL
   BRUNNER, NG
   NAMBA, T
TI THE COURSE OF MYASTHENIA-GRAVIS AND THERAPIES AFFECTING OUTCOME
SO ANNALS OF THE NEW YORK ACADEMY OF SCIENCES
LA English
DT Article
C1 SUNY, HLTH SCI CTR, BROOKLYN, NY 11219 USA.
RP GROB, D (corresponding author), MAIMONIDES MED CTR, DEPT MED, BROOKLYN, NY 11219 USA.
CR ARSURA E, 1985, ARCH NEUROL-CHICAGO, V42, P1149, DOI 10.1001/archneur.1985.04060110031011
   ARSURA EL, 1986, ARCH INTERN MED, V146, P1365, DOI 10.1001/archinte.146.7.1365
   Blalock A, 1939, ANN SURG, V110, P544, DOI 10.1097/00000658-193910000-00005
   BRUNNER NG, 1972, NEUROLOGY, V22, P603, DOI 10.1212/WNL.22.6.603
   Campbell H.B.E, 1900, BRAIN, V23, P277, DOI [10.1093/brain/23.2.277, DOI 10.1093/BRAIN/23.2.277]
   DAN PC, 1977, NEW ENGL J MED, V297, P1134
   Domagk G, 1935, DEUT MED WOCHENSCHR, V61, P829, DOI 10.1055/s-0028-1129654
   DRINKERP, 1929, JAMA-J AM MED ASSOC, V92, P1958
   Erb W., 1879, ARCH PSYCHIAT NERVEN, V9, P325
   FENICHEL GM, 1972, NEUROLOGY, V22, P1026, DOI 10.1212/WNL.22.9.1026
   Fleming A., 1946, PENICILLIN ITS PRACT, P1
   Goldflam S., 1893, DTSCH ZR NERVENH, V4, DOI 10.1007/BF01665294
   GROB D, 1956, B JOHNS HOPKINS HOSP, V99, P115
   GROB D, 1953, AM J MED, V15, P695, DOI 10.1016/0002-9343(53)90158-2
   GROB D, 1976, ANN NY ACAD SCI, V274, P143, DOI 10.1111/j.1749-6632.1976.tb47683.x
   GROB D, 1953, JAMA-J AM MED ASSOC, V153, P529, DOI 10.1001/jama.1953.02940230001001
   GROB D, 1966, J AMER MED ASSOC, V198, P703, DOI 10.1001/jama.198.7.703
   GROB D, 1958, J Chronic Dis, V8, P536, DOI 10.1016/0021-9681(58)90009-2
   GROB D, 1981, ANN NY ACAD SCI, V377, P652, DOI 10.1111/j.1749-6632.1981.tb33764.x
   GROB D, 1961, ARCH INTERN MED, V108, P615, DOI 10.1001/archinte.1961.03620100107017
   HENSON RA, 1965, BRAIN, V88, P11, DOI 10.1093/brain/88.1.11
   JOLLY F, 1895, BERL KLIN WOCHENSCHR, V32, P1
   Kennedy FS, 1937, CAN MED ASSOC J, V37, P216
   LARSEN HCA, 1953, LANCET, V1, P37
   LENNON VA, 1975, J EXP MED, V141, P1365, DOI 10.1084/jem.141.6.1365
   LINDSTROM JM, 1976, NEUROLOGY, V26, P1054, DOI 10.1212/WNL.26.11.1054
   MERTENS HG, 1969, EUR NEUROL, V2, P321, DOI 10.1159/000113809
   NAMBA T, 1978, MEDICINE, V57, P411, DOI 10.1097/00005792-197809000-00002
   OOSTERHUIS HJG, 1964, J NEUROL SCI, V1, P512, DOI 10.1016/0022-510X(64)90171-6
   OPPENHEIM H, 1887, VIRCHOUS ARCH PATH A, V108, P522
   PAPATESTAS AE, 1971, AM J MED, V50, P465, DOI 10.1016/0002-9343(71)90336-6
   PATRICK J, 1973, SCIENCE, V180, P871, DOI 10.1126/science.180.4088.871
   PERLO VP, 1966, NEUROLOGY, V16, P431, DOI 10.1212/WNL.16.5.431
   Rowbotham E S, 1921, Proc R Soc Med, V14, P17
   SIMPSON JA, 1958, BRAIN, V81, P112, DOI 10.1093/brain/81.1.112
   Walker MB, 1934, LANCET, V1, P1200
   Willis T., 1672, ANIMA BRUTORUM, P404
NR 37
TC 98
Z9 98
U1 0
U2 0
PU WILEY
PI HOBOKEN
PA 111 RIVER ST, HOBOKEN 07030-5774, NJ USA
SN 0077-8923
J9 ANN NY ACAD SCI
JI Ann.NY Acad.Sci.
PD AUG 29
PY 1987
VL 505
BP 472
EP 499
DI 10.1111/j.1749-6632.1987.tb51317.x
PG 28
WC Multidisciplinary Sciences
WE Science Citation Index Expanded (SCI-EXPANDED)
SC Science & Technology - Other Topics
GA R6891
UT WOS:A1987R689100040
DA 2022-10-25
ER

PT J
AU MONDEN, Y
   FUJII, Y
   MASAOKA, A
AF MONDEN, Y
   FUJII, Y
   MASAOKA, A
TI CLINICAL CHARACTERISTICS OF MYASTHENIA-GRAVIS WITH OTHER
   AUTOIMMUNE-DISEASES
SO ANNALS OF THE NEW YORK ACADEMY OF SCIENCES
LA English
DT Article
C1 OSAKA UNIV, SCH MED, DEPT SURG 1, OSAKA, JAPAN.
   NAGOYA CITY UNIV, DEPT SURG 2, NAGOYA, AICHI 467, JAPAN.
RP MONDEN, Y (corresponding author), UNIV TOKUSHIMA, SCH MED, DEPT SURG 2, TOKUSHIMA 770, JAPAN.
CR GOULON M, 1980, J NEUROL, V14, P61
   KOUGH RH, 1964, ANN INTERN MED, V61, P308, DOI 10.7326/0003-4819-61-2-308
   MASAOKA A, 1982, ANN NY ACAD SCI, V274, P755
   PIRSKANEN R, 1976, J NEUROL NEUROSUR PS, V39, P23, DOI 10.1136/jnnp.39.1.23
   SIMEONE JF, 1975, THORAX, V30, P697, DOI 10.1136/thx.30.6.697
NR 5
TC 2
Z9 2
U1 0
U2 0
PU WILEY
PI HOBOKEN
PA 111 RIVER ST, HOBOKEN 07030-5774, NJ USA
SN 0077-8923
J9 ANN NY ACAD SCI
JI Ann.NY Acad.Sci.
PD AUG 29
PY 1987
VL 505
BP 876
EP 878
DI 10.1111/j.1749-6632.1987.tb51398.x
PG 3
WC Multidisciplinary Sciences
WE Science Citation Index Expanded (SCI-EXPANDED)
SC Science & Technology - Other Topics
GA R6891
UT WOS:A1987R689100121
DA 2022-10-25
ER

PT J
AU MULLER, KMI
   TASKINEN, E
   LEFVERT, AK
   PIRSKANEN, R
   IIVANAINEN, M
AF MULLER, KMI
   TASKINEN, E
   LEFVERT, AK
   PIRSKANEN, R
   IIVANAINEN, M
TI IMMUNOACTIVATION IN THE CENTRAL-NERVOUS-SYSTEM IN MYASTHENIA-GRAVIS
SO JOURNAL OF THE NEUROLOGICAL SCIENCES
LA English
DT Article
C1 UNIV HELSINKI,TRANSPLANTAT LAB,SF-00290 HELSINKI 29,FINLAND.
   KAROLINSKA HOSP,DEPT MED,S-10401 STOCKHOLM 60,SWEDEN.
   SODERSJUKHUSET,DEPT NEUROL,S-10064 STOCKHOLM,SWEDEN.
RP MULLER, KMI (corresponding author), UNIV HELSINKI,DEPT NEUROL,HAARTMANINKATU 4,SF-00290 HELSINKI 29,FINLAND.
CR ADORNATO BT, 1978, LANCET, V2, P367
   APPEL SH, 1975, NEW ENGL J MED, V293, P760, DOI 10.1056/NEJM197510092931508
   HOKKANEN E, 1969, ACTA NEUROL SCAND, V45, P556
   JUNTUNEN J, 1982, J NEUROL SCI, V54, P413, DOI 10.1016/0022-510X(82)90204-0
   KEESEY JC, 1978, LANCET, V1, P777
   LEFVERT AK, 1978, J NEUROL NEUROSUR PS, V41, P394, DOI 10.1136/jnnp.41.5.394
   LINK H, 1977, SCAND J CLIN LAB INV, V37, P391, DOI 10.3109/00365517709091497
   MULLER K, 1982, ACTA NEUROL SCAND, V65, P144
   MULLER KMI, 1984, J NEUROIMMUNOL, V7, P97, DOI 10.1016/S0165-5728(84)80010-7
   NAESS A, 1980, SCAND J IMMUNOL, V11, P431, DOI 10.1111/j.1365-3083.1980.tb00009.x
   NEWSOMDAVIS J, 1982, CIBA F SYMP, V90, P225
   Oehmichen M., 1976, CEREBROSPINAL FLUID
   PAPAZIAN O, 1976, NEUROLOGY, V26, P311, DOI 10.1212/WNL.26.4.311
   PATRICK J, 1973, SCIENCE, V180, P871, DOI 10.1126/science.180.4088.871
   PIRSKANEN R, 1976, J NEUROL NEUROSUR PS, V39, P23, DOI 10.1136/jnnp.39.1.23
   RITCHIE RF, 1975, PLASMA PROTEINS STRU, V2
   SCHMIDT R M, 1973, Schweizer Archiv fuer Neurologie Neurochirurgie und Psychiatrie, V113, P295
   TASKINEN E, 1983, THESIS U HELSINKI HE
   THORLACIUS S, 1985, ACTA NEUROL SCAND, V72, P432
   TOYKA KV, 1977, NEW ENGL J MED, V296, P125, DOI 10.1056/NEJM197701202960301
   WIECZOREK V, 1974, DEUT GESUNDHEITSWES, V29, P423
   WILKINSON L, 1986, SYSTAT SYSTEM STATIS
NR 22
TC 14
Z9 17
U1 0
U2 0
PU ELSEVIER SCIENCE BV
PI AMSTERDAM
PA PO BOX 211, 1000 AE AMSTERDAM, NETHERLANDS
SN 0022-510X
J9 J NEUROL SCI
JI J. Neurol. Sci.
PD AUG
PY 1987
VL 80
IS 1
BP 13
EP 23
DI 10.1016/0022-510X(87)90217-6
PG 11
WC Clinical Neurology; Neurosciences
WE Science Citation Index Expanded (SCI-EXPANDED)
SC Neurosciences & Neurology
GA J3434
UT WOS:A1987J343400002
PM 3612179
DA 2022-10-25
ER

PT J
AU MARQUARDT, J
   REUTHER, P
AF MARQUARDT, J
   REUTHER, P
TI MYASTHENIA-GRAVIS - INFORMATION FOR ANESTHESISTS AND
   CRITICAL-CARE-THERAPISTS
SO ANAESTHESIST
LA German
DT Article
C1 UNIV WURZBURG,NEUROL KLIN,D-8700 WURZBURG,FED REP GER.
CR BERNDT SF, 1977, MYASTHENIA GRAVIS, P174
   CUNITZ G, 1977, MYASTENIA GRAVIS, P217
   DRACHMAN DB, 1978, NEW ENGL J MED, V298, P186, DOI 10.1056/NEJM197801262980404
   DRACHMAN DB, 1978, NEW ENGL J MED, V298, P136, DOI 10.1056/NEJM197801192980305
   MERTENS HG, 1981, ANN NY ACAD SCI, V377, P691, DOI 10.1111/j.1749-6632.1981.tb33767.x
   MERTENS HG, 1977, MYASTHENIA GRAVIS AN, P264
   REUTHER P, 1978, Verhandlungen der Deutschen Gesellschaft fuer Innere Medizin, V84, P1579
   REUTHER P, 1981, PLASMA EXCHANGE THER, P186
   REUTHER P, 1979, DTSCH MED WOCHENSCHR, V104, P806
   SEITZ D, 1977, MYASTHENIA GRAVIS, P11
   WEKERLE H, 1977, MYASTHENIA GRAVIS, P15
NR 11
TC 3
Z9 3
U1 0
U2 0
PU SPRINGER VERLAG
PI NEW YORK
PA 175 FIFTH AVE, NEW YORK, NY 10010
SN 0003-2417
J9 ANAESTHESIST
JI Anaesthesist
PY 1984
VL 33
IS 5
BP 207
EP 211
PG 5
WC Anesthesiology
WE Science Citation Index Expanded (SCI-EXPANDED)
SC Anesthesiology
GA SU232
UT WOS:A1984SU23200001
DA 2022-10-25
ER

PT J
AU PIANTELLI, M
   LAURIOLA, L
   CARBONE, A
   EVOLI, A
   TONALI, P
   MUSIANI, P
AF PIANTELLI, M
   LAURIOLA, L
   CARBONE, A
   EVOLI, A
   TONALI, P
   MUSIANI, P
TI SUB-POPULATIONS OF LYMPHOCYTE-T IN MYASTHENIA-GRAVIS PATIENTS
SO CLINICAL AND EXPERIMENTAL IMMUNOLOGY
LA English
DT Article
C1 UNIV CATTOLICA,DEPT NEUROL,I-00168 ROME,ITALY.
RP PIANTELLI, M (corresponding author), UNIV CATTOLICA,DEPT PATHOL,I-00168 ROME,ITALY.
RI Evoli, Amelia/AAD-6807-2022
OI Piantelli, Mauro/0000-0003-0154-482X; CARBONE,
   Arnaldo/0000-0001-9695-5837
CR ABDOU NI, 1974, NEW ENGL J MED, V291, P1271, DOI 10.1056/NEJM197412122912403
   ABRAMSKY O, 1975, CLIN EXP IMMUNOL, V19, P11
   ALBUQUERQUE EX, 1976, EXP NEUROL, V51, P536, DOI 10.1016/0014-4886(76)90179-5
   ALMON RR, 1976, ANN NY ACAD SCI, V274, P235, DOI 10.1111/j.1749-6632.1976.tb47689.x
   BOYUM A, 1968, SCAND J CLIN LAB INV, VS 21, P77
   BRAMIS J, 1977, J SURG RES, V22, P305, DOI 10.1016/0022-4804(77)90148-2
   CASTLEMAN B, 1966, ANN NY ACAD SCI, V135, P496, DOI 10.1111/j.1749-6632.1966.tb45497.x
   DATTA SK, 1974, NEW ENGL J MED, V291, P1304, DOI 10.1056/NEJM197412122912411
   DICKLER HB, 1974, NATURE, V247, P213, DOI 10.1038/247213a0
   DRACHMAN DB, 1976, ANN NY ACAD SCI, V274, P226, DOI 10.1111/j.1749-6632.1976.tb47688.x
   FAMBROUGH DM, 1973, SCIENCE, V182, P293, DOI 10.1126/science.182.4109.293
   FERRARINI M, 1975, EUR J IMMUNOL, V5, P70, DOI 10.1002/eji.1830050115
   GREEN DPL, 1975, PROC R SOC SER B-BIO, V189, P57, DOI 10.1098/rspb.1975.0041
   GROSSI CE, 1978, J EXP MED, V147, P1405, DOI 10.1084/jem.147.5.1405
   GUPTA S, 1977, CLIN EXP IMMUNOL, V30, P222
   KALDEN JR, 1976, ANN NY ACAD SCI, V274, P421, DOI 10.1111/j.1749-6632.1976.tb47703.x
   KOZINER B, 1976, ANN NY ACAD SCI, V274, P411, DOI 10.1111/j.1749-6632.1976.tb47702.x
   LINDSTROM JM, 1976, ANN NY ACAD SCI, V274, P254, DOI 10.1111/j.1749-6632.1976.tb47691.x
   LINDSTROM JM, 1976, J EXP MED, V144, P726, DOI 10.1084/jem.144.3.726
   LINDSTROM JM, 1976, J EXP MED, V144, P739, DOI 10.1084/jem.144.3.739
   LISAK RP, 1976, ANN NY ACAD SCI, V274, P402, DOI 10.1111/j.1749-6632.1976.tb47701.x
   Mayer MM, 1961, EXPT IMMUNOCHEMISTRY, V2nd, P133
   MCCONNELL I, 1976, IMMUNOLOGY, V30, P835
   MORETTA L, 1975, EUR J IMMUNOL, V5, P565, DOI 10.1002/eji.1830050812
   MORETTA L, 1977, J EXP MED, V146, P184, DOI 10.1084/jem.146.1.184
   MORETTA L, 1976, CLIN RES, V24, pA448
   NAMBA T, 1976, ANN NY ACAD SCI, V274, P493, DOI 10.1111/j.1749-6632.1976.tb47710.x
   NAMBA T, 1973, J NEUROL SCI, V20, P231, DOI 10.1016/0022-510X(73)90033-6
   Oldstone MBA, 1977, NATURE, V269, P333, DOI 10.1038/269333a0
   OOSTERHUIS HJ, 1968, ACTA NEUROL SCAND, V44, P219, DOI 10.1111/j.1600-0404.1968.tb05568.x
   Osserman K, 1958, MYASTHENIA GRAVIS
   PAPATESTAS AE, 1976, ANN NY ACAD SCI, V274, P555, DOI 10.1111/j.1749-6632.1976.tb47715.x
   RICHMAN DP, 1976, NEW ENGL J MED, V294, P694, DOI 10.1056/NEJM197603252941304
   SANTOLI D, 1978, J IMMUNOL, V120, P1369
   SIMPSON JA, 1976, ANN NY ACAD SCI, V274, P382, DOI 10.1111/j.1749-6632.1976.tb47699.x
   Simpson JA, 1960, SCOT MED J, V5, P419, DOI [DOI 10.1177/003693306000501001, 10.1177/003693306000501001]
   TINDALL RSA, 1978, NEUROLOGY, V28, P273, DOI 10.1212/WNL.28.3.273
   WOLF SM, 1966, ANN NY ACAD SCI, V135, P517, DOI 10.1111/j.1749-6632.1966.tb45500.x
NR 38
TC 41
Z9 41
U1 0
U2 0
PU BLACKWELL SCIENCE LTD
PI OXFORD
PA OSNEY MEAD, OXFORD, OXON, ENGLAND OX2 0EL
SN 0009-9104
J9 CLIN EXP IMMUNOL
JI Clin. Exp. Immunol.
PY 1979
VL 36
IS 1
BP 85
EP 89
PG 5
WC Immunology
WE Science Citation Index Expanded (SCI-EXPANDED)
SC Immunology
GA GR411
UT WOS:A1979GR41100012
PM 313861
DA 2022-10-25
ER

PT J
AU ROMANO, PE
   STARK, WJ
AF ROMANO, PE
   STARK, WJ
TI PSEUDOMYOPIA AS A PRESENTING SIGN IN OCULAR MYASTHENIA-GRAVIS
SO AMERICAN JOURNAL OF OPHTHALMOLOGY
LA English
DT Article
C1 JOHNS HOPKINS UNIV,SCH MED,WILMER INST OPHTHALMOL,BALTIMORE,MD 21205.
CR Chenet LNA, 1921, ARCH OPHTALMOL, V38, P336
   COGAN DC, 1965, NEUROLOGY OCULAR MUS
   COGAN DG, 1965, ARCH OPHTHALMOL-CHIC, V74, P217, DOI 10.1001/archopht.1965.00970040219016
   COGAN DG, 1965, ARCH OPHTHALMOL-CHIC, V74, P1
   Duke-Elder S., 1971, SYSTEM OPHTHALMOLOGY, V12
   GLASER JS, 1966, ARCH OPHTHALMOL-CHIC, V75, P363
   MANSON N, 1965, LANCET, V1, P935
   OSSERMAN KERMIT E., 1967, INVEST OPHTHALMOL, V6, P277
   RABINOVITCH V, 1935, ARCH OPHTHAL PARIS, V52, P23
   Tournay A, 1917, B ACAD NATL MED, V77, P680
   VANBOGAERT L, 1928, J NEUROLOGIE PSYCHIA, V28, P379
   WALSH F, 1969, CLINICAL NEURO OPHTH
NR 12
TC 13
Z9 13
U1 0
U2 0
PU ELSEVIER SCIENCE INC
PI NEW YORK
PA 655 AVENUE OF THE AMERICAS, NEW YORK, NY 10010
SN 0002-9394
J9 AM J OPHTHALMOL
JI Am. J. Ophthalmol.
PY 1973
VL 75
IS 5
BP 872
EP 875
DI 10.1016/0002-9394(73)90894-5
PG 4
WC Ophthalmology
WE Science Citation Index Expanded (SCI-EXPANDED)
SC Ophthalmology
GA P5242
UT WOS:A1973P524200019
PM 4706420
DA 2022-10-25
ER

PT J
AU RAGHEB, S
   LISAK, RP
AF RAGHEB, S
   LISAK, RP
TI CD5+ B-CELLS IN MYASTHENIA-GRAVIS CLINICAL CORRELATIONS
SO ANNALS OF THE NEW YORK ACADEMY OF SCIENCES
LA English
DT Article
RP RAGHEB, S (corresponding author), WAYNE STATE UNIV, DEPT NEUROL, DETROIT, MI 48201 USA.
CR HAYAKAWA K, 1988, ANNU REV IMMUNOL, V6, P197, DOI 10.1146/annurev.iy.06.040188.001213
   LINDSTROM J, 1988, ADV IMMUNOL, V42, P233, DOI 10.1016/S0065-2776(08)60847-0
NR 2
TC 1
Z9 1
U1 0
U2 0
PU NEW YORK ACAD SCIENCES
PI NEW YORK
PA 2 E 63RD ST, NEW YORK, NY 10021 USA
SN 0077-8923
J9 ANN NY ACAD SCI
JI Ann.NY Acad.Sci.
PD MAY 4
PY 1992
VL 651
BP 586
EP 587
PG 2
WC Multidisciplinary Sciences
WE Science Citation Index Expanded (SCI-EXPANDED)
SC Science & Technology - Other Topics
GA JM219
UT WOS:A1992JM21900083
DA 2022-10-25
ER

PT J
AU YAMAMOTO, T
   SATO, T
   SUGITA, H
AF YAMAMOTO, T
   SATO, T
   SUGITA, H
TI ANTIFILAMIN, ANTIVINCULIN, AND ANTITROPOMYOSIN ANTIBODIES IN
   MYASTHENIA-GRAVIS
SO NEUROLOGY
LA English
DT Article
C1 NATL INST NEUROSCI,TOKYO,JAPAN.
RP YAMAMOTO, T (corresponding author), JUNTENDO UNIV,FAC MED,DEPT NEUROL,2-1-1 HONGO,BUNKYO KU,TOKYO 112,JAPAN.
CR BAILEY K, 1948, BIOCHEM J, V43, P271, DOI 10.1042/bj0430271
   BLOCH RJ, 1983, J CELL BIOL, V97, P217, DOI 10.1083/jcb.97.1.217
   EBASHI S, 1969, Quarterly Reviews of Biophysics, V2, P351
   EBASHI S, 1968, J BIOCHEM-TOKYO, V64, P465, DOI 10.1093/oxfordjournals.jbchem.a128918
   ENDO M, 1966, J BIOCHEM-TOKYO, V60, P605, DOI 10.1093/oxfordjournals.jbchem.a128485
   FERAMISCO JR, 1980, J BIOL CHEM, V255, P1194
   FROEHNER SC, 1986, TRENDS NEUROSCI, V9, P37, DOI 10.1016/0166-2236(86)90013-5
   GARLEPP MJ, 1982, J NEUROIMMUNOL, V3, P337, DOI 10.1016/0165-5728(82)90036-4
   GILHUS NE, 1983, J NEUROIMMUNOL, V5, P239, DOI 10.1016/0165-5728(83)90044-9
   GILHUS NE, 1985, J NEUROIMMUNOL, V8, P69, DOI 10.1016/S0165-5728(85)80048-5
   GOMER RH, 1983, J CELL BIOL, V97, P818, DOI 10.1083/jcb.97.3.818
   GULLEY RL, 1981, J CELL BIOL, V91, P298, DOI 10.1083/jcb.91.1.298
   HIROKAWA N, 1982, J NEUROCYTOL, V11, P487, DOI 10.1007/BF01257990
   KAO I, 1977, SCIENCE, V195, P74, DOI 10.1126/science.831257
   KORNFELD P, 1981, MUSCLE NERVE, V4, P413, DOI 10.1002/mus.880040510
   LEFVERT AK, 1978, J NEUROL NEUROSUR PS, V41, P394, DOI 10.1136/jnnp.41.5.394
   LIMBURG PC, 1983, J NEUROL SCI, V58, P357, DOI 10.1016/0022-510X(83)90095-3
   LINDSTROM JM, 1976, NEUROLOGY, V26, P1054, DOI 10.1212/WNL.26.11.1054
   MILES LEM, 1974, ANAL BIOCHEM, V61, P209, DOI 10.1016/0003-2697(74)90347-9
   MITTAG T, 1976, NEW ENGL J MED, V294, P691, DOI 10.1056/NEJM197603252941303
   MOSSMAN S, 1986, LANCET, V1, P116
   OOSTERHUIS HJGH, 1983, J NEUROL SCI, V58, P371, DOI 10.1016/0022-510X(83)90096-5
   RAIMOND F, 1982, CLIN EXP IMMUNOL, V47, P345
   SEYBOLD ME, 1978, BRIT MED J, V2, P1051, DOI 10.1136/bmj.2.6144.1051
   SHEAR CR, 1985, J CELL BIOL, V101, P240, DOI 10.1083/jcb.101.1.240
   TINDALL RSA, 1980, NEUROLOGY, V30, P554
   TINDALL RSA, 1981, ANN NEUROL, V10, P437, DOI 10.1002/ana.410100506
   VINCENT A, 1983, NEUROLOGY, V33, P1276, DOI 10.1212/WNL.33.10.1276
   YAMAMOTO T, 1987, INT J BIOCHEM, V19, P121, DOI 10.1016/0020-711X(87)90322-3
   YAMAMOTO T, 1986, P JPN ACAD B-PHYS, V62, P113, DOI 10.2183/pjab.62.113
NR 30
TC 34
Z9 35
U1 0
U2 0
PU LIPPINCOTT-RAVEN PUBL
PI PHILADELPHIA
PA 227 EAST WASHINGTON SQ, PHILADELPHIA, PA 19106
SN 0028-3878
J9 NEUROLOGY
JI Neurology
PD AUG
PY 1987
VL 37
IS 8
BP 1329
EP 1333
DI 10.1212/WNL.37.8.1329
PG 5
WC Clinical Neurology
WE Science Citation Index Expanded (SCI-EXPANDED)
SC Neurosciences & Neurology
GA J4592
UT WOS:A1987J459200010
PM 3112609
DA 2022-10-25
ER

PT J
AU CZERNOBILSKY, H
   ZIEGLER, R
AF CZERNOBILSKY, H
   ZIEGLER, R
TI GRAVES OPHTHALMOPATHY, OCULAR MYASTHENIA-GRAVIS AND HASHIMOTOS
   THYROIDITIS
SO ISRAEL JOURNAL OF MEDICAL SCIENCES
LA English
DT Article
C1 UNIV HEIDELBERG,DEPT INTERNAL MED ENDOCRINOL 6,D-6900 HEIDELBERG,FED REP GER.
RP CZERNOBILSKY, H (corresponding author), KAPLAN HOSP,OUTPATIENT CLIN,DEPT INTERNAL MED,IL-76100 REHOVOT,ISRAEL.
CR AARLI JA, 1978, ACTA NEUROL SCAND, V58, P121
   BECKER KL, 1964, JAMA-J AM MED ASSOC, V187, P994
   BEHAN WMH, 1982, ACTA NEUROPATHOL, V57, P221, DOI 10.1007/BF00685393
   BERRIH S, 1981, CLIN EXP IMMUNOL, V45, P1
   BROWN J, 1978, ANN INTERN MED, V88, P379, DOI 10.7326/0003-4819-88-3-379
   CANONICA GW, 1981, J CLIN ENDOCR METAB, V52, P553
   Chen H, 1978, Birth Defects Orig Artic Ser, V14, P137
   DALY JJ, 1964, BRIT MED J, V1, P748, DOI 10.1136/bmj.1.5385.748
   DAVIES TF, 1983, CLIN ENDOCRINOL META, V12, P79, DOI 10.1016/S0300-595X(83)80030-9
   DRACHMAN DB, 1978, NEW ENGL J MED, V298, P136, DOI 10.1056/NEJM197801192980305
   FROELICH CJ, 1980, AM J MED, V69, P329
   GROB D, 1961, ARCH INTERN MED, V108, P615, DOI 10.1001/archinte.1961.03620100107017
   HASHIMOTO A, 1981, FOLIA PSYCHIAT NEU J, V35, P521
   KROL TC, 1979, ARCH NEUROL-CHICAGO, V36, P594, DOI 10.1001/archneur.1979.00500450088022
   NORRIS FH, 1966, ARCH NEUROL-CHICAGO, V14, P574, DOI 10.1001/archneur.1966.00470120006002
   OKITA N, 1981, J CLIN ENDOCR METAB, V52, P528, DOI 10.1210/jcem-52-3-528
   OSHER RH, 1975, AM J OPHTHALMOL, V79, P1038, DOI 10.1016/0002-9394(75)90691-1
   Osserman K E, 1967, J Mt Sinai Hosp N Y, V34, P469
   RAJARAMAN S, 1980, AM J CLIN PATHOL, V74, P831
   SALAMADAMS M, 1980, HARRISONS PRINCIPLES, P2053
   SEGAL BM, 1976, ANN INTERN MED, V85, P761, DOI 10.7326/0003-4819-85-6-761
   SHEWRING G, 1982, CLIN ENDOCRINOL, V17, P409, DOI 10.1111/j.1365-2265.1982.tb01607.x
   SINGER W, 1966, BMJ-BRIT MED J, V1, P904, DOI 10.1136/bmj.1.5492.904
   SKULNIK PR, 1982, ANN NEUROL, V11, P170
   SRIDAMA V, 1982, J CLIN ENDOCR METAB, V54, P316, DOI 10.1210/jcem-54-2-316
   STRAKOSCH CR, 1982, NEW ENGL J MED, V307, P1499
   THIELEMANS C, 1981, CLIN ENDOCRINOL, V15, P259, DOI 10.1111/j.1365-2265.1981.tb00664.x
   WEINER HL, 1982, CLIN IMMUNOL ALLERGY, V2, P457
   WERNER SC, 1969, J CLIN ENDOCR METAB, V29, P982, DOI 10.1210/jcem-29-7-982
   WILLCOX N, 1981, ANN NY ACAD SCI, V377, P898, DOI 10.1111/j.1749-6632.1981.tb33822.x
   WYSE EP, 1968, J CLIN ENDOCR METAB, V28, P1623, DOI 10.1210/jcem-28-11-1623
NR 31
TC 4
Z9 4
U1 0
U2 1
PU ISRAEL JOURNAL MED SCIENCES
PI JERUSALEM
PA 2 ETZEL ST, FRENCH HILL, JERUSALEM 97853, ISRAEL
SN 0021-2180
J9 ISRAEL J MED SCI
JI Isr. J. Med. Sci.
PY 1985
VL 21
IS 4
BP 377
EP 380
PG 4
WC Medicine, General & Internal
WE Science Citation Index Expanded (SCI-EXPANDED)
SC General & Internal Medicine
GA AGK97
UT WOS:A1985AGK9700013
PM 3873447
DA 2022-10-25
ER

PT J
AU MICHAELSON, DM
   KORCZYN, AD
   SOKOLOVSKY, M
AF MICHAELSON, DM
   KORCZYN, AD
   SOKOLOVSKY, M
TI ANTIBODIES TO MUSCARINIC ACETYLCHOLINE-RECEPTORS IN MYASTHENIA-GRAVIS
SO BIOCHEMICAL AND BIOPHYSICAL RESEARCH COMMUNICATIONS
LA English
DT Article
C1 TEL AVIV UNIV,ICHILOV HOSP,SACKLER SCH MED,TEL AVIV,ISRAEL.
RP SOKOLOVSKY, M (corresponding author), TEL AVIV UNIV,GEORGE S WISE FAC LIFE SCI,DEPT BIOCHEM,I-69978 TEL AVIV,ISRAEL.
RI Korczyn, Amos/C-3461-2017
OI Korczyn, Amos/0000-0003-0125-2579
CR AHARONOV A, 1975, LANCET, V2, P340
   AVISSAR S, 1981, NEUROENDOCRINOLOGY, V32, P303, DOI 10.1159/000123176
   BANNISTER R, 1981, BRIT MED J, V282, P1015, DOI 10.1136/bmj.282.6269.1015
   BENDER AN, 1975, LANCET, V1, P607
   BRENNER T, 1978, ISRAEL J MED SCI, V14, P986
   CULLCANDY SG, 1978, NATURE, V271, P74, DOI 10.1038/271074a0
   KLOOG Y, 1978, BRAIN RES, V144, P31, DOI 10.1016/0006-8993(78)90433-X
   KLOOG Y, 1979, MOL PHARMACOL, V15, P545
   LINDSTROM JM, 1976, NEUROLOGY, V26, P1054, DOI 10.1212/WNL.26.11.1054
   LOWRY OH, 1951, J BIOL CHEM, V193, P265
   MITTAG T, 1976, NEW ENGL J MED, V294, P691, DOI 10.1056/NEJM197603252941303
   SCATCHARD G, 1949, ANN NY ACAD SCI, V51, P660, DOI 10.1111/j.1749-6632.1949.tb27297.x
   VANDERGELD H, 1963, LANCET, V2, P373
   VIZI ES, 1979, PROG NEUROBIOL, V12, P181, DOI 10.1016/0301-0082(79)90011-X
   WEINBERG CB, 1979, P NATL ACAD SCI USA, V76, P504, DOI 10.1073/pnas.76.1.504
   YAMAMURA HI, 1974, MOL PHARMACOL, V10, P861
NR 16
TC 8
Z9 12
U1 0
U2 0
PU ACADEMIC PRESS INC JNL-COMP SUBSCRIPTIONS
PI SAN DIEGO
PA 525 B ST, STE 1900, SAN DIEGO, CA 92101-4495
SN 0006-291X
J9 BIOCHEM BIOPH RES CO
JI Biochem. Biophys. Res. Commun.
PY 1982
VL 104
IS 1
BP 52
EP 57
DI 10.1016/0006-291X(82)91939-8
PG 6
WC Biochemistry & Molecular Biology; Biophysics
WE Science Citation Index Expanded (SCI-EXPANDED)
SC Biochemistry & Molecular Biology; Biophysics
GA NA323
UT WOS:A1982NA32300008
PM 7073682
OA Bronze
DA 2022-10-25
ER

PT J
AU ROUSSEAU, JJ
   DIEUDONNE, LG
AF ROUSSEAU, JJ
   DIEUDONNE, LG
TI MYASTHENIA-GRAVIS SYNDROME FOLLOWING ADMINISTRATION OF D-PENICILLAMINE
SO ACTA NEUROLOGICA BELGICA
LA French
DT Article
RP ROUSSEAU, JJ (corresponding author), HOP UNIV BAVIERE,INST MED,NEUROL SECT,B-4020 LIEGE,BELGIUM.
NR 0
TC 1
Z9 1
U1 0
U2 0
PU ACTA MEDICA BELGICA
PI BRUSSELS
PA AVENUE CIRCULAIRE 138-A, B-1180 BRUSSELS, BELGIUM
SN 0300-9009
J9 ACTA NEUROL BELG
JI Acta Neurol. Belg.
PY 1980
VL 80
IS 3
BP 165
EP 173
PG 9
WC Clinical Neurology; Neurosciences
WE Science Citation Index Expanded (SCI-EXPANDED)
SC Neurosciences & Neurology
GA JU518
UT WOS:A1980JU51800004
PM 7457085
DA 2022-10-25
ER

PT J
AU FRITZE, D
   HERRMANN, C
AF FRITZE, D
   HERRMANN, C
TI LEUKOCYTE AND LYMPHOID-CELL COUNTS IN MYASTHENIA-GRAVIS
SO NEUROLOGY
LA English
DT Article
C1 MYASTHENIA GRAVIS CLIN,DEPT PATHOL,LOS ANGELES,CA 90000.
   UNIV CALIF,REED NEUROL RES CTR,SCH MED,DEPT NEUROL,LOS ANGELES,CA 90024.
   MYASTHENIA GRAVIS CLIN,DEPT NEUROL,LOS ANGELES,CA.
CR ALPERT L, 1971, Federation Proceedings, V30, P247
   ARMSTRON.RM, 1972, NEUROLOGY, V22, P425
   BACON PA, 1973, LANCET, V2, P699
   BERGSTROM K, 1973, EUR NEUROL, V9, P157, DOI 10.1159/000114221
   COMSA J, 1973, THYMIC HORMONES, P12
   ECKMANN L, 1974, SCHWEIZ MED WSCHR, V104, P74
   FARID NR, 1973, NEW ENGL J MED, V288, P1313, DOI 10.1056/NEJM197306212882502
   FIELD EJ, 1973, LANCET, V2, P675
   FRIEDMAN, 1974, N ENG J MED, V290, P1275
   FRITZE D, 1974, LANCET, V1, P240
   JOSKE R. A., 1958, MED JOUR AUSTRALIA N, V45, P859
   KOTT E, 1973, NEUROLOGY, V23, P374, DOI 10.1212/WNL.23.4.374
   MILLER JFAP, 1974, NEW ENGL J MED, V290, P1255, DOI 10.1056/NEJM197405302902211
   MORI R, 1973, LANCET, V1, P210
   NAMBA T, 1969, NEUROLOGY, V19, P461, DOI 10.1212/WNL.19.5.461
   NASTUK WL, 1960, P SOC EXP BIOL MED, V105, P177
   OSSERMAN KE, 1971, MT SINAI J MED, V38, P497
   PAPATESTAS AE, 1974, LANCET, V1, P511
   PERLO VP, 1961, INT S MYASTHENIA GRA, P505
   PIROFSKY B, 1972, CLIN EXP IMMUNOL, V12, P89
   RULE AH, 1971, MT SINAI J MED, V38, P538
   Ryan M, 1973, J Kans Med Soc, V74, P72
   Simpson JA, 1960, SCOT MED J, V5, P419, DOI [DOI 10.1177/003693306000501001, 10.1177/003693306000501001]
   TINDALL SC, 1973, ARCH NEUROL-CHICAGO, V29, P202, DOI 10.1001/archneur.1973.00490270084016
   ZACHARSKI LR, 1971, MAYO CLIN PROC, V46, P168
NR 25
TC 9
Z9 9
U1 0
U2 0
PU LIPPINCOTT-RAVEN PUBL
PI PHILADELPHIA
PA 227 EAST WASHINGTON SQ, PHILADELPHIA, PA 19106
SN 0028-3878
J9 NEUROLOGY
JI Neurology
PY 1975
VL 25
IS 3
BP 251
EP 254
DI 10.1212/WNL.25.3.251
PG 4
WC Clinical Neurology
WE Science Citation Index Expanded (SCI-EXPANDED)
SC Neurosciences & Neurology
GA V8080
UT WOS:A1975V808000011
PM 1167632
DA 2022-10-25
ER

PT J
AU WARMOLTS, JR
   ENGEL, WK
AF WARMOLTS, JR
   ENGEL, WK
TI BENEFIT FROM ALTERNATE-DAY PREDNISONE IN MYASTHENIA-GRAVIS
SO NEW ENGLAND JOURNAL OF MEDICINE
LA English
DT Article
CR ACKERMAN GL, 1968, NEW ENGL J MED, V278, P405, DOI 10.1056/NEJM196802222780801
   ADNER MM, 1966, ANN NY ACAD SCI, V135, P536, DOI 10.1111/j.1749-6632.1966.tb45501.x
   CAPE CA, 1969, J NEUROL NEUROSUR PS, V32, P290, DOI 10.1136/jnnp.32.4.290
   DESMEDT JE, 1966, ANN NY ACAD SCI, V135, P209, DOI 10.1111/j.1749-6632.1966.tb45474.x
   ENGEL WK, 1971, ANN NY ACAD SCI, V183, P72, DOI 10.1111/j.1749-6632.1971.tb30743.x
   Griggs R C, 1968, Trans Am Neurol Assoc, V93, P216
   GROB D, 1966, J AMER MED ASSOC, V198, P703, DOI 10.1001/jama.198.7.703
   GROB D, 1952, B JOHNS HOPKINS HOSP, V91, P124
   HARTER JG, 1963, NEW ENGL J MED, V269, P591, DOI 10.1056/NEJM196309192691201
   MARTIN MM, 1968, NEW ENGL J MED, V279, P273, DOI 10.1056/NEJM196808082790601
   MILLIKAN CH, 1951, NEUROLOGY, V1, P145, DOI 10.1212/WNL.1.3.145
   OSSERMAN KE, 1966, J AMER MED ASSOC, V198, P699
   PERLO VP, 1971, ANN NY ACAD SCI, V183, P308, DOI 10.1111/j.1749-6632.1971.tb30761.x
   REIS GV, 1966, ANN NY ACAD SCI, V135, P409
   SHY GM, 1950, JAMA-J AM MED ASSOC, V144, P1353, DOI 10.1001/jama.1950.02920160027006
   SIMPSON JA, 1966, ANN NY ACAD SCI, V135, P506, DOI 10.1111/j.1749-6632.1966.tb45499.x
   STRAUSS AJL, 1966, ANN NY ACAD SCI, V135, P557, DOI 10.1111/j.1749-6632.1966.tb45504.x
   Warmolts J R, 1970, Trans Am Neurol Assoc, V95, P173
NR 18
TC 125
Z9 127
U1 0
U2 1
PU MASS MEDICAL SOC
PI BOSTON
PA 10 SHATTUCK, BOSTON, MA 02115
SN 0028-4793
J9 NEW ENGL J MED
JI N. Engl. J. Med.
PY 1972
VL 286
IS 1
BP 17
EP &
DI 10.1056/NEJM197201062860104
PG 0
WC Medicine, General & Internal
WE Science Citation Index Expanded (SCI-EXPANDED)
SC General & Internal Medicine
GA L2352
UT WOS:A1972L235200004
PM 4331158
DA 2022-10-25
ER

PT J
AU Vacchiano, V
   Solli, P
   Bartolomei, I
   Lai, GL
   Liguori, R
   Salvi, F
AF Vacchiano, Veria
   Solli, Piergiorgio
   Bartolomei, Ilaria
   Lai, Giulia
   Liguori, Rocco
   Salvi, Fabrizio
TI Exacerbation of myasthenia gravis after amoxicillin therapy: a case
   series
SO NEUROLOGICAL SCIENCES
LA English
DT Article
DE Myasthenia gravis; Drugs; Penicillin; Amoxicillin
AB Introduction Myasthenia gravis (MG) can be aggravated by several classes of drugs, including antibiotics. Penicillins are considered safe drugs for the management of infectious disease in patients with MG. However, a few cases of MG exacerbations after penicillin treatment have been reported in literature. Case reports We report six patients with MG developing acute worsening of symptoms after amoxicillin or amoxicillin/clavulanate treatment. In most of the cases, symptoms started in a few days after antibiotic administration. In all cases, we observed a worsening of the Myasthenia Gravis Foundation of America (MGFA) clinical classification. Most patients required a therapeutic intervention with dosage increase of the previous therapy or the introduction of new drugs for MG. All patients had a full recovery to baseline neurological conditions within 1-2 months. Conclusions We concluded that patients receiving amoxicillin should be closely monitored for possible acute relapse.
C1 [Vacchiano, Veria; Liguori, Rocco] Univ Bologna, Dept Biomed & Neuromotor Sci, Bologna, Italy.
   [Solli, Piergiorgio] Maggiore Teaching Hosp, Dept Thorac Surg, Bologna, Italy.
   [Bartolomei, Ilaria; Salvi, Fabrizio] IRCCS Ist Sci Neurol Bologna, Neurol Unit, Bologna, Italy.
   [Lai, Giulia] Univ Hosp Chieti, Dept Gen & Thorac Surg, Chieti, Italy.
   [Liguori, Rocco] IRCCS Ist Sci Neurol Bologna, UOC Clin Neurol, Bologna, Italy.
RP Vacchiano, V (corresponding author), Univ Bologna, Dept Biomed & Neuromotor Sci, Bologna, Italy.
EM veriavacchiano@gmail.com
RI Vacchiano, Veria/AAC-5230-2022
OI Vacchiano, Veria/0000-0002-3607-2394
CR ARGOV Z, 1986, ARCH NEUROL-CHICAGO, V43, P255, DOI 10.1001/archneur.1986.00520030045010
   Barrons RW, 1997, PHARMACOTHERAPY, V17, P1220
   Evoli A, 2019, NEUROL SCI, V40, P1111, DOI 10.1007/s10072-019-03746-1
   Gilhus NE, 2018, J NEUROL, V265, P1251, DOI 10.1007/s00415-018-8751-9
   Gritti P, 2012, ACTA ANAESTH SCAND, V56, P66, DOI 10.1111/j.1399-6576.2011.02564.x
   Indraratna P, 2017, NEW ENGL J MED, V376, DOI 10.1056/NEJMc1701027
   Jones SC, 2011, DRUG SAFETY, V34, P839, DOI 10.2165/11593110-000000000-00000
   Perrot X, 2006, NEUROLOGY, V67, P2256, DOI 10.1212/01.wnl.0000247741.72466.8c
   Sonawalla A B, 1989, J Pak Med Assoc, V39, P18
NR 9
TC 3
Z9 3
U1 0
U2 1
PU SPRINGER-VERLAG ITALIA SRL
PI MILAN
PA VIA DECEMBRIO, 28, MILAN, 20137, ITALY
SN 1590-1874
EI 1590-3478
J9 NEUROL SCI
JI Neurol. Sci.
PD AUG
PY 2020
VL 41
IS 8
BP 2255
EP 2257
DI 10.1007/s10072-020-04387-5
EA APR 2020
PG 3
WC Clinical Neurology; Neurosciences
WE Science Citation Index Expanded (SCI-EXPANDED)
SC Neurosciences & Neurology
GA MN9HP
UT WOS:000526190700001
PM 32296986
OA Green Submitted
DA 2022-10-25
ER

PT J
AU FUJII, Y
   HAYAKAWA, M
   NAKAHARA, K
AF FUJII, Y
   HAYAKAWA, M
   NAKAHARA, K
TI THYMUS-CELLS IN MYASTHENIA-GRAVIS - A 2-COLOR FLOW CYTOMETRIC ANALYSIS
   OF LYMPHOCYTES IN THE THYMUS AND THYMOMA
SO JOURNAL OF NEUROLOGY
LA English
DT Article
DE MYASTHENIA GRAVIS; THYMUS; FLOW CYTOMETRY; ANTIACETYLCHOLINE RECEPTOR
   ANTIBODY
ID ACETYLCHOLINE-RECEPTOR ANTIBODY; EXTENDED THYMECTOMY; TRANSGENIC MICE;
   TOLERANCE; ANTIGEN; PROGNOSIS; SELECTION
AB The thymus in patients with myasthenia gravis has germinal centres and the thymic lymphocytes spontaneously produce anti-acetylcholine receptor antibody in vitro. This suggests indirectly that the myasthenic thymus contains mature T and B cells that are autoreactive. We report a two colour flow cytometric analysis of the surface antigen phenotype of lymphocytes in the thymus and in thymoma in 24 patients and in 14 normal thymuses. The results show a decline in the proportion of double positive immature thymocytes with age. This process seems to be partially disrupted in patients with myasthenia gravis. In addition titres of anti-acetylcholine receptor antibody were positively correlated with the proportion of mature single positive T cells and non-T DR positive cells.
RP FUJII, Y (corresponding author), OSAKA UNIV,SCH MED,DEPT SURG 1,IMMUNOL LAB,1-1-50 FUKUSHIMA,OSAKA 553,JAPAN.
CR ABDOU NI, 1974, NEW ENGL J MED, V291, P1271, DOI 10.1056/NEJM197412122912403
   COMPSTON DAS, 1980, BRAIN, V103, P579, DOI 10.1093/brain/103.3.579
   DAU PC, 1977, NEW ENGL J MED, V297, P1134, DOI 10.1056/NEJM197711242972102
   DRACHMAN DB, 1981, ANNU REV NEUROSCI, V4, P195, DOI 10.1146/annurev.ne.04.030181.001211
   DRACHMAN DB, 1978, NEW ENGL J MED, V298, P136, DOI 10.1056/NEJM197801192980305
   DURELLI L, 1990, ANN NEUROL, V27, P174, DOI 10.1002/ana.410270213
   EGERTON M, 1990, HUM IMMUNOL, V27, P333, DOI 10.1016/0198-8859(90)90084-3
   ENGEL WK, 1977, LANCET, V1, P1310
   FELTKAMP TE, 1974, BMJ-BRIT MED J, V1, P131, DOI 10.1136/bmj.1.5899.131
   FUJII Y, 1984, NEUROLOGY, V34, P1182, DOI 10.1212/WNL.34.9.1182
   FUJII Y, 1986, J IMMUNOL, V136, P887
   FUJII Y, 1990, EUR J IMMUNOL, V20, P2355, DOI 10.1002/eji.1830201029
   KAGOTANI K, 1985, J THORAC CARDIOV SUR, V90, P7
   KAPPLER JW, 1987, CELL, V49, P273, DOI 10.1016/0092-8674(87)90568-X
   KISIELOW P, 1988, NATURE, V333, P742, DOI 10.1038/333742a0
   Lindstrom J, 1981, Methods Enzymol, V74 Pt C, P432
   LINDSTROM J, 1988, ADV IMMUNOL, V42, P233, DOI 10.1016/S0065-2776(08)60847-0
   LISAK RP, 1986, J IMMUNOL, V137, P1221
   LISAK RP, 1983, NEUROLOGY, V33, P868, DOI 10.1212/WNL.33.7.868
   MACDONALD HR, 1988, NATURE, V332, P40, DOI 10.1038/332040a0
   MASAOKA A, 1981, ANN NY ACAD SCI, V377, P755, DOI 10.1111/j.1749-6632.1981.tb33773.x
   MONDEN Y, 1984, ANN THORAC SURG, V38, P46, DOI 10.1016/S0003-4975(10)62185-6
   MONDEN Y, 1986, ANN THORAC SURG, V41, P189, DOI 10.1016/S0003-4975(10)62667-7
   SCADDING GK, 1981, NEUROLOGY, V31, P935, DOI 10.1212/WNL.31.8.935
   SCHLUEP M, 1987, ANN NEUROL, V22, P212, DOI 10.1002/ana.410220205
   SCHLUEP M, 1988, J AUTOIMMUN, V1, P445, DOI 10.1016/0896-8411(88)90067-4
   SCHWARTZ RH, 1985, ANNU REV IMMUNOL, V3, P237, DOI 10.1146/annurev.iy.03.040185.001321
   SCHWARTZ RH, 1989, CELL, V57, P1073, DOI 10.1016/0092-8674(89)90044-5
   SHA WC, 1988, NATURE, V336, P73, DOI 10.1038/336073a0
   SPRENT J, 1988, IMMUNOL REV, V101, P173, DOI 10.1111/j.1600-065X.1988.tb00737.x
   THOMAS JA, 1982, J NEUROIMMUNOL, V3, P319, DOI 10.1016/0165-5728(82)90035-2
   VINCENT A, 1980, PHYSIOL REV, V60, P756, DOI 10.1152/physrev.1980.60.3.756
   VINCENT A, 1983, NEUROLOGY, V33, P1276, DOI 10.1212/WNL.33.10.1276
NR 33
TC 13
Z9 13
U1 0
U2 1
PU SPRINGER VERLAG
PI NEW YORK
PA 175 FIFTH AVE, NEW YORK, NY 10010
SN 0340-5354
J9 J NEUROL
JI J. Neurol.
PD FEB
PY 1992
VL 239
IS 2
BP 82
EP 88
DI 10.1007/BF00862978
PG 7
WC Clinical Neurology
WE Science Citation Index Expanded (SCI-EXPANDED)
SC Neurosciences & Neurology
GA HB256
UT WOS:A1992HB25600008
PM 1552308
DA 2022-10-25
ER

PT J
AU Patel, U
   Forsen, J
AF Patel, U
   Forsen, J
TI Foreign body aspiration: An unusual presentation of myasthenia gravis
SO OTOLARYNGOLOGY-HEAD AND NECK SURGERY
LA English
DT Article
C1 St Louis Childrens Hosp, Dept Otolaryngol, St Louis, MO 63110 USA.
RP Forsen, J (corresponding author), St Louis Childrens Hosp, Dept Otolaryngol, 1 Childrens Pl, St Louis, MO 63110 USA.
CR CALCATERRA T C, 1972, Transactions of the American Academy of Ophthalmology and Oto-Laryngology, V76, P308
   DAVISON S, 1987, OTOLARYNGOL HEAD NEC, V116, P244
   DHILLON RS, 1984, CLIN OTOLARYNGOL, V9, P27, DOI 10.1111/j.1365-2273.1984.tb01468.x
   Heitmiller R F, 1999, Semin Thorac Cardiovasc Surg, V11, P41
   SCADDING GK, 1981, BMJ-BRIT MED J, V283, P1008, DOI 10.1136/bmj.283.6298.1008
NR 5
TC 1
Z9 1
U1 0
U2 0
PU MOSBY, INC
PI ST LOUIS
PA 11830 WESTLINE INDUSTRIAL DR, ST LOUIS, MO 63146-3318 USA
SN 0194-5998
J9 OTOLARYNG HEAD NECK
JI Otolaryngol. Head Neck Surg.
PD JUN
PY 2001
VL 124
IS 6
BP 698
EP 699
DI 10.1067/mhn.2001.115766
PG 2
WC Otorhinolaryngology; Surgery
WE Science Citation Index Expanded (SCI-EXPANDED)
SC Otorhinolaryngology; Surgery
GA 442CX
UT WOS:000169268600021
PM 11391268
DA 2022-10-25
ER

PT J
AU CECILIA, EC
   RODIL, MLR
   DOMINGUEZ, JF
AF CECILIA, EC
   RODIL, MLR
   DOMINGUEZ, JF
TI WHAT IS YOUR DIAGNOSIS - THYMOMA ASSOCIATED WITH MYASTHENIA-GRAVIS
SO REVISTA CLINICA ESPANOLA
LA Spanish
DT Article
RP CECILIA, EC (corresponding author), HOSP CLIN SAN CARLOS,SERV RADIODIAG,MADRID,SPAIN.
CR BARON RL, 1982, RADIOLOGY, V142, P121, DOI 10.1148/radiology.142.1.7053521
   BARON RL, 1982, RADIOLOGY, V142, P127, DOI 10.1148/radiology.142.1.7053522
   BLERY M, 1983, ANN RADIOL, V26, P353
   BROWN LR, 1983, AM J ROENTGENOL, V140, P31, DOI 10.2214/ajr.140.1.31
   BROWN LR, 1980, AM J ROENTGENOL, V134, P1181, DOI 10.2214/ajr.134.6.1181
   FONT GT, 1982, RADIOLOGY, V142, P135
   GAMSU G, 1983, COMPUTED TOMOGRAPHY, P247
   HEIBERG E, 1983, RADIOLOGY, V147, P887, DOI 10.1148/radiology.147.3.6844633
   KEESEY JC, 1980, RADIOLOGY, V137, P269
   MOORE AV, 1982, AM J ROENTGENOL, V138, P217, DOI 10.2214/ajr.138.2.217
   WALTER E, 1981, RADIOLOGY, V139, P776
   ZERHOUNI EA, 1982, RADIOLOGY, V144, P979
NR 12
TC 0
Z9 0
U1 0
U2 0
PU IDEPSA
PI MADRID
PA PRINCIPE DE VERGARA, 112, 1 F, G-28002 MADRID, SPAIN
SN 0014-2565
J9 REV CLIN ESP
JI Rev. Clin. Esp.
PY 1985
VL 177
IS 7
BP 353
EP 354
PG 2
WC Medicine, General & Internal
WE Science Citation Index Expanded (SCI-EXPANDED)
SC General & Internal Medicine
GA AUY28
UT WOS:A1985AUY2800013
PM 4081217
DA 2022-10-25
ER

PT J
AU FISCHBACH, M
   LINDSTROM, J
   TALAL, N
AF FISCHBACH, M
   LINDSTROM, J
   TALAL, N
TI ANTIBODIES TO POLYADENYLIC-ACID IN PATIENTS WITH MYASTHENIA-GRAVIS
SO CLINICAL AND EXPERIMENTAL IMMUNOLOGY
LA English
DT Article
C1 UNIV CALIF SAN FRANCISCO,SCH MED,DEPT MED,SAN FRANCISCO,CA 94143.
   SALK INST BIOL STUDIES,SAN DIEGO,CA 92112.
RP FISCHBACH, M (corresponding author), VET ADM HOSP,MED CTR,IMMUNOL ARTHRITIS SECT,SAN FRANCISCO,CA 94121, USA.
FU NIADDK NIH HHS [AM-16140] Funding Source: Medline; NINDS NIH HHS
   [NS11321] Funding Source: Medline
CR BANKHURST AD, 1975, J CLIN INVEST, V56, P1378, DOI 10.1172/JCI108218
   BIRNBAUM G, 1976, ANN NY ACAD SCI, V274, P527, DOI 10.1111/j.1749-6632.1976.tb47713.x
   BRAVERMAN G, 1976, PROG NUCLEIC ACID RE, V17, P117
   BUDMAN DR, 1977, ARTHRITIS RHEUM, V20, P829, DOI 10.1002/art.1780200312
   CHRISTIANSEN FT, 1978, MUSCLE NERVE, V1, P467, DOI 10.1002/mus.880010605
   GERSHWIN ME, 1976, INT ARCH ALLER A IMM, V51, P245
   JASIN HE, 1975, ARTHRITIS RHEUM-US, V18, P219, DOI 10.1002/art.1780180305
   KOFFLER D, 1971, J EXP MED, V134, P294, DOI 10.1084/jem.134.1.294
   KOFFLER D, 1974, AM J PATHOL, V74, P109
   LINDSTROM JM, 1976, ANN NY ACAD SCI, V274, P254, DOI 10.1111/j.1749-6632.1976.tb47691.x
   LINDSTROM JM, 1976, NEUROLOGY, V26, P1054, DOI 10.1212/WNL.26.11.1054
   LOCKER JD, 1977, J IMMUNOL, V118, P694
   MARCH SC, 1974, ANAL BIOCHEM, V60, P149, DOI 10.1016/0003-2697(74)90139-0
   MICHALSKI JP, 1978, ARTHRITIS RHEUM, V21, P306, DOI 10.1002/art.1780210303
   PILLARISETTY RJ, 1975, CLIN EXP IMMUNOL, V22, P419
   PILLARISETTY RJ, 1976, ARTHRITIS RHEUM, V19, P705, DOI 10.1002/1529-0131(197607/08)19:4<705::AID-ART1780190408>3.0.CO;2-K
   RICHMAN DP, 1979, P NATL ACAD SCI USA, V76, P4632, DOI 10.1073/pnas.76.9.4632
   ROUBINIAN JR, 1977, J IMMUNOL, V118, P1524
   SCHUR PH, 1971, ARTHRITIS RHEUM-US, V14, P342, DOI 10.1002/art.1780140304
   STEINMAN CR, 1976, J CLIN INVEST, V57, P1330, DOI 10.1172/JCI108401
   STOLLAR BD, 1975, CRC CRIT REV BIOCH, V3, P46
   TALAL N, 1976, CLIN EXP IMMUNOL, V25, P377
   TALAL N, 1976, TRANSPLANT REV, V31, P240
   TALAL N, 1972, NATURE-NEW BIOL, V240, P240, DOI 10.1038/newbio240240a0
   TALAL N, 1975, CLIN IMMUNOL IMMUNOP, V4, P24, DOI 10.1016/0090-1229(75)90035-5
   TALAL N, 1971, J CLIN INVEST, V50, P1248, DOI 10.1172/JCI106602
   TALAL N, 1973, CLIN IMMUNOL IMMUNOP, V1, P250
NR 27
TC 10
Z9 10
U1 0
U2 0
PU BLACKWELL SCIENCE LTD
PI OXFORD
PA OSNEY MEAD, OXFORD, OXON, ENGLAND OX2 0EL
SN 0009-9104
J9 CLIN EXP IMMUNOL
JI Clin. Exp. Immunol.
PY 1981
VL 43
IS 1
BP 73
EP 79
PG 7
WC Immunology
WE Science Citation Index Expanded (SCI-EXPANDED)
SC Immunology
GA KU670
UT WOS:A1981KU67000009
PM 7249396
DA 2022-10-25
ER

PT J
AU HUTCHISON, AA
   RUSSELL, G
AF HUTCHISON, AA
   RUSSELL, G
TI RESPIRATORY STUDIES IN AN INFANT WITH NEONATAL MYASTHENIA-GRAVIS
SO AUSTRALIAN PAEDIATRIC JOURNAL
LA English
DT Article
C1 UNIV ABERDEEN,DEPT CHILD HLTH,ABERDEEN AB9 2ZD,SCOTLAND.
CR HUTCHISON AA, 1975, BRIT MED J, V4, P623, DOI 10.1136/bmj.4.5997.623-a
   HUTCHISON AA, 1976, PEDIATRICS, V57, P187
   NAMBA T, 1970, PEDIATRICS, V45, P488
   OSSERMAN KE, 1971, MT SINAI J MED, V38, P497
   Otis, 1964, HANDBOOK PHYSIOLOG 3, VI, P463
   Prechtl HFR., 1964, CLIN DEV MED, V12, P74
   RUSSELL G, 1970, ARCH DIS CHILD, V45, P325, DOI 10.1136/adc.45.241.325
   Von Neergaard K, 1927, Z KLIN MED, V105, P35
NR 8
TC 0
Z9 0
U1 0
U2 0
PU BLACKWELL SCIENCE
PI CARLTON
PA 54 UNIVERSITY ST, P O BOX 378, CARLTON VICTORIA 3053, AUSTRALIA
SN 0004-993X
J9 AUST PAEDIATR J
PY 1979
VL 15
IS 1
BP 44
EP 46
PG 3
WC Pediatrics
WE Science Citation Index Expanded (SCI-EXPANDED)
SC Pediatrics
GA GP453
UT WOS:A1979GP45300010
PM 464928
DA 2022-10-25
ER

PT J
AU DeBleecker, J
   vanAken, L
   vanLandegem, W
   vandenAbeele, G
   Cuvelier, C
AF DeBleecker, J
   vanAken, L
   vanLandegem, W
   vandenAbeele, G
   Cuvelier, C
TI Myasthenia gravis and sarcoidosis: Report of 2 cases
SO EUROPEAN NEUROLOGY
LA English
DT Article
C1 ST AUGUSTINE MED INST,DEPT NEUROL,ANTWERP,BELGIUM.
   H FAMILY GEN HOSP,DEPT PATHOL,GHENT,BELGIUM.
   H FAMILY GEN HOSP,DEPT PATHOL,GHENT,BELGIUM.
RP DeBleecker, J (corresponding author), STATE UNIV GHENT HOSP,DEPT NEUROL,DE PINTELAAN 185,B-9000 GHENT,BELGIUM.
RI De Bleecker, Jan/B-7785-2013
CR AARLI JA, 1975, J NEUROL NEUROSUR PS, V38, P1048, DOI 10.1136/jnnp.38.11.1048
   ANDONOPOULOS AP, 1991, CLIN RHEUMATOL, V10, P323, DOI 10.1007/BF02208700
   JAVITT N B, 1959, J Mt Sinai Hosp N Y, V26, P177
   MENKES CJ, 1971, ANN MED INTERNE, V122, P1015
   OOSTERHUIS HJ, 1968, ACTA NEUROL SCAND, V44, P219, DOI 10.1111/j.1600-0404.1968.tb05568.x
   Riehl J L, 1966, Bull Los Angeles Neurol Soc, V31, P100
   SAPER JR, 1977, DIS NERV SYST, V38, P57
   Simpson JA, 1960, SCOT MED J, V5, P419, DOI [DOI 10.1177/003693306000501001, 10.1177/003693306000501001]
   TOLA MR, 1994, ACTA NEUROL SCAND, V90, P318
   WOLF SM, 1966, ANN NY ACAD SCI, V135, P517, DOI 10.1111/j.1749-6632.1966.tb45500.x
NR 10
TC 6
Z9 6
U1 0
U2 0
PU KARGER
PI BASEL
PA ALLSCHWILERSTRASSE 10, CH-4009 BASEL, SWITZERLAND
SN 0014-3022
J9 EUR NEUROL
JI Eur. Neurol.
PD SEP-OCT
PY 1996
VL 36
IS 5
BP 326
EP 327
DI 10.1159/000117284
PG 2
WC Clinical Neurology; Neurosciences
WE Science Citation Index Expanded (SCI-EXPANDED)
SC Neurosciences & Neurology
GA VD167
UT WOS:A1996VD16700018
PM 8864719
DA 2022-10-25
ER

PT J
AU SCHLUEP, M
   WILLCOX, N
   RITTER, MA
   NEWSOMDAVIS, J
   LARCHE, M
   BROWN, AN
AF SCHLUEP, M
   WILLCOX, N
   RITTER, MA
   NEWSOMDAVIS, J
   LARCHE, M
   BROWN, AN
TI MYASTHENIA-GRAVIS THYMUS - CLINICAL, HISTOLOGICAL AND CULTURE
   CORRELATIONS
SO JOURNAL OF AUTOIMMUNITY
LA English
DT Article
C1 ROYAL FREE HOSP, SCH MED, DEPT NEUROL SCI, LONDON NW3 2PF, ENGLAND.
   ROYAL POSTGRAD MED SCH, DEPT IMMUNOL, LONDON W12 0HS, ENGLAND.
   INST NEUROL, LONDON WC1N 3BG, ENGLAND.
RI Larche, Mark/B-4326-2010
OI Larche, Mark/0000-0002-1439-7593
CR BATORY G, 1984, LEUCOCYTE TYPING, P469
   BOFILL M, 1985, AM J PATHOL, V119, P462
   BROWN AN, 1988, IN PRESS ADV EXP MED
   BUCKINGHAM JM, 1976, ANN SURG, V184, P453, DOI 10.1097/00000658-197610000-00008
   CAMPANA D, 1985, J IMMUNOL, V134, P1524
   CASTLEMAN B, 1949, MEDICINE, V28, P27, DOI 10.1097/00005792-194902000-00002
   CHAMPION S, 1986, CELL, V44, P781, DOI 10.1016/0092-8674(86)90844-5
   CHILOSI M, 1986, J NEUROIMMUNOL, V11, P191, DOI 10.1016/0165-5728(86)90003-2
   DEMAAGD RA, 1985, IMMUNOLOGY, V54, P745
   DESOUSA MAB, 1969, CLIN EXP IMMUNOL, V4, P637
   DRAYSON MT, 1981, IMMUNOLOGY, V44, P125
   EAST JUNE, 1965, TRANSPLANTATION, V3, P711, DOI 10.1097/00007890-196511000-00003
   ENGEL AG, 1977, MAYO CLIN PROC, V52, P267
   FOSSUM S, 1985, HISTOPATHOLOGY, V9, P469, DOI 10.1111/j.1365-2559.1985.tb02830.x
   FUJII Y, 1986, J IMMUNOL, V136, P887
   HEIDENREICH F, 1988, IN PRESS NEUROLOGY
   HENDRIKS HR, 1983, EUR J IMMUNOL, V13, P663, DOI 10.1002/eji.1830130811
   JANOSSY G, 1986, J IMMUNOL, V136, P4354
   KAO I, 1977, SCIENCE, V195, P74, DOI 10.1126/science.831257
   KIRCHNER T, 1988, AM J PATHOL, V130, P268
   KUNKL A, 1981, IMMUNOLOGY, V43, P371
   LAISSUE J, 1971, J IMMUNOL, V107, P822
   LEVINE GD, 1978, HUM PATHOL, V9, P495, DOI 10.1016/S0046-8177(78)80131-2
   LISAK RP, 1986, J IMMUNOL, V137, P1221
   MCMICHAEL AJ, 1979, EUR J IMMUNOL, V9, P205, DOI 10.1002/eji.1830090307
   MELMS A, 1987, ANN NY ACAD SCI, V505, P797, DOI 10.1111/j.1749-6632.1987.tb51373.x
   MIDDLETON G, 1967, AUST J EXP BIOL MED, V45, P189, DOI 10.1038/icb.1967.14
   MOREL E, 1987, EUR J IMMUNOL, V17, P1109, DOI 10.1002/eji.1830170806
   NAMBA T, 1978, MEDICINE, V57, P411, DOI 10.1097/00005792-197809000-00002
   NEWSOMDAVIS J, 1987, ANN NY ACAD SCI, V505, P12, DOI 10.1111/j.1749-6632.1987.tb51279.x
   OORT J, 1965, BRIT J EXP PATHOL, V46, P147
   OSSERMAN KE, 1971, MT SINAI J MED, V38, P497
   SCADDING GK, 1981, NEUROLOGY, V31, P935, DOI 10.1212/WNL.31.8.935
   SCHLUEP M, 1987, ANN NEUROL, V22, P212, DOI 10.1002/ana.410220205
   SCHLUEP M, 1987, ANN NY ACAD SCI, V505, P813, DOI 10.1111/j.1749-6632.1987.tb51378.x
   STAVITSKY AB, 1980, IMMUNOL REV, V53, P87, DOI 10.1111/j.1600-065X.1980.tb01041.x
   THOMAS JA, 1982, J NEUROIMMUNOL, V3, P319, DOI 10.1016/0165-5728(82)90035-2
   Wekerle H, 1986, Curr Top Pathol, V75, P179
   WEKERLE H, 1977, LANCET, V1, P678
   WILLCOX HNA, 1983, CLIN EXP IMMUNOL, V54, P378
   WILLCOX HNA, 1984, CLIN EXP IMMUNOL, V58, P97
   WILLCOX N, 1985, ADV EXP MED BIOL, V186, P979
   WILLCOX N, 1987, AM J PATHOL, V127, P447
   WILLCOX N, 1988, B LYMPHOCYTES HUMAN, P469
NR 44
TC 36
Z9 36
U1 0
U2 0
PU ACADEMIC PRESS LTD- ELSEVIER SCIENCE LTD
PI LONDON
PA 24-28 OVAL RD, LONDON NW1 7DX, ENGLAND
SN 0896-8411
EI 1095-9157
J9 J AUTOIMMUN
JI J. Autoimmun.
PD OCT
PY 1988
VL 1
IS 5
BP 445
EP 467
DI 10.1016/0896-8411(88)90067-4
PG 23
WC Immunology
WE Science Citation Index Expanded (SCI-EXPANDED)
SC Immunology
GA T9978
UT WOS:A1988T997800005
PM 3254184
DA 2022-10-25
ER

PT J
AU THUYEN, DS
   THIENG, NV
   THANH, NV
   AN, VT
   HUNG, PM
AF THUYEN, DS
   THIENG, NV
   THANH, NV
   AN, VT
   HUNG, PM
TI ACUPUNCTURE ANESTHESIA IN THYMECTOMY ON MYASTHENIA-GRAVIS PATIENTS
SO ACUPUNCTURE & ELECTRO-THERAPEUTICS RESEARCH
LA English
DT Article
RP THUYEN, DS (corresponding author), HA SON BINH HOSP,DEPT THORAC SURG,HADONG,VIETNAM.
NR 0
TC 1
Z9 2
U1 0
U2 2
PU COGNIZANT COMMUNICATION CORP
PI ELMSFORD
PA 3 HARTSDALE ROAD, ELMSFORD, NY 10523-3701
SN 0360-1293
J9 ACUPUNCTURE ELECTRO
JI Acupunct. Electro-Ther. Res.
PY 1988
VL 13
IS 1
BP 25
EP 30
DI 10.3727/036012988816358723
PG 6
WC Integrative & Complementary Medicine; Neurosciences
WE Science Citation Index Expanded (SCI-EXPANDED)
SC Integrative & Complementary Medicine; Neurosciences & Neurology
GA N4238
UT WOS:A1988N423800003
PM 2898196
DA 2022-10-25
ER

PT J
AU ALBERA, R
   MORRA, B
   LUCISANO, S
   BERNINI, A
   LACILLA, M
AF ALBERA, R
   MORRA, B
   LUCISANO, S
   BERNINI, A
   LACILLA, M
TI DYNAMIC ASPECTS OF STAPEDIAL REFLEX IN MYASTHENIA-GRAVIS
SO AUDIOLOGY
LA English
DT Article
C1 UNIV TURIN,DEPT EARS NOSE & THROAT,TURIN,ITALY.
RI ALBERA, ROBERTO/AAE-7120-2021
CR Albera R, 1984, Rev Otoneuroophtalmol, V56, P491
   ALBERA R, 1985, VERTIGES ORIGINE PER, P75
   BENDER AM, 1975, LANCET, V1, P606
   BLOM S, 1974, J NEUROL SCI, V21, P71, DOI 10.1016/0022-510X(74)90107-5
   BOSATRA A, 1975, ACTA OTO-LARYNGOL, V80, P61, DOI 10.3109/00016487509121301
   BRUSCHINI P, 1984, AUDIOLOGY, V23, P38
   COLLETTI V, 1984, IMPEDENZOMETRIA
   GERSDORFF M, 1977, ANN OTO-LAR CHIR C-F, V94, P599
   GERSDORFF M, 1977, J OTOLAR S5, V6, P1
   HOROWITZ SH, 1976, NEUROLOGY, V26, P615, DOI 10.1212/WNL.26.7.615
   MOGLIA A, 1978, REV EEG NEUROPHYSIOL, V8, P264, DOI 10.1016/S0370-4475(78)80028-8
   PICCOLO G, 1977, Acta Neurologica (Naples), V32, P150
   Rosignoli M, 1979, Rev Otoneuroophtalmol, V51, P431
   SPALEK P, 1982, CAS LEK CESK, V21, P45
   SPOONER JW, 1979, NEUROLOGY, V29, P29, DOI 10.1212/WNL.29.1.29
   SZEMJA Z, 1978, HNO, V26, P198
   WARREN WR, 1977, ARCH NEUROL-CHICAGO, V34, P496, DOI 10.1001/archneur.1977.00500200056011
   YEE RD, 1976, ARCH OPHTHALMOL-CHIC, V94, P1465, DOI 10.1001/archopht.1976.03910040299001
NR 18
TC 1
Z9 1
U1 0
U2 0
PU DECKER PERIODICALS INC
PI HAMILTON
PA 4 HUGHSON STREET SOUTH PO BOX 620, LCD 1, HAMILTON ON L8N 3K7, CANADA
SN 0020-6091
J9 AUDIOLOGY
JI Audiology
PD MAY-JUN
PY 1987
VL 26
IS 3
BP 158
EP 165
PG 8
WC Otorhinolaryngology
WE Science Citation Index Expanded (SCI-EXPANDED)
SC Otorhinolaryngology
GA J1152
UT WOS:A1987J115200004
PM 3662939
DA 2022-10-25
ER

PT J
AU DONNELLY, RJ
   LAQUAGLIA, MP
   FABRI, B
   HAYWARD, M
   FLORENCE, AM
AF DONNELLY, RJ
   LAQUAGLIA, MP
   FABRI, B
   HAYWARD, M
   FLORENCE, AM
TI CERVICAL THYMECTOMY IN THE TREATMENT OF MYASTHENIA-GRAVIS
SO ANNALS OF THE ROYAL COLLEGE OF SURGEONS OF ENGLAND
LA English
DT Article
C1 WALTON HOSP,LIVERPOOL L9 1AE,MERSEYSIDE,ENGLAND.
RP DONNELLY, RJ (corresponding author), BROADGREEN HOSP,LIVERPOOL L14 3LB,MERSEYSIDE,ENGLAND.
CR Blalock A, 1939, ANN SURG, V110, P544, DOI 10.1097/00000658-193910000-00005
   BUCKINGHAM JM, 1976, ANN SURG, V184, P453, DOI 10.1097/00000658-197610000-00008
   CARLENS E, 1968, OPUSC MED, V13, P175
   CLAGETT OT, 1947, J THORAC SURG, V16, P62
   CLARK RE, 1980, J THORAC CARDIOV SUR, V80, P696
   CRILE G, 1966, SURGERY, V59, P213
   CROTTI A, 1938, DISEASES THYROID PAR, P350
   DRACHMAN DB, 1978, NEW ENGL J MED, V298, P186, DOI 10.1056/NEJM197801262980404
   DRACHMAN DB, 1978, NEW ENGL J MED, V298, P136, DOI 10.1056/NEJM197801192980305
   ELIAS SB, 1979, MED CLIN N AM, V63, P745, DOI 10.1016/S0025-7125(16)31672-8
   FUKAWA M, 1978, SURGERY, V83, P293
   HARVEY AM, 1948, B NEW YORK ACAD MED, V24, P505
   JACKSON JW, 1978, OPERATIVE SURGERY CA, P382
   JOSEPH BS, 1973, NEUROLOGY, V23, P109, DOI 10.1212/WNL.23.2.109
   KARK AE, 1971, BRIT J SURG, V58, P321, DOI 10.1002/bjs.1800580502
   KEYNES G, 1949, Br Med J, V2, P611
   KEYNES G, 1946, BRIT J SURG, V32, P201
   MINTZ S, 1980, AM J SURG, V140, P734, DOI 10.1016/0002-9610(80)90106-3
   NORRIS EH, 1937, AM J CANCER, V27, P421
   Osserman K, 1958, MYASTHENIA GRAVIS
   PAPATESTAS AE, 1975, SURG GYNECOL OBSTET, V140, P535
   PAPETESTAS AE, 1971, AM J MED, V50, P465
   ROSAI J, 1976, TUMOURS THYMUS, pCH1
   SHIELDS TW, 1972, GENERAL THORACIC SUR, P328
   TWOMEY JJ, 1979, AM J MED, V66, P639, DOI 10.1016/0002-9343(79)91175-6
   Weigert C., 1901, NEUROL CENT, V20, P597
NR 26
TC 10
Z9 10
U1 0
U2 0
PU ROYAL COLL SURGEONS ENGLAND
PI LONDON
PA 35-43 LINCOLN'S INN FIELDS, LONDON, ENGLAND WC2A 3PN
SN 0035-8843
J9 ANN ROY COLL SURG
JI Ann. R. Coll. Surg. Engl.
PY 1984
VL 66
IS 5
BP 305
EP 308
PG 4
WC Surgery
WE Science Citation Index Expanded (SCI-EXPANDED)
SC Surgery
GA TM172
UT WOS:A1984TM17200001
PM 6486664
DA 2022-10-25
ER

PT J
AU FERRER, S
   HAMMERSLEY, F
   STUARDO, A
AF FERRER, S
   HAMMERSLEY, F
   STUARDO, A
TI REGIONAL CURARE TEST IN EVALUATION OF MYASTHENIA-GRAVIS
SO REVISTA MEDICA DE CHILE
LA Spanish
DT Article
RP FERRER, S (corresponding author), UNIV CINCINNATI, HOSP SALVADOR, FAC MED, SERV NEUROL, CINCINNATI, OH 45221 USA.
CR ABDOU NI, 1974, NEW ENGL J MED, V291, P1271, DOI 10.1056/NEJM197412122912403
   BENDER AN, 1975, LANCET, V1, P607
   BOUDOURESQUES J, 1974, ENCYCL MED CHIR PARI, V6
   DESMEDT JE, 1973, NEW DEVELOPMENTS ELE, V1, P305
   DESMEDT JE, 1973, NEW DEVELOPMENTS ELE, V1, P241
   ELMQVIST D, 1973, NEW DEVELOPMENTS ELE, V1, P229
   ENGEL AG, 1971, ANN NY ACAD SCI, V183, P46, DOI 10.1111/j.1749-6632.1971.tb30741.x
   ENGEL WK, 1971, ANN NY ACAD SCI, V183, P72, DOI 10.1111/j.1749-6632.1971.tb30743.x
   FERRER S, 1975, REV MED CHILE, V103, P391
   FOLDES FF, 1971, ANN NY ACAD SCI, V183, P295
   GENKINS G, 1971, ANN NY ACAD SCI, V183, P369, DOI 10.1111/j.1749-6632.1971.tb30766.x
   GOLDSTEIN G, 1971, ANN NY ACAD SCI, V183, P230, DOI 10.1111/j.1749-6632.1971.tb30754.x
   HOROWITZ SH, 1975, ARCH NEUROL-CHICAGO, V32, P84, DOI 10.1001/archneur.1975.00490440034004
   HOROWITZ SH, 1976, NEUROLOGY, V26, P410, DOI 10.1212/WNL.26.5.410
   LAMBERT EH, 1971, ANN NY ACAD SCI, V183, P183, DOI 10.1111/j.1749-6632.1971.tb30750.x
   MITTAG T, 1976, NEW ENGL J MED, V294, P691, DOI 10.1056/NEJM197603252941303
   MORGADO E, REV NEUROCIRUGIA
   OSSERMAN KK, 1958, MIASTENIA GRAVIS
   OZDEMIR C, 1971, ANN NY ACAD SCI, V183, P287, DOI 10.1111/j.1749-6632.1971.tb30759.x
   PATRICK J, 1973, SCIENCE, V180, P871, DOI 10.1126/science.180.4088.871
   PERLO VP, 1971, ANN NY ACAD SCI, V183, P308, DOI 10.1111/j.1749-6632.1971.tb30761.x
   Simpson JA, 1960, SCOT MED J, V5, P419, DOI [DOI 10.1177/003693306000501001, 10.1177/003693306000501001]
   SIMPSON JA, 1974, DISORDERS VOLUNTARY
   TOYKA KV, 1975, SCIENCE, V190, P397, DOI 10.1126/science.1179220
   WITKOP B, 1975, RECHERCHE, V6, P528
NR 25
TC 0
Z9 0
U1 0
U2 0
PU SOC MEDICA SANTIAGO
PI SANTIAGO 9
PA BERNARDA MORIN 488 PROVIDENCIA, CASILLA 168 CORREO 55, SANTIAGO 9,
   00000, CHILE
SN 0034-9887
EI 0717-6163
J9 REV MED CHILE
JI Rev. Medica Chile
PY 1978
VL 106
IS 4
BP 250
EP 258
PG 9
WC Medicine, General & Internal
WE Science Citation Index Expanded (SCI-EXPANDED)
SC General & Internal Medicine
GA EX973
UT WOS:A1978EX97300002
PM 663466
DA 2022-10-25
ER

PT J
AU COHAN, SL
   DRETCHEN, KL
   NEAL, A
AF COHAN, SL
   DRETCHEN, KL
   NEAL, A
TI MALABSORPTION OF PYRIDOSTIGMINE IN PATIENTS WITH MYASTHENIA-GRAVIS
SO NEUROLOGY
LA English
DT Article
C1 GEORGETOWN UNIV,SCH MED,DEPT NEUROL,WASHINGTON,DC 20007.
   GEORGETOWN UNIV,SCH MED,DEPT PHARMACOL,WASHINGTON,DC 20007.
CR BERTALANFFY FD, 1962, GASTROENTEROLOGY, V43, P472
   CHANG CC, 1973, J PHYSIOL-LONDON, V230, P613, DOI 10.1113/jphysiol.1973.sp010207
   COHAN SL, 1976, NEUROLOGY, V26, P536, DOI 10.1212/WNL.26.6.536
   COHAN SL, 1975, 5TH P M INT SOC NEUR, V439
   ENGEL AG, 1973, NEUROLOGY, V23, P1273, DOI 10.1212/WNL.23.12.1273
   ENGEL WK, 1971, ANN NY ACAD SCI, V183, P72, DOI 10.1111/j.1749-6632.1971.tb30743.x
   FAMBROUGH DM, 1973, SCIENCE, V182, P293, DOI 10.1126/science.182.4109.293
   GLASER GH, 1963, ADV PHARMACOL, V2, P113, DOI 10.1016/S1054-3589(08)60086-1
   GLASER GH, 1966, ANN NY ACAD SCI, V135, P335, DOI 10.1111/j.1749-6632.1966.tb45481.x
   LEBLOND CP, 1956, PHYSIOL REV, V36, P255, DOI 10.1152/physrev.1956.36.2.255
   OSSERMAN KE, 1966, ANN NY ACAD SCI, V135, P312, DOI 10.1111/j.1749-6632.1966.tb45479.x
   ROBERTS DV, 1969, EUR J PHARMACOL, V6, P281, DOI 10.1016/0014-2999(69)90186-1
   ROBERTS JB, 1966, BIOCHEM PHARMACOL, V15, P71, DOI 10.1016/0006-2952(66)90112-2
   ROWLAND LP, 1956, NEUROLOGY MINNEAP, V6, P306
NR 14
TC 20
Z9 20
U1 0
U2 0
PU LIPPINCOTT-RAVEN PUBL
PI PHILADELPHIA
PA 227 EAST WASHINGTON SQ, PHILADELPHIA, PA 19106
SN 0028-3878
J9 NEUROLOGY
JI Neurology
PY 1977
VL 27
IS 3
BP 299
EP 301
DI 10.1212/WNL.27.3.299
PG 3
WC Clinical Neurology
WE Science Citation Index Expanded (SCI-EXPANDED)
SC Neurosciences & Neurology
GA CY555
UT WOS:A1977CY55500020
PM 557769
DA 2022-10-25
ER

PT J
AU YAYAHUAMAN, R
   BLASCOOLCINA, R
   VILCHESPADILLA, JJ
   GARCIAFERNANDEZ, M
   BENEDITOALBEROLA, J
   VILLARROYAPASTOR, MT
AF YAYAHUAMAN, R
   BLASCOOLCINA, R
   VILCHESPADILLA, JJ
   GARCIAFERNANDEZ, M
   BENEDITOALBEROLA, J
   VILLARROYAPASTOR, MT
TI CONGENITAL MYASTHENIA-GRAVIS - FAMILY WITH 3 AFFECTED MEMBERS
SO REVISTA CLINICA ESPANOLA
LA Spanish
DT Article
C1 CIUDAD SANIT SEGURIDAD SOCIAL LA FE,DEPT INTERNAL MED,SERV NEUROL,VALENCIA,SPAIN.
NR 0
TC 1
Z9 1
U1 0
U2 0
PU IDEPSA
PI MADRID
PA PRINCIPE DE VERGARA, 112, 1 F, G-28002 MADRID, SPAIN
SN 0014-2565
J9 REV CLIN ESP
JI Rev. Clin. Esp.
PY 1977
VL 144
IS 6
BP 449
EP 452
PG 4
WC Medicine, General & Internal
WE Science Citation Index Expanded (SCI-EXPANDED)
SC General & Internal Medicine
GA DC590
UT WOS:A1977DC59000007
PM 854613
DA 2022-10-25
ER

PT J
AU PAPATESTAS, AE
   OSSERMAN, KE
   KARK, AE
AF PAPATESTAS, AE
   OSSERMAN, KE
   KARK, AE
TI EFFECTS OF THYMECTOMY ON PROGNOSIS IN MYASTHENIA GRAVIS
SO MOUNT SINAI JOURNAL OF MEDICINE
LA English
DT Article
CR ALLISON AC, 1967, CANCER RES, V27, P703
   ALPERT LI, 1971, ARCH PATHOL, V91, P55
   BURCH PRJ, 1965, Q REV BIOL, V40, P252, DOI 10.1086/404652
   Burnet F. M., 1959, COLONAL SELECTION TH
   BURNET FM, 1964, J PATHOL BACTERIOL, V88, P229, DOI 10.1002/path.1700880129
   BURNET FM, 1965, BRIT MED J, V1, P338
   EVERETT NB, 1966, THYMUS IMMUNOBIOLOGY, P291
   GROB D, 1961, ARCH INTERN MED, V108, P615, DOI 10.1001/archinte.1961.03620100107017
   MILLER JFA, 1965, NATURE, V208, P1337, DOI 10.1038/2081337a0
   MILLER JFA, 1967, MODERN TRENDS PATHOL, V2, P140
   MILLER JFA, 1965, SCIENTIFIC BASIS SUR, P468
   MILLER JFAP, 1961, ADV CANCER RES, V6, P291
   Osserman K, 1958, MYASTHENIA GRAVIS
   PAPATESTAS AE, 1971, AM J MED, V50, P465, DOI 10.1016/0002-9343(71)90336-6
   PAPATESTAS AE, IN PRESS
   PERLO VP, 1966, NEUROLOGY, V16, P431, DOI 10.1212/WNL.16.5.431
   PERLO VP, 1971, ANN NY ACAD SCI, V183, P308, DOI 10.1111/j.1749-6632.1971.tb30761.x
   SIMPSON JA, 1958, BRAIN, V81, P112, DOI 10.1093/brain/81.1.112
   SIMPSON JA, 1968, BRAIN, V81, P144
   STRAUSS AJL, 1966, THYMUS EXPERIMENTAL, P416
NR 20
TC 18
Z9 18
U1 0
U2 0
PU WILEY-BLACKWELL
PI HOBOKEN
PA 111 RIVER ST, HOBOKEN 07030-5774, NJ USA
SN 0027-2507
EI 1931-7581
J9 MT SINAI J MED
JI Mt. Sinai J. Med.
PY 1971
VL 38
IS 6
BP 586
EP +
PG 1
WC Medicine, General & Internal
WE Science Citation Index Expanded (SCI-EXPANDED)
SC General & Internal Medicine
GA K9525
UT WOS:A1971K952500005
PM 5315873
DA 2022-10-25
ER

PT J
AU Jakubikova, M
   Pitha, J
   Latta, J
   Ehler, E
   Schutzner, J
AF Jakubikova, Michala
   Pitha, Jiri
   Latta, Jan
   Ehler, Edvard
   Schutzner, Jan
TI Myasthenia gravis, castleman disease, pemphigus, and anti-phospholipid
   syndrome
SO MUSCLE & NERVE
LA English
DT Article
DE anti-phospholipid syndrome; Castleman disease; interleukin-6; myasthenia
   gravis; pemphigus vulgaris
ID LYMPH-NODE HYPERPLASIA; CELLS
AB Introduction: Myasthenia gravis is an autoimmune disease marked by neuromuscular transmission failure at the neuromuscular junction. Castleman disease is a rare lymphoproliferative disease characterized by non-cancerous angiofolicular hyperplasia of lymphatic tissue. Methods and results: We describe a young man with rapid, successive manifestations of myasthenia gravis, a solitary form of Castleman disease, pemphigus vulgaris, and anti-phospholipid syndrome, which resulted in 2 ischemic cerebrovascular events that caused a severe central neurological deficit. Discussion: We were unable to find a similar case in the literature, but we hypothesize that the temporal concidence of these clinical entities may be related to a common immunological pathway, such as B-cell activation. Therefore, we treated the patient with an immunosuppressant and anticoagulant treatment, as well as rituximab, a monoclonal antibody therapy against CD20+. Muscle Nerve 47:447-451, 2013
C1 [Jakubikova, Michala; Pitha, Jiri] Charles Univ Prague, Dept Neurol, Fac Med 1, Prague 12801 2, Czech Republic.
   [Jakubikova, Michala; Pitha, Jiri] Charles Univ Prague, Ctr Clin Neurosci, Fac Med 1, Prague 12801 2, Czech Republic.
   [Jakubikova, Michala; Pitha, Jiri] Gen Univ Hosp, Prague 12801 2, Czech Republic.
   [Latta, Jan; Ehler, Edvard] Univ Pardubice, Dept Neurol, Pardubice 53203, Czech Republic.
   [Latta, Jan; Ehler, Edvard] Reg Hosp Pardubice, Fac Hlth Studies, Pardubice 53203, Czech Republic.
   [Schutzner, Jan] Charles Univ Prague, Dept Surg 3, Fac Med 1, Prague 15006 5, Czech Republic.
   [Schutzner, Jan] Univ Hosp Motol, Prague 15006 5, Czech Republic.
RP Jakubikova, M (corresponding author), Charles Univ Prague, Dept Neurol, Fac Med 1, Prague Katerinska 30, Prague 12801 2, Czech Republic.
EM michala.jakubikova@vfn.cz
OI Ehler, Edvard/0000-0001-6212-6301; Ehler, Edvard/0000-0002-0595-7712;
   Schutzner, Jan/0000-0002-6003-5331; Jakubikova,
   Michala/0000-0001-5554-4839
FU grant agency of Charles University [351011/2011]; Czech Ministry of
   Edcation [MSM 0021620849, PRVOUK-P26/LF1/4]
FX This article was prepared within the project "Clinical, Laboratory and
   Socioeconomic Analysis in Patients with Myasthenia Gravis in Czech
   Republic" (351011/2011), supported by the grant agency of Charles
   University. The investigation was also supported by research programs of
   the Czech Ministry of Edcation (MSM 0021620849 and PRVOUK-P26/LF1/4).
CR AbdelReheim FA, 1996, ARCH PATHOL LAB MED, V120, P91
   ADELMAN HM, 1994, AM J MED SCI, V307, P112, DOI 10.1097/00000441-199402000-00008
   Aricha R, 2011, J AUTOIMMUN, V36, P135, DOI 10.1016/j.jaut.2010.12.001
   Caneppele S, 2000, CLIN EXP DERMATOL, V25, P219, DOI 10.1046/j.1365-2230.2000.00618.x
   CASTLEMAN B, 1956, CANCER, V9, P822, DOI 10.1002/1097-0142(195607/08)9:4<822::AID-CNCR2820090430>3.0.CO;2-4
   Cesarman Ethel, 2002, Recent Results Cancer Res, V159, P27
   Chorzelski T, 1999, J AM ACAD DERMATOL, V41, P393, DOI 10.1016/S0190-9622(99)70111-8
   COHENKAMINSKY S, 1993, ANN NY ACAD SCI, V681, P97, DOI 10.1111/j.1749-6632.1993.tb22873.x
   Conti-Fine BM, 2006, J CLIN INVEST, V116, P2843, DOI 10.1172/JCI29894
   Day JRS, 2003, ANN THORAC SURG, V75, P1648, DOI 10.1016/S0003-4975(02)04963-9
   De Marchi Ginevra, 2004, Haematologica, V89, pECR03
   Deng CS, 2002, J IMMUNOL, V169, P1077, DOI 10.4049/jimmunol.169.2.1077
   Dispenzieri A, 2003, BLOOD, V101, P2496, DOI 10.1182/blood-2002-07-2299
   Du MQ, 2001, BLOOD, V97, P2130, DOI 10.1182/blood.V97.7.2130
   EMSON HE, 1973, CANCER, V31, P241, DOI 10.1002/1097-0142(197301)31:1<241::AID-CNCR2820310132>3.0.CO;2-T
   Endo S, 2005, EUR J NEUROL, V12, P768, DOI 10.1111/j.1468-1331.2005.01079.x
   Fujimoto W, 2002, EUR J DERMATOL, V12, P355
   Lebrun C, 2009, EUR J NEUROL, V16, P246, DOI 10.1111/j.1468-1331.2008.02399.x
   Liu RL, 2005, J IMMUNOL, V175, P7898, DOI 10.4049/jimmunol.175.12.7898
   Menenakos Charalambos, 2007, World J Surg Oncol, V5, P45, DOI 10.1186/1477-7819-5-45
   Nishimoto N, 2000, BLOOD, V95, P56, DOI 10.1182/blood.V95.1.56
   PASAOGLU I, 1994, THORAC CARDIOV SURG, V42, P253, DOI 10.1055/s-2007-1016500
   SOULIER J, 1995, BLOOD, V86, P1276, DOI 10.1182/blood.V86.4.1276.bloodjournal8641276
   Takatsu K, 1997, P SOC EXP BIOL MED, V215, P121
   Yadav S, 2010, INDIAN J THORAC CARD, V26, P275, DOI 10.1007/s12055-010-0056-2
   YOSHIZAKI K, 1989, BLOOD, V74, P1360
   Zebardast N, 2010, MUSCLE NERVE, V41, P375, DOI 10.1002/mus.21521
NR 27
TC 13
Z9 14
U1 0
U2 7
PU WILEY
PI HOBOKEN
PA 111 RIVER ST, HOBOKEN 07030-5774, NJ USA
SN 0148-639X
EI 1097-4598
J9 MUSCLE NERVE
JI Muscle Nerve
PD MAR
PY 2013
VL 47
IS 3
BP 447
EP 451
DI 10.1002/mus.23657
PG 5
WC Clinical Neurology; Neurosciences
WE Science Citation Index Expanded (SCI-EXPANDED)
SC Neurosciences & Neurology
GA 096KA
UT WOS:000315401500021
PM 23386221
DA 2022-10-25
ER

PT J
AU Scheschonka, A
   Beuche, W
AF Scheschonka, A
   Beuche, W
TI Treatment of post-herpetic pain in myasthenia gravis: exacerbation of
   weakness due to gabapentin
SO PAIN
LA English
DT Article
DE myasthenia gravis; post-herpetic neuralgia; gabapentin
AB Here, we present a case of a 64-year-old female suffering from a severe form of antibody-positive myasthenia gravis. Under an immunosuppressive regimen with cyclosporine A, she experienced an episode of thoracic herpes zoster followed by intense post-herpetic neuralgia. In order to avoid drug interactions as well as adverse effects of carbamazepine in myasthenia gravis, gabapentin was chosen for the treatment of neuropathic pain. Within a few days she noticed increasing weakness, but continued medication for 8 weeks as gabapentin was not identified as the hazardous agent by her physician. Acetylcholine receptor antibody levels remained unchanged, but increased decrement was observed clinically and in repetitive nerve stimulation. After withdrawal of gabapentin, she recovered quickly to her previous condition. (C) 2003 International Association for the Study of Pain. Published by Elsevier Science B.V. All rights reserved.
C1 Goethe Univ Frankfurt, Dept Neuroradiol, D-60528 Frankfurt, Germany.
   Stadt Klinikum Leipzig, Dept Neurol, D-04129 Leipzig, Germany.
RP Scheschonka, A (corresponding author), MPIH, Deutschordenstr 46, D-60528 Frankfurt, Germany.
EM scheschonka@mpih-frankfurt.mpg.de
CR BESINGER UA, 1981, ANN NY ACAD SCI, V377, P812, DOI 10.1111/j.1749-6632.1981.tb33781.x
   Boneva N, 2000, MUSCLE NERVE, V23, P1204, DOI 10.1002/1097-4598(200008)23:8<1204::AID-MUS7>3.0.CO;2-H
   LENNON VA, 1975, J EXP MED, V141, P1365, DOI 10.1084/jem.141.6.1365
   Nicholson B, 2000, ACTA NEUROL SCAND, V101, P359, DOI 10.1034/j.1600-0404.2000.0006a.x
   OSSERMAN KE, 1971, MT SINAI J MED, V38, P497
   WIRGUIN I, 1994, MUSCLE NERVE, V17, P523, DOI 10.1002/mus.880170509
NR 6
TC 15
Z9 15
U1 0
U2 0
PU LIPPINCOTT WILLIAMS & WILKINS
PI PHILADELPHIA
PA TWO COMMERCE SQ, 2001 MARKET ST, PHILADELPHIA, PA 19103 USA
SN 0304-3959
EI 1872-6623
J9 PAIN
JI Pain
PD JUL
PY 2003
VL 104
IS 1-2
BP 423
EP 424
DI 10.1016/S0304-3959(03)00004-6
PG 2
WC Anesthesiology; Clinical Neurology; Neurosciences
WE Science Citation Index Expanded (SCI-EXPANDED)
SC Anesthesiology; Neurosciences & Neurology
GA 703CP
UT WOS:000184262700045
PM 12855353
DA 2022-10-25
ER

PT J
AU Pego-Fernandes, PMP
   de Campos, JRM
   Jatene, FB
   Marchiori, P
   Suso, FV
   de Oliveira, SA
AF Pego-Fernandes, PMP
   de Campos, JRM
   Jatene, FB
   Marchiori, P
   Suso, FV
   de Oliveira, SA
TI Thymectomy by partial sternotomy for the treatment of myasthenia gravis
SO ANNALS OF THORACIC SURGERY
LA English
DT Article
ID THORACOSCOPIC THYMECTOMY; EXTENDED THYMECTOMY
AB Background. Myasthenia gravis is an autoimmune disease characterized by weakness and fatigue of voluntary muscles. Surgical treatment of choice for myasthenia gravis has been thymectomy. However, thymectomy indications and surgical approach are still controversial. The purpose of this study is to evaluate the efficacy of partial median sternotomy approach to the thymus.
   Methods. From 1973 to 1999, 478 patients with myasthenia gravis underwent thymectomy through a partial median sternotomy.
   Results. Sixty-one patients (12.7%) had complete remission of symptoms, 299 (62.5%) had a significant improvement, and 83 (17.4%), a mild improvement; whereas 35 patients (7.4%) had no improvement of clinical symptoms.
   Conclusions. Partial median sternotomy has shown to be a useful surgical approach to the thymus, as demonstrated by the good functional and aesthetic results, associated with low morbidity and no mortality. (C) 2002 by The Society of Thoracic Surgeons.
C1 Univ Sao Paulo, Sch Med, Hosp Clin, Inst Heart,Dept Thorac Surg, Sao Paulo, Brazil.
   Univ Sao Paulo, Sch Med, Hosp Clin, Dept Neurol, Sao Paulo, Brazil.
   Univ Sao Paulo, Sch Med, Hosp Clin, Dept Pneumol, Sao Paulo, Brazil.
RP Pego-Fernandes, PMP (corresponding author), FMUSP, Inst Heart, Div Surg, HC, Av Dr Eneas Carvalho de Aguiar,44, BR-05403000 Sao Paulo, Brazil.
EM paulopego@incor.usp.br
RI Fernandes, Paulo Manuel Pego/AAC-8319-2020
OI Fernandes, Paulo Manuel Pego/0000-0001-7243-5343
CR AHUMADA MN, 1991, CIR PEDIAT, V4, P26
   Blalock A, 1939, ANN SURG, V110, P544, DOI 10.1097/00000658-193910000-00005
   CAMPOS JRM, 2000, ANN THORAC SURG, V70, P1423
   Detterbeck FC, 1996, ANN THORAC SURG, V62, P242, DOI 10.1016/0003-4975(96)00202-0
   DRACHMAN DB, 1994, NEW ENGL J MED, V330, P1797, DOI 10.1056/NEJM199406233302507
   Evoli A, 2000, J AM GERIATR SOC, V48, P1442, DOI 10.1111/j.1532-5415.2000.tb02635.x
   Ferguson M K, 1999, Semin Thorac Cardiovasc Surg, V11, P59
   Grandjean JG, 2000, ANN THORAC SURG, V70, P1423, DOI 10.1016/S0003-4975(00)01749-5
   GROB D, 1987, ANN NY ACAD SCI, V505, P472
   Hamada Y, 1999, J CARDIOVASC SURG, V40, P893
   HATTON PD, 1989, ANN THORAC SURG, V47, P838, DOI 10.1016/0003-4975(89)90015-5
   Heitmiller R F, 1999, Semin Thorac Cardiovasc Surg, V11, P41
   JARETZKI A, 1988, J THORAC CARDIOV SUR, V95, P747
   KIRSCHNER PA, 1969, J AMER MED ASSOC, V209, P906, DOI 10.1001/jama.209.6.906
   KLINGEN G, 1977, ANN THORAC SURG, V23, P342, DOI 10.1016/S0003-4975(10)64138-0
   LoCicero J 3rd, 1996, Chest Surg Clin N Am, V6, P85
   Mack MJ, 1996, J THORAC CARDIOV SUR, V112, P1352, DOI 10.1016/S0022-5223(96)70151-4
   Masaoka A, 1996, ANN THORAC SURG, V62, P853, DOI 10.1016/S0003-4975(96)00376-1
   Mineo TC, 2000, ANN THORAC SURG, V69, P1537, DOI 10.1016/S0003-4975(00)01237-6
   MONDEN Y, 1985, ANN THORAC SURG, V39, P433, DOI 10.1016/S0003-4975(10)61951-0
   MULDER DG, 1974, AM J SURG, V128, P202
   Nieto IP, 1999, ANN THORAC SURG, V67, P1568, DOI 10.1016/S0003-4975(99)00310-0
   OSSERMAN KE, 1958, MYASTHENIA GRAVIS, P00079
   PALETTO AE, 1982, INT SURG, V67, P13
   PAPATESTAS AE, 1987, ANN SURG, V206, P79, DOI 10.1097/00000658-198707000-00013
   ROSENBERG M, 1983, AM J MED, V74, P78, DOI 10.1016/0002-9343(83)91122-1
   Ruckert JC, 2000, ANN THORAC SURG, V70, P1656, DOI 10.1016/S0003-4975(00)01972-X
   Scott W, 1999, Semin Thorac Cardiovasc Surg, V11, P54
   Yim A P, 1999, Semin Thorac Cardiovasc Surg, V11, P65
   YIM APC, 1995, CHEST, V108, P1440, DOI 10.1378/chest.108.5.1440
NR 30
TC 14
Z9 21
U1 0
U2 0
PU ELSEVIER SCIENCE INC
PI NEW YORK
PA 360 PARK AVE SOUTH, NEW YORK, NY 10010-1710 USA
SN 0003-4975
EI 1552-6259
J9 ANN THORAC SURG
JI Ann. Thorac. Surg.
PD JUL
PY 2002
VL 74
IS 1
BP 204
EP 208
AR PII S0003-4975(02)03640-8
DI 10.1016/S0003-4975(02)03640-8
PG 5
WC Cardiac & Cardiovascular Systems; Respiratory System; Surgery
WE Science Citation Index Expanded (SCI-EXPANDED)
SC Cardiovascular System & Cardiology; Respiratory System; Surgery
GA 569VF
UT WOS:000176622500048
PM 12118759
DA 2022-10-25
ER

PT J
AU ABSHER, JR
   BALE, JF
AF ABSHER, JR
   BALE, JF
TI AGGRAVATION OF MYASTHENIA-GRAVIS BY ERYTHROMYCIN
SO JOURNAL OF PEDIATRICS
LA English
DT Article
ID NEUROMUSCULAR-TRANSMISSION
C1 UNIV IOWA, COLL MED, DEPT NEUROL, IOWA CITY, IA 52242 USA.
   UNIV IOWA, COLL MED, DEPT PEDIAT, IOWA CITY, IA 52242 USA.
RI Absher, John/P-3138-2019
OI Absher, John/0000-0002-6292-2321
CR ARGOV Z, 1979, NEW ENGL J MED, V301, P409, DOI 10.1056/NEJM197908233010805
   ARGOV Z, 1986, ARCH NEUROL-CHICAGO, V43, P255, DOI 10.1001/archneur.1986.00520030045010
   DRACHMAN DB, 1982, NEW ENGL J MED, V307, P769, DOI 10.1056/NEJM198209233071301
   ENGEL AG, 1984, ANN NEUROL, V16, P519, DOI 10.1002/ana.410160502
   HERISHANU Y, 1971, CONFIN NEUROL, V33, P41
   HOWARD JF, 1990, SEMIN NEUROL, V10, P89, DOI 10.1055/s-2008-1041258
   MAY EF, 1990, ANN NEUROL, V28, P577, DOI 10.1002/ana.410280417
NR 7
TC 21
Z9 21
U1 0
U2 0
PU MOSBY-ELSEVIER
PI NEW YORK
PA 360 PARK AVENUE SOUTH, NEW YORK, NY 10010-1710 USA
SN 0022-3476
EI 1097-6833
J9 J PEDIATR-US
JI J. Pediatr.
PD JUL
PY 1991
VL 119
IS 1
BP 155
EP 156
DI 10.1016/S0022-3476(05)81058-3
PN 1
PG 2
WC Pediatrics
WE Science Citation Index Expanded (SCI-EXPANDED)
SC Pediatrics
GA FV330
UT WOS:A1991FV33000028
PM 1648610
DA 2022-10-25
ER

PT J
AU LIU, GT
   BIENFANG, DC
AF LIU, GT
   BIENFANG, DC
TI PENICILLAMINE-INDUCED OCULAR MYASTHENIA-GRAVIS IN RHEUMATOID-ARTHRITIS
SO JOURNAL OF CLINICAL NEURO-OPHTHALMOLOGY
LA English
DT Article
RP LIU, GT (corresponding author), HARVARD UNIV,BRIGHAM & WOMENS HOSP,SCH MED,DIV NEUROL,75 FRANCIS ST,BOSTON,MA 02115, USA.
NR 0
TC 6
Z9 6
U1 0
U2 0
PU LIPPINCOTT-RAVEN PUBL
PI PHILADELPHIA
PA 227 EAST WASHINGTON SQ, PHILADELPHIA, PA 19106
SN 0272-846X
J9 J CLIN NEURO-OPHTHAL
PD SEP
PY 1990
VL 10
IS 3
BP 201
EP 205
PG 5
WC Neurosciences; Ophthalmology
WE Science Citation Index Expanded (SCI-EXPANDED)
SC Neurosciences & Neurology; Ophthalmology
GA DU935
UT WOS:A1990DU93500008
PM 2144538
DA 2022-10-25
ER

PT J
AU BROWN, LR
   MUHM, JR
   SHEEDY, PF
   UNNI, KK
   BERNATZ, PE
   HERMANN, RC
AF BROWN, LR
   MUHM, JR
   SHEEDY, PF
   UNNI, KK
   BERNATZ, PE
   HERMANN, RC
TI THE VALUE OF COMPUTED-TOMOGRAPHY IN MYASTHENIA-GRAVIS
SO AMERICAN JOURNAL OF ROENTGENOLOGY
LA English
DT Article
C1 MAYO CLIN & MAYO FDN, DEPT SURG PATHOL, ROCHESTER, MN 55905 USA.
   MAYO CLIN & MAYO FDN, DEPT NEUROL, ROCHESTER, MN 55905 USA.
   MAYO CLIN & MAYO FDN, THORAC CARDIOVASC VASC & GEN SURG SECT, ROCHESTER, MN 55905 USA.
RP BROWN, LR (corresponding author), MAYO CLIN & MAYO FDN, DEPT DIAGNOST RADIOL, ROCHESTER, MN 55905 USA.
RI Fazio, Vito Michele/H-3007-2016
OI Fazio, Vito Michele/0000-0002-7751-1867
CR BARON RL, 1982, RADIOLOGY, V142, P121, DOI 10.1148/radiology.142.1.7053521
   BARON RL, 1982, RADIOLOGY, V142, P127, DOI 10.1148/radiology.142.1.7053522
   Blalock A, 1939, ANN SURG, V110, P544, DOI 10.1097/00000658-193910000-00005
   Blalock A, 1941, J AMER MED ASSOC, V117, P1529, DOI 10.1001/jama.1941.02820440037009
   BROWN LR, 1980, AM J ROENTGENOL, V134, P1181, DOI 10.2214/ajr.134.6.1181
   BUCKINGHAM JM, 1976, ANN SURG, V184, P453, DOI 10.1097/00000658-197610000-00008
   COHN HE, 1974, J THORAC CARDIOV SUR, V68, P876
   ELIAS SB, 1979, MED CLIN N AM, V63, P745, DOI 10.1016/S0025-7125(16)31672-8
   FON GT, 1982, RADIOLOGY, V142, P135, DOI 10.1148/radiology.142.1.7053523
   FRASER K, 1978, BRIT J SURG, V65, P301, DOI 10.1002/bjs.1800650503
   GOLDMAN AJ, 1975, NEUROLOGY, V25, P1021, DOI 10.1212/WNL.25.11.1021
   GOLDSTEIN G, 1965, AUST J EXP BIOL MED, V43, P381, DOI 10.1038/icb.1965.71
   GOLDSTEIN G, 1969, HUMAN THYMUS
   KEESEY J, 1980, NEUROLOGY, V30, P233, DOI 10.1212/WNL.30.3.233
   LEVINE GD, 1978, HUM PATHOL, V9, P495, DOI 10.1016/S0046-8177(78)80131-2
   MCQUILLEN MP, 1977, NEUROLOGY, V27, P1103, DOI 10.1212/WNL.27.12.1103
   MILLICHAP JG, 1960, NEUROLOGY, V10, P1007, DOI 10.1212/WNL.10.11.1007
   MINTZ S, 1980, AM J SURG, V140, P734, DOI 10.1016/0002-9610(80)90106-3
   MOORE AV, 1982, AM J ROENTGENOL, V138, P217, DOI 10.2214/ajr.138.2.217
   OKABE H, 1966, ACTA PATHOL JAPON, V16, P109
   PERLO VP, 1975, NEUROLOGY, V25, P294, DOI 10.1212/WNL.25.3.294
   ROSAI J, 1976, ATLAS TUMOR PATHOL, P1
   SIEGEL MJ, 1982, RADIOLOGY, V142, P149, DOI 10.1148/radiology.142.1.7053524
   THURMOND AS, 1978, PEDIATR RADIOL, V7, P136, DOI 10.1007/BF00975435
   VETTERS JM, 1973, J CLIN PATHOL, V26, P583, DOI 10.1136/jcp.26.8.583
   WECHSLER AS, 1980, SURG CLIN N AM, V60, P931
NR 26
TC 30
Z9 30
U1 0
U2 0
PU AMER ROENTGEN RAY SOC
PI RESTON
PA 1891 PRESTON WHITE DR, SUBSCRIPTION FULFILLMENT, RESTON, VA 22091 USA
SN 0361-803X
EI 1546-3141
J9 AM J ROENTGENOL
JI Am. J. Roentgenol.
PY 1983
VL 140
IS 1
BP 31
EP 35
DI 10.2214/ajr.140.1.31
PG 5
WC Radiology, Nuclear Medicine & Medical Imaging
WE Science Citation Index Expanded (SCI-EXPANDED)
SC Radiology, Nuclear Medicine & Medical Imaging
GA PW079
UT WOS:A1983PW07900007
PM 6600322
OA Bronze
DA 2022-10-25
ER

PT J
AU MOREL, E
   RAIMOND, F
   GOULONGOEAU, C
   BERRIH, S
   VERNETDERGARABEDIAN, B
   HARB, J
   BACH, JF
AF MOREL, E
   RAIMOND, F
   GOULONGOEAU, C
   BERRIH, S
   VERNETDERGARABEDIAN, B
   HARB, J
   BACH, JF
TI ASSAY OF ACETYLCHOLINE-RECEPTOR ANTIBODIES IN MYASTHENIA-GRAVIS
SO NOUVELLE PRESSE MEDICALE
LA French
DT Article
C1 CTR CHIRURG MARIE LANNELONGUE,F-92350 PLESSIS ROBINSON,FRANCE.
RP MOREL, E (corresponding author), HOP NECKER,INSERM,U25,F-75730 PARIS 15,FRANCE.
RI Harb, Jean/S-9610-2017; Berrih‐Aknin, Sonia/F-8025-2013
OI Harb, Jean/0000-0002-1727-8610; Berrih‐Aknin, Sonia/0000-0001-9199-4175
CR BERRIH S, 1981, CLIN EXP IMMUNOL, V45, P1
   CHANGEUX JP, 1979, FEBS LETT, V105, P181, DOI 10.1016/0014-5793(79)80913-8
   COMPSTON DAS, 1980, BRAIN, V103, P579, DOI 10.1093/brain/103.3.579
   DRACHMAN DB, 1978, NEW ENGL J MED, V298, P186, DOI 10.1056/NEJM197801262980404
   DRACHMAN DB, 1978, NEW ENGL J MED, V298, P136, DOI 10.1056/NEJM197801192980305
   GARLEPP MJ, 1981, J NEUROIMMUNOL, V1, P325, DOI 10.1016/0165-5728(81)90035-7
   GOULON M, 1981, CRIT CARE MED, V9, P175, DOI 10.1097/00003246-198103000-00127
   GOULON M, 1981, EXPANSION SCI FRANCA, P325
   GRAVELEAU P, 1981, NOUV PRESSE MED, V10, P2105
   LINDSTROM J, 1977, CLIN IMMUNOL IMMUNOP, V7, P36, DOI 10.1016/0090-1229(77)90027-7
   PATRICK J, 1973, SCIENCE, V180, P871, DOI 10.1126/science.180.4088.871
   RAIMOND F, CLIN EXP IMMUNOL
   ROSES AD, 1981, NEUROLOGY, V31, P220, DOI 10.1212/WNL.31.2.220
   SEYBOLD ME, 1981, NEUROLOGY, V31, P476
   TRON F, 1980, NOUV PRESSE MED, V9, P2319
   VINCENT A, 1980, PHYSIOL REV, V60, P756, DOI 10.1152/physrev.1980.60.3.756
NR 16
TC 40
Z9 40
U1 0
U2 1
PU MASSON EDITEUR
PI PARIS 06
PA 120 BLVD SAINT-GERMAIN, 75280 PARIS 06, FRANCE
SN 0301-1518
J9 NOUV PRESSE MED
PY 1982
VL 11
IS 24
BP 1849
EP 1854
PG 6
WC Medicine, General & Internal
WE Science Citation Index Expanded (SCI-EXPANDED)
SC General & Internal Medicine
GA NQ881
UT WOS:A1982NQ88100002
PM 7110933
DA 2022-10-25
ER

PT J
AU LEOVEY, A
   SZOBOR, A
   SZEGEDI, G
   SZATHMARY, I
   PETRANYI, G
AF LEOVEY, A
   SZOBOR, A
   SZEGEDI, G
   SZATHMARY, I
   PETRANYI, G
TI MYASTHENIA-GRAVIS - ALG TREATMENT OF SERIOUSLY ILL PATIENTS
SO EUROPEAN NEUROLOGY
LA English
DT Article
C1 MED UNIV DEBRECEN,CLIN INTERN MED 1,DEBRECEN,HUNGARY.
CR BRENDEL W, 1971, TRANSPLANT P, V3, P280
   BRENDEL W, 1972, BEHRING I MITT, V51, P176
   BRENDEL W, 1972, P R SOC MED, V65, P5
   GOLDSTEI.G, 1969, CLIN EXP IMMUNOL, V4, P181
   GOLDSTEI.G, 1968, LANCET, V2, P119
   GOLDSTEIN G, 1973, STRAITED MUSCLE, P498
   JAMES K, 1969, PROG SURG, V7, P140
   LEOVEY A, 1974, ORVOSTUDOMANY AKTUAL, P39
   Melli G, 1970, Minerva Med, V61, P3064
   NASTUK WL, 1960, P SOC EXP BIOL MED, V105, P177
   OOSTERHUIS HJG, 1973, 10TH P INT C NEUR BA
   PETRANYI G, 1969, Orvosi Hetilap, V110, P2977
   Pichlmayr R, 1968, Munch Med Wochenschr, V110, P893
   PIROFSKY B, 1969, J AMER MED ASSOC, V210, P1059, DOI 10.1001/jama.210.6.1059
   PIROFSKY B, 1971, TRANSPLANT P, V3, P769
   PIROFSKY B, 1972, BEHRING I MITT, V51, P183
   REID RH, 1971, CLIN RES, V19, P137
   RULE AH, 1971, MT SINAI J MED, V38, P538
   Simpson JA, 1960, SCOT MED J, V5, P419, DOI [DOI 10.1177/003693306000501001, 10.1177/003693306000501001]
   SZOBOR A, 1970, ACTA MED HUNG, V27, P397
   SZOBOR A, 1974, MAV EU INT TUD KOZL, V8, P223
   SZOBOR A, 1973, IDEGGYOGY SZEMLE, V26, P57
   SZOBOR A, 1970, CRISES MYASTHENIA GR, P17
   SZOBOR A, 1969, IDEGGYOGY SZEMLE, V21, P1
   TREPEL F, 1968, KLIN WOCHENSCHR, V46, P856, DOI 10.1007/BF01746244
NR 25
TC 10
Z9 10
U1 0
U2 1
PU KARGER
PI BASEL
PA ALLSCHWILERSTRASSE 10, CH-4009 BASEL, SWITZERLAND
SN 0014-3022
J9 EUR NEUROL
JI Eur. Neurol.
PY 1975
VL 13
IS 5
BP 422
EP 432
DI 10.1159/000114698
PG 11
WC Clinical Neurology; Neurosciences
WE Science Citation Index Expanded (SCI-EXPANDED)
SC Neurosciences & Neurology
GA AS145
UT WOS:A1975AS14500005
PM 1080463
DA 2022-10-25
ER

PT J
AU Ayzenberg, I
   Ellrichmann, G
   Schroeder, C
   Tonges, L
   Klasing, A
   Pappa, V
   Bruck, W
   Gold, R
AF Ayzenberg, Ilya
   Ellrichmann, Gisa
   Schroeder, Christoph
   Toenges, Lars
   Klasing, Anja
   Pappa, Vaia
   Bruck, Wolfgang
   Gold, Ralf
TI Brainstem Encephalitis With Low-Titer Acetylcholine Receptor Antibodies
   Mimicking Myasthenia Gravis
SO FRONTIERS IN NEUROLOGY
LA English
DT Article
DE brainstem encephalitis; myasthenia gravis; GAD; Ma2; sudden death
AB Objective: To report a rare case of brainstem encephalitis with low-titer acetylcholine receptor antibodies mimicking myasthenia gravis.
   Methods: The patient was investigated with repeated brain MRI, CSF examination, repetitive nerve stimulation, thoracic CT, and serologic screening. Our patient passed away and finally autopsy revealed a definitive diagnosis. Written informed consent was obtained from the relatives of the patient for access to clinical files for research purposes and publication.
   Results: We present a young woman with a subacute bulbar syndrome, who was initially diagnosed with myasthenia gravis based on clinical finding and elevated acetylcholine receptor antibodies. Episodes of numbness in the pharynx and tongue and moderate saccadic horizontal and vertical pursuits were atypical. Despite initial stabilization with intravenous immunoglobulins she developed acute asphyxia after regurgitation of food and had to be resuscitated with ultimately lethal outcome. Autopsy revealed an autoimmune T-cell mediated brainstem encephalitis. Serological screening revealed positive GAD and Ma2 autoantibodies, indicating its probable paraneoplastic nature.
   Conclusions: Brainstem encephalitis is an important differential diagnosis even in seropositive bulbar myasthenia gravis, as several autoimmune processes often co-occur. Sudden unexpected death must be taken into account in brainstem encephalitis, requiring prolonged monitoring of the patients.
C1 [Ayzenberg, Ilya; Ellrichmann, Gisa; Schroeder, Christoph; Toenges, Lars; Klasing, Anja; Pappa, Vaia; Gold, Ralf] Ruhr Univ Bochum, Dept Neurol, St Josef Hosp Bochum, Bochum, Germany.
   [Ayzenberg, Ilya] Sechenov First Moscow State Med Univ, Dept Neurol, Moscow, Russia.
   [Bruck, Wolfgang] Univ Med Ctr, Inst Neuropathol, Gottingen, Germany.
RP Ayzenberg, I (corresponding author), Ruhr Univ Bochum, Dept Neurol, St Josef Hosp Bochum, Bochum, Germany.; Ayzenberg, I (corresponding author), Sechenov First Moscow State Med Univ, Dept Neurol, Moscow, Russia.
EM ilya.ayzenberg@ruhr-uni-bochum.de
RI Ayzenberg, Ilya/AAK-5545-2020
OI Tonges, Lars/0000-0001-6621-144X; , Ilya/0000-0002-6009-792X
FU DFG Open Access Publication Funds of the Ruhr-Universitat Bochum
FX We acknowledge support by the DFG Open Access Publication Funds of the
   Ruhr-Universitat Bochum.
CR Arino H, 2015, JAMA NEUROL, V72, P874, DOI 10.1001/jamaneurol.2015.0749
   Aysal F, 2013, CLIN NEUROL NEUROSUR, V115, P628, DOI 10.1016/j.clineuro.2012.06.016
   Dalmau J, 2004, BRAIN, V127, P1831, DOI 10.1093/brain/awh203
   Pittock SJ, 2010, ARCH NEUROL-CHICAGO, V67, P1109, DOI 10.1001/archneurol.2010.209
   Vernino S, 2004, CLIN CANCER RES, V10, P7270, DOI 10.1158/1078-0432.CCR-04-0735
NR 5
TC 1
Z9 1
U1 0
U2 1
PU FRONTIERS MEDIA SA
PI LAUSANNE
PA AVENUE DU TRIBUNAL FEDERAL 34, LAUSANNE, CH-1015, SWITZERLAND
SN 1664-2295
J9 FRONT NEUROL
JI Front. Neurol.
PD AUG 2
PY 2019
VL 10
AR 829
DI 10.3389/fneur.2019.00829
PG 3
WC Clinical Neurology; Neurosciences
WE Science Citation Index Expanded (SCI-EXPANDED)
SC Neurosciences & Neurology
GA IN4IX
UT WOS:000478639700001
PM 31428040
OA Green Published, gold
DA 2022-10-25
ER

PT J
AU VIDICDANKOVIC, B
   KOSEC, D
   DAMJANOVIC, M
   APOSTOLSKI, S
   ISAKOVIC, K
   BARTLETT, RR
AF VIDICDANKOVIC, B
   KOSEC, D
   DAMJANOVIC, M
   APOSTOLSKI, S
   ISAKOVIC, K
   BARTLETT, RR
TI LEFLUNOMIDE PREVENTS THE DEVELOPMENT OF EXPERIMENTALLY-INDUCED
   MYASTHENIA-GRAVIS
SO INTERNATIONAL JOURNAL OF IMMUNOPHARMACOLOGY
LA English
DT Article
DE LEFLUNOMIDE; HWA 486; EXPERIMENTAL MYASTHENIA GRAVIS; ACETYLCHOLINE
   RECEPTOR; AUTOIMMUNITY; CYCLOSPORINE A
ID ACETYLCHOLINE-RECEPTOR; HWA-486; INHIBITION; ANTIBODIES; AGENT; RATS
AB Myasthenia gravis is an autoimmune disease in which autoantibodies specific to the acetylcholine receptor (AChR) are formed, leading to a gradual destruction of the receptors in muscles that are responsible for picking up nerve impulses, and results in weakness and eventual loss of muscle function. The novel immunomodulating drug leflunomide (HWA 486) has been shown to be very effective in preventing and halting ongoing disease in an array of experimental autoimmune disorders and reactions leading to organ graft rejection. Further, recent data From phase II clinical trials indicate that this drug is efficacious and is safe in humans with rheumatoid arthritis. In the studies reported here, we found that rats immunized with AChR-protein and not receiving leflunomide developed experimental myasthenia gravis (EMG) between day 7 and 11 post-immunization, and about 79% of these animals expressed clinical signs of disease. Treatment of AChR-protein immunized rats with leflunomide, from the day of disease induction, totally suppressed the development of EMG. Thus, the results we have obtained using leflunomide in EMG indicate that this drug could be beneficial in combating myasthenia gravis in humans.
C1 IMMUNOL RES CTR, BELGRADE 11221, YUGOSLAVIA.
   HOECHST WERK KALLE ALBERT, IMMUNOPHARMACOL, D-65174 WIESBADEN, GERMANY.
CR Bartlett Robert R., 1994, P349
   BARTLETT RR, 1993, SPRINGER SEMIN IMMUN, V14, P381
   BARTLETT RR, 1991, AGENTS ACTIONS, V32, P10, DOI 10.1007/BF01983301
   BARTLETT RR, 1986, INT J IMMUNOPHARMACO, V8, P199, DOI 10.1016/0192-0561(86)90059-7
   BESINGER UA, 1985, CICLOSPORIN AUTO IMM, P100
   CHONG ASF, 1993, TRANSPLANTATION, V55, P1361, DOI 10.1097/00007890-199306000-00028
   DAMJANOVIC M, 1993, AUTOIMMUNITY, V15, P201
   ITOYAMA Y, 1989, ANN NEUROL, V26, P257, DOI 10.1002/ana.410260212
   KUCHLE CCA, 1991, TRANSPLANT P, V23, P1083
   LENNON VA, 1991, J IMMUNOL, V146, P2245
   MATTAR T, 1993, FEBS LETT, V334, P161, DOI 10.1016/0014-5793(93)81704-4
   MROWKA C, 1994, ANN HEMATOL, V68, P195, DOI 10.1007/BF01834366
   MUSIKIC P, 1992, Z RHEUMAT, V51, P58
   NORCROSS NL, 1980, MUSCLE NERVE, V3, P345, DOI 10.1002/mus.880030412
   NYBERGHANSEN R, 1985, CYCLOSPORIN AUTOIMMU, P96
   OOSTERHUIS HJ, 1981, ANN NY ACAD SCI, V377, P678, DOI 10.1111/j.1749-6632.1981.tb33766.x
   ROZMAN B, 1992, ARTHRITIS RHEUM-US, V35, pS108
   RUDGE P, 1985, CICLOSPORIN AUTOIMMU, P83
   SCHORLEMMER HU, 1993, TRANSPLANT P, V25, P763
   SCHWARTZ RS, 1993, FUNDAMENTAL IMMUNOLO
   SEIFERT H, 1993, 1993 WORLD C INFL 93, P37
   SVENSON K, 1985, CICLOSPORIN AUTOIMMU, P74
   THOENES GH, 1989, INT J IMMUNOPHARMACO, V11, P921, DOI 10.1016/0192-0561(89)90114-8
   TINDALL RSA, 1993, ANN NY ACAD SCI, V681, P539, DOI 10.1111/j.1749-6632.1993.tb22937.x
   ULRICHS K, 1992, TRANSPLANT P, V24, P718
   WEIBEL ER, 1963, LAB INVEST, V12, P131
   WEITHMANN KU, 1994, AGENTS ACTIONS, V41, P164, DOI 10.1007/BF02001911
   WILLIAMS AM, 1981, PRACTICAL METHODS EL, P5
   WILLIAMS JW, 1994, TRANSPLANTATION, V57, P1223, DOI 10.1097/00007890-199404270-00015
   ZIELINSKI T, 1993, AGENTS ACTIONS, V38, pC80, DOI 10.1007/BF01991144
   ZIELINSKI T, 1994, IN PRESS AGENTS ACTI
   ZIVKOVIC M, 1994, BR J RHEUMAT S1, V33, P149
NR 32
TC 30
Z9 32
U1 0
U2 2
PU PERGAMON-ELSEVIER SCIENCE LTD
PI OXFORD
PA THE BOULEVARD, LANGFORD LANE, KIDLINGTON, OXFORD OX5 1GB, ENGLAND
SN 0192-0561
J9 INT J IMMUNOPHARMACO
JI Int. J. Immunopharmacol.
PD APR
PY 1995
VL 17
IS 4
BP 273
EP 281
DI 10.1016/0192-0561(95)00009-Q
PG 9
WC Immunology; Pharmacology & Pharmacy
WE Science Citation Index Expanded (SCI-EXPANDED)
SC Immunology; Pharmacology & Pharmacy
GA RC161
UT WOS:A1995RC16100003
PM 7672879
DA 2022-10-25
ER

PT J
AU Zhong, YL
   Zhou, YF
   Jiang, LY
   Lin, H
   Li, XW
   Wen, ZK
   Long, XM
   Luo, JL
AF Zhong, Yonglong
   Zhou, Yifan
   Jiang, Lingyu
   Lin, Hui
   Li, Xiangwei
   Wen, Zhaoke
   Long, Xiaomao
   Luo, Jinlong
TI Modified Transsubxiphoid Thoracoscopic Extended Thymectomy in Patients
   with Myasthenia Gravis
SO THORACIC AND CARDIOVASCULAR SURGEON
LA English
DT Article
DE mediastinal; minimally invasive thoracoscopic technique; thoracoscopic;
   VATS; mediastinum
ID SINGLE-PORT THYMECTOMY; SURGERY; THYMOMA
AB We developed a new minimally invasive thoracoscopic technique of extended thymectomy for myasthenia gravis by combining a subxiphoid incision with dual costal margin incisions. In our experience of 31 consecutive cases, this procedure provides a good operative view in the neck region and makes verification of the bilateral phrenic nerves easy. All the patients recovered smoothly with less trauma, less bleeding, less complication, and good cosmetic results. This modified transsubxiphoid approach is a satisfactory procedure for performing extended thymectomy in patients with myasthenia gravis.
C1 [Zhong, Yonglong; Zhou, Yifan; Lin, Hui; Li, Xiangwei; Wen, Zhaoke; Long, Xiaomao; Luo, Jinlong] Peoples Hosp Guangxi Zhuang Autonomous Reg, Dept Thorac Cardiovasc Surg, 6 Taoyuan Rd, Nanning 530021, Guangxi, Peoples R China.
   [Jiang, Lingyu] Peoples Hosp Guangxi Zhuang Autonomous Reg, Intens Care Unit, Nanning, Guangxi, Peoples R China.
RP Zhou, YF (corresponding author), Peoples Hosp Guangxi Zhuang Autonomous Reg, Dept Thorac Cardiovasc Surg, 6 Taoyuan Rd, Nanning 530021, Guangxi, Peoples R China.
EM richbeijing@126.com
OI Lin, Hui/0000-0001-8147-0028
FU Appropriate Technology Research and Development Project of Health
   Department, Guangxi Zhuang Autonomous Region, P. R. China [S201549]
FX This study was granted by the Appropriate Technology Research and
   Development Project of Health Department, Guangxi Zhuang Autonomous
   Region, P. R. China (Grant No. S201549).
CR Hsu Chung-Ping, 2002, Interact Cardiovasc Thorac Surg, V1, P4, DOI 10.1016/S1569-9293(02)00003-8
   Jurado J, 2012, ANN THORAC SURG, V94, P974, DOI 10.1016/j.athoracsur.2012.04.097
   Suda T, 2016, EUR J CARDIO-THORAC, V49, P54, DOI 10.1093/ejcts/ezv338
   Suda T, 2015, INTERACT CARDIOV TH, V20, P669, DOI 10.1093/icvts/ivv001
   Suda T, 2012, ANN THORAC SURG, V93, P334, DOI 10.1016/j.athoracsur.2011.08.047
   SUGARBAKER DJ, 1993, ANN THORAC SURG, V56, P653, DOI 10.1016/0003-4975(93)90942-B
   Xie A, 2015, ANN CARDIOTHORAC SUR, V4, P495, DOI 10.3978/j.issn.2225-319X.2015.08.01
   Yuan ZY, 2014, J THORAC DIS, V6, P726, DOI 10.3978/j.issn.2072-1439.2014.04.08
NR 8
TC 6
Z9 6
U1 0
U2 2
PU GEORG THIEME VERLAG KG
PI STUTTGART
PA RUDIGERSTR 14, D-70469 STUTTGART, GERMANY
SN 0171-6425
EI 1439-1902
J9 THORAC CARDIOV SURG
JI Thorac. Cardiovasc. Surg.
PD APR
PY 2017
VL 65
IS 3
DI 10.1055/s-0036-1586136
PG 4
WC Cardiac & Cardiovascular Systems; Respiratory System; Surgery
WE Science Citation Index Expanded (SCI-EXPANDED)
SC Cardiovascular System & Cardiology; Respiratory System; Surgery
GA ER5DA
UT WOS:000398820400015
PM 27509002
DA 2022-10-25
ER

PT J
AU Ybarra, MI
   Kummer, A
   Frota, ERC
   de Oliveira, JT
   Gomez, RS
   Teixeira, AL
AF Ybarra, Mariana Ines
   Kummer, Arthur
   Comini Frota, Elizabeth Regina
   de Oliveira, Jose Teotonio
   Gomez, Rodrigo Santiago
   Teixeira, Antonio Lucio
TI Psychiatric disorders in myasthenia gravis
SO ARQUIVOS DE NEURO-PSIQUIATRIA
LA English
DT Article
DE myasthenia gravis; neuropsychiatry; mental health; depression
ID ANXIETY DISORDERS; DEPRESSION; CORTICOSTEROIDS; MOOD
AB Objective: To investigate the prevalence of psychiatric disorders in patients with myasthenia gravis (MG). Method: Forty-one patients with MG answered to a structured psychiatric interview (MINI-Plus). Results: Eleven (26.1%) patients were diagnosed with a depressive disorder and 19 (46.3%) were diagnosed with an anxiety disorder. Patients with dysthymia were older (p=0.029) and had longer disease duration (p=0.006). Patients with social phobia also had longer disease duration (p=0.039). Conclusion: Psychiatric disorders in MG are common, especially depressive and anxiety disorders.
C1 [Comini Frota, Elizabeth Regina; de Oliveira, Jose Teotonio; Gomez, Rodrigo Santiago; Teixeira, Antonio Lucio] Univ Fed Minas Gerais, Univ Hosp, Neurol Unit, Neuromuscular Disorders Clin, BR-30130100 Belo Horizonte, MG, Brazil.
   [Kummer, Arthur] Univ Fed Minas Gerais, Dept Mental Hlth, BR-30130100 Belo Horizonte, MG, Brazil.
RP Teixeira, AL (corresponding author), Univ Fed Minas Gerais, Fac Med, Av Prof Alfredo Balena 190, BR-30130100 Belo Horizonte, MG, Brazil.
EM altexr@gmail.com
RI Teixeira, Antonio L/N-3315-2014; Kummer, Arthur/AAU-3317-2020;
   Comini-Frota, Elizabeth R./F-8461-2012
OI Teixeira, Antonio L/0000-0002-9621-5422; Comini-Frota, Elizabeth
   R./0000-0002-2702-0402; Kummer, Arthur/0000-0003-3941-0931
FU Conselho Nacional de Desenvolvimento Cientifico e Tecnologico (CNPq,
   Brazil); Fundacao de Amparo a Pesquisa do Estado de Minas Gerais
   (FAPEMIG, Brazil)
FX This study was partly funded by Conselho Nacional de Desenvolvimento
   Cientifico e Tecnologico (CNPq, Brazil) and Fundacao de Amparo a
   Pesquisa do Estado de Minas Gerais (FAPEMIG, Brazil)
CR BARTEL PR, 1995, ACTA NEUROL SCAND, V91, P266, DOI 10.1111/j.1600-0404.1995.tb07002.x
   Dantzer R, 2006, NEUROL CLIN, V24, P441, DOI 10.1016/j.ncl.2006.03.003
   DOERING S, 1993, ARCH NEUROL-CHICAGO, V50, P617, DOI 10.1001/archneur.1993.00540060055018
   Eren I, 1999, ESTSS 6 EUR C TRAUM, P147
   HOEFER PFA, 1958, ARCH NEURO PSYCHIATR, V80, P10, DOI 10.1001/archneurpsyc.1958.02340070028002
   HOKKANEN E, 1969, ACTA NEUROL SCAND, V45, P556
   Howard JF., 2007, J CLIN NEUROMUSCUL D, V8, P111, DOI [10.1097/CND.0b013e3180316324, DOI 10.1097/CND.0B013E3180316324]
   Jaretzki A, 2000, NEUROLOGY, V55, P16, DOI 10.1212/WNL.55.1.16
   Keesey JC, 1999, J NEUROL SCI, V170, P77, DOI 10.1016/S0022-510X(99)00205-1
   Kulaksizoglu IB, 2007, CNS DRUGS, V21, P473, DOI 10.2165/00023210-200721060-00004
   Lundeen Jessica, 2004, J Clin Neuromuscul Dis, V6, P9, DOI 10.1097/01.cnd.0000138445.13978.e4
   MAGNI G, 1988, ACTA PSYCHIAT SCAND, V77, P443, DOI 10.1111/j.1600-0447.1988.tb05148.x
   Meriggioli MN, 2009, LANCET NEUROL, V8, P475, DOI 10.1016/S1474-4422(09)70063-8
   PAPAZIAN O, 1976, NEUROLOGY, V26, P311, DOI 10.1212/WNL.26.4.311
   PARADIS CM, 1993, AM J PSYCHIAT, V150, P1102
   Patten SB, 2000, J PSYCHOSOM RES, V49, P447, DOI 10.1016/S0022-3999(00)00187-2
   Paul RH, 2000, J NEUROPSYCH CLIN N, V12, P499, DOI 10.1176/appi.neuropsych.12.4.499
   Paul RH, 2001, MUSCLE NERVE, V24, P512, DOI 10.1002/mus.1034
   PAUL RH, 2009, MYASTHENIA GRAVIS RE
   Pretorius E, 2004, REV NEUROSCIENCE, V15, P109
   Sheehan DV, 1998, J CLIN PSYCHIAT, V59, P22, DOI 10.4088/JCP.09m05305whi
   Sitek EJ, 2009, NEUROL SCI, V30, P9, DOI 10.1007/s10072-008-0001-y
   TUCKER DM, 1988, NEUROLOGY, V38, P1173, DOI 10.1212/WNL.38.8.1173
NR 23
TC 32
Z9 32
U1 0
U2 7
PU ASSOC ARQUIVOS NEURO- PSIQUIATRIA
PI SAO PAULO SP
PA PR AMADEU AMARAL 47/33, 01327-010 SAO PAULO SP, BRAZIL
SN 0004-282X
J9 ARQ NEURO-PSIQUIAT
JI Arq. Neuro-Psiquiatr.
PD APR
PY 2011
VL 69
IS 2A
BP 176
EP 179
DI 10.1590/S0004-282X2011000200006
PG 4
WC Neurosciences; Psychiatry
WE Science Citation Index Expanded (SCI-EXPANDED)
SC Neurosciences & Neurology; Psychiatry
GA 757XV
UT WOS:000290122900006
PM 21537555
OA Green Submitted, gold, Green Published
DA 2022-10-25
ER

PT J
AU Anderson, NE
   Hutchinson, DO
   Nicholson, GI
   Aitcheson, F
   Nixon, JM
AF Anderson, NE
   Hutchinson, DO
   Nicholson, GI
   Aitcheson, F
   Nixon, JM
TI Intestinal pseudo-obstruction, myasthenia gravis, and thymoma
SO NEUROLOGY
LA English
DT Article
ID ENCEPHALOMYELITIS SENSORY NEURONOPATHY; MALIGNANT THYMOMA; NEUROPATHY;
   PSEUDOOBSTRUCTION; DYSAUTONOMIA; DISORDERS; CARCINOMA; MOTILITY;
   DISEASES; LUNG
AB Two patients presented with abdominal pain, recurrent vomiting, weight loss, and constipation secondary to intestinal pseudo-obstruction. Both patients had symptoms and signs of myasthenia gravis, acetylcholine receptor antibodies, and thymoma. In one patient inflammatory cell infiltrates and occasional degenerate neurons were found in the myenteric plexus. The gastrointestinal symptoms resolved during treatment with pyridostigmine. The close temporal relationship between the onset of the gastrointestinal symptoms and the detection of myasthenia gravis and thymoma suggests that intestinal pseudo-obstruction can be a paraneoplastic syndrome associated with thymoma.
C1 AUCKLAND HOSP,DEPT GASTROENTEROL,AUCKLAND 1,NEW ZEALAND.
   AUCKLAND HOSP,DEPT HISTOPATHOL,AUCKLAND 1,NEW ZEALAND.
   TAUPO HOSP,AUCKLAND,NEW ZEALAND.
RP Anderson, NE (corresponding author), AUCKLAND HOSP,DEPT NEUROL,PK RD,PRIVATE BAG 92024,AUCKLAND 1,NEW ZEALAND.
CR BERGER AR, 1994, MUSCLE NERVE, V17, P1090
   BOGOUSSLAVSKY J, 1983, EUR NEUROL, V22, P301, DOI 10.1159/000115576
   CAMILLERI M, 1990, MAYO CLIN PROC, V65, P825, DOI 10.1016/S0025-6196(12)62574-9
   CHINN JS, 1988, GASTROENTEROLOGY, V95, P1279, DOI 10.1016/0016-5085(88)90362-9
   CHRISTENSEN PB, 1995, ACTA NEUROL SCAND, V91, P192
   DALMAU J, 1992, MEDICINE, V71, P59, DOI 10.1097/00005792-199203000-00001
   DALMAU J, 1992, AM J PATHOL, V141, P881
   HIRANO M, 1994, NEUROLOGY, V44, P721, DOI 10.1212/WNL.44.4.721
   KHAFAGI FA, 1987, AUST NZ J MED, V17, P246, DOI 10.1111/j.1445-5994.1987.tb00054.x
   KRISHNAMURTHY S, 1987, GASTROENTEROLOGY, V93, P610, DOI 10.1016/0016-5085(87)90926-7
   LENNON VA, 1991, GASTROENTEROLOGY, V100, P137, DOI 10.1016/0016-5085(91)90593-A
   ROPPER AH, 1991, GUILLAINBARRE SYNDRO
   SCHUFFLER MD, 1983, ANN INTERN MED, V98, P129, DOI 10.7326/0003-4819-98-2-129
   SODHI N, 1989, DIGEST DIS SCI, V34, P1937, DOI 10.1007/BF01536716
   SONSINO E, 1984, NEW ENGL J MED, V311, P196
   SUAREZ GA, 1994, NEUROLOGY, V44, P1675, DOI 10.1212/WNL.44.9.1675
   TABBAA MA, 1986, ARCH NEUROL-CHICAGO, V43, P955, DOI 10.1001/archneur.1986.00520090079023
   Tan C. K., 1993, Singapore Medical Journal, V34, P175
NR 18
TC 32
Z9 33
U1 0
U2 4
PU LITTLE BROWN CO
PI BOSTON
PA 34 BEACON STREET, BOSTON, MA 02108-1493
SN 0028-3878
J9 NEUROLOGY
JI Neurology
PD OCT
PY 1996
VL 47
IS 4
BP 985
EP 987
DI 10.1212/WNL.47.4.985
PG 3
WC Clinical Neurology
WE Science Citation Index Expanded (SCI-EXPANDED)
SC Neurosciences & Neurology
GA VN295
UT WOS:A1996VN29500023
PM 8857731
DA 2022-10-25
ER

PT J
AU SPLENDIANI, G
   PASSAIACQUA, S
   BARBERA, G
   STURNIOLO, G
   COSTANZI, S
   FULIGNATI, P
   CASCIANI, CU
AF SPLENDIANI, G
   PASSAIACQUA, S
   BARBERA, G
   STURNIOLO, G
   COSTANZI, S
   FULIGNATI, P
   CASCIANI, CU
TI SEMISELECTIVE IMMUNOADSORPTION TREATMENT IN MYASTHENIA-GRAVIS
SO BIOMATERIALS ARTIFICIAL CELLS AND IMMOBILIZATION BIOTECHNOLOGY
LA English
DT Article
DE MYASTHENIA GRAVIS; IMMUNOADSORBENT TREATMENT; ANTIACETYLCHOLINE
   RECEPTORS AUTOANTIBODIES
ID ACETYLCHOLINE-RECEPTOR
AB We treated some patients with severe generalized myasthenia gravis (MG) with semi-selective adsorption by plasmaperfusion(PP) on IM-T350 column. We studied efficiency and undesired effects of the emploied matherial to verify the safety and effectiveness of methodology. Thus a treatment protocol has been prepared: 6 PP per treatment cycle; 3-7 days between PP sessions; plasma to treat per session 1,2 it; only one adsorbent column for every cycle. Our experience, on 13 cycles of treatment, showed that PP in autoimmune MG has provided good clinical results without any improvement in genetic MG.
C1 COMPLESSO INTEGRATO COLUMBUS,ROME,ITALY.
RP SPLENDIANI, G (corresponding author), UNIV ROMA TOR VERGATA,CATTEDRA NEFROL,ROME,ITALY.
CR BARTOCCIONI E, 1980, J NEUROL, V224, P9, DOI 10.1007/BF00313202
   DESMEDT JC, 1958, ACTA NEUROL PSYCHIAT, V56, P977
   LINDSTROM J, 1977, CLIN IMMUNOL IMMUNOP, V7, P36, DOI 10.1016/0090-1229(77)90027-7
   Passalacqua S, 1988, ASAIO Trans, V34, P602
   SCOPPETTA C, 1979, J NEUROL, V22, P11
   SHIBUIA M, 1985, EXCEPTA MED, V3, P565
   THORLACIUS S, 1985, ACTA NEUROL SCAND, V72, P464
NR 7
TC 4
Z9 5
U1 0
U2 0
PU MARCEL DEKKER INC
PI NEW YORK
PA 270 MADISON AVE, NEW YORK, NY 10016
SN 1055-7172
J9 BIOMAT ARTIF CELL IM
JI Biomater. Artif. Cells Immobil. Biotechnol.
PY 1992
VL 20
IS 5
BP 1145
EP 1151
DI 10.3109/10731199209117341
PG 7
WC Engineering, Biomedical; Materials Science, Biomaterials
WE Science Citation Index Expanded (SCI-EXPANDED)
SC Engineering; Materials Science
GA JX839
UT WOS:A1992JX83900002
PM 1457688
DA 2022-10-25
ER

PT J
AU Kanatli, I
   Akkaya, B
   Uysal, H
   Kahraman, S
   Sanlioglu, AD
AF Kanatli, Irem
   Akkaya, Bahar
   Uysal, Hilmi
   Kahraman, Sevim
   Sanlioglu, Ahter Dilsad
TI Analysis of TNF-related apoptosis-inducing ligand and receptors and
   implications in thymus biology and myasthenia gravis
SO NEUROMUSCULAR DISORDERS
LA English
DT Article
DE Myasthenia Gravis; Thymoma; Thymic hyperplasia; TRAIL; Medical
   thymectomy
ID NF-KAPPA-B; PROSTATE CARCINOMA-CELLS; LUNG-CANCER CELLS; ADENOVIRUS
   DELIVERY; THYMOCYTE APOPTOSIS; NEGATIVE SELECTION; IN-VITRO; TRAIL;
   DEATH; EXPRESSION
AB Myasthenia Gravis is an autoantibody-mediated, neuromuscular junction disease, and is usually associated with thymic abnormalities presented as thymic tumors (similar to 10%) or hyperplastic thymus (similar to 65%). The exact role of thymus in Myasthenia Gravis development is not clear, yet many patients benefit from thymectomy. The apoptotic ligand TNF-Related Apoptosis-Inducing Ligand is thought to be involved in the regulation of thymocyte counts, although conflicting results are reported. We investigated differential expression profiles of TNF-Related Apoptosis-Inducing Ligand and its transmembrane receptors, Nuclear Factor-kB activation status, and apoptotic cell counts in healthy thymic tissue and pathological thymus from Myasthenia Gravis patients. All tissues expressed TNF-Related Apoptosis-Inducing Ligand and its receptors, with hyperplastic tissue having the highest expression levels of death receptors DR4 and DR5. No detectable Nuclear Factor-kB activation, at least via the canonical Protein Kinase A-mediated p65 Ser276 phosphorylation, was evident in any of the tissues studied. Apoptotic cell counts were higher in MG-associated tissue compared to the normal thymus. Possible use of the TNF-Related Apoptosis-Inducing Ligand within the concept of an apoptotic ligand-mediated medical thymectomy in thymoma-or thymic hyperplasia-associated Myasthenia Gravis is also discussed. (C) 2016 Elsevier B.V. All rights reserved.
C1 [Kanatli, Irem; Kahraman, Sevim; Sanlioglu, Ahter Dilsad] Akdeniz Univ, Fac Med, Dept Med Biol & Genet, TR-07058 Antalya, Turkey.
   [Kanatli, Irem; Kahraman, Sevim; Sanlioglu, Ahter Dilsad] Akdeniz Univ, Ctr Gene & Cell Therapy, TR-07058 Antalya, Turkey.
   [Akkaya, Bahar] Akdeniz Univ, Fac Med, Dept Pathol, TR-07058 Antalya, Turkey.
   [Uysal, Hilmi] Akdeniz Univ, Fac Med, Dept Neurol, TR-07058 Antalya, Turkey.
RP Sanlioglu, AD (corresponding author), Akdeniz Univ, Fac Med, Antalya, Turkey.
EM ahter@icloud.com
RI Uysal, Hilmi/C-3651-2016; Sanlioglu, Ahter D/C-6504-2016
OI Uysal, Hilmi/0000-0002-6063-377X; Sanlioglu, Ahter
   D/0000-0003-4504-0375; Kahraman Dirice, Sevim/0000-0002-2880-6589
FU Akdeniz University, Scientific Research Projects Unit [2012.02.0122.015]
FX This study was funded by the Akdeniz University, Scientific Research
   Projects Unit, Project No. 2012.02.0122.015.
CR Anastasiadis K, 2007, THE THYMUS GLAND
   Ashkenazi A, 1999, J CLIN INVEST, V104, P155, DOI 10.1172/JCI6926
   Aydin C, 2007, HUM GENE THER, V18, P39, DOI 10.1089/hum.2006.111
   Aydin C, 2010, BMC CANCER, V10, DOI 10.1186/1471-2407-10-584
   Bellail AC, 2009, REV RECENT CLIN TRIA, V4, P34, DOI 10.2174/157488709787047530
   Christadoss P, 2000, CLIN IMMUNOL, V94, P75, DOI 10.1006/clim.1999.4807
   Corazza N, 2004, CELL DEATH DIFFER, V11, pS213, DOI 10.1038/sj.cdd.4401525
   Cretney E, 2003, J EXP MED, V198, P491, DOI 10.1084/jem.20030634
   Cretney E, 2008, INT IMMUNOL, V20, P267, DOI 10.1093/intimm/dxm144
   Derbinski J, 2005, J EXP MED, V202, P33, DOI 10.1084/jem.20050471
   Griffith TS, 1998, CURR OPIN IMMUNOL, V10, P559, DOI 10.1016/S0952-7915(98)80224-0
   Gronseth GS, 2000, NEUROLOGY, V55, P7, DOI 10.1212/WNL.55.1.7
   Harith HH, 2013, TRENDS ENDOCRIN MET, V24, P578, DOI 10.1016/j.tem.2013.07.001
   Hatano E, 2001, AM J PHYSIOL-GASTR L, V281, pG1357, DOI 10.1152/ajpgi.2001.281.6.G1357
   HOHLFELD R, 1994, ADV NEUROIMMUNOL, V4, P373, DOI 10.1016/0960-5428(94)00040-U
   Irmler M, 1997, NATURE, V388, P190, DOI 10.1038/40657
   Keller U, 2010, BMC CANCER, V10, DOI 10.1186/1471-2407-10-348
   Kelley SK, 2004, CURR OPIN PHARMACOL, V4, P333, DOI 10.1016/j.coph.2004.02.006
   Khadilkar S V, 2004, J Assoc Physicians India, V52, P897
   Kreuz S, 2001, MOL CELL BIOL, V21, P3964, DOI 10.1128/MCB.21.12.3964-3973.2001
   Lamhamedi-Cherradi SE, 2003, NAT IMMUNOL, V4, P255, DOI 10.1038/ni894
   Lamhamedi-Cherradi SE, 2003, DIABETES, V52, P2274, DOI 10.2337/diabetes.52.9.2274
   LeBlanc HN, 2003, CELL DEATH DIFFER, V10, P66, DOI 10.1038/sj.cdd.4401187
   Mendelson D S, 2001, Chest Surg Clin N Am, V11, P269
   Mitsiades N, 2002, BLOOD, V99, P4079, DOI 10.1182/blood.V99.11.4079
   Na IK, 2010, J CLIN INVEST, V120, P343, DOI 10.1172/JCI39395
   Nagane M, 2001, APOPTOSIS, V6, P191, DOI 10.1023/A:1011336726649
   Nagane M, 2000, CANCER RES, V60, P847
   Oeckinghaus A, 2011, NAT IMMUNOL, V12, P695, DOI 10.1038/ni.2065
   Okumura M, 2010, SURG TODAY, V40, P102, DOI 10.1007/s00595-009-4134-2
   Ravi R, 2001, NAT CELL BIOL, V3, P409, DOI 10.1038/35070096
   Sanlioglu AD, 2007, CANCER GENE THER, V14, P976, DOI 10.1038/sj.cgt.7701087
   Sanlioglu AD, 2006, CANCER GENE THER, V13, P21, DOI 10.1038/sj.cgt.7700877
   Sanlioglu AD, 2005, BMC CANCER, V5, DOI 10.1186/1471-2407-5-54
   Secchiero P, 2003, CIRCULATION, V107, P2250, DOI 10.1161/01.CIR.0000062702.60708.C4
   Secchiero P, 2004, NEOPLASIA, V6, P364, DOI 10.1593/neo.03421
   Shishodia S, 2004, BIOCHEM PHARMACOL, V68, P1071, DOI 10.1016/j.bcp.2004.04.026
   Vincent A, 2001, LANCET, V357, P2122, DOI 10.1016/S0140-6736(00)05186-2
   Walczak H, 1999, NAT MED, V5, P157, DOI 10.1038/5517
   Wu X, 2013, CANCER CELL INT, V13, DOI 10.1186/1475-2867-13-56
NR 40
TC 2
Z9 2
U1 1
U2 2
PU PERGAMON-ELSEVIER SCIENCE LTD
PI OXFORD
PA THE BOULEVARD, LANGFORD LANE, KIDLINGTON, OXFORD OX5 1GB, ENGLAND
SN 0960-8966
EI 1873-2364
J9 NEUROMUSCULAR DISORD
JI Neuromusc. Disord.
PD FEB
PY 2017
VL 27
IS 2
BP 128
EP 135
DI 10.1016/j.nmd.2016.10.012
PG 8
WC Clinical Neurology; Neurosciences
WE Science Citation Index Expanded (SCI-EXPANDED)
SC Neurosciences & Neurology
GA EL2UB
UT WOS:000394474600004
PM 28012741
DA 2022-10-25
ER

PT J
AU Donadio, AC
   Dragnev, KH
   Schwartz, GK
AF Donadio, AC
   Dragnev, KH
   Schwartz, GK
TI Thymoma associated with syndrome of inappropriate antidiuretic hormone
   secretion and myasthenia gravis
SO SOUTHERN MEDICAL JOURNAL
LA English
DT Article
ID METABOLIC EMERGENCIES; CANCER
AB We describe the association of malignant thymoma with the syndrome of inappropriate antidiuretic hormone secretion and myasthenia gravis, Hyponatremia has not been reported associated with those tumors and our case should alert physicians about the potential for a life-threatening complication.
C1 Mem Sloan Kettering Canc Ctr, Dept Med, Solid Tumor Sect, New York, NY 10021 USA.
RP Schwartz, GK (corresponding author), Mem Sloan Kettering Canc Ctr, Dept Med, Solid Tumor Sect, 1275 York Ave, New York, NY 10021 USA.
CR Blackman M R, 1978, Adv Intern Med, V23, P85
   Bunn Jr PA, 1993, CANC PRINCIPLES PRAC, V4th, P2026
   EBIE N, 1986, MED CLIN N AM, V70, P1151, DOI 10.1016/S0025-7125(16)30917-8
   GLOVER DJ, 1987, CA-CANCER J CLIN, V37, P302, DOI 10.3322/canjclin.37.5.302
   ODELL WD, 1978, ANNU REV MED, V29, P379, DOI 10.1146/annurev.me.29.020178.002115
   REES LH, 1975, J ENDOCRINOL, V67, P143, DOI 10.1677/joe.0.0670143
   ROBERTSON GL, 1991, KIDNEY, P677
   ROSENBERG JC, 1993, CANC PRINCIPLES PRAC, P759
   SILVERMAN P, 1989, SEMIN ONCOL, V16, P504
   TEITELBAUM I, 1993, DISEASES KIDNEY, P2503
NR 10
TC 8
Z9 8
U1 0
U2 1
PU SOUTHERN MEDICAL ASSN
PI BIRMINGHAM
PA 35 LAKESHORE DR PO BOX 190088, BIRMINGHAM, AL 35219 USA
SN 0038-4348
J9 SOUTHERN MED J
JI South.Med.J.
PD MAR
PY 1998
VL 91
IS 3
BP 278
EP 279
DI 10.1097/00007611-199803000-00014
PG 2
WC Medicine, General & Internal
WE Science Citation Index Expanded (SCI-EXPANDED)
SC General & Internal Medicine
GA 170AC
UT WOS:000078782100014
PM 9521371
DA 2022-10-25
ER

PT J
AU Daras, M
   Samkoff, LM
   Koppel, BS
AF Daras, M
   Samkoff, LM
   Koppel, BS
TI Exacerbation of myasthenia gravis associated with cocaine use
SO NEUROLOGY
LA English
DT Article
RP Daras, M (corresponding author), METROPOLITAN HOSP CTR,NEW YORK MED COLL,DEPT NEUROL,1901 1ST AVE,ROOM 1316,NEW YORK,NY 10029, USA.
RI Samkoff, Lawrence/AAV-8878-2020
CR BERCIANO J, 1991, NEW ENGL J MED, V325, P892
   PAGALA M, 1993, LIFE SCI, V52, P751, DOI 10.1016/0024-3205(93)90238-X
   SANDERS DB, 1994, NEUROL CLIN, V12, P343, DOI 10.1016/S0733-8619(18)30101-4
   TURKANIS SA, 1989, NEUROPHARMACOLOGY, V28, P971, DOI 10.1016/0028-3908(89)90198-6
   VENKATACHARI SAT, 1988, FASEB J, V2, pA1138
   WELCH RD, 1991, ANN EMERG MED, V20, P154, DOI 10.1016/S0196-0644(05)81215-6
NR 6
TC 4
Z9 4
U1 0
U2 2
PU LITTLE BROWN CO
PI BOSTON
PA 34 BEACON STREET, BOSTON, MA 02108-1493
SN 0028-3878
J9 NEUROLOGY
JI Neurology
PD JAN
PY 1996
VL 46
IS 1
BP 271
EP 272
DI 10.1212/WNL.46.1.271
PG 2
WC Clinical Neurology
WE Science Citation Index Expanded (SCI-EXPANDED)
SC Neurosciences & Neurology
GA TR671
UT WOS:A1996TR67100064
PM 8559400
DA 2022-10-25
ER

PT J
AU NICHOLSON, GA
   WILBY, J
   TENNANT, C
AF NICHOLSON, GA
   WILBY, J
   TENNANT, C
TI MYASTHENIA-GRAVIS - THE PROBLEM OF A PSYCHIATRIC MISDIAGNOSIS
SO MEDICAL JOURNAL OF AUSTRALIA
LA English
DT Article
C1 REPATRIAT GEN HOSP,DEPT MED,CONCORD,NSW 2139,AUSTRALIA.
CR [Anonymous], 1980, PRELIMINARY MANUAL S
   BROOM L, 1977, AUSTR NATIONAL U DEP, V1
   FULLERTON DT, 1966, J NERV MENT DIS, V142, P78, DOI 10.1097/00005053-196601000-00011
   RADLOFF L, 1977, APPL PSYCH MEAS, V3, P315
   SIFNEOS PE, 1977, PSYCHOTHER PSYCHOSOM, V28, P47, DOI 10.1159/000287043
   SNEDDON J, 1980, BRIT J PSYCHIAT, V136, P92, DOI 10.1192/bjp.136.1.92
   Spielberger C.D, 1997, STAI CUESTIONARIO AN
   WATSON M, 1983, J PSYCHOSOM RES, V27, P299, DOI 10.1016/0022-3999(83)90052-1
NR 8
TC 10
Z9 10
U1 0
U2 0
PU AUSTRALASIAN MED PUBL CO LTD
PI SYDNEY
PA LEVEL 1, 76 BERRY ST, SYDNEY NSW 2060, AUSTRALIA
SN 0025-729X
J9 MED J AUSTRALIA
JI Med. J. Aust.
PD JUN 9
PY 1986
VL 144
IS 12
BP 632
EP &
DI 10.5694/j.1326-5377.1986.tb112345.x
PG 0
WC Medicine, General & Internal
WE Science Citation Index Expanded (SCI-EXPANDED); Social Science Citation Index (SSCI)
SC General & Internal Medicine
GA C8457
UT WOS:A1986C845700008
PM 3713604
DA 2022-10-25
ER

PT J
AU ELCHIDIAC, A
   LEPAGE, V
   BERRIH, S
   COLOMBANI, J
   DEGOS, L
AF ELCHIDIAC, A
   LEPAGE, V
   BERRIH, S
   COLOMBANI, J
   DEGOS, L
TI HLA AND MYASTHENIA-GRAVIS - 3 CATEGORIES OF SUBDIVISION
SO PATHOLOGIE BIOLOGIE
LA French
DT Article
C1 HOP NECKER,INSERM,U25,F-75730 PARIS 15,FRANCE.
RP ELCHIDIAC, A (corresponding author), HOP ST LOUIS,VER HEMATOL,IMMUNOHEMATOL LABS,CNRS,LP101,INSERM,U25,F-75475 PARIS 10,FRANCE.
RI Berrih‐Aknin, Sonia/F-8025-2013
OI Berrih‐Aknin, Sonia/0000-0001-9199-4175
CR BACH MA, 1981, CLIN EXP IMMUNOL, V45, P449
   BEHAN PO, 1973, LANCET, V2, P1033
   BERRIH S, 1981, CLIN EXP IMMUNOL, V41, P1
   BEVER CT, 1982, NEUROLOGY, V32, P1077, DOI 10.1212/WNL.32.10.1077
   BOYUM A, 1968, SCAND J CLIN LAB S97, V21, P1
   BUCKNALL RC, 1975, BRIT MED J, V1, P600, DOI 10.1136/bmj.1.5958.600
   CASTLEMAN B, 1966, ANN NY ACAD SCI, V135, P496, DOI 10.1111/j.1749-6632.1966.tb45497.x
   COMPSTON DAS, 1980, BRAIN, V103, P579, DOI 10.1093/brain/103.3.579
   DAWKINS R, 1980, MYASTHENIA GRAVIS HI, P662
   DRACHMAN DB, 1982, NEW ENGL J MED, V307, P769, DOI 10.1056/NEJM198209233071301
   DWYER DS, 1983, NATURE, V301, P611, DOI 10.1038/301611a0
   FELTKAMP TE, 1974, BMJ-BRIT MED J, V1, P131, DOI 10.1136/bmj.1.5899.131
   FRITZE D, 1974, LANCET, V1, P240
   GARLEPP MJ, 1983, BRIT MED J, V286, P338, DOI 10.1136/bmj.286.6362.338
   GROSS WL, 1977, CLIN EXP IMMUNOL, V27, P48
   KEESEY J, 1982, ARCH NEUROL-CHICAGO, V39, P73, DOI 10.1001/archneur.1982.00510140007002
   KUNG PC, 1979, SCIENCE, V206, P347, DOI 10.1126/science.314668
   LEFVERT AK, 1978, J NEUROL NEUROSUR PS, V41, P394, DOI 10.1136/jnnp.41.5.394
   LENNON VA, 1980, NATURE, V285, P238, DOI 10.1038/285238a0
   LEPAGE V, 1983, 1983 REUN HIST CONS
   LEVINE GD, 1979, PLASMAPHERESIS IMMUN, P113
   LINDSTROM JM, 1976, NEUROLOGY, V26, P1054, DOI 10.1212/WNL.26.11.1054
   MORIMOTO C, 1981, J CLIN INVEST, V67, P753, DOI 10.1172/JCI110092
   NAEIM F, 1978, TISSUE ANTIGENS, V12, P381, DOI 10.1111/j.1399-0039.1978.tb01347.x
   OSSERMAN KE, 1971, MT SINAI J MED, V38, P497
   PATRICK J, 1973, SCIENCE, V180, P871, DOI 10.1126/science.180.4088.871
   PELLEGRINO MA, 1976, J IMMUNOL METHODS, V11, P273, DOI 10.1016/0022-1759(76)90120-4
   PIRSKANEN R, 1976, J NEUROL NEUROSUR PS, V39, P23, DOI 10.1136/jnnp.39.1.23
   RAIMOND F, 1982, CLIN EXP IMMUNOL, V47, P245
   RYDER LP, 1979, 3RD REP
   SEITZ D, 1976, DEUT MED WOCHENSCHR, V101, P1153, DOI 10.1055/s-0028-1104232
   Simpson JA, 1960, SCOT MED J, V5, P419, DOI [DOI 10.1177/003693306000501001, 10.1177/003693306000501001]
   SMITH CIE, 1983, EUR NEUROL, V22, P272
   SMITH CIE, 1978, TISSUE ANTIGENS, V12, P387
   SVEJGAAR.A, 1974, TISSUE ANTIGENS, V4, P95
   TERASAKI PI, 1964, NATURE, V204, P998, DOI 10.1038/204998b0
   ZILKO PJ, 1979, CLIN IMMUNOL IMMUNOP, V14, P222, DOI 10.1016/0090-1229(79)90143-0
NR 37
TC 0
Z9 0
U1 0
U2 0
PU EXPANSION SCI FRANCAISE
PI PARIS
PA 31 BLVD LATOUR MAUBOURG, 75007 PARIS, FRANCE
SN 0369-8114
J9 PATHOL BIOL
JI Pathol. Biol.
PY 1985
VL 33
IS 1
BP 50
EP 54
PG 5
WC Pathology
WE Science Citation Index Expanded (SCI-EXPANDED)
SC Pathology
GA ABD55
UT WOS:A1985ABD5500009
PM 3871932
DA 2022-10-25
ER

PT J
AU OLANOW, CW
   ROSES, A
AF OLANOW, CW
   ROSES, A
TI A NEW APPROACH TO LATE ONSET MYASTHENIA-GRAVIS
SO GERIATRICS
LA English
DT Article
RP OLANOW, CW (corresponding author), DUKE UNIV,MED CTR,DIV NEUROL,DURHAM,NC 27710, USA.
CR ALMON RR, 1974, SCIENCE, V186, P55, DOI 10.1126/science.186.4158.55
   DALAKAS MC, 1980, NEW ENGL J MED, V302, P1116
   ENGEL AG, 1979, HDB CLIN NEUROLOGY D
   GOLDSTEIN AL, 1977, P NATL ACAD SCI USA, V74, P725, DOI 10.1073/pnas.74.2.725
   LINDSTROM JM, 1976, NEUROLOGY, V26, P1054, DOI 10.1212/WNL.26.11.1054
   MCADAMS MW, 1980, ANN NEUROL, V8, P61, DOI 10.1002/ana.410080109
   MULDER DG, 1974, AM J SURG, V128, P202
   OLANOW CW, 1982, ARCH NEUROL-CHICAGO, V39, P82, DOI 10.1001/archneur.1982.00510140016004
   OLANOW CW, 1981, MED HYPOTHESES, V7, P957, DOI 10.1016/0306-9877(81)90051-7
   OLANOW CW, 1982, ANN SURG, V196, P113, DOI 10.1097/00000658-198208000-00001
   REINHERZ EL, 1980, NEW ENGL J MED, V303, P370, DOI 10.1056/NEJM198008143030704
   ROSES AD, 1981, NEUROLOGY, V31, P220, DOI 10.1212/WNL.31.2.220
   TINDALL RSA, 1980, NEUROLOGY, V30, P554
   WECHSLER A, 1981, CHRISTOPHER TXB SURG, P2157
   WECHSLER AS, 1980, SURG CLIN N AM, V60, P931
NR 15
TC 3
Z9 3
U1 0
U2 1
PU ADVANSTAR COMMUNICATIONS
PI DULUTH
PA 131 W FIRST ST, DULUTH, MN 55802
SN 0016-867X
J9 GERIATRICS
JI Geriatrics
PY 1984
VL 39
IS 1
BP 91
EP &
PG 0
WC Geriatrics & Gerontology
WE Science Citation Index Expanded (SCI-EXPANDED)
SC Geriatrics & Gerontology
GA RZ938
UT WOS:A1984RZ93800006
PM 6690370
DA 2022-10-25
ER

PT J
AU ZAHAVI, I
   KOMLOS, L
   MALIK, Z
   SHAKED, P
   RUDNIKI, C
   HALBRECHT, I
AF ZAHAVI, I
   KOMLOS, L
   MALIK, Z
   SHAKED, P
   RUDNIKI, C
   HALBRECHT, I
TI MYASTHENIA-GRAVIS 3 YEARS AFTER THYMECTOMY - IMMUNOLOGICAL STUDIES
SO ASIAN PACIFIC JOURNAL OF ALLERGY AND IMMUNOLOGY
LA English
DT Article
RP ZAHAVI, I (corresponding author), HASHARON HOSP,B GATTEGNO RES INST HUMAN REPROD & FETAL DEV,DEPT MED C,PETAH TIKVA,ISRAEL.
NR 0
TC 0
Z9 0
U1 0
U2 0
PU ALLERGY IMMUNOL SOC THAILAND,
PI BANGKOK
PA MAHIDOL UNIV, DEPT MICROBIOL IMMUNOL, FACULTY TROPICAL MED, BANGKOK
   10400, THAILAND
SN 0125-877X
J9 ASIAN PAC J ALLERGY
JI Asian Pac. J. Allergy Immunol.
PY 1984
VL 2
IS 1
BP 97
EP 102
PG 6
WC Allergy; Immunology
WE Science Citation Index Expanded (SCI-EXPANDED)
SC Allergy; Immunology
GA SX445
UT WOS:A1984SX44500018
PM 6335659
DA 2022-10-25
ER

PT J
AU AUSTIN, EH
   OLANOW, CW
   WECHSLER, AS
AF AUSTIN, EH
   OLANOW, CW
   WECHSLER, AS
TI THYMOMA FOLLOWING TRANS-CERVICAL THYMECTOMY FOR MYASTHENIA-GRAVIS
SO ANNALS OF THORACIC SURGERY
LA English
DT Article
C1 DUKE UNIV,MED CTR,DEPT MED NEUROL,DURHAM,NC 27710.
RP AUSTIN, EH (corresponding author), DUKE UNIV,MED CTR,DEPT SURG,DURHAM,NC 27710, USA.
CR Blalock A, 1939, ANN SURG, V110, P544, DOI 10.1097/00000658-193910000-00005
   Blalock A, 1941, J AMER MED ASSOC, V117, P1529, DOI 10.1001/jama.1941.02820440037009
   Blalock A, 1944, J THORAC SURG, V13, P316
   COHN HE, 1974, J THORAC CARDIOV SUR, V68, P876
   CRILE G, 1966, SURGERY, V59, P213
   JARETZKI A, 1977, ANN THORAC SURG, V24, P120, DOI 10.1016/S0003-4975(10)63720-4
   KARK AE, 1971, MT SINAI J MED, V38, P580
   KARK AE, 1971, BRIT J SURG, V58, P321, DOI 10.1002/bjs.1800580502
   KEYNES G, 1946, BR J SURG, V33, P13
   MASAOKA A, 1982, NEUROLOGY, V32, P83, DOI 10.1212/WNL.32.1.83
   MASAOKA A, 1975, J THORAC CARDIOV SUR, V70, P747
   OLANOW CW, 1981, MED HYPOTHESES, V7, P957, DOI 10.1016/0306-9877(81)90051-7
   OLANOW CW, 1982, ANN SURG, V196, P113, DOI 10.1097/00000658-198208000-00001
   PAPATESTAS AE, 1975, SURG GYNECOL OBSTET, V140, P535
   Sauerbruch H., 1913, MITT GRENZGEB MED CH, V25, P746
   WECHSLER AS, 1980, SURG CLIN N AM, V60, P946
NR 16
TC 15
Z9 16
U1 0
U2 0
PU ELSEVIER SCIENCE INC
PI NEW YORK
PA 655 AVENUE OF THE AMERICAS, NEW YORK, NY 10010
SN 0003-4975
J9 ANN THORAC SURG
JI Ann. Thorac. Surg.
PY 1983
VL 35
IS 5
BP 548
EP 550
DI 10.1016/S0003-4975(10)60432-8
PG 3
WC Cardiac & Cardiovascular Systems; Respiratory System; Surgery
WE Science Citation Index Expanded (SCI-EXPANDED)
SC Cardiovascular System & Cardiology; Respiratory System; Surgery
GA QP578
UT WOS:A1983QP57800013
PM 6847292
DA 2022-10-25
ER

PT J
AU SLATER, G
   PAPATESTAS, AE
   KORNFELD, P
   GENKINS, G
AF SLATER, G
   PAPATESTAS, AE
   KORNFELD, P
   GENKINS, G
TI TRANS-CERVICAL THYMECTOMY FOR THYMOMA IN MYASTHENIA-GRAVIS
SO AMERICAN JOURNAL OF SURGERY
LA English
DT Article
C1 CUNY MT SINAI SCH MED,DEPT MED,NEW YORK,NY 10029.
RP SLATER, G (corresponding author), CUNY MT SINAI SCH MED,DEPT SURG,NEW YORK,NY 10029, USA.
CR BATATA MA, 1974, CANCER, V34, P389, DOI 10.1002/1097-0142(197408)34:2<389::AID-CNCR2820340224>3.0.CO;2-Z
   BERNATZ PE, 1961, J THORAC CARDIOV SUR, V42, P424
   BRAITMAN H, 1971, ARCH SURG-CHICAGO, V103, P14
   BUCKINGHAM JM, 1976, ANN SURG, V184, P453, DOI 10.1097/00000658-197610000-00008
   CASTLEMAN B, 1966, ANN NY ACAD SCI, V135, P396
   GENKINS G, 1975, AM J MED, V58, P517, DOI 10.1016/0002-9343(75)90125-4
   JAIN V, 1974, J THORAC CARDIOVASC, V67, P310
   KARK AE, 1971, MT SINAI J MED, V38, P580
   KEYNES G, 1954, LANCET, V1, P1197
   KLINGEN G, 1977, ANN THORAC SURG, V23, P342, DOI 10.1016/S0003-4975(10)64138-0
   OSSERMAN HE, 1958, MYASTHENIA GRAVIS
   PAPATESTAS AE, 1975, SURG GYNECOL OBSTET, V140, P535
   SLATER G, 1978, ANN SURG, V188, P171, DOI 10.1097/00000658-197808000-00008
   SLATER G, 1978, SURG GYNECOL OBSTET, V146, P54
   THOMAS TV, 1972, ANN THORAC SURG, V16, P141
   WEISSBERG D, 1972, ANN THORAC SURG, V13, P499
   WILKINS EW, 1966, J THORAC CARDIOV SUR, V52, P322, DOI 10.1016/S0022-5223(19)43412-0
NR 17
TC 3
Z9 4
U1 0
U2 0
PU CAHNERS PUBL CO
PI NEW YORK
PA 249 WEST 17 STREET, NEW YORK, NY 10011
SN 0002-9610
J9 AM J SURG
JI Am. J. Surg.
PY 1982
VL 144
IS 2
BP 254
EP 256
DI 10.1016/0002-9610(82)90520-7
PG 3
WC Surgery
WE Science Citation Index Expanded (SCI-EXPANDED)
SC Surgery
GA PJ449
UT WOS:A1982PJ44900020
PM 7102936
DA 2022-10-25
ER

PT J
AU DRACHMAN, DB
   ADAMS, RN
   STANLEY, EF
   PESTRONK, A
AF DRACHMAN, DB
   ADAMS, RN
   STANLEY, EF
   PESTRONK, A
TI MECHANISMS OF ACETYLCHOLINE-RECEPTOR LOSS IN MYASTHENIA-GRAVIS
SO JOURNAL OF NEUROLOGY NEUROSURGERY AND PSYCHIATRY
LA English
DT Article
RP DRACHMAN, DB (corresponding author), JOHNS HOPKINS UNIV, SCH MED, DEPT NEUROL, BALTIMORE, MD 21205 USA.
CR ABRAMSKY O, 1975, CLIN EXP IMMUNOL, V19, P11
   AHARONOV A, 1975, LANCET, V2, P340
   ALBUQUERQUE EX, 1976, ANN NY ACAD SCI, V274, P475, DOI 10.1111/j.1749-6632.1976.tb47709.x
   ALBUQUERQUE EX, 1976, EXP NEUROL, V51, P536, DOI 10.1016/0014-4886(76)90179-5
   ALMON RR, 1974, SCIENCE, V186, P55, DOI 10.1126/science.186.4158.55
   APPEL SH, 1975, NEW ENGL J MED, V293, P760, DOI 10.1056/NEJM197510092931508
   APPEL SH, 1977, P NATL ACAD SCI USA, V74, P2130, DOI 10.1073/pnas.74.5.2130
   BENDER AN, 1975, LANCET, V1, P607
   BERGH N P, 1953, Scand J Clin Lab Invest, V5 Suppl 5, P5
   BERGMAN RA, 1971, ANN NY ACAD SCI, V183, P88, DOI 10.1111/j.1749-6632.1971.tb30744.x
   BROCKES JP, 1975, COLD SPRING HARB SYM, V40, P253
   CHANG CC, 1966, BRIT J PHARM CHEMOTH, V28, P172, DOI 10.1111/j.1476-5381.1966.tb01883.x
   CULLCANDY SG, 1979, J PHYSIOL-LONDON, V287, P247, DOI 10.1113/jphysiol.1979.sp012657
   DESMEDT JE, 1973, NEW DEVELOPMENTS ELE, V1, P241
   DEVREOTES PN, 1975, J CELL BIOL, V65, P335, DOI 10.1083/jcb.65.2.335
   DRACHMAN DB, 1976, ANN NY ACAD SCI, V274, P226, DOI 10.1111/j.1749-6632.1976.tb47688.x
   DRACHMAN DB, 1978, P NATL ACAD SCI USA, V75, P3422, DOI 10.1073/pnas.75.7.3422
   DRACHMAN DB, 1978, NEW ENGL J MED, V298, P1116, DOI 10.1056/NEJM197805182982004
   DRACHMAN DB, 1978, NEW ENGL J MED, V298, P186, DOI 10.1056/NEJM197801262980404
   DRACHMAN DB, 1978, NEW ENGL J MED, V298, P136, DOI 10.1056/NEJM197801192980305
   DRACHMAN DB, UNPUBLISHED
   DRACHMAN DB, 1973, T AM NEUROL ASSOC, V98, P21
   ELMQVIST D, 1964, J PHYSIOL-LONDON, V174, P417, DOI 10.1113/jphysiol.1964.sp007495
   ENGEL AG, 1977, MAYO CLIN PROC, V52, P267
   ENGEL AG, 1971, ANN NY ACAD SCI, V183, P46, DOI 10.1111/j.1749-6632.1971.tb30741.x
   ENGEL WK, 1971, ANN NY ACAD SCI, V183, P72, DOI 10.1111/j.1749-6632.1971.tb30743.x
   FAMBROUGH DM, 1973, SCIENCE, V182, P293, DOI 10.1126/science.182.4109.293
   GOLDBERG AL, 1979, CURRENT TOPICS NERVE, P53
   GROB D, 1956, B JOHNS HOPKINS HOSP, V99, P153
   HEINEMANN S, 1977, P NATL ACAD SCI USA, V74, P3090, DOI 10.1073/pnas.74.7.3090
   HEINEMANN S, 1978, NATURE, V274, P65, DOI 10.1038/274065a0
   ITO Y, 1978, BRAIN, V101, P345, DOI 10.1093/brain/101.2.345
   KAO I, 1977, SCIENCE, V196, P527, DOI 10.1126/science.850793
   LEE CY, 1972, ANNU REV PHARMACOLOG, V12, P265, DOI 10.1146/annurev.pa.12.040172.001405
   LENNON VA, 1978, CHOLINERGIC MECHANIS, P77
   LINDSTROM J, 1976, J SUPRAMOL STR CELL, V4, P389, DOI 10.1002/jss.400040310
   LINDSTROM JM, 1976, NEUROLOGY, V26, P1054, DOI 10.1212/WNL.26.11.1054
   MITTAG T, 1976, NEW ENGL J MED, V294, P691, DOI 10.1056/NEJM197603252941303
   NAMBA T, 1970, PEDIATRICS, V45, P488
   NASTUK WL, 1960, P SOC EXP BIOL MED, V105, P177
   NASTUK WL, 1961, MYASTHENIA GRAVIS, P229
   PATRICK J, 1973, SCIENCE, V180, P871, DOI 10.1126/science.180.4088.871
   PENN AS, 1975, TOPICS NERVE MUSCLE, P123
   RASH JE, 1976, P NATL ACAD SCI USA, V73, P4584, DOI 10.1073/pnas.73.12.4584
   REINESS CG, 1978, NATURE, V274, P68, DOI 10.1038/274068a0
   RICHMAN DP, 1976, NEW ENGL J MED, V294, P694, DOI 10.1056/NEJM197603252941304
   RUSSELL DS, 1953, J PATHOL BACTERIOL, V65, P279, DOI 10.1002/path.1700650202
   SATYAMURTI S, 1975, SCIENCE, V187, P955, DOI 10.1126/science.1145181
   Simpson JA, 1960, SCOT MED J, V5, P419, DOI [DOI 10.1177/003693306000501001, 10.1177/003693306000501001]
   STANLEY EF, 1978, SCIENCE, V200, P1285, DOI 10.1126/science.663610
   TARRABHAZDAI R, 1979, PLASMAPHERESIS IMMUN, V19, P32
   TOYKA KV, 1975, SCIENCE, V190, P397, DOI 10.1126/science.1179220
   TOYKA KV, 1977, NEW ENGL J MED, V296, P125, DOI 10.1056/NEJM197701202960301
   Walker MB, 1934, LANCET, V1, P1200
   WINKELSTEIN JA, 1975, P SOC EXP BIOL MED, V149, P397
NR 55
TC 88
Z9 88
U1 0
U2 3
PU BMJ PUBLISHING GROUP
PI LONDON
PA BRITISH MED ASSOC HOUSE, TAVISTOCK SQUARE, LONDON WC1H 9JR, ENGLAND
SN 0022-3050
EI 1468-330X
J9 J NEUROL NEUROSUR PS
JI J. Neurol. Neurosurg. Psychiatry
PY 1980
VL 43
IS 7
BP 601
EP 610
DI 10.1136/jnnp.43.7.601
PG 10
WC Clinical Neurology; Psychiatry; Surgery
WE Science Citation Index Expanded (SCI-EXPANDED)
SC Neurosciences & Neurology; Psychiatry; Surgery
GA KC589
UT WOS:A1980KC58900007
PM 6249894
OA Green Published, Bronze
DA 2022-10-25
ER

PT J
AU BUYUKOZTURK, K
   OZDEMIR, C
   KOHEN, D
AF BUYUKOZTURK, K
   OZDEMIR, C
   KOHEN, D
TI ELECTROCARDIOGRAPHIC FINDINGS IN 24 PATIENTS WITH MYASTHENIA-GRAVIS
SO ACTA CARDIOLOGICA
LA English
DT Article
C1 ISTANBUL UNIV,FAC MED,DEPT MED,CARDIOVASC DIS SECT,ISTANBUL,TURKEY.
   ISTANBUL UNIV,FAC MED,DEPT NEUROL,ISTANBUL,TURKEY.
CR Ask-Upmark E, 1944, ACTA MED SCAND, V116, P502
   BARTON FE, 1937, JAMA, V109, P2074
   BEUTNER E H, 1962, JAMA, V182, P46
   BOYD W, 1965, PATHOLOGY PHYSICIAN, P998
   FREY J G, 1954, Arztl Wochensch, V9, P300
   GOODMAN L, 1955, PHARMACOLOGIC BASIS, P451
   GROB D, 1958, J Chronic Dis, V8, P536, DOI 10.1016/0021-9681(58)90009-2
   HUDSON REB, 1965, CARDIOVASCULAR PATHO, V1, P910
   HURST JW, 1970, HEART, P1239
   KAHN PM, 1965, AM J MED SCI, V249, P561
   MCCREA PC, 1963, IRISH J MED SCI, V454, P455
   MENDELOW HARVEY, 1954, JOUR MT SINAI HOSP, V21, P218
   Rottino A, 1942, ARCH PATHOL, V34, P557
   ROWLAND LP, 1965, NEUROLOGY, V6, P307
   RUSSEL DS, 1942, J PATH, V34, P557
   RUSSELL DS, 1953, J PATHOL BACTERIOL, V65, P279, DOI 10.1002/path.1700650202
   TAQUINI AC, 1950, AM HEART J, V20, P611
   Weigert C., 1901, NEUROL CENT, V20, P597
NR 18
TC 10
Z9 10
U1 0
U2 0
PU ACTA CARDIOLOGICA
PI BRUSSELS
PA AVENUE CIRCULAIRE 138A, 1180 BRUSSELS, BELGIUM
SN 0001-5385
J9 ACTA CARDIOL
JI Acta Cardiol.
PY 1976
VL 31
IS 4
BP 301
EP 305
PG 5
WC Cardiac & Cardiovascular Systems
WE Science Citation Index Expanded (SCI-EXPANDED)
SC Cardiovascular System & Cardiology
GA CM420
UT WOS:A1976CM42000004
PM 139069
DA 2022-10-25
ER

PT J
AU HERRMANN, C
AF HERRMANN, C
TI MYASTHENIA GRAVIS - BRIEF GUIDE TO DIAGNOSIS AND MANAGEMENT
SO CALIFORNIA MEDICINE
LA English
DT Article
CR BUCKBERG GD, IN PRESS
   DESMEDT JE, 1966, ANN NY ACAD SCI, V135, P209, DOI 10.1111/j.1749-6632.1966.tb45474.x
   FENICHEL G, 1966, ANN NY ACAD SCI, V135, P60, DOI 10.1111/j.1749-6632.1966.tb45463.x
   GAJDUSEK DC, IN PRESS
   GLASER GH, 1966, ANN NY ACAD SCI, V135, P335, DOI 10.1111/j.1749-6632.1966.tb45481.x
   HENSON RA, 1965, BRAIN, V88, P11, DOI 10.1093/brain/88.1.11
   HERRMANN C, 1966, NEUROLOGY, V16, P75, DOI 10.1212/WNL.16.1.75
   HERRMANN C, 1963, ANN SURG, V158, P85, DOI 10.1097/00000658-196307000-00017
   HERRMANN C, 1960, 2 INT S, P637
   HERRMANN C Jr, 1957, Calif Med, V87, P373
   JOHNS RJ, 1965, MOD MED, V33, P286
   KEYNES G, 1961, Med Hist, V5, P313
   Osserman K, 1958, MYASTHENIA GRAVIS
   OSSERMAN KE, 1963, JAMA-J AM MED ASSOC, V183, P97
   OSSERMAN KE, 1966, ANN NY ACAD SCI, V135, P312, DOI 10.1111/j.1749-6632.1966.tb45479.x
   PERLO VP, 1966, NEUROLOGY, V16, P431, DOI 10.1212/WNL.16.5.431
   RUSSELL DS, 1953, J PATHOL BACTERIOL, V65, P279, DOI 10.1002/path.1700650202
   RUSSELL DS, 1953, J PATH BACT, V65, P289
   SCHWAB RS, 1963, NEW ENGL J MED, V268, P717, DOI 10.1056/NEJM196303282681307
   SCHWAB RS, 1963, NEW ENGL J MED, V268, P596, DOI 10.1056/NEJM196303142681107
   SCHWAB RS, 1963, MED CLIN N AM, V47, P1511, DOI 10.1016/S0025-7125(16)33506-4
   SIMPSON JA, 1966, ANN NY ACAD SCI, V135, P506, DOI 10.1111/j.1749-6632.1966.tb45499.x
   STRAUSS AJL, 1966, ANN NY ACAD SCI, V135, P557, DOI 10.1111/j.1749-6632.1966.tb45504.x
   THESLEFF S, 1966, ANN NY ACAD SCI, V135, P195, DOI 10.1111/j.1749-6632.1966.tb45473.x
   VIETS HR, 1960, 2 INT S           ED, P637
   VIETS HR, 1960, MYASTHENIA GRAVIS ED, P217
   WHISON A, 1944, QUART J MED, V13, P1
   WINDSOR CE, 1960, MYASTHENIA GRAVIS, P217
   WOOLF AL, 1966, ANN NY ACAD SCI, V135, P35, DOI 10.1111/j.1749-6632.1966.tb45461.x
NR 29
TC 3
Z9 3
U1 0
U2 0
J9 CALIF MED
PY 1967
VL 106
IS 4
BP 275
EP &
PG 0
WC Medicine, General & Internal
WE Science Citation Index Expanded (SCI-EXPANDED)
SC General & Internal Medicine
GA 92380
UT WOS:A19679238000003
PM 6046860
DA 2022-10-25
ER

PT J
AU KREEL, I
   OSSERMAN, KE
   GENKINS, G
   KARK, AE
AF KREEL, I
   OSSERMAN, KE
   GENKINS, G
   KARK, AE
TI ROLE OF THYMECTOMY IN MANAGEMENT OF MYASTHENIA GRAVIS
SO ANNALS OF SURGERY
LA English
DT Article
CR BLALOCK A, 1939, ANN SURG, V110, P559
   BURNET FM, 1962, NATURE, V194, P146, DOI 10.1038/194146a0
   BURNET FM, 1959, CLONAL SELECTION THE
   EATON LM, 1955, AM J MED, V19, P703, DOI 10.1016/S0002-9343(55)80012-5
   KEYNES G, 1955, BRIT J SURG, V42, P449, DOI 10.1002/bjs.18004217502
   MILLER JF, 1961, LANCET, V2, P748
   Osserman K, 1958, MYASTHENIA GRAVIS
   PERLOW V, IN PRESS
   SCHWAB RS, 1953, JAMA-J AM MED ASSOC, V153, P1270, DOI 10.1001/jama.1953.02940310038009
   SIMPSON JA, 1958, BRAIN, V81, P112, DOI 10.1093/brain/81.1.112
NR 10
TC 25
Z9 25
U1 0
U2 1
PU LIPPINCOTT WILLIAMS & WILKINS
PI PHILADELPHIA
PA 227 EAST WASHINGTON SQ, PHILADELPHIA, PA 19106
SN 0003-4932
J9 ANN SURG
JI Ann. Surg.
PY 1967
VL 165
IS 1
BP 111
EP &
DI 10.1097/00000658-196701000-00015
PG 0
WC Surgery
WE Science Citation Index Expanded (SCI-EXPANDED)
SC Surgery
GA 87865
UT WOS:A19678786500017
PM 6018288
OA Green Published
DA 2022-10-25
ER

PT J
AU KELLEY, RE
   KEESEY, JC
   GOYMERAC, V
   LARRICK, SB
   KEBO, D
   BUFFKIN, D
AF KELLEY, RE
   KEESEY, JC
   GOYMERAC, V
   LARRICK, SB
   KEBO, D
   BUFFKIN, D
TI IMMUNOREGULATION OF TOTAL IGC SYNTHESIS IN MYASTHENIA-GRAVIS
SO ANNALS OF THE NEW YORK ACADEMY OF SCIENCES
LA English
DT Article
RP KELLEY, RE (corresponding author), UNIV CALIF LOS ANGELES,SCH MED,REED NEUROL RES CTR,DEPT NEUROL,LOS ANGELES,CA 90024, USA.
CR ABDOU NI, 1974, NEW ENGL J MED, V291, P1271, DOI 10.1056/NEJM197412122912403
   ABRAMSKY O, 1975, CLIN EXP IMMUNOL, V19, P11
   BIRNBAUM G, 1976, ANN NY ACAD SCI, V274, P527, DOI 10.1111/j.1749-6632.1976.tb47713.x
   BOYUM A, 1968, SCAND J CLIN LAB INV, VS 21, P77
   BRODER S, 1975, NEW ENGL J MED, V293, P887, DOI 10.1056/NEJM197510302931801
   CANTOR H, 1976, J EXP MED, V143, P1391, DOI 10.1084/jem.143.6.1391
   CASTLEMAN B, 1966, ANN NY ACAD SCI, V135, P496, DOI 10.1111/j.1749-6632.1966.tb45497.x
   ENGEL AG, 1977, MAYO CLIN PROC, V52, P267
   ENGEL WK, 1977, LANCET, V1, P1310
   KELLEY RE, 1981, NEUROLOGY
   LEVINE GD, 1977, LAB INVEST, V36, P345
   Lindstrom J, 1979, Adv Immunol, V27, P1, DOI 10.1016/S0065-2776(08)60261-8
   LINDSTROM J, 1977, CLIN IMMUNOL IMMUNOP, V7, P36, DOI 10.1016/0090-1229(77)90027-7
   LINDSTROM JM, 1976, NEUROLOGY, V26, P1054, DOI 10.1212/WNL.26.11.1054
   MISCHAK RP, 1979, PLASMAPHERESIS IMMUN, P72
   MITTAG T, 1976, NEW ENGL J MED, V294, P691, DOI 10.1056/NEJM197603252941303
   MUDAWWAR FB, 1978, J EXP MED, V148, P1032, DOI 10.1084/jem.148.4.1032
   RICHMAN DP, 1976, NEW ENGL J MED, V294, P694, DOI 10.1056/NEJM197603252941304
   RICHMAN DP, 1979, NEUROLOGY, V29, P291, DOI 10.1212/WNL.29.3.291
   SAXON A, 1977, J IMMUNOL, V118, P1872
   SAXON A, 1978, CLIN IMMUNOL IMMUNOP, V10, P427, DOI 10.1016/0090-1229(78)90155-1
   SAXON A, 1976, J IMMUNOL METHODS, V12, P285, DOI 10.1016/0022-1759(76)90050-8
   SHORE A, 1979, NEW ENGL J MED, V301, P625, DOI 10.1056/NEJM197909203011202
   SIEGAL FP, 1977, J IMMUNOL, V118, P642
   SIMPSON JA, 1976, ANN NY ACAD SCI, V274, P382, DOI 10.1111/j.1749-6632.1976.tb47699.x
   STEVENS RH, 1978, J CLIN INVEST, V62, P1154, DOI 10.1172/JCI109234
   STEVENS RH, 1979, J IMMUNOL, V122, P2498
   STRAUSS AJ, 1966, LANCET, V1, P77
   TOYKA KV, 1975, SCIENCE, V190, P397, DOI 10.1126/science.1179220
   VINCENT A, 1978, LANCET, V1, P305
   VINCENT A, 1979, PLASMAPHERESIS IMMUN, P59
   WALDMANN TA, 1974, LANCET, V2, P609
   ZOLLINGER WD, 1976, J IMMUNOL, V117, P1788
NR 33
TC 6
Z9 6
U1 0
U2 0
PU NEW YORK ACAD SCIENCES
PI NEW YORK
PA 2 E 63RD ST, NEW YORK, NY 10021
SN 0077-8923
J9 ANN NY ACAD SCI
JI Ann.NY Acad.Sci.
PY 1981
VL 377
IS DEC
BP 403
EP 410
DI 10.1111/j.1749-6632.1981.tb33748.x
PG 8
WC Multidisciplinary Sciences
WE Science Citation Index Expanded (SCI-EXPANDED)
SC Science & Technology - Other Topics
GA NE127
UT WOS:A1981NE12700029
PM 6978663
DA 2022-10-25
ER

PT J
AU CAMPBELL, WW
   LESHNER, RT
   SWIFT, TR
AF CAMPBELL, WW
   LESHNER, RT
   SWIFT, TR
TI PLASMA-EXCHANGE IN MYASTHENIA-GRAVIS - ELECTRO-PHYSIOLOGICAL STUDIES
SO ANNALS OF NEUROLOGY
LA English
DT Article
RP CAMPBELL, WW (corresponding author), MED COLL GEORGIA,DEPT NEUROL,AUGUSTA,GA 30912, USA.
CR ALBUQUERQUE EX, 1976, ANN NY ACAD SCI, V274, P475, DOI 10.1111/j.1749-6632.1976.tb47709.x
   ARRIGO A, 1979, PLASMAPHERESIS IMMUN, P216
   DAU PC, 1977, NEW ENGL J MED, V297, P1134, DOI 10.1056/NEJM197711242972102
   DAU PC, 1979, PLASMAPHERESIS IMMUN, P276
   DENYS EH, 1979, PLASMAPHERESIS IMMUN, P248
   DRACHMAN DB, 1978, NEW ENGL J MED, V298, P1116, DOI 10.1056/NEJM197805182982004
   DRACHMAN DB, 1979, P SOC EXP BIOL MED, V162, P26
   HEILBRONN E, 1979, PLASMAPHERESIS IMMUN, P92
   HEINEMANN S, 1977, P NATL ACAD SCI USA, V74, P3090, DOI 10.1073/pnas.74.7.3090
   HOWARD JF, 1978, JUN P HAEM RES I ADV
   ITO Y, 1978, BRAIN, V101, P345, DOI 10.1093/brain/101.2.345
   LEFVERT AK, 1979, PLASMAPHERESIS IMMUN, P151
   LENNON VA, 1977, J EXP MEDICINE, V147, P973
   LINDSTROM JM, 1976, NEUROLOGY, V26, P1054, DOI 10.1212/WNL.26.11.1054
   LINDSTROM JM, 1978, NEUROLOGY, V28, P130, DOI 10.1212/WNL.28.2.130
   LINDSTROM JM, 1979, PLASMAPHERESIS IMMUN, P3
   NEWSOMDAVIS J, 1978, NEUROLOGY, V28, P266, DOI 10.1212/WNL.28.3.266
   NEWSOMDAVIS J, 1979, PLASMAPHERESIS IMMUN, P199
   PATTEN BM, 1979, CURRENT NEUROLOGY, V2, P26
   PINCHING AJ, 1976, LANCET, V2, P1373
   SHIBUYA N, 1978, NEUROLOGY, V28, P804, DOI 10.1212/WNL.28.8.804
   STANLEY EF, 1978, SCIENCE, V200, P1285, DOI 10.1126/science.663610
   TOYKA KV, 1977, NEW ENGL J MED, V296, P125, DOI 10.1056/NEJM197701202960301
NR 23
TC 8
Z9 8
U1 0
U2 0
PU LIPPINCOTT-RAVEN PUBL
PI PHILADELPHIA
PA 227 EAST WASHINGTON SQ, PHILADELPHIA, PA 19106
SN 0364-5134
J9 ANN NEUROL
JI Ann. Neurol.
PY 1980
VL 8
IS 6
BP 584
EP 589
DI 10.1002/ana.410080607
PG 6
WC Clinical Neurology; Neurosciences
WE Science Citation Index Expanded (SCI-EXPANDED)
SC Neurosciences & Neurology
GA KZ848
UT WOS:A1980KZ84800006
PM 6260011
DA 2022-10-25
ER

PT J
AU SIVANESARATNAM, V
   LEE, EL
AF SIVANESARATNAM, V
   LEE, EL
TI MYASTHENIA-GRAVIS IN PREGNANCY AND IN NEWBORN-INFANT
SO AUSTRALIAN & NEW ZEALAND JOURNAL OF OBSTETRICS & GYNAECOLOGY
LA English
DT Article
C1 UNIV MALAYA,DEPT OBSTET & GYNECOL,KUALA LUMPUR,MALAYSIA.
   UNIV MALAYA,DEPT PEDIAT,KUALA LUMPUR,MALAYSIA.
CR FERGUSON FR, 1962, P ROY SOC MED, V55, P49, DOI 10.1177/003591576205500114
   FRASER D, 1953, LANCET, V2, P417
   GROB D, 1953, AM J MED, V15, P695, DOI 10.1016/0002-9343(53)90158-2
   GROB D, 1958, J Chronic Dis, V8, P536, DOI 10.1016/0021-9681(58)90009-2
   GROB PJ, 1971, PEDIATRICS, V78, P723
   Hay D M, 1969, J Obstet Gynaecol Br Commonw, V76, P323
   LAVRANT LP, 1973, BRIT MED J, V2, P303
   MATTHEW WA, 1957, ANESTHESIOLOGY, V18, P493
   MCNALL PG, 1965, AM J OBSTET GYNECOL, V92, P518, DOI 10.1016/S0002-9378(16)34844-X
   NAMBA T, 1970, PEDIATRICS, V45, P488
   OSSERMAN KE, 1961, 1959 INT S MYASTH GR
   OSSERMAN KE, 1958, MYASTHENIA GRAVIS, P578
   SCHWAB RS, 1956, JAMA-J AM MED ASSOC, V160, P1514
   STERN GM, 1964, BRIT MED J, V2, P284, DOI 10.1136/bmj.2.5404.284
   STICKROOT FC, 1942, J AM MED ASS, V120, P1027
NR 15
TC 0
Z9 0
U1 0
U2 1
PU AUSTRALIAN NZ J OBSTET GYNAEC
PI EAST MELBOURNE VICTORIA
PA 254 ALBERT STREET COLLEGE HOUSE, EAST MELBOURNE VICTORIA 3002, AUSTRALIA
SN 0004-8666
J9 AUST NZ J OBSTET GYN
JI Aust. N. Z. J. Obstet. Gynaecol.
PY 1975
VL 15
IS 2
BP 111
EP 113
DI 10.1111/j.1479-828X.1975.tb00083.x
PG 3
WC Obstetrics & Gynecology
WE Science Citation Index Expanded (SCI-EXPANDED)
SC Obstetrics & Gynecology
GA AF193
UT WOS:A1975AF19300009
DA 2022-10-25
ER

PT J
AU GENKINS, G
   KORNFELD, P
   OSSERMAN, KE
   NAMBA, T
   GROB, D
   BRUNNER, NG
AF GENKINS, G
   KORNFELD, P
   OSSERMAN, KE
   NAMBA, T
   GROB, D
   BRUNNER, NG
TI USE OF ACTH AND CORTICOSTEROIDS IN MYASTHENIA GRAVIS
SO ANNALS OF THE NEW YORK ACADEMY OF SCIENCES
LA English
DT Article
CR BRUNNER NG, IN PRESS
   FLACKE WE, 1971, ANN NY ACAD SCI, V183, P316, DOI 10.1111/j.1749-6632.1971.tb30762.x
   GANDIGLI.G, 1968, EUR NEUROL, V1, P2, DOI 10.1159/000113605
   GROB D, 1966, J AMER MED ASSOC, V198, P703, DOI 10.1001/jama.198.7.703
   KIRSCHNER PA, 1969, J AMER MED ASSOC, V209, P906, DOI 10.1001/jama.209.6.906
   KLEIN JJ, 1964, NEW ENGL J MED, V271, P177, DOI 10.1056/NEJM196407232710403
   KORNFELD P, 1969, ARCH NEUROL-CHICAGO, V21, P466, DOI 10.1001/archneur.1969.00480170038003
   MOUNT FW, 1964, JAMA-J AM MED ASSOC, V189, P55
   NAMBA T, 1967, J CLIN INVEST, V46, P1100
   NAMBA T, 1969, NEUROLOGY, V19, P173, DOI 10.1212/WNL.19.2.173
   NAMBA T, IN PRESS
   OSSERMAN KE, 1966, J AMER MED ASSOC, V198, P699
   OSSERMAN KE, 1963, JAMA, V188, P97
   OSSERMAN KE, IN PRESS
   PERLO VP, 1966, NEUROLOGY, V16, P341
   SHAPIRO MS, 1968, NEUROLOGY, V18, P1018, DOI 10.1212/WNL.18.10.1018
   THESLEFF S, 1966, ANN NY ACAD SCI, V135, P195, DOI 10.1111/j.1749-6632.1966.tb45473.x
   TUNCBAY TO, 1966, ANN NY ACAD SCI, V135, P98, DOI 10.1111/j.1749-6632.1966.tb45466.x
   VONREIS G, 1966, ANN NY ACAD SCI, V135, P409
NR 19
TC 37
Z9 37
U1 0
U2 0
PU NEW YORK ACAD SCIENCES
PI NEW YORK
PA 2 E 63RD ST, NEW YORK, NY 10021
SN 0077-8923
J9 ANN NY ACAD SCI
JI Ann.NY Acad.Sci.
PY 1971
VL 183
IS NSEP
BP 369
EP &
DI 10.1111/j.1749-6632.1971.tb30766.x
PG 0
WC Multidisciplinary Sciences
WE Science Citation Index Expanded (SCI-EXPANDED)
SC Science & Technology - Other Topics
GA K7293
UT WOS:A1971K729300027
PM 4330763
DA 2022-10-25
ER

PT J
AU AARLI, JA
AF AARLI, JA
TI MYASTHENIA GRAVIS - BINDING OF ANTIBODIES TO MUSCLE TISSUE
SO ACTA NEUROLOGICA SCANDINAVICA
LA English
DT Article
NR 0
TC 0
Z9 0
U1 0
U2 0
PU MUNKSGAARD INT PUBL LTD
PI COPENHAGEN
PA 35 NORRE SOGADE, PO BOX 2148, DK-1016 COPENHAGEN, DENMARK
SN 0001-6314
J9 ACTA NEUROL SCAND
JI Acta Neurol. Scand.
PY 1970
VL 46
BP 211
EP &
PG 0
WC Clinical Neurology
WE Science Citation Index Expanded (SCI-EXPANDED)
SC Neurosciences & Neurology
GA G5645
UT WOS:A1970G564500040
PM 5457828
DA 2022-10-25
ER

PT J
AU Toker, A
   Eroglu, O
   Tanju, S
   Dilege, S
   Kalayci, G
   Buyukbabani, N
AF Toker, A
   Eroglu, O
   Tanju, S
   Dilege, S
   Kalayci, G
   Buyukbabani, N
TI An unusual localization of thymoma
SO ACTA CHIRURGICA BELGICA
LA English
DT Article
DE thymoma; myasthenia gravis; VATS; aberrant anatomy
ID CERVICAL THYMOMA; THYMUS
AB A 41-year-old man with myasthenia gravis was referred to our clinic to undergo a thymectomy by video-assisted thoracic surgery. After physical examination of the thorax and evaluation by computed tomography, a mass lesion was noticed in the neck and thymectomy was performed by partial sternotomy combined with a cervical incision. The cervical thymoma was discontinuous with the thymus. Thymoma in the neck has rarely been reported. In this case report we emphasize the possible presence of thymoma in the neck and the importance of neck evaluation in patients with myasthenia gravis.
C1 Univ Istanbul, Istanbul Sch Med, Dept Thorac Surg, Istanbul, Turkey.
   Univ Istanbul, Istanbul Sch Med, Dept Pathol, Istanbul, Turkey.
RP Toker, A (corresponding author), Inonu Cad Yildiz Sok STFA Bloklari,B-6 Blok 13 81, Istanbul, Turkey.
EM aetoker@superonline.com
RI Buyukbabani, Nesimi/AAD-5392-2020
CR DAMIANI S, 1991, VIRCHOWS ARCH A, V418, P463, DOI 10.1007/BF01605934
   KIRSCHNER PA, 1990, ANN THORAC SURG, V49, P550, DOI 10.1016/0003-4975(90)90300-U
   KIYOSUE H, 1994, J COMPUT ASSIST TOMO, V18, P206, DOI 10.1097/00004728-199403000-00006
   Lanka KP, 2002, CLIN NUCL MED, V27, P862, DOI 10.1097/00003072-200212000-00002
   MARTIN JME, 1986, ARCH PATHOL LAB MED, V110, P354
   MILLER WT, 2000, GEN THORACIC SURG, P2011
   NOMORI H, 1994, EUR J CARDIO-THORAC, V8, P222, DOI 10.1016/1010-7940(94)90120-1
   RIDENHOUR CE, 1970, SURGERY, V67, P614
   ROSAI J, 1975, TUMORS THYMUS, V1, P151
   TAN A, 1991, J COMPUT ASSIST TOMO, V15, P842, DOI 10.1097/00004728-199109000-00024
   YAMASHITA H, 1983, ACTA PATHOL JAPON, V33, P189
NR 11
TC 2
Z9 3
U1 0
U2 0
PU ACTA MEDICAL BELGICA
PI BRUSSELS
PA AVENUE CIRCULAIRE 138 A, B-1180 BRUSSELS, BELGIUM
SN 0001-5458
J9 ACTA CHIR BELG
JI Acta Chir. Belg.
PD APR
PY 2005
VL 105
IS 2
BP 219
EP 220
DI 10.1080/00015458.2005.11679705
PG 2
WC Surgery
WE Science Citation Index Expanded (SCI-EXPANDED)
SC Surgery
GA 925SI
UT WOS:000229073200022
PM 15906921
DA 2022-10-25
ER

PT J
AU TREVETT, AJ
   NWOKOLO, N
AF TREVETT, AJ
   NWOKOLO, N
TI MYASTHENIA-GRAVIS IN A YOUNG PAPUAN WOMAN
SO PAPUA NEW GUINEA MEDICAL JOURNAL
LA English
DT Article
AB We report a case of myasthenia gravis in a young Melanesian woman. It is only the second case described from Papua New Guinea and the first in which antibodies to the acetylcholine receptor have been demonstrated. The patient's complaint of occasional dysarthria was initially dismissed as hysterical in nature due to her apparent normal speech on conversation. The true nature of her problem only became apparent when she was asked to read a prolonged monologue. Myasthenia gravis may present without involvement of the eye muscles and the diagnosis may only become apparent if muscle groups are specifically tested for fatiguability.
RP TREVETT, AJ (corresponding author), UNIV PAPUA NEW GUINEA,DEPT CLIN SCI,POB 5623,BOROKO,PAPUA N GUINEA.
NR 0
TC 0
Z9 0
U1 0
U2 0
PU MEDICAL SOC PAPUA NEW GUINEA
PI GOTOKA EHP
PA PO BOX 60, GOTOKA EHP, PAPUA N GUINEA
SN 0031-1480
J9 PAPUA NEW GUINEA MED
JI Papua N. Guinea Med. J.
PD SEP
PY 1993
VL 36
IS 3
BP 243
EP 245
PG 3
WC Medicine, General & Internal
WE Science Citation Index Expanded (SCI-EXPANDED)
SC General & Internal Medicine
GA NM876
UT WOS:A1993NM87600010
PM 8059551
DA 2022-10-25
ER

PT J
AU Wang, JY
   Pan, J
   Luo, BY
   Zhang, YY
AF Wang, Jing Ye
   Pan, Jie
   Luo, Ben Yan
   Zhang, Yan Yan
TI Temporal coincidence of myasthenia gravis and Guillain Barr, syndrome
   associated with Hashimoto thyroiditis
SO NEUROLOGICAL SCIENCES
LA English
DT Article
DE Autoimmune diseases; Myasthenia gravis; Guillain Barre syndrome;
   Hashimoto thyroiditis
ID DISEASES
AB Both myasthenia gravis (MG) and Guillain Barr, syndrome (GBS) are autoimmune diseases leading to muscle weakness, while the temporal coincidence of MG and GBS is rare. Here, we report a case of MG and GBS, as well as Hashimoto's thyroiditis, for the first time. All these diseases were relieved by immunomodulatory therapy, which suggested abnormal regulation of the autoimmune system might be the cause in our case. In addition, MG was not diagnosed at first from the initial symptom of unilateral lateral rectus muscle palsy.
C1 [Wang, Jing Ye; Pan, Jie; Luo, Ben Yan; Zhang, Yan Yan] Zhejiang Univ, Sch Med, Dept Neurol, Affiliated Hosp 1, Hangzhou 310003, Zhejiang, Peoples R China.
   [Wang, Jing Ye] Anhui Med Univ, Dept Neurol, Affiliated Hosp 1, Hefei 230022, Peoples R China.
RP Zhang, YY (corresponding author), Zhejiang Univ, Sch Med, Dept Neurol, Affiliated Hosp 1, 89 Qingchun Rd, Hangzhou 310003, Zhejiang, Peoples R China.
EM zhangy1y1@163.com
CR BOUROURESQUES G, 1981, NOUV PRESSE MED, V10, P253
   CARLANDER B, 1991, NEUROLOGY, V41, P1848, DOI 10.1212/WNL.41.11.1848
   Ercolini AM, 2005, NEUROL RES, V27, P726, DOI 10.1179/016164105X49508
   Farah Raymond, 2005, Eur J Intern Med, V16, P134, DOI 10.1016/j.ejim.2005.01.005
   Feuer H, 2001, AM J EMERG MED, V19, P410, DOI 10.1053/ajem.2001.28038a
   Kizilay F, 2008, MUSCLE NERVE, V37, P544, DOI 10.1002/mus.20968
   Kraus J, 2007, J NEUROL, V254, P264, DOI 10.1007/s00415-006-0366-x
   Kung Sheng-Ling, 2009, Acta Neurol Taiwan, V18, P193
   Lau KK, 2009, J NEUROL SCI, V276, P187, DOI 10.1016/j.jns.2008.08.019
   Mak W, 2005, HOSP MED, V66, P116
   Marino M, 1997, J CLIN ENDOCR METAB, V82, P438, DOI 10.1210/jc.82.2.438
   Polizzi A, 2001, CLIN NEUROL NEUROSUR, V103, P151, DOI 10.1016/S0303-8467(01)00132-9
   REGEV I, 1982, ACTA NEUROL SCAND, V65, P681, DOI 10.1111/j.1600-0404.1982.tb03122.x
NR 13
TC 17
Z9 17
U1 0
U2 7
PU SPRINGER
PI NEW YORK
PA 233 SPRING ST, NEW YORK, NY 10013 USA
SN 1590-1874
J9 NEUROL SCI
JI Neurol. Sci.
PD JUN
PY 2011
VL 32
IS 3
BP 515
EP 517
DI 10.1007/s10072-011-0579-3
PG 3
WC Clinical Neurology; Neurosciences
WE Science Citation Index Expanded (SCI-EXPANDED)
SC Neurosciences & Neurology
GA 763HG
UT WOS:000290545700028
PM 21491098
DA 2022-10-25
ER

PT J
AU Kaminski, HJ
   Daroff, RB
AF Kaminski, HJ
   Daroff, RB
TI Treatment of ocular myasthenia - Steroids only when compelled
SO ARCHIVES OF NEUROLOGY
LA English
DT Article
ID GRAVIS
C1 Case Western Reserve Univ, Dept Neurol, Dept Vet Affairs Med Ctr Cleveland, Univ Hosp Cleveland,Sch Med, Cleveland, OH 44106 USA.
RP Kaminski, HJ (corresponding author), Case Western Reserve Univ, Dept Neurol, Dept Vet Affairs Med Ctr Cleveland, Univ Hosp Cleveland,Sch Med, 11100 Euclid Ave, Cleveland, OH 44106 USA.
EM hjk3@po.cwru.edu
OI Kaminski, Henry/0000-0002-8195-0141
FU NATIONAL EYE INSTITUTE [R01EY011998] Funding Source: NIH RePORTER; NEI
   NIH HHS [EY-11998] Funding Source: Medline
CR Adachi JD, 1997, NEW ENGL J MED, V337, P382, DOI 10.1056/NEJM199708073370603
   BEVER CT, 1983, ANN NEUROL, V14, P516, DOI 10.1002/ana.410140504
   DAROFF RB, 1980, NEUROOPHTHALMOLOGY, P62
   DRACHMAN DB, 1994, NEW ENGL J MED, V330, P1797, DOI 10.1056/NEJM199406233302507
   EVOLI A, 1988, ACTA NEUROL SCAND, V77, P31, DOI 10.1111/j.1600-0404.1988.tb06970.x
   GROB D, 1953, JAMA-J AM MED ASSOC, V153, P529, DOI 10.1001/jama.1953.02940230001001
   GROB D, 1987, ANN NY ACAD SCI, V505, P472
   Kaminski HJ, 1998, ANN NY ACAD SCI, V841, P309, DOI 10.1111/j.1749-6632.1998.tb10937.x
   KAMINSKI HJ, 1990, NEUROLOGY, V40, P1663, DOI 10.1212/WNL.40.11.1663
   Kupersmith MJ, 1996, ARCH NEUROL-CHICAGO, V53, P802, DOI 10.1001/archneur.1996.00550080128020
   MIANO MA, 1991, NEUROLOGY, V41, P919, DOI 10.1212/WNL.41.6.919
   OOSTERHUIS HJGH, 1989, J NEUROL NEUROSUR PS, V52, P1121, DOI 10.1136/jnnp.52.10.1121
   Oosterhuis HJGH, 1997, MYASTHENIA GRAVIS
   ROWLAND LP, 1980, J NEUROL NEUROSUR PS, V43, P644, DOI 10.1136/jnnp.43.7.644
   Sommer N, 1997, J NEUROL NEUROSUR PS, V62, P156, DOI 10.1136/jnnp.62.2.156
   SOMMER N, 1993, DOC OPHTHALMOL, V84, P309, DOI 10.1007/BF01215447
NR 16
TC 34
Z9 34
U1 0
U2 2
PU AMER MEDICAL ASSOC
PI CHICAGO
PA 330 N WABASH AVE, STE 39300, CHICAGO, IL 60611-5885 USA
SN 0003-9942
EI 1538-3687
J9 ARCH NEUROL-CHICAGO
JI Arch. Neurol.
PD MAY
PY 2000
VL 57
IS 5
BP 752
EP 753
DI 10.1001/archneur.57.5.752
PG 2
WC Clinical Neurology
WE Science Citation Index Expanded (SCI-EXPANDED)
SC Neurosciences & Neurology
GA 311WG
UT WOS:000086908400021
PM 10815146
DA 2022-10-25
ER

PT J
AU RICHMAN, DP
   AGIUS, MA
AF RICHMAN, DP
   AGIUS, MA
TI MYASTHENIA-GRAVIS - PATHOGENESIS AND TREATMENT
SO SEMINARS IN NEUROLOGY
LA English
DT Article
ID ACETYLCHOLINE RECEPTOR ANTIBODIES; THYMECTOMY
C1 UNIV CALIF DAVIS,CTR NEUROSCI,DAVIS,CA 95616.
RP RICHMAN, DP (corresponding author), UNIV CALIF DAVIS,SCH MED,DEPT NEUROL,NEUROSCI BLDG,1515 NEWTON COURT,DAVIS,CA 95616, USA.
FU NATIONAL INSTITUTE OF NEUROLOGICAL DISORDERS AND STROKE [R01NS019779,
   R01NS015462, P01NS024304] Funding Source: NIH RePORTER; NINDS NIH HHS
   [NS15462, NS19779, NS24304] Funding Source: Medline
CR AGIUS MA, 1994, IN PRESS MYASTHENIA
   ARSURA EL, 1986, ARCH INTERN MED, V146, P1365, DOI 10.1001/archinte.146.7.1365
   CASTLEMAN B, 1966, ANN NY ACAD SCI, V135, P496, DOI 10.1111/j.1749-6632.1966.tb45497.x
   COMPSTON DAS, 1980, BRAIN, V103, P579, DOI 10.1093/brain/103.3.579
   COREY AL, 1987, J IMMUNOL, V138, P329
   DAU PC, 1977, NEW ENGL J MED, V297, P1134, DOI 10.1056/NEJM197711242972102
   DRACHMAN DB, 1978, NEW ENGL J MED, V298, P1116, DOI 10.1056/NEJM197805182982004
   ENGEL AG, 1980, J NEUROL NEUROSUR PS, V43, P577, DOI 10.1136/jnnp.43.7.577
   EVOLI A, 1988, J NEUROL, V235, P272, DOI 10.1007/BF00314173
   GOMEZ CM, 1987, J IMMUNOL, V139, P73
   GOMEZ CM, 1983, P NATL ACAD SCI-BIOL, V80, P4089, DOI 10.1073/pnas.80.13.4089
   HOHLFELD R, 1986, NEUROLOGY, V36, P618, DOI 10.1212/WNL.36.5.618
   HUND EF, 1993, CRIT CARE MED, V21, P433, DOI 10.1097/00003246-199303000-00023
   IRCHMAN DP, 1993, ANN NY ACAD SCI, V81, P264
   JARETZKI A, 1988, J THORAC CARDIOV SUR, V95, P747
   JOLLY F, 1895, BERL KLIN WOCHENSCHR, V32, P1
   LENNON VA, 1975, J EXP MED, V141, P1365, DOI 10.1084/jem.141.6.1365
   LINDSTROM JM, 1976, NEUROLOGY, V26, P1054, DOI 10.1212/WNL.26.11.1054
   MASELLI RA, 1991, NEUROLOGY, V41, P1497, DOI 10.1212/WNL.41.9.1497
   MERTENS HG, 1981, ANN NY ACAD SCI, V377, P691, DOI 10.1111/j.1749-6632.1981.tb33767.x
   PAPATESTAS AE, 1989, ANN NY ACAD SCI, V377, P766
   PATRICK J, 1973, SCIENCE, V180, P871, DOI 10.1126/science.180.4088.871
   PROTTI MP, 1990, J IMMUNOL, V144, P1276
   RICHMAN DP, 1985, J NEUROL, V232, P202, DOI 10.1007/BF00313780
   RICHMAN DP, 1980, NATURE, V286, P738, DOI 10.1038/286738a0
   SCHUMACHER R, 1913, MITT GRENZGEB MED CH, V25, P746
   SIMPSON JA, 1960, SCOT MED J, V5, P4190
   Walker MB, 1934, LANCET, V1, P1200
   WALSH D, 1992, CLEV CLIN J MED, V59, P505, DOI 10.3949/ccjm.59.5.505
   WEIGERT C, 1901, ARCH PHYSCHIAT BERLI, V34, P1063
NR 30
TC 14
Z9 14
U1 0
U2 2
PU THIEME MEDICAL PUBL INC
PI NEW YORK
PA 381 PARK AVE SOUTH, NEW YORK, NY 10016
SN 0271-8235
J9 SEMIN NEUROL
JI Semin. Neurol.
PD JUN
PY 1994
VL 14
IS 2
BP 106
EP 110
DI 10.1055/s-2008-1041066
PG 5
WC Clinical Neurology
WE Science Citation Index Expanded (SCI-EXPANDED)
SC Neurosciences & Neurology
GA PB358
UT WOS:A1994PB35800004
PM 7984824
DA 2022-10-25
ER

PT J
AU TOYKA, KV
   HEININGER, K
AF TOYKA, KV
   HEININGER, K
TI ACETYLCHOLINE-RECEPTOR ANTIBODIES IN THE DIAGNOSIS OF MYASTHENIA-GRAVIS
SO DEUTSCHE MEDIZINISCHE WOCHENSCHRIFT
LA German
DT Article
RP TOYKA, KV (corresponding author), UNIV DUSSELDORF, NEUROL KLIN, MOORENSTR 5, D-4000 DUSSELDORF 1, GERMANY.
CR BESINGER UA, 1981, ANN NY ACAD SCI, V377, P812, DOI 10.1111/j.1749-6632.1981.tb33781.x
   BESINGER UA, 1983, NEUROLOGY, V33, P1316, DOI 10.1212/WNL.33.10.1316
   CUENOUD S, 1980, NEUROLOGY, V30, P201, DOI 10.1212/WNL.30.2.201
   ENGEL AG, 1977, MAYO CLIN PROC, V52, P267
   HOMBERG V, 1985, VERH DTSCH GES NEURO, V3, P728
   HOWARD FM, 1986, ANN NY ACAD SCI
   KOHLEISEN B, 1984, FORTSCHR MYOLOGIE, V7, P147
   LEFVERT AK, 1978, J NEUROL NEUROSUR PS, V41, P394, DOI 10.1136/jnnp.41.5.394
   LINDSTROM JM, 1976, NEUROLOGY, V26, P1054, DOI 10.1212/WNL.26.11.1054
   MITTAG TW, 1980, NEW ENGL J MED, V302, P868
   OOSTERHUIS HJG, 1984, MYASTHENIA GRAVIS, P21
   OOSTERHUIS HJGH, 1983, J NEUROL SCI, V58, P371, DOI 10.1016/0022-510X(83)90096-5
   ROBB SA, 1985, J NEUROIMMUNOL, V9, P139, DOI 10.1016/S0165-5728(85)80014-X
   SCHUMM F, 1984, EUR ARCH PSY CLIN N, V234, P224, DOI 10.1007/BF00381353
   TOYKA KV, 1977, NEW ENGL J MED, V296, P125, DOI 10.1056/NEJM197701202960301
   TOYKA KV, 1979, KLIN WOCHENSCHR, V57, P937, DOI 10.1007/BF01478550
   VINCENT A, 1980, PHYSIOL REV, V60, P756, DOI 10.1152/physrev.1980.60.3.756
   VINCENT A, 1985, J NEUROL NEUROSUR PS, V48, P1246, DOI 10.1136/jnnp.48.12.1246
   VINCENT A, 1982, J IMMUNOL METHODS, V51, P359, DOI 10.1016/0022-1759(82)90404-5
NR 19
TC 18
Z9 19
U1 0
U2 1
PU GEORG THIEME VERLAG KG
PI STUTTGART
PA RUDIGERSTR 14, D-70469 STUTTGART, GERMANY
SN 0012-0472
EI 1439-4413
J9 DEUT MED WOCHENSCHR
JI Dtsch. Med. Wochenschr.
PD SEP 19
PY 1986
VL 111
IS 38
BP 1435
EP 1439
DI 10.1055/s-2008-1068647
PG 5
WC Medicine, General & Internal
WE Science Citation Index Expanded (SCI-EXPANDED)
SC General & Internal Medicine
GA E0783
UT WOS:A1986E078300003
PM 3757800
DA 2022-10-25
ER

PT J
AU ZEITLHOFER, J
   MAIDA, EM
   MAMOLI, B
   MAYR, N
AF ZEITLHOFER, J
   MAIDA, EM
   MAMOLI, B
   MAYR, N
TI VALENCE OF ACETYLCHOLINE-RECEPTOR-ANTIBODY-TITERS IN MYASTHENIA-GRAVIS
SO WIENER MEDIZINISCHE WOCHENSCHRIFT
LA German
DT Article
RP ZEITLHOFER, J (corresponding author), VIENNA UNIV,NEUROL KLIN,LAZARETTGASSE 14,A-1090 VIENNA,AUSTRIA.
NR 0
TC 0
Z9 0
U1 0
U2 0
PU BLACKWELL WISSENSCHAFTS-VERLAG GESMBH
PI VIENNA
PA ZEHETNERGASSE 6, A-1140 VIENNA, AUSTRIA
SN 0043-5341
J9 WIEN MED WOCHENSCHR
JI Wien. Med. Wochen.
PD JUL 15
PY 1986
VL 136
IS 13
BP 329
EP 332
PG 4
WC Medicine, General & Internal
WE Science Citation Index Expanded (SCI-EXPANDED)
SC General & Internal Medicine
GA D7403
UT WOS:A1986D740300003
PM 3765651
DA 2022-10-25
ER

PT J
AU COGAN, DG
   YEE, RD
   GITTINGER, J
AF COGAN, DG
   YEE, RD
   GITTINGER, J
TI RAPID EYE-MOVEMENTS IN MYASTHENIA-GRAVIS .1. CLINICAL OBSERVATIONS
SO ARCHIVES OF OPHTHALMOLOGY
LA English
DT Article
C1 NEI, CLIN BRANCH, BETHESDA, MD 20014 USA.
   NINDS, MED BRANCH, BETHESDA, MD 20014 USA.
OI Gittinger, John/0000-0002-6578-1712
CR ALPERN M, 1956, ARCH OPHTHALMOL-CHIC, V56, P685
   CHENG K, 1963, JAP J OPHTHAL, V7, P174
   COGAN DG, 1965, ARCH OPHTHALMOL-CHIC, V74, P217, DOI 10.1001/archopht.1965.00970040219016
   COGAN DG, 1954, AMA ARCH OPHTHALMOL, V51, P318
   COLLINS C, 1975, HUMAN OCULOMOTOR CON, P145
   DIETERT SCOTT E., 1965, INVEST OPHTHALMOL, V4, P51
   DURSTON JHJ, 1974, BRIT J OPHTHALMOL, V58, P193, DOI 10.1136/bjo.58.3.193
   HESS A, 1963, J PHYSIOL-LONDON, V169, P780, DOI 10.1113/jphysiol.1963.sp007296
   HESS ARTHUR, 1962, REV CANADIENNE BIOL, V21, P241
   JAMPEL ROBERT S., 1967, INVEST OPHTHALMOL, V6, P288
   KRUGER PAUL, 1949, ANAT ANZ, V97, P169
   KUPFER C, 1960, J PHYSIOL-LONDON, V153, P522, DOI 10.1113/jphysiol.1960.sp006552
   METZ HS, 1972, ARCH OPHTHALMOL-CHIC, V88, P9
   SCHMIDT D, 1975, KLIN MONATSBL AUGENH, V167, P651
   YAMAZAKI A, 1974, NEURO-OPHTHALMOLOGY, pCH3
   YEE R, TO BE PUBLISHED
NR 16
TC 34
Z9 34
U1 0
U2 0
PU AMER MEDICAL ASSOC
PI CHICAGO
PA 330 N WABASH AVE, STE 39300, CHICAGO, IL 60611-5885 USA
SN 0003-9950
EI 1538-3601
J9 ARCH OPHTHALMOL-CHIC
JI Arch. Ophthalmol.
PY 1976
VL 94
IS 7
BP 1083
EP 1085
DI 10.1001/archopht.1976.03910040003001
PG 3
WC Ophthalmology
WE Science Citation Index Expanded (SCI-EXPANDED)
SC Ophthalmology
GA BY119
UT WOS:A1976BY11900001
PM 938289
DA 2022-10-25
ER

PT J
AU KAAKINEN, A
   PIRSKANEN, R
   TIILIKAINEN, A
AF KAAKINEN, A
   PIRSKANEN, R
   TIILIKAINEN, A
TI LD ANTIGENS ASSOCIATED WITH HL-A8 AND MYASTHENIA-GRAVIS
SO TISSUE ANTIGENS
LA English
DT Article
C1 FINNISH RED CROSS BLOOD TRANSF SERV, TISSUE TYPING LAB, HELSINKI, FINLAND.
   UNIV HELSINKI, DEPT SEROL & BACTERIOL, HELSINKI, FINLAND.
   UNIV HELSINKI, CENT HOSP, DEPT NEUROL, HELSINKI, FINLAND.
CR AMOS DB, 1974, MANUAL TISSUE TYPING, P154
   BACH FH, 1966, SCIENCE, V153, P545, DOI 10.1126/science.153.3735.545
   BEHAN PO, 1973, LANCET, V2, P1033
   BOYUM A, 1968, SCAND J CLIN LAB INV, VS 21, P31
   CRESSWELL P, 1973, P NATL ACAD SCI USA, V70, P1603, DOI 10.1073/pnas.70.5.1603
   DICK HM, 1974, J IMMUNOGENET, V1, P401
   FELTKAMP TE, 1974, BMJ-BRIT MED J, V1, P131, DOI 10.1136/bmj.1.5899.131
   FRITZE D, 1974, LANCET, V1, P240
   JERSILD C, 1973, LANCET, V2, P1221
   LAMM LU, 1974, TISSUE ANTIGENS, V4, P401
   PETERSON PA, 1974, P NATL ACAD SCI USA, V71, P35, DOI 10.1073/pnas.71.1.35
   PIRSKANEN R, 1972, ANN CLIN RES, V4, P304
   PIRSKANEN R, IN PRESS
   SAFWENBERG J, 1973, TISSUE ANTIGENS, V3, P465
   SVEJGAARD AB, 1974, TISSUE ANTIGENS, V4, P511
   SVEJGAARRD A, 1975, TRANSPLANT REV, V22, P1
   THORSBY E, IN PRESS
   TIILIKAINEN A, 1973, HISTOCOMPATIBILITY T, P85
   YUNIS EJ, 1971, P NATL ACAD SCI USA, V68, P3031, DOI 10.1073/pnas.68.12.3031
NR 19
TC 47
Z9 47
U1 0
U2 0
PU WILEY
PI HOBOKEN
PA 111 RIVER ST, HOBOKEN 07030-5774, NJ USA
SN 0001-2815
EI 1399-0039
J9 TISSUE ANTIGENS
JI Tissue Antigens
PY 1975
VL 6
IS 4
BP 175
EP 182
PG 8
WC Cell Biology; Immunology; Pathology
WE Science Citation Index Expanded (SCI-EXPANDED)
SC Cell Biology; Immunology; Pathology
GA AX579
UT WOS:A1975AX57900002
PM 53901
DA 2022-10-25
ER

PT J
AU GOULON, M
   GROSBUIS, S
   JORON, MH
   GAJDOS, P
   BAROIS, A
   BENNAICHE, M
AF GOULON, M
   GROSBUIS, S
   JORON, MH
   GAJDOS, P
   BAROIS, A
   BENNAICHE, M
TI TREATMENT OF MYASTHENIA-GRAVIS WITH ACTH AND RELATED SUBSTANCES
SO SEMAINE DES HOPITAUX
LA French
DT Article
CR CAPE CA, 1969, J NEUROL NEUROSUR PS, V32, P290, DOI 10.1136/jnnp.32.4.290
   CARMENA VA, 1961, REV CLIN ESP, V82, P195
   FREYDBERG LD, 1960, ANN INTERN MED, V52, P806, DOI 10.7326/0003-4819-52-4-806
   GIBBERD FB, 1971, J NEUROL NEUROSUR PS, V34, P11, DOI 10.1136/jnnp.34.1.11
   GRAVELEAU J, 1954, Sem Hop, V30, P3351
   GROB D, 1952, B JOHNS HOPKINS HOSP, V91, P124
   GROB D, 1966, JAMA-J AM MED ASSOC, V198, P127
   NAMBA T, 1971, NEUROLOGY, V21, P1008, DOI 10.1212/WNL.21.10.1008
   OSSERMAN KE, 1966, J AMER MED ASSOC, V198, P699
   RULE AH, 1971, MT SINAI J MED, V38, P538
   SHAPIRO MS, 1971, ARCH NEUROL-CHICAGO, V24, P65, DOI 10.1001/archneur.1971.00480310093009
   TORDA C, 1951, AMA ARCH NEUROL PSY, V66, P163, DOI 10.1001/archneurpsyc.1951.02320080047004
   VONREIS G, 1966, ANN NY ACAD SCI, V135, P409
NR 13
TC 0
Z9 0
U1 0
U2 0
PU EXPANSION SCI FRANCAISE
PI PARIS
PA 31 BLVD LATOUR MAUBOURG, 75007 PARIS, FRANCE
SN 0037-1777
J9 SEM HOP PARIS
JI Sem. Hop.
PY 1972
VL 48
IS 51
BP 3371
EP +
PG 1
WC Medicine, General & Internal
WE Science Citation Index Expanded (SCI-EXPANDED)
SC General & Internal Medicine
GA O2609
UT WOS:A1972O260900002
PM 4347494
DA 2022-10-25
ER

PT J
AU COHN, HE
   SCHLEZINGER, N
AF COHN, HE
   SCHLEZINGER, N
TI THYMECTOMY IN MYASTHENIA GRAVIS - OPERATIVE TECHNIQUE AND POSTOPERATIVE
   CARE
SO SURGICAL CLINICS OF NORTH AMERICA
LA English
DT Article
CR BLAKOCK A, 1939, ANN SURG, V110, P559
   Blalock A, 1944, J THORAC SURG, V13, P316
   EATON LM, 1955, AM J MED, V19, P703, DOI 10.1016/S0002-9343(55)80012-5
   KEYNES G, 1946, BRIT J SURG, V33, P201, DOI 10.1002/bjs.18003313102
   KREEL I, 1967, ANN SURG, V165, P111, DOI 10.1097/00000658-196701000-00015
   Osserman K, 1958, MYASTHENIA GRAVIS
   SWEET RH, 1960, THYMECTOMY MYASTHENI, P88
   VIETS HR, 1960, THYMECTOMY MYASTH ED, P88
   Viets HR, 1960, THYMECTOMY MYASTHENI
NR 9
TC 3
Z9 3
U1 0
U2 0
PU W B SAUNDERS CO-ELSEVIER INC
PI PHILADELPHIA
PA 1600 JOHN F KENNEDY BOULEVARD, STE 1800, PHILADELPHIA, PA 19103-2899 USA
SN 0039-6109
EI 1558-3171
J9 SURG CLIN N AM
JI Surg. Clin.-North Am.
PY 1967
VL 47
IS 5
BP 1265
EP +
PG 1
WC Surgery
WE Science Citation Index Expanded (SCI-EXPANDED)
SC Surgery
GA 99835
UT WOS:A19679983500021
PM 5250272
DA 2022-10-25
ER

PT J
AU VANDERGE.HW
   STRAUSS, AJL
AF VANDERGE.HW
   STRAUSS, AJL
TI MYASTHENIA GRAVIS - IMMUNOLOGICAL RELATIONSHIP BETWEEN STRIATED MUSCLE
   AND THYMUS
SO LANCET
LA English
DT Article
CR BEUTNER E H, 1962, JAMA, V182, P46
   CASTLEMAN B, 1955, ATLAS TUMOUR PATHOLO
   FELTKAMP TE, 1963, VOX SANG, V8, P317, DOI 10.1111/j.1423-0410.1963.tb05242.x
   GROB D, 1964, J CLIN INVEST, V43, P1273
   KLEIN JJ, 1964, ARCH INTERN MED, V113, P142, DOI 10.1001/archinte.1964.00280070144023
   MCFARLIN DE, UNPUBLISHED
   MCFARLIN DE, IN PRESS
   NASTUK WL, 1960, P SOC EXP BIOL MED, V105, P177
   OSSERMAN KE, 1965, ANN NY ACAD SCI, V124, P730, DOI 10.1111/j.1749-6632.1965.tb18998.x
   Simpson JA, 1960, SCOT MED J, V5, P419, DOI [DOI 10.1177/003693306000501001, 10.1177/003693306000501001]
   STRAUSS AJL, 1965, ANN NY ACAD SCI, V124, P744, DOI 10.1111/j.1749-6632.1965.tb18999.x
   STRAUSS AJL, 1960, P SOC EXP BIOL MED, V105, P184
   STRAUSS AM, IN PRESS
   STRAUSS ARTHUR, 1961, FED PROC, V20, P38
   VANDERGELD H, 1964, P SOC EXP BIOL MED, V115, P782
   VANDERGELD H, 1963, VOX SANG, V8, P196
   VANDERGELD H, 1963, LANCET, V2, P373
NR 17
TC 114
Z9 114
U1 0
U2 1
PU LANCET LTD
PI LONDON
PA 42 BEDFORD SQUARE, LONDON WC1B 3SL, ENGLAND
SN 0140-6736
J9 LANCET
JI Lancet
PY 1966
VL 1
IS 7428
BP 57
EP &
PG 0
WC Medicine, General & Internal
WE Science Citation Index Expanded (SCI-EXPANDED)
SC General & Internal Medicine
GA 71569
UT WOS:A19667156900001
PM 4158992
DA 2022-10-25
ER

PT J
AU Unal, S
   Sag, E
   Kuskonmaz, B
   Kesici, S
   Bayrakci, B
   Ayvaz, DC
   Tezcan, I
   Yalnizoglu, D
   Uckan, D
AF Unal, Sule
   Sag, Erdal
   Kuskonmaz, Baris
   Kesici, Selman
   Bayrakci, Benan
   Ayvaz, Deniz C.
   Tezcan, Ilhan
   Yalnizoglu, Dilek
   Uckan, Duygu
TI Successful Treatment of Severe Myasthenia Gravis Developed After
   Allogeneic Hematopoietic Stem Cell Transplantation With Plasma Exchange
   and Rituximab
SO PEDIATRIC BLOOD & CANCER
LA English
DT Article
DE bone marrow transplantation; graft-versus-host disease; Griscelli
   syndrome; myasthenia gravis; plasma exchange; rituximab
ID BONE-MARROW-TRANSPLANTATION; VERSUS-HOST-DISEASE;
   ACETYLCHOLINE-RECEPTOR; CHRONIC GVHD; MANIFESTATIONS; ANTIBODIES;
   DISORDERS
AB Myasthenia gravis is among the rare complications after allogeneic hematopoietic stem cell transplantation and is usually associated with chronic GVHD. Herein, we report a 2-year and 10 months of age female with Griscelli syndrome, who developed severe myasthenia gravis at post-transplant +22nd month and required respiratory support with mechanical ventilation. She was unresponsive to cyclosporine A, methylprednisolone, intravenous immunoglobulin, and mycophenolate mofetil and the symptoms could only be controlled after plasma exchange and subsequent use of rituximab, in addition to cyclosporine A and mycophenolate mofetil maintenance. She is currently asymptomatic on the 6th month of follow-up. Pediatr Blood Cancer 2014;61:928-930. (c) 2013 Wiley Periodicals, Inc.
C1 [Unal, Sule; Kuskonmaz, Baris; Uckan, Duygu] Hacettepe Univ, Div Pediat Hematol, Fac Med, TR-06100 Ankara, Turkey.
   [Sag, Erdal] Hacettepe Univ, Dept Pediat, Fac Med, TR-06100 Ankara, Turkey.
   [Kesici, Selman; Bayrakci, Benan] Hacettepe Univ, Div Pediat Intens Care, Fac Med, TR-06100 Ankara, Turkey.
   [Ayvaz, Deniz C.; Tezcan, Ilhan] Hacettepe Univ, Div Pediat Immunol, Fac Med, TR-06100 Ankara, Turkey.
   [Yalnizoglu, Dilek] Hacettepe Univ, Div Pediat Neurol, Fac Med, TR-06100 Ankara, Turkey.
RP Sag, E (corresponding author), Hacettepe Univ, Dept Pediat, Fac Med, TR-06100 Ankara, Turkey.
EM sag.erdal@gmail.com
RI Çetinkaya, Duygu Uçkan/X-2067-2019; UNAL, SERHAT/I-9034-2013; Bayrakci,
   Benan/M-1440-2019; BAYRAKCI, BENAN/I-9098-2013; Sag, Erdal/Q-5119-2017;
   kesici, selman/AAA-3950-2022; Ayvaz, Deniz Nazire Cagdas/H-3212-2015;
   Cagdas, Deniz/I-9104-2013
OI Çetinkaya, Duygu Uçkan/0000-0003-3593-6493; UNAL,
   SERHAT/0000-0003-1184-4711; BAYRAKCI, BENAN/0000-0003-3307-0948; Sag,
   Erdal/0000-0002-6542-2656; Cagdas, Deniz/0000-0003-2213-4627
CR ADAMS C, 1995, PEDIATR NEUROL, V12, P58, DOI 10.1016/0887-8994(94)00097-L
   Alousi AM, 2010, LEUKEMIA LYMPHOMA, V51, P376, DOI 10.3109/10428190903586318
   Baron F, 1998, BONE MARROW TRANSPL, V22, P197, DOI 10.1038/sj.bmt.1701297
   BOLGER GB, 1986, NEUROLOGY, V36, P1087, DOI 10.1212/WNL.36.8.1087
   Gajdos P, 2002, COCHRANE DATABASE SY, V4
   Grauer O, 2010, BRAIN, V133, P2852, DOI 10.1093/brain/awq245
   Henter JI, 2007, PEDIATR BLOOD CANCER, V48, P124, DOI 10.1002/pbc.21039
   Lebrun C, 2009, EUR J NEUROL, V16, P246, DOI 10.1111/j.1468-1331.2008.02399.x
   LEFVERT AK, 1987, NEW ENGL J MED, V317, P170
   Martin Paul J., 2008, Keio Journal of Medicine, V57, P177
   Openshaw H, 1997, BONE MARROW TRANSPL, V19, P503, DOI 10.1038/sj.bmt.1700679
   Sanders DB, 2013, MUSCLE NERVE
   Shimabukuro-Vornhagen A, 2009, BLOOD, V114, P4919, DOI 10.1182/blood-2008-10-161638
   SHIMODA K, 1994, BONE MARROW TRANSPL, V14, P155
   Shlomchik WD, 2007, BIOL BLOOD MARROW TR, V13, P2, DOI 10.1016/j.bbmt.2006.10.020
   SMITH CIE, 1989, EUR NEUROL, V29, P128
   Tse S, 1999, BONE MARROW TRANSPL, V23, P397, DOI 10.1038/sj.bmt.1701575
   Zaja F, 2007, BONE MARROW TRANSPL, V40, P273, DOI 10.1038/sj.bmt.1705725
   ZAJA F, 1995, BONE MARROW TRANSPL, V15, P649
NR 19
TC 10
Z9 10
U1 0
U2 11
PU WILEY-BLACKWELL
PI HOBOKEN
PA 111 RIVER ST, HOBOKEN 07030-5774, NJ USA
SN 1545-5009
EI 1545-5017
J9 PEDIATR BLOOD CANCER
JI Pediatr. Blood Cancer
PD MAY
PY 2014
VL 61
IS 5
BP 928
EP 930
DI 10.1002/pbc.24799
PG 3
WC Oncology; Hematology; Pediatrics
WE Science Citation Index Expanded (SCI-EXPANDED)
SC Oncology; Hematology; Pediatrics
GA AD7ZI
UT WOS:000333485600030
PM 24307660
DA 2022-10-25
ER

PT J
AU Wu, XR
   Tuzun, E
   Li, J
   Xiao, TL
   Saini, SS
   Qi, HB
   Allman, W
   Christadoss, P
AF Wu, Xiaorong
   Tuzun, Erdem
   Li, Jing
   Xiao, Tianlin
   Saini, Shamsher S.
   Qi, Huibin
   Allman, Windy
   Christadoss, Premkumar
TI Ocular and generalized myasthenia gravis induced by human acetylcholine
   receptor ? subunit immunization
SO MUSCLE & NERVE
LA English
DT Article
DE acetylcholine receptor ? subunit; autoimmune disease; extraocular
   muscles; myasthenia gravis; ocular myasthenia gravis
ID HLA TRANSGENIC MICE; EXTRAOCULAR-MUSCLE; GENE-EXPRESSION; GAMMA-SUBUNIT;
   SKELETAL-MUSCLE; ALPHA-SUBUNIT; MOUSE MODEL; PATHOGENESIS; INDUCTION;
   MECHANISM
AB Introduction: HLA-DQ8 transgenic mice develop ocular myasthenia gravis (oMG), which then progresses to generalized MG (gMG) when immunized with the human acetylcholine receptor (H-AChR) a subunit. Because the fetal AChR ? subunit is expressed in adult extraocular muscles, we anticipated that ? subunit immunization would generate an immune response to mouse AChR and induce MG in mice. Results: H-AChR ? subunit immunization in HLA-DQ8 mice induced an autoimmune response to mouse AChR and led to the destruction of AChR in the neuromuscular junction (NMJ) by anti-AChR antibody and complement activation, and it triggered upregulation of AChR gene transcription. Conclusion: Our findings indicate that oMG may be induced by immunity to the AChR ? subunit. Muscle Nerve, 2012
C1 [Tuzun, Erdem; Li, Jing; Xiao, Tianlin; Saini, Shamsher S.; Qi, Huibin; Allman, Windy; Christadoss, Premkumar] Univ Texas Med Branch, Dept Microbiol & Immunol, Galveston, TX 77555 USA.
   [Wu, Xiaorong] Cent S Univ, Xiangya Hosp 2, Dept Ophthalmol, Changsha, Hunan, Peoples R China.
RP Christadoss, P (corresponding author), Univ Texas Med Branch, Dept Microbiol & Immunol, Galveston, TX 77555 USA.
EM pchrista@utmb.edu
RI Tuzun, Erdem/AAH-9212-2019
FU Muscular Dystrophy Association
FX The authors thank Dr. Chella David for providing breeding pairs of
   HLA-DQ8 transgenic mice. This study was supported by the Muscular
   Dystrophy Association.
CR ASHER O, 1990, FEBS LETT, V267, P231, DOI 10.1016/0014-5793(90)80932-9
   ASHER O, 1993, J IMMUNOL, V151, P6442
   Barton JJS, 2000, SEMIN NEUROL, V20, P7, DOI 10.1055/s-2000-6829
   Christadoss P, 2000, CLIN IMMUNOL, V94, P75, DOI 10.1006/clim.1999.4807
   Cossins J, 2004, HUM MOL GENET, V13, P2947, DOI 10.1093/hmg/ddh320
   Farrugia ME, 2007, J NEUROIMMUNOL, V185, P136, DOI 10.1016/j.jneuroim.2007.01.010
   FRUEH BR, 1994, J PHYSIOL-LONDON, V475, P327, DOI 10.1113/jphysiol.1994.sp020073
   Gunji K, 1998, CLIN IMMUNOL IMMUNOP, V87, P276, DOI 10.1006/clin.1998.4536
   Guyon T, 1998, J CLIN INVEST, V102, P249, DOI 10.1172/JCI1248
   Hoffmann K, 2006, AM J HUM GENET, V79, P303, DOI 10.1086/506257
   HORTON RM, 1993, NEUROLOGY, V43, P983, DOI 10.1212/WNL.43.5.983
   KAMINSKI HJ, 1995, NEUROLOGY, V45, P516, DOI 10.1212/WNL.45.3.516
   Kaminski HJ, 1996, INVEST OPHTH VIS SCI, V37, P345
   KAMINSKI HJ, 1990, NEUROLOGY, V40, P1663, DOI 10.1212/WNL.40.11.1663
   Kaminski HJ, 2003, ANN NY ACAD SCI, V998, P5362
   Koenen M, 2005, EMBO REP, V6, P570, DOI 10.1038/sj.embor.7400429
   Kusner LL, 2006, NEUROLOGIST, V12, P231, DOI 10.1097/01.nrl.0000240856.03505.b5
   MISHINA M, 1986, NATURE, V321, P406, DOI 10.1038/321406a0
   Poea-Guyon S, 2005, J IMMUNOL, V174, P5941, DOI 10.4049/jimmunol.174.10.5941
   Saini SS, 2005, J NEUROIMMUNOL, V169, P177, DOI 10.1016/j.jneuroim.2005.08.013
   Sheng JR, 2009, MUSCLE NERVE, V40, P279, DOI 10.1002/mus.21371
   Soltys J, 2008, ANN NY ACAD SCI, V1132, P220, DOI 10.1196/annals.1405.037
   Tuzun E, 2003, J IMMUNOL, V171, P3847, DOI 10.4049/jimmunol.171.7.3847
   Wang ZY, 2000, J NEUROIMMUNOL, V108, P29, DOI 10.1016/S0165-5728(00)00250-2
   Yang H, 2003, ANN NY ACAD SCI, V998, P375, DOI 10.1196/annals.1254.044
   Yang H, 2002, J CLIN INVEST, V109, P1111, DOI 10.1172/JCI200214255
   Yang H, 2007, INVEST OPHTH VIS SCI, V48, P5101, DOI 10.1167/iovs.07-0271
   Yu CY, 2005, NEUROMUSCULAR DISORD, V15, P17, DOI 10.1016/j.nmd.2004.10.002
NR 28
TC 14
Z9 18
U1 0
U2 3
PU WILEY-BLACKWELL
PI MALDEN
PA COMMERCE PLACE, 350 MAIN ST, MALDEN 02148, MA USA
SN 0148-639X
J9 MUSCLE NERVE
JI Muscle Nerve
PD FEB
PY 2012
VL 45
IS 2
BP 209
EP 216
DI 10.1002/mus.22273
PG 8
WC Clinical Neurology; Neurosciences
WE Science Citation Index Expanded (SCI-EXPANDED)
SC Neurosciences & Neurology
GA 876AA
UT WOS:000299077700009
PM 22246876
DA 2022-10-25
ER

PT J
AU ARSURA, EL
   BICK, A
   BRUNNER, NG
   GROB, D
AF ARSURA, EL
   BICK, A
   BRUNNER, NG
   GROB, D
TI EFFECTS OF REPEATED DOSES OF INTRAVENOUS IMMUNOGLOBULIN IN
   MYASTHENIA-GRAVIS
SO AMERICAN JOURNAL OF THE MEDICAL SCIENCES
LA English
DT Article
C1 SUNY HLTH SCI CTR,BROOKLYN,NY.
RP ARSURA, EL (corresponding author), MAIMONIDES MED CTR,DEPT MED,4802 10TH AVE,BROOKLYN,NY 11219, USA.
CR ARSURA E, 1985, ARCH NEUROL-CHICAGO, V42, P1149, DOI 10.1001/archneur.1985.04060110031011
   ARSURA EL, 1986, ARCH INTERN MED, V146, P1365, DOI 10.1001/archinte.146.7.1365
   ARSURA EL, 1987, AM J MED SCI, V293, P18, DOI 10.1097/00000441-198701000-00005
   BARTOLONI C, 1981, J NEUROL NEUROSUR PS, V44, P901, DOI 10.1136/jnnp.44.10.901
   BESINGER UA, 1987, 7TH INT C MYASTH GRA
   BRUNNER NG, 1976, ANN NY ACAD SCI, V274, P577, DOI 10.1111/j.1749-6632.1976.tb47717.x
   BRUNNER NG, 1972, NEUROLOGY, V22, P603, DOI 10.1212/WNL.22.6.603
   BUSSEL JB, 1983, BLOOD, V62, P480
   COHEN MS, 1981, ANN NY ACAD SCI, V377, P670, DOI 10.1111/j.1749-6632.1981.tb33765.x
   CUNNINGHAMRUNDLES C, 1984, ANN INTERN MED, V101, P435, DOI 10.7326/0003-4819-101-4-435
   DAU PC, 1977, NEW ENGL J MED, V297, P1134, DOI 10.1056/NEJM197711242972102
   DEVATHASAN G, 1984, LANCET, V2, P809
   DRACHMAN DB, 1978, NEW ENGL J MED, V298, P136, DOI 10.1056/NEJM197801192980305
   DRACHMAN DB, 1978, NEW ENGL J MED, V298, P116
   ENGEL AG, 1979, NEUROLOGY, V29, P179, DOI 10.1212/WNL.29.2.179
   Fateh-Moghadam A, 1982, Beitr Infusionther Klin Ernahr, V9, P69
   FATEHMOGHADAM A, 1984, LANCET, V1, P848
   FEHR J, 1982, NEW ENGL J MED, V306, P1254, DOI 10.1056/NEJM198205273062102
   FURUSHO K, 1984, LANCET, V2, P1055
   GAJDOS P, 1984, LANCET, V1, P406
   GENKINS G, 1976, DEC SCI SESS MYASTH
   GODARD W, 1985, ANN INTERN MED, V103, P965, DOI 10.7326/0003-4819-103-6-965_1
   GROB D, 1981, ANN NY ACAD SCI, V377, P652, DOI 10.1111/j.1749-6632.1981.tb33764.x
   GROB D, 1961, ARCH INTERN MED, V108, P615, DOI 10.1001/archinte.1961.03620100107017
   Haynes Jr R. C., 1980, GOODMAN GILMANS PHAR, P1466
   HOWARD JF, 1982, SEMIN NEUROL, V2, P265
   IMBACH P, 1981, LANCET, V1, P1228
   IPPOLITI G, 1984, LANCET, V2, P809
   KORNFELD P, 1979, LANCET, V2, P629
   LEVER AML, 1984, LANCET, V2, P1062
   LINDSTROM JM, 1976, NEUROLOGY, V26, P1054, DOI 10.1212/WNL.26.11.1054
   MERTENS HG, 1981, ANN NY ACAD SCI, V377, P691, DOI 10.1111/j.1749-6632.1981.tb33767.x
   NEWSOMDAVIS J, 1979, LANCET, V1, P464
   OCHS HD, 1986, LANCET, V1, P322
   OLARTE MR, 1981, ANN NY ACAD SCI, V377, P725, DOI 10.1111/j.1749-6632.1981.tb33770.x
   PAPATESTAS AE, 1976, ANN NY ACAD SCI, V274, P555, DOI 10.1111/j.1749-6632.1976.tb47715.x
   PASCUZZI RM, 1984, ANN NEUROL, V15, P291, DOI 10.1002/ana.410150316
   PATRICK J, 1973, SCIENCE, V180, P871, DOI 10.1126/science.180.4088.871
   POLLACK S, 1982, NEW ENGL J MED, V307, P253
   RAGSDALE CG, 1980, J EXP MED, V151, P32, DOI 10.1084/jem.151.1.32
   RANDALL LO, 1955, AM J MED, V102, P673
   ROWLAND LP, 1956, NEUROLOGY, V6, P302
   SULTAN Y, 1984, LANCET, V2, P765
   TREPO C, 1986, LANCET, V1, P322
   VIERO P, 1986, ANN INTERN MED, V104, P282, DOI 10.7326/0003-4819-104-2-282_1
   WEBSTER ADB, 1986, LANCET, V1, P322
NR 46
TC 75
Z9 75
U1 1
U2 1
PU LIPPINCOTT-RAVEN PUBL
PI PHILADELPHIA
PA 227 EAST WASHINGTON SQ, PHILADELPHIA, PA 19106
SN 0002-9629
J9 AM J MED SCI
JI Am. J. Med. Sci.
PD MAY
PY 1988
VL 295
IS 5
BP 438
EP 443
DI 10.1097/00000441-198805000-00005
PG 6
WC Medicine, General & Internal
WE Science Citation Index Expanded (SCI-EXPANDED)
SC General & Internal Medicine
GA N4767
UT WOS:A1988N476700005
PM 3376987
DA 2022-10-25
ER

PT J
AU BRUST, S
   FILIPP, G
   HOFMANN, U
   KALIES, I
   PEPER, K
   RAJKI, K
   STERZ, RKM
   TROMMER, WE
AF BRUST, S
   FILIPP, G
   HOFMANN, U
   KALIES, I
   PEPER, K
   RAJKI, K
   STERZ, RKM
   TROMMER, WE
TI ANTIGEN-GELONIN CONJUGATES - PREPARATION AND APPLICATION IN EXPERIMENTAL
   MYASTHENIA-GRAVIS
SO BIOLOGICAL CHEMISTRY HOPPE-SEYLER
LA English
DT Article
C1 UNIV KAISERSLAUTERN, FACHBEREICH CHEM, D-6750 KAISERSLAUTERN, FED REP GER.
   UNIV ERLANGEN NURNBERG, INST KLIN IMMUNOL, D-8520 ERLANGEN, FED REP GER.
   UNIV SAARLAND, FAK MED, INST PHYSIOL 2, D-6600 SAARBRUCKEN, FED REP GER.
CR ADA GL, 1969, NATURE, V222, P1291, DOI 10.1038/2221291a0
   ALKAN SS, 1979, IMMUNOLOGICAL METHOD, P309
   BARBIERI L, 1982, CANCER SURV, V1, P489
   BRUST S, 1986, THESIS U KAISERSLAUT
   DAVIES T, 1981, NATURE, V289, P12, DOI 10.1038/289012a0
   DESCOTES G, 1985, INT J IMMUNOPHARMACO, V7, P455, DOI 10.1016/0192-0561(85)90064-5
   DRACHMAN DB, 1981, ANNU REV NEUROSCI, V4, P195, DOI 10.1146/annurev.ne.04.030181.001211
   DREYER F, 1978, J PHYSIOL-LONDON, V281, P395, DOI 10.1113/jphysiol.1978.sp012430
   EIKLID K, 1980, EXP CELL RES, V126, P321, DOI 10.1016/0014-4827(80)90270-0
   FEHER J, 1984, CLIN EXP IMMUNOL, V55, P360
   FILIPP G, 1981, ALLERGOL IMMUNOPATH, V9, P229
   FILIPP G, 1981, ALLERGY, V39, P269
   FULTON RJ, 1986, J BIOL CHEM, V261, P5314
   GRASSETTI DR, 1967, ARCH BIOCHEM BIOPHYS, V119, P41, DOI 10.1016/0003-9861(67)90426-2
   Heukeshoven J, 1983, ELEKTROPHORESE FORUM, P92
   HOHLFELD R, 1983, MUSCLE NERVE, V6, P160, DOI 10.1002/mus.880060213
   HOHLFELD R, 1981, PFLUG ARCH EUR J PHY, V390, P156, DOI 10.1007/BF00590199
   HUMPHREY JH, 1971, CELL INTERACTIONS RE, P123
   JACKSON RJ, 1983, EUR J BIOCHEM, V131, P289, DOI 10.1111/j.1432-1033.1983.tb07262.x
   JANSEN FK, 1982, IMMUNOL REV, V62, P185, DOI 10.1111/j.1600-065X.1982.tb00394.x
   KALIES I, 1979, KLIN WOCHENSCHR, V57, P875, DOI 10.1007/BF01477026
   KILLEN JA, 1984, J IMMUNOL, V133, P2549
   KIRBY AJ, 1972, J CHEM SOC PERK T 2, P1206, DOI 10.1039/p29720001206
   KROLICK KA, 1982, J EXP MED, V155, P1797, DOI 10.1084/jem.155.6.1797
   LAEMMLI UK, 1970, NATURE, V227, P680, DOI 10.1038/227680a0
   LAMBERT JM, 1985, J BIOL CHEM, V260, P2035
   LINDSTROM J, 1980, ANNU REV PHARMACOL, V20, P337, DOI 10.1146/annurev.pa.20.040180.002005
   MCMICHAEL AJ, 1975, EUR J IMMUNOL, V5, P58, DOI 10.1002/eji.1830050113
   Olsnes S., 1982, MOL ACTION TOXINS VI, P51
   RENNIE DP, 1983, LANCET, V2, P1338, DOI 10.1016/S0140-6736(83)91094-2
   RINDERKNECHT H, 1962, NATURE, V193, P167, DOI 10.1038/193167b0
   STERZ R, 1986, MUSCLE NERVE, V9, P306, DOI 10.1002/mus.880090404
   STERZ RKM, 1985, J IMMUNOL, V134, P841
   STERZ RKM, 1983, THESIS U SAARLANDES
   STIRPE F, 1980, J BIOL CHEM, V255, P6947
   TENNANT JR, 1964, TRANSPLANTATION, V2, P685, DOI 10.1097/00007890-196411000-00001
   THORPE PE, 1982, IMMUNOL REV, V62, P119, DOI 10.1111/j.1600-065X.1982.tb00392.x
   VINCENT A, 1980, PHYSIOL REV, V60, P756, DOI 10.1152/physrev.1980.60.3.756
   WILLCOX HNA, 1975, EUR J IMMUNOL, V5, P131, DOI 10.1002/eji.1830050212
NR 39
TC 11
Z9 11
U1 0
U2 1
PU WALTER DE GRUYTER GMBH
PI BERLIN
PA GENTHINER STRASSE 13, D-10785 BERLIN, GERMANY
SN 0177-3593
J9 BIOL CHEM H-S
JI Biol. Chem. Hoppe-Seyler
PD AUG
PY 1987
VL 368
IS 8
BP 991
EP 999
DI 10.1515/bchm3.1987.368.2.991
PG 9
WC Biochemistry & Molecular Biology
WE Science Citation Index Expanded (SCI-EXPANDED)
SC Biochemistry & Molecular Biology
GA J7543
UT WOS:A1987J754300013
PM 3663331
DA 2022-10-25
ER

PT J
AU GALLI, M
   LANDI, G
   RESTELLI, DL
   SCARLATO, G
AF GALLI, M
   LANDI, G
   RESTELLI, DL
   SCARLATO, G
TI MYASTHENIA-GRAVIS WITH A MONOCLONAL GAMMOPATHY - REPORT OF A CASE
SO JOURNAL OF THE NEUROLOGICAL SCIENCES
LA English
DT Article
C1 UNIV MILAN,OSPED POLICLIN,NEUROL CLIN,I-20133 MILAN,ITALY.
RP GALLI, M (corresponding author), UNIV MILAN,MED CLIN 4,I-20133 MILAN,ITALY.
RI GALLI, MASSIMO/L-7282-2017
OI GALLI, MASSIMO/0000-0001-8887-6215
CR ABDOU NI, 1973, J CLIN INVEST, V52, P2218, DOI 10.1172/JCI107407
   ABRAMSKY O, 1975, CLIN EXP IMMUNOL, V19, P11
   AHARONOV A, 1975, LANCET, V2, P340
   AMEIS A, 1976, CAN MED ASSOC J, V114, P889
   AXELSSON U, 1966, ACTA MED SCAND, V179, P235
   BLETCHER TE, 1967, POSTGRAD MED J, V43, P122
   Brown J W, 1968, Bull Los Angeles Neurol Soc, V33, P9
   BURNIER E, 1976, AM J MED, V60, P1019, DOI 10.1016/0002-9343(76)90574-X
   COHEN SM, 1967, ARCH INTERN MED, V120, P717, DOI 10.1001/archinte.120.6.717
   CONTITRONCONI BM, 1979, NEUROLOGY, V29, P496, DOI 10.1212/WNL.29.4.496
   FAURE A, 1975, BIOMEDICINE, V23, P241
   FELTKAMP TE, 1974, BMJ-BRIT MED J, V1, P131, DOI 10.1136/bmj.1.5899.131
   FRITZE D, 1976, ANN NY ACAD SCI, V274, P440, DOI 10.1111/j.1749-6632.1976.tb47705.x
   GROB D, 1958, J Chronic Dis, V8, P536, DOI 10.1016/0021-9681(58)90009-2
   HEILBRONN E, 1978, MUSCLE NERVE, V1, P427, DOI 10.1002/mus.880010518
   HERRMANN C, 1971, ANN NY ACAD SCI, V183, P334, DOI 10.1111/j.1749-6632.1971.tb30763.x
   HOROWITZ S, 1977, SCIENCE, V197, P999, DOI 10.1126/science.302032
   HUBER H, 1969, IMMUNOLOGY, V17, P7
   ISOBE T, 1971, ANN NY ACAD SCI, V190, P507, DOI 10.1111/j.1749-6632.1971.tb13560.x
   JONDAL M, 1972, J EXP MED, V136, P207, DOI 10.1084/jem.136.2.207
   KAUFMAN DB, 1979, CLIN IMMUNOL IMMUNOP, V13, P9, DOI 10.1016/0090-1229(79)90015-1
   KOZINER B, 1976, ANN NY ACAD SCI, V274, P411, DOI 10.1111/j.1749-6632.1976.tb47702.x
   KYLE RA, 1978, AM J MED, V64, P814, DOI 10.1016/0002-9343(78)90522-3
   LEFVERT AK, 1978, J NEUROL NEUROSUR PS, V41, P394, DOI 10.1136/jnnp.41.5.394
   LENNON VA, 1976, ANN NY ACAD SCI, V274, P283, DOI 10.1111/j.1749-6632.1976.tb47693.x
   LINDSTROM JM, 1976, NEUROLOGY, V26, P1054, DOI 10.1212/WNL.26.11.1054
   LISAK RP, 1976, ANN NY ACAD SCI, V274, P402, DOI 10.1111/j.1749-6632.1976.tb47701.x
   NAMBA T, 1976, ANN NY ACAD SCI, V274, P493, DOI 10.1111/j.1749-6632.1976.tb47710.x
   OSSERMAN KE, 1971, MT SINAI J MED, V38, P497
   PATRICK J, 1973, SCIENCE, V180, P871, DOI 10.1126/science.180.4088.871
   PIERCE CW, 1976, CONT TOPICS IMMUNOBI, V5
   PIRSKANEN R, 1976, ANN NY ACAD SCI, V274, P451, DOI 10.1111/j.1749-6632.1976.tb47706.x
   RICHMAN DP, 1976, NEW ENGL J MED, V294, P694, DOI 10.1056/NEJM197603252941304
   RICHMAN DP, 1979, NEUROLOGY, V29, P291, DOI 10.1212/WNL.29.3.291
   RITZMANN SE, 1975, ARCH INTERN MED, V135, P95, DOI 10.1001/archinte.135.1.95
   ROWLAND LP, 1969, AM J MED, V46, P559
   SAGAWA A, 1978, J CLIN INVEST, V62, P789, DOI 10.1172/JCI109190
   SAKANE T, 1978, ARTHRITIS RHEUM, V21, P657, DOI 10.1002/art.1780210608
   SCHWAB RS, 1953, JAMA-J AM MED ASSOC, V153, P1270, DOI 10.1001/jama.1953.02940310038009
   SHERWOOD LM, 1971, N ENGL J MED, V284, P831
   SIMPSON JA, 1966, ANN NY ACAD SCI, V135, P506, DOI 10.1111/j.1749-6632.1966.tb45499.x
   Simpson JA, 1960, SCOT MED J, V5, P419, DOI [DOI 10.1177/003693306000501001, 10.1177/003693306000501001]
   SINGER W, 1966, BMJ-BRIT MED J, V1, P904, DOI 10.1136/bmj.1.5492.904
   SOMER H, 1979, NEUROLOGY, V29, P842, DOI 10.1212/WNL.29.6.842
   TINDALL SC, 1973, ARCH NEUROL-CHICAGO, V29, P202, DOI 10.1001/archneur.1973.00490270084016
   VETTERS JM, 1973, BRIT J DERMATOL, V88, P437, DOI 10.1111/j.1365-2133.1973.tb15446.x
   WALDENSTROM JG, 1970, DIAGNOSIS TREATMENT
NR 47
TC 16
Z9 16
U1 0
U2 0
PU ELSEVIER SCIENCE BV
PI AMSTERDAM
PA PO BOX 211, 1000 AE AMSTERDAM, NETHERLANDS
SN 0022-510X
J9 J NEUROL SCI
JI J. Neurol. Sci.
PY 1980
VL 45
IS 1
BP 103
EP 108
DI 10.1016/S0022-510X(80)80011-6
PG 6
WC Clinical Neurology; Neurosciences
WE Science Citation Index Expanded (SCI-EXPANDED)
SC Neurosciences & Neurology
GA JG997
UT WOS:A1980JG99700011
PM 6965710
DA 2022-10-25
ER

PT J
AU GERLAG, PGG
   VANROOY, MJ
   BOOIJ, A
   VANDAM, FE
   DECOUL, AAWO
AF GERLAG, PGG
   VANROOY, MJ
   BOOIJ, A
   VANDAM, FE
   DECOUL, AAWO
TI SUCCESSFUL TREATMENT BY PLASMAPHERESIS OF RESPIRATORY INSUFFICIENCY IN
   MYASTHENIA-GRAVIS
SO CLINICAL NEUROLOGY AND NEUROSURGERY
LA English
DT Article
RP GERLAG, PGG (corresponding author), ST JOSEPH HOSP,DEPT INTERNAL MED,EINDHOVEN,NETHERLANDS.
NR 0
TC 1
Z9 1
U1 0
U2 0
PU VAN GORCUM CO BV
PI ASSEN
PA PO BOX 43, 9400 AA ASSEN, NETHERLANDS
SN 0303-8467
J9 CLIN NEUROL NEUROSUR
JI Clin. Neurol. Neurosurg.
PY 1980
VL 82
IS 4
BP 237
EP 243
DI 10.1016/0303-8467(80)90015-3
PG 7
WC Clinical Neurology; Surgery
WE Science Citation Index Expanded (SCI-EXPANDED)
SC Neurosciences & Neurology; Surgery
GA LN009
UT WOS:A1980LN00900004
PM 6263529
DA 2022-10-25
ER

PT J
AU SAVAGEMARENGO, T
   HARRISON, R
   LUNT, GG
   BEHAN, PO
AF SAVAGEMARENGO, T
   HARRISON, R
   LUNT, GG
   BEHAN, PO
TI PATIENT-SPECIFIC ANTI-ACETYLCHOLINE RECEPTOR ANTIBODY PATTERNS IN
   MYASTHENIA-GRAVIS
SO JOURNAL OF NEUROLOGY NEUROSURGERY AND PSYCHIATRY
LA English
DT Article
C1 UNIV BATH, DEPT BIOCHEM, BATH BA2 7AY, AVON, ENGLAND.
   INST NEUROL SCI, DEPT NEUROL, GLASGOW, SCOTLAND.
CR BARKAS T, 1979, PROGR NEUROLOGICAL R, P169
   BEHAN PO, 1979, LANCET, V2, P438
   CARTER B, UNPUBLISHED
   DAU PC, 1977, NEW ENGL J MED, V297, P1134, DOI 10.1056/NEJM197711242972102
   DAU PC, 1979, NEUROLOGY, V29, P1065, DOI 10.1212/WNL.29.7.1065
   Fuchs S, 1979, Curr Top Microbiol Immunol, V85, P1
   LEFVERT AK, 1978, J NEUROL NEUROSUR PS, V41, P394, DOI 10.1136/jnnp.41.5.394
   LINDSTROM J, 1977, CLIN IMMUNOL IMMUNOP, V7, P36, DOI 10.1016/0090-1229(77)90027-7
   LINDSTROM JM, 1976, NEUROLOGY, V26, P1054, DOI 10.1212/WNL.26.11.1054
   MITTAG TW, 1978, MOL PHARMACOL, V14, P60
   SAVAGEMARENGO T, 1979, LANCET, V1, P442
   SIMPSON JA, 1978, MUSCLE NERVE, V1, P151, DOI 10.1002/mus.880010208
   Vincent A, 1979, Adv Cytopharmacol, V3, P269
   WEINBERG CB, 1979, P NATL ACAD SCI USA, V76, P504, DOI 10.1073/pnas.76.1.504
NR 14
TC 12
Z9 12
U1 0
U2 0
PU BMJ PUBLISHING GROUP
PI LONDON
PA BRITISH MED ASSOC HOUSE, TAVISTOCK SQUARE, LONDON WC1H 9JR, ENGLAND
SN 0022-3050
EI 1468-330X
J9 J NEUROL NEUROSUR PS
JI J. Neurol. Neurosurg. Psychiatry
PY 1980
VL 43
IS 4
BP 316
EP 320
DI 10.1136/jnnp.43.4.316
PG 5
WC Clinical Neurology; Psychiatry; Surgery
WE Science Citation Index Expanded (SCI-EXPANDED)
SC Neurosciences & Neurology; Psychiatry; Surgery
GA JS906
UT WOS:A1980JS90600005
PM 7373331
OA Green Published, Bronze
DA 2022-10-25
ER

PT J
AU WHITELEY, AM
   SCHWARTZ, MS
   SACHS, JA
   SWASH, M
AF WHITELEY, AM
   SCHWARTZ, MS
   SACHS, JA
   SWASH, M
TI CONGENITAL MYASTHENIA-GRAVIS - CLINICAL AND HLA STUDIES IN 2 BROTHERS
SO JOURNAL OF NEUROLOGY NEUROSURGERY AND PSYCHIATRY
LA English
DT Article
C1 LONDON HOSP,NEUROL SCI SECT,LONDON E1 1BB,ENGLAND.
   LONDON HOSP,COLL MED,TISSUE IMMUNOL UNIT,LONDON E1 1BB,ENGLAND.
OI Swash, Michael/0000-0002-8717-8914
CR BEHAN PO, 1973, LANCET, V2, P1033
   BRADLEY BA, 1972, NATURE-NEW BIOL, V240, P54, DOI 10.1038/newbio240054a0
   BUNDEY S, 1972, J NEUROL NEUROSUR PS, V35, P41, DOI 10.1136/jnnp.35.1.41
   DICK HM, 1974, J IMMUNOGENET, V1, P401
   Dubowitz V., 1973, MUSCLE BIOPSY MODERN
   EKSTEDT J, 1964, ACTA PHYSIOL SCAND, V61, P1
   FESTENSTEIN H, 1972, HISTOCOMPATIBILITY T, P175
   FRITZE D, 1974, LANCET, V1, P240
   HAAKINEN A, 1975, TISSUE ANTIGEN, V6, P175
   IANNACCONE ST, 1974, NEUROLOGY, V24, P1033, DOI 10.1212/WNL.24.11.1033
   KEYNES G, 1954, LANCET, V1, P1197
   MCLEAN WT, 1973, ARCH NEUROL-CHICAGO, V29, P223, DOI 10.1001/archneur.1973.00490280035004
   Motoki R, 1966, Int Surg, V45, P674
   OLSON W, 1972, ARCH NEUROL-CHICAGO, V26, P193, DOI 10.1001/archneur.1972.00490090019001
   OOSTERHUIS HJG, 1964, J NEUROL SCI, V1, P512, DOI 10.1016/0022-510X(64)90171-6
   OSSERMAN K E, 1956, J Mt Sinai Hosp N Y, V23, P711
   PIRSKANEN R, 1976, J NEUROL NEUROSUR PS, V39, P23, DOI 10.1136/jnnp.39.1.23
   ROBINETTE MR, 1975, HISTOCOMPATIBILITY T, P482
   SCHWARTZ MS, 1975, J NEUROL NEUROSUR PS, V38, P678, DOI 10.1136/jnnp.38.7.678
   SEYBOLD ME, 1971, ARCH NEUROL-CHICAGO, V25, P385, DOI 10.1001/archneur.1971.00490050019001
   STALBERG E, 1974, J NEUROL NEUROSUR PS, V37, P540, DOI 10.1136/jnnp.37.5.540
   VETTERS JM, 1974, J NEUROL NEUROSUR PS, V37, P1139, DOI 10.1136/jnnp.37.10.1139
   WARRIER CBC, 1967, BRIT MED J, V3, P839, DOI 10.1136/bmj.3.5569.839
   1975, HISTOCOMPATIBILITY T, P414
NR 24
TC 10
Z9 10
U1 0
U2 0
PU BRITISH MED JOURNAL PUBL GROUP
PI LONDON
PA BRITISH MED ASSOC HOUSE, TAVISTOCK SQUARE, LONDON, ENGLAND WC1H 9JR
SN 0022-3050
J9 J NEUROL NEUROSUR PS
JI J. Neurol. Neurosurg. Psychiatry
PY 1976
VL 39
IS 12
BP 1145
EP 1150
DI 10.1136/jnnp.39.12.1145
PG 6
WC Clinical Neurology; Psychiatry; Surgery
WE Science Citation Index Expanded (SCI-EXPANDED)
SC Neurosciences & Neurology; Psychiatry; Surgery
GA CT526
UT WOS:A1976CT52600001
PM 1011024
OA Bronze, Green Published
DA 2022-10-25
ER

PT J
AU PARKES, JD
   MCKINNA, JA
AF PARKES, JD
   MCKINNA, JA
TI NEUROMUSCULAR BLOCKING ACTIVITY IN BLOOD OF PATIENTS WITH MYASTHENIA
   GRAVIS
SO LANCET
LA English
DT Article
CR BERGH NP, 1953, SCAND J CLIN LAB I S, V5, P1
   BEUTNER E H, 1962, JAMA, V182, P46
   BURNET M, 1962, P ROY SOC MED, V55, P619, DOI 10.1177/003591576205500801
   COERS C, 1959, Acta Neurol Psychiatr Belg, V59, P539
   Coers C, 1959, INNERVATION MUSCLE
   DAHLBAECK O, 1961, J PHYSIOL-LONDON, V156, P336, DOI 10.1113/jphysiol.1961.sp006679
   GROB D, 1955, AM J MED, V19, P684, DOI 10.1016/S0002-9343(55)80008-3
   JARCHO LW, 1951, ANN NY ACAD SCI, V54, P337, DOI 10.1111/j.1749-6632.1951.tb39929.x
   MCDERMOT V, 1960, BRAIN, V83, P24
   NASTUK WL, 1959, AM J MED, V26, P396
   Simpson JA, 1960, SCOT MED J, V5, P419, DOI [DOI 10.1177/003693306000501001, 10.1177/003693306000501001]
   STRAUSS AJL, 1960, P SOC EXP BIOL MED, V105, P184
   STRUPPLER ALBRECHT, 1955, ZEITSCHR GES EXPTL MED, V125, P244, DOI 10.1007/BF02045144
   THESLEFF S, 1955, NATURE, V175, P594, DOI 10.1038/175594b0
   Walker M B, 1938, Proc R Soc Med, V31, P722
   WILSON A, 1951, Q J MED, V20, P13
   Wilson A, 1944, Q J MED, V13, P1
   WILSON A, 1955, AM J MED, V19, P697, DOI 10.1016/S0002-9343(55)80011-3
   ZAIMIS EJ, 1953, J PHYSIOL-LONDON, V122, P238, DOI 10.1113/jphysiol.1953.sp004995
   ZAIMIS EJ, 1957, LECTURES SCIENTIFIC, V6, P214
NR 20
TC 23
Z9 23
U1 0
U2 0
PU LANCET LTD
PI LONDON
PA 42 BEDFORD SQUARE, LONDON WC1B 3SL, ENGLAND
SN 0140-6736
J9 LANCET
JI Lancet
PY 1966
VL 1
IS 7434
BP 388
EP &
PG 0
WC Medicine, General & Internal
WE Science Citation Index Expanded (SCI-EXPANDED)
SC General & Internal Medicine
GA 73144
UT WOS:A19667314400003
PM 4159777
DA 2022-10-25
ER

PT J
AU Lazaridis, K
   Dalianoudis, I
   Baltatzidi, V
   Tzartos, SJ
AF Lazaridis, Konstantinos
   Dalianoudis, Ioannis
   Baltatzidi, Vasiliki
   Tzartos, Socrates J.
TI Specific removal of autoantibodies by extracorporeal immunoadsorption
   ameliorates experimental autoimmune myasthenia gravis
SO JOURNAL OF NEUROIMMUNOLOGY
LA English
DT Article
DE Myasthenia gravis; Nicotinic acetylcholine receptor; Immunoadsorption;
   Therapy; Experimental autoimmune myasthenia gravis
ID NICOTINIC ACETYLCHOLINE-RECEPTOR; MAIN IMMUNOGENIC REGION;
   LOW-DENSITY-LIPOPROTEIN; PATHOLOGICAL MECHANISMS; EXTRACELLULAR DOMAINS;
   MONOCLONAL-ANTIBODIES; PASSIVE TRANSFER; PLASMA-EXCHANGE; EAMG MODEL;
   RAT
AB Myasthenia gravis (MG) is caused by autoantibodies, the majority of which target the muscle acetylcholine receptor (AChR). Plasmapheresis and IgG-immunoadsorption are useful therapy options, but are highly nonspecific. Antigen-specific immunoadsorption would remove only the pathogenic autoantibodies, reducing the possibility of side effects while maximizing the benefit. We have extensively characterized such adsorbents, but in vivo studies are missing. We used rats with experimental autoimmune MG to perform antigen-specific immunoadsorptions over three weeks, regularly monitoring symptoms and autoantibody titers. Immunoadsorption was effective, resulting in a marked autoantibody titer decrease while the immunoadsorbed, but not the mock treated, animals showed a dramatic symptom improvement. Overall, the procedure was found to be efficient, suggesting the subsequent initiation of clinical trials.
C1 [Lazaridis, Konstantinos; Baltatzidi, Vasiliki; Tzartos, Socrates J.] Hellenic Pasteur Inst, 127 V Sofias Ave, GR-11521 Athens, Greece.
   [Dalianoudis, Ioannis] Thriassio Gen Hosp, Elefsina, Greece.
   [Tzartos, Socrates J.] Univ Patra, Dept Pharm, Rion, Greece.
RP Lazaridis, K; Tzartos, SJ (corresponding author), Hellenic Pasteur Inst, 127 V Sofias Ave, GR-11521 Athens, Greece.
EM klazaridis@pasteur.gr; tzartos@pasteur.gr
RI Lazaridis, Konstantinos/AAB-2761-2022; Dalianoudis, Ioannis/W-3627-2017
OI Dalianoudis, Ioannis/0000-0003-3658-205X; Lazaridis,
   Konstantinos/0000-0003-4386-2578
FU overheads of the Department of Neurobiology of the Hellenic Pasteur
   Institute; Association Francaise contre les Myopathies (AFM) [80077];
   Animal House Unit of the Hellenic Pasteur Institute
FX This work was supported by overheads of the Department of Neurobiology
   of the Hellenic Pasteur Institute and grants from the Association
   Francaise contre les Myopathies (AFM, Grant No. 80077). The authors wish
   to thank E. Fragkiadaki for valuable discussions, and the Animal House
   Unit of the Hellenic Pasteur Institute for their support.
CR Aoyama Y, 2011, EUR J DERMATOL, V21, P58, DOI [10.1684/ejd.2010.1169, 10.1684/ejd.2011.1169]
   Baggi F, 2008, J NEUROIMMUNOL, V201, P104, DOI 10.1016/j.jneuroim.2008.05.026
   BazinRedureau MI, 1997, J PHARM PHARMACOL, V49, P277, DOI 10.1111/j.2042-7158.1997.tb06795.x
   BERTA E, 1994, INT J ARTIF ORGANS, V17, P603, DOI 10.1177/039139889401701109
   Blaha M, 2010, J BIOMED BIOTECHNOL, DOI 10.1155/2010/419520
   Bosch T, 2002, J CLIN APHERESIS, V17, P161, DOI 10.1002/jca.10035
   Changeux JP, 2012, J BIOL CHEM, V287, P40207, DOI 10.1074/jbc.R112.407668
   Gilhus NE, 2011, AUTOIMMUN DIS, V2011, DOI 10.4061/2011/847393
   Gomez AM, 2016, AM J PATHOL, V186, P2559, DOI 10.1016/j.ajpath.2016.05.025
   Gomez AM, 2010, AUTOIMMUNITY, V43, P353, DOI 10.3109/08916930903555943
   Irani V, 2015, MOL IMMUNOL, V67, P171, DOI 10.1016/j.molimm.2015.03.255
   Kong DL, 1998, ARTIF ORGANS, V22, P644, DOI 10.1046/j.1525-1594.1998.06010.x
   Kostelidou K, 2007, J NEUROIMMUNOL, V190, P44, DOI 10.1016/j.jneuroim.2007.07.018
   Lagoumintzis G, 2014, J NEUROIMMUNOL, V267, P1, DOI 10.1016/j.jneuroim.2013.11.001
   Lazaridis K, 2015, J NEUROIMMUNOL, V278, P19, DOI 10.1016/j.jneuroim.2014.12.001
   Lazaridis K, 2017, J NEUROIMMUNOL, V303, P13, DOI 10.1016/j.jneuroim.2016.12.011
   Lazaridis K, 2014, INT J BIOL MACROMOL, V63, P210, DOI 10.1016/j.ijbiomac.2013.11.003
   Lindstrom J, 1981, Methods Enzymol, V74 Pt C, P432
   LINDSTROM JM, 1976, J EXP MED, V144, P726, DOI 10.1084/jem.144.3.726
   LINDSTROM JM, 1976, J EXP MED, V144, P739, DOI 10.1084/jem.144.3.739
   Losen M, 2015, EXP NEUROL, V270, P18, DOI 10.1016/j.expneurol.2015.03.010
   Luo J, 2009, J NEUROSCI, V29, P13898, DOI 10.1523/JNEUROSCI.2833-09.2009
   Mantegazza R, 2016, INT J GEN MED, V9, P53, DOI 10.2147/IJGM.S88552
   Martinez-Martinez P, 2007, AM J PATHOL, V170, P644, DOI 10.2353/ajpath.2007.060676
   MASSON PL, 1993, J AUTOIMMUN, V6, P683, DOI 10.1006/jaut.1993.1057
   Matic G, 2001, THER APHER, V5, P394, DOI 10.1046/j.1526-0968.2001.00370.x
   Meriggioli MN, 2009, LANCET NEUROL, V8, P475, DOI 10.1016/S1474-4422(09)70063-8
   NEWSOMDAVIS J, 1979, LANCET, V1, P464
   PEPPARD JV, 1980, IMMUNOLOGY, V40, P683
   Psaridi-Linardaki L, 2005, J NEUROIMMUNOL, V159, P183, DOI 10.1016/j.jneuroim.2004.10.002
   Ptak J, 2004, TRANSFUS APHER SCI, V30, P125, DOI 10.1016/j.transci.2003.11.005
   Reverberi Roberto, 2007, Blood Transfus, V5, P164, DOI 10.2450/2007.0032-07
   Roopenian DC, 2007, NAT REV IMMUNOL, V7, P715, DOI 10.1038/nri2155
   Sanders DB, 2010, AUTOIMMUNITY, V43, P428, DOI 10.3109/08916930903518107
   Tsetlin V, 2011, J NEUROCHEM, V116, P734, DOI 10.1111/j.1471-4159.2010.07060.x
   TZARTOS SJ, 1980, P NATL ACAD SCI-BIOL, V77, P755, DOI 10.1073/pnas.77.2.755
   Tzartos SJ, 1998, IMMUNOL REV, V163, P89, DOI 10.1111/j.1600-065X.1998.tb01190.x
   Unwin N, 2005, J MOL BIOL, V346, P967, DOI 10.1016/j.jmb.2004.12.031
   Verschuuren JJGM, 2013, AUTOIMMUN REV, V12, P918, DOI 10.1016/j.autrev.2013.03.001
   VOLKIN RL, 1982, TRANSFUSION, V22, P54, DOI 10.1046/j.1537-2995.1982.22182154218.x
   Zhang YY, 2014, BMC NEPHROL, V15, DOI 10.1186/1471-2369-15-128
   Zisimopoulou P, 2008, J NEUROIMMUNOL, V200, P133, DOI 10.1016/j.jneuroim.2008.06.002
NR 42
TC 11
Z9 14
U1 0
U2 13
PU ELSEVIER SCIENCE BV
PI AMSTERDAM
PA PO BOX 211, 1000 AE AMSTERDAM, NETHERLANDS
SN 0165-5728
EI 1872-8421
J9 J NEUROIMMUNOL
JI J. Neuroimmunol.
PD NOV 15
PY 2017
VL 312
BP 24
EP 30
DI 10.1016/j.jneuroim.2017.09.001
PG 7
WC Immunology; Neurosciences
WE Science Citation Index Expanded (SCI-EXPANDED)
SC Immunology; Neurosciences & Neurology
GA FK3MZ
UT WOS:000413390500006
PM 28912035
DA 2022-10-25
ER

PT J
AU Mukharesh, L
   Kaminski, HJ
AF Mukharesh, Loulwah
   Kaminski, Henry J.
TI A Neurologist's Perspective on Understanding Myasthenia Gravis Clinical
   Perspectives of Etiologic Factors, Diagnosis, and Preoperative Treatment
SO THORACIC SURGERY CLINICS
LA English
DT Article
DE Myasthenia gravis; Autoimmune disease; Neuromuscular junction;
   Thymectomy
ID OCULAR MYASTHENIA; DOUBLE-BLIND; MUSK; RITUXIMAB; CELLS; IMMUNOGLOBULIN;
   AZATHIOPRINE; THYMECTOMY; EFFICACY; UPDATE
AB Myasthenia gravis (MG) is a disease of neuromuscular transmission caused by antibodies directed toward proteins concentrated at the neuromuscular junction. Mild to life-threatening weakness varies in severity over time and with level of activity. Therefore, clinical diagnosis is often challenging. MG may be categorized by autoantibody type, thymic pathologic condition, and age of onset. Treatments are tailored for each group. A key management concern is severe exacerbation of weakness resulting from infections or exposure to certain medications, including antibiotics, which may be severe enough to produce respiratory decompensation. The article reviews key diagnostic issues and treatment options.
C1 [Mukharesh, Loulwah; Kaminski, Henry J.] George Washington Univ, Dept Neurol, 2150 Penn Ave,NW 9th Floor, Washington, DC 20037 USA.
RP Kaminski, HJ (corresponding author), George Washington Univ, Dept Neurol, 2150 Penn Ave,NW 9th Floor, Washington, DC 20037 USA.
EM hkaminski@mfa.gwu.edu
OI Kaminski, Henry/0000-0002-8195-0141
CR Alahgholi-Hajibehzad M, 2015, EXPERT REV CLIN IMMU, V11, P859, DOI 10.1586/1744666X.2015.1047345
   Alahgholi-Hajibehzad M, 2015, J NEUROIMMUNOL, V281, P51, DOI 10.1016/j.jneuroim.2015.03.008
   Algaeed M, 2018, NEUROLOGY, V91, pE1365, DOI 10.1212/WNL.0000000000006278
   Alshekhlee A, 2009, NEUROLOGY, V72, P1548, DOI 10.1212/WNL.0b013e3181a41211
   Bacchi S, 2018, CAN J NEUROL SCI, V45, P62, DOI 10.1017/cjn.2017.253
   Berrih-Aknin S., 2018, MYASTHENIA GRAVIS RE, P47
   Binks S, 2016, J NEUROL, V263, P826, DOI 10.1007/s00415-015-7963-5
   Cao YH, 2016, J IMMUNOL, V196, P2075, DOI 10.4049/jimmunol.1501339
   Carr AS, 2010, BMC NEUROL, V10, DOI 10.1186/1471-2377-10-46
   Chambers SA, 2005, LUPUS, V14, P210, DOI 10.1191/0961203305lu2138oa
   Ciafaloni E, 1993, ANN NY ACAD SCI, V681, P539
   Coscia LA, 2015, J PEDIATR GENET, V4, P42, DOI 10.1055/s-0035-1556743
   COSI V, 1991, ACTA NEUROL SCAND, V84, P33, DOI 10.1111/j.1600-0404.1991.tb04899.x
   Cruz JL, 2015, THER ADV NEUROL DISO, V8, P92, DOI 10.1177/1756285615571873
   Diaz-Manera J, 2012, NEUROLOGY, V78, P189, DOI 10.1212/WNL.0b013e3182407982
   Eienbroker C, 2014, MUSCLE NERVE, V50, P999, DOI 10.1002/mus.24259
   EVOLI A, 1988, ACTA NEUROL SCAND, V77, P31, DOI 10.1111/j.1600-0404.1988.tb06970.x
   Evoli A, 2000, J AM GERIATR SOC, V48, P1442, DOI 10.1111/j.1532-5415.2000.tb02635.x
   Evoli A, 2018, ANN NY ACAD SCI, V1412, P82, DOI 10.1111/nyas.13518
   Evoli A, 2017, J NEUROL NEUROSUR PS, V88, P761, DOI 10.1136/jnnp-2017-315782
   Fakiri MO, 2013, MUSCLE NERVE, V48, P902, DOI 10.1002/mus.23857
   Fan XL, 2015, MEDIAT INFLAMM, V2015, DOI 10.1155/2015/638968
   Farmakidis C, 2018, NEUROL CLIN, V36, P311, DOI 10.1016/j.ncl.2018.01.011
   Ferrero B, 2002, NEUROL SCI, V23, pS9, DOI 10.1007/s100720200011
   Grob D, 2008, MUSCLE NERVE, V37, P141, DOI 10.1002/mus.20950
   Guptill JT, 2013, MUSCLE NERVE, V47, P170, DOI 10.1002/mus.23508
   Heckmann JM, 2011, BMC NEUROL, V11, DOI 10.1186/1471-2377-11-97
   Hehir MK, 2017, NEUROLOGY, V89, P1069, DOI 10.1212/WNL.0000000000004341
   Howard J.F., 2018, TOXIC NEUROMUSCULAR, P275, DOI [10.1007/978-3-319-73585-6_17, DOI 10.1007/978-3-319-73585-6_17]
   Howard JF, 2017, LANCET NEUROL, V16, P976, DOI 10.1016/S1474-4422(17)30369-1
   Huang X, 2018, FRONT NEUROL, V9, DOI 10.3389/fneur.2018.00077
   Indraratna P, 2017, NEW ENGL J MED, V376, DOI 10.1056/NEJMc1701027
   Kaminski HJ., 2018, MYASTHENIA GRAVIS RE, P169
   Katirji B, 2013, NEUROMUSCULAR DISORD, V2nd
   Keesey JC, 2002, MYASTHENIA GRAVIS IL
   Kouyoumdjian JA, 2013, ARQ NEURO-PSIQUIAT, V71, P237, DOI 10.1590/0004-282X20130008
   Kusner LL, 2008, EXPERT REV CLIN IMMU, V4, P43, DOI 10.1586/1744666X.4.1.43
   Kusner LL., 2018, MYASTHENIA GRAVIS RE, P85
   Le Panse R, 2013, CURR OPIN NEUROL, V26, P569, DOI 10.1097/WCO.0b013e328364d6cd
   Leite MI, 2005, ANN NEUROL, V57, P444, DOI 10.1002/ana.20386
   Maggi L, 2011, CLIN DRUG INVEST, V31, P691, DOI 10.2165/11593300-000000000-00000
   Marx A, 2013, AUTOIMMUN REV, V12, P875, DOI 10.1016/j.autrev.2013.03.007
   Mazzoli M, 2018, INT J NEUROSCI, V128, P15, DOI 10.1080/00207454.2017.1344237
   Pakzad Z, 2011, NEUROLOGY, V76, P1526, DOI 10.1212/WNL.0b013e318217e735
   Palace J, 1998, NEUROLOGY, V50, P1778, DOI 10.1212/WNL.50.6.1778
   Paran D, 2005, BLOOD COAGUL FIBRIN, V16, P313, DOI 10.1097/01.mbc.0000172694.85233.a8
   PASCUZZI RM, 1984, ANN NEUROL, V15, P291, DOI 10.1002/ana.410150316
   Pedersen EG, 2013, EUR J NEUROL, V20, P942, DOI 10.1111/ene.12108
   Popperud TH, 2017, EUR J PAEDIATR NEURO, V21, P707, DOI 10.1016/j.ejpn.2017.04.003
   Romano Alissa E, 2017, J Clin Neuromuscul Dis, V18, P218, DOI 10.1097/CND.0000000000000165
   Sanders DB, 2016, NEUROLOGY, V87, P419, DOI 10.1212/WNL.0000000000002790
   Shapiro BE., 2013, ELECTROMYOGRAPHY NEU, P52
   Simpson JA, 1960, SCOT MED J, V5, P419, DOI [DOI 10.1177/003693306000501001, 10.1177/003693306000501001]
   Smith SV, 2017, NEUROL CLIN, V35, P115, DOI 10.1016/j.ncl.2016.08.008
   Sonett JR, 2018, MYASTHENIA GRAVIS RE, V10, P199
   Sussman Jon, 2015, Pract Neurol, V15, P199, DOI 10.1136/practneurol-2015-001126
   Tao XY, 2017, NEUROL SCI, V38, P325, DOI 10.1007/s10072-016-2769-5
   Termsarasab P, 2012, J NEUROIMMUNOL, V249, P83, DOI 10.1016/j.jneuroim.2012.04.016
   Vernino S, 2005, NEUROLOGY, V65, P639, DOI 10.1212/01.wnl.0000173031.56429.04
   Walker M B, 1935, Proc R Soc Med, V28, P759
   Walker MB, 1934, LANCET, V1, P1200
   Wen YB, 2016, NEUROSCI LETT, V630, P176, DOI 10.1016/j.neulet.2016.07.049
   Wolfe GI, 2016, NEW ENGL J MED, V375, P511, DOI 10.1056/NEJMoa1602489
   Xie YJ, 2017, FRONT NEUROL, V8, DOI 10.3389/fneur.2017.00173
   Yi JS, 2018, MUSCLE NERVE, V57, P172, DOI 10.1002/mus.25973
   Yuan HK, 2007, ACTA NEUROL SCAND, V115, P181, DOI 10.1111/j.1600-0404.2006.00733.x
   Zieda A, 2018, EUR J NEUROL, V25, P519, DOI 10.1111/ene.13535
   Zinman L, 2007, NEUROLOGY, V68, P837, DOI 10.1212/01.wnl.0000256698.69121.45
NR 68
TC 4
Z9 4
U1 0
U2 4
PU W B SAUNDERS CO-ELSEVIER INC
PI PHILADELPHIA
PA 1600 JOHN F KENNEDY BOULEVARD, STE 1800, PHILADELPHIA, PA 19103-2899 USA
SN 1547-4127
J9 THORAC SURG CLIN
JI Thorac. Surg. Clin.
PD MAY
PY 2019
VL 29
IS 2
BP 133
EP +
DI 10.1016/j.thorsurg.2018.12.002
PG 10
WC Respiratory System; Surgery
WE Science Citation Index Expanded (SCI-EXPANDED)
SC Respiratory System; Surgery
GA HW3UF
UT WOS:000466617500003
PM 30927994
DA 2022-10-25
ER

PT S
AU Fuchs, S
   Feferman, T
   Zhu, KY
   Meidler, R
   Margalit, R
   Wang, N
   Lau, O
   Souroujon, MC
AF Fuchs, Sara
   Feferman, Tali
   Zhu, Kai-Yun
   Meidler, Roberto
   Margalit, Raanan
   Wang, Ningshan
   Lau, Orgad
   Souroujon, Miriam C.
BE Gershwin, ME
   Shoenfeld, Y
TI Suppression of experimental autoimmune myasthenia gravis by intravenous
   immunoglobulin and isolation of a disease-specific IgG fraction
SO AUTOIMMUNITY, PT B: NOVEL APPLICATIONS OF BASIC RESEARCH
SE Annals of the New York Academy of Sciences
LA English
DT Article; Proceedings Paper
CT 5th International Congress on Autoimmunity
CY NOV 29-DEC 03, 2006
CL Sorrento, ITALY
DE myasthenia gravis (MG); experimental autoimmune myasthenia gravis
   (EAMG); intravenous immunoglobulin (IVIG) immunotherapy
ID ACETYLCHOLINE-RECEPTOR; IFN-GAMMA; T-CELL; RECOMBINANT FRAGMENT;
   INTERFERON-GAMMA; DOWN-REGULATION; UP-REGULATION; CD40 LIGAND; MICE;
   ENCEPHALOMYELITIS
AB Intravenous immunoglobulin (IVIG) administration has been beneficially used for the treatment of a variety of autoimmune diseases including myasthenia gravis (MG). We have demonstrated that IVIG administration in experimental autoimmune MG (EAMG) results in suppression of disease that is accompanied by decreased Th1 cell and B cell proliferation. Chromatography of pooled human immunoglobulins (IVIGs) on immobilized IgG, isolated from rats with EAMG, results in a complete depletion of the suppressive activity of the IVIG. Moreover, the eluate from this EAMG-specific antibody column retains the immunosuppressive activity of IVIG. This study supports the notion that the therapeutic effect of IVIGs is mediated by an antigen-specific anti-immunoglobulin (anti-idiotypic) activity that is essential for its suppressive activity.
C1 Weizmann Inst Sci, Dept Immunol, IL-76100 Rehovot, Israel.
RP Fuchs, S (corresponding author), Weizmann Inst Sci, Dept Immunol, IL-76100 Rehovot, Israel.
EM sara.fuchs@weizmann.ac.i1
RI , Tali/AAC-9642-2020
OI , Tali/0000-0002-4072-341X
CR Achiron A, 2000, J AUTOIMMUN, V15, P323, DOI 10.1006/jaut.2000.0433
   ACHIRON A, 1994, J CLIN INVEST, V93, P600, DOI 10.1172/JCI117012
   AHARONOV A, 1977, IMMUNOCHEMISTRY, V14, P129, DOI 10.1016/0019-2791(77)90291-9
   Balasa B, 1998, J IMMUNOL, V161, P2856
   Balasa B, 1997, J EXP MED, V186, P385, DOI 10.1084/jem.186.3.385
   Bleeker WK, 2001, BLOOD, V98, P3136, DOI 10.1182/blood.V98.10.3136
   Dalakas MC, 2004, PHARMACOL THERAPEUT, V102, P177, DOI 10.1016/j.pharmthera.2004.04.002
   Duan RS, 2002, J AUTOIMMUN, V19, P169, DOI 10.1006/jaut.2002.0618
   EDAN G, 1994, J NEUROL NEUROSUR PS, V57, P55, DOI 10.1136/jnnp.57.Suppl.55
   Ferrari MD, 2001, BIOTECHNOL LETT, V23, P1, DOI 10.1023/A:1026778503871
   Gajdos P, 1997, ANN NEUROL, V41, P789, DOI 10.1002/ana.410410615
   GAJDOS P, 1984, LANCET, V1, P406
   George J, 2001, EXP MOL PATHOL, V71, P55, DOI 10.1006/exmp.2001.2382
   Goluszko E, 2002, J NEUROIMMUNOL, V122, P85, DOI 10.1016/S0165-5728(01)00474-X
   GU DL, 1995, J EXP MED, V181, P547, DOI 10.1084/jem.181.2.547
   HOWARD M, 1992, IMMUNOL TODAY, V13, P198, DOI 10.1016/0167-5699(92)90153-X
   Im SH, 2000, J NEUROIMMUNOL, V111, P161, DOI 10.1016/S0165-5728(00)00395-7
   Im SH, 1999, J CLIN INVEST, V104, P1723, DOI 10.1172/JCI8121
   Im SH, 2001, J IMMUNOL, V166, P6893, DOI 10.4049/jimmunol.166.11.6893
   Jia JP, 2000, CHINESE MED J-PEKING, V113, P1096
   Jorgensen SH, 2005, J NEUROL SCI, V233, P61, DOI 10.1016/j.jns.2005.03.005
   Karachunski PI, 1999, J NEUROIMMUNOL, V95, P73, DOI 10.1016/S0165-5728(98)00262-8
   Karachunski PI, 2000, J IMMUNOL, V164, P5236, DOI 10.4049/jimmunol.164.10.5236
   Kazatchkine MD, 2001, NEW ENGL J MED, V345, P747, DOI 10.1056/NEJMra993360
   Lemieux W, 2005, MOL IMMUNOL, V42, P839, DOI 10.1016/j.molimm.2004.07.046
   Link H, 2001, IMMUNOL REV, V184, P117, DOI 10.1034/j.1600-065x.2001.1840111.x
   Pashov A, 1998, EUR J IMMUNOL, V28, P1823, DOI 10.1002/(SICI)1521-4141(199806)28:06<1823::AID-IMMU1823>3.0.CO;2-F
   Poussin MA, 2000, J NEUROIMMUNOL, V111, P152, DOI 10.1016/S0165-5728(00)00385-4
   Samuelsson A, 2001, SCIENCE, V291, P484, DOI 10.1126/science.291.5503.484
   SAOUDI A, 1993, INT IMMUNOL, V5, P1559, DOI 10.1093/intimm/5.12.1559
   Shi FD, 1998, EUR J IMMUNOL, V28, P3587, DOI 10.1002/(SICI)1521-4141(199811)28:11<3587::AID-IMMU3587>3.3.CO;2-P
   Shoenfeld Y, 2002, INT IMMUNOL, V14, P1303, DOI 10.1093/intimm/dxf099
   Vassilev T, 1999, EUR J IMMUNOL, V29, P2436, DOI 10.1002/(SICI)1521-4141(199908)29:08<2436::AID-IMMU2436>3.3.CO;2-0
   Wada J, 2001, CLIN EXP IMMUNOL, V124, P282, DOI 10.1046/j.1365-2249.2001.01499.x
   Wang HB, 2000, INT IMMUNOL, V12, P1381, DOI 10.1093/intimm/12.10.1381
   Wegner B, 2002, CLIN NEUROL NEUROSUR, V105, P3, DOI 10.1016/S0303-8467(02)00017-3
   Weishaupt A, 2002, ACTA NEUROPATHOL, V104, P385, DOI 10.1007/s00401-002-0568-y
   Zhang GX, 1999, J IMMUNOL, V162, P3775
   Zhang ZR, 2001, BIOSEPARATION, V10, P113, DOI 10.1023/A:1012013404483
   Zhu KY, 2006, J NEUROIMMUNOL, V176, P187, DOI 10.1016/j.jneuroim.2006.04.011
NR 40
TC 8
Z9 9
U1 0
U2 1
PU WILEY-BLACKWELL
PI MALDEN
PA COMMERCE PLACE, 350 MAIN STREET, MALDEN 02148, MA USA
SN 0077-8923
BN 978-1-57331-709-2
J9 ANN NY ACAD SCI
JI Ann.NY Acad.Sci.
PY 2007
VL 1110
BP 550
EP 558
DI 10.1196/annals.1423.059
PG 9
WC Immunology; Multidisciplinary Sciences
WE Conference Proceedings Citation Index - Science (CPCI-S); Science Citation Index Expanded (SCI-EXPANDED)
SC Immunology; Science & Technology - Other Topics
GA BGT67
UT WOS:000250428100059
PM 17911471
DA 2022-10-25
ER

PT J
AU Schutzner, J
   Tvrdon, J
   Lischke, R
   Smat, V
   Pafko, P
AF Schutzner, J
   Tvrdon, J
   Lischke, R
   Smat, V
   Pafko, P
TI Our strategy in the therapy of myasthenia gravis
SO ZENTRALBLATT FUR CHIRURGIE
LA German
DT Article
DE myasthenia gravis; thymoma; partial sternotomy
ID THYMECTOMY; THYMOMA
AB Surgical treatment of myasthenia gravis has at the V Department of Surgery, V Medicine Faculty of Charles University in Prague a multiyear tradition which has originated in the 60's of the 20(th) century. Since that time we carried out over 1000 operations on the thymus, especially thymectomy for myasthenia gravis (MG) and with lesser frequency for thymomas. Thymectomy combined with exenteration of fatty tissue from the front mediastinum belongs to basic MG surgery. According to our experience an optimal approach to the thymus is given by partial sternotomy. A jugular approach is not regarded as enough radical. Videothoracoscopic approach and operation are possible but take more time, however they are the method of choice at some workplaces. The combined conservative and surgical treatment brings in 80% of the cases an obvious improvement or deletion of the symptoms of the disease.
C1 Karlsuniv, Univ Krankenhaus Motol, Chirurg Klin 3, Med Fak 1, Prague 15000 5, Czech Republic.
RP Schutzner, J (corresponding author), Karlsuniv, Univ Krankenhaus Motol, Chirurg Klin 3, Med Fak 1, Vuvalu 84, Prague 15000 5, Czech Republic.
EM schutznerj@seznam.cz
RI Lischke, Robert/E-6087-2017; Pafko, Pavel/E-6459-2017
OI Lischke, Robert/0000-0002-0578-1833; Pafko, Pavel/0000-0003-2232-2767;
   Schutzner, Jan/0000-0002-6003-5331
CR Adamek S, 1996, Rozhl Chir, V75, P237
   BENEJ R, 2000, LEK OBZ, V49, P265
   CAPOV I, 1997, MINIIVAZIVNI TERAPIE, V2, P18
   CERNY J, 1996, SPECIALNA CHIRURGIA, P397
   FRIST WH, 1994, ANN THORAC SURG, V57, P334, DOI 10.1016/0003-4975(94)90993-8
   GAGNER M, 2002, MINIMALLY INVASIVE E, P323
   HASSEL B, 1992, ACTA NEUROL SCAND, V85, P63
   Klein J, 1997, Vnitr Lek, V43, P787
   KRAUS J, 1998, CS PEDIAT, V53, P670
   Mack MJ, 1996, J THORAC CARDIOV SUR, V112, P1352, DOI 10.1016/S0022-5223(96)70151-4
   Mussi A, 2001, EUR J CARDIO-THORAC, V19, P570, DOI 10.1016/S1010-7940(01)00634-0
   PEARSON FG, 1995, THORACIC SURG, P1711
   PITHA J, 2002, VOX PEDIAT, V2, P30
   Pitha J, 1998, ROZHL CHIR, V77, P241
   REHAK F, 1986, CHIRURGIE PLIC MED, P273
   Schutzner J, 1999, Sb Lek, V100, P27
   Shields TW., 1991, MEDIASTINAL SURG, P400
   Smat V, 1970, Cesk Neurol, V33, P246
   SMAT V, 1998, ROZHL CHIR, V77, P235
   Venuta F, 1997, ANN THORAC SURG, V64, P1585, DOI 10.1016/S0003-4975(97)00629-2
NR 20
TC 1
Z9 2
U1 0
U2 2
PU GEORG THIEME VERLAG KG
PI STUTTGART
PA RUDIGERSTR 14, D-70469 STUTTGART, GERMANY
SN 0044-409X
EI 1438-9592
J9 ZBL CHIR
JI Zent.bl. Chir.
PD APR
PY 2005
VL 130
IS 2
BP 114
EP 119
DI 10.1055/s-2005-836381
PG 6
WC Surgery
WE Science Citation Index Expanded (SCI-EXPANDED)
SC Surgery
GA 921ID
UT WOS:000228756700004
PM 15849653
DA 2022-10-25
ER

PT J
AU Koopman, WJ
   Wiebe, S
   Colton-Hudson, A
   Moosa, T
   Smith, D
   Bach, D
   Nicolle, MW
AF Koopman, WJ
   Wiebe, S
   Colton-Hudson, A
   Moosa, T
   Smith, D
   Bach, D
   Nicolle, MW
TI Prediction of aspiration in myasthenia gravis
SO MUSCLE & NERVE
LA English
DT Article; Proceedings Paper
CT Scientific Session of the Myasthenia-Gravis-Foundation-of-America
CY OCT, 2000
CL BOSTON, MA
SP Myasthenia Gravis Fdn Amer
DE aspiration; dysphagia; myasthenia gravis; prediction
ID CLINICAL-FEATURES; DYSPHAGIA; CYCLOSPORINE; RELIABILITY; PHARYNGEAL;
   DISORDERS; CRISIS; FOLLOW; TRIAL
AB Prediction of the risk of dysphagia and aspiration is important in the management of myasthenia gravis (MG). We assessed the ability of four bedside clinical tools to predict aspiration in 20 MG patients. Patients completed a self-directed questionnaire, underwent clinical neurological assessment and a bedside speech pathology assessment, and were assessed with the quantitative myasthenia gravis (QMG) score. The ability of these tools to predict aspiration was compared with the results of a modified barium swallow. Seven patients aspirated, 4 silently. The total self-directed questionnaire score, two specific questions on the self-directed questionnaire, the prediction based on clinical neurological assessment, and the QMG bulbar subset score all correlated with aspiration. The speech pathology prediction was highly sensitive but less specific. This pilot study shows that simple clinical tools can predict which MG patients are at risk of aspiration.
C1 Univ Western Ontario, Myasthenia Gravis Clin, London Hlth Sci Ctr, Dept Clin Neurol Sci, London, ON N6A 5A5, Canada.
   Univ Western Ontario, London Hlth Sci Ctr, Dept Diagnost Radiol & Nucl Med, London, ON N6A 5A5, Canada.
RP Nicolle, MW (corresponding author), Univ Western Ontario, Myasthenia Gravis Clin, London Hlth Sci Ctr, Dept Clin Neurol Sci, London, ON N6A 5A5, Canada.
EM mnicolle@uwo.ca
CR Barohn RJ, 1998, ANN NY ACAD SCI, V841, P769, DOI 10.1111/j.1749-6632.1998.tb11015.x
   Beekman R, 1997, J NEUROL, V244, P112, DOI 10.1007/s004150050059
   CALCATERRA T C, 1972, Transactions of the American Academy of Ophthalmology and Oto-Laryngology, V76, P308
   CARPENTER RJ, 1979, LARYNGOSCOPE, V89, P922
   COHEN MS, 1981, ANN NY ACAD SCI, V377, P670, DOI 10.1111/j.1749-6632.1981.tb33765.x
   Colton-Hudson A, 2002, DYSPHAGIA, V17, P147, DOI 10.1007/s00455-001-0114-4
   Emilia-Romagna Study Grp Clinical Epidemiologi, 1998, NEUROLOGY, V51, P255
   GROB D, 1987, ANN NY ACAD SCI, V505, P472
   Guyatt GH, 2002, J CLIN EPIDEMIOL, V55, P900, DOI 10.1016/S0895-4356(02)00435-3
   HOPKINS LC, 1994, NEUROL CLIN, V12, P243, DOI 10.1016/S0733-8619(18)30095-1
   Jaretzki A, 2000, NEUROLOGY, V55, P16, DOI 10.1212/WNL.55.1.16
   KILMAN WJ, 1976, ARCH INTERN MED, V136, P592, DOI 10.1001/archinte.136.5.592
   Kluin KJ, 1996, J NEUROL SCI, V138, P49, DOI 10.1016/0022-510X(95)00329-Z
   LINDSTROM JM, 1976, NEUROLOGY, V26, P1054, DOI 10.1212/WNL.26.11.1054
   MARLOWE F I, 1989, Ear Nose and Throat Journal, V68, P472
   OOSTERHUIS HJGH, 1989, J NEUROL NEUROSUR PS, V52, P1121, DOI 10.1136/jnnp.52.10.1121
   PERLO VP, 1966, NEUROLOGY, V16, P431, DOI 10.1212/WNL.16.5.431
   Roy T M, 1991, J Ky Med Assoc, V89, P169
   Sanders Donald B., 1996, P1983
   Sharshar T, 2000, J NEUROL, V247, P286, DOI 10.1007/s004150050585
   Thomas CE, 1997, NEUROLOGY, V48, P1253, DOI 10.1212/WNL.48.5.1253
   TINDALL RSA, 1987, NEW ENGL J MED, V316, P719, DOI 10.1056/NEJM198703193161205
   TINDALL RSA, 1993, ANN NY ACAD SCI, V681, P539, DOI 10.1111/j.1749-6632.1993.tb22937.x
   TSUNG K, 1995, WESTERN J MED, V163, P159
   Wallace AL, 2000, GASTROENTEROLOGY, V118, P678, DOI 10.1016/S0016-5085(00)70137-5
   Weijnen FG, 1998, ANN NY ACAD SCI, V841, P773, DOI 10.1111/j.1749-6632.1998.tb11016.x
   WILLIG TN, 1994, ARCH PHYS MED REHAB, V75, P1175, DOI 10.1016/0003-9993(94)90001-9
NR 27
TC 10
Z9 12
U1 4
U2 10
PU WILEY
PI HOBOKEN
PA 111 RIVER ST, HOBOKEN 07030-5774, NJ USA
SN 0148-639X
EI 1097-4598
J9 MUSCLE NERVE
JI Muscle Nerve
PD FEB
PY 2004
VL 29
IS 2
BP 256
EP 260
DI 10.1002/mus.10538
PG 5
WC Clinical Neurology; Neurosciences
WE Science Citation Index Expanded (SCI-EXPANDED); Conference Proceedings Citation Index - Science (CPCI-S)
SC Neurosciences & Neurology
GA 770HY
UT WOS:000188718200011
PM 14755491
DA 2022-10-25
ER

PT J
AU ARIMORI, S
   MORIUCHI, J
   ICHIKAWA, Y
   UCHIYAMA, M
   INOKO, H
   ANDO, A
   TSUJI, K
AF ARIMORI, S
   MORIUCHI, J
   ICHIKAWA, Y
   UCHIYAMA, M
   INOKO, H
   ANDO, A
   TSUJI, K
TI IMMUNOGENETICS OF MYASTHENIA-GRAVIS USING HLA-DNA TYPING
SO ANNALS OF THE NEW YORK ACADEMY OF SCIENCES
LA English
DT Article
C1 TOKAI UNIV, SCH MED, DEPT TRANSPLANTAT, ISEHARA, KANAGAWA 25911, JAPAN.
RP ARIMORI, S (corresponding author), TOKAI UNIV, SCH MED, DEPT INTERNAL MED, ISEHARA, KANAGAWA 25911, JAPAN.
CR DANILOVS JA, 1981, HISTOCOMPATIBILITY T, P287
   INOKO H, 1985, J IMMUNOL, V135, P2156
   1976, MANUAL TISSUE TYPING
NR 3
TC 0
Z9 0
U1 0
U2 0
PU WILEY
PI HOBOKEN
PA 111 RIVER ST, HOBOKEN 07030-5774, NJ USA
SN 0077-8923
J9 ANN NY ACAD SCI
JI Ann.NY Acad.Sci.
PD AUG 29
PY 1987
VL 505
BP 790
EP 792
DI 10.1111/j.1749-6632.1987.tb51371.x
PG 3
WC Multidisciplinary Sciences
WE Science Citation Index Expanded (SCI-EXPANDED)
SC Science & Technology - Other Topics
GA R6891
UT WOS:A1987R689100094
DA 2022-10-25
ER

PT J
AU KLAVINSKIS, LS
   WILLCOX, HNA
   RICHMOND, JE
   NEWSOMDAVIS, J
AF KLAVINSKIS, LS
   WILLCOX, HNA
   RICHMOND, JE
   NEWSOMDAVIS, J
TI ATTEMPTED ISOLATION OF VIRUSES FROM MYASTHENIA-GRAVIS THYMUS
SO JOURNAL OF NEUROIMMUNOLOGY
LA English
DT Article
C1 ROYAL FREE HOSP,SCH MED,DEPT NEUROL SCI,ROWLAND HILL ST,LONDON NW3 2PF,ENGLAND.
   CENT PUBL HLTH LAB,LONDON NW9 5HT,ENGLAND.
   NATL HOSP,LONDON WC1N 3BG,ENGLAND.
OI Klavinskis, Linda S./0000-0001-5828-6978
CR ALLISON AC, 1977, AUTOIMMUNITY GENETIC, P91
   AOKI T, 1985, NEUROLOGY, V35, P185, DOI 10.1212/WNL.35.2.185
   BOTTAZZO GF, 1983, LANCET, V2, P1115
   BRADSTREET C. M. PATRICIA, 1962, MONTH BULL MIN HEALTH AND PUBL HEALTH LAB SERV, V21, P96
   BROMBERG JS, 1982, J IMMUNOL, V129, P683
   CATALANO MA, 1980, J CLIN INVEST, V65, P1238, DOI 10.1172/JCI109779
   CLARKE M, 1977, J HYG-CAMBRIDGE, V79, P355, DOI 10.1017/S0022172400053195
   COMPSTON DAS, 1980, BRAIN, V103, P579, DOI 10.1093/brain/103.3.579
   COOKE A, 1983, IMMUNOL TODAY, V4, P170, DOI 10.1016/0167-5699(83)90006-3
   CRAIGHEAD JE, 1968, SCIENCE, V162, P913, DOI 10.1126/science.162.3856.913
   DATTA SK, 1976, NATURE, V263, P412, DOI 10.1038/263412b0
   DATTA SK, 1974, NEW ENGL J MED, V291, P1304, DOI 10.1056/NEJM197412122912411
   DATTA SK, 1979, VIRUS LYMPHOCYTE INT, P71
   DAUGHARTY H, 1979, CLIN EXP IMMUNOL, V37, P213
   DAUSSET J, 1980, PROGR IMMUNOLOGY, V4, P513
   Gamble D R, 1980, Epidemiol Rev, V2, P49
   GARLEPP MJ, 1983, BRIT MED J, V286, P338, DOI 10.1136/bmj.286.6362.338
   GILHUS NE, 1984, J NEUROIMMUNOL, V7, P55, DOI 10.1016/S0165-5728(84)80006-5
   GRIST NR, 1979, DIAGNOSTIC METHODS C, P116
   GRIST NR, 1979, DIAGNOSTIC METHODS C, P44
   JANOSSY G, 1980, J IMMUNOL, V125, P202
   KAO I, 1977, SCIENCE, V195, P74, DOI 10.1126/science.831257
   KLAVINSKIS LS, 1985, NEUROLOGY, V35, P1381, DOI 10.1212/WNL.35.9.1381
   Kurtzke J F, 1978, Adv Neurol, V19, P545
   MELNICK JL, 1982, LANCET, V1, P830
   NEWSOMDAVIS J, 1978, NEUROLOGY, V28, P266, DOI 10.1212/WNL.28.3.266
   NEWSOMDAVIS J, 1981, NEW ENGL J MED, V305, P1313, DOI 10.1056/NEJM198111263052203
   ONODERA T, 1978, SCIENCE, V201, P529, DOI 10.1126/science.208156
   OOSTERHUIS HJ, 1968, J NEUROL NEUROSUR PS, V31, P460, DOI 10.1136/jnnp.31.5.460
   OSSERMAN KE, 1971, MT SINAI J MED, V38, P497
   PANITCH HS, 1980, ARCH NEUROL-CHICAGO, V37, P206, DOI 10.1001/archneur.1980.00500530044005
   PARKMAN PD, 1964, J IMMUNOL, V93, P595
   PATTERSON S, 1976, ARCH VIROL, V52, P191, DOI 10.1007/BF01348016
   PLOTZ PH, 1983, LANCET, V2, P824
   RICHMOND JE, 1984, ARCH VIROL, V80, P131, DOI 10.1007/BF01310654
   SCADDING GK, 1981, NEUROLOGY, V31, P935, DOI 10.1212/WNL.31.8.935
   SIMPSON RW, 1984, SCIENCE, V223, P1425, DOI 10.1126/science.6701529
   TARDIEU M, 1982, SCIENCE, V215, P419, DOI 10.1126/science.6276976
   TINDALL RSA, 1978, NEUROLOGY, V28, P273, DOI 10.1212/WNL.28.3.273
   WEIGLE WO, 1977, AUTOIMMUNITY GENETIC, P140
   WEKERLE H, 1977, LANCET, V1, P678
   WILLCOX HNA, 1983, CLIN EXP IMMUNOL, V54, P378
   YOON JW, 1978, J EXP MED, V148, P1068, DOI 10.1084/jem.148.4.1068
NR 43
TC 13
Z9 13
U1 0
U2 0
PU ELSEVIER SCIENCE BV
PI AMSTERDAM
PA PO BOX 211, 1000 AE AMSTERDAM, NETHERLANDS
SN 0165-5728
J9 J NEUROIMMUNOL
JI J. Neuroimmunol.
PD JUN
PY 1986
VL 11
IS 4
BP 287
EP 299
DI 10.1016/0165-5728(86)90082-2
PG 13
WC Immunology; Neurosciences
WE Science Citation Index Expanded (SCI-EXPANDED)
SC Immunology; Neurosciences & Neurology
GA C5478
UT WOS:A1986C547800004
PM 3519670
DA 2022-10-25
ER

PT J
AU CARTER, H
   JOBDESLANDRE, C
   DELRIEU, F
   MENKES, CJ
AF CARTER, H
   JOBDESLANDRE, C
   DELRIEU, F
   MENKES, CJ
TI D-PENICILLAMINE - INDUCED MYASTHENIA-GRAVIS IN RHEUMATOID-ARTHRITIS
SO THERAPIE
LA French
DT Article
RP CARTER, H (corresponding author), HOP COCHIN,SERV RHUMATOL,27 FAUBOURG ST JACQUES,F-75674 PARIS 14,FRANCE.
CR ALBERS JW, 1980, NEUROLOGY, V30, P1246, DOI 10.1212/WNL.30.11.1246
   ALDRICH MS, 1979, MUSCLE NERVE, V2, P180, DOI 10.1002/mus.880020305
   BALINT G, 1975, SCAND J RHEUMATOL S, V8
   BOCANEGRA T, 1980, JAMA-J AM MED ASSOC, V244, P1822
   BUCKNALL RC, 1977, P ROY SOC MED, V70, P114, DOI 10.1177/00359157770700S335
   BUCKNALL RC, 1975, BRIT MED J, V1, P600, DOI 10.1136/bmj.1.5958.600
   BUCKNALL RC, 1979, SCAND J RHEUMATOL  S, V28, P91
   BURRES SA, 1979, MUSCLE NERVE, V2, P186, DOI 10.1002/mus.880020306
   BURRES SA, 1981, ANN NY ACAD SCI, V377, P640, DOI 10.1111/j.1749-6632.1981.tb33763.x
   CAMUS JP, 1976, THERAPIE, V31, P385
   CZLONKOWSKA A, 1975, BMJ-BRIT MED J, V2, P726, DOI 10.1136/bmj.2.5973.726-a
   DAWKINS RL, 1975, BRIT MED J, V4, P759, DOI 10.1136/bmj.4.5999.759-c
   DELAMERE JP, 1983, ANN RHEUM DIS, V42, P500, DOI 10.1136/ard.42.5.500
   DELAMERE JP, 1981, ANN RHEUM DIS, V40, P528
   DELRIEU F, 1976, ANN MED INTERNE, V127, P739
   FRANCOIS J, 1978, OPHTHALMOLOGICA, V177, P88, DOI 10.1159/000308751
   FROELICH CJ, 1979, J RHEUMATOL, V6, P237
   GARLEPP MJ, 1983, BRIT MED J, V286, P338, DOI 10.1136/bmj.286.6362.338
   GORDON RA, 1977, ANN INTERN MED, V87, P578, DOI 10.7326/0003-4819-87-5-578
   GRAVIS M, 1981, ANN NY ACAD SCI, V377, P1
   KEESEY J, 1979, NEUROLOGY, V29, P528, DOI 10.1212/WNL.29.4.528-a
   LANG AE, 1981, J RHEUMATOL, V8, P303
   MASTERS CL, 1977, AM J MED, V63, P689, DOI 10.1016/0002-9343(77)90153-X
   MATLOFF DS, 1982, NEW ENGL J MED, V306, P319, DOI 10.1056/NEJM198202113060602
   MIEHLKE K, 1973, THERAPIEWOCHE, V36, P3072
   OTT VR, 1974, INTERNIST BERLIN, V14, P328
   RODAT O, 1981, NOUV PRESSE MED, V10, P1645
   ROSENBERGER K, 1978, MED WELT, V29, P976
   RUSSELL AS, 1978, NEUROLOGY, V28, P847, DOI 10.1212/WNL.28.8.847
   SCHMIDT D, 1976, KLIN MONATSBL AUGENH, V168, P409
   SCHUMM F, 1978, KLIN WOCHENSCHR, V56, P139, DOI 10.1007/BF01478569
   SEITZ D, 1976, DEUT MED WOCHENSCHR, V101, P1153, DOI 10.1055/s-0028-1104232
   SUNDSTROM WR, 1979, ARTHRITIS RHEUM, V22, P197, DOI 10.1002/art.1780220214
   VERRET JM, 1977, ANN MED INTERNE, V128, P557
   VINCENT A, 1982, CLIN EXP IMMUNOL, V49, P266
   WOIMANT F, 1982, NOUV PRESSE MED, V11, P1807
   YATES A, 1975, BRIT MED J, V2, P274, DOI 10.1136/bmj.2.5965.274-a
NR 37
TC 4
Z9 4
U1 0
U2 0
PU JOHN LIBBEY & CO LTD
PI LONDON
PA 13 SMITHS YARD SUMMERLEY ST, LONDON, ENGLAND SW18 4HR
SN 0040-5957
J9 THERAPIE
JI Therapie
PY 1984
VL 39
IS 6
BP 689
EP 695
PG 7
WC Pharmacology & Pharmacy
WE Science Citation Index Expanded (SCI-EXPANDED)
SC Pharmacology & Pharmacy
GA AAV05
UT WOS:A1984AAV0500011
PM 6531741
DA 2022-10-25
ER

PT J
AU KORNSTEIN, MJ
   BROOKS, JJ
   ANDERSON, AO
   LEVINSON, AI
   LISAK, RP
   ZWEIMAN, B
AF KORNSTEIN, MJ
   BROOKS, JJ
   ANDERSON, AO
   LEVINSON, AI
   LISAK, RP
   ZWEIMAN, B
TI THE IMMUNOHISTOLOGY OF THE THYMUS IN MYASTHENIA-GRAVIS
SO AMERICAN JOURNAL OF PATHOLOGY
LA English
DT Article
C1 UNIV PENN,DEPT PATHOL & LAB MED,PHILADELPHIA,PA 19104.
   UNIV PENN,DEPT INTERNAL MED,ALLERGY & IMMUNOL SECT,PHILADELPHIA,PA 19104.
   UNIV PENN,DEPT NEUROL,PHILADELPHIA,PA 19104.
OI Anderson, Arthur/0000-0001-6684-8491
FU NINDS NIH HHS [NS19546-01] Funding Source: Medline; NATIONAL INSTITUTE
   OF NEUROLOGICAL DISORDERS AND STROKE [R01NS019546] Funding Source: NIH
   RePORTER
CR ABDOU NI, 1974, NEW ENGL J MED, V291, P1271, DOI 10.1056/NEJM197412122912403
   BAHN AK, 1980, J EXP MED, V152, P771
   BRENNER T, 1978, ISRAEL J MED SCI, V14, P986
   CASTLEMAN B, 1949, MEDICINE, V28, P27, DOI 10.1097/00005792-194902000-00002
   DRACHMAN DB, 1978, NEW ENGL J MED, V298, P186, DOI 10.1056/NEJM197801262980404
   DRACHMAN DB, 1978, NEW ENGL J MED, V298, P136, DOI 10.1056/NEJM197801192980305
   FARR AG, 1983, AM J PATHOL, V111, P88
   JANOSSY G, 1980, J IMMUNOL, V125, P202
   JANOSSY G, 1981, J IMMUNOL, V126, P1608
   LEVINE GD, 1978, HUM PATHOL, V9, P495, DOI 10.1016/S0046-8177(78)80131-2
   LISAK RP, 1982, NEUROLOGY, V32, pA124
   LISAK RP, 1983, NEUROLOGY, V33, P868, DOI 10.1212/WNL.33.7.868
   LISAK RP, 1982, MYASTHENIA GRAVIS, P128
   MIDDLETON G, 1967, AUST J EXP BIOL MED, V45, P189, DOI 10.1038/icb.1967.14
   NAKAJIMA T, 1982, GANN, V73, P429
   NEWSOMDAVIS J, 1981, NEW ENGL J MED, V305, P1313, DOI 10.1056/NEJM198111263052203
   REINHERZ EL, 1980, CELL, V19, P821, DOI 10.1016/0092-8674(80)90072-0
   Rouse R V, 1981, Ciba Found Symp, V84, P161
   SCHLEGEL R, 1980, LAB INVEST, V42, P91
   THOMAS JA, 1982, J NEUROIMMUNOL, V3, P319, DOI 10.1016/0165-5728(82)90035-2
   TIDMAN N, 1981, CLIN EXP IMMUNOL, V45, P457
   TINDALL RSA, 1982, THERAPEUTIC APHARESI, P118
   VANEWIJK W, 1980, J HISTOCHEM CYTOCHEM, V28, P1089, DOI 10.1177/28.10.6999083
   VETTERS JM, 1973, J CLIN PATHOL, V26, P583, DOI 10.1136/jcp.26.8.583
NR 24
TC 37
Z9 37
U1 0
U2 0
PU AMER SOC INVESTIGATIVE PATHOLOGY, INC
PI BALTIMORE
PA 428 EAST PRESTON ST, BALTIMORE, MD 21202-3993
SN 0002-9440
J9 AM J PATHOL
JI Am. J. Pathol.
PY 1984
VL 117
IS 2
BP 184
EP 194
PG 11
WC Pathology
WE Science Citation Index Expanded (SCI-EXPANDED)
SC Pathology
GA TR121
UT WOS:A1984TR12100005
PM 6208785
DA 2022-10-25
ER

PT J
AU EMERYK, B
   STRUGALSKA, MH
AF EMERYK, B
   STRUGALSKA, MH
TI EVALUATION OF RESULTS OF THYMECTOMY IN MYASTHENIA-GRAVIS
SO JOURNAL OF NEUROLOGY
LA English
DT Article
C1 WARSAW MED SCH,DEPT NEUROL,59 NOWOGRODZKA ST,02-005 WARSAW,POLAND.
CR ALPERT LI, 1971, ARCH PATHOL, V91, P55
   Becker H, 1973, Med Klin, V68, P731
   Blalock A, 1944, J THORAC SURG, V13, P316
   BUCKBERG GD, 1967, J THORAC CARDIOV SUR, V53, P401, DOI 10.1016/S0022-5223(19)43206-6
   CASTLEMAN B, 1966, ANN NY ACAD SCI, V135, P496, DOI 10.1111/j.1749-6632.1966.tb45497.x
   CASTLEMAN B, 1949, MEDICINE, V28, P27, DOI 10.1097/00005792-194902000-00002
   EATON CM, 1955, AM J MED, V19, P703
   ECKMANN L, 1974, SCHWEIZ MED WSCHR, V104, P74
   Emeryk B, 1970, Neurol Neurochir Pol, V4, P347
   FECHNER RE, 1969, CANCER, V23, P1423, DOI 10.1002/1097-0142(196906)23:6<1423::AID-CNCR2820230625>3.0.CO;2-M
   GOULON M, 1973, EXCERPTA MEDICA  296, P19
   GRASHCHENKOV N, 1966, ANN NY ACAD SCI, V135, P398, DOI 10.1111/j.1749-6632.1966.tb45486.x
   GROB D, 1953, JAMA-J AM MED ASSOC, V153, P529, DOI 10.1001/jama.1953.02940230001001
   GROB D, 1961, ARCH INTERN MED, V108, P615, DOI 10.1001/archinte.1961.03620100107017
   HARVEY AM, 1948, B NEW YORK ACAD MED, V24, P505
   HENSON RA, 1965, BRAIN, V88, P11, DOI 10.1093/brain/88.1.11
   KEYNES G, 1949, Br Med J, V2, P611
   KEYNES GL, 1954, LANCET, V2, P1197
   KIRSCHNER PA, 1969, J AMER MED ASSOC, V209, P906, DOI 10.1001/jama.209.6.906
   KORNFELD P, 1965, ANN INTERN MED, V63, P416, DOI 10.7326/0003-4819-63-3-416
   KREEL I, 1967, ANN SURG, V165, P111, DOI 10.1097/00000658-196701000-00015
   Kuzin M I, 1968, Zh Nevropatol Psikhiatr Im S S Korsakova, V68, P1801
   Kuzin M I, 1972, Vestn Khir Im I I Grek, V109, P48
   Le Brigand H, 1967, Ann Chir Thorac Cardiovasc, V6, P9
   LEBRIGAND H, 1972, REV NEUROL-FRANCE, V126, P267
   LEBRIGAND H, 1972, J THORAC CARDIOVASC, V64, P1
   LEVASSEUR P, 1971, ANN MED INTERNE, V122, P931
   MACKAY IR, 1968, AUSTRALAS ANN MED, V17, P1
   MULDER DG, 1972, J THORAC CARDIOV SUR, V63, P105, DOI 10.1016/S0022-5223(19)41963-6
   Osserman K, 1958, MYASTHENIA GRAVIS
   PAPATESTAS AE, 1971, AM J MED, V50, P465, DOI 10.1016/0002-9343(71)90336-6
   PERLO VP, 1966, NEUROLOGY, V16, P431, DOI 10.1212/WNL.16.5.431
   Prinz H, 1968, Langenbecks Arch Chir, V321, P284, DOI 10.1007/BF01442312
   REINGLASS JL, 1973, NEUROLOGY, V23, P69, DOI 10.1212/WNL.23.1.69
   ROSS RT, 1961, MYASTHENIA GRAVIS
   Rzepecki W, 1970, Pol Tyg Lek, V25, P1196
   SCHWAB RS, 1953, JAMA-J AM MED ASSOC, V153, P1270, DOI 10.1001/jama.1953.02940310038009
   SCHWAB RS, 1964, JAMA-J AM MED ASSOC, V187, P850
   Schwab RS, 1961, MYASTHENIA GRAVIS
   SHIBOTA Y, 1967, TOHOKU J EXP MED, V91, P61, DOI 10.1620/tjem.91.61
   SIMPSON JA, 1958, BRAIN, V81, P112, DOI 10.1093/brain/81.1.112
   SIMPSON JA, 1973, EXCERPTA MEDICA  296, P86
   VIETS HR, 1950, BRIT MED J, V1, P139, DOI 10.1136/bmj.1.4646.139
   Viets HR, 1960, THYMECTOMY MYASTHENI
   ZELDOWICZ LR, 1969, CAN MED ASSOC J, V101, P609
NR 45
TC 52
Z9 52
U1 0
U2 0
PU SPRINGER VERLAG
PI NEW YORK
PA 175 FIFTH AVE, NEW YORK, NY 10010
SN 0340-5354
J9 J NEUROL
JI J. Neurol.
PY 1976
VL 211
IS 2
BP 155
EP 168
DI 10.1007/BF00313359
PG 14
WC Clinical Neurology
WE Science Citation Index Expanded (SCI-EXPANDED)
SC Neurosciences & Neurology
GA BD146
UT WOS:A1976BD14600006
PM 55471
DA 2022-10-25
ER

PT J
AU MEADOWS, JC
   ROSSRUSS.RW
   WISE, RP
AF MEADOWS, JC
   ROSSRUSS.RW
   WISE, RP
TI RE-EVALUATION OF DECAMETHONIUM TEST FOR MYASTHENIA-GRAVIS
SO ACTA NEUROLOGICA SCANDINAVICA
LA English
DT Article
C1 ST THOMASS HOSP,LONDON,ENGLAND.
CR BURNS BD, 1951, J PHYSIOL-LONDON, V115, P41, DOI 10.1113/jphysiol.1951.sp004652
   CHURCHILLDAVIDSON HC, 1953, J PHYSIOL-LONDON, V122, P252, DOI 10.1113/jphysiol.1953.sp004996
   CHURCHILLDAVIDSON HC, 1952, J NEUROL NEUROSUR PS, V15, P129, DOI 10.1136/jnnp.15.2.129
   EATON LM, 1957, JAMA-J AM MED ASSOC, V163, P1117, DOI 10.1001/jama.1957.02970480021005
   EKSTEDT J, 1965, 6 INT C EL CLIN NEUR, P669
   MEADOWS JC, 1971, ACTA NEUROL SCAND, V47, P381, DOI 10.1111/j.1600-0404.1971.tb07492.x
   MULDER DW, 1959, NEUROLOGY, V9, P627, DOI 10.1212/WNL.9.10.627
   PATON WDM, 1949, BRIT J PHARM CHEMOTH, V4, P381, DOI 10.1111/j.1476-5381.1949.tb00565.x
   WISE RP, 1962, J NEUROL NEUROSUR PS, V25, P31, DOI 10.1136/jnnp.25.1.31
   ZAIMIS EJ, 1951, J PHYSIOL-LONDON, V112, P176, DOI 10.1113/jphysiol.1951.sp004518
NR 10
TC 3
Z9 3
U1 0
U2 0
PU MUNKSGAARD INT PUBL LTD
PI COPENHAGEN
PA 35 NORRE SOGADE, PO BOX 2148, DK-1016 COPENHAGEN, DENMARK
SN 0001-6314
J9 ACTA NEUROL SCAND
JI Acta Neurol. Scand.
PY 1974
VL 50
IS 2
BP 248
EP 256
PG 9
WC Clinical Neurology
WE Science Citation Index Expanded (SCI-EXPANDED)
SC Neurosciences & Neurology
GA T2609
UT WOS:A1974T260900009
PM 4835620
DA 2022-10-25
ER

PT J
AU DANDREA, V
   MALINOVSKY, L
   AMBROGI, V
   ARTICO, M
   CAPUANO, LG
   BUCCOLINI, F
   DEANTONI, E
AF DANDREA, V
   MALINOVSKY, L
   AMBROGI, V
   ARTICO, M
   CAPUANO, LG
   BUCCOLINI, F
   DEANTONI, E
TI THYMECTOMY AS TREATMENT OF AUTOIMMUNE-DISEASES OTHER THAN
   MYASTHENIA-GRAVIS
SO THYMUS
LA English
DT Article
DE AUTOIMMUNE DISEASES; T-CELLS; THYMECTOMY; THYMUS
AB This paper reviews the different series of thymectomies performed in patients with autoimmune diseases other than myasthenia gravis. It is possible that thymectomy can decrease the activity of T-helper lymphocytes or, alternatively, it may enhance the activity of T-suppressor lymphocytes, whose function is depressed in autoimmune diseases. Thymectomy was performed empirically for systemic lupus erythematosus and rheumatoid arthritis. The therapeutic benefits were questionable. Conflicting results were reported for thymectomy against autoimmune hemolytic anemia. Several trials were conducted to assess the therapeutic value of thymectomy in multiple sclerosis. Benefits were achieved only in relapsing-remitting but not in chronic-progressive multiple sclerosis. The effect of thymectomy in autoimmune diseases associated with myasthenia gravis were also reported. The authors conclude that thymectomy as treatment for autoimmune diseases other than myasthenia gravis is not elective therapeutic choice and it is acceptable only in selected cases.
C1 UNIV ROMA LA SAPIENZA, INST SURG CLIN 3, I-00161 ROME, ITALY.
   UNIV ROMA LA SAPIENZA, FAC PHARM, CHAIR HUMAN ANAT, I-00161 ROME, ITALY.
RP DANDREA, V (corresponding author), UNIV ROMA LA SAPIENZA, DEPT CARDIOVASC & RESP SCI, VIALE REGINA ELENA 324, I-00161 ROME, ITALY.
CR ABBRUZZESE G, 1979, NEUROLOGY, V29, P1436, DOI 10.1212/WNL.29.10.1436
   ALARCONSEGOVIA D, 1963, LANCET, V2, P662
   ANTEL JP, 1979, ANN NEUROL, V5, P338, DOI 10.1002/ana.410050406
   BACH MA, 1980, LANCET, V2, P1221
   Baudouin J, 1968, Presse Med, V76, P13
   BEHAN P, 1978, IRISH J MED SCI, V147, P159
   BENDIXEN G, 1969, GUT, V10, P631, DOI 10.1136/gut.10.8.631
   BERRIH S, 1981, CLIN EXP IMMUNOL, V45, P1
   BERRIH S, 1983, CLIN IMMUNOL IMMUNOP, V28, P272, DOI 10.1016/0090-1229(83)90161-7
   BIRNBAUM G, 1976, ANN NY ACAD SCI, V274, P527, DOI 10.1111/j.1749-6632.1976.tb47713.x
   Blalock A, 1939, ANN SURG, V110, P544, DOI 10.1097/00000658-193910000-00005
   Blalock A, 1944, J THORAC SURG, V13, P316
   BRAGE D, 1951, REUNION ATENEO CATED
   BRAGE D, 1980, NEW PROGR MS RES, P451
   BRUMBACK RA, 1984, LANCET, V1, P626
   BURNET FM, 1962, LANCET, V2, P1030
   CALABRESE LH, 1981, ARCH INTERN MED, V141, P253, DOI 10.1001/archinte.141.2.253
   CESNIK H, 1971, LANGENBECK ARCH CHIR, V328, P128
   CLARK RE, 1980, J THORAC CARDIOV SUR, V80, P696
   COHEN SB, 1988, CELL IMMUNOL, V114, P126, DOI 10.1016/0008-8749(88)90260-2
   COX A, 1986, ANN NEUROL, V19, P297, DOI 10.1002/ana.410190314
   CRAGGS RI, 1986, ACTA NEUROPATHOL, V70, P22, DOI 10.1007/BF00689510
   DANDREA V, 1989, ITAL J NEUROL SCI, V10, P43, DOI 10.1007/BF02333871
   DIAZJOUANEN E, 1978, ARTHRITIS RHEUM, V21, P492, DOI 10.1002/art.1780210417
   EMEYK B, 1976, J NEUROL, V211, P155
   FLETCHER S, 1986, ARCH NEUROPATHOL BER, V70, P22
   GALBRAITH RF, 1964, NEW ENGL J MED, V270, P229, DOI 10.1056/NEJM196401302700504
   GELLER M, 1976, WIS MED J, V75, pS103
   GIETKA A, 1982, Reumatologia (Warsaw), V20, P61
   GONZALEZ GO, 1985, MED CLIN-BARCELONA, V84, P800
   GONZALEZ RL, 1979, CLIN EXP IMMUNOL, V36, P78
   GUNN A, 1964, LANCET, V2, P776
   HARATI Y, 1984, LANCET, V1, P792
   HAYNES BF, 1983, J IMMUNOL, V131, P773
   HIROOKA U, 1970, ACTA PAED JAPAN, V74, P513
   HIRST E, 1967, MEDICINE, V46, P225, DOI 10.1097/00005792-196705000-00001
   HUTCHINS GM, 1964, B JOHNS HOPKINS HOSP, V115, P355
   JOHNSON CA, 1976, ACTA PAEDIATR SCAND, V65, P375, DOI 10.1111/j.1651-2227.1976.tb04900.x
   KARAKLIS A, 1964, LANCET, V2, P778
   KENNES B, 1978, ACTA CLIN BELG, V33, P110
   KLEIN WW, 1971, WIEN MED WOCHENSCHR, V25, P676
   KRANTZ SB, 1976, MED CLIN N AM, V60, P945, DOI 10.1016/S0025-7125(16)31841-7
   LANE RJM, 1984, LANCET, V1, P626
   LEITES VG, 1984, VESTN DERMATOL VENER, P54
   LISAK RP, 1975, CLIN EXP IMMUNOL, V22, P30
   MACKAY IR, 1963, LANCET, V2, P667
   MATVEEVA TV, 1974, ZH NEVROPATOL PSIKH, V74, P186
   METCALF D, 1965, NATURE, V208, P1336, DOI 10.1038/2081336a0
   MILLER JF, 1961, LANCET, V2, P748
   MILLER JFA, 1963, BMJ-BRIT MED J, P459
   MILNE JA, 1967, BMJ-BRIT MED J, V1, P461, DOI 10.1136/bmj.1.5538.461
   MUDLER DG, 1974, AM J SURG, V128, P202
   Ohnishi K, 1985, Ryumachi, V25, P355
   OSKI FA, 1965, J PEDIATR-US, V67, P752, DOI 10.1016/S0022-3476(65)80363-8
   OVNATANIAN KT, 1971, KLIN KHIR, V97, P11
   OVNATANIAN KT, 1971, KLIN KHIR, V97, P10
   PAPATESTAS AE, 1971, AM J MED, V50, P465, DOI 10.1016/0002-9343(71)90336-6
   PETERSEN P, 1969, DAN MED BULL, V16, P179
   REINHERZ EL, 1980, NEW ENGL J MED, V303, P125, DOI 10.1056/NEJM198007173030303
   SANTOLI D, 1978, J IMMUNOL, V120, P1369
   Sawicka E, 1985, Neurol Neurochir Pol, V19, P43
   SHIIANEVSKIJ A, 1982, KLIN KHIR, V12, P49
   SHIIANEVSKIJ A, 1981, KLIN KHIR, V12, P6
   SIMPSON JA, 1964, J NEUROL NEUROSUR PS, V27, P485, DOI 10.1136/jnnp.27.6.485
   Simpson JA, 1960, SCOT MED J, V5, P419, DOI [DOI 10.1177/003693306000501001, 10.1177/003693306000501001]
   SKOLNIK PR, 1982, ANN NEUROL, V11, P170, DOI 10.1002/ana.410110210
   SMITH CIE, 1984, LANCET, V1, P627
   STEVEN MM, 1984, ANN RHEUM DIS, V43, P825, DOI 10.1136/ard.43.6.825
   SZOBOR A, 1985, ACTA MED HUNG, V42, P101
   SZOBOR A, 1984, LANCET, V1, P277
   TAYLOR RB, 1965, NATURE, V208, P1334, DOI 10.1038/2081334a0
   THORLACIUS S, 1989, ACTA NEUROL SCAND, V80, P290, DOI 10.1111/j.1600-0404.1989.tb03881.x
   TROTTER JL, 1985, NEUROLOGY, V35, P1049, DOI 10.1212/WNL.35.7.1049
   TROTTER JL, 1983, ANN NEUROL, V14, P656, DOI 10.1002/ana.410140609
   TSUCHIYA M, 1984, Gastroenterologia Japonica, V19, P232
   VEIN AM, 1981, SOV MEDITISINA, V12, P42
   WEBB HW, 1974, J PEDIATR SURG, V9, P771, DOI 10.1016/0022-3468(74)90116-X
   WHITE RG, 1962, LANCET, V2, P120
   WILMERS MJ, 1963, LANCET, V2, P915
   ZEL'TSER M E, 1983, Problemy Endokria, V29, P42
   ZEOK JV, 1979, ANN THORAC SURG, V28, P257, DOI 10.1016/S0003-4975(10)63116-5
NR 81
TC 10
Z9 10
U1 0
U2 0
PU SPRINGER
PI DORDRECHT
PA VAN GODEWIJCKSTRAAT 30, 3311 GZ DORDRECHT, NETHERLANDS
SN 0165-6090
J9 THYMUS
JI Thymus
PD FEB
PY 1993
VL 21
IS 1
BP 1
EP 10
PG 10
WC Immunology
WE Science Citation Index Expanded (SCI-EXPANDED)
SC Immunology
GA KV958
UT WOS:A1993KV95800001
PM 8480342
DA 2022-10-25
ER

PT J
AU DONOHOE, KM
AF DONOHOE, KM
TI NURSING-CARE OF THE PATIENT WITH MYASTHENIA-GRAVIS
SO NEUROLOGIC CLINICS
LA English
DT Article
ID THYMECTOMY
C1 UNIV ROCHESTER,STRONG MEM HOSP,DEPT NEUROL,ROCHESTER,NY 14642.
RP DONOHOE, KM (corresponding author), UNIV ROCHESTER,STRONG MEM HOSP,DEPT NURSING,601 ELMWOOD AVE,BOX 605,ROCHESTER,NY 14642, USA.
CR BELL J, 1989, Focus on Critical Care, V16, P57
   CAVELGREANT D, 1993, ME MYASTHENIA GRAVIS
   Chipps E, 1991, Crit Care Nurse, V11, P18
   COOPER JD, 1988, ANN THORAC SURG, V45, P242, DOI 10.1016/S0003-4975(10)62457-5
   COSI V, 1991, ACTA NEUROL SCAND, V84, P81, DOI 10.1111/j.1600-0404.1991.tb04912.x
   DONOHOE K, 1994, NEUROSCIENCE NURSING
   GRIGGS R, 1985, HDB CRITICAL CARE NE
   Hood L J, 1990, J Neurosci Nurs, V22, P358
   JARETZKI A, 1988, J THORAC CARDIOV SUR, V95, P747
   LEVY R J, 1984, Neurology, V34, P91
   Noroian E L, 1986, J Neurosci Nurs, V18, P74
   OOSTERHUIS HJG, 1991, CLIN NEUROLOGY, V2
   RHYNSBURGER J, 1991, MYASTHENIA GRAVIS SU
   ROUECHE B, NEW YORKER      0604, P71
   SAMPSON R, 1984, PSYCHOSOCIAL ASPECTS
NR 15
TC 3
Z9 3
U1 0
U2 1
PU W B SAUNDERS CO
PI PHILADELPHIA
PA INDEPENDENCE SQUARE WEST CURTIS CENTER, STE 300, PHILADELPHIA, PA
   19106-3399
SN 0733-8619
J9 NEUROL CLIN
JI Neurol. Clin.
PD MAY
PY 1994
VL 12
IS 2
BP 369
EP 385
DI 10.1016/S0733-8619(18)30102-6
PG 17
WC Clinical Neurology; Neurosciences
WE Science Citation Index Expanded (SCI-EXPANDED)
SC Neurosciences & Neurology
GA NM472
UT WOS:A1994NM47200010
PM 8041347
OA hybrid
DA 2022-10-25
ER

PT J
AU CONFAVREUX, C
   CHARLES, N
   AIMARD, G
AF CONFAVREUX, C
   CHARLES, N
   AIMARD, G
TI FULMINANT MYASTHENIA-GRAVIS SOON AFTER INITIATION OF ACEBUTOLOL THERAPY
SO EUROPEAN NEUROLOGY
LA English
DT Article
RP CONFAVREUX, C (corresponding author), HOP NEUROL,NEUROL CLIN,59 BLVD PINEL,F-69394 LYONS 3,FRANCE.
CR ASHFORD R, 1977, LANCET, V2, P462
   BOOTH RJ, 1982, CLIN PHARMACOL THER, V31, P555, DOI 10.1038/clpt.1982.77
   CODY RJ, 1979, CLIN PHARMACOL THER, V25, P800
   HERISHANU Y, 1975, ANN INTERN MED, V83, P834, DOI 10.7326/0003-4819-83-6-834
   HOMBERG JC, 1983, J PHARMACOL-PARIS, V14, P61
   HUGUES RO, 1976, BRIT MED J, V1, P460
   RECORD NB, 1981, ANN INTERN MED, V95, P326, DOI 10.7326/0003-4819-95-3-326
   SHAIVITZ SA, 1979, JAMA-J AM MED ASSOC, V242, P1611, DOI 10.1001/jama.1979.03300150017011
   WEBER JCP, 1982, LANCET, V2, P826
   WERMAN R, 1971, Comparative and General Pharmacology, V2, P69, DOI 10.1016/0010-4035(71)90070-X
NR 10
TC 12
Z9 13
U1 0
U2 1
PU KARGER
PI BASEL
PA ALLSCHWILERSTRASSE 10, CH-4009 BASEL, SWITZERLAND
SN 0014-3022
J9 EUR NEUROL
JI Eur. Neurol.
PD SEP-OCT
PY 1990
VL 30
IS 5
BP 279
EP 281
DI 10.1159/000117380
PG 3
WC Clinical Neurology; Neurosciences
WE Science Citation Index Expanded (SCI-EXPANDED)
SC Neurosciences & Neurology
GA EE411
UT WOS:A1990EE41100011
PM 2269319
DA 2022-10-25
ER

PT J
AU PORTELA, JM
   CARRILLO, HJ
   BUENO, J
   RAMIREZGUERRERO, A
   GUTIERREZ, S
AF PORTELA, JM
   CARRILLO, HJ
   BUENO, J
   RAMIREZGUERRERO, A
   GUTIERREZ, S
TI PERIOPERATIVE MANAGEMENT OF PATIENTS WITH MYASTHENIA-GRAVIS UNDERGOING
   THYMECTOMY
SO REVISTA DE INVESTIGACION CLINICA-CLINICAL AND TRANSLATIONAL
   INVESTIGATION
LA Spanish
DT Article
C1 INST NACL NUTR SALVADOR ZUBIRAN, DEPT MED CRIT, VASCO QUIROGA 15, MEXICO CITY 14000, DF, MEXICO.
NR 0
TC 1
Z9 1
U1 0
U2 0
PU INST NACIONAL NUTRICION
PI MEXICO
PA VASCO DE QUIROZA 15, COLONIA SECCION XVI, TLALPAN, MEXICO 14000 D F,
   MEXICO
SN 2385-3956
J9 REV INVEST CLIN
JI Rev. Investig. Clin.
PD JUL-SEP
PY 1988
VL 40
IS 3
BP 217
EP 221
PG 5
WC Medicine, General & Internal
WE Science Citation Index Expanded (SCI-EXPANDED)
SC General & Internal Medicine
GA R1496
UT WOS:A1988R149600001
PM 3217610
DA 2022-10-25
ER

PT J
AU LEFVERT, AK
AF LEFVERT, AK
TI ANTI-ACETYLCHOLINE RECEPTOR ANTIBODY RELATED IDIOTYPES IN
   MYASTHENIA-GRAVIS
SO JOURNAL OF AUTOIMMUNITY
LA English
DT Article
C1 KAROLINSKA HOSP,DEPT INTERNAL MED,S-10401 STOCKHOLM 60,SWEDEN.
CR BONA CA, 1984, FUNDAMENTAL IMMUNOLO, P577
   Colvin R B, 1985, Concepts Immunopathol, V1, P133
   DRACHMAN DB, 1981, ANNU REV NEUROSCI, V4, P195, DOI 10.1146/annurev.ne.04.030181.001211
   GALFRE G, 1977, NATURE, V266, P550, DOI 10.1038/266550a0
   LANG B, 1985, CLIN EXP IMMUNOL, V60, P637
   LEFVERT AK, 1982, EUR J IMMUNOL, V12, P790, DOI 10.1002/eji.1830120917
   LEFVERT AK, 1981, ANN NY ACAD SCI, V377, P125, DOI 10.1111/j.1749-6632.1981.tb33728.x
   LEFVERT AK, 1984, SCAND J IMMUNOL, V19, P485, DOI 10.1111/j.1365-3083.1984.tb00958.x
   LEFVERT AK, 1978, J NEUROL NEUROSUR PS, V41, P394, DOI 10.1136/jnnp.41.5.394
   LEFVERT AK, 1978, SCAND J IMMUNOL, V8, P525
   LEFVERT AK, 1981, SCAND J IMMUNOL, V13, P493, DOI 10.1111/j.1365-3083.1981.tb00161.x
   LEFVERT AK, 1985, CONCEPTS IMMUNOPATHO, V3, P285
   LENNON VA, 1981, ANN NY ACAD SCI, V377, P77, DOI 10.1111/j.1749-6632.1981.tb33725.x
   OOSTERHUIS HJG, 1964, J NEUROL SCI, V1, P512, DOI 10.1016/0022-510X(64)90171-6
   PAUL WE, 1982, IMMUNOL TODAY, V3, P230, DOI 10.1016/0167-5699(82)90006-8
   ROSEN A, 1979, LKB317 APPL NOT
   SCHWARTZ M, 1978, NATURE, V273, P543, DOI 10.1038/273543a0
   SEYBOLD ME, 1981, ANN NY ACAD SCI, V377, P292, DOI 10.1111/j.1749-6632.1981.tb33739.x
   WALLER M, 1968, IMMUNOCHEMISTRY, V5, P577, DOI 10.1016/0019-2791(68)90093-1
NR 19
TC 9
Z9 9
U1 0
U2 0
PU ACADEMIC PRESS LTD
PI LONDON
PA 24-28 OVAL RD, LONDON, ENGLAND NW1 7DX
SN 0896-8411
J9 J AUTOIMMUN
JI J. Autoimmun.
PD FEB
PY 1988
VL 1
IS 1
BP 63
EP 72
DI 10.1016/0896-8411(88)90077-7
PG 10
WC Immunology
WE Science Citation Index Expanded (SCI-EXPANDED)
SC Immunology
GA T9974
UT WOS:A1988T997400005
PM 3267109
DA 2022-10-25
ER

PT J
AU Prakash, KM
   Ratnagopal, P
   Puvanendran, K
   Lo, YL
AF Prakash, K. M.
   Ratnagopal, P.
   Puvanendran, K.
   Lo, Y. L.
TI Mycophenolate mofetil - as an adjunctive immuno suppressive therapy in
   refractory myasthenia gravis: The Singapore experience
SO JOURNAL OF CLINICAL NEUROSCIENCE
LA English
DT Article
DE mycophenolate mofetil; myasthenia gravis
AB We report our experience, using mycophenolate mofetil (MyM) as an adjunctive immuno suppressive therapy in patients with severe, refractory and high dose steroid-dependant myasthenia gravis (MG). Five patients were commenced on MyM in addition to other immunosuppressive therapies. All had significant clinical improvement and no subsequent myasthenic crisis requiring intensive care unit admission. MyM was well tolerated and no serious adverse effects were observed. MyM is an effective adjunctive therapy for the treatment of severe, refractory and steroid-dependant MG in our experience. (C) 2005 Elsevier Ltd. All rights reserved.
C1 Singapore Gen Hosp, Dept Neurol, Natl Inst Neurosci, Singapore 169608, Singapore.
RP Prakash, KM (corresponding author), Singapore Gen Hosp, Dept Neurol, Natl Inst Neurosci, SGH Campus,Block 6 Level 8,Outram Rd, Singapore 169608, Singapore.
EM gnrpk@sgh.com.sg
CR Allison AC, 1996, CLIN TRANSPLANT, V10, P77
   ALLISON AC, 1994, TRANSPLANT P, V26, P3205
   Behrend M, 1996, CLIN NEPHROL, V45, P336
   Chaudhry V, 2001, NEUROLOGY, V56, P94, DOI 10.1212/WNL.56.1.94
   Ciafaloni E, 2000, NEUROLOGY, V55, P448, DOI 10.1212/WNL.55.3.448
   Ciafaloni E, 2001, NEUROLOGY, V56, P97, DOI 10.1212/WNL.56.1.97
   DANOVITCH GM, 1995, KIDNEY INT, V48, pS93
   GRINYO J, 1995, LANCET, V345, P1321
   Haberal M, 2002, ARTIF ORGANS, V26, P778, DOI 10.1046/j.1525-1594.2002.07070.x
   Hauser RA, 1998, NEUROLOGY, V51, P912, DOI 10.1212/WNL.51.3.912-a
   HOHLFELD R, 1988, NEUROLOGY, V38, P258, DOI 10.1212/WNL.38.2.258
   Levin N, 2005, CLIN NEUROPHARMACOL, V28, P152, DOI 10.1097/01.wnf.0000167361.35294.da
   Meriggioli MN, 2003, ANN NY ACAD SCI, V998, P494, DOI 10.1196/annals.1254.064
   Schneider C, 2001, EUR NEUROL, V46, P79, DOI 10.1159/000050768
   SOLLINGER HW, 1995, TRANSPLANTATION, V60, P225, DOI 10.1097/00007890-199508000-00003
   SOLLINGER HW, 1995, KIDNEY INT, V48, pS14
   Vernino S, 2005, NEUROLOGY, V65, P639, DOI 10.1212/01.wnl.0000173031.56429.04
NR 17
TC 5
Z9 7
U1 0
U2 0
PU ELSEVIER SCI LTD
PI OXFORD
PA THE BOULEVARD, LANGFORD LANE, KIDLINGTON, OXFORD OX5 1GB, OXON, ENGLAND
SN 0967-5868
EI 1532-2653
J9 J CLIN NEUROSCI
JI J. Clin. Neurosci.
PD MAR
PY 2007
VL 14
IS 3
BP 278
EP 281
DI 10.1016/j.jocn.2005.12.008
PG 4
WC Clinical Neurology; Neurosciences
WE Science Citation Index Expanded (SCI-EXPANDED)
SC Neurosciences & Neurology
GA 139MK
UT WOS:000244435800018
PM 16597503
DA 2022-10-25
ER

PT J
AU Machens, A
   Busch, C
   Emskotter, T
   Izbicki, JR
AF Machens, A
   Busch, C
   Emskotter, T
   Izbicki, JR
TI Morbidity after transsternal thymectomy for myasthenia gravis: A
   changing perspective?
SO THORACIC AND CARDIOVASCULAR SURGEON
LA English
DT Article
DE myasthenia gravis; transsternal thymectomy; morbidity and mortality;
   complication
ID TRANS-CERVICAL THYMECTOMY; THORACOSCOPIC THYMECTOMY
AB A detailed assessment of recent changes in morbidity and mortality after transsternal thymectomy for myasthenia gravis is pending. To this end, a retrospective analysis was carried out of morbidity and mortality rates in 125 patients subjected to transsternal thymectomy for myasthenia gravis in the periods 1976-85 (1(st) decade) and 1986-95 (2(nd) decade). Composition of patients did not change much over time, except for more concomitant preoperative disease in the second decade (p = 0.001). None the less, complication rates were not higher, nor did the pattern of complications alter. Mortality was nil in both decades. There was no difference over the decades as to length of ventilation, intensive care treatment, or overall hospitalization. Most complications did not reveal a monocausal relationship, suggesting that a combination of risk factors was implicated. Futher reductions in future morbidity rates after transsternal thymectomy for myasthenia gravis seem unlikely as patient preoperative state is unlikely to improve. In the light of the deteriorating preoperative patient condition, constant postoperative morbidity rates indicate that patient care has in fact improved.
C1 Univ Halle Wittenberg, Klin Allgemeinchirurg, Dept Surg, D-06097 Halle, Germany.
   Univ Halle Wittenberg, Dept Neurol, D-06097 Halle, Germany.
RP Machens, A (corresponding author), Univ Halle Wittenberg, Klin Allgemeinchirurg, Dept Surg, Ernst Grube Str 40, D-06097 Halle, Germany.
CR ANDERSEN M, 1986, SCAND J THORAC CARD, V20, P233, DOI 10.3109/14017438609105930
   ASHOUR M, 1995, J THORAC CARDIOV SUR, V109, P632, DOI 10.1016/S0022-5223(95)70343-8
   BLOSSOM GB, 1993, ARCH SURG-CHICAGO, V128, P855
   Busch C, 1996, ANN SURG, V224, P225, DOI 10.1097/00000658-199608000-00017
   COOPER JD, 1988, ANN THORAC SURG, V45, P242, DOI 10.1016/S0003-4975(10)62457-5
   DEFILIPPI VJ, 1994, ANN THORAC SURG, V57, P194, DOI 10.1016/0003-4975(94)90394-8
   Detterbeck FC, 1996, ANN THORAC SURG, V62, P242, DOI 10.1016/0003-4975(96)00202-0
   FRIST WH, 1994, ANN THORAC SURG, V57, P334, DOI 10.1016/0003-4975(94)90993-8
   HEISER JC, 1982, ARCH SURG-CHICAGO, V117, P533
   JARETZKI A, 1988, J THORAC CARDIOV SUR, V95, P747
   JARETZKI A, 1977, ANN THORAC SURG, V24, P120, DOI 10.1016/S0003-4975(10)63720-4
   KAY R, 1994, J NEUROL SCI, V126, P84, DOI 10.1016/0022-510X(94)90098-1
   Maggi G, 1989, Eur J Cardiothorac Surg, V3, P504, DOI 10.1016/1010-7940(89)90109-7
   MASAOKA A, 1982, NEUROLOGY, V32, P83, DOI 10.1212/WNL.32.1.83
   NUSSBAUM MS, 1992, SURGERY, V112, P681
   OSSERMAN KE, 1958, MYASTHENIA GRAVIS, P00079
   OWENS WD, 1978, ANESTHESIOLOGY, V49, P239, DOI 10.1097/00000542-197810000-00003
   SABBAGH MN, 1995, MUSCLE NERVE, V18, P1475, DOI 10.1002/mus.880181220
   SPATH G, 1987, THORAC CARDIOV SURG, V35, P283, DOI 10.1055/s-2007-1020248
   YIM APC, 1995, CHEST, V108, P1440, DOI 10.1378/chest.108.5.1440
NR 20
TC 8
Z9 8
U1 0
U2 1
PU GEORG THIEME VERLAG
PI STUTTGART
PA P O BOX 30 11 20, D-70451 STUTTGART, GERMANY
SN 0171-6425
J9 THORAC CARDIOV SURG
JI Thorac. Cardiovasc. Surg.
PD FEB
PY 1998
VL 46
IS 1
BP 37
EP 40
DI 10.1055/s-2007-1010182
PG 4
WC Cardiac & Cardiovascular Systems; Respiratory System; Surgery
WE Science Citation Index Expanded (SCI-EXPANDED)
SC Cardiovascular System & Cardiology; Respiratory System; Surgery
GA ZC614
UT WOS:000072599100008
PM 9554047
DA 2022-10-25
ER

PT J
AU WAKATA, N
   KAWAMURA, Y
   KOBAYASHI, M
   ARAKI, Y
   KINOSHITA, M
AF WAKATA, N
   KAWAMURA, Y
   KOBAYASHI, M
   ARAKI, Y
   KINOSHITA, M
TI INTERMITTENT LONG-TERM ADRENOCORTICOSTEROID TREATMENT OF
   MYASTHENIA-GRAVIS
SO JOURNAL OF NEUROLOGY
LA English
DT Article
DE MYASTHENIA GRAVIS; STEROID DEPENDENCY; ADRENOCORTICOSTEROID;
   INTERMITTENT STEROID ADMINISTRATION
ID ALTERNATE-DAY PREDNISONE
AB It is widely accepted that a long-term, alternate-day administration of adrenal corticosteroids after thymectomy is one of the most effective treatments of myasthenia gravis.  However, some patients with myasthenia gravis show a tendency to develop steroid dependency, and require extremely prolonged administration of fairly high doses of steroids.  Various types of adverse reactions to steroids are likely to occur in such cases.  To avoid this, intermittent, single-dose administration of steroids was performed on a trial basis in the present study.  Prednisolone, in doses of 50-100 mg, was given once every 3-7 days in three steroid-dependent myasthenic patients, in one case for up to 6 years.  The effects of the intermittent treatment were as good as, and adverse effects less frequently found than in single-dose, alternate-day administration.
RP WAKATA, N (corresponding author), TOHO UNIV,DEPT INTERNAL MED 4,2-17-6 OOHASHI,MEGURO KU,TOKYO 153,JAPAN.
CR AXELROD L, 1976, MEDICINE, V55, P39, DOI 10.1097/00005792-197601000-00003
   JACOBSON ME, 1971, POSTGRAD MED, V49, P181, DOI 10.1080/00325481.1971.11696519
   SCOPPETTA C, 1978, J NEUROL, V222, P11
   SEYBOLD ME, 1974, NEW ENGL J MED, V290, P81, DOI 10.1056/NEJM197401102900204
   WARMOLTS JR, 1970, LANCET, V2, P1198
   WARMOLTS JR, 1972, NEW ENGL J MED, V286, P17, DOI 10.1056/NEJM197201062860104
NR 6
TC 2
Z9 2
U1 0
U2 2
PU SPRINGER VERLAG
PI NEW YORK
PA 175 FIFTH AVE, NEW YORK, NY 10010
SN 0340-5354
J9 J NEUROL
JI J. Neurol.
PY 1991
VL 238
IS 1
BP 16
EP 18
DI 10.1007/BF00319703
PG 3
WC Clinical Neurology
WE Science Citation Index Expanded (SCI-EXPANDED)
SC Neurosciences & Neurology
GA FB978
UT WOS:A1991FB97800004
PM 2030367
DA 2022-10-25
ER

PT J
AU Luther, C
   Poeschel, S
   Varga, M
   Melms, A
   Tolosa, E
AF Luther, C
   Poeschel, S
   Varga, M
   Melms, A
   Tolosa, E
TI Decreased frequency of intrathymic regulatory T cells in patients with
   myasthenia-associated thymoma
SO JOURNAL OF NEUROIMMUNOLOGY
LA English
DT Article
DE myasthenia gravis; regulatory T cells; thymus
ID ACETYLCHOLINE-RECEPTOR; THYMUS; GRAVIS; BLOOD; MECHANISM; CD4(+); ADULT;
   CORD
AB Naturally occurring CD4(+)CD25(+) regulatory T cells (Treg) are essential for the control of unwanted autoimmune responses. In this study, we analysed their frequency in peripheral blood and in the thymus/thymomas of patients with myasthenia gravis (MG). We found a marked decrease in the number of CD4(+)CD25(+) thymocytes in MG-associated thymomas, but no differences in the peripheral compartment, suggesting that the thymic development of Treg might be impaired in these patients. (C) 2005 Elsevier B.V. All rights reserved.
C1 Univ Tubingen Hosp, Dept Gen Neurol, Hertie Inst Clin Brain Res, D-72076 Tubingen, Germany.
RP Tolosa, E (corresponding author), Univ Tubingen Hosp, Dept Gen Neurol, Hertie Inst Clin Brain Res, Otfried Muller Str 27, D-72076 Tubingen, Germany.
EM eva.tolosa@uni-tuebingen.de
RI Tolosa, Eva/S-3454-2016
CR Buckley C, 2001, ANN NEUROL, V50, P64, DOI 10.1002/ana.1017
   Cao D, 2003, EUR J IMMUNOL, V33, P215, DOI 10.1002/immu.200390024
   Hoffacker V, 2000, BLOOD, V96, P3872, DOI 10.1182/blood.V96.12.3872.h8003872_3872_3879
   Hori S, 2003, SCIENCE, V299, P1057, DOI 10.1126/science.1079490
   Kadota Y, 2000, CLIN EXP IMMUNOL, V121, P59, DOI 10.1046/j.1365-2249.2000.01256.x
   Kukreja A, 2002, J CLIN INVEST, V109, P131, DOI 10.1172/JCI200213605
   MELMS A, 1992, ANN NEUROL, V31, P311, DOI 10.1002/ana.410310314
   MELMS A, 1988, J CLIN INVEST, V81, P902, DOI 10.1172/JCI113401
   Nenninger R, 1998, LAB INVEST, V78, P743
   NEWSOMDAVIS J, 1981, NEW ENGL J MED, V305, P1313, DOI 10.1056/NEJM198111263052203
   SAKAGUCHI S, 1995, J IMMUNOL, V155, P1151
   Seddon B, 2000, IMMUNOL TODAY, V21, P95, DOI 10.1016/S0167-5699(99)01559-5
   Viglietta V, 2004, J EXP MED, V199, P971, DOI 10.1084/jem.20031579
   Vincent A, 2002, NAT REV IMMUNOL, V2, P797, DOI 10.1038/nri916
   Wing K, 2002, IMMUNOLOGY, V106, P190, DOI 10.1046/j.1365-2567.2002.01412.x
   Wing K, 2003, EUR J IMMUNOL, V33, P579, DOI 10.1002/eji.200323701
NR 16
TC 37
Z9 45
U1 0
U2 3
PU ELSEVIER SCIENCE BV
PI AMSTERDAM
PA PO BOX 211, 1000 AE AMSTERDAM, NETHERLANDS
SN 0165-5728
EI 1872-8421
J9 J NEUROIMMUNOL
JI J. Neuroimmunol.
PD JUL
PY 2005
VL 164
IS 1-2
BP 124
EP 128
DI 10.1016/j.jneuroim.2005.03.011
PG 5
WC Immunology; Neurosciences
WE Science Citation Index Expanded (SCI-EXPANDED)
SC Immunology; Neurosciences & Neurology
GA 944XM
UT WOS:000230464400014
PM 15923045
DA 2022-10-25
ER

PT J
AU Al-Salihi, AR
   Karem, AMA
AF Al-Salihi, AR
   Karem, AMA
TI Carboxylesterase activity in the motor end plate of patients with
   myasthenia gravis
SO MEDICAL SCIENCE RESEARCH
LA English
DT Article
DE carboxylesterase; thymectomy; myasthenia gravis; thymoma
AB We have studied the histochemical activity of carboxylesterase in the motor end plates of patients with myasthenia gravis. High activity was detected in those of type II muscle fibres. Motor end plates appeared elongated and convoluted in patients who had the syndrome of the disease for 1 year or more. Morphological changes in the muscle fibres were pronounced in patients with thymoma. Carboxylesterase seems to play a role in the disease process affecting type II fibres. Early thymectomy is advisable before muscle fibres become extensively damaged. (C) 1998 Lippincott-Raven Publishers.
C1 Saddam Coll Med, Dept Human Anat, Baghdad, Iraq.
   Saddam Coll Med, Dept Neurol, Baghdad, Iraq.
RP Al-Salihi, AR (corresponding author), Saddam Coll Med, Dept Human Anat, Baghdad POB 14222, Baghdad, Iraq.
CR ALAZZAWI H, 1990, KUFA MED J, V2, P121
   BENDER A, 1976, NEUROLOGY, V26, P4477
   BRODY I, 1964, ARCH NEUROL-CHICAGO, V11, P345
   CAMPHELL H, 1990, BRAIN, V23, P227
   COERS C, 1976, ANN NY ACAD SCI, V274, P6, DOI 10.1111/j.1749-6632.1976.tb47672.x
   COERS C, 1981, DISORDERS VOLUNTARY, P255
   DEIMLING O, 1978, HISTOCHEM J, V8, P215
   KAREM AA, 1993, J FAC MED BAGHDAD, V35, P505
   Pearse A. G. E., 1972, HISTOCHEMISTRY THEOR, V2, P761
   WHITE MG, 1985, HISTOCHEM J, V17, P819, DOI 10.1007/BF01003317
NR 10
TC 0
Z9 0
U1 0
U2 0
PU LIPPINCOTT WILLIAMS & WILKINS
PI PHILADELPHIA
PA 227 EAST WASHINGTON SQ, PHILADELPHIA, PA 19106 USA
SN 0269-8951
J9 MED SCI RES
JI Med. Sci. Res.
PD APR
PY 1998
VL 26
IS 4
BP 231
EP 233
PG 3
WC Medicine, Research & Experimental
WE Science Citation Index Expanded (SCI-EXPANDED)
SC Research & Experimental Medicine
GA ZN947
UT WOS:000073699500005
DA 2022-10-25
ER

PT J
AU ANDERSEN, M
   JORGENSEN, J
   VEJLSTED, H
   CLAUSEN, PP
AF ANDERSEN, M
   JORGENSEN, J
   VEJLSTED, H
   CLAUSEN, PP
TI TRANS-CERVICAL THYMECTOMY IN PATIENTS WITH NONTHYMOMATOUS
   MYASTHENIA-GRAVIS
SO SCANDINAVIAN JOURNAL OF THORACIC AND CARDIOVASCULAR SURGERY
LA English
DT Article
C1 ODENSE UNIV HOSP,DEPT PATHOL,DK-5000 ODENSE,DENMARK.
RP ANDERSEN, M (corresponding author), ODENSE UNIV HOSP,DEPT THORAC & CARDIOVASC SURG,DK-5000 ODENSE,DENMARK.
CR AUSTIN EH, 1983, ANN THORAC SURG, V35, P548, DOI 10.1016/S0003-4975(10)60432-8
   Blalock A, 1941, J AMER MED ASSOC, V117, P1529, DOI 10.1001/jama.1941.02820440037009
   BUCKBERG DG, 1967, J THORAC CARDIOVASC, V53, P401
   BUCKINGHAM JM, 1976, ANN SURG, V184, P453, DOI 10.1097/00000658-197610000-00008
   CLARK RE, 1980, J THORAC CARDIOV SUR, V80, P696
   COHN HE, 1974, J THORAC CARDIOV SUR, V68, P876
   EDEN RD, 1983, OBSTET GYNECOL, V62, P328, DOI 10.1097/00006250-198309000-00013
   GROB D, 1981, ANN NY ACAD SCI, V377, P652, DOI 10.1111/j.1749-6632.1981.tb33764.x
   HEISER JC, 1982, ARCH SURG-CHICAGO, V117, P533
   HENZE A, 1984, SCAND J THORAC CARD, V18, P235, DOI 10.3109/14017438409109897
   KARK AE, 1971, BRIT J SURG, V58, P23
   MASAOKA A, 1982, NEUROLOGY, V32, P83, DOI 10.1212/WNL.32.1.83
   PAPATESTAS AE, 1981, ANN NY ACAD SCI, V377, P766, DOI 10.1111/j.1749-6632.1981.tb33774.x
   PAPATESTAS AE, 1975, SURG GYNECOL OBSTET, V140, P535
   PERLO VP, 1967, NEUROLOGY, V16, P431
NR 15
TC 1
Z9 1
U1 0
U2 0
PU SCANDINAVIAN UNIVERSITY PRESS
PI OSLO
PA PO BOX 2959 TOYEN, JOURNAL DIVISION CUSTOMER SERVICE, N-0608 OSLO,
   NORWAY
SN 0036-5580
J9 SCAND J THORAC CARD
JI Scand. J. Thorac. Cardiovasc. Surg.
PY 1986
VL 20
IS 3
BP 233
EP 235
DI 10.3109/14017438609105930
PG 3
WC Cardiac & Cardiovascular Systems; Surgery
WE Science Citation Index Expanded (SCI-EXPANDED)
SC Cardiovascular System & Cardiology; Surgery
GA F1275
UT WOS:A1986F127500008
PM 3810092
DA 2022-10-25
ER

PT J
AU GILHUS, NE
   AARLI, JA
   JANZEN, RWC
   OTTO, HF
   MATRE, R
AF GILHUS, NE
   AARLI, JA
   JANZEN, RWC
   OTTO, HF
   MATRE, R
TI SKELETAL-MUSCLE ANTIBODIES IN THYMOMA PATIENTS WITHOUT MYASTHENIA-GRAVIS
SO ACTA NEUROLOGICA SCANDINAVICA
LA English
DT Article
C1 UNIV BERGEN,SCH MED,BROEGELMANN RES LAB MICROBIOL,N-5014 BERGEN,NORWAY.
   UNIV HAMBURG,DEPT NEUROL,D-2000 HAMBURG 13,FED REP GER.
   UNIV HEIDELBERG,DEPT PATHOL,D-6900 HEIDELBERG,FED REP GER.
RP GILHUS, NE (corresponding author), UNIV BERGEN,DEPT NEUROL,N-5014 BERGEN,NORWAY.
CR AARLI JA, 1981, J NEUROIMMUNOL, V1, P421, DOI 10.1016/0165-5728(81)90021-7
   CUENOUD S, 1980, NEUROLOGY, V30, P201, DOI 10.1212/WNL.30.2.201
   DALAKAS MC, 1983, NEUROLOGY, V33, P144, DOI 10.1212/WNL.33.2.144
   GILHUS NE, 1983, ACTA NEUROL SCAND, V68, P328, DOI 10.1111/j.1600-0404.1983.tb04840.x
   GILHUS NE, 1984, NEUROLOGY
   LEFVERT AK, 1978, J NEUROL NEUROSUR PS, V41, P394, DOI 10.1136/jnnp.41.5.394
   LIMBURG PC, 1983, J NEUROL SCI, V58, P357, DOI 10.1016/0022-510X(83)90095-3
   LISAK RP, 1982, MYASTHENIA GRAVIS
NR 8
TC 3
Z9 3
U1 0
U2 1
PU MUNKSGAARD INT PUBL LTD
PI COPENHAGEN
PA 35 NORRE SOGADE, PO BOX 2148, DK-1016 COPENHAGEN, DENMARK
SN 0001-6314
J9 ACTA NEUROL SCAND
JI Acta Neurol. Scand.
PY 1984
VL 69
SU 98
BP 212
EP 213
PG 2
WC Clinical Neurology
WE Science Citation Index Expanded (SCI-EXPANDED)
SC Neurosciences & Neurology
GA TB948
UT WOS:A1984TB94800069
DA 2022-10-25
ER

PT J
AU ENGEL, WK
   LICHTER, AS
   DALAKAS, MC
AF ENGEL, WK
   LICHTER, AS
   DALAKAS, MC
TI SPLENIC AND TOTAL-BODY IRRADIATION TREATMENT OF MYASTHENIA-GRAVIS
SO ANNALS OF THE NEW YORK ACADEMY OF SCIENCES
LA English
DT Article
C1 NIH,DEPT RADIAT THERAPY,BETHESDA,MD 20205.
   VET ADM MED CTR,DEPT NEUROSCI,E ORANGE,NJ 07019.
RP ENGEL, WK (corresponding author), NIH,NEUROMUSCULAR DIS SECT,BETHESDA,MD 20205, USA.
CR ANDERSON R, 1977, J IMMUNOL, V118, P119
   ASKANAS V, 1981, NEUROLOGY
   BAAR AJM, 1977, DERMATOLOGICA, V154, P317
   BARAL E, 1977, INT J RADIAT ONCOL, V2, P289, DOI 10.1016/0360-3016(77)90087-6
   BENNDER AN, 1976, NEUROLOGY, V26, P477
   BERGSAGEL DE, 1971, BMJ-BRIT MED J, V2, P325, DOI 10.1136/bmj.2.5757.325-a
   CARABELL SC, 1979, CANCER, V43, P994, DOI 10.1002/1097-0142(197903)43:3<994::AID-CNCR2820430331>3.0.CO;2-0
   CHAFFEY JT, 1977, CANCER TREAT REP, V61, P1149
   COOK JD, 1978, ANN NEUROL, V3, P166, DOI 10.1002/ana.410030213
   COURTBROWN WM, 1965, BRIT MED J, V46, P1327
   DAILEY MO, 1980, NEW ENGL J MED, V302, P215, DOI 10.1056/NEJM198001243020406
   DALAKAS MC, 1981, ANN NEUROL, V10, P45, DOI 10.1002/ana.410100109
   DALAKAS MC, 1981, ANN NEUROL, V9, P134, DOI 10.1002/ana.410090719
   DALAKAS MC, 1980, NEUROLOGY, V30, P864, DOI 10.1212/WNL.30.8.864
   DALAKAS MC, 1980, ARCH NEUROL-CHICAGO, V37, P637, DOI 10.1001/archneur.1980.00500590061010
   DALAKAS MC, 1980, N ENGL J MED, P1092
   DEVIVO DC, 1970, J NEUROL NEUROSUR PS, V33, P62, DOI 10.1136/jnnp.33.1.62
   EICHNER ER, 1979, AM J MED, V66, P311, DOI 10.1016/0002-9343(79)90554-0
   ENGEL W, UNPUB
   ENGEL WK, 1976, ANN NY ACAD SCI, V274, P623, DOI 10.1111/j.1749-6632.1976.tb47720.x
   ENGEL WK, 1971, ANN NY ACAD SCI, V183, P72, DOI 10.1111/j.1749-6632.1971.tb30743.x
   ENGEL WK, 1977, LANCET, V1, P1310
   ENGEL WK, 1980, NEUROLOGY, V30, P389
   ENGEL WK, 1974, ANN INTERN MED, V81, P225, DOI 10.7326/0003-4819-81-2-225
   ENGEL WK, 1972, T AM NEUROL ASSOC, V97, P272
   ENGEL WK, 1971, EXCERPTA MED INT C S, V237, P59
   FUKS Z, 1976, J CLIN INVEST, V58, P803, DOI 10.1172/JCI108532
   HOPPE RT, 1977, CANCER, V40, P2071, DOI 10.1002/1097-0142(197711)40:5<2071::AID-CNCR2820400513>3.0.CO;2-V
   JARETZKI A, 1978, T AM NEUROL ASSOC, V103, P288
   JOHNSON RE, 1977, CLIN HAEMATOL, V6, P237
   Kaplan HS, 1972, HODGKINS DISEASE
   KITCHENS CS, 1977, AM J MED SCI, V274, P303, DOI 10.1097/00000441-197711000-00009
   LINOS A, 1980, NEW ENGL J MED, V302, P1101, DOI 10.1056/NEJM198005153022001
   PETRINI B, 1977, CLIN EXP IMMUNOL, V29, P36
   PRUSEK W, 1979, ARCH IMMUNOL THER EX, V27, P59
   Rosai J, 1976, TUMORS THYMUS, VSecond
   ROSTOM AY, 1977, EUR J CANCER, V13, P1241, DOI 10.1016/0014-2964(77)90031-7
   SEYDEL HG, 1975, CANCER, V35, P1641, DOI 10.1002/1097-0142(197506)35:6<1641::AID-CNCR2820350625>3.0.CO;2-J
   STUMP WJ, 1978, NEUROLOGY, V28, P372
   VANDERGELD H, 1966, ANN NY ACAD SCI, V135, P631
   WALDMAN JD, 1977, J PEDIATR-US, V90, P555, DOI 10.1016/S0022-3476(77)80365-X
   WARMOLTS JR, 1970, LANCET, V2, P1198
   WARMOLTS JR, 1972, NEW ENGL J MED, V286, P17, DOI 10.1056/NEJM197201062860104
   WASSERMAN J, 1978, J CLIN LAB IMMUNOL, V1, P147
   WHANGPENG J, 1979, CANCER, V44, P1592, DOI 10.1002/1097-0142(197911)44:5<1592::AID-CNCR2820440509>3.0.CO;2-A
   ZIPPIN C, 1971, CANCER-AM CANCER SOC, V28, P937, DOI 10.1002/1097-0142(1971)28:4<937::AID-CNCR2820280416>3.0.CO;2-0
   1980, LANCET, P837
NR 47
TC 16
Z9 17
U1 0
U2 0
PU NEW YORK ACAD SCIENCES
PI NEW YORK
PA 2 E 63RD ST, NEW YORK, NY 10021
SN 0077-8923
J9 ANN NY ACAD SCI
JI Ann.NY Acad.Sci.
PY 1981
VL 377
IS DEC
BP 744
EP 754
DI 10.1111/j.1749-6632.1981.tb33772.x
PG 11
WC Multidisciplinary Sciences
WE Science Citation Index Expanded (SCI-EXPANDED)
SC Science & Technology - Other Topics
GA NE127
UT WOS:A1981NE12700053
PM 7041759
DA 2022-10-25
ER

PT J
AU MARET, G
   GAMONDES, JP
AF MARET, G
   GAMONDES, JP
TI THYMECTOMY FOR MYASTHENIA-GRAVIS WITHOUT THYMOMA - LONG-TERM RESULTS
SO SEMAINE DES HOPITAUX
LA French
DT Article
RP MARET, G (corresponding author), HOP CARDIO VASC & PNEUMOL,F-69003 LYON,FRANCE.
CR BOLOOKI H, 1978, J THORAC CARDIOV SUR, V75, P754
   Garde A, 1969, Lyon Med, V222, P983
   MARET G, 1979, LYON CHIR, V75, P11
   PERLO VP, 1966, NEUROLOGY, V16, P431, DOI 10.1212/WNL.16.5.431
NR 4
TC 1
Z9 1
U1 0
U2 0
PU EXPANSION SCI FRANCAISE
PI PARIS
PA 31 BLVD LATOUR MAUBOURG, 75007 PARIS, FRANCE
SN 0037-1777
J9 SEM HOP PARIS
JI Sem. Hop.
PY 1980
VL 56
IS 37-3
BP 1519
EP 1522
PG 4
WC Medicine, General & Internal
WE Science Citation Index Expanded (SCI-EXPANDED)
SC General & Internal Medicine
GA KM045
UT WOS:A1980KM04500016
PM 6254174
DA 2022-10-25
ER

PT J
AU PIRSKANEN, R
AF PIRSKANEN, R
TI GENETIC ASSOCIATIONS BETWEEN MYASTHENIA-GRAVIS AND HL-A SYSTEM
SO JOURNAL OF NEUROLOGY NEUROSURGERY AND PSYCHIATRY
LA English
DT Article
C1 UNIV CENT HOSP,DEPT NEUROL,HELSINKI,FINLAND.
CR ALPERT LI, 1972, AM J CLIN PATHOL, V58, P647
   ARMSTRONG RM, 1973, NEUROLOGY, V23, P1078, DOI 10.1212/WNL.23.10.1078
   BEHAN PO, 1973, LANCET, V2, P1033
   BODMER WF, 1972, HISTOCOMPATIBILITY T, P611
   BODMER WF, 1965, HISTOCOMPATIBILITY T, P141
   CEPPELLINI R, 1974, SEMIN HEMATOL, V11, P233
   DICK HM, 1974, J IMMUNOGENET, V1, P401
   FELTKAMP TE, 1974, BMJ-BRIT MED J, V1, P131, DOI 10.1136/bmj.1.5899.131
   FRITZE D, 1974, LANCET, V1, P240
   GEBHARD RL, 1973, LANCET, V2, P760
   GRUMET C, 1973, CLIN RES, V21, P493
   GRUMET FC, 1971, NEW ENGL J MED, V285, P193, DOI 10.1056/NEJM197107222850403
   KAAKINEN A, IN PRESS
   KOTT E, 1973, NEUROLOGY, V23, P374, DOI 10.1212/WNL.23.4.374
   KURLAND LT, 1961, MYASTHENIA GRAVIS, P307
   MACKAY IR, 1972, LANCET, V2, P793
   MCDEVITT HO, 1974, LANCET, V1, P1269
   NAMBA T, 1971, ARCH NEUROL-CHICAGO, V25, P49, DOI 10.1001/archneur.1971.00490010059009
   NAMBA T, 1969, NEUROLOGY, V19, P461, DOI 10.1212/WNL.19.5.461
   NAMBA T, 1969, ARCH NEUROL-CHICAGO, V21, P285, DOI 10.1001/archneur.1969.00480150075010
   NASTUK WL, 1959, AM J MED, V26, P394, DOI 10.1016/0002-9343(59)90248-7
   NERUP J, 1974, LANCET, V2, P864
[truncated: 762,286 more chars]
