# Supplementary material for: Knowledge mapping of global trends for myasthenia gravis development: A bibliometrics analysis
Source: Front Immunol. 2023 Mar 2;14:1132201. doi: 10.3389/fimmu.2023.1132201 (PMC10019893; doi:10.3389/fimmu.2023.1132201)
Supplement: Supplementary Material 2 — The Compressed package of text file with the 9,970 MG-related articles included. [file DataSheet_2.zip › download_2001-2500.txt]

FN Clarivate Analytics Web of Science
VR 1.0
PT J
AU DWYER, DS
   VAKIL, M
   BRADLEY, RJ
   OH, SJ
   KEARNEY, JF
AF DWYER, DS
   VAKIL, M
   BRADLEY, RJ
   OH, SJ
   KEARNEY, JF
TI A POSSIBLE CAUSE OF MYASTHENIA-GRAVIS - IDIOTYPIC NETWORKS INVOLVING
   BACTERIAL-ANTIGENS
SO ANNALS OF THE NEW YORK ACADEMY OF SCIENCES
LA English
DT Article
C1 UNIV ALABAMA, DEPT MICROBIOL, CELLULAR IMMUNOL UNIT, BIRMINGHAM, AL 35294 USA.
   UNIV ALABAMA, DEPT PSYCHIAT, NEUROSCI PROGRAM, BIRMINGHAM, AL 35294 USA.
RP DWYER, DS (corresponding author), UNIV ALABAMA, DEPT NEUROL, NEUROSCI PROGRAM, BIRMINGHAM, AL 35294 USA.
RI Kearney, John/GOV-3123-2022
CR AUGUSTIN A, 1976, EUR J IMMUNOL, V6, P497, DOI 10.1002/eji.1830060710
   BONA CA, 1982, J EXP MED, V156, P986, DOI 10.1084/jem.156.4.986
   CAZENAVE PA, 1977, P NATL ACAD SCI USA, V74, P5122, DOI 10.1073/pnas.74.11.5122
   DRACHMAN DB, 1978, NEW ENGL J MED, V298, P186, DOI 10.1056/NEJM197801262980404
   DRACHMAN DB, 1978, NEW ENGL J MED, V298, P136, DOI 10.1056/NEJM197801192980305
   DWYER DS, 1983, NATURE, V301, P611, DOI 10.1038/301611a0
   DWYER DS, 1986, J EXP MED, V164, P1310, DOI 10.1084/jem.164.4.1310
   DWYER DS, 1979, CLIN EXP IMMUNOL, V37, P448
   DWYER DS, 1984, IDIOTYPY BIOL MED, P347
   DWYER DS, 1986, IN PRESS ELICITATION
   EICHMANN K, 1975, EUR J IMMUNOL, V5, P661, DOI 10.1002/eji.1830051002
   HOLMBERG D, 1984, EUR J IMMUNOL, V14, P435, DOI 10.1002/eji.1830140510
   JERNE NK, 1974, ANN INST PASTEUR IMM, VC125, P373
   KEARNEY JF, 1981, EUR J IMMUNOL, V11, P877, DOI 10.1002/eji.1830111106
   KEARNEY JF, 1985, J IMMUNOL, V135, P3468
   KOHLER H, 1981, IMMUNOL TODAY, V2, P58, DOI 10.1016/0167-5699(81)90015-3
   LINDSTROM J, 1980, ANNU REV PHARMACOL, V20, P337, DOI 10.1146/annurev.pa.20.040180.002005
   PAUL WE, 1982, IMMUNOL TODAY, V3, P230, DOI 10.1016/0167-5699(82)90006-8
   PLOTZ PH, 1983, LANCET, V2, P824
   RIESEN WF, 1976, SCAND J IMMUNOL, V5, P383, DOI 10.1111/j.1365-3083.1976.tb00292.x
   VAKIL M, 1986, EUR J IMMUNOL, V16, P1151, DOI 10.1002/eji.1830160920
   YOUNT WJ, 1968, J EXP MED, V127, P633, DOI 10.1084/jem.127.3.633
NR 22
TC 6
Z9 6
U1 0
U2 0
PU WILEY
PI HOBOKEN
PA 111 RIVER ST, HOBOKEN 07030-5774, NJ USA
SN 0077-8923
J9 ANN NY ACAD SCI
JI Ann.NY Acad.Sci.
PD AUG 29
PY 1987
VL 505
BP 461
EP 471
DI 10.1111/j.1749-6632.1987.tb51316.x
PG 11
WC Multidisciplinary Sciences
WE Science Citation Index Expanded (SCI-EXPANDED)
SC Science & Technology - Other Topics
GA R6891
UT WOS:A1987R689100039
DA 2022-10-25
ER

PT J
AU SOHAL, GS
   LESHNER, RT
   SWIFT, TR
AF SOHAL, GS
   LESHNER, RT
   SWIFT, TR
TI MYASTHENIA-GRAVIS IMMUNOGLOBULIN AUGMENTS MOTOR NEURON SURVIVAL WITHOUT
   PRODUCING MUSCLE PARALYSIS
SO MUSCLE & NERVE
LA English
DT Article
C1 MED COLL GEORGIA,DEPT NEUROL,AUGUSTA,GA 30912.
RP SOHAL, GS (corresponding author), MED COLL GEORGIA,DEPT ANAT,AUGUSTA,GA 30912, USA.
CR BOYDSTON WR, 1979, BRAIN RES, V178, P403, DOI 10.1016/0006-8993(79)90702-9
   CREAZZO TL, 1979, EXP NEUROL, V66, P135, DOI 10.1016/0014-4886(79)90069-4
   CREAZZO TL, 1978, NEUR ABSTR, V4, P110
   CREAZZO TL, 1981, DEV NEUROSCI, V4, P324
   ENGEL AG, 1977, MAYO CLIN PROC, V52, P267
   FAMBROUGH DM, 1973, SCIENCE, V182, P293, DOI 10.1126/science.182.4109.293
   FULPIUS BW, 1980, P NATL ACAD SCI-BIOL, V77, P4326, DOI 10.1073/pnas.77.7.4326
   HAMBURGER V, 1975, J COMP NEUROL, V160, P535, DOI 10.1002/cne.901600408
   HOLLYDAY M, 1976, J COMP NEUROL, V170, P311, DOI 10.1002/cne.901700304
   IWU CW, 1978, J COMP NEUROL, V177, P33
   Konigsmark B., 1970, CONT RES METHOD NEUR, P315, DOI DOI 10.1007/978-3-642-85986-1_14
   LAING NG, 1978, J PHYSIOL-LONDON, V282, pP33
   LAMB, 1980, NATURE, V284, P347
   LAMB AH, 1979, DEV BIOL, V71, P8, DOI 10.1016/0012-1606(79)90078-2
   LANDMESSER L, 1974, J PHYSIOL-LONDON, V241, P715, DOI 10.1113/jphysiol.1974.sp010680
   LANDMESSER L, 1978, FED PROC, V37, P2016
   LINDSTROM JM, 1978, NEUROLOGY, V28, P130, DOI 10.1212/WNL.28.2.130
   MITTAG T, 1981, MUSCLE NERVE, V4, P16, DOI 10.1002/mus.880040105
   NARAYANAN CH, 1978, J EMBRYOL EXP MORPH, V44, P53
   OLEK AJ, 1980, NEUROSCIENCE, V5, P1557, DOI 10.1016/0306-4522(80)90020-2
   OLEK AJ, 1980, BRAIN RES, V181, P483
   OPPENHEIM RW, 1977, BRAIN RES, V125, P154, DOI 10.1016/0006-8993(77)90367-5
   PITTMAN R, 1979, J COMP NEUROL, V187, P425, DOI 10.1002/cne.901870210
   PITTMAN RH, 1978, NATURE, V271, P364, DOI 10.1038/271364a0
   PRESTIGE MC, 1970, NEUROSCIENCES 2ND ST, P73
   Rockstein M., 1973, DEV AGING NERVOUS SY, P19
   SOHAL GS, 1976, EXP NEUROL, V51, P684, DOI 10.1016/0014-4886(76)90191-6
   SOHAL GS, 1976, BRAIN RES, V113, P35, DOI 10.1016/0006-8993(76)90004-4
   SOHAL GS, 1977, EXP NEUROL, V54, P533, DOI 10.1016/0014-4886(77)90255-2
   STANLEY EF, 1978, SCIENCE, V200, P1285, DOI 10.1126/science.663610
   STONEY SD, 1978, EXP NEUROL, V62, P798, DOI 10.1016/0014-4886(78)90285-6
   TOYKA KV, 1975, SCIENCE, V190, P397, DOI 10.1126/science.1179220
   TOYKA KV, 1978, J NEUROL NEUROSUR PS, V41, P746, DOI 10.1136/jnnp.41.8.746
NR 33
TC 16
Z9 16
U1 0
U2 0
PU JOHN WILEY & SONS INC
PI NEW YORK
PA 605 THIRD AVE, NEW YORK, NY 10158-0012
SN 0148-639X
J9 MUSCLE NERVE
JI Muscle Nerve
PY 1983
VL 6
IS 2
BP 122
EP 127
DI 10.1002/mus.880060207
PG 6
WC Clinical Neurology; Neurosciences
WE Science Citation Index Expanded (SCI-EXPANDED)
SC Neurosciences & Neurology
GA QJ958
UT WOS:A1983QJ95800005
PM 6855796
DA 2022-10-25
ER

PT J
AU WIJERMANS, P
   OOSTERHUIS, HJGH
   ASTALDI, GCB
   SCHELLEKENS, PTA
   ASTALDI, A
AF WIJERMANS, P
   OOSTERHUIS, HJGH
   ASTALDI, GCB
   SCHELLEKENS, PTA
   ASTALDI, A
TI INFLUENCE OF ADULT THYMECTOMY ON IMMUNOCOMPETENCE IN PATIENTS WITH
   MYASTHENIA-GRAVIS
SO JOURNAL OF IMMUNOLOGY
LA English
DT Article
C1 UNIV AMSTERDAM, NETHERLANDS RED CROSS BLOOD TRANSFUS SERV, CENT LAB, AMSTERDAM 1004, NETHERLANDS.
   UNIV AMSTERDAM, EXPTL & CLIN IMMUNOL LAB, AMSTERDAM 1004, NETHERLANDS.
   STATE UNIV GRONINGEN HOSP, DEPT NEUROL, GRONINGEN, NETHERLANDS.
CR ADES EW, 1979, CELL IMMUNOL, V44, P179, DOI 10.1016/0008-8749(79)90038-8
   ADNER MM, 1964, NEW ENGL J MED, V271, P1327, DOI 10.1056/NEJM196412242712601
   ANDERSSON B, 1971, CELL IMMUNOL, V2, P411, DOI 10.1016/0008-8749(71)90052-9
   ANDERSSON LC, 1974, NATURE, V252, P252, DOI 10.1038/252252b0
   ASHERSON GL, 1976, EUR J IMMUNOL, V6, P699, DOI 10.1002/eji.1830061008
   ASTALDI A, 1976, NATURE, V260, P713, DOI 10.1038/260713a0
   ASTALDI GCB, 1977, EUR J IMMUNOL, V7, P836, DOI 10.1002/eji.1830071203
   ASTALDI GCB, 1980, CELL IMMUNOL, V49, P202, DOI 10.1016/0008-8749(80)90070-2
   BACH FH, 1973, SCIENCE, V180, P403, DOI 10.1126/science.180.4084.403
   BACH JF, 1976, PROG ALLERGY, V21, P342, DOI 10.1159/000314007
   BIRNBAUM G, 1976, ANN NY ACAD SCI, V274, P527, DOI 10.1111/j.1749-6632.1976.tb47713.x
   BOYUM A, 1968, SCAND J CLIN LAB INV, VS 21, P77
   BUCKTON KE, 1967, NATURE, V214, P470, DOI 10.1038/214470a0
   BURNET FM, 1962, BRIT MED J, V2, P807
   COHEN L, 1973, P NATL ACAD SCI USA, V70, P2707, DOI 10.1073/pnas.70.9.2707
   CONTITRONCONI BM, 1977, J NEUROPATH EXP NEUR, V36, P157, DOI 10.1097/00005072-197701000-00013
   DABROWSKI MP, 1974, TRANSPLANTATION, V18, P531, DOI 10.1097/00007890-197412000-00010
   DESOUSA MAB, 1969, CLIN EXP IMMUNOL, V4, P637
   DUBOIS MJG, 1974, TISSUE ANTIGENS, V4, P458
   DUBOIS MJGJ, 1976, SCAND J IMMUNOL, P17
   DWYER JM, 1976, PROG ALLERGY, V21, P178, DOI 10.1159/000314001
   EIJSVOOGEL VP, 1976, TRANSPLANT REV, V29, P125
   FICHTELIUS K, 1961, ACTA PATHOL MIC SC, V51, P81
   FIREMAN P, 1965, J PEDIATR-US, V67, P907
   FOLCH H, 1972, J IMMUNOL, V109, P1046
   FOLCH H, 1973, CELL IMMUNOL, V9, P25, DOI 10.1016/0008-8749(73)90164-0
   FRITZE D, 1975, NEUROLOGY, V25, P251, DOI 10.1212/WNL.25.3.251
   GENKINS G, 1975, AM J MED, V58, P517, DOI 10.1016/0002-9343(75)90125-4
   GILMAN AG, 1970, P NATL ACAD SCI USA, V67, P305, DOI 10.1073/pnas.67.1.305
   HOUSLEY J, 1967, BMJ-BRIT MED J, V2, P679, DOI 10.1136/bmj.2.5553.679
   JACOBS DM, 1975, NATURE, V255, P153, DOI 10.1038/255153a0
   JANEWAY CA, 1975, J IMMUNOL, V114, P1408
   JONDAL M, 1972, J EXP MED, V136, P207, DOI 10.1084/jem.136.2.207
   KAHN A, 1978, ANN ALLERGY, V41, P78
   KALDEN JR, 1976, ANN NY ACAD SCI, V274, P421, DOI 10.1111/j.1749-6632.1976.tb47703.x
   KAPPLER JW, 1974, J IMMUNOL, V113, P27
   KERBEL RS, 1972, EUR J IMMUNOL, V2, P114, DOI 10.1002/eji.1830020204
   KORNFELD P, 1965, ANN INTERN MED, V63, P416, DOI 10.7326/0003-4819-63-3-416
   KOZINER B, 1976, ANN NY ACAD SCI, V274, P411, DOI 10.1111/j.1749-6632.1976.tb47702.x
   LEGUIT P, 1973, CLIN EXP IMMUNOL, V14, P149
   MACLEAN LD, 1957, TRANSPLAN B, V4, P21
   METCALF D, 1965, NATURE, V208, P1336, DOI 10.1038/2081336a0
   MILLER JFA, 1965, NATURE, V208, P1337, DOI 10.1038/2081337a0
   MILLER JFA, 1962, NATURE, V195, P1318, DOI 10.1038/1951318a0
   MILLER JFAP, 1963, P SOC EXP BIOL MED, V112, P785
   MORRIS B, 1973, CONTEMP TOP IMMUNOBI, V2, P39
   MOSIER D, 1971, EUR J IMMUNOL, V1, P459, DOI 10.1002/eji.1830010610
   NEZELOF C., 1964, ARCH FRANC PEDIAT, V21, P897
   PACHCIARZ JA, 1976, J IMMUNOL, V116, P982
   PERNIS B, 1971, PROGR IMMUNOLOGY, P95
   PUDIFIN DJ, 1976, LANCET, V1, P1299
   RAFF MC, 1971, PROGR IMMUNOLOGY, P83
   RULE AH, 1971, MT SINAI J MED, V38, P538
   SANDILANDS GP, 1975, LANCET, V1, P171
   SCADDING GK, 1979, CLIN EXP IMMUNOL, V36, P205
   SCHELLEKENS PT, 1971, CLIN EXP IMMUNOL, V8, P187
   SHARBAUGH RJ, 1976, CLIN EXP IMMUNOL, V25, P342
   SHIRAI T, 1976, CLIN EXP IMMUNOL, V26, P118
   SIMPSON E, 1975, EUR J IMMUNOL, V5, P337, DOI 10.1002/eji.1830050509
   SOLOMON JB, 1971, FOETAL NEONATAL IMMU, P51
   SPITLER LE, 1976, MANUAL CLIN IMMUNOLO, P53
   STALLMAN PJ, 1977, INT ARCH ALLER A IMM, V54, P9, DOI 10.1159/000231803
   STOBO JD, 1973, J IMMUNOL, V110, P652
   TAYLOR RB, 1965, NATURE, V208, P1334, DOI 10.1038/2081334a0
   TEAGUE PO, 1974, FED PROC, V33, P2051
   TOIVANEN P, 1978, IMMUNOL REV, V42, P185, DOI 10.1111/j.1600-065X.1978.tb00262.x
   VANOERS MHJ, 1979, INT ARCH ALLER A IMM, V58, P53, DOI 10.1159/000232173
   VANOERS MHJ, 1977, EUR J IMMUNOL, V7, P143, DOI 10.1002/eji.1830070306
   WALDMANN TA, 1974, LANCET, V2, P609
   WIJERMANS P, CLIN IMMUNOL IMMUNOP
   ZEIJLEMAKER WP, 1979, EXP HEMATOL, V7, P135
   ZEIJLEMAKER WP, 1975, EUR J IMMUNOL, V5, P579, DOI 10.1002/eji.1830050815
   1962, BRIT MED J, V2, P840
NR 73
TC 26
Z9 26
U1 0
U2 0
PU AMER ASSOC IMMUNOLOGISTS
PI BETHESDA
PA 9650 ROCKVILLE PIKE, BETHESDA, MD 20814 USA
SN 0022-1767
EI 1550-6606
J9 J IMMUNOL
JI J. Immunol.
PY 1980
VL 124
IS 4
BP 1977
EP 1982
PG 6
WC Immunology
WE Science Citation Index Expanded (SCI-EXPANDED)
SC Immunology
GA JK288
UT WOS:A1980JK28800068
PM 7189201
DA 2022-10-25
ER

PT J
AU Wong, SH
AF Wong, Sui Hsien
TI Rating Scale for Ocular Myasthenia Gravis: A Call to Action!
SO JOURNAL OF NEURO-OPHTHALMOLOGY
LA English
DT Article
C1 [Wong, Sui Hsien] Moorfields Eye Hosp, Dept Neuroophthalmol, 162 City Rd, London EC1V 2PD, England.
   [Wong, Sui Hsien] Guys Hosp, Dept Ophthalmol, London, England.
   [Wong, Sui Hsien] Guys Hosp, Dept Neurol, London, England.
   [Wong, Sui Hsien] St Thomas Hosp, Dept Ophthalmol, London, England.
   [Wong, Sui Hsien] St Thomas Hosp, Dept Neurol, London, England.
RP Wong, SH (corresponding author), Moorfields Eye Hosp, Dept Neuroophthalmol, 162 City Rd, London EC1V 2PD, England.
EM suiwong@doctors.org.uk
CR Benatar M, 2012, MUSCLE NERVE, V45, P909, DOI 10.1002/mus.23330
   Burns TM, 2012, ANN NY ACAD SCI, V1274, P99, DOI 10.1111/j.1749-6632.2012.06812.x
   Hatt SR, 2007, OPHTHALMOLOGY, V114, P2316, DOI 10.1016/j.ophtha.2007.01.033
   Holmes JM, 2005, OPHTHALMOLOGY, V112, P2035, DOI 10.1016/j.ophtha.2005.06.013
   Holmes JM, 2013, OPHTHALMOLOGY, V120, P1492, DOI 10.1016/j.ophtha.2012.12.032
   Rowe FJ, 2011, GRAEF ARCH CLIN EXP, V249, P909, DOI 10.1007/s00417-010-1596-2
   Saleem A, 2017, N AM NEUR SOC ANN M
   TEASDALE G, 1974, LANCET, V2, P81
NR 8
TC 4
Z9 4
U1 0
U2 3
PU LIPPINCOTT WILLIAMS & WILKINS
PI PHILADELPHIA
PA TWO COMMERCE SQ, 2001 MARKET ST, PHILADELPHIA, PA 19103 USA
SN 1070-8022
EI 1536-5166
J9 J NEURO-OPHTHALMOL
JI J. Neuro-Ophthal.
PD JUN
PY 2018
VL 38
IS 2
BP 138
EP 139
DI 10.1097/WNO.0000000000000611
PG 2
WC Clinical Neurology; Ophthalmology
WE Science Citation Index Expanded (SCI-EXPANDED)
SC Neurosciences & Neurology; Ophthalmology
GA HB7EG
UT WOS:000451239100004
PM 29286949
DA 2022-10-25
ER

PT J
AU KHALIL, I
   BERRIH-AKNIN, S
   LEPAGE, V
   LOST, MN
   GAJDOS, P
   CHARRON, D
   HORS, J
   DEGOS, L
AF KHALIL, I
   BERRIH-AKNIN, S
   LEPAGE, V
   LOST, MN
   GAJDOS, P
   CHARRON, D
   HORS, J
   DEGOS, L
TI MYASTHENIA-GRAVIS IS ASSOCIATED WITH 2 DQ ALPHA/BETA HETERODIMERS
SO ANNALS OF THE NEW YORK ACADEMY OF SCIENCES
LA English
DT Article
C1 HOP MARIE LANNELONGUE, CNRS, UA1159, LE PLESSIS ROBINSON, FRANCE.
   HOP RAY POINCARE, F-92380 GARCHES, FRANCE.
RP KHALIL, I (corresponding author), HOP ST LOUIS, IMMUNOL & HISTOCOMPATIBIL LAB, F-75010 PARIS, FRANCE.
RI Berrih‐Aknin, Sonia/F-8025-2013
OI Berrih‐Aknin, Sonia/0000-0001-9199-4175
CR CARLSSON B, 1990, IMMUNOGENETICS, V31, P285, DOI 10.1007/BF02115001
   CHARRON DJ, 1984, NATURE, V312, P157, DOI 10.1038/312157a0
   LINDSTROM JM, 1976, NEUROLOGY, V26, P1054, DOI 10.1212/WNL.26.11.1054
   SPURKLAND A, 1991, TISSUE ANTIGENS, V37, P90, DOI 10.1111/j.1399-0039.1991.tb01851.x
NR 4
TC 0
Z9 0
U1 0
U2 0
PU NEW YORK ACAD SCIENCES
PI NEW YORK
PA 2 E 63RD ST, NEW YORK, NY 10021 USA
SN 0077-8923
J9 ANN NY ACAD SCI
JI Ann.NY Acad.Sci.
PD JUN 21
PY 1993
VL 681
BP 573
EP 574
DI 10.1111/j.1749-6632.1993.tb22944.x
PG 2
WC Multidisciplinary Sciences
WE Science Citation Index Expanded (SCI-EXPANDED)
SC Science & Technology - Other Topics
GA LM123
UT WOS:A1993LM12300083
PM 8357201
DA 2022-10-25
ER

PT J
AU KOTT, E
   HAHN, T
   HUBERMAN, M
   LEVIN, S
   SCHATTNER, A
AF KOTT, E
   HAHN, T
   HUBERMAN, M
   LEVIN, S
   SCHATTNER, A
TI INTERFERON SYSTEM AND NATURAL-KILLER-CELL ACTIVITY IN MYASTHENIA-GRAVIS
SO QUARTERLY JOURNAL OF MEDICINE
LA English
DT Article
C1 WEIZMANN INST SCI,DEPT VIROL,IL-76100 REHOVOT,ISRAEL.
   MEIR HOSP,DEPT NEUROL,KEFAR SAVA,ISRAEL.
   KAPLAN HOSP,PAEDIAT RES INST,IL-76100 REHOVOT,ISRAEL.
   KAPLAN HOSP,BEN ARI INST CLIN IMMUNOL,IL-76100 REHOVOT,ISRAEL.
RI Schattner, Ami/ABI-1894-2020
OI Schattner, Ami/0000-0002-1413-8858
CR ABRUZZO LV, 1983, SCIENCE, V222, P581, DOI 10.1126/science.6685343
   AOKI T, 1985, NEUROLOGY, V35, P185, DOI 10.1212/WNL.35.2.185
   BIRON P, 1988, ARCH INTERN MED, V148, P2685, DOI 10.1001/archinte.148.12.2685
   BOTTAZZO GF, 1983, LANCET, V2, P1115
   BOWEN DL, 1985, ANN INTERN MED, V103, P704, DOI 10.7326/0003-4819-103-5-704
   CALIGIURI M, 1987, J IMMUNOL, V139, P3306
   CAVDA R, 1988, CELL IMMUNOL, V115, P57
   COHENKAMINSKY S, 1989, J AUTOIMMUN, V2, P241, DOI 10.1016/0896-8411(89)90267-9
   COMPSTON DAS, 1980, BRAIN, V103, P579, DOI 10.1093/brain/103.3.579
   DATTA SK, 1974, NEW ENGL J MED, V291, P1304, DOI 10.1056/NEJM197412122912411
   DESTEFANO E, 1982, J INFECT DIS, V146, P451, DOI 10.1093/infdis/146.4.451
   DYRBERG T, 1986, CURR TOP MICROBIOL, V130, P25
   FRIEDMAN RM, 1983, ADV IMMUNOL, V34, P97, DOI 10.1016/S0065-2776(08)60378-8
   GASTL G, 1984, BLOOD, V64, P288
   GOUTNER A, 1981, BIOL INTERFERON SYST, P229
   KLAVINSKIS LS, 1986, J NEUROIMMUNOL, V11, P287, DOI 10.1016/0165-5728(86)90082-2
   KLAVINSKIS LS, 1985, NEUROLOGY, V35, P1381, DOI 10.1212/WNL.35.9.1381
   KORN IL, 1981, EUR NEUROL, V20, P435
   LEVIN S, 1981, CLIN EXP IMMUNOL, V46, P475
   LEVIN S, 1985, ANTIVIR RES, V5, P229, DOI 10.1016/0166-3542(85)90027-0
   LEVIN S, 1985, CLIN EXP IMMUNOL, V60, P267
   LEVIN S, 1989, ISRAEL J MED SCI, V25, P364
   LINDSTROM J, 1988, ADV IMMUNOL, V42, P233, DOI 10.1016/S0065-2776(08)60847-0
   LOTZOVA E, 1989, NAT IMMUN CELL GROW, V8, P1
   MAGILAVY DB, 1988, J EXP MED, V168, P789, DOI 10.1084/jem.168.2.789
   MCGUIRE LJ, 1988, AM J PATHOL, V131, P385
   MORAG A, 1982, LANCET, V1, P744
   OLDSTONE MBA, 1987, CELL, V50, P819, DOI 10.1016/0092-8674(87)90507-1
   ONO A, 1983, Keio Journal of Medicine, V32, P49, DOI 10.2302/kjm.32.49
   PELTON BK, 1988, ANN RHEUM DIS, V47, P206, DOI 10.1136/ard.47.3.206
   PREBLE OT, 1983, J EXP MED, V157, P2140, DOI 10.1084/jem.157.6.2140
   PREBLE OT, 1982, SCIENCE, V216, P429, DOI 10.1126/science.6176024
   ROUSE BT, 1986, REV INFECT DIS, V8, P850
   ROWLAND PL, 1987, PRINCIPLES NEURAL SC, P176
   SCHATTNER A, 1988, AM J MED SCI, V295, P532, DOI 10.1097/00000441-198806000-00007
   SCHATTNER A, 1984, ARTHRITIS RHEUM, V27, P1072, DOI 10.1002/art.1780270924
   SCHATTNER A, 1985, AM J HEMATOL, V18, P435, DOI 10.1002/ajh.2830180415
   SCHATTNER A, 1990, REV INFECT DIS, V12, P204
   SCHRIER RD, 1986, J INFECT DIS, V153, P1084, DOI 10.1093/infdis/153.6.1084
   SIBBITT WL, 1985, ARTHRITIS RHEUM, V28, P624, DOI 10.1002/art.1780280605
   SONNENFELD G, 1980, LYMPHOKINE REPORTS, V1, P113
   WALLACH D, 1983, J GEN VIROL, V64, P2221, DOI 10.1099/0022-1317-64-10-2221
NR 42
TC 15
Z9 16
U1 0
U2 0
PU OXFORD UNIV PRESS UNITED KINGDOM
PI OXFORD
PA WALTON ST JOURNALS DEPT, OXFORD, ENGLAND OX2 6DP
SN 0033-5622
J9 Q J MED
JI Q. J. Med.
PD SEP
PY 1990
VL 76
IS 281
BP 951
EP 960
PG 10
WC Medicine, General & Internal
WE Science Citation Index Expanded (SCI-EXPANDED)
SC General & Internal Medicine
GA DZ912
UT WOS:A1990DZ91200006
PM 1700449
DA 2022-10-25
ER

PT J
AU BAPTIST, EC
   LANDES, RV
   STURMAN, JK
AF BAPTIST, EC
   LANDES, RV
   STURMAN, JK
TI FAMILIAL INFANTILE MYASTHENIA-GRAVIS - A PREVENTABLE CAUSE OF
   SUDDEN-DEATH
SO SOUTHERN MEDICAL JOURNAL
LA English
DT Article
C1 UNIV ILLINOIS,COLL MED,DEPT PEDIAT,ROCKFORD,IL.
   SWEDISH AMER HOSP,DEPT NEUROL,ROCKFORD,IL.
CR BOWMAN JR, 1948, PEDIATRICS, V1, P472
   CONOMY JP, 1975, J PEDIATR-US, V87, P428, DOI 10.1016/S0022-3476(75)80651-2
   FENICHEL GM, 1978, ARCH NEUROL-CHICAGO, V35, P97, DOI 10.1001/archneur.1978.00500260035009
   GREER M, 1960, PEDIATRICS, V26, P101
   LEVIN PM, 1949, ARCH NEURO PSYCHIATR, V62, P745, DOI 10.1001/archneurpsyc.1949.02310180046006
   NAMBA T, 1971, ARCH NEUROL-CHICAGO, V25, P49, DOI 10.1001/archneur.1971.00490010059009
   ROBERTSON WC, 1980, ARCH NEUROL-CHICAGO, V37, P117, DOI 10.1001/archneur.1980.00500510075018
   SEYBOLD ME, 1983, JAMA-J AM MED ASSOC, V250, P2516, DOI 10.1001/jama.250.18.2516
   SEYBOLD ME, 1981, NEUROLOGY, V31, P476
   VINCENT A, 1981, MUSCLE NERVE, V4, P306, DOI 10.1002/mus.880040407
NR 10
TC 4
Z9 4
U1 0
U2 0
PU SOUTHERN MEDICAL ASSN
PI BIRMINGHAM
PA 35 LAKESHORE DR PO BOX 190088, BIRMINGHAM, AL 35219
SN 0038-4348
J9 SOUTHERN MED J
JI South.Med.J.
PY 1985
VL 78
IS 2
BP 201
EP 202
DI 10.1097/00007611-198502000-00022
PG 2
WC Medicine, General & Internal
WE Science Citation Index Expanded (SCI-EXPANDED)
SC General & Internal Medicine
GA AGR63
UT WOS:A1985AGR6300023
PM 3975717
DA 2022-10-25
ER

PT J
AU ROBINSON, CLN
AF ROBINSON, CLN
TI THE ROLE OF SURGERY OF THE THYMUS FOR MYASTHENIA-GRAVIS
SO ANNALS OF THE ROYAL COLLEGE OF SURGEONS OF ENGLAND
LA English
DT Article
RP ROBINSON, CLN (corresponding author), UNIV BRITISH COLUMBIA,VANCOUVER V6T 1W5,BC,CANADA.
CR Blalock A, 1939, ANN SURG, V110, P544, DOI 10.1097/00000658-193910000-00005
   Blalock A, 1944, J THORAC SURG, V13, P316
   CHURCHILLDAVIDSON HC, 1952, J NEUROL NEUROSUR PS, V15, P129, DOI 10.1136/jnnp.15.2.129
   EATON CM, 1955, AM J MED, V19, P703
   GRIFFIN SG, 1956, LANCET, V2, P704
   IKARD RW, 1979, J TENNESSEE MED ASS, V72, P575
   JENKINS LC, 1965, CAN MED ASSOC J, V93, P198
   KEESEY J, 1980, NEUROLOGY, V30, P233, DOI 10.1212/WNL.30.3.233
   KEYNES G, 1946, BRIT J SURG, V33, P201, DOI 10.1002/bjs.18003313102
   KORNFELD P, 1981, MUSCLE NERVE, V4, P413, DOI 10.1002/mus.880040510
   LINDSTROM JM, 1976, ANN NY ACAD SCI, V274, P254, DOI 10.1111/j.1749-6632.1976.tb47691.x
   MILLER JF, 1966, HOSP MED, V1, P199
   PINCHING AJ, 1976, LANCET, V2, P1373
   PROWLAND L, 1969, J NEUROL NEUROSURG P, V43, P644
   SAUERBRUCH F, 1925, TECHNIK THORAXCHIRUR, V2
   SCADDING GK, 1979, J NEUROL, V29, P502
   SELLORS TH, 1961, B SOC INT CHIRURGIE, V20, P315
   TWONEY TJ, 1979, AM J MED, V66, P629
   Viets HR, 1960, THYMECTOMY MYASTHENI
   VIETS HR, 1939, BR MED J, V1
   Walker MB, 1934, LANCET, V1, P1200
   ZELDOWICZ L, 1964, MYASTHENIA GRAVIS ME, P1
   ZELDOWICZ LR, 1969, CAN MED ASSOC J, V101, P609
   1976, ANN R COLL SURG ENGL, V9, P1976
NR 24
TC 10
Z9 10
U1 0
U2 0
PU ROYAL COLL SURGEONS ENGLAND
PI LONDON
PA 35-43 LINCOLN'S INN FIELDS, LONDON, ENGLAND WC2A 3PN
SN 0035-8843
J9 ANN ROY COLL SURG
JI Ann. R. Coll. Surg. Engl.
PY 1983
VL 65
IS 3
BP 145
EP &
PG 0
WC Surgery
WE Science Citation Index Expanded (SCI-EXPANDED)
SC Surgery
GA QP340
UT WOS:A1983QP34000002
PM 6344731
DA 2022-10-25
ER

PT J
AU NEWSOMDAVIS, J
   WILSON, SG
   VINCENT, A
   WARD, CD
AF NEWSOMDAVIS, J
   WILSON, SG
   VINCENT, A
   WARD, CD
TI LONG-TERM EFFECTS OF REPEATED PLASMA EXCHANGE IN MYASTHENIA-GRAVIS
SO LANCET
LA English
DT Article
C1 NATL HOSP,LONDON WC1N 3BG,ENGLAND.
RP NEWSOMDAVIS, J (corresponding author), ROYAL FREE HOSP,SCH MED,DEPT NEUROL SCI,LONDON,ENGLAND.
OI Ward, Christopher/0000-0003-2590-6565
CR APPEL SH, 1975, NEW ENGL J MED, V293, P760, DOI 10.1056/NEJM197510092931508
   BEVAN S, 1977, NATURE, V267, P263, DOI 10.1038/267263a0
   BJORKSTEN B, 1970, ACTA PAEDIAT SC S206, P63
   CASTLEMAN B, 1949, MEDICINE, V28, P27, DOI 10.1097/00005792-194902000-00002
   DAU PC, 1977, NEW ENGL J MED, V297, P1134, DOI 10.1056/NEJM197711242972102
   Delwaide P J, 1967, Acta Neurol Psychiatr Belg, V67, P701
   DRACHMAN DB, 1978, NEW ENGL J MED, V298, P1116, DOI 10.1056/NEJM197805182982004
   ENGEL AG, 1977, MAYO CLIN PROC, V52, P267
   FAMBROUGH DM, 1973, SCIENCE, V182, P293, DOI 10.1126/science.182.4109.293
   FELTKAMP TE, 1974, BMJ-BRIT MED J, V1, P131, DOI 10.1136/bmj.1.5899.131
   ITO Y, 1978, BRAIN, V101, P345, DOI 10.1093/brain/101.2.345
   LEFVERT AK, 1978, J NEUROL NEUROSUR PS, V41, P394, DOI 10.1136/jnnp.41.5.394
   LINDSTROM JM, 1976, NEUROLOGY, V26, P1054, DOI 10.1212/WNL.26.11.1054
   LINDSTROM JM, 1978, NEUROLOGY, V28, P130, DOI 10.1212/WNL.28.2.130
   MANN JD, 1976, NEUROLOGY, V26, P729, DOI 10.1212/WNL.26.8.729
   MATELL G, 1976, ANN NY ACAD SCI, V274, P659, DOI 10.1111/j.1749-6632.1976.tb47724.x
   MERTENS HG, 1969, EUR NEUROL, V2, P321, DOI 10.1159/000113809
   MITTAG T, 1976, NEW ENGL J MED, V294, P691, DOI 10.1056/NEJM197603252941303
   NEWSOMDAVIS J, 1978, NEUROLOGY, V28, P266, DOI 10.1212/WNL.28.3.266
   NEWSOMDAVIS J, 1978, NEW ENGL J MED, V298, P456
   NEWSOMDAVIS J, UNPUBLISHED
   NEWSOMDAVIS J, P INT C PLASMAPHERES
   OSSERMAN KE, 1971, MT SINAI J MED, V38, P497
   PINCHING AJ, 1976, LANCET, V2, P1373
   SIMPSON JA, 1958, BRAIN, V81, P112, DOI 10.1093/brain/81.1.112
   STANLEY EF, 1978, SCIENCE, V200, P1286
   STURGILL BC, 1970, NATURE, V228, P1304, DOI 10.1038/2281304a0
   TOYKA KV, 1977, NEW ENGL J MED, V296, P125, DOI 10.1056/NEJM197701202960301
   VINCENT A, P INT C PLASMAPHERES
NR 29
TC 171
Z9 171
U1 0
U2 1
PU LANCET LTD
PI LONDON
PA 42 BEDFORD SQUARE, LONDON, ENGLAND WC1B 3SL
SN 0140-6736
J9 LANCET
JI Lancet
PY 1979
VL 1
IS 8114
BP 464
EP 468
PG 5
WC Medicine, General & Internal
WE Science Citation Index Expanded (SCI-EXPANDED)
SC General & Internal Medicine
GA GM392
UT WOS:A1979GM39200004
PM 85055
DA 2022-10-25
ER

PT J
AU BOWEN, T
   PABST, HF
AF BOWEN, T
   PABST, HF
TI IMMUNOLOGICAL RESPONSE INVITRO AFTER THYMECTOMY IN PATIENTS WITH
   MYASTHENIA-GRAVIS
SO CANADIAN MEDICAL ASSOCIATION JOURNAL
LA English
DT Article
C1 UNIV ALBERTA,DEPT PEDIAT,EDMONTON,ALBERTA,CANADA.
CR ARMSTRONG RM, 1973, NEUROLOGY, V23, P1078, DOI 10.1212/WNL.23.10.1078
   BACH FH, 1966, SCIENCE, V153, P545, DOI 10.1126/science.153.3735.545
   BACH MA, 1972, TRANSPLANT P, V4, P165
   BEHAN PO, 1976, LANCET, V1, P593
   BJORKHOLM M, 1975, SCAND J HAEMATOL, V14, P210
   CHARREIRE J, 1974, LANCET, V2, P299
   DARDENNE M, 1974, IMMUNOLOGY, V27, P299
   FOLCH H, 1973, CELL IMMUNOL, V9, P25, DOI 10.1016/0008-8749(73)90164-0
   GOLDSTEI.G, 1974, NATURE, V247, P11, DOI 10.1038/247011a0
   GREAVES M, 1974, J EXP MED, V140, P1, DOI 10.1084/jem.140.1.1
   HAGEN C, 1973, ACTA PATH MICRO IM B, V81, P253
   HOUSLEY J, 1967, BMJ-BRIT MED J, V2, P679, DOI 10.1136/bmj.2.5553.679
   ISBISTER WH, 1971, TRANSPLANTATION, V12, P322, DOI 10.1097/00007890-197110000-00016
   JEEJEEBHOY HF, 1971, TRANSPLANTATION, V12, P525
   JEEJEEBHOY HF, 1965, IMMUNOLOGY, V9, P417
   KORNFELD P, 1965, ANN INTERN MED, V63, P416, DOI 10.7326/0003-4819-63-3-416
   LOHRMANN HP, 1974, J EXP MED, V140, P54, DOI 10.1084/jem.140.1.54
   MCINTYRE OR, 1969, INT ARCH ALLER A IMM, V35, P105
   METCALF D, 1965, NATURE, V208, P1336, DOI 10.1038/2081336a0
   MILLER JFA, 1965, NATURE, V208, P1337, DOI 10.1038/2081337a0
   OWEN FL, 1974, J IMMUNOL, V113, P1128
   PAPATESTAS AE, 1971, BRIT J CANCER, V25, P645
   PERLO VP, 1971, ANN NY ACAD SCI, V183, P308, DOI 10.1111/j.1749-6632.1971.tb30761.x
   ROTHWELL TL, 1972, J PATHOL, V108, P15, DOI 10.1002/path.1711080103
   SENGAR DPS, 1971, TRANSFUSION, V11, P251, DOI 10.1111/j.1537-2995.1971.tb04411.x
   TAYLOR RB, 1965, NATURE, V208, P1334, DOI 10.1038/2081334a0
   THORSBY E, 1970, HISTOCOMPATIBILITY T, P655
   VESSEY MP, 1972, BRIT J CANCER, V26, P53, DOI 10.1038/bjc.1972.9
   YUNIS EJ, 1971, ANN NY ACAD SCI, V183, P205, DOI 10.1111/j.1749-6632.1971.tb30752.x
NR 29
TC 5
Z9 5
U1 0
U2 0
PU CANADIAN MEDICAL ASSOCIATION
PI OTTAWA
PA 1867 ALTA VISTA DR, OTTAWA ON K1G 3Y6, CANADA
SN 0820-3946
J9 CAN MED ASSOC J
JI Can. Med. Assoc. J.
PY 1976
VL 115
IS 7
BP 619
EP 622
PG 4
WC Medicine, General & Internal
WE Science Citation Index Expanded (SCI-EXPANDED)
SC General & Internal Medicine
GA CG225
UT WOS:A1976CG22500012
PM 974948
DA 2022-10-25
ER

PT J
AU DESEVILLA, E
   FORREST, JV
   ZIVNUSKA, FR
   SAGEL, SS
AF DESEVILLA, E
   FORREST, JV
   ZIVNUSKA, FR
   SAGEL, SS
TI METASTATIC THYMOMA WITH MYASTHENIA-GRAVIS AND PURE RED-CELL APLASIA
SO CANCER
LA English
DT Article
C1 WASHINGTON UNIV,SCH MED,MALLINCKRODT INST RADIOL,510 S KINGSHIGHWAY,ST LOUIS,MO 63110.
CR ALMONDHIRY H, 1971, BLOOD-J HEMATOL, V38, P576, DOI 10.1182/blood.V38.5.576.576
   Azer M S, 1971, Am Surg, V37, P109
   BERNATZ PE, 1973, SURG CLIN N AM, V53, P885
   CASSILETH PA, 1973, AM J MED, V55, P706, DOI 10.1016/0002-9343(73)90195-2
   ELLIS K, 1964, AMER J ROENTGENOL RA, V91, P105
   GUILLAN R A, 1971, Cancer, V27, P823, DOI 10.1002/1097-0142(197104)27:4<823::AID-CNCR2820270411>3.0.CO;2-X
   HIRST E, 1967, MEDICINE, V46, P225, DOI 10.1097/00005792-196705000-00001
   JOSEPH WL, 1966, DIS CHEST, V50, P150, DOI 10.1378/chest.50.2.150
   KRANTZ SB, 1973, NEW ENGL J MED, V288, P1185
   LATTES R, 1962, CANCER, V15, P1224, DOI 10.1002/1097-0142(196211/12)15:6<1224::AID-CNCR2820150621>3.0.CO;2-V
   LEGG MA, 1965, CANCER, V18, P1131, DOI 10.1002/1097-0142(196509)18:9<1131::AID-CNCR2820180914>3.0.CO;2-F
   LEVASSEUR P, 1972, J THORAC CARDIOV SUR, V64, P1
   PENN CRH, 1972, BRIT J SURG, V59, P533, DOI 10.1002/bjs.1800590708
   RECHMANIOFF N, 1964, AM J CLIN PATHOL, V41, P618
   WHITAKER JA, 1970, CANCER-AM CANCER SOC, V26, P427, DOI 10.1002/1097-0142(197008)26:2<427::AID-CNCR2820260226>3.0.CO;2-W
   ZELDOWICZ L R, 1969, Canadian Medical Association Journal, V101, P88
   ZOUPANOS G, 1970, HELV CHIR ACTA, V37, P52
   1973, N ENGL J MED, V288, P729
NR 18
TC 18
Z9 18
U1 0
U2 0
PU WILEY-LISS
PI NEW YORK
PA DIV JOHN WILEY & SONS INC, 605 THIRD AVE, NEW YORK, NY 10158-0012
SN 0008-543X
J9 CANCER
JI Cancer
PY 1975
VL 36
IS 3
BP 1154
EP 1157
DI 10.1002/1097-0142(197509)36:3<1154::AID-CNCR2820360349>3.0.CO;2-9
PG 4
WC Oncology
WE Science Citation Index Expanded (SCI-EXPANDED)
SC Oncology
GA AR814
UT WOS:A1975AR81400048
PM 1182671
OA Bronze
DA 2022-10-25
ER

PT J
AU NAMBA, T
AF NAMBA, T
TI CORTICOTROPIN THERAPY IN PATIENTS WITH MYASTHENIA-GRAVIS -
   ELECTROPHYSIOLOGIC, PHARMACOLOGIC STUDIES
SO ARCHIVES OF NEUROLOGY
LA English
DT Article
CR BAIRD WLM, 1967, BRIT J ANAESTH, V39, P775, DOI 10.1093/bja/39.10.775
   BUCKETT WR, 1968, BRIT J PHARMACOL, V32, P671, DOI 10.1111/j.1476-5381.1968.tb00466.x
   GANDIGLI.G, 1968, EUR NEUROL, V1, P2, DOI 10.1159/000113605
   GROB D, 1966, J AMER MED ASSOC, V198, P703, DOI 10.1001/jama.198.7.703
   GROB D, 1966, ANN NY ACAD SCI, V135, P247, DOI 10.1111/j.1749-6632.1966.tb45475.x
   NAMBA T, 1971, J NEUROL SCI, V12, P177, DOI 10.1016/0022-510X(71)90048-7
   Namba T, 1970, Trans Am Neurol Assoc, V95, P295
   NAMBA T, 1969, REV CAN BIOL EXPTL, V28, P9
   NAMBA T, 1969, NEUROLOGY, V19, P173, DOI 10.1212/WNL.19.2.173
   NAMBA T, TO BE PUBLISHED
   OSSERMAN KE, 1966, J AMER MED ASSOC, V198, P699
   REIS V, 1966, ANN NY ACAD SCI, V135, P406
   TORDA C, 1951, AMA ARCH NEUROL PSY, V66, P163, DOI 10.1001/archneurpsyc.1951.02320080047004
NR 13
TC 10
Z9 10
U1 0
U2 0
PU AMER MEDICAL ASSOC
PI CHICAGO
PA 515 N STATE ST, CHICAGO, IL 60610
SN 0003-9942
J9 ARCH NEUROL-CHICAGO
JI Arch. Neurol.
PY 1972
VL 26
IS 2
BP 144
EP &
DI 10.1001/archneur.1972.00490080062006
PG 0
WC Clinical Neurology
WE Science Citation Index Expanded (SCI-EXPANDED)
SC Neurosciences & Neurology
GA L5436
UT WOS:A1972L543600006
PM 4332732
DA 2022-10-25
ER

PT J
AU Kerty, E
   Elsais, A
   Argov, Z
   Evoli, A
   Gilhus, NE
AF Kerty, E.
   Elsais, A.
   Argov, Z.
   Evoli, A.
   Gilhus, N. E.
TI EFNS/ENS Guidelines for the treatment of ocular myasthenia
SO EUROPEAN JOURNAL OF NEUROLOGY
LA English
DT Article
DE myasthenia gravis; ocular myasthenia; treatment
ID ACETYLCHOLINE-RECEPTOR; MYCOPHENOLATE-MOFETIL; DOUBLE-BLIND;
   IMMUNOSUPPRESSIVE TREATMENT; GENERALIZED DISEASE; FOLLOW-UP; PROTEIN 4;
   GRAVIS; THYMECTOMY; AZATHIOPRINE
AB Background and purposeThe symptoms of acquired autoimmune ocular myasthenia are restricted to the extrinsic eye muscles, causing double vision and drooping eyelids. These guidelines are designed to provide advice about best clinical practice based on the current state of clinical and scientific knowledge and the consensus of an expert panel.
   Search strategyEvidence for these guidelines was collected by searches in the MEDLINE and Cochrane databases. The task force working group reviewed evidence from original articles and systematic reviews. The evidence was classified (I, II, III, IV) and consensus recommendation graded (A, B or C) according to the EFNS guidance. Where there was a lack of evidence but clear consensus, good practice points are provided.
   ConclusionsThe treatment of ocular myasthenia should initially be started with pyridostigmine (good practice point). If this is not successful in relieving symptoms, oral corticosteroids should be used on an alternate-day regimen (recommendation level C). If steroid treatment does not result in good control of the symptoms or if it is necessary to use high steroid doses, steroid-sparing treatment with azathioprine should be started (recommendation level C). If ocular myasthenia gravis is associated with thymoma, thymectomy is indicated. Otherwise, the role of thymectomy in ocular myasthenia is controversial. Steroids and thymectomy may modify the course of ocular myasthenia and prevent myasthenia gravis generalization (good practice point).
   Click for the corresponding questions to this CME article.
C1 [Kerty, E.; Elsais, A.] Oslo Univ Hosp, Dept Neurol, Oslo, Norway.
   [Kerty, E.; Elsais, A.] Univ Oslo, Fac Med, Oslo, Norway.
   [Argov, Z.] Hadassah Hebrew Univ, Med Ctr, Dept Neurol, Jerusalem, Israel.
   [Evoli, A.] Catholic Univ, Inst Neurol, Rome, Italy.
   [Gilhus, N. E.] Univ Bergen, Dept Clin Med, Bergen, Norway.
   [Gilhus, N. E.] Haukeland Hosp, Dept Neurol, N-5021 Bergen, Norway.
RP Kerty, E (corresponding author), Natl Hosp Norway, Oslo Univ Hosp, Dept Neurol, Postbox 4950 Nydalen, N-4 Oslo, Norway.
EM emilia.kerty@medisin.uio.no
RI Evoli, Amelia/AAD-6807-2022
CR Agius MA, 2000, ARCH NEUROL-CHICAGO, V57, P750, DOI 10.1001/archneur.57.5.750
   Almawi WY, 1998, CELL TRANSPLANT, V7, P511, DOI 10.1016/S0963-6897(98)00042-6
   Barton JJS, 1998, J NEUROL SCI, V155, P104, DOI 10.1016/S0022-510X(97)00265-7
   Barton JJS, 2000, SEMIN NEUROL, V20, P7, DOI 10.1055/s-2000-6829
   Bau V, 2006, KLIN MONATSBL AUGENH, V223, P81, DOI 10.1055/s-2005-858629
   Beekman R, 1997, J NEUROL, V244, P112, DOI 10.1007/s004150050059
   BENATAR M, 2006, COCHRANE DB SYST REV, V2
   BEVER CT, 1983, ANN NEUROL, V14, P516, DOI 10.1002/ana.410140504
   Bhanushali MJ, 2008, NEUROLOGY, V71, P1335, DOI 10.1212/01.wnl.0000327669.75695.38
   Bhatti MT, 2003, SURV OPHTHALMOL, V48, P347, DOI 10.1016/S0039-6257(03)00022-5
   Bradley EA, 2001, OPHTHAL PLAST RECONS, V17, P103, DOI 10.1097/00002341-200103000-00005
   Brainin M, 2004, EUR J NEUROL, V11, P577, DOI 10.1111/j.1468-1331.2004.00867.x
   Bruce BB, 2012, J NEURO-OPHTHALMOL, V32, P212, DOI 10.1097/WNO.0b013e3182536558
   Caress JB, 2005, ARCH NEUROL-CHICAGO, V62, P1002, DOI 10.1001/archneur.62.6.1002
   Carter SR, 1996, OPHTHALMOLOGY, V103, P623, DOI 10.1016/S0161-6420(96)30643-X
   Chan JW, 2008, J NEUROL, V255, P510, DOI 10.1007/s00415-008-0718-9
   DAROFF RB, 2009, OCULAR MYASTHENIA MY, P95
   Elrod Rachael D, 2004, Ophthalmol Clin North Am, V17, P275, DOI 10.1016/j.ohc.2004.05.014
   Evans Bruce J W, 2006, Cont Lens Anterior Eye, V29, P175, DOI 10.1016/j.clae.2006.03.007
   EVOLI A, 1988, ACTA NEUROL SCAND, V77, P31, DOI 10.1111/j.1600-0404.1988.tb06970.x
   GROB D, 1987, ANN NY ACAD SCI, V505, P472
   Gronseth GS, 2000, NEUROLOGY, V55, P7, DOI 10.1212/WNL.55.1.7
   Haines SR, 2012, CURR TREAT OPTION NE, V14, P103, DOI 10.1007/s11940-011-0151-8
   Halloran PF, 1998, TRANSPLANT P, V30, P2167, DOI 10.1016/S0041-1345(98)00577-6
   Heckmann JM, 2011, BMC NEUROL, V11, DOI 10.1186/1471-2377-11-97
   Herold MJ, 2006, CELL MOL LIFE SCI, V63, P60, DOI 10.1007/s00018-005-5390-y
   Higuchi O, 2011, ANN NEUROL, V69, P418, DOI 10.1002/ana.22312
   Hildner K, 1998, ANN NY ACAD SCI, V859, P204, DOI 10.1111/j.1749-6632.1998.tb11129.x
   Jacob S, 2012, ARCH NEUROL-CHICAGO, V69, P994, DOI 10.1001/archneurol.2012.437
   Kaminski HJ, 2000, ARCH NEUROL-CHICAGO, V57, P752, DOI 10.1001/archneur.57.5.752
   Kawaguchi N, 2004, J NEUROL SCI, V224, P43, DOI 10.1016/j.jns.2003.09.016
   Kupersmith MJ, 2009, J NEUROL, V256, P1314, DOI 10.1007/s00415-009-5120-8
   Kupersmith MJ, 2005, BRIT J OPHTHALMOL, V89, P1330, DOI 10.1136/bjo.2004.063404
   Kupersmith MJ, 1996, ARCH NEUROL-CHICAGO, V53, P802, DOI 10.1001/archneur.1996.00550080128020
   Kupersmith MJ, 2004, J NEUROL SCI, V217, P123, DOI 10.1016/j.jns.2003.10.014
   Kupersmith MJ, 2003, ARCH NEUROL-CHICAGO, V60, P243, DOI 10.1001/archneur.60.2.243
   Liu ZG, 2011, ANN THORAC SURG, V92, P1993, DOI 10.1016/j.athoracsur.2011.08.001
   MacLennan C, 1997, ANN NEUROL, V41, P423, DOI 10.1002/ana.410410404
   Masri MA, 2003, MOL IMMUNOL, V39, P1073, DOI 10.1016/S0161-5890(03)00075-0
   Mee J, 2003, J NEURO-OPHTHALMOL, V23, P251, DOI 10.1097/00041327-200312000-00002
   Meriggioli MN, 2003, ANN NY ACAD SCI, V998, P494, DOI 10.1196/annals.1254.064
   Mineo TC, 2013, J THORAC CARDIOV SUR, V145, P1319, DOI 10.1016/j.jtcvs.2012.12.053
   Monsul NT, 2004, J NEUROL SCI, V217, P131, DOI 10.1016/j.jns.2003.08.017
   Ortiz S, 2008, OPHTHALMOLOGY, V115, P1245, DOI 10.1016/j.ophtha.2007.10.022
   Palace J, 1998, NEUROLOGY, V50, P1778, DOI 10.1212/WNL.50.6.1778
   Papapetropoulos TH, 2003, ARCH NEUROL-CHICAGO, V60, P1491, DOI 10.1001/archneur.60.10.1491-b
   Pevzner A, 2012, J NEUROL, V259, P427, DOI 10.1007/s00415-011-6194-7
   Roberts PF, 2001, J THORAC CARDIOV SUR, V122, P562, DOI 10.1067/mtc.2001.116191
   Rogatsky I, 2006, TISSUE ANTIGENS, V68, P1, DOI 10.1111/j.1399-0039.2006.00599.x
   Romi F, 2012, J NEUROL, V259, P1312, DOI 10.1007/s00415-011-6344-y
   Rozsa C, 2006, EUR J NEUROL, V13, P947, DOI 10.1111/j.1468-1331.2006.01382.x
   Sanders DB, 2008, J NEUROIMMUNOL, V201, P85, DOI 10.1016/j.jneuroim.2008.05.032
   SCHUMM F, 1985, J NEUROL NEUROSUR PS, V48, P332, DOI 10.1136/jnnp.48.4.332
   Skeie GO, 2010, EUR J NEUROL, V17, P893, DOI 10.1111/j.1468-1331.2010.03019.x
   Sommer N, 1997, J NEUROL NEUROSUR PS, V62, P156, DOI 10.1136/jnnp.62.2.156
   SOMMER N, 1993, DOC OPHTHALMOL, V84, P309, DOI 10.1007/BF01215447
   Takanami I, 2009, ANN THORAC CARDIOVAS, V15, P373
   UKACHOKE C, 1994, CAN J NEUROL SCI, V21, P125, DOI 10.1017/S0317167100049040
   VINCENT A, 1985, J NEUROL NEUROSUR PS, V48, P1246, DOI 10.1136/jnnp.48.12.1246
   Yagi Y, 2013, EUR NEUROL, V69, P344, DOI 10.1159/000347068
   Yoshikawa H, 2011, J NEUROL NEUROSUR PS, V82, P970, DOI 10.1136/jnnp-2011-300148
   Zhang B, 2012, ARCH NEUROL-CHICAGO, V69, P445, DOI 10.1001/archneurol.2011.2393
NR 62
TC 82
Z9 98
U1 2
U2 20
PU WILEY
PI HOBOKEN
PA 111 RIVER ST, HOBOKEN 07030-5774, NJ USA
SN 1351-5101
EI 1468-1331
J9 EUR J NEUROL
JI Eur. J. Neurol.
PD MAY
PY 2014
VL 21
IS 5
BP 687
EP 693
DI 10.1111/ene.12359
PG 7
WC Clinical Neurology; Neurosciences
WE Science Citation Index Expanded (SCI-EXPANDED)
SC Neurosciences & Neurology
GA AE3XN
UT WOS:000333911900004
PM 24471489
OA Bronze
DA 2022-10-25
ER

PT J
AU Lee, JY
   Sung, JJ
   Cho, JY
   Oh, DH
   Kim, HJ
   Park, JH
   Lee, KW
   Choi, YC
   Vincent, A
AF Lee, JY
   Sung, JJ
   Cho, JY
   Oh, DH
   Kim, HJ
   Park, JH
   Lee, KW
   Choi, YC
   Vincent, A
TI MuSK antibody-positive, seronegative myasthenia gravis in Korea
SO JOURNAL OF CLINICAL NEUROSCIENCE
LA English
DT Article
DE MuSK; myasthenia gravis; Korea
ID TYROSINE KINASE MUSK; NEUROMUSCULAR-JUNCTION; AUTOIMMUNE MYASTHENIA
AB Several reports from Western countries suggest differences in the clinical features of patients with muscle specific kinase (MuSK) antibody-positive and -negative seronegative myasthenia gravis (MG). We performed the first survey in Korea of MuSK antibodies, studying 23 patients with acetylcholine receptor (AChR)-antibody seronegative MG. MuSK antibodies were present in 4 (26.7%) of 15 generalized seronegative MG patients and none of 8 ocular seronegative MG patients. All four MuSK positive patients were females, with pharyngeal and respiratory muscle weakness, and required immunosuppressive treatment. However, overall disease severity and age at onset was similar to that of MuSK-negative MG and treatment responses were equally good. (C) 2006 Published by Elsevier Ltd.
C1 Seoul Natl Univ, Coll Med, Seoul Natl Univ Hosp, Dept Neurol, Seoul 110744, South Korea.
   Seoul Natl Univ, Boramae Hosp, Dept Neurol, Seoul, South Korea.
   Seoul Natl Univ Hosp, Clin Res Inst, Seoul 110744, South Korea.
   Yonsei Univ, Coll Med, Young Dong Severance Hosp, Dept Neurol, Seoul, South Korea.
   John Radcliffe Hosp, Inst Mol Med, Neurosci Grp, Oxford OX3 9DU, England.
RP Lee, KW (corresponding author), Seoul Natl Univ, Coll Med, Seoul Natl Univ Hosp, Dept Neurol, 28 Yeongun Dong, Seoul 110744, South Korea.
EM kwoo@plaza.snu.ac.kr
RI Lee, Kwang Woo/J-5571-2012; Vincent, Angela/AAE-7310-2019
OI Choi, Young-Chul/0000-0001-5525-6861; Lee, Jee-Young/0000-0002-9120-2075
CR DeChiara TM, 1996, CELL, V85, P501, DOI 10.1016/S0092-8674(00)81251-9
   Evoli A, 2003, BRAIN, V126, P2304, DOI 10.1093/brain/awg223
   Hoch W, 2001, NAT MED, V7, P365, DOI 10.1038/85520
   Jaretzki A, 2000, NEUROLOGY, V55, P16, DOI 10.1212/WNL.55.1.16
   Keesey J, 1998, ANN NY ACAD SCI, V841, P753, DOI 10.1111/j.1749-6632.1998.tb11014.x
   KIM JS, 1996, J KOREAN NEUROL ASS, V14, P206
   Lee KW, 1997, J KOREAN NEUROL ASS, V15, P825
   Liyanage Y, 2002, MUSCLE NERVE, V25, P4, DOI 10.1002/mus.1218
   Richman DP, 2003, NEUROLOGY, V61, P1652, DOI 10.1212/01.WNL.0000098887.24618.A0
   Sanders DB, 2003, NEUROLOGY, V60, P1978, DOI 10.1212/01.WNL.0000065882.63904.53
   Vincent A, 2004, SEMIN NEUROL, V24, P125, DOI 10.1055/s-2004-829589
   Yeh JH, 2004, NEUROLOGY, V62, P2131, DOI 10.1212/01.WNL.0000128042.28877.C3
NR 12
TC 26
Z9 28
U1 0
U2 0
PU ELSEVIER SCI LTD
PI OXFORD
PA THE BOULEVARD, LANGFORD LANE, KIDLINGTON, OXFORD OX5 1GB, OXON, ENGLAND
SN 0967-5868
EI 1532-2653
J9 J CLIN NEUROSCI
JI J. Clin. Neurosci.
PD APR
PY 2006
VL 13
IS 3
BP 353
EP 355
DI 10.1016/j.jocn.2005.04.028
PG 3
WC Clinical Neurology; Neurosciences
WE Science Citation Index Expanded (SCI-EXPANDED)
SC Neurosciences & Neurology
GA 035BU
UT WOS:000236975700010
PM 16546389
DA 2022-10-25
ER

PT J
AU Giraldo, LM
   Duque, C
   Uribe, CS
   Hernandez, OH
AF Maria Giraldo, Liana
   Duque, Camilo
   Santiago Uribe, Carlos
   Helena Hernandez, Olga
TI Symptoms of myasthenia gravis in a patient with a history of thymectomy
   for invasive thymoma
SO BIOMEDICA
LA Spanish
DT Article
DE Myasthenia gravis; thymoma; thymectomy; positron-emission tomography;
   recurrence
AB Introduction: Myasthenia gravis is an antibody-mediated autoimmune disease. Approximately 10-15% of patients present with a thymoma, the presence of which is associated with greater severity of symptoms, myasthenic crisis, and irresponsiveness to front-line therapy. A thymectomy is recommended in young patients with generalized myasthenia gravis and in all patients presenting with thymoma.
   Clinical case: The patient was a 43-year-old woman, who first showed symptoms of myasthenic crisis in 2005 and presented with invasive thymoma managed with thymectomy and radiotherapy. In the subsequent three years, the patient presented with severe symptoms and two myasthenic crises that required mechanical ventilation and immunoglobulin treatment. Contrast chest computed tomography examinations showed no recurrence. Between 2009 and 2012, the patient experienced decreased symptom severity. In 2013, the patient presented with an exacerbation of symptoms; a contrast chest magnetic resonance scan showed a lesion in the anterior mediastinum, previously observed in 2011, suggestive of residual tissue as opposed to fibrosis. Regular management was started with innmunoglobulins; a positron emission tomography scan was in conclusive, requiring a new resection, which showed no evidence of tumor recurrence.
   Conclusions: Patients with myasthenia gravis and those with myasthenia-related thymoma both share thymectomy as an element of treatment. However, following the procedure, exacerbation or reappearance of symptoms does not necessarily represent new alterations in the thymus.
C1 [Maria Giraldo, Liana] Univ CES, Fac Med, Especializac Neurol Clin, Medellin, Colombia.
   [Duque, Camilo] Clin Cardiovid, Unidad Cuidados Intens, Medellin, Colombia.
   [Maria Giraldo, Liana; Santiago Uribe, Carlos; Helena Hernandez, Olga] Inst Neurol Colombia, Unidad Cuidados Intens Neurol, Medellin, Colombia.
RP Giraldo, LM (corresponding author), Calle 20 Sur 35-35, Medellin, Colombia.
EM lilligiraldo@gmail.com
CR Berrih-Aknin S, 2014, J AUTOIMMUN, V52, P90, DOI 10.1016/j.jaut.2013.12.011
   Blichfeldt-Lauridsen L, 2012, ACTA ANAESTH SCAND, V56, P17, DOI 10.1111/j.1399-6576.2011.02558.x
   El Hammoumi M, 2013, HEART LUNG CIRC, V22, P738, DOI 10.1016/j.hlc.2013.02.010
   El-Bawab H, 2007, EUR J CARDIO-THORAC, V31, P731, DOI 10.1016/j.ejcts.2007.01.024
   Fujii Y, 2013, SURG TODAY, V43, P461, DOI 10.1007/s00595-012-0318-2
   Jaretzki A, 2000, NEUROLOGY, V55, P16, DOI 10.1212/WNL.55.1.16
   Marx A, 2010, AUTOIMMUNITY, V43, P413, DOI 10.3109/08916930903555935
   MASAOKA A, 1981, CANCER, V48, P2485, DOI 10.1002/1097-0142(19811201)48:11<2485::AID-CNCR2820481123>3.0.CO;2-R
   OSSERMAN KE, 1971, MT SINAI J MED, V38, P497
   Otsuka H, 2012, J MED INVESTIG, V59, P225, DOI 10.2152/jmi.59.225
   Rashid OM, 2013, J THORAC DIS, V5, P173, DOI 10.3978/j.issn.2072-1439.2013.01.12
   Romi F, 2011, AUTOIMMUN DIS, V2011, DOI 10.4061/2011/474512
   Rosal J, 1999, HISTOLOGICAL TYPING
   Sieb JP, 2014, CLIN EXP IMMUNOL, V175, P408, DOI 10.1111/cei.12217
   Suh Joome, 2013, Yale Journal of Biology and Medicine, V86, P255
   Zielinski M, 2011, THORAC SURG CLIN, V21, P47, DOI 10.1016/j.thorsurg.2010.08.009
NR 16
TC 1
Z9 1
U1 0
U2 8
PU INST NACIONAL SALUD
PI BOGOTA D C
PA AVENIDA CALLE 26 NO 51-60, APARTADO AEREO 80334 Y 80080, BOGOTA D C,
   00000, COLOMBIA
SN 0120-4157
EI 2590-7379
J9 BIOMEDICA
JI Biomedica
PD DEC
PY 2015
VL 35
IS 4
BP 475
EP 479
DI 10.7705/biomedica.v35i4.2756
PG 5
WC Tropical Medicine
WE Science Citation Index Expanded (SCI-EXPANDED)
SC Tropical Medicine
GA CZ6HT
UT WOS:000367202500005
PM 26844436
OA gold
DA 2022-10-25
ER

PT J
AU MULDER, DG
   GRAVES, M
   HERRMANN, C
AF MULDER, DG
   GRAVES, M
   HERRMANN, C
TI THYMECTOMY FOR MYASTHENIA-GRAVIS - RECENT OBSERVATIONS AND COMPARISONS
   WITH PAST EXPERIENCE
SO ANNALS OF THORACIC SURGERY
LA English
DT Article
C1 UNIV CALIF LOS ANGELES, SCH MED, DEPT CARDIOTHORAC SURG, LOS ANGELES, CA 90024 USA.
   UNIV CALIF LOS ANGELES, SCH MED, DEPT NEUROL, LOS ANGELES, CA 90024 USA.
CR COOPER JD, 1988, ANN THORAC SURG, V45, P242, DOI 10.1016/S0003-4975(10)62457-5
   DRACHMAN DB, 1987, ANN NY ACAD SCI, V505, P90, DOI 10.1111/j.1749-6632.1987.tb51285.x
   FUJII Y, 1984, NEUROLOGY, V34, P1182, DOI 10.1212/WNL.34.9.1182
   GENKINS G, 1987, ANN NY ACAD SCI, V505, P500, DOI 10.1111/j.1749-6632.1987.tb51318.x
   GROB D, 1987, ANN NY ACAD SCI, V505, P472, DOI 10.1111/j.1749-6632.1987.tb51317.x
   JARETZKI A, 1988, J THORAC CARDIOV SUR, V95, P747
   MULDER DG, 1983, AM J SURG, V146, P61, DOI 10.1016/0002-9610(83)90260-X
   PAPATESTAS AE, 1987, ANN SURG, V206, P79, DOI 10.1097/00000658-198707000-00013
NR 8
TC 86
Z9 92
U1 0
U2 1
PU ELSEVIER SCIENCE INC
PI NEW YORK
PA STE 800, 230 PARK AVE, NEW YORK, NY 10169 USA
SN 0003-4975
EI 1552-6259
J9 ANN THORAC SURG
JI Ann. Thorac. Surg.
PD OCT
PY 1989
VL 48
IS 4
BP 551
EP 555
DI 10.1016/S0003-4975(10)66861-0
PG 5
WC Cardiac & Cardiovascular Systems; Respiratory System; Surgery
WE Science Citation Index Expanded (SCI-EXPANDED)
SC Cardiovascular System & Cardiology; Respiratory System; Surgery
GA AU753
UT WOS:A1989AU75300018
PM 2802856
DA 2022-10-25
ER

PT J
AU BESINGER, UA
   FATEHMOGHADAM, A
   KNORRHELD, S
   WICK, M
   KISSEL, H
   ALBIEZ, M
AF BESINGER, UA
   FATEHMOGHADAM, A
   KNORRHELD, S
   WICK, M
   KISSEL, H
   ALBIEZ, M
TI IMMUNOMODULATION IN MYASTHENIA-GRAVIS BY HIGH-DOSE INTRAVENOUS 7-S
   IMMUNOGLOBULINS
SO ANNALS OF THE NEW YORK ACADEMY OF SCIENCES
LA English
DT Article
C1 UNIV MUNICH, INST CLIN CHEM, D-8000 MUENCHEN 80, FED REP GER.
RP BESINGER, UA (corresponding author), TECH UNIV MUNICH, DEPT NEUROL, D-8000 MUNICH 2, FED REP GER.
CR BESINGER UA, 1983, NEUROLOGY, V33, P1316, DOI 10.1212/WNL.33.10.1316
   FATEHMOGHADAM A, 1984, LANCET, V1, P848
   FEHR J, 1982, NEW ENGL J MED, V306, P1254, DOI 10.1056/NEJM198205273062102
   IMBACH P, 1981, LANCET, V1, P1228
   STOCKINGER B, 1978, CELL IMMUNOL, V40, P395, DOI 10.1016/0008-8749(78)90347-7
NR 5
TC 18
Z9 18
U1 0
U2 0
PU WILEY
PI HOBOKEN
PA 111 RIVER ST, HOBOKEN 07030-5774, NJ USA
SN 0077-8923
J9 ANN NY ACAD SCI
JI Ann.NY Acad.Sci.
PD AUG 29
PY 1987
VL 505
BP 828
EP 831
DI 10.1111/j.1749-6632.1987.tb51383.x
PG 4
WC Multidisciplinary Sciences
WE Science Citation Index Expanded (SCI-EXPANDED)
SC Science & Technology - Other Topics
GA R6891
UT WOS:A1987R689100106
DA 2022-10-25
ER

PT J
AU MONDEN, Y
   NAKAHARA, K
   KAGOTANI, K
   FUJII, Y
   NANJO, S
   MASAOKA, A
   KAWASHIMA, Y
AF MONDEN, Y
   NAKAHARA, K
   KAGOTANI, K
   FUJII, Y
   NANJO, S
   MASAOKA, A
   KAWASHIMA, Y
TI EFFECTS OF PREOPERATIVE DURATION OF SYMPTOMS ON PATIENTS WITH
   MYASTHENIA-GRAVIS
SO ANNALS OF THORACIC SURGERY
LA English
DT Article
C1 NAGOYA CITY UNIV,SCH MED,DEPT SURG 2,NAGOYA,AICHI 467,JAPAN.
RP MONDEN, Y (corresponding author), OSAKA UNIV,SCH MED,DEPT SURG 1,OSAKA 553,JAPAN.
CR BUCKBERG DG, 1967, J THORAC CARDIOVASC, V53, P401
   BUCKINGHAM JM, 1976, ANN SURG, V184, P453, DOI 10.1097/00000658-197610000-00008
   GENKINS G, 1975, AM J MED, V58, P517, DOI 10.1016/0002-9343(75)90125-4
   GROB D, 1961, ARCH INTERN MED, V108, P615, DOI 10.1001/archinte.1961.03620100107017
   HENSON RA, 1965, BRAIN, V88, P11, DOI 10.1093/brain/88.1.11
   KEYNES G, 1949, Br Med J, V2, P611
   LEVASSEUR P, 1972, J THORAC CARDIOV SUR, V64, P1
   LINDSTROM J, 1977, CLIN IMMUNOL IMMUNOP, V7, P36, DOI 10.1016/0090-1229(77)90027-7
   MASAOKA A, 1975, J THORAC CARDIOV SUR, V70, P747
   OSSERMAN KE, 1971, MT SINAI J MED, V38, P497
   OSSERMAN KE, 1958, MYASTHENIA GRAVIS, P80
   PALETTO AE, 1982, INT SURG, V67, P13
   PAPATESTAS AE, 1971, AM J MED, V50, P465, DOI 10.1016/0002-9343(71)90336-6
   PAPATESTAS AE, 1973, MAR NEW YORK SURG SO
   SCHWAB RS, 1952, PRESSE MED, V60, P1501
   SIMPSON JA, 1965, BRAIN, V88, P112
NR 16
TC 28
Z9 29
U1 0
U2 0
PU ELSEVIER SCIENCE INC
PI NEW YORK
PA 655 AVENUE OF THE AMERICAS, NEW YORK, NY 10010
SN 0003-4975
J9 ANN THORAC SURG
JI Ann. Thorac. Surg.
PY 1984
VL 38
IS 3
BP 287
EP 291
DI 10.1016/S0003-4975(10)62253-9
PG 5
WC Cardiac & Cardiovascular Systems; Respiratory System; Surgery
WE Science Citation Index Expanded (SCI-EXPANDED)
SC Cardiovascular System & Cardiology; Respiratory System; Surgery
GA TH817
UT WOS:A1984TH81700021
PM 6476952
DA 2022-10-25
ER

PT J
AU LEVENTHAL, SR
   ORKIN, FK
   HIRSH, RA
AF LEVENTHAL, SR
   ORKIN, FK
   HIRSH, RA
TI PREDICTION OF THE NEED FOR POSTOPERATIVE MECHANICAL VENTILATION IN
   MYASTHENIA-GRAVIS
SO ANESTHESIOLOGY
LA English
DT Article
C1 UNIV PENN,SCH MED,DEPT ANESTHESIA,PHILADELPHIA,PA 19104.
   UNIV PENN,SCH MED,DEPT RES MED,PHILADELPHIA,PA 19104.
RP LEVENTHAL, SR (corresponding author), HOSP UNIV PENN,DEPT ANESTHESIA,PHILADELPHIA,PA 19104, USA.
CR FOLDES FF, 1962, ANESTHESIOLOGY, V23, P837, DOI 10.1097/00000542-196211000-00015
   GOLDMAN L, 1977, NEW ENGL J MED, V297, P845, DOI 10.1056/NEJM197710202971601
   HAVARD CWH, 1973, BRIT MED J, V3, P437, DOI 10.1136/bmj.3.5877.437
   KIRSCHNER PA, 1969, J AMER MED ASSOC, V209, P906, DOI 10.1001/jama.209.6.906
   KREEL I, 1967, ANN SURG, V165, P111, DOI 10.1097/00000658-196701000-00015
   LOACH AB, 1975, BRIT MED J, V1, P309, DOI 10.1136/bmj.1.5953.309
   MULDER DG, 1974, AM J SURG, V128, P202
   NIE NH, 1975, STATISTICAL PACKAGE, P434
   OSSERMAN KE, 1971, MT SINAI J MED, V38, P497
   RADHAKRISHNA S, 1964, STATISTICIAN, V14, P147
   SCHNEIDER AJL, 1979, ANESTHESIOLOGY, V51, P4, DOI 10.1097/00000542-197907000-00003
NR 11
TC 79
Z9 84
U1 0
U2 1
PU LIPPINCOTT-RAVEN PUBL
PI PHILADELPHIA
PA 227 EAST WASHINGTON SQ, PHILADELPHIA, PA 19106
SN 0003-3022
J9 ANESTHESIOLOGY
JI Anesthesiology
PY 1980
VL 53
IS 1
BP 26
EP 30
DI 10.1097/00000542-198007000-00006
PG 5
WC Anesthesiology
WE Science Citation Index Expanded (SCI-EXPANDED); Social Science Citation Index (SSCI)
SC Anesthesiology
GA JY963
UT WOS:A1980JY96300006
PM 7386905
DA 2022-10-25
ER

PT J
AU HEILBRONN, E
   LEFVERT, AK
   STALBERG, E
AF HEILBRONN, E
   LEFVERT, AK
   STALBERG, E
TI ACETYLCHOLINE-RECEPTOR ANTIBODIES IN DIAGNOSIS OF HUMAN AND EXPERIMENTAL
   MYASTHENIA-GRAVIS
SO MUSCLE & NERVE
LA English
DT Article
C1 UNIV UPPSALA HOSP,DEPT CLIN NEUROPHYSIOL,S-75014 UPPSALA,SWEDEN.
   KAROLINSKA HOSP,DEPT CLIN CHEM,S-10401 STOCKHOLM,SWEDEN.
RP HEILBRONN, E (corresponding author), NATL DEF RES INST,DEPT BIOCHEM,DEPT 4,S-17204 SUNDBYBERG,SWEDEN.
CR AARLI JA, 1975, SCAND J IMMUNOL, V4, P849, DOI 10.1111/j.1365-3083.1975.tb02696.x
   AHARONOV A, 1975, LANCET, V2, P340
   ALMON RR, 1974, SCIENCE, V186, P55, DOI 10.1126/science.186.4158.55
   APPEL SH, 1975, NEW ENGL J MED, V293, P760, DOI 10.1056/NEJM197510092931508
   APPEL SH, 1977, P NATL ACAD SCI USA, V74, P2130, DOI 10.1073/pnas.74.5.2130
   DRACHMAN DB, 1978, NEW ENGL J MED, V298, P186, DOI 10.1056/NEJM197801262980404
   DRACHMAN DB, 1978, NEW ENGL J MED, V298, P136, DOI 10.1056/NEJM197801192980305
   ELFMAN L, 1977, P INT SOC NEUROCHEM, V6, P161
   ENGEL AG, 1977, MAYO CLIN PROC, V52, P267
   GRANATO DA, 1976, P NATL ACAD SCI USA, V73, P2872, DOI 10.1073/pnas.73.8.2872
   HAMMARSTROM L, EXP J NEUROL
   HARVEY AL, 1977, EUR J PHARMACOL, V44, P303, DOI 10.1016/0014-2999(77)90303-X
   Harvey AM, 1941, B JOHNS HOPKINS HOSP, V69, P1
   HEILBRONN E, 1974, J NEUROCHEM, V22, P315, DOI 10.1111/j.1471-4159.1974.tb11597.x
   HEILBRONN E, 1978, J NEUROCHEM, V31, P5, DOI 10.1111/j.1471-4159.1978.tb12426.x
   HEILBRONN E, 1976, MOTOR INNERVATION MU, P177
   HEILBRONN E, 1977, EXCERPTA MEDICA  427, P105
   LEFVERT AK, 1978, J NEUROL NEUROSUR PS, V41, P394, DOI 10.1136/jnnp.41.5.394
   LEFVERT AK, J CLIN EXP IMMUNOL
   LENNON V, 1976, IMMUNOL COMMUN, V5, P324
   LINDSTROM J, 1977, CLIN IMMUNOL IMMUNOP, V7, P36, DOI 10.1016/0090-1229(77)90027-7
   LINDSTROM J, 1978, P NATL ACAD SCI US
   LINDSTROM JM, 1976, J EXP MED, V144, P739, DOI 10.1084/jem.144.3.739
   LUNDH H, 1977, EUR J PHARMACOL, V42, P411, DOI 10.1016/0014-2999(77)90176-5
   MARTINEZ RD, 1977, J IMMUNOL, V118, P17
   MOLGO J, 1975, CR ACAD SCI D NAT, V281, P1637
   PATRICK J, 1973, SCIENCE, V180, P871, DOI 10.1126/science.180.4088.871
   Stalberg E, 1973, NEW DEVELOPMENTS ELE
   STALBERG E, 1978, SINGLE FIBER EMG
   SUGIYAMA H, 1973, FEBS LETT, V35, P124, DOI 10.1016/0014-5793(73)80592-7
   TOYKA KV, 1977, NEW ENGL J MED, V296, P125, DOI 10.1056/NEJM197701202960301
   TROTTER JL, 1977, NEUROLOGY, V27, P1120, DOI 10.1212/WNL.27.12.1120
   UDDGARD A, 1976, 10TH IUB INT C BIOCH, P560
   ZURN AD, 1977, EUR J IMMUNOL, V7, P529, DOI 10.1002/eji.1830070807
NR 34
TC 14
Z9 14
U1 0
U2 0
PU JOHN WILEY & SONS INC
PI NEW YORK
PA 605 THIRD AVE, NEW YORK, NY 10158-0012
SN 0148-639X
J9 MUSCLE NERVE
JI Muscle Nerve
PY 1978
VL 1
IS 5
BP 427
EP 431
DI 10.1002/mus.880010518
PG 5
WC Clinical Neurology; Neurosciences
WE Science Citation Index Expanded (SCI-EXPANDED)
SC Neurosciences & Neurology
GA FY054
UT WOS:A1978FY05400017
PM 263985
DA 2022-10-25
ER

PT J
AU GANGADHAR, DV
   JOHNSON, LN
   BORCHERT, M
AF GANGADHAR, DV
   JOHNSON, LN
   BORCHERT, M
TI ISOLATED WEAKNESS OF THE ORBICULARIS OCULI MUSCLE FROM MYASTHENIA-GRAVIS
SO NEURO-OPHTHALMOLOGY
LA English
DT Article
C1 PENN STATE UNIV,MILTON S HERSHEY MED CTR,NEUROOPHTHALMOL UNIT,HERSHEY,PA 17033.
   MASSACHUSETTS EYE & EAR HOSP,DIV NEUROOPHTHALMOL,BOSTON,MA 02114.
CR COGAN DG, 1965, ARCH OPHTHALMOL-CHIC, V74, P217, DOI 10.1001/archopht.1965.00970040219016
   KANSU T, 1987, J CLIN NEURO-OPHTHAL, V7, P145
   KEMPE LG, 1980, J NEUROSURG, V52, P671, DOI 10.3171/jns.1980.52.5.0671
   KUMAR P, 1986, Indian Journal of Ophthalmology, V34, P15
   MILLER NR, 1985, WALSH HOYTS CLIN NEU, P840
NR 5
TC 3
Z9 3
U1 0
U2 0
PU AEOLUS PRESS
PI BUREN
PA PO BOX 740, 4116 ZJ BUREN, NETHERLANDS
SN 0165-8107
J9 NEURO-OPHTHALMOLOGY
JI Neuro-Ophthalmol.
PD DEC
PY 1989
VL 9
IS 6
BP 327
EP 329
DI 10.3109/01658108908997374
PG 3
WC Clinical Neurology; Ophthalmology
WE Science Citation Index Expanded (SCI-EXPANDED)
SC Neurosciences & Neurology; Ophthalmology
GA CG340
UT WOS:A1989CG34000002
DA 2022-10-25
ER

PT J
AU NEWSOMDAVIS, J
   HARCOURT, G
   BEESON, D
AF NEWSOMDAVIS, J
   HARCOURT, G
   BEESON, D
TI MYASTHENIA-GRAVIS - NICOTINIC ACETYLCHOLINE-RECEPTORS AS TARGETS FOR
   AUTOIMMUNE ATTACK
SO BIOCHEMICAL SOCIETY TRANSACTIONS
LA English
DT Article
RP NEWSOMDAVIS, J (corresponding author), JOHN RADCLIFFE HOSP,INST MOLEC MED,NEUROSCI GRP,OXFORD OX3 9DU,ENGLAND.
CR BEESON D, 1989, BIOCHEM SOC T, V17, P219, DOI 10.1042/bst0170219
   COMPSTON DAS, 1980, BRAIN, V103, P579, DOI 10.1093/brain/103.3.579
   DRACHMAN DB, 1980, J NEUROL NEUROSUR PS, V43, P601, DOI 10.1136/jnnp.43.7.601
   ENGEL AG, 1980, J NEUROL NEUROSUR PS, V43, P577, DOI 10.1136/jnnp.43.7.577
   HARCOURT GC, 1988, J CLIN INVEST, V82, P1295, DOI 10.1172/JCI113729
   HOHLFELD R, 1987, P NATL ACAD SCI USA, V84, P5379, DOI 10.1073/pnas.84.15.5379
   LENNON VA, 1985, P NATL ACAD SCI USA, V82, P8805, DOI 10.1073/pnas.82.24.8805
   NEWSOMDAVIS J, 1989, IN PRESS J AUTOIMMUN
   NEWSOMDAVIS J, 1982, CLIN ASPECTS IMMUNOL, P1011
   PATRICK J, 1973, SCIENCE, V180, P871, DOI 10.1126/science.180.4088.871
   TZARTOS SJ, 1980, P NATL ACAD SCI-BIOL, V77, P755, DOI 10.1073/pnas.77.2.755
   VINCENT A, 1980, J NEUROL NEUROSUR PS, V43, P577
NR 12
TC 5
Z9 5
U1 0
U2 0
PU PORTLAND PRESS
PI LONDON
PA 59 PORTLAND PLACE, LONDON, ENGLAND W1N 3AJ
SN 0300-5127
J9 BIOCHEM SOC T
JI Biochem. Soc. Trans.
PD AUG
PY 1989
VL 17
IS 4
BP 635
EP 637
DI 10.1042/bst0170635
PG 3
WC Biochemistry & Molecular Biology
WE Science Citation Index Expanded (SCI-EXPANDED)
SC Biochemistry & Molecular Biology
GA AL018
UT WOS:A1989AL01800008
PM 2670631
DA 2022-10-25
ER

PT J
AU GIAGHEDDU, M
   PUGGIONI, G
   SANNA, G
   TAMBURINI, G
   MARROSU, F
   RACHELE, MG
   MURGIA, B
   ROSATI, G
AF GIAGHEDDU, M
   PUGGIONI, G
   SANNA, G
   TAMBURINI, G
   MARROSU, F
   RACHELE, MG
   MURGIA, B
   ROSATI, G
TI EPIDEMIOLOGICAL-STUDY OF MYASTHENIA-GRAVIS IN SARDINIA, ITALY
   (1958-1986)
SO ACTA NEUROLOGICA SCANDINAVICA
LA English
DT Article
C1 UNIV CAGLIARI, INST NEUROL, SOCIAL RES INST, I-09100 CAGLIARI, ITALY.
   UNIV SASSARI, INST NEUROL, I-07100 SASSARI, ITALY.
   GEN HOSP, DEPT NEUROL, NUORO, ITALY.
CR ARAKI S, 1987, Neuroepidemiology, V6, P120, DOI 10.1159/000110107
   BOUDOURESQUES J, 1974, MYASTHENIE ENCY MED
   BUCKBERG GD, 1967, J THORAC CARDIOV SUR, V53, P401, DOI 10.1016/S0022-5223(19)43206-6
   EMERYK B, 1976, J NEUROL, V211, P155, DOI 10.1007/BF00313359
   ENGEL AG, 1979, HDB CLIN NEUROLOGY, V41, P95
   GIAGHEDDU A, 1985, ACTA NEUROL SCAND, V72, P43
   GIAGHEDDU M, 1983, ACTA NEUROL SCAND, V68, P394, DOI 10.1111/j.1600-0404.1983.tb04849.x
   HERRMANN C, 1966, NEUROLOGY, V16, P75, DOI 10.1212/WNL.16.1.75
   INDERBITZI R, 1986, SCHWEIZ MED WSCHR, V116, P1297
   KEYNES G, 1955, BRIT J SURG, V42, P449, DOI 10.1002/bjs.18004217502
   Kurtzke J F, 1978, Adv Neurol, V19, P545
   LEBRIGAND H, 1972, REV NEUROL-FRANCE, V126, P267
   LEVASSEUR P, 1972, J THORAC CARDIOV SUR, V64, P1
   MATTILA S, 1976, SCAND J THORAC CARD, V10, P183, DOI 10.3109/14017437609167790
   MERRIT HH, 1973, TXB NEUROLOGY, P536
   MULDER DG, 1974, AM J SURG, V128, P202
   NAMBA T, 1970, ARCH INTERN MED, V125, P1056, DOI 10.1001/archinte.125.6.1056
   NAMBA T, 1971, J NEUROL NEUROSUR PS, V34, P531, DOI 10.1136/jnnp.34.5.531
   NASTUK WL, 1960, P SOC EXP BIOL MED, V105, P177
   Osserman K E, 1967, J Mt Sinai Hosp N Y, V34, P469
   OSSERMAN KE, 1971, MT SINAI J MED, V38, P497
   PAPATESTAS AE, 1971, AM J MED, V50, P465, DOI 10.1016/0002-9343(71)90336-6
   PERLO VP, 1966, NEUROLOGY, V16, P431, DOI 10.1212/WNL.16.5.431
   ROSATI G, 1977, ACTA NEUROL SCAND, V55, P231, DOI 10.1111/j.1600-0404.1977.tb05642.x
   SCADDING GK, 1985, J NEUROL NEUROSUR PS, V48, P401, DOI 10.1136/jnnp.48.5.401
   SCHWAB RS, 1953, JAMA-J AM MED ASSOC, V153, P1270, DOI 10.1001/jama.1953.02940310038009
   SIMPSON JA, 1958, BRAIN, V81, P112, DOI 10.1093/brain/81.1.112
   Simpson JA, 1960, SCOT MED J, V5, P419, DOI [DOI 10.1177/003693306000501001, 10.1177/003693306000501001]
   SIMPSON JA, 1964, DISORDERS VOLUNTARY, P336
   SIMPSON JF, 1966, ACTA NEUROL SCAND, VS 42, P7
   STORMMATHISEN A, 1984, ACTA NEUROL SCAND, V70, P274
NR 31
TC 28
Z9 28
U1 0
U2 1
PU WILEY
PI HOBOKEN
PA 111 RIVER ST, HOBOKEN 07030-5774, NJ USA
SN 0001-6314
EI 1600-0404
J9 ACTA NEUROL SCAND
JI Acta Neurol. Scand.
PD APR
PY 1989
VL 79
IS 4
BP 326
EP 333
DI 10.1111/j.1600-0404.1989.tb03793.x
PG 8
WC Clinical Neurology
WE Science Citation Index Expanded (SCI-EXPANDED)
SC Neurosciences & Neurology
GA U4638
UT WOS:A1989U463800010
PM 2728857
DA 2022-10-25
ER

PT J
AU KEENS, SJ
   DESMOND, MJ
   UTTING, JE
AF KEENS, SJ
   DESMOND, MJ
   UTTING, JE
TI CARCINOID-SYNDROME WITH MYASTHENIA-GRAVIS - AN UNUSUAL AND INTERESTING
   CASE
SO ANAESTHESIA
LA English
DT Article
RP KEENS, SJ (corresponding author), UNIV LIVERPOOL,ROYAL LIVERPOOL HOSP,DEPT ANAESTHESIA,4TH FLOOR,PRESCOT ST,LIVERPOOL L69 3BX,ENGLAND.
CR BARAKA A, 1971, BRIT J ANAESTH, V43, P91, DOI 10.1093/bja/43.1.91
   BASTA SJ, 1983, ANESTHESIOLOGY, V59, pA273
   CHURCHILLDAVIDSON HC, 1955, P ROY SOC MED, V48, P621, DOI 10.1177/003591575504800811
   HENSON RA, 1982, CANCER NERVOUS SYSTE, P420
   HUNTER JM, 1985, ANAESTHESIA, V40, P848, DOI 10.1111/j.1365-2044.1985.tb11045.x
   LIPPMANN M, 1973, ANESTH ANALG, V52, P768
   MASON RA, 1976, ANAESTHESIA, V31, P228, DOI 10.1111/j.1365-2044.1976.tb11796.x
   SCADDING GK, 1981, BMJ-BRIT MED J, V283, P1008, DOI 10.1136/bmj.283.6298.1008
   WISE RP, 1962, ANAESTHESIA, V17, P488, DOI 10.1111/j.1365-2044.1962.tb13506.x
NR 9
TC 7
Z9 7
U1 0
U2 0
PU W B SAUNDERS CO LTD
PI LONDON
PA 24-28 OVAL RD, LONDON, ENGLAND NW1 7DX
SN 0003-2409
J9 ANAESTHESIA
JI Anaesthesia
PD APR
PY 1986
VL 41
IS 4
BP 404
EP 407
DI 10.1111/j.1365-2044.1986.tb13228.x
PG 4
WC Anesthesiology
WE Science Citation Index Expanded (SCI-EXPANDED)
SC Anesthesiology
GA A6731
UT WOS:A1986A673100013
PM 2871771
OA Bronze
DA 2022-10-25
ER

PT J
AU JABLECKI, CK
AF JABLECKI, CK
TI ELECTRODIAGNOSTIC EVALUATION OF PATIENTS WITH MYASTHENIA-GRAVIS AND
   RELATED DISORDERS
SO NEUROLOGIC CLINICS
LA English
DT Article
C1 UNIV CALIF SAN DIEGO,DEPT NEUROSCI,LA JOLLA,CA 92093.
CR ALBERS JW, 1980, NEUROLOGY, V30, P1246, DOI 10.1212/WNL.30.11.1246
   BARRETT EF, 1978, J PHYSIOL-LONDON, V279, P253, DOI 10.1113/jphysiol.1978.sp012343
   BORENSTEIN S, 1974, LANCET, V2, P63
   BRANCH CE, 1978, ANN NEUROL, V3, P416, DOI 10.1002/ana.410030510
   BROWN JC, 1974, J NEUROL NEUROSUR PS, V37, P1214, DOI 10.1136/jnnp.37.11.1214
   BROWN JC, 1975, J NEUROL NEUROSUR PS, V38, P27, DOI 10.1136/jnnp.38.1.27
   BURGEN ASV, 1949, J PHYSIOL-LONDON, V109, P10, DOI 10.1113/jphysiol.1949.sp004364
   CHELMICKASCHORR E, 1979, ARCH NEUROL-CHICAGO, V36, P572, DOI 10.1001/archneur.1979.00500450066013
   CHERRINGTON M, 1982, MUSCLE NERVE, V5, P528
   CORNBLATH DR, 1983, MUSCLE NERVE, V6, P448, DOI 10.1002/mus.880060609
   Cruz Martinez A, 1982, Electromyogr Clin Neurophysiol, V22, P377
   CULLCANDY SG, 1976, J PHYSIOL-LONDON, V260, P177, DOI 10.1113/jphysiol.1976.sp011510
   DESMEDT JE, 1981, ANN NY ACAD SCI, V377, P583, DOI 10.1111/j.1749-6632.1981.tb33760.x
   ELMQVIST D, 1968, MAYO CLIN PROC, V43, P689
   ENGEL AG, 1977, MAYO CLIN PROC, V52, P267
   ENGEL AG, 1977, ANN NEUROL, V1, P315, DOI 10.1002/ana.410010403
   ENGEL AG, 1980, J NEUROL NEUROSUR PS, V43, P577, DOI 10.1136/jnnp.43.7.577
   ENGEL AG, 1981, ANN NY ACAD SCI, V377, P614, DOI 10.1111/j.1749-6632.1981.tb33762.x
   FAWCETT PRW, 1982, MUSCLE NERVE, V5, P328, DOI 10.1002/mus.880050409
   FUFUNAGA H, 1982, MUSCLE NERVE, V5, P686
   HARRIS AJ, 1971, J PHYSIOL-LONDON, V217, P497, DOI 10.1113/jphysiol.1971.sp009582
   HENRIKSSON KG, 1977, ACTA NEUROL SCAND, V56, P117
   HOROWITZ SH, 1979, MUSCLE NERVE, V2, P478, DOI 10.1002/mus.880020609
   HUBBARD JI, 1971, ANN NY ACAD SCI, V183, P131, DOI 10.1111/j.1749-6632.1971.tb30746.x
   JABLECKI C, 1984, MUSCLE NERVE, V7, P250, DOI 10.1002/mus.880070311
   JABLECKI C, 1982, MUSCLE NERVE, V5, P491
   JABLECKI C, 1978, NEUROLOGY, V28, P388
   JABLECKI C, 1980, MUSCLE NERVE, V3, P439
   JABLECKI CK, 1981, ANN NY ACAD SCI, V377, P835, DOI 10.1111/j.1749-6632.1981.tb33791.x
   JENKYN LR, 1980, CANCER-AM CANCER SOC, V46, P1123, DOI 10.1002/1097-0142(19800901)46:5<1123::AID-CNCR2820460508>3.0.CO;2-L
   KELLY JJ, 1982, ANN NEUROL, V12, P238, DOI 10.1002/ana.410120303
   KOENIGSBERGER MR, 1973, NEUROPADIATRIE, V4, P350, DOI 10.1055/s-0028-1091752
   KRAFT G, 1980, GLOSSARY TERMS USED
   KRAMER LD, 1981, ANN NEUROL, V9, P531, DOI 10.1002/ana.410090604
   Lambert E., 1965, REMOTE EFFECTS CANC, P67
   LAMBERT EH, 1966, ANN NY ACAD SCI, V135, P367, DOI 10.1111/j.1749-6632.1966.tb45484.x
   LAMBERT EH, 1956, AM J PHYSIOL, V189, P612
   LANG B, 1981, LANCET, V2, P224
   LINDSTROM JM, 1976, NEUROLOGY, V26, P1054, DOI 10.1212/WNL.26.11.1054
   MAYER RF, 1974, ARCH NEUROL-CHICAGO, V31, P24, DOI 10.1001/archneur.1974.00490370050006
   MCQUILLE.MP, 1968, ARCH NEUROL-CHICAGO, V18, P402, DOI 10.1001/archneur.1968.00470340088008
   MORI M, 1976, NEUROLOGY, V26, P882, DOI 10.1212/WNL.26.9.882
   OH SJ, 1977, ANN NEUROL, V1, P481, DOI 10.1002/ana.410010514
   OZDEMIR C, 1976, ANN NY ACAD SCI, V274, P203, DOI 10.1111/j.1749-6632.1976.tb47686.x
   OZDEMIR C, 1975, ARCH NEUROL-CHICAGO, V32, P344, DOI 10.1001/archneur.1975.00490470088013
   PICKETT J, 1976, NEW ENGL J MED, V295, P770, DOI 10.1056/NEJM197609302951407
   SANDERS DB, 1979, NEUROLOGY, V29, P68, DOI 10.1212/WNL.29.1.68
   SANDERS DB, 1978, MUSCLE NERVE, V1, P146, DOI 10.1002/mus.880010207
   SCHILLER HH, 1978, ARCH NEUROL-CHICAGO, V35, P346, DOI 10.1001/archneur.1978.00500300020003
   SCHUMM F, 1984, MUSCLE NERVE, V7, P147, DOI 10.1002/mus.880070211
   SCHWARTZ MS, 1975, NEUROLOGY, V25, P80, DOI 10.1212/WNL.25.1.80
   SCHWARTZ MS, 1975, ARCH NEUROL-CHICAGO, V32, P815, DOI 10.1001/archneur.1975.00490540059007
   SCULLY RE, 1980, NEW ENGL J MED, V303, P1347
   Simpson JA, 1960, SCOT MED J, V5, P419, DOI [DOI 10.1177/003693306000501001, 10.1177/003693306000501001]
   SINGER P, 1981, NEUROLOGY, V31, P1345, DOI 10.1212/WNL.31.10.1345
   STALBERG E, 1980, J NEUROL NEUROSUR PS, V43, P622, DOI 10.1136/jnnp.43.7.622
   STREIB EW, 1980, ANN NEUROL, V8, P121
   SWIFT TR, 1981, MUSCLE NERVE, V4, P334, DOI 10.1002/mus.880040410
   TSUJIHATA M, 1979, NEUROLOGY, V29, P654, DOI 10.1212/WNL.29.5.654
   VINCENT A, 1981, MUSCLE NERVE, V4, P306, DOI 10.1002/mus.880040407
   VROOM FQ, 1969, NEUROLOGY, V19, P281
NR 61
TC 13
Z9 13
U1 0
U2 0
PU W B SAUNDERS CO
PI PHILADELPHIA
PA INDEPENDENCE SQUARE WEST CURTIS CENTER, STE 300, PHILADELPHIA, PA
   19106-3399
SN 0733-8619
J9 NEUROL CLIN
JI Neurol. Clin.
PY 1985
VL 3
IS 3
BP 557
EP 572
DI 10.1016/S0733-8619(18)31022-3
PG 16
WC Clinical Neurology; Neurosciences
WE Science Citation Index Expanded (SCI-EXPANDED)
SC Neurosciences & Neurology
GA APU08
UT WOS:A1985APU0800007
PM 2995784
DA 2022-10-25
ER

PT J
AU YEE, RD
   COGAN, DG
   ZEE, DS
   BALOH, RW
   HONRUBIA, V
AF YEE, RD
   COGAN, DG
   ZEE, DS
   BALOH, RW
   HONRUBIA, V
TI RAPID EYE-MOVEMENTS IN MYASTHENIA-GRAVIS .2. ELECTRO-OCULOGRAPHIC
   ANALYSIS
SO ARCHIVES OF OPHTHALMOLOGY
LA English
DT Article
C1 NEI,CLIN BRANCH,BETHESDA,MD 20014.
   JOHNS HOPKINS UNIV,DEPT NEUROL,BALTIMORE,MD 21218.
   UNIV CALIF LOS ANGELES,SCH MED,DEPT NEUROL,LOS ANGELES,CA 90024.
   UNIV CALIF LOS ANGELES,SCH MED,DEPT OTOLARYNGOL,LOS ANGELES,CA 90024.
CR BAHILL AT, 1975, EXP NEUROL, V48, P95, DOI 10.1016/0014-4886(75)90225-3
   BALOH RW, 1975, NEUROLOGY, V25, P1065, DOI 10.1212/WNL.25.11.1065
   BALOH RW, TO BE PUBLISHED
   BLOMBERG LH, 1965, ACTA NEUROL SCAND, VS 41, P363
   CAMPBELL MJ, 1970, J NEUROL NEUROSUR PS, V33, P639, DOI 10.1136/jnnp.33.5.639
   CHENG KENSEL, 1966, INVEST OPHTHALMOL, V5, P535
   COGAN DG, 1976, ARCH OPHTHALMOL-CHIC, V94, P1083, DOI 10.1001/archopht.1976.03910040003001
   Collins CC., 1975, BASIC MECH OCULAR MO, P145
   DELLOSSO LF, 1974, ARCH NEUROL-CHICAGO, V31, P138, DOI 10.1001/archneur.1974.00490380086012
   DIETERT SE, 1967, INVEST OPHTHALMOL, V6, P18
   GLASER JS, 1966, ARCH OPHTHALMOL-CHIC, V75, P363
   HESS A, 1961, J CELL COMPAR PHYSL, V58, P63, DOI 10.1002/jcp.1030580108
   METZ HS, 1972, ARCH OPHTHALMOL-CHIC, V88, P9
   METZ HS, 1970, ARCH OPHTHALMOL-CHIC, V84, P453
   METZ HS, 1974, ANN OPHTHALMOL, V6, P623
   MILLER JAMES E., 1967, INVEST OPHTHALMOL, V6, P18
   MILLER JE, 1958, AM J OPHTHALMOL, V46, P183, DOI 10.1016/0002-9394(58)90796-7
   OLSEN W, 1972, ARCH NEUROL-CHICAGO, V26, P193
   ROBINSON DA, 1970, J NEUROPHYSIOL, V33, P393, DOI 10.1152/jn.1970.33.3.393
   SPECTOR RH, 1975, NEUROLOGY, V25, P317, DOI 10.1212/WNL.25.4.317
   STELLA S, 1967, INVEST OPHTHALMOL, V6, P668
   WEBER RB, 1971, VISION RES, V11, P921, DOI 10.1016/0042-6989(71)90212-4
   WEBER RB, 1972, VISION RES, V12, P467, DOI 10.1016/0042-6989(72)90090-9
NR 23
TC 58
Z9 58
U1 0
U2 2
PU AMER MEDICAL ASSOC
PI CHICAGO
PA 515 N STATE ST, CHICAGO, IL 60610
SN 0003-9950
J9 ARCH OPHTHALMOL-CHIC
JI Arch. Ophthalmol.
PY 1976
VL 94
IS 9
BP 1465
EP 1472
DI 10.1001/archopht.1976.03910040299001
PG 8
WC Ophthalmology
WE Science Citation Index Expanded (SCI-EXPANDED)
SC Ophthalmology
GA CD744
UT WOS:A1976CD74400001
PM 962656
DA 2022-10-25
ER

PT J
AU SCHULZ, MD
   SCHWAB, RS
AF SCHULZ, MD
   SCHWAB, RS
TI RESULTS OF THYMIC (MEDIASTINAL) IRRADIATION IN PATIENTS WITH MYASTHENIA
   GRAVIS
SO ANNALS OF THE NEW YORK ACADEMY OF SCIENCES
LA English
DT Article
CR ARING CD, 1943, OHIO STATE MED J, V39, P241
   OSSERMAN KE, 1958, RADIOTHERAPY THYMUS, pCH13
   PERLO VP, REMOTE EFFECTS CANCE, pCH7
   PHILLIPS JL, 1967, CALIF MED, V106, P282
   Viets HR, 1960, THYMECTOMY MYASTHENI
   WILLIAMS IG, 1957, J FAC RAD, V3, P176
   WILLIAMS IG, 1969, RADIOTHERAPY MYASTHE, pCH12
NR 7
TC 8
Z9 9
U1 0
U2 0
PU NEW YORK ACAD SCIENCES
PI NEW YORK
PA 2 E 63RD ST, NEW YORK, NY 10021
SN 0077-8923
J9 ANN NY ACAD SCI
JI Ann.NY Acad.Sci.
PY 1971
VL 183
IS NSEP
BP 303
EP &
DI 10.1111/j.1749-6632.1971.tb30760.x
PG 0
WC Multidisciplinary Sciences
WE Science Citation Index Expanded (SCI-EXPANDED)
SC Science & Technology - Other Topics
GA K7293
UT WOS:A1971K729300021
PM 5287828
DA 2022-10-25
ER

PT J
AU GOLDSTEIN, G
   WHITTINGHAM, S
AF GOLDSTEIN, G
   WHITTINGHAM, S
TI EXPERIMENTAL AUTOIMMUNE THYMITIS - AN ANIMAL MODEL OF HUMAN MYASTHENIA
   GRAVIS
SO LANCET
LA English
DT Article
CR CARNEGIE P, UNPUBLISHED
   Harvey AM, 1941, B JOHNS HOPKINS HOSP, V68, P81
   Harvey AM, 1941, B JOHNS HOPKINS HOSP, V69, P547
   HARVEY AM, 1947, B JOHNS HOPKINS HOSP, V81, P267
   JOHNS RJ, 1956, B JOHNS HOPKINS HOSP, V99, P125
   NASTUK WL, 1960, P SOC EXP BIOL MED, V105, P177
   Simpson JA, 1960, SCOT MED J, V5, P419, DOI [DOI 10.1177/003693306000501001, 10.1177/003693306000501001]
   STRAUSS AJL, 1960, P SOC EXP BIOL MED, V105, P184
   STRAUSS AJL, 1966, ANN NY ACAD SCI, V135, P557, DOI 10.1111/j.1749-6632.1966.tb45504.x
   VANDERGE.HW, 1966, LANCET, V1, P57
   VIETS HENRY R., 1955, TRANS AMER NEUROL ASSOC, V80, P36
   WELLER TH, 1954, P SOC EXP BIOL MED, V86, P789, DOI 10.3181/00379727-86-21235
   WHITE RG, 1962, LANCET, V2, P120
NR 13
TC 126
Z9 126
U1 0
U2 0
PU ELSEVIER SCIENCE INC
PI NEW YORK
PA 360 PARK AVE SOUTH, NEW YORK, NY 10010-1710 USA
SN 0140-6736
EI 1474-547X
J9 LANCET
JI Lancet
PY 1966
VL 2
IS 7458
BP 315
EP +
PG 1
WC Medicine, General & Internal
WE Science Citation Index Expanded (SCI-EXPANDED)
SC General & Internal Medicine
GA 81191
UT WOS:A19668119100010
PM 4161495
DA 2022-10-25
ER

PT J
AU Baggi, F
   Ubiali, F
   Nava, S
   Nessi, V
   Andreetta, F
   Rigamonti, A
   Maggi, L
   Mantegazza, R
   Antozzi, C
AF Baggi, Fulvio
   Ubiali, Federica
   Nava, Sara
   Nessi, Valeria
   Andreetta, Francesca
   Rigamonti, Andrea
   Maggi, Lorenzo
   Mantegazza, Renato
   Antozzi, Carlo
TI Effect of IgG immunoadsorption on serum cytokines in MG and LEMS
   patients
SO JOURNAL OF NEUROIMMUNOLOGY
LA English
DT Article
DE Neuroimmunology; Myasthenia Gravis; Lambert-Eaton Myasthenic Syndrome;
   Immunoadsorption
ID AUTOIMMUNE MYASTHENIA-GRAVIS; TGF-BETA; RESPONSES; DISEASE
AB We investigated the effect of IgG immunoadsorption (IA) on cytokine network in patients with treatment-resistant Myasthenia Gravis (MG) and Lambert-Eaton Syndrome (LEMS). We observed upregulation of interleukin (IL)-10, an anti-inflammatory and B cells growth factor, and reduction of pro-inflammatory factors such as IL-18 and IL-17, in both MG and LEMS after IA. Our observation suggests that the massive removal of antibodies might induce modifications of the cytokine balance linked to T and B cells mediated autoimmunity. (C) 2008 Elsevier B.V. All rights reserved.
C1 [Baggi, Fulvio; Ubiali, Federica; Nava, Sara; Nessi, Valeria; Andreetta, Francesca; Rigamonti, Andrea; Maggi, Lorenzo; Mantegazza, Renato; Antozzi, Carlo] Neurol Inst Fdn Carlo Besta, I-20133 Milan, Italy.
RP Baggi, F (corresponding author), Neurol Inst Fdn Carlo Besta, Via Celoria 11, I-20133 Milan, Italy.
EM baggi@istituto-besta.it
RI Andreetta, Francesca/J-9957-2018; Baggi, Fulvio/AAX-4132-2020; Nava,
   Sara/J-8740-2016; Maggi, Lorenzo/K-3578-2018; Mantegazza,
   Renato/AAB-7569-2019; Antozzi, Carlo/AAB-8787-2019
OI Andreetta, Francesca/0000-0001-8239-8830; Baggi,
   Fulvio/0000-0002-4618-0102; Nava, Sara/0000-0001-9912-8255; Maggi,
   Lorenzo/0000-0002-0932-5173; Mantegazza, Renato/0000-0002-9810-5737;
   Antozzi, Carlo/0000-0001-9270-5224
CR Adorini L, 2003, CLIN EXP IMMUNOL, V132, P185, DOI 10.1046/j.1365-2249.2003.02144.x
   Aggarwal S, 2002, J LEUKOCYTE BIOL, V71, P1
   ANTOZZI C, 1991, J NEUROL, V238, P103, DOI 10.1007/BF00315690
   Deng CS, 2002, J IMMUNOL, V169, P1077, DOI 10.4049/jimmunol.169.2.1077
   Endo S, 2005, EUR J NEUROL, V12, P768, DOI 10.1111/j.1468-1331.2005.01079.x
   Fry TJ, 2005, J IMMUNOL, V174, P6571, DOI 10.4049/jimmunol.174.11.6571
   GJORSTRUP P, 1990, TRANSFUS SCI, V11, P281, DOI 10.1016/0955-3886(90)90028-H
   Im SH, 2001, FASEB J, V15, P2140, DOI 10.1096/fj.01-0072com
   Jander S, 2002, NEUROLOGY, V59, P287, DOI 10.1212/WNL.59.2.287
   Jaretzki A, 2000, NEUROLOGY, V55, P16, DOI 10.1212/WNL.55.1.16
   JOHNS LD, 1993, J NEUROIMMUNOL, V47, P1, DOI 10.1016/0165-5728(93)90278-7
   Lang B, 2003, ANN NY ACAD SCI, V998, P187, DOI 10.1196/annals.1254.019
   Letterio JJ, 1998, ANNU REV IMMUNOL, V16, P137, DOI 10.1146/annurev.immunol.16.1.137
   Moiola M, 1998, EUR J IMMUNOL, V28, P2487, DOI 10.1002/(SICI)1521-4141(199808)28:08<2487::AID-IMMU2487>3.0.CO;2-Y
   Newsom-Davis J, 2003, SEMIN NEUROL, V23, P191
   Park JY, 2007, BULL HOSP JT DIS, V65, pS4
   Veldhoen M, 2006, IMMUNITY, V24, P179, DOI 10.1016/j.immuni.2006.01.001
   Zhang GX, 2001, J NEUROIMMUNOL, V113, P10, DOI 10.1016/S0165-5728(00)00411-2
NR 18
TC 21
Z9 25
U1 0
U2 8
PU ELSEVIER SCIENCE BV
PI AMSTERDAM
PA PO BOX 211, 1000 AE AMSTERDAM, NETHERLANDS
SN 0165-5728
EI 1872-8421
J9 J NEUROIMMUNOL
JI J. Neuroimmunol.
PD SEP 15
PY 2008
VL 201
SI SI
BP 104
EP 110
DI 10.1016/j.jneuroim.2008.05.026
PG 7
WC Immunology; Neurosciences
WE Science Citation Index Expanded (SCI-EXPANDED)
SC Immunology; Neurosciences & Neurology
GA 363VK
UT WOS:000260294800017
PM 18644634
DA 2022-10-25
ER

PT J
AU Lalive, PH
   Allali, G
   Truffert, A
AF Lalive, Patrice H.
   Allali, Gilles
   Truffert, Andre
TI Myasthenia gravis associated with HTLV-I infection and atypical brain
   lesions
SO MUSCLE & NERVE
LA English
DT Article
DE human T-lymphotropic virus type-I-associated myelopathy; tropical
   spastic paraparesis; human T-lymphotropic virus type I; meningitis;
   myasthenia gravis
ID MOLECULAR MIMICRY; VIRUS; DISEASE; DNA; MYELOPATHY; SEQUENCES; HIV
AB We report a patient who experienced progressive diplopia and distal weakness of the upper limbs. Magnetic resonance imaging of the brain showed extensive white matter lesions and analysis of cerebrospinal fluid revealed acute human T-lymphotropic virus type I (HTLV-I) infection. Myasthenia gravis (MG) was evidenced by electromyography (EMG) and antibodies against acetylcholine receptor. This unusual case of MG associated with HTLV-I infection and brain-restricted lesions underscores the possible link between viruses and MG pathogenesis.
C1 Univ Hosp Geneva, Clin Neurol, Dept Neurosci, CH-1211 Geneva 14, Switzerland.
RP Lalive, PH (corresponding author), Univ Hosp Geneva, Clin Neurol, Dept Neurosci, Micheli Du Crest 24, CH-1211 Geneva 14, Switzerland.
EM patrice.lalive@hcuge.ch
RI Allali, Gilles/D-1500-2009; Lalive, Patrice/AAM-5861-2020
OI Allali, Gilles/0000-0002-4455-6719; Truffert, Andre/0000-0002-6613-8905
CR AUTHIER FJ, 1995, MUSCLE NERVE, V18, P914, DOI 10.1002/mus.880180819
   FUKUI T, 1994, EUR NEUROL, V34, P158, DOI 10.1159/000117030
   IJICHI T, 1995, J NEUROL SCI, V133, P194, DOI 10.1016/0022-510X(95)00173-Y
   KAWAI H, 1995, J MOL MED-JMM, V73, P85, DOI 10.1007/BF00270582
   LAGAYE S, 1991, CR ACAD SCI III-VIE, V312, P309
   Levin MC, 2002, NAT MED, V8, P509, DOI 10.1038/nm0502-509
   Macchi B, 2003, J ANTIMICROB CHEMOTH, V51, P1327, DOI 10.1093/jac/dkg240
   Manca N, 2002, J ACQ IMMUN DEF SYND, V29, P300, DOI 10.1097/00126334-200203010-00012
   MILLER RG, 1986, NEUROLOGY, V36, P729, DOI 10.1212/WNL.36.5.729
   Nakamura T, 2000, ANN MED, V32, P600, DOI 10.3109/07853890009002030
   SCHWIMMBECK PL, 1989, J CLIN INVEST, V84, P1174, DOI 10.1172/JCI114282
   Taylor GP, 1999, J VIROL, V73, P10289, DOI 10.1128/JVI.73.12.10289-10295.1999
   VERMA A, 1995, MUSCLE NERVE, V18, P1355
   Vincent A, 2001, LANCET, V357, P2122, DOI 10.1016/S0140-6736(00)05186-2
   Yata S, 2004, NEURORADIOLOGY, V46, P755, DOI 10.1007/s00234-004-1243-x
   YOKOI K, 1995, J MED VIROL, V45, P392, DOI 10.1002/jmv.1890450407
NR 16
TC 7
Z9 8
U1 0
U2 0
PU JOHN WILEY & SONS INC
PI HOBOKEN
PA 111 RIVER ST, HOBOKEN, NJ 07030 USA
SN 0148-639X
J9 MUSCLE NERVE
JI Muscle Nerve
PD APR
PY 2007
VL 35
IS 4
BP 525
EP 528
DI 10.1002/mus.20694
PG 4
WC Clinical Neurology; Neurosciences
WE Science Citation Index Expanded (SCI-EXPANDED)
SC Neurosciences & Neurology
GA 152MJ
UT WOS:000245365800015
PM 17117410
DA 2022-10-25
ER

PT J
AU Mitsui, T
   Kunishige, M
   Ichimiya, M
   Shichijo, K
   Endo, I
   Matsumoto, T
AF Mitsui, Takao
   Kunishige, Makoto
   Ichimiya, Michiko
   Shichijo, Kana
   Endo, Itsuro
   Matsumoto, Toshio
TI Beneficial effect of tacrolimus on myasthenia gravis with thymoma
SO NEUROLOGIST
LA English
DT Article
DE myasthenia gravis; thymoma; tacrolimus; thymectomy
ID BLOOD MONONUCLEAR-CELLS; T-CELLS; FK506; THYMECTOMY; CYCLOSPORINE;
   STANDARDS
AB We examined the effect of tacrolimus on myasthenia gravis (MG). Five patients with thymoma and 5 patients without thymoma underwent prior thymectomy but showed persistent myasthenic symptoms. Oral administration with tacrolimus significantly improved MG scores 1, 3, and 6 months following the beginning of treatment in all patients (P < 0.05), and the improvement was significantly higher in the thymoma group compared with the nonthymoma group (P < 0.05). However, there was no significant change in antiacetylcholine receptor titers in either group. This indicates a particular application of immunosuppressive therapy for thymomatous MG following thymectomy.
C1 Univ Tokushima, Grad Sch Med, Dept Med & Bioregulatory Sci, Tokushima 7708503, Japan.
RP Mitsui, T (corresponding author), Univ Tokushima, Grad Sch Med, Dept Med & Bioregulatory Sci, 3-18-15 Kuramoto Cho, Tokushima 7708503, Japan.
EM tmitsui@clin.med.tokushima-u.ac.jp
CR Allison AC, 2000, IMMUNOPHARMACOLOGY, V47, P63, DOI 10.1016/S0162-3109(00)00186-7
   BIERER BE, 1993, CURR OPIN IMMUNOL, V5, P763, DOI 10.1016/0952-7915(93)90135-F
   Buckley C, 2001, ANN NEUROL, V50, P64, DOI 10.1002/ana.1017
   Chen G, 2002, CANCER, V95, P420, DOI 10.1002/cncr.10665
   Christensen PB, 1998, J NEUROL NEUROSUR PS, V64, P78, DOI 10.1136/jnnp.64.1.78
   Evoli A, 2002, MUSCLE NERVE, V25, P111, DOI 10.1002/mus.10018
   Gronseth GS, 2000, NEUROLOGY, V55, P7, DOI 10.1212/WNL.55.1.7
   Hoffacker V, 2000, BLOOD, V96, P3872, DOI 10.1182/blood.V96.12.3872.h8003872_3872_3879
   Jaretzki A, 2000, NEUROLOGY, V55, P16, DOI 10.1212/WNL.55.1.16
   Konishi T, 2005, J NEUROL NEUROSUR PS, V76, P448, DOI 10.1136/jnnp.2004.042176
   LEWIS RA, 1995, ANN NEUROL, V37, P51
   NAMBA T, 1978, MEDICINE, V57, P411, DOI 10.1097/00005792-197809000-00002
   Reinhardt C, 2000, ANN NEUROL, V48, P603
   Tada M, 2006, J NEUROL SCI, V247, P17, DOI 10.1016/j.jns.2006.03.010
   TINDALL RSA, 1987, NEW ENGL J MED, V316, P719, DOI 10.1056/NEJM198703193161205
   Utsugisawa K, 2003, MUSCLE NERVE, V27, P245, DOI 10.1002/mus.10285
   Vincent A, 2001, LANCET, V357, P2122, DOI 10.1016/S0140-6736(00)05186-2
   Vincent A, 2001, NEUROMUSCULAR DISORD, P159
   Yoshikawa H, 2002, J CLIN NEUROSCI, V9, P133, DOI 10.1054/jocn.2001.1028
   Zhang GX, 1997, MUSCLE NERVE, V20, P543, DOI 10.1002/(SICI)1097-4598(199705)20:5<543::AID-MUS2>3.0.CO;2-9
NR 20
TC 13
Z9 15
U1 0
U2 0
PU LIPPINCOTT WILLIAMS & WILKINS
PI PHILADELPHIA
PA 530 WALNUT ST, PHILADELPHIA, PA 19106-3621 USA
SN 1074-7931
J9 NEUROLOGIST
JI Neurologist
PD MAR
PY 2007
VL 13
IS 2
BP 83
EP 86
DI 10.1097/01.nrl.0000256352.77668.ef
PG 4
WC Clinical Neurology
WE Science Citation Index Expanded (SCI-EXPANDED)
SC Neurosciences & Neurology
GA 143WK
UT WOS:000244756900005
PM 17351528
DA 2022-10-25
ER

PT J
AU SOMER, H
   MULLER, K
   KINNUNEN, E
AF SOMER, H
   MULLER, K
   KINNUNEN, E
TI MYASTHENIA-GRAVIS ASSOCIATED WITH MULTIPLE-SCLEROSIS - EPIDEMIOLOGICAL
   SURVEY AND IMMUNOLOGICAL FINDINGS
SO JOURNAL OF THE NEUROLOGICAL SCIENCES
LA English
DT Article
C1 UNIV HELSINKI,TRANSPLANTAT LAB,SF-00290 HELSINKI 29,FINLAND.
   INST OCCUPAT MED,HELSINKI,FINLAND.
RP SOMER, H (corresponding author), UNIV HELSINKI,DEPT NEUROL,SF-00290 HELSINKI 29,FINLAND.
CR ACHARI AN, 1976, NEUROLOGY, V26, P544, DOI 10.1212/WNL.26.6.544
   AITA JF, 1974, NEUROLOGY, V25, P72
   AMOS DB, 1979, NIAID MANUAL TISSUE, V42, P80
   BAKER HWG, 1972, AUST NZ J MED, V3, P256
   BRAGE D, 1980, PROGR MS RES, P451
   CENDROWSKI V, 1975, ACTA NEUROL BVELG, V75, P11
   CHIU HC, 1981, J NEUROL SCI, V52, P53, DOI 10.1016/0022-510X(81)90133-7
   COMPSTON A, 1983, J NEUROL NEUROSUR PS, V46, P105, DOI 10.1136/jnnp.46.2.105
   FERGUSON TB, 1983, J THORAC CARDIOV SUR, V85, P88
   IIVANAINEN M, 1979, NEUROLOGY, V29, P538
   IIVANAINEN MV, 1981, ARCH NEUROL-CHICAGO, V38, P427, DOI 10.1001/archneur.1981.00510070061010
   IIVANAINEN MV, 1981, J NEUROIMMUNOL, V1, P141, DOI 10.1016/0165-5728(81)90040-0
   KAMHANSEN S, 1986, J NEUROL SCI, V75, P285, DOI 10.1016/0022-510X(86)90076-6
   KINNUNEN E, 1983, ACTA NEUROL SCAND, V67, P255, DOI 10.1111/j.1600-0404.1983.tb04574.x
   KINNUNEN E, 1984, NEUROLOGY, V34, P457, DOI 10.1212/WNL.34.4.457
   KINNUNEN E, 1984, J NEUROL SCI, V65, P147, DOI 10.1016/0022-510X(84)90079-0
   LEFVERT AK, 1978, J NEUROL NEUROSUR PS, V41, P394, DOI 10.1136/jnnp.41.5.394
   LINK H, 1977, SCAND J CLIN LAB INV, V37, P391, DOI 10.3109/00365517709091497
   LO R, 1983, NEUROLOGY, V33, P97, DOI 10.1212/WNL.33.1.97
   LOSAK RP, 1982, MAJOR PROBLEMS NEURO, V11, P157
   MARGOLIS LH, 1945, NC MED J, V6, P243
   MATSUI M, 1988, ACTA NEUROL SCAND, V77, P202, DOI 10.1111/j.1600-0404.1988.tb05895.x
   MULLER KMI, 1987, J NEUROL SCI, V80, P13, DOI 10.1016/0022-510X(87)90217-6
   PATTEN BM, 1972, J NEUROL NEUROSUR PS, V35, P385
   PIRSKANEN R, 1977, ACTA NEUROL SCAND, V56, P365
   PIRSKANEN R, 1976, J NEUROL NEUROSUR PS, V39, P23, DOI 10.1136/jnnp.39.1.23
   RITCHIE RF, 1975, PLASMA PROTEINS STRU, V2
   SCHUMACHER GA, 1965, ANN NY ACAD SCI, V122, P552
   SHAKIR RA, 1983, J NEUROIMMUNOL, V4, P161, DOI 10.1016/0165-5728(83)90032-2
   TASKINEN E, 1983, THESIS U HELSINKI HE
   TROTTER JL, 1985, NEUROLOGY, V35, P1049, DOI 10.1212/WNL.35.7.1049
   VONWILLEBRAND E, 1985, TRANSPLANTATION, V39, P258, DOI 10.1097/00007890-198503000-00009
   WALPORT MJ, 1982, CLIN RHEUM DIS, V8, P3
   ZILKO PJ, 1979, CLIN IMMUNOL IMMUNOP, V14, P222, DOI 10.1016/0090-1229(79)90143-0
NR 34
TC 37
Z9 40
U1 0
U2 1
PU ELSEVIER SCIENCE BV
PI AMSTERDAM
PA PO BOX 211, 1000 AE AMSTERDAM, NETHERLANDS
SN 0022-510X
J9 J NEUROL SCI
JI J. Neurol. Sci.
PD JAN
PY 1989
VL 89
IS 1
BP 37
EP 48
DI 10.1016/0022-510X(89)90005-1
PG 12
WC Clinical Neurology; Neurosciences
WE Science Citation Index Expanded (SCI-EXPANDED)
SC Neurosciences & Neurology
GA R8543
UT WOS:A1989R854300004
PM 2926441
DA 2022-10-25
ER

PT J
AU HAYS, RM
   MICHAUD, LJ
AF HAYS, RM
   MICHAUD, LJ
TI NEONATAL MYASTHENIA-GRAVIS - SPECIFIC ADVANTAGES OF REPETITIVE
   STIMULATION OVER EDROPHONIUM TESTING
SO PEDIATRIC NEUROLOGY
LA English
DT Article
RP HAYS, RM (corresponding author), CHILDRENS HOSP & MED CTR,DEPT REHABIL MED,4800 SAND POINT WAY NE,POB C-5371,SEATTLE,WA 98105, USA.
NR 0
TC 4
Z9 4
U1 0
U2 1
PU ELSEVIER SCIENCE INC
PI NEW YORK
PA 655 AVENUE OF THE AMERICAS, NEW YORK, NY 10010
SN 0887-8994
J9 PEDIATR NEUROL
JI Pediatr. Neurol.
PD JUL-AUG
PY 1988
VL 4
IS 4
BP 245
EP 247
DI 10.1016/0887-8994(88)90039-2
PG 3
WC Clinical Neurology; Pediatrics
WE Science Citation Index Expanded (SCI-EXPANDED)
SC Neurosciences & Neurology; Pediatrics
GA P7914
UT WOS:A1988P791400009
PM 3242526
DA 2022-10-25
ER

PT J
AU THORLACIUS, S
   AARLI, JA
   GILHUS, NE
   HOFSTAD, H
AF THORLACIUS, S
   AARLI, JA
   GILHUS, NE
   HOFSTAD, H
TI MUSCLE ANTIBODIES IN THE CEREBROSPINAL-FLUID FROM PATIENTS WITH
   MYASTHENIA-GRAVIS
SO ACTA NEUROLOGICA SCANDINAVICA
LA English
DT Article
C1 UNIV BERGEN,HAUKELAND HOSP,DEPT NEUROL,N-5016 BERGEN,NORWAY.
   UNIV BERGEN,SCH MED,BROEGELMANN RES LAB MICROBIOL,N-5014 BERGEN,NORWAY.
RI Hofstad, Håkon/H-2927-2019
OI Hofstad, Håkon/0000-0001-9523-4421
CR AARLI JA, 1981, J NEUROIMMUNOL, V1, P421, DOI 10.1016/0165-5728(81)90021-7
   ADORNATO BT, 1978, LANCET, V2, P367
   DWYER DS, 1983, NATURE, V301, P611, DOI 10.1038/301611a0
   GILHUS NE, 1984, J NEUROIMMUNOL, V7, P55, DOI 10.1016/S0165-5728(84)80006-5
   HOEFER PFA, 1958, ARCH NEURO PSYCHIATR, V80, P10, DOI 10.1001/archneurpsyc.1958.02340070028002
   HOKKANEN E, 1969, ACTA NEUROL SCAND, V45, P556
   KAMHANSEN S, 1986, J NEUROL SCI, V75, P285, DOI 10.1016/0022-510X(86)90076-6
   KAMHANSEN S, 1982, ACTA NEUROL SCAND, V65, P146
   KAMHANSEN S, 1982, ACTA NEUROL SCAND, V65, P143
   KASCHKA WP, 1979, INFECT IMMUN, V26, P933, DOI 10.1128/IAI.26.3.933-941.1979
   KEESEY JC, 1978, LANCET, V1, P777
   LEFVERT AK, 1982, EUR J IMMUNOL, V12, P790, DOI 10.1002/eji.1830120917
   LEFVERT AK, 1978, J NEUROL NEUROSUR PS, V41, P394, DOI 10.1136/jnnp.41.5.394
   LEFVERT AK, 1978, SCAND J IMMUNOL, V8, P525
   LEFVERT AK, 1977, LANCET, V2, P351
   LIMBURG PC, 1983, J NEUROL SCI, V58, P357, DOI 10.1016/0022-510X(83)90095-3
   MCQUARRIE C, 1976, J BIOL CHEM, V251, P6335
   MULLER K, 1982, ACTA NEUROL SCAND, V65, P144
   OOSTERHUIS HJG, 1964, J NEUROL SCI, V1, P512, DOI 10.1016/0022-510X(64)90171-6
   OOSTERHUIS HJG, 1984, CLIN NEUROLOGY NEURO, V5, P156
   PAPAZIAN O, 1976, NEUROLOGY, V26, P311, DOI 10.1212/WNL.26.4.311
   Simpson JA, 1960, SCOT MED J, V5, P419, DOI [DOI 10.1177/003693306000501001, 10.1177/003693306000501001]
   SMITH CIE, 1984, NEUROLOGY, V34, P1094, DOI 10.1212/WNL.34.8.1094
   THORLACIUS S, 1985, ACTA NEUROL SCAND, V72, P432
   VANDVIK B, 1976, SCAND J IMMUNOL, V5, P427, DOI 10.1111/j.1365-3083.1976.tb00297.x
   YAMADA S, 1986, LIFE SCI, V38, P637, DOI 10.1016/0024-3205(86)90057-3
NR 26
TC 5
Z9 5
U1 0
U2 0
PU MUNKSGAARD INT PUBL LTD
PI COPENHAGEN
PA 35 NORRE SOGADE, PO BOX 2148, DK-1016 COPENHAGEN, DENMARK
SN 0001-6314
J9 ACTA NEUROL SCAND
JI Acta Neurol. Scand.
PD JUN
PY 1987
VL 75
IS 6
BP 423
EP 426
DI 10.1111/j.1600-0404.1987.tb05472.x
PG 4
WC Clinical Neurology
WE Science Citation Index Expanded (SCI-EXPANDED)
SC Neurosciences & Neurology
GA J2025
UT WOS:A1987J202500010
PM 3630637
DA 2022-10-25
ER

PT J
AU SCHUMM, F
   BRINKMANN, A
   FATEHMOGHADAM, A
AF SCHUMM, F
   BRINKMANN, A
   FATEHMOGHADAM, A
TI ANTIBODY-CONTROLLED CYTOSTATIC TREATMENT OF MALIGNANT THYMOMA WITH
   ACCOMPANYING MYASTHENIA-GRAVIS
SO DEUTSCHE MEDIZINISCHE WOCHENSCHRIFT
LA German
DT Article
C1 UNIV MUNICH, KLINIKUM GROSSHADERN, INST KLIN CHEM, D-8000 MUNICH 70, FED REP GER.
RP SCHUMM, F (corresponding author), UNIV TUBINGEN, NEUROL KLIN, D-7400 TUBINGEN 1, FED REP GER.
CR BATATA MA, 1974, CANCER, V34, P389, DOI 10.1002/1097-0142(197408)34:2<389::AID-CNCR2820340224>3.0.CO;2-Z
   Bergh N P, 1968, Scand J Thorac Cardiovasc Surg, V2, P65, DOI 10.3109/14017436809131884
   BERGH NP, 1978, ANN THORAC SURG, V25, P91, DOI 10.1016/S0003-4975(10)63498-4
   BONADONNA G, 1970, CANCER RES, V30, P2572
   BOSTON B, 1976, CANCER, V38, P49, DOI 10.1002/1097-0142(197607)38:1<49::AID-CNCR2820380109>3.0.CO;2-6
   CAMPBELL MG, 1981, CANCER-AM CANCER SOC, V48, P1315, DOI 10.1002/1097-0142(19810915)48:6<1315::AID-CNCR2820480611>3.0.CO;2-2
   CHAHINIAN AP, 1981, CANCER-AM CANCER SOC, V47, P1752, DOI 10.1002/1097-0142(19810401)47:7<1752::AID-CNCR2820470705>3.0.CO;2-C
   COCCONI G, 1982, CANCER, V49, P1985, DOI 10.1002/1097-0142(19820515)49:10<1985::AID-CNCR2820491006>3.0.CO;2-X
   DAUGAARD G, 1983, ANN INTERN MED, V99, P189, DOI 10.7326/0003-4819-99-2-189
   DRUSCHKY KF, 1981, FORTSCHR NEUROL PSYC, V49, P415, DOI 10.1055/s-2007-1002345
   EVANS WK, 1980, CANCER, V46, P1523, DOI 10.1002/1097-0142(19801001)46:7<1523::AID-CNCR2820460705>3.0.CO;2-#
   GEREIN AN, 1978, AM J SURG, V136, P49, DOI 10.1016/0002-9610(78)90199-X
   GOLDMAN AJ, 1975, NEUROLOGY, V25, P1021, DOI 10.1212/WNL.25.11.1021
   GOTTLIEB JA, 1975, CANCER CHEMOTH REP 1, V59, P621
   LINDSTROM J, 1977, CLIN IMMUNOL IMMUNOP, V7, P36, DOI 10.1016/0090-1229(77)90027-7
   MARKS RD, 1978, CANCER, V41, P117, DOI 10.1002/1097-0142(197801)41:1<117::AID-CNCR2820410118>3.0.CO;2-V
   NEEDLES B, 1981, CANCER, V48, P223, DOI 10.1002/1097-0142(19810715)48:2<223::AID-CNCR2820480202>3.0.CO;2-0
   SCHUMM F, 1982, THESIS TUBINGEN
   SHETTY MR, 1981, CANCER TREAT REP, V65, P531
   WILKINS EW, 1966, J THORAC CARDIOV SUR, V52, P322, DOI 10.1016/S0022-5223(19)43412-0
NR 20
TC 3
Z9 3
U1 0
U2 0
PU GEORG THIEME VERLAG KG
PI STUTTGART
PA RUDIGERSTR 14, D-70469 STUTTGART, GERMANY
SN 0012-0472
EI 1439-4413
J9 DEUT MED WOCHENSCHR
JI Dtsch. Med. Wochenschr.
PY 1984
VL 109
IS 33
BP 1244
EP 1246
DI 10.1055/s-2008-1069357
PG 3
WC Medicine, General & Internal
WE Science Citation Index Expanded (SCI-EXPANDED)
SC General & Internal Medicine
GA TE377
UT WOS:A1984TE37700005
PM 6547902
DA 2022-10-25
ER

PT J
AU COHEN, MS
   YOUNGER, D
AF COHEN, MS
   YOUNGER, D
TI ASPECTS OF THE NATURAL-HISTORY OF MYASTHENIA-GRAVIS - CRISIS AND DEATH
SO ANNALS OF THE NEW YORK ACADEMY OF SCIENCES
LA English
DT Article
RP COHEN, MS (corresponding author), COLUMBIA PRESBYTERIAN MED CTR,INST NEUROL,NEW YORK,NY 10032, USA.
CR GLASER GH, 1966, ANN NY ACAD SCI, V135, P335, DOI 10.1111/j.1749-6632.1966.tb45481.x
   OSSERMAN KE, 1963, JAMA-J AM MED ASSOC, V183, P97
   ROWLAND LP, 1958, NEUROLOGY, V6, P307
   SIMPSON J, 1966, ACTA NEUROL SCAND S, V23, P42
   WINDSLEY H, 1958, ARCH INT MED, V102, P74
NR 5
TC 85
Z9 88
U1 0
U2 3
PU NEW YORK ACAD SCIENCES
PI NEW YORK
PA 2 E 63RD ST, NEW YORK, NY 10021
SN 0077-8923
J9 ANN NY ACAD SCI
JI Ann.NY Acad.Sci.
PY 1981
VL 377
IS DEC
BP 670
EP 677
DI 10.1111/j.1749-6632.1981.tb33765.x
PG 8
WC Multidisciplinary Sciences
WE Science Citation Index Expanded (SCI-EXPANDED)
SC Science & Technology - Other Topics
GA NE127
UT WOS:A1981NE12700046
PM 6951491
DA 2022-10-25
ER

PT J
AU SZATHMARY, I
   SZOBOR, A
   SELMECI, L
   POSCH, E
AF SZATHMARY, I
   SZOBOR, A
   SELMECI, L
   POSCH, E
TI STUDY OF LACTIC DEHYDROGENASE ACTIVITY AND ISOENZYME PATTERN IN
   MYASTHENIA GRAVIS
SO EUROPEAN NEUROLOGY
LA English
DT Article
CR BICKERSTAFF ER, 1960, BRAIN, V83, P10, DOI 10.1093/brain/83.1.10
   BURGI W, 1967, CLIN CHIM ACTA, V15, P181, DOI 10.1016/0009-8981(67)90348-8
   DAWSON DM, 1969, ANN INTERN MED, V70, P799, DOI 10.7326/0003-4819-70-4-799
   DAWSON DM, 1964, SCIENCE, V143, P929, DOI 10.1126/science.143.3609.929
   DELAEY P, 1965, ARCH FR PEDIATR, V22, P130
   EMERY AEH, 1965, ARCH NEUROL-CHICAGO, V12, P251, DOI 10.1001/archneur.1965.00460270027004
   FONDY TP, 1965, ANN NY ACAD SCI, V119, P888, DOI 10.1111/j.1749-6632.1965.tb47450.x
   GAMSTORP I, 1967, ACTA PAEDIATR SCAND, V56, P408, DOI 10.1111/j.1651-2227.1967.tb15400.x
   GENKINS G, 1961, VIETS MYASTHENAI GRA, P519
   HESS JW, 1965, J LAB CLIN MED, V66, P452
   HEYCK H, 1969, PROGRESSIV DYSTROPHY, P163
   HOKKANEN E, 1969, ACTA NEUROL SCAND, V45, P556
   HOOSHMAND H, 1969, NEUROLOGY, V19, P26, DOI 10.1212/WNL.19.1.26
   HOPF H C, 1968, Nervenarzt, V39, P416
   IONASESCU V, 1966, ACTA NEUROL SCAND, V42, P244
   JESEL M, 1969, REV NEUROL, V120, P355
   KLEIN JJ, 1964, ARCH INTERN MED, V113, P142, DOI 10.1001/archinte.1964.00280070144023
   KLEINE TO, 1967, CLIN CHIM ACTA, V15, P19, DOI 10.1016/0009-8981(67)90322-1
   KORNER F, 1965, DEUT MED WOCHENSCHR, V90, P1950
   MAHY BWJ, 1965, BIOCHEM J, V95, pP19
   MATSUKI H, 1966, J BIOCHEM-TOKYO, V59, P122, DOI 10.1093/oxfordjournals.jbchem.a128271
   MATZELT D, 1962, VERH DTSCH GES INN M, V68, P285
   MENDELOW H, 1958, PATHOLOGY MYASTHENIA, P10
   MENDELOW HARVEY, 1954, JOUR MT SINAI HOSP, V21, P218
   MERTENS HG, 1965, DEUT MED WOCHENSCHR, V90, P1177, DOI 10.1055/s-0028-1111489
   NASTUK WL, 1960, P SOC EXP BIOL MED, V105, P177
   PEARSON CM, 1966, ANN NY ACAD SCI, V138, P293
   PIOVANO G, 1967, MED SPORT ROMA, V20, P89
   SAMAHA FJ, 1969, NEUROLOGY, V19, P551, DOI 10.1212/WNL.19.6.551
   SCHAPIRA G, 1955, Am J Phys Med, V34, P313
   Simpson JA, 1960, SCOT MED J, V5, P419, DOI [DOI 10.1177/003693306000501001, 10.1177/003693306000501001]
   SZATHMARY I, 1970, IDEGGYOGY SZEMLE, V23, P468
   SZOBOR A, 1969, IDEGGYOGY SZEMLE, V22, P1
   SZOBOR A, 1966, IDEGGYOGY SZLE, V19, P225
   THIELE KG, 1968, Z KLIN CHEM KLIN BIO, V6, P132
   THORLING EB, 1966, ACTA PATHOL MIC SC, V66, P426, DOI 10.1111/apm.1966.66.4.426
   VANDERHELM HJ, 1961, LANCET, V2, P108
   WARBURTO.FG, 1967, NATURE, V215, P287, DOI 10.1038/215287a0
   WIEME RJ, 1959, CLIN CHIM ACTA, V4, P317, DOI 10.1016/0009-8981(59)90096-8
   WIEME RJ, 1962, NATURE, V194, P287, DOI 10.1038/194287b0
NR 40
TC 3
Z9 3
U1 0
U2 0
PU KARGER
PI BASEL
PA ALLSCHWILERSTRASSE 10, CH-4009 BASEL, SWITZERLAND
SN 0014-3022
EI 1421-9913
J9 EUR NEUROL
JI Eur. Neurol.
PY 1971
VL 5
IS 4
BP 245
EP +
DI 10.1159/000114076
PG 1
WC Clinical Neurology; Neurosciences
WE Science Citation Index Expanded (SCI-EXPANDED)
SC Neurosciences & Neurology
GA L0270
UT WOS:A1971L027000005
PM 5126568
DA 2022-10-25
ER

PT J
AU Ohira, M
   Jeong, D
   Oh, SJ
AF Ohira, Masayuki
   Jeong, Dushin
   Oh, Shin J.
TI Seropositive Myasthenia Gravis Associated with Small-Cell Lung Carcinoma
SO JOURNAL OF CLINICAL NEUROLOGY
LA English
DT Article
DE acetylcholine receptor antibody; myasthenia gravis; small cell lung
   cancer
AB Background Lambert-Eaton myasthenic syndrome is well known to be a classical paraneoplastic syndrome of small cell lung carcinoma (SCLC). Three cases of seronegative myasthenia gravis (MG) and SCLC were previously reported.
   Case Report A 65-year-old man developed a severe progressive respiratory failure with clinical features of MG. Tests showed a decremental response in the repetitive nerve stimulation test, abnormal single-fiber electromyography, and positive acetylcholine receptor antibody. SCLC was confirmed by the lung biopsy.
   Conclusions This case represents the first case of seropositive MG and SCLC. J Clin Neurol 2011;7:43-46
C1 [Oh, Shin J.] Univ Alabama, Dept Neurol, Ctr Vet Med, Birmingham, AL 35294 USA.
   [Ohira, Masayuki] Keiyo Univ, Sch Med, Dept Neurol, Tokyo, Japan.
   [Jeong, Dushin] Soonchunhang Univ, Sch Med, Dept Neurol, Cheonan, South Korea.
RP Oh, SJ (corresponding author), Univ Alabama, Dept Neurol, Ctr Vet Med, UAB Stn, Birmingham, AL 35294 USA.
EM shinjoh@uab.edu
CR FUJITA J, 1994, CHEST, V105, P624, DOI 10.1378/chest.105.2.624
   Goli SK, 2009, NEUROLOGY, V72, pA128
   Hazard P B, 1986, J Tenn Med Assoc, V79, P273
   Lennon Vanda A., 1997, Neurology, V48, pS23
   Miyoshi R, 1995, Nihon Kyobu Shikkan Gakkai Zasshi, V33, P456
   Oh SJ, 2005, MUSCLE NERVE, V32, P515, DOI 10.1002/mus.20389
   OH SJ, 1982, ANN NEUROL, V12, P348, DOI 10.1002/ana.410120406
   Titulaer MJ, 2008, ANN NY ACAD SCI, V1132, P129, DOI 10.1196/annals.1405.030
NR 8
TC 8
Z9 9
U1 0
U2 1
PU KOREAN NEUROLOGICAL ASSOC
PI SEOUL
PA 1111 DAEIL BLD, 43 INSA-DONG, JONGNO-GU, SEOUL, 110-741, SOUTH KOREA
SN 1738-6586
J9 J CLIN NEUROL
JI J. Clin. Neurol.
PD MAR
PY 2011
VL 7
IS 1
BP 43
EP 46
DI 10.3988/jcn.2011.7.1.43
PG 4
WC Clinical Neurology
WE Science Citation Index Expanded (SCI-EXPANDED)
SC Neurosciences & Neurology
GA 751IQ
UT WOS:000289611100008
PM 21519527
OA gold, Green Published, Green Submitted
DA 2022-10-25
ER

PT J
AU Cooper, J
   Yang, D
AF Cooper, Jeffrey
   Yang, Danica
TI Case Report: Treatment of Myasthenic Ptosis with Topical Ocular
   Oxymetazoline
SO OPTOMETRY AND VISION SCIENCE
LA English
DT Article
ID HERINGS LAW; GRAVIS; EPIDEMIOLOGY
AB SIGNIFICANCE Ptosis is often the hallmark finding in ocular and general myasthenia gravis. Reduction of ptosis has been achieved with oral and topical ocular medications. However, these medications can result in systemic and ocular adverse effects. A novel eye drop seems to be effective in reducing ptosis while minimizing adverse effects. PURPOSE This case report aimed to demonstrate the efficacy of topical oxymetazoline hydrochloride 0.1%, an alpha-adrenergic agonist, in temporary elimination of ptosis associated with myasthenia gravis. CASE REPORT A 68-year-old woman with a history of myasthenia gravis and long-standing ptosis in the right eye presented to improve the asymmetrical appearance of her eyelids. One drop of oxymetazoline hydrochloride 0.1% was instilled in the right eye of the patient. Within 2 hours, the ptosis was eliminated, the margin-reflex distance 1 increased by 2.0 mm, and the superior visual field measured by a superior 36-point screening test increased by 15 points. The effect lasted for at least 7 hours. Of note, there was a decrease in elevation of the contralateral nonptotic eyelid that did not receive a drop of oxymetazoline, which might occur only in myasthenia gravis. Further evaluation is warranted. CONCLUSIONS Oxymetazoline 0.1% is effective in reducing and potentially eliminating ptosis related to ocular myasthenia gravis for up to 7 hours.
C1 [Cooper, Jeffrey] SUNY Coll Optometry, New York, NY 10036 USA.
   [Yang, Danica] Cooper Panariello Eye Inst, Brooklyn, NY USA.
RP Cooper, J (corresponding author), SUNY Coll Optometry, New York, NY 10036 USA.
EM cooperjsc1@gmail.com
CR Chen AD, 2016, ANN PLAS SURG, V76, pS96, DOI 10.1097/SAP.0000000000000689
   Colavito Jennifer, 2005, Optometry, V76, P363, DOI 10.1016/j.optm.2005.05.004
   Cooper J, 2000, J NEURO-OPHTHALMOL, V20, P5, DOI 10.1097/00041327-200020010-00003
   Cooper J., 1988, BINOC VIS EYE MUSCLE, V3, P141
   COVINGTON T R, 1985, American Pharmacy, V25, P21
   DUZMAN E, 1983, ARCH OPHTHALMOL-CHIC, V101, P1122, DOI 10.1001/archopht.1983.01040020124022
   Heitmiller R F, 1999, Semin Thorac Cardiovasc Surg, V11, P41
   Kalb B, 2002, NEUROEPIDEMIOLOGY, V21, P221, DOI 10.1159/000065639
   Kirkpatrick CA, 2018, OPHTHAL PLAST RECONS, V34, P13, DOI 10.1097/IOP.0000000000000843
   Kupersmith MJ, 2003, ARCH NEUROL-CHICAGO, V60, P243, DOI 10.1001/archneur.60.2.243
   Nair AG, 2014, INDIAN J OPHTHALMOL, V62, P985, DOI 10.4103/0301-4738.145987
   Pan E, 2018, ANN PLAS SURG, V80, P242, DOI 10.1097/SAP.0000000000001250
   Pereira IC, 2014, ARQ BRAS OFTALMOL, V77, P377, DOI 10.5935/0004-2749.20140094
   Porter Neil C, 2005, Curr Treat Options Neurol, V7, P79, DOI 10.1007/s11940-005-0009-z
   Scheinfeld Noah, 2005, Dermatol Online J, V11, P9
   Slonim CB, 2020, JAMA OPHTHALMOL, V138, P1168, DOI 10.1001/jamaophthalmol.2020.3812
   SOMNIER FE, 1991, ARCH NEUROL-CHICAGO, V48, P733, DOI 10.1001/archneur.1991.00530190081019
   Nguyen T, 2020, NEUROL CLIN, V38, P577, DOI 10.1016/j.ncl.2020.03.005
   Wijemanne S, 2017, J NEUROL SCI, V376, P129, DOI 10.1016/j.jns.2017.03.025
   Wollina U, 2005, AM J CLIN DERMATOL, V6, P141, DOI 10.2165/00128071-200506030-00001
NR 20
TC 0
Z9 0
U1 0
U2 0
PU LIPPINCOTT WILLIAMS & WILKINS
PI PHILADELPHIA
PA TWO COMMERCE SQ, 2001 MARKET ST, PHILADELPHIA, PA 19103 USA
SN 1040-5488
EI 1538-9235
J9 OPTOMETRY VISION SCI
JI Optom. Vis. Sci.
PD NOV
PY 2021
VL 98
IS 11
BP 1317
EP 1320
DI 10.1097/OPX.0000000000001800
PG 4
WC Ophthalmology
WE Science Citation Index Expanded (SCI-EXPANDED)
SC Ophthalmology
GA WU7MC
UT WOS:000716724500015
PM 34510144
DA 2022-10-25
ER

PT J
AU Rivner, MH
   Quarles, BM
   Pan, JX
   Yu, Z
   Howard, JF
   Corse, A
   Dimachkie, MM
   Jackson, C
   Vu, T
   Small, G
   Lisak, RP
   Belsh, J
   Lee, I
   Nowak, RJ
   Baute, V
   Scelsa, S
   Fernandes, JA
   Simmons, Z
   Swenson, A
   Barohn, R
   Sanka, RB
   Gooch, C
   Ubogu, E
   Caress, J
   Pasnoor, M
   Xu, HY
   Mei, L
AF Rivner, Michael H.
   Quarles, Brandy M.
   Pan, Jin-Xiu
   Yu, Zheng
   Howard, James F., Jr.
   Corse, Andrea
   Dimachkie, Mazen M.
   Jackson, Carlayne
   Vu, Tuan
   Small, George
   Lisak, Robert P.
   Belsh, Jerry
   Lee, Ikjae
   Nowak, Richard J.
   Baute, Vanessa
   Scelsa, Stephen
   Fernandes, J. Americo
   Simmons, Zachary
   Swenson, Andrea
   Barohn, Richard
   Sanka, R. Bhavaraju
   Gooch, Clifton
   Ubogu, Eroboghene
   Caress, James
   Pasnoor, Mamatha
   Xu, Hongyan
   Mei, Lin
TI Clinical features ofLRP4/agrin-antibody-positive myasthenia gravis: A
   multicenter study
SO MUSCLE & NERVE
LA English
DT Article
DE agrin; clinical features; LRP4; myasthenia gravis; neuromuscular
   transmission disorders; seronegative myasthenia gravis
ID PROTEIN 4; LRP4 ANTIBODIES; NATURAL-HISTORY; AGRIN; RECEPTOR;
   AUTOANTIBODIES; MUSK; ANTI-LRP4
AB Introduction Our aim in this study was to identify the prevalence and clinical characteristics of LRP4/agrin-antibody-positive double-seronegative myasthenia gravis (DNMG). Methods DNMG patients at 16 sites in the United States were tested for LRP4 and agrin antibodies, and the clinical data were collected. Results Of 181 DNMG patients, 27 (14.9%) were positive for either low-density lipoprotein receptor-related protein 4 (LRP4) or agrin antibodies. Twenty-three DNMG patients (12.7%) were positive for both antibodies. More antibody-positive patients presented with generalized symptoms (69%) compared with antibody-negative patients (43%) (P <= .02). Antibody-positive patients' maximum classification on the Myasthenia Gravis Foundation of America (MGFA) scale was significantly higher than that for antibody-negative patients (P <= .005). Seventy percent of antibody-positive patients were classified as MGFA class III, IV, or V compared with 39% of antibody-negative patients. Most LRP4- and agrin-antibody-positive patients (24 of 27, 89%) developed generalized myathenia gravis (MG), but with standard MG treatment 81.5% (22 of 27) improved to MGFA class I or II during a mean follow-up of 11 years. Discussion Antibody-positive patients had more severe clinical disease than antibody-negative patients. Most DNMG patients responded to standard therapy regardless of antibody status.
C1 [Rivner, Michael H.; Quarles, Brandy M.] Augusta Univ, Dept Neurol, Augusta, GA 30912 USA.
   [Pan, Jin-Xiu; Yu, Zheng; Mei, Lin] Case Western Reserve Univ, Dept Neurosci, Cleveland, OH 44120 USA.
   [Howard, James F., Jr.] Univ N Carolina, Dept Neurol, Chapel Hill, NC 27515 USA.
   [Corse, Andrea] Johns Hopkins Univ, Dept Neurol, Baltimore, MD 21218 USA.
   [Dimachkie, Mazen M.; Barohn, Richard; Pasnoor, Mamatha] Univ Kansas, Dept Neurol, Kansas City, KS USA.
   [Jackson, Carlayne; Sanka, R. Bhavaraju] Univ Texas Hlth Sci Ctr San Antonio, Dept Neurol, San Antonio, TX 78229 USA.
   [Vu, Tuan; Gooch, Clifton] Univ S Florida, Dept Neurol, Tampa, FL 33620 USA.
   [Small, George] Allegheny Gen Hosp, Dept Neurol, Pittsburgh, PA 15212 USA.
   [Lisak, Robert P.] Wayne State Univ, Dept Neurol, Detroit, MI USA.
   [Belsh, Jerry] Rutgers Robert Wood Johnson Med Sch, Dept Neurol, New Brunswick, NJ USA.
   [Lee, Ikjae; Ubogu, Eroboghene] Univ Alabama Birmingham, Dept Neurol, UAB Stn, Birmingham, AL 35294 USA.
   [Nowak, Richard J.] Yale Univ, Dept Neurol, New Haven, CT USA.
   [Baute, Vanessa; Caress, James] Wake Forest Univ, Dept Neurol, Winston Salem, NC 27101 USA.
   [Scelsa, Stephen] Mt Sinai Beth Israel Hosp, Dept Neurol, New York, NY USA.
   [Fernandes, J. Americo] Univ Nebraska Med Ctr, Dept Neurol Sci, Omaha, NE USA.
   [Simmons, Zachary] Penn State Hlth Milton S Hershey Med Ctr, Dept Neurol, Hershey, PA USA.
   [Swenson, Andrea] Univ Iowa, Dept Neurol, Iowa City, IA 52242 USA.
   [Xu, Hongyan] Augusta Univ, Dept Populat Hlth Sci, Augusta, GA 30912 USA.
RP Mei, L (corresponding author), Case Western Reserve Univ, Dept Neurosci, Cleveland, OH 44120 USA.; Rivner, MH (corresponding author), Augusta Univ, EMG Lab, 1120 15th St, Augusta, GA 30912 USA.
EM mrivner@augusta.edu; lin.mei@case.edu
RI Lee, Ikjae/AAV-5014-2020; Dimachkie, Mazen/AAH-8300-2021; Rivner,
   Michael/AAK-6479-2020
OI Dimachkie, Mazen/0000-0002-7148-989X; Rivner,
   Michael/0000-0002-6135-035X; Howard, James/0000-0002-7136-8617
FU National Institutes of Health [5R01NS090083-06]
FX National Institutes of Health, Grant/Award Number: 5R01NS090083-06
CR Beck G, 2016, INTERNAL MED, V55, P3361, DOI 10.2169/internalmedicine.55.7030
   Bedlack RS, 2005, NEUROLOGY, V64, P1968, DOI 10.1212/01.WNL.0000163988.28892.79
   BIRMANNS B, 1991, J NEUROL SCI, V102, P184, DOI 10.1016/0022-510X(91)90067-H
   COHEN MS, 1981, ANN NY ACAD SCI, V377, P670, DOI 10.1111/j.1749-6632.1981.tb33765.x
   Conti-Fine BM, 2006, J CLIN INVEST, V116, P2843, DOI 10.1172/JCI29894
   Cordts I, 2017, J NEUROL, V264, P1193, DOI 10.1007/s00415-017-8514-z
   Cossins J, 2012, ANN NY ACAD SCI, V1275, P123, DOI 10.1111/j.1749-6632.2012.06833.x
   Cruz PMR, 2015, EXP NEUROL, V270, P66, DOI 10.1016/j.expneurol.2015.01.011
   Gasperi C, 2014, NEUROLOGY, V82, P1976, DOI 10.1212/WNL.0000000000000478
   Higuchi O, 2011, ANN NEUROL, V69, P418, DOI 10.1002/ana.22312
   Hoch W, 2001, NAT MED, V7, P365, DOI 10.1038/85520
   Hong Y, 2017, EUR J NEUROL, V24, P844, DOI 10.1111/ene.13300
   Howard JF, 2017, LANCET NEUROL, V16, P976, DOI 10.1016/S1474-4422(17)30369-1
   Huze C, 2009, AM J HUM GENET, V85, P155, DOI 10.1016/j.ajhg.2009.06.015
   Jaretzki A, 2000, NEUROLOGY, V55, P16, DOI 10.1212/WNL.55.1.16
   Karakaya Mert, 2017, J Clin Neuromuscul Dis, V18, P147, DOI 10.1097/CND.0000000000000132
   Kim N, 2008, CELL, V135, P334, DOI 10.1016/j.cell.2008.10.002
   Li L, 2018, ANNU REV PHYSIOL, V80, P159, DOI 10.1146/annurev-physiol-022516-034255
   Li Y, 2017, MUSCLE NERVE, V56, P938, DOI 10.1002/mus.25591
   MAGILLSOLC C, 1988, J CELL BIOL, V107, P1825, DOI 10.1083/jcb.107.5.1825
   Marino M, 2015, PLOS ONE, V10, DOI 10.1371/journal.pone.0135378
   Maselli RA, 2012, HUM GENET, V131, P1123, DOI 10.1007/s00439-011-1132-4
   Mori S, 2017, EXP NEUROL, V297, P158, DOI 10.1016/j.expneurol.2017.08.006
   Nicole S, 2014, BRAIN, V137, P2429, DOI 10.1093/brain/awu160
   Ohkawara B, 2014, HUM MOL GENET, V23, P1856, DOI 10.1093/hmg/ddt578
   Pevzner A, 2012, J NEUROL, V259, P427, DOI 10.1007/s00415-011-6194-7
   Phillips LH, 1996, NEUROLOGY, V47, P1233, DOI 10.1212/WNL.47.5.1233
   Rivner MH, 2017, MUSCLE NERVE, V55, P430, DOI 10.1002/mus.25438
   Sanders DB, 2003, NEUROLOGY, V60, P1978, DOI 10.1212/01.WNL.0000065882.63904.53
   Selcen D, 2015, JAMA NEUROL, V72, P889, DOI 10.1001/jamaneurol.2015.0853
   Shen CY, 2013, J CLIN INVEST, V123, P5190, DOI 10.1172/JCI66039
   Tsivgoulis G, 2014, J NEUROL SCI, V346, P328, DOI 10.1016/j.jns.2014.09.013
   Tzartos JS, 2014, ANN CLIN TRANSL NEUR, V1, P80, DOI 10.1002/acn3.26
   Yan M, 2018, NEUROSCIENCE, V373, P113, DOI 10.1016/j.neuroscience.2018.01.015
   Zhang B, 2008, NEURON, V60, P285, DOI 10.1016/j.neuron.2008.10.006
   Zhang B, 2014, PLOS ONE, V9, DOI 10.1371/journal.pone.0091816
   Zhang B, 2012, ARCH NEUROL-CHICAGO, V69, P445, DOI 10.1001/archneurol.2011.2393
   Zisimopoulou P, 2014, J AUTOIMMUN, V52, P139, DOI 10.1016/j.jaut.2013.12.004
   Zong YN, 2012, GENE DEV, V26, P247, DOI 10.1101/gad.180885.111
   Zouvelou V, 2013, NEUROMUSCULAR DISORD, V23, P568, DOI 10.1016/j.nmd.2013.03.013
NR 40
TC 19
Z9 21
U1 0
U2 6
PU WILEY
PI HOBOKEN
PA 111 RIVER ST, HOBOKEN 07030-5774, NJ USA
SN 0148-639X
EI 1097-4598
J9 MUSCLE NERVE
JI Muscle Nerve
PD SEP
PY 2020
VL 62
IS 3
BP 333
EP 343
DI 10.1002/mus.26985
EA JUN 2020
PG 11
WC Clinical Neurology; Neurosciences
WE Science Citation Index Expanded (SCI-EXPANDED)
SC Neurosciences & Neurology
GA NA0WK
UT WOS:000539183100001
PM 32483837
OA hybrid, Green Published
DA 2022-10-25
ER

PT J
AU WILKES, MK
   MCKERRELL, RE
   PATTERSON, RC
   PALMER, AC
AF WILKES, MK
   MCKERRELL, RE
   PATTERSON, RC
   PALMER, AC
TI ULTRASTRUCTURE OF MOTOR END-PLATES IN CANINE CONGENITAL
   MYASTHENIA-GRAVIS
SO JOURNAL OF COMPARATIVE PATHOLOGY
LA English
DT Article
RP WILKES, MK (corresponding author), UNIV CAMBRIDGE, DEPT CLIN VET MED, WELLCOME LAB COMPARAT NEUROL, MADINGLEY RD, CAMBRIDGE CB3 0ES, ENGLAND.
CR BROOKE MH, 1969, NEUROLOGY, V19, P221, DOI 10.1212/WNL.19.3.221
   BUCCARON MH, 1983, DEV BIOL, V95, P378, DOI 10.1016/0012-1606(83)90039-8
   CHOKROVERTY S, 1979, NEUROLOGY, V29, P595
   ENGEL AG, 1973, NEUROLOGY, V23, P1273, DOI 10.1212/WNL.23.12.1273
   ENGEL AG, 1971, ANN NY ACAD SCI, V183, P46, DOI 10.1111/j.1749-6632.1971.tb30741.x
   ENGEL AG, 1977, NEUROLOGY, V27, P307, DOI 10.1212/WNL.27.4.307
   ENGEL AG, 1980, J NEUROL NEUROSUR PS, V43, P577, DOI 10.1136/jnnp.43.7.577
   ENGEL AG, 1981, ANN NY ACAD SCI, V377, P614, DOI 10.1111/j.1749-6632.1981.tb33762.x
   ENGEL AG, 1976, J NEUROPATH EXP NEUR, V35, P569, DOI 10.1097/00005072-197609000-00008
   HAZAMA R, 1981, J NEUROL SCI, V51, P69, DOI 10.1016/0022-510X(81)90060-5
   HUDSON CS, 1978, J PHARMACOL EXP THER, V205, P340
   INDRIERI RJ, 1983, J AM VET MED ASSOC, V182, P57
   JENKINS W L, 1976, Journal of the South African Veterinary Association, V47, P59
   JOHNSON RP, 1975, J SMALL ANIM PRACT, V16, P641, DOI 10.1111/j.1748-5827.1975.tb05790.x
   JUNTUNEN J, 1974, MED BIOL, V52, P164
   LENNON VA, 1978, GENETIC CONTROL AUTO
   LENNON VA, 1981, MYASTHENIA GRAVIS PA, P41
   MICHLER A, 1980, DEV BIOL, V80, P1, DOI 10.1016/0012-1606(80)90494-7
   MILLER LM, 1983, J AM VET MED ASSOC, V182, P694
   ODA K, 1984, MUSCLE NERVE, V7, P705, DOI 10.1002/mus.880070904
   ODA K, 1984, MUSCLE NERVE, V7, P717, DOI 10.1002/mus.880070905
   ORMROD AN, 1961, VET REC, V73, P489
   PALMER AC, 1980, VET CLIN N AM, V10, P213, DOI 10.1016/S0195-5616(80)50012-4
   PALMER AC, 1978, VET REC, V103, P433, DOI 10.1136/vr.103.19.433
   PALMER AC, 1974, VET REC, V95, P452, DOI 10.1136/vr.95.20.452
   SAKMANN B, 1978, NATURE, V276, P401, DOI 10.1038/276401a0
   SALPETER MM, 1982, J CELL BIOL, V93, P417, DOI 10.1083/jcb.93.2.417
   SMIT LME, 1984, J NEUROL NEUROSUR PS, V47, P1091, DOI 10.1136/jnnp.47.10.1091
   TSUJIHATA M, 1979, NEUROLOGY, V29, P654, DOI 10.1212/WNL.29.5.654
   VINCENT A, 1981, MUSCLE NERVE, V4, P306, DOI 10.1002/mus.880040407
   WALLACE ME, 1984, VET REC, V114, P350, DOI 10.1136/vr.114.14.350
   ZACKS SI, 1966, ANN NY ACAD SCI, V135, P79, DOI 10.1111/j.1749-6632.1966.tb45465.x
NR 32
TC 5
Z9 5
U1 0
U2 4
PU ELSEVIER SCI LTD
PI OXFORD
PA THE BOULEVARD, LANGFORD LANE, KIDLINGTON, OXFORD OX5 1GB, OXON, ENGLAND
SN 0021-9975
EI 1532-3129
J9 J COMP PATHOL
JI J. Comp. Pathol.
PD MAY
PY 1987
VL 97
IS 3
BP 247
EP 256
DI 10.1016/0021-9975(87)90088-0
PG 10
WC Pathology; Veterinary Sciences
WE Science Citation Index Expanded (SCI-EXPANDED)
SC Pathology; Veterinary Sciences
GA H7072
UT WOS:A1987H707200002
PM 3611429
DA 2022-10-25
ER

PT J
AU AARLI, JA
   TONDER, O
AF AARLI, JA
   TONDER, O
TI ANTIGLOBULIN CONSUMPTION TEST WITH SERA FROM PATIENTS WITH MYASTHENIA
   GRAVIS
SO CLINICAL AND EXPERIMENTAL IMMUNOLOGY
LA English
DT Article
CR BEUTNER E H, 1962, JAMA, V182, P46
   DAUSSET J, 1963, BIBL HAEMAT BASEL, V14, P74
   DAUSSET J, 1964, MIMUNOLOGICAL METHOD, P575
   DJANIAN AY, 1964, J LAB CLIN MED, V63, P60
   ENGELFRIED C, 1961, BRIT J HAEMATOL, V7, P223, DOI 10.1111/j.1365-2141.1961.tb00331.x
   GELD HWR, 1966, LANCET, V1, P57
   GELD HWR, 1963, VOX SANG BASEL, V8, P196
   HARBOE M, 1965, SCAND J CLIN LAB INV, VS 17, P233
   KITE JH, 1962, J LAB CLIN MED, V59, P179
   MCFARLIN DE, 1968, J IMMUNOL, V101, P104
   MOULINIER J, 1955, VOX SANG BASEL, V26, P811
   NASTUK WL, 1966, ARCH NEUROL-CHICAGO, V15, P1
   NATVIG JB, 1965, ACTA PATHOL MIC SC, V65, P467, DOI 10.1111/apm.1965.65.3.467
   OOSTERHUIS HJ, 1967, J NEUROL SCI, V4, P417, DOI 10.1016/0022-510X(67)90027-5
   PIRINGER E, 1963, BIBL HAEMAT BASEL, V14, P74
   Proom H, 1943, J PATHOL BACTERIOL, V55, P419, DOI 10.1002/path.1700550404
   SCHWAB RS, 1966, ANN NY ACAD SCI, V135, P350, DOI 10.1111/j.1749-6632.1966.tb45483.x
   SHULMAN S, 1966, IMMUNOLOGY, V10, P286
   STEFFEN C, 1954, Wien Z Inn Med, V35, P422
   STEFFEN C, 1963, BIBL HAEMAT, V14, P66
   STEFFEN C, 1968, ALLGEMEINE EXPERIMEN, P621
   STRAUSS AJL, 1960, P SOC EXP BIOL MED, V105, P184
   STRAUSS AJL, 1966, ANN NY ACAD SCI, V135, P557, DOI 10.1111/j.1749-6632.1966.tb45504.x
   STRAUSS AJL, 1967, J IMMUNOL, V99, P945
   TONDER O, 1966, VOX SANG, V11, P475
   TONDER O, 1964, ACTA RHEUMATOL SCAND, V10, P177
   TONDER O, IN PRESS
   VETTERS JM, 1967, IMMUNOLOGY, V13, P275
   VETTERS JM, 1965, IMMUNOLOGY, V9, P93
   WEIR DM, 1967, HANDBOOK EXPERIMENTA, P865
NR 30
TC 24
Z9 24
U1 0
U2 0
PU BLACKWELL SCIENCE LTD
PI OXFORD
PA P O BOX 88, OSNEY MEAD, OXFORD OX2 0NE, OXON, ENGLAND
SN 0009-9104
J9 CLIN EXP IMMUNOL
JI Clin. Exp. Immunol.
PY 1970
VL 7
IS 1
BP 11
EP &
PG 0
WC Immunology
WE Science Citation Index Expanded (SCI-EXPANDED)
SC Immunology
GA H0322
UT WOS:A1970H032200002
PM 4098288
DA 2022-10-25
ER

PT J
AU GRISS, P
   FAHR, K
AF GRISS, P
   FAHR, K
TI EXPERIMENTAL THYMITIS, MYOCARDITIS AND POLYMYOSITIS - PATHOGENESIS OF
   MYASTHENIA GRAVIS ERB
SO ARCHIV FUR KREISLAUFFORSCHUNG
LA German
DT Article
CR ALBERTINI VA, 1937, ERG PATH, V33, P341
   BEUTNER E H, 1962, JAMA, V182, P46
   BEUTNER EH, 1965, ANN NY ACAD SCI, V124, P709, DOI 10.1111/j.1749-6632.1965.tb18997.x
   BURGIO GR, 1969, PATHOL EUR, V4, P138
   BURNET FM, 1962, LANCET, V2, P1030
   CASTLEMAN B, 1949, MEDICINE, V28, P27, DOI 10.1097/00005792-194902000-00002
   CAVELTI PA, 1947, ARCH PATHOL, V44, P1
   CONSTANT GA, 1949, TEX REP BIOL MED, V7, P350
   DAMESHEK WILLIAM, 1966, CIBA FOUND SYMP [THE THYMUS], P476
   Doerr W, 1967, Verh Dtsch Ges Pathol, V51, P67
   DRZENIEK R, 1969, 1 BAY S CURR PROBL I, P245
   Erbsloh F, 1965, Verh Dtsch Ges Inn Med, V71, P207
   FISHER ER, 1964, THYMUS IMMUNOBIOLOGY, P676
   FUNKHOUSER J, 1961, NEW ENGL J MED, V264, P34, DOI 10.1056/NEJM196101052640108
   GOLDSTEI.G, 1968, LANCET, V2, P119
   GOLDSTEIN G, 1966, LANCET, V2, P1164
   GOLDSTEIN G, 1966, LANCET, V2, P315
   Hart C, 1915, VIRCHOWS ARCH A, V220, P185, DOI 10.1007/BF01949101
   HESS EV, 1964, J CLIN INVEST, V43, P886, DOI 10.1172/JCI104974
   HOUSLEY J, 1967, LANCET, V2, P979
   KALDEN JR, 1969, LANCET, V2, P638
   KLEIN JJ, 1964, ARCH INTERN MED, V113, P142, DOI 10.1001/archinte.1964.00280070144023
   KOSSLING F K, 1969, Verhandlungen der Deutschen Gesellschaft fuer Pathologie, V53, P321
   KOSSLING FK, 1968, VIRCHOWS ARCH A, V345, P365, DOI 10.1007/BF00586254
   MARSHALL AH, 1961, LANCET, V1, P1030
   NASTUK WL, 1960, P SOC EXP BIOL MED, V105, P177
   Oosterhuis H J, 1965, Verh Dtsch Ges Inn Med, V71, P238
   OSSERMAN KE, 1965, ANN NY ACAD SCI, V124, P730, DOI 10.1111/j.1749-6632.1965.tb18998.x
   PENDL J, 1962, HDB PHYSIOLOGISCHEN, V4, P502
   Ricken D, 1968, Verh Dtsch Ges Inn Med, V74, P500
   RICKEN D, 1969, 1 BAY S CURR PROBL I, P268
   ROBERT P, 1949, SCHWEIZ MED WSCHR, V79, P309
   ROSE NR, 1965, ANN NY ACAD SCI, V124, P201, DOI 10.1111/j.1749-6632.1965.tb18957.x
   Rottino A, 1942, ARCH PATHOL, V34, P557
   RUSSELL DS, 1953, J PATHOL BACTERIOL, V65, P279, DOI 10.1002/path.1700650202
   Simpson JA, 1960, SCOT MED J, V5, P419, DOI [DOI 10.1177/003693306000501001, 10.1177/003693306000501001]
   Sloan HE, 1943, SURGERY, V13, P154
   STEFFEN C, 1968, ALLGEMEINE EXPERIMEN
   STRAUSS AJL, 1965, ANN NY ACAD SCI, V124, P744, DOI 10.1111/j.1749-6632.1965.tb18999.x
   STRAUSS AJL, 1960, P SOC EXP BIOL MED, V105, P184
   STRAUSS AJL, 1968, LANCET, V1, P1126
   STRAUSS ARTHUR J. L., 1966, CIBA FOUND SYMP [THE THYMUS], P416
   THRETCHEWIE ED, 1944, AUSTRALIEN NEW ZEALA, V13, P244
   VANDERGELD H, 1964, P SOC EXP BIOL MED, V115, P782
   VETTERS JM, 1969, LANCET, V2, P28
   WAKSMAN BH, 1965, ANN NY ACAD SCI, V124, P299, DOI 10.1111/j.1749-6632.1965.tb18965.x
   WEIGERT C, 1901, ARCH PHYSCHIAT BERLI, V34, P1063
   WEIGLE WO, 1965, J EXP MED, V121, P289, DOI 10.1084/jem.121.2.289
   WILSON A, 1953, LANCET, V265, P368
NR 49
TC 1
Z9 1
U1 0
U2 0
SN 0003-9217
J9 ARCH KREISLAUFFORSCH
PY 1970
VL 63
IS 3-4
BP 257
EP +
DI 10.1007/BF02119703
PG 1
WC Cardiac & Cardiovascular Systems
WE Science Citation Index Expanded (SCI-EXPANDED)
SC Cardiovascular System & Cardiology
GA I7768
UT WOS:A1970I776800005
PM 4928860
DA 2022-10-25
ER

PT J
AU Camelo, AE
   Silva, AMS
   Estephan, EP
   Zambon, AA
   Mendonca, RH
   Souza, PVS
   Pinto, WBVR
   Oliveira, ASB
   Dangoni, I
   Pouza, AFP
   Valerio, BCO
   Zanoteli, E
AF Camelo-Filho, Antonio E.
   Silva, Andre M. S.
   Estephan, Eduardo P.
   Zambon, Antonio A.
   Mendonca, Rodrigo H.
   Souza, Paulo V. S.
   Pinto, Wladimir B. V. R.
   Oliveira, Acary S. B.
   Dangoni-Filho, Iron
   Pouza, Ana F. P.
   Valerio, Berenice C. O.
   Zanoteli, Edmar
TI Myasthenia Gravis and COVID-19: Clinical Characteristics and Outcomes
SO FRONTIERS IN NEUROLOGY
LA English
DT Article
DE Myasthenia Gravis; COVID-19; SARS-CoV-2; neuromuscular disorders;
   immunosuppression
AB Myasthenia gravis (MG), an autoimmune neuromuscular disorder, may be a risk factor for severe COVID-19. We conducted an observational retrospective study with 15 consecutive adult MG patients admitted with COVID-19 at four hospitals in Sao Paulo, Brazil. Most patients with MG hospitalized for COVID-19 had severe courses of the disease: 87% were admitted in the intensive care unit, 73% needed mechanical ventilation, and 30% died. Immunoglobulin use and the plasma exchange procedure were safe. Immunosuppressive therapy seems to be associated with better outcomes, as it might play a protective role.
C1 [Camelo-Filho, Antonio E.; Silva, Andre M. S.; Estephan, Eduardo P.; Zambon, Antonio A.; Mendonca, Rodrigo H.; Dangoni-Filho, Iron; Pouza, Ana F. P.; Zanoteli, Edmar] Univ Sao Paulo, Fac Med, Dept Neurol, Sao Paulo, Brazil.
   [Estephan, Eduardo P.] Fac Med Santa Marceline, Dept Neurol, Sao Paulo, Brazil.
   [Souza, Paulo V. S.; Pinto, Wladimir B. V. R.; Oliveira, Acary S. B.] Univ Fed Sao Paulo, Dept Neurol & Neurosurg, Sao Paulo, Brazil.
   [Pouza, Ana F. P.] Inst Assistencia Mod Ao Servidor Publ Estadual, Dept Neurol, Sao Paulo, Brazil.
   [Valerio, Berenice C. O.] Fac Ciencias Med Santa Casa Sao Paulo, Dept Internal Med, Sao Paulo, Brazil.
RP Zanoteli, E (corresponding author), Univ Sao Paulo, Fac Med, Dept Neurol, Sao Paulo, Brazil.
EM edmar.zanoteli@usp.br
RI Souza, Paulo Victor Sgobbi/N-2958-2014; Filho, Iron
   Dangoni/AAU-1033-2021; Estephan, Eduardo P/U-7659-2019; Pinto, Wladimir
   Bocca Vieira de Rezende/J-6555-2014
OI Souza, Paulo Victor Sgobbi/0000-0002-7416-7108; Estephan, Eduardo
   P/0000-0002-6807-1951; Pinto, Wladimir Bocca Vieira de
   Rezende/0000-0002-0150-525X
CR Anand P, 2020, MUSCLE NERVE, V62, P254, DOI 10.1002/mus.26918
   Delly F, 2020, J NEUROL SCI, V414, DOI 10.1016/j.jns.2020.116888
   Guidon AC, 2020, NEUROLOGY, V94, P959, DOI 10.1212/WNL.0000000000009566
   Jaretzki A, 2000, NEUROLOGY, V55, P16, DOI 10.1212/WNL.55.1.16
   Li H, 2020, LANCET, V395, P1517, DOI 10.1016/S0140-6736(20)30920-X
   Mao L, 2020, JAMA NEUROL, V77, P683, DOI 10.1001/jamaneurol.2020.1127
   Mehta P, 2020, LANCET, V395, P1033, DOI 10.1016/S0140-6736(20)30628-0
   Ministerio da Saude Brazil, 2020, SRAG 2020 BANC DAD S
   Novi G, 2020, MULT SCLER RELAT DIS, V42, DOI 10.1016/j.msard.2020.102120
   Ramaswamy SB, 2020, J NEUROMUSCULAR DIS, V7, P361, DOI 10.3233/JND-200520
   Richardson S, 2020, JAMA-J AM MED ASSOC, V323, P2052, DOI 10.1001/jama.2020.6775
   Romero-Sanchez CM, 2020, NEUROLOGY, V95, pE1060, DOI 10.1212/WNL.0000000000009937
   Valencia-Sanchez C, 2020, MULT SCLER RELAT DIS, V42, DOI 10.1016/j.msard.2020.102182
   Zhou F, 2020, LANCET, V395, P1054, DOI 10.1016/S0140-6736(20)30566-3
   Zhu N, 2020, NEW ENGL J MED, V382, P727, DOI 10.1056/NEJMoa2001017
NR 15
TC 48
Z9 49
U1 0
U2 5
PU FRONTIERS MEDIA SA
PI LAUSANNE
PA AVENUE DU TRIBUNAL FEDERAL 34, LAUSANNE, CH-1015, SWITZERLAND
SN 1664-2295
J9 FRONT NEUROL
JI Front. Neurol.
PD SEP 11
PY 2020
VL 11
AR 1053
DI 10.3389/fneur.2020.01053
PG 5
WC Clinical Neurology; Neurosciences
WE Science Citation Index Expanded (SCI-EXPANDED)
SC Neurosciences & Neurology
GA NX8YG
UT WOS:000575988800001
PM 33013676
OA Green Published, gold
DA 2022-10-25
ER

PT J
AU Gamez, J
   Salvado, M
   Carmona, F
   de Nadal, M
   Romero, L
   Ruiz, D
   Jauregui, A
   Martinez, O
   Perez, J
   Sune, P
   Deu, M
AF Gamez, Josep
   Salvado, Maria
   Carmona, Francesc
   de Nadal, Miriam
   Romero, Laura
   Ruiz, Daniel
   Jauregui, Alberto
   Martinez, Olga
   Perez, Javier
   Sune, Pilar
   Deu, Maria
TI Intravenous immunoglobulin to prevent myasthenic crisis after thymectomy
   and other procedures can be omitted in patients with well-controlled
   myasthenia gravis
SO THERAPEUTIC ADVANCES IN NEUROLOGICAL DISORDERS
LA English
DT Article; Proceedings Paper
CT 71st Annual Meeting of the American-Academy-of-Neurology (AAN)
CY MAY 04-10, 2019
CL Philadelphia, PA
SP Amer Acad Neurol
DE clinical trial; immunoglobulin; myasthenia; myasthenic crisis;
   thymectomy
ID PLASMA-EXCHANGE; EXTUBATION FAILURE; PREDICTORS; IVIG; COMPLICATIONS;
   MANAGEMENT; THERAPY; TRIAL; PLEX
AB Background: Myasthenic crisis (MC) is a potentially life-threatening complication of myasthenia gravis. Its precipitating factors include surgical procedures, particularly thymectomy. The role of preoperative intravenous immunoglobulin (IVIg) in preventing MC in patients scheduled for thymectomy and other surgery with general anaesthesia is unknown. Our objective was to test the hypothesis that preoperative IVIg is effective in preventing myasthenic crisis in patients with myasthenia gravis scheduled for surgery under general anaesthesia, including thymectomy. Methods: A prospective, randomized, double-blind, single-centre study was conducted over a 4-year period. The treatment group received IVIg, 0.4 g/kg/day preoperatively for 5 consecutive days, and the placebo group received saline solution under the same conditions. The two groups were age-matched, with similar functional status, and Myasthenia Gravis Foundation of America class. All patients had well-controlled myasthenia gravis with minimal manifestations before surgery. The primary outcome measured was MC. Intubation times, time in the recovery room, number of postoperative complications, and days of hospitalization were the secondary outcomes measured. Results: A total of 47 patients were randomized, 25 to the IVIg group and 22 to placebo. There were 19 men and 28 women, with a mean age of 58.6 years, mean body mass index of 27.8 kg/m(2), and mean acetylcholine receptor antibodies of 12.9 nmol/l. The mean forced vital capacity was 84.4%. The mean quantitative myasthenia gravis sum score was 6.3. Ten patients (five in each arm) had a history of MC. Thymectomy was performed in 16 patients. Only one patient in the placebo group presented with MC requiring non-invasive ventilation (but no reintubation) for 6 days. Neither differences between groups in the univariate analysis nor risk factors for MC in the multivariate analysis were found. Conclusions: Preoperative IVIg to prevent MC does not appear to be justified in well-controlled myasthenia gravis patients. This study provides class I evidence that preparation with IVIg to prevent MC is not necessary in well-controlled myasthenia gravis patients scheduled for surgery with general anaesthesia.
C1 [Gamez, Josep; Salvado, Maria] Vall dHebron Univ Hosp, Dept Neurol, Barcelona, Spain.
   [Gamez, Josep; Salvado, Maria] Univ Autonoma Barcelona, Dept Med, Barcelona, Spain.
   [Carmona, Francesc] Univ Barcelona, Dept Genet Microbiol & Stat, Barcelona, Spain.
   [de Nadal, Miriam; Ruiz, Daniel; Martinez, Olga] Univ Autonoma Barcelona, Dept Anesthesiol & Intens Care, Barcelona, Spain.
   [Romero, Laura; Jauregui, Alberto; Perez, Javier; Deu, Maria] Vall dHebron Univ Hosp, Dept Thorac Surg, Barcelona, Spain.
   [Sune, Pilar] Vall dHebron Univ Hosp, Dept Hosp Pharm, Barcelona, Spain.
RP Gamez, J (corresponding author), Univ Autonoma Barcelona, Vall dHebron Univ Hosp, Vall dHebron Res Inst VHRI,Dept Neurol,Dept Med, European Reference Network Rare Neuromuscular Dis, Passeig Vall dHebron 119-129, E-08035 Barcelona, Spain.
EM josepgamez.bcn@gmail.com
RI de Nadal, Miriam/J-8127-2017
OI de Nadal, Miriam/0000-0002-4559-2463; Romero Vielva,
   Laura/0000-0002-5839-4693; Jauregui, Alberto/0000-0002-1698-0803; Gamez,
   Josep/0000-0003-3127-7486
FU Fondo de Investigacion Sanitaria (FIS-FEDER) [PI16-01673, PI19/00593];
   Interlaken Research Award Programme [2012-12094537]
FX The authors disclosed receipt of the following financial support for the
   research, authorship, and/or publication of this article: This work was
   funded by a Fondo de Investigacion Sanitaria (FIS-FEDER) (grants
   PI16-01673 and PI19/00593) and an Interlaken Research Award Programme
   (2012-12094537).
CR Ahmed Shafiuddin, 2005, Curr Treat Options Neurol, V7, P129, DOI 10.1007/s11940-005-0022-2
   Alipour-Faz A, 2017, ACTA NEUROL BELG, V117, P245, DOI 10.1007/s13760-016-0689-z
   Alshekhlee A, 2009, NEUROLOGY, V72, P1548, DOI 10.1212/WNL.0b013e3181a41211
   Barth D, 2011, NEUROLOGY, V76, P2017, DOI 10.1212/WNL.0b013e31821e5505
   Behin Anthony, 2018, J Neuromuscul Dis, V5, P265, DOI 10.3233/JND-170294
   Berger M, 2013, J CLIN IMMUNOL, V33, P984, DOI 10.1007/s10875-013-9876-3
   Chaudhuri A, 2009, QJM-INT J MED, V102, P97, DOI 10.1093/qjmed/hcn152
   Chu XY, 2011, CHINESE MED J-PEKING, V124, P1246, DOI 10.3760/cma.j.issn.0366-6999.2011.08.023
   Dalakas MC, 2019, NAT REV NEUROL, V15, P113, DOI 10.1038/s41582-018-0110-z
   Dalakas MC, 1997, ANN INTERN MED, V126, P721, DOI 10.7326/0003-4819-126-9-199705010-00008
   DEMPAIRE G, 1985, J THORAC CARDIOV SUR, V89, P592
   Dhawan PS, 2015, NEUROLOGIST, V19, P145, DOI 10.1097/NRL.0000000000000026
   El-Bawab H, 2009, EUR J CARDIO-THORAC, V35, P392, DOI 10.1016/j.ejcts.2008.11.006
   FIRTH D, 1993, BIOMETRIKA, V80, P27, DOI 10.1093/biomet/80.1.27
   Gajdos P, 1997, ANN NEUROL, V41, P789, DOI 10.1002/ana.410410615
   Gamez J, 2014, CLIN EXP IMMUNOL, V178, P134, DOI 10.1111/cei.12542
   Gamez J, 2017, J XIANGA MED, V2, P4
   Gilhus NE, 2019, NAT REV DIS PRIMERS, V5, DOI 10.1038/s41572-019-0079-y
   Gotterer L, 2016, J NEUROL SCI, V369, P294, DOI 10.1016/j.jns.2016.08.057
   Gronseth GS, 2000, NEUROLOGY, V55, P7, DOI 10.1212/WNL.55.1.7
   Howard Jr JF, MYASTHENIA GRAVIS SU
   Huang CS, 2003, ACTA NEUROL SCAND, V108, P136, DOI 10.1034/j.1600-0404.2003.00131.x
   Jani-Aesadi A, 2007, J NEUROL SCI, V261, P127, DOI 10.1016/j.jns.2007.04.045
   Jaretzki A 3rd, 2000, Ann Thorac Surg, V70, P327
   Jensen Paul, 2008, J Clin Neuromuscul Dis, V9, P352, DOI 10.1097/CND.0b013e3181660807
   Juel VC, 2009, EUR J NEUROL, V16, P775, DOI 10.1111/j.1468-1331.2009.02629.x
   Juel VC, 2004, SEMIN NEUROL, V24, P75, DOI 10.1055/s-2004-829595
   Kanai T, 2017, ANN NEUROL, V82, P841, DOI 10.1002/ana.25087
   Kas J, 2001, ANN THORAC SURG, V72, P1691, DOI 10.1016/S0003-4975(01)03080-6
   Kuitwaard K, 2013, J NEUROL NEUROSUR PS, V84, P859, DOI 10.1136/jnnp-2012-304670
   Liu ZG, 2016, J INT MED RES, V44, P1524, DOI 10.1177/0300060516669893
   Lopez-Cano M, 2003, ANN THORAC SURG, V76, P1643, DOI 10.1016/S0003-4975(03)01139-1
   Murthy JMK, 2005, NEUROL INDIA, V53, P37, DOI 10.4103/0028-3886.15050
   Myasthenia Gravis Foundation of America, THYM
   Perez Nellar J, 2001, REV NEUROL, V33, P413
   Qureshi AI, 1999, NEUROLOGY, V52, P629, DOI 10.1212/WNL.52.3.629
   Rabinstein AA, 2005, NEUROCRIT CARE, V3, P213, DOI 10.1385/NCC:3:3:213
   Ronager J, 2001, ARTIF ORGANS, V25, P967, DOI 10.1046/j.1525-1594.2001.06717.x
   Sanders DB, 2016, NEUROLOGY, V87, P419, DOI 10.1212/WNL.0000000000002790
   Sarkar Binay Krishna, 2008, Interact Cardiovasc Thorac Surg, V7, P1007, DOI 10.1510/icvts.2007.170894
   SEGGIA JCB, 1995, ARQ NEURO-PSIQUIAT, V53, P411, DOI 10.1590/S0004-282X1995000300007
   Seneviratne J, 2008, ARCH NEUROL-CHICAGO, V65, P929, DOI 10.1001/archneur.65.7.929
   Tortorici MA, 2019, INT IMMUNOPHARMACOL, V66, P119, DOI 10.1016/j.intimp.2018.11.008
   Vacca VM, 2017, NURS CRIT CARE, V12, P38
   Watanabe A, 2004, J THORAC CARDIOV SUR, V127, P868, DOI 10.1016/j.jtcvs.2003.07.036
   Wendell LC, 2011, NEUROHOSPITALIST, V1, P16, DOI 10.1177/1941875210382918
   Wolfe GI, 2016, NEW ENGL J MED, V375, P511, DOI 10.1056/NEJMoa1602489
   Wu JY, 2009, NEUROCRIT CARE, V10, P35, DOI 10.1007/s12028-008-9139-y
   Xue L, 2017, EUR J CARDIO-THORAC, V52, P692, DOI 10.1093/ejcts/ezx163
NR 49
TC 10
Z9 10
U1 1
U2 4
PU SAGE PUBLICATIONS LTD
PI LONDON
PA 1 OLIVERS YARD, 55 CITY ROAD, LONDON EC1Y 1SP, ENGLAND
SN 1756-2856
EI 1756-2864
J9 THER ADV NEUROL DISO
JI Ther. Adv. Neurol. Disord.
PD JUL
PY 2019
VL 12
AR 1756286419864497
DI 10.1177/1756286419864497
PG 13
WC Clinical Neurology
WE Science Citation Index Expanded (SCI-EXPANDED); Conference Proceedings Citation Index - Science (CPCI-S)
SC Neurosciences & Neurology
GA IN3TY
UT WOS:000478600400001
PM 31360225
OA Green Published, gold
DA 2022-10-25
ER

PT J
AU ANWYL, R
   APPEL, SM
   NARAHASHI, T
AF ANWYL, R
   APPEL, SM
   NARAHASHI, T
TI MYASTHENIA-GRAVIS SERUM REDUCES ACETYLCHOLINE SENSITIVITY IN CULTURED
   RAT MYOTUBES
SO NATURE
LA English
DT Article
C1 DUKE UNIV,MED CTR,DEPT PHYSIOL & PHARMACOL,DURHAM,NC 27710.
   DUKE UNIV,MED CTR,DIV NEUROL,DURHAM,NC 27710.
CR ALBUQUERQUE EX, 1976, ANN NY ACAD SCI, V274, P475, DOI 10.1111/j.1749-6632.1976.tb47709.x
   ALBUQUERQUE EX, 1976, EXP NEUROL, V51, P536, DOI 10.1016/0014-4886(76)90179-5
   ALMON R, 1975, BIOCHIM BIOPHYS ACTA, V34, P66
   ALMON RR, 1974, SCIENCE, V186, P55, DOI 10.1126/science.186.4158.55
   APPEL SH, IN PRESS
   ELIAS SB, 1976, LIFE SCI, V18, P1031, DOI 10.1016/0024-3205(76)90134-X
   ELMQVIST D, 1964, J PHYSIOL-LONDON, V174, P417, DOI 10.1113/jphysiol.1964.sp007495
   FAMBROUGH D, 1971, DEV BIOL, V26, P55, DOI 10.1016/0012-1606(71)90107-2
   FAMBROUGH DM, 1973, SCIENCE, V182, P243
   GROB D, 1976, ANN NY ACAD SCI, V274, P1, DOI 10.1111/j.1749-6632.1976.tb47670.x
   YAFFE D, 1968, P NATL ACAD SCI USA, V61, P477, DOI 10.1073/pnas.61.2.477
NR 11
TC 47
Z9 47
U1 0
U2 0
PU MACMILLAN MAGAZINES LTD
PI LONDON
PA PORTERS SOUTH, 4 CRINAN ST, LONDON, ENGLAND N1 9XW
SN 0028-0836
J9 NATURE
JI Nature
PY 1977
VL 267
IS 5608
BP 262
EP 263
DI 10.1038/267262a0
PG 2
WC Multidisciplinary Sciences
WE Science Citation Index Expanded (SCI-EXPANDED)
SC Science & Technology - Other Topics
GA DF517
UT WOS:A1977DF51700052
PM 865618
DA 2022-10-25
ER

PT J
AU COHEN, JS
AF COHEN, JS
TI OPTIC NEUROPATHY OF GRAVES-DISEASE, HYPERTHYROIDISM, AND OCULAR
   MYASTHENIA-GRAVIS
SO ARCHIVES OF OPHTHALMOLOGY
LA English
DT Article
C1 UNIV CINCINNATI,COLL MED,DEPT OPHTHALMOL,CINCINNATI,OH 45219.
CR ADAMS RD, 1970, HARRISONS PRINCIPLES
   DAY ROBERT M., 1959, TRANS AMER OPHTHALMOL SOC, V57, P572
   FRENKEL M, 1971, SURV OPHTHALMOL, V16, P43
   HEDGES TR, 1955, ARCH OPHTHALMOL-CHIC, V54, P885
   HENDERSON JW, 1958, ARCH OPHTHALMOL-CHIC, V59, P471
   MILLIKAN CH, 1953, ARCH INTERN MED, V92, P5, DOI 10.1001/archinte.1953.00240190017002
   WALSH RB, 1969, CLINICAL NEUROOPHTHA
   WALTON JN, 1969, DISORDERS VOLUNTARY
NR 8
TC 3
Z9 3
U1 0
U2 0
PU AMER MEDICAL ASSOC
PI CHICAGO
PA 515 N STATE ST, CHICAGO, IL 60610
SN 0003-9950
J9 ARCH OPHTHALMOL-CHIC
JI Arch. Ophthalmol.
PY 1973
VL 90
IS 2
BP 131
EP 132
PG 2
WC Ophthalmology
WE Science Citation Index Expanded (SCI-EXPANDED)
SC Ophthalmology
GA Q3817
UT WOS:A1973Q381700013
PM 4352787
DA 2022-10-25
ER

PT J
AU KORENYIBOTH, A
   SZOBOR, A
   LAPIS, K
   SZATHMARY, I
   KERPELFR.S
AF KORENYIBOTH, A
   SZOBOR, A
   LAPIS, K
   SZATHMARY, I
   KERPELFR.S
TI FINE-STRUCTURAL STUDIES IN MYASTHENIA-GRAVIS .1. MUSCLE-FIBER LESIONS
SO EUROPEAN NEUROLOGY
LA English
DT Article
C1 SEMMELWEISS MED UNIV, INST PATHOL 1, BUDAPEST, HUNGARY.
   SEMMELWEIS MED UNIV, INST ANAT 1, BUDAPEST, HUNGARY.
   ROBERT KAROLY HOSP, DEPT NEUROL, 1134 BUDAPEST, HUNGARY.
CR Benke B, 1971, Morphol Igazsagugyi Orv Sz, V11, P11
   BUSCAINO GA, 1969, B SOC ITAL BIOL SPER, V45, P221
   CHOU SM, 1968, ACTA NEUROPATHOL BER, V12, P68
   FARDEAU M, 1969, EXCERPTA MEDICA  186
   FISCHER ER, 1966, LAB INVEST, V15, P778
   GARCIN R, 1964, REV NEUROL, V111, P73
   HERDSON PB, 1965, AM J PATHOL, V46, P367
   JENNINGS RB, 1965, ARCH PATHOL, V79, P135
   KARNOVSKY MJ, 1961, J BIOPHYS BIOCHEM CY, V11, P729, DOI 10.1083/jcb.11.3.729
   KERPELFRONIUS S, 1968, HISTOCHEMISTRY, V14, P343, DOI 10.1007/BF00304258
   KERPELFRONIUS S, 1968, J HISTOCHEMIE, V14, P343
   KOHN RR, 1966, AM J PATHOL, V48, P241
   KORENYIBOTH A, 1966, ACTA MORPHOL HUNG, V14, P366
   KORENYIBOTH A, 1972, MORPH IGAZSAGU ORV S, V12, P108
   KORENYIBOTH A, 1967, BEITR PATH ANAT, V135, P436
   KORENYIBOTH A, 1972, 38 MAG EL TARS VAND, P112
   LEE JC, 1963, Z ZELLFORSCH MIK ANA, V61, P168, DOI 10.1007/BF00339668
   LISSAK K, 1963, ROLE NEURAL REGULATI
   LUFT R, 1962, J CLIN INVEST, V41, P1776, DOI 10.1172/JCI104637
   OOSTERHUIS HJ, 1968, J NEUROL NEUROSUR PS, V31, P460, DOI 10.1136/jnnp.31.5.460
   PALADE GE, 1952, J EXP MED, V95, P285, DOI 10.1084/jem.95.3.285
   PELLEGRINO C, 1963, J CELL BIOL, V17, P327, DOI 10.1083/jcb.17.2.327
   PRICE HM, 1967, J NEUROPATH EXP NEUR, V26, P475, DOI 10.1097/00005072-196707000-00009
   PRICE HM, 1964, J NEUROPATH EXP NEUR, V23, P175
   REYNOLDS ES, 1963, J CELL BIOL, V17, P208, DOI 10.1083/jcb.17.1.208
   ROTH GJ, 1964, J CELL BIOL, V23
   RUFFOLO R, 1967, AM J PATHOL, V51, P101
   SCHAFF Z, 1969, Beitraege zur Pathologischen Anatomie und zur Allgemeinen Pathologie, V140, P54
   SCHELLENS JP, 1969, VIRCHOWS ARCH B, V4, P21
   SHY GM, 1966, BRAIN, V89, P133, DOI 10.1093/brain/89.1.133
   SHY GM, 1964, SCIENCE, V145, P493, DOI 10.1126/science.145.3631.493
   THIEBAUT F., 1963, REV NEUROL [PARIS], V108, P575
   WIJNGAARDEN GK, 1967, BRAIN, V90, P577
   WILLS EJ, 1965, J CELL BIOL, V24, P511, DOI 10.1083/jcb.24.3.511
   ZINTZ R, 1966, PROGR MUSKELDYSTROPH
NR 35
TC 5
Z9 5
U1 0
U2 0
PU KARGER
PI BASEL
PA ALLSCHWILERSTRASSE 10, CH-4009 BASEL, SWITZERLAND
SN 0014-3022
EI 1421-9913
J9 EUR NEUROL
JI Eur. Neurol.
PY 1973
VL 10
IS 4
BP 215
EP 236
DI 10.1159/000114278
PG 22
WC Clinical Neurology; Neurosciences
WE Science Citation Index Expanded (SCI-EXPANDED)
SC Neurosciences & Neurology
GA R7967
UT WOS:A1973R796700003
PM 4360280
DA 2022-10-25
ER

PT J
AU Ekmekci, O
   Karasoy, H
AF Ekmekci, Ozgul
   Karasoy, Hatice
TI Prepubertal Juvenile Myasthenia Gravis; A Case With Early Onset And
   Bulbar Symptoms
SO JOURNAL OF NEUROLOGICAL SCIENCES-TURKISH
LA English
DT Article
DE Juvenile myasthenia gravis; neuromuscular junction; autoimmune disease
ID CHILDHOOD
AB Juvenile myasthenia gravis (JMG) is a rare autoimmune disease affecting the neuromuscular junction in children and adolescents. Its clinical presentation is usually associated with ethnicity and pubertal development. We present a 14 month old patient with, bulbar symptoms and a good clinical course. The age of onset in this case is lower than average and the case is in pharmacological remission after medical treatment. Prepubertal JMG is very rare during infancy in Caucasians and ocular symptoms are more common in prepubertal patients. This Caucasian case is uncommon since she has presented with bulbar symptoms and early onset.
C1 [Ekmekci, Ozgul; Karasoy, Hatice] Ege Univ, Tip Fak, Izmir, Turkey.
RP Ekmekci, O (corresponding author), Ege Univ, Tip Fak, Izmir, Turkey.
EM ozgul.ekmekci@ege.edu.tr
RI Ekmekçi, Özgül/J-1362-2019
OI Ekmekçi, Özgül/0000-0001-8633-9416
CR Chiang LM, 2009, MUSCLE NERVE, V39, P423, DOI 10.1002/mus.21195
   Evoli A, 2010, CURR OPIN NEUROL, V23, P536, DOI 10.1097/WCO.0b013e32833c32af
   Gadient P, 2009, J CHILD NEUROL, V24, P584, DOI 10.1177/0883073808325651
   Haliloglu G, 2002, J CHILD NEUROL, V17, P390, DOI 10.1177/088307380201700516
   Ionita CM, 2013, PEDIATR NEUROL, V48, P95, DOI 10.1016/j.pediatrneurol.2012.07.008
   Kolski H, 2000, J PEDIATR SURG, V35, P768, DOI 10.1053/jpsu.2000.6065
   Kostera-Pruszczyk A, 2009, J NEUROL, V256, P1780, DOI 10.1007/s00415-009-5215-2
   McCombe PA, 2009, CURR MOL MED, V9, P1058, DOI 10.2174/156652409789839116
   Sauce D, 2009, J CLIN INVEST, V119, P3070, DOI 10.1172/JCI39269
   Zhang XF, 2007, J NEUROL NEUROSUR PS, V78, P386, DOI 10.1136/jnnp.2006.100545
NR 10
TC 0
Z9 0
U1 0
U2 2
PU JOURNAL NEUROLOGICAL SCIENCES
PI BORNOVA-IZMIR
PA EGE UNIV HOSP. FAC MED, DEPT NEUROSURGERY, BORNOVA-IZMIR, TR35100,
   TURKEY
SN 1302-1664
J9 J NEUROL SCI-TURK
JI J. Neurol. Sci.-Turk.
PY 2013
VL 30
IS 3
BP 583
EP 586
PG 4
WC Neurosciences
WE Science Citation Index Expanded (SCI-EXPANDED)
SC Neurosciences & Neurology
GA 267IL
UT WOS:000328090600014
DA 2022-10-25
ER

PT J
AU TOYKA, KV
   DRACHMAN, DB
   PESTRONK, A
   FISCHBECK, KH
   KAO, I
AF TOYKA, KV
   DRACHMAN, DB
   PESTRONK, A
   FISCHBECK, KH
   KAO, I
TI TRANSFERABLE MYASTHENOGENIC FACTOR IN SERUM OF PATIENTS WITH
   MYASTHENIA-GRAVIS
SO JOURNAL OF NEUROLOGY
LA German
DT Article
C1 JOHNS HOPKINS UNIV,SCH MED,DEPT NEUROL,NEUROMUSCULAR UNIT,BALTIMORE,MD 21218.
CR ALMON RR, 1975, BIOCHIM BIOPHYS ACTA, V393, P66, DOI 10.1016/0005-2795(75)90217-2
   ALMON RR, 1974, SCIENCE, V186, P55, DOI 10.1126/science.186.4158.55
   BERGH NP, 1953, SCAND J CLIN LAB I S, V5, P1
   DESMEDT JE, 1973, NEW DEVELOPMENT EMG, V1
   DRACHMAN DB, IN PRESS
   ELMQVIST D, 1964, J PHYSIOL-LONDON, V174, P417, DOI 10.1113/jphysiol.1964.sp007495
   FAMBROUGH DM, 1973, SCIENCE, V182, P293, DOI 10.1126/science.182.4109.293
   FERTUCK H C, 1974, Proceedings of the National Academy of Sciences of the United States of America, V71, P1376, DOI 10.1073/pnas.71.4.1376
   HARRINGTON WJ, 1953, ANN INTERN MED, V38, P433, DOI 10.7326/0003-4819-38-3-433
   HEIDE K, 1973, HDB IMMUNOLOGY, V1
   KATZ B, 1957, J PHYSIOL-LONDON, V137, P267, DOI 10.1113/jphysiol.1957.sp005811
   LAMBERT EH, IN PRESS
   LERNER RA, 1967, J EXP MED, V126, P989, DOI 10.1084/jem.126.6.989
   LILEY AW, 1956, J PHYSIOL-LONDON, V132, P650, DOI 10.1113/jphysiol.1956.sp005555
   LINDSTROM JA, IN PRESS
   NASTUK WL, 1961, MYASTHENIA GRAVIS
   OSSERMAN KE, 1958, MYASTHENIA GRAVIS, pCH17
   OZDEMIR C, 1971, ANN NY ACAD SCI, V183, P287, DOI 10.1111/j.1749-6632.1971.tb30759.x
   PATRICK J, 1973, SCIENCE, V180, P871, DOI 10.1126/science.180.4088.871
   SANTOS GW, 1967, EXPTL HAEMATOLOGY, V14, P32
   SATYAMURTI S, 1975, SCIENCE, V187, P955, DOI 10.1126/science.1145181
   Simpson JA, 1960, SCOT MED J, V5, P419, DOI [DOI 10.1177/003693306000501001, 10.1177/003693306000501001]
   STRAUSS AJL, 1966, ANN NY ACAD SCI, V135, P557, DOI 10.1111/j.1749-6632.1966.tb45504.x
   STRUPPLER ALBRECHT, 1955, ZEITSCHR GES EXPTL MED, V125, P244, DOI 10.1007/BF02045144
   TOYKA KV, 1975, SCIENCE, V190, P397, DOI 10.1126/science.1179220
   TOYKA KV, IN PRESS
NR 26
TC 1
Z9 1
U1 0
U2 1
PU SPRINGER VERLAG
PI NEW YORK
PA 175 FIFTH AVE, NEW YORK, NY 10010
SN 0340-5354
J9 J NEUROL
JI J. Neurol.
PY 1976
VL 212
IS 3
BP 271
EP 280
DI 10.1007/BF00314528
PG 10
WC Clinical Neurology
WE Science Citation Index Expanded (SCI-EXPANDED)
SC Neurosciences & Neurology
GA BV019
UT WOS:A1976BV01900007
PM 20563776
DA 2022-10-25
ER

PT J
AU STALBERG, E
   EKSTEDT, J
   BROMAN, A
AF STALBERG, E
   EKSTEDT, J
   BROMAN, A
TI NEUROMUSCULAR-TRANSMISSION IN MYASTHENIA-GRAVIS STUDIED WITH SINGLE
   FIBER ELECTROMYOGRAPHY
SO JOURNAL OF NEUROLOGY NEUROSURGERY AND PSYCHIATRY
LA English
DT Article
C1 UNIV UPPSALA,DEPT NEUROL,UPPSALA,SWEDEN.
   UNIV UPPSALA,DEPT CLIN NEUROPHYSIOL,UPPSALA,SWEDEN.
   UNIV HOSP UPPSALA,DEPT CLIN NEUROPHYSIOL,S-75014 UPPSALA,SWEDEN.
CR BLOM S, 1971, ELECTROEN CLIN NEURO, V30, P477, DOI 10.1016/0013-4694(71)90145-3
   CZEKAJEWSKI J, 1969, ELECTROEN CLIN NEURO, V27, P536, DOI 10.1016/0013-4694(69)90195-3
   EKSTEDT J, 1974, J NEUROL NEUROSUR PS, V37, P526, DOI 10.1136/jnnp.37.5.526
   EKSTEDT J, 1969, ELECTROEN CLIN NEURO, V27, P557, DOI 10.1016/0013-4694(69)90066-2
   EKSTEDT J, 1969, ELECTROEN CLIN NEURO, V27, P540, DOI 10.1016/0013-4694(69)90196-5
   EKSTEDT J, 1967, Opuscula Medica, V12, P73
   EKSTEDT J, 1971, ELECTROEN CLIN NEURO, V30, P154, DOI 10.1016/0013-4694(71)90277-X
   EKSTEDT J, 1965, 6 INT C EL CLIN NEUR, P669
   EKSTEDT J, 1973, NEW DEVELOPMENTS ELE, V1
   EKSTEDT J, 1964, ACTA PHYSIOLOGI S226, V61
   ELMQVIST D, 1964, J PHYSIOL-LONDON, V174, P417, DOI 10.1113/jphysiol.1964.sp007495
   Harvey AM, 1941, B JOHNS HOPKINS HOSP, V68, P81
   Lindsley DB, 1935, BRAIN, V58, P470, DOI 10.1093/brain/58.4.470
   STALBERG E, 1973, NEUROPADIATRIE, V4, P20, DOI 10.1055/s-0028-1091725
   STALBERG E, 1971, ELECTROEN CLIN NEURO, V31, P429, DOI 10.1016/0013-4694(71)90164-7
   STALBERG E, 1973, NEW DEVELOPMENTS ELE, V1
   STALBERG E, 1966, ACTA PHYSIOLOGI S287, V70
NR 17
TC 76
Z9 76
U1 0
U2 0
PU BRITISH MED JOURNAL PUBL GROUP
PI LONDON
PA BRITISH MED ASSOC HOUSE, TAVISTOCK SQUARE, LONDON, ENGLAND WC1H 9JR
SN 0022-3050
J9 J NEUROL NEUROSUR PS
JI J. Neurol. Neurosurg. Psychiatry
PY 1974
VL 37
IS 5
BP 540
EP 547
DI 10.1136/jnnp.37.5.540
PG 8
WC Clinical Neurology; Psychiatry; Surgery
WE Science Citation Index Expanded (SCI-EXPANDED)
SC Neurosciences & Neurology; Psychiatry; Surgery
GA T1216
UT WOS:A1974T121600006
PM 4366058
OA Green Published, Bronze
DA 2022-10-25
ER

PT J
AU Salvado, M
   Canela, M
   Maria, J
   Ponseti, JM
   Lorenzo, L
   Garcia, C
   Cazorla, S
   Gili, G
   Raguer, N
   Gamez, J
AF Salvado, Maria
   Canela, Merce
   Maria, Jose
   Maria Ponseti, Jose
   Lorenzo, Laura
   Garcia, Cecilia
   Cazorla, Sonia
   Gili, Gisela
   Raguer, Nuria
   Gamez, Josep
TI Study of the prevalence of familial autoimmune myasthenia gravis in a
   Spanish cohort
SO JOURNAL OF THE NEUROLOGICAL SCIENCES
LA English
DT Article
DE Myasthenia gravis; Familial autoimmune myasthenia gravis; FAMG;
   Epidemiology; Genetic; Thymoma; Neuromuscular junction; Clinical
   heterogeneity; Autoimmunity; Twins; Genetic predisposition; Dominantly
   inherited myasthenia gravis; Familial occurrence of autoimmune
   myasthenia gravis
ID THYMOMA; GENERATIONS; DISEASES
AB Background: Myasthenia gravis (MG) is an autoimmune disease caused by a failure of neuromuscular transmission. Familial clustering has been reported despite MG usually manifesting as a sporadic condition presumed not to be inherited. Our study investigated the prevalence of FAMG in a Spanish cohort, characterizing their phenotype, antibody titres and thymus findings.
   Material/methods: We investigated the presence of familial cases in 462 MG patients, characterizing by age and MGFA class at debut, quantitative MG score, antibody titres, MGFA post-intervention status and thymus pathology.
   Results: Sixteen cases from 8 unrelated pedigrees were identified. The prevalence of FAMG cases was 3.46%. Mean age at onset was 57.8 +/- 17.4 years (range = 23-82). Distribution at debut was: 6 ocular, 4 IIa, 4IIb, 1 IIIa and 1 IIIb. Thymoma was identified in two of the 7 thymectomized individuals.
   Conclusions: The prevalence of FAMG in Spain is similar to other populations. Post-intervention status did not differ from sporadic autoimmune MG. As in other neuromuscular disorders, phenotype and inheritance heterogeneity are present in FAMG. In addition to the interfamilial heterogeneity observed, members of the same family affected with FAMG may even present different ages of onset, severity and thymus involvement. Further studies are necessary to clarify the role of genetic risk factors in this form of autoimmune MG. (C) 2015 Elsevier B.V. All rights reserved.
C1 [Salvado, Maria; Canela, Merce; Maria, Jose; Maria Ponseti, Jose; Lorenzo, Laura; Garcia, Cecilia; Cazorla, Sonia; Gili, Gisela; Raguer, Nuria; Gamez, Josep] Univ Autonoma Barcelona, Clin Neuromuscular Disorders & Rare Dis, Hosp Univ Vall dHebron,Dept Med, Myasthenia Gravis Unit,Neurol Dept,Vall dHebron R, E-08193 Barcelona, Spain.
RP Gamez, J (corresponding author), Univ Autonoma Barcelona, Myasthenia Gravis Unit, Dept Neurol, Hosp Univ Vall dHebron,Vall dHebron Res Inst, Passeig Vall dHebron 119, E-08193 Barcelona, Spain.
EM josepgamez.bcn@gmail.com
RI García, Cecilia/AAE-1736-2020; Raguer, Nuria/H-9997-2017
OI García, Cecilia/0000-0001-7299-1796; Raguer, Nuria/0000-0002-9471-9096;
   Gamez, Josep/0000-0003-3127-7486; Lorenzo-Sanz,
   Laura/0000-0001-6477-2163
FU Spanish Fondo de Investigaciones Sanitarias [PI10-01070, FIS
   PI13-01272-FEDER]; Interlaken Research Awards Program [2012-12094537]
FX The authors are indebted to the patients and their relatives for their
   cooperation. JG is the recipient of a grant from the Spanish Fondo de
   Investigaciones Sanitarias (PI10-01070 and FIS PI13-01272-FEDER), and an
   Interlaken Research Awards Program (2012-12094537).
CR Abbruzzese M, 1974, Riv Neurobiol, V20, P40
   Alkhawajah NM, 2013, MUSCLE NERVE, V48, P705, DOI 10.1002/mus.23964
   Avidan N, 2014, J AUTOIMMUN, V52, P146, DOI 10.1016/j.jaut.2013.12.001
   BERGOFFEN J, 1994, NEUROLOGY, V44, P551, DOI 10.1212/WNL.44.3_Part_1.551
   Berrih-Aknin S, 2014, J AUTOIMMUN, V52, P90, DOI 10.1016/j.jaut.2013.12.011
   BOUDOURESQUES J, 1975, NOUV PRESSE MED, V4, P2655
   Chen YP, 2012, NEUROMUSCULAR DISORD, V22, P286, DOI 10.1016/j.nmd.2011.10.004
   Conti-Fine BM, 2006, J CLIN INVEST, V116, P2843, DOI 10.1172/JCI29894
   DEMINATTI MM, 1994, ANN GENET-PARIS, V37, P72
   EVOLI A, 1995, J NEUROL NEUROSUR PS, V58, P729, DOI 10.1136/jnnp.58.6.729
   Gamez J., 2012, 12 INT C MYASTH GRAV, P33
   GOULON M, 1960, Rev Neurol (Paris), V103, P109
   HONEYBOURNE D, 1982, J NEUROL NEUROSUR PS, V45, P854, DOI 10.1136/jnnp.45.9.854
   Jaretzki A, 2000, NEUROLOGY, V55, P16, DOI 10.1212/WNL.55.1.16
   Jayawant S, 2013, HAND CLINIC, V113, P1465, DOI 10.1016/B978-0-444-59565-2.00015-0
   Jimenez Lopez A., 1984, MED CLIN-BARCELONA, V14, P25
   Landoure G, 2012, NEUROLOGY, V79, P342, DOI 10.1212/WNL.0b013e318260cbd0
   Lanford J.W., 2009, MYASTHENIA GRAVIS RE, P71
   Lavrnic D, 2008, NEUROLOGY, V70, P2011, DOI 10.1212/01.wnl.0000312514.66164.88
   Maniaol AH, 2012, PLOS ONE, V7, DOI 10.1371/journal.pone.0036603
   Marrie RA, 2000, CAN J NEUROL SCI, V27, P307, DOI 10.1017/S0317167100001050
   MATANI A, 1973, ARCH PATHOL, V95, P90
   Meriggioli MN, 2009, LANCET NEUROL, V8, P475, DOI 10.1016/S1474-4422(09)70063-8
   Nacu A, 2015, AUTOIMMUNITY, V48, P362, DOI 10.3109/08916934.2015.1030614
   NAMBA T, 1971, ARCH NEUROL-CHICAGO, V25, P49, DOI 10.1001/archneur.1971.00490010059009
   Nicodeme F, 2005, GENE CHROMOSOME CANC, V44, P154, DOI 10.1002/gcc.20225
   Oppenheim H., 1904, DIS NERVOUS SYSTEM T, P692
   PASCUZZI RM, 1986, NEUROLOGY, V36, P423, DOI 10.1212/WNL.36.3.423
   PIRSKANEN R, 1977, ACTA NEUROL SCAND, V56, P365
   Provenzano C., 1998, J NEUROL NEUROSUR PS, V51, P1228
   Renton AE, 2015, JAMA NEUROL, V72, P396, DOI 10.1001/jamaneurol.2014.4103
   Rotstein DL, 2012, CAN J NEUROL SCI, V39, P539, DOI 10.1017/S0317167100014128
   Sieb JP, 2014, CLIN EXP IMMUNOL, V175, P408, DOI 10.1111/cei.12217
   SIMPSON JA, 1964, J NEUROL NEUROSUR PS, V27, P485, DOI 10.1136/jnnp.27.6.485
   Slowikowski J, 1968, Pol Med J, V7, P634
   SZOBOR A, 1991, ACTA MED HUNG, V48, P145
   Wright R, 1967, Clin Exp Immunol, V2, P93
   Wuketich S., 1983, WIEN KLIN WOCHENSCHR, V10, P424
   Zagoriti Z, 2013, BIOMED RES INT, V2013, DOI 10.1155/2013/404053
NR 39
TC 13
Z9 14
U1 1
U2 16
PU ELSEVIER SCIENCE BV
PI AMSTERDAM
PA PO BOX 211, 1000 AE AMSTERDAM, NETHERLANDS
SN 0022-510X
EI 1878-5883
J9 J NEUROL SCI
JI J. Neurol. Sci.
PD JAN 15
PY 2016
VL 360
BP 110
EP 114
DI 10.1016/j.jns.2015.11.049
PG 5
WC Clinical Neurology; Neurosciences
WE Science Citation Index Expanded (SCI-EXPANDED)
SC Neurosciences & Neurology
GA DD1KR
UT WOS:000369681100025
PM 26723985
DA 2022-10-25
ER

PT J
AU Kaminski, HJ
AF Kaminski, HJ
TI Achalasia and myasthenia gravis in a patient with thymoma
SO NEUROLOGY
LA English
DT Article
ID FEATURES
C1 Case Western Reserve Univ, Dept Neurol, Sch Med, Univ Hosp Cleveland,Cleveland Vet Affairs Med Ctr, Cleveland, OH 44106 USA.
   Case Western Reserve Univ, Dept Neurosci, Sch Med, Univ Hosp Cleveland,Cleveland Vet Affairs Med Ctr, Cleveland, OH 44106 USA.
RP Kaminski, HJ (corresponding author), Case Western Reserve Univ, Dept Neurol, Sch Med, Univ Hosp Cleveland,Cleveland Vet Affairs Med Ctr, 11100 Euclid Ave, Cleveland, OH 44106 USA.
OI Kaminski, Henry/0000-0002-8195-0141
CR Anderson NE, 1996, NEUROLOGY, V47, P985, DOI 10.1212/WNL.47.4.985
   Goldblum JR, 1996, GASTROENTEROLOGY, V111, P648, DOI 10.1053/gast.1996.v111.pm8780569
   HOWARD PJ, 1992, GUT, V33, P1011, DOI 10.1136/gut.33.8.1011
   LISAK RP, 1994, HDB MYASTHENNIA GRAV
   Mittal RK, 1997, NEW ENGL J MED, V336, P924, DOI 10.1056/NEJM199703273361306
   Storch WB, 1995, CELL MOL BIOL, V41, P1033
   WONG RKH, 1989, DIGEST DIS SCI, V34, P349, DOI 10.1007/BF01536254
NR 7
TC 5
Z9 5
U1 0
U2 1
PU LIPPINCOTT WILLIAMS & WILKINS
PI PHILADELPHIA
PA 530 WALNUT ST, PHILADELPHIA, PA 19106-3621 USA
SN 0028-3878
J9 NEUROLOGY
JI Neurology
PD JAN 15
PY 1999
VL 52
IS 2
BP 425
EP 426
DI 10.1212/WNL.52.2.425
PG 2
WC Clinical Neurology
WE Science Citation Index Expanded (SCI-EXPANDED)
SC Neurosciences & Neurology
GA 161DV
UT WOS:000078274200045
PM 9932978
DA 2022-10-25
ER

PT J
AU TUCKER, DM
   ROELTGEN, DP
   WANN, PD
   WERTHEIMER, RI
AF TUCKER, DM
   ROELTGEN, DP
   WANN, PD
   WERTHEIMER, RI
TI MEMORY DYSFUNCTION IN MYASTHENIA-GRAVIS - EVIDENCE FOR CENTRAL
   CHOLINERGIC EFFECTS
SO NEUROLOGY
LA English
DT Article
C1 UNIV MISSOURI,DEPT PSYCHOL,COLUMBIA,MO 65201.
   MISSOURI WESTERN STATE COLL,DEPT PSYCHOL,ST JOSEPH,MO.
RP TUCKER, DM (corresponding author), UNIV MISSOURI,SCH MED,DEPT NEUROL,COLUMBIA,MO 65212, USA.
CR ADORNATO BT, 1978, LANCET, V2, P367
   BERGONZI P, 1981, ANN NY ACAD SCI, V377, P810, DOI 10.1111/j.1749-6632.1981.tb33780.x
   BLACKWOOD DHR, 1986, BIOL PSYCHIAT, V21, P557, DOI 10.1016/0006-3223(86)90201-5
   CAVANAUGH SV, 1983, GEN HOSP PSYCHIAT, V5, P15, DOI 10.1016/0163-8343(83)90038-5
   CHRISTIE JE, 1981, BRIT J PSYCHIAT, V138, P46, DOI 10.1192/bjp.138.1.46
   DAU PC, 1980, NEUROLOGY, V30, P1023, DOI 10.1212/WNL.30.10.1023
   DAVIS KL, 1978, SCIENCE, V201, P272, DOI 10.1126/science.351807
   FULPIUS BW, 1977, LANCET, V2, P350
   HOEFER PFA, 1958, ARCH NEURO PSYCHIATR, V80, P10, DOI 10.1001/archneurpsyc.1958.02340070028002
   Kaplan Edith, 1983, BOSTON DIAGNOSTIC AP
   KEESEY JC, 1978, LANCET, V1, P777
   LEFVERT AK, 1977, LANCET, V2, P351
   MACKENZIE KR, 1969, CAN MED ASSOC J, V100, P988
   MEYER E, 1966, ANN NY ACAD SCI, V135, P417, DOI 10.1111/j.1749-6632.1966.tb45488.x
   PAPAZIAN O, 1976, NEUROLOGY, V26, P311, DOI 10.1212/WNL.26.4.311
   PENETAR DM, 1985, PSYCHOPHARMACOLOGY, V87, P69, DOI 10.1007/BF00431781
   PETERSON LR, 1959, J EXP PSYCHOL, V58, P193, DOI 10.1037/h0049234
   PIEPER WA, PREDICTING DEPENDENC, P137
   Rey, 1964, LEXAMEN CLINIQUE PSY
   RUSSELL EW, 1975, J CONSULT CLIN PSYCH, V34, P816
   SNEAD OC, 1980, NEUROLOGY, V30, P732, DOI 10.1212/WNL.30.7.732
   WHITEHOUSE PJ, 1985, ANN NEUROL, V18, P145
NR 22
TC 45
Z9 50
U1 0
U2 1
PU LIPPINCOTT-RAVEN PUBL
PI PHILADELPHIA
PA 227 EAST WASHINGTON SQ, PHILADELPHIA, PA 19106
SN 0028-3878
J9 NEUROLOGY
JI Neurology
PD AUG
PY 1988
VL 38
IS 8
BP 1173
EP 1177
DI 10.1212/WNL.38.8.1173
PG 5
WC Clinical Neurology
WE Science Citation Index Expanded (SCI-EXPANDED)
SC Neurosciences & Neurology
GA P5863
UT WOS:A1988P586300001
PM 3399065
DA 2022-10-25
ER

PT J
AU CHRISTADOSS, P
AF CHRISTADOSS, P
TI MYASTHENIA-GRAVIS THERAPY WITH ANTIBODY TO LEU 3/T4 DETERMINANT
SO ANNALS OF THE NEW YORK ACADEMY OF SCIENCES
LA English
DT Article
RP CHRISTADOSS, P (corresponding author), UNIV VERMONT, DEPT PATHOL, BURLINGTON, VT 05401 USA.
CR CHRISTADOSS P, 1985, IMMUNOGENETICS, V21, P33, DOI 10.1007/BF00372239
   CHRISTADOSS P, 1981, ANN NY ACAD SCI, V377, P258, DOI 10.1111/j.1749-6632.1981.tb33737.x
   DIALYNAS DP, 1983, IMMUNOL REV, V74, P29, DOI 10.1111/j.1600-065X.1983.tb01083.x
NR 3
TC 1
Z9 1
U1 0
U2 0
PU WILEY
PI HOBOKEN
PA 111 RIVER ST, HOBOKEN 07030-5774, NJ USA
SN 0077-8923
J9 ANN NY ACAD SCI
JI Ann.NY Acad.Sci.
PD AUG 29
PY 1987
VL 505
BP 901
EP 902
DI 10.1111/j.1749-6632.1987.tb51407.x
PG 2
WC Multidisciplinary Sciences
WE Science Citation Index Expanded (SCI-EXPANDED)
SC Science & Technology - Other Topics
GA R6891
UT WOS:A1987R689100130
DA 2022-10-25
ER

PT J
AU GENKINS, G
   KORNFELD, P
   PAPATESTAS, AE
   BENDER, AN
   MATTA, RJ
AF GENKINS, G
   KORNFELD, P
   PAPATESTAS, AE
   BENDER, AN
   MATTA, RJ
TI CLINICAL-EXPERIENCE IN MORE THAN 2000 PATIENTS WITH MYASTHENIA-GRAVIS
SO ANNALS OF THE NEW YORK ACADEMY OF SCIENCES
LA English
DT Article
C1 CUNY, MT SINAI MED CTR, DEPT SURG, NEW YORK, NY 10029 USA.
   CUNY, MT SINAI MED CTR, DEPT NEUROL, NEW YORK, NY 10029 USA.
   CUNY, MT SINAI MED CTR, MYASTHENIA GRAVIS CLIN, NEW YORK, NY 10029 USA.
   CUNY, MT SINAI MED CTR, RES LAB, NEW YORK, NY 10029 USA.
   CUNY MT SINAI SCH MED, NEW YORK, NY 10029 USA.
RP GENKINS, G (corresponding author), CUNY, MT SINAI MED CTR, DEPT MED, NEW YORK, NY 10029 USA.
CR BELENTONE R, 1985, ANN CHIR THORAC SURG, V39, P160
   BRENNER T, 1980, P NATL ACAD SCI-BIOL, V77, P3635, DOI 10.1073/pnas.77.6.3635
   EISENKRAFT JB, 1985, 7TH ANN M SOC CARD A
   GENKINS G, 1975, AM J MED, V58, P517, DOI 10.1016/0002-9343(75)90125-4
   GENKINS G, 1985, MED SURGICAL GYNECOL, P447
   Genkins G., 1979, PLASMAPHERESIS IMMUN, P144
   HOROWITZ SH, 1976, NEUROLOGY, V39, P82
   KEYNES G, 1949, BMJ-BRIT MED J, V2, pU616
   KORNFELD P, 1985, MT SINAI J MED, V52, P347
   KORNFELD P, 1981, ARCH NEUROL-CHICAGO, V38, P478, DOI 10.1001/archneur.1981.00510080040003
   MILLER JFA, 1965, MODERN TRENDS PATHOL, V2, P140
   OLANOW CW, 1982, ARCH NEUROL-CHICAGO, V39, P82, DOI 10.1001/archneur.1982.00510140016004
   OSSERMAN KE, 1966, J AMER MED ASSOC, V198, P699
   PAPATESTAS AE, 1971, BRIT J CANCER, V25, P635, DOI 10.1038/bjc.1971.79
   PAPATESTAS AE, 1981, ANN NY ACAD SCI, V377, P766, DOI 10.1111/j.1749-6632.1981.tb33774.x
   PAPATESTAS AE, 1976, ANN NY ACAD SCI, V274, P555, DOI 10.1111/j.1749-6632.1976.tb47715.x
   PAPATESTAS AE, 1975, SURG GYNECOL OBSTET, V140, P535
   PERLO VP, 1966, NEUROLOGY, V16, P431, DOI 10.1212/WNL.16.5.431
   ROSS RT, 1952, LANCET, V262, P785
   SLATER G, 1978, ANN SURG, V188, P171, DOI 10.1097/00000658-197808000-00008
   SLATER G, 1978, SURG GYNECOL OBSTET, V146, P54
   VONREIS G, 1966, ANN NY ACAD SCI, V135, P409
NR 22
TC 21
Z9 21
U1 0
U2 0
PU WILEY
PI HOBOKEN
PA 111 RIVER ST, HOBOKEN 07030-5774, NJ USA
SN 0077-8923
J9 ANN NY ACAD SCI
JI Ann.NY Acad.Sci.
PD AUG 29
PY 1987
VL 505
BP 500
EP 514
DI 10.1111/j.1749-6632.1987.tb51318.x
PG 15
WC Multidisciplinary Sciences
WE Science Citation Index Expanded (SCI-EXPANDED)
SC Science & Technology - Other Topics
GA R6891
UT WOS:A1987R689100041
DA 2022-10-25
ER

PT J
AU MOLENAAR, PC
   NEWSOMDAVIS, J
   POLAK, RL
   VINCENT, A
AF MOLENAAR, PC
   NEWSOMDAVIS, J
   POLAK, RL
   VINCENT, A
TI CHOLINE-ACETYLTRANSFERASE IN SKELETAL-MUSCLE FROM PATIENTS WITH
   MYASTHENIA-GRAVIS
SO JOURNAL OF NEUROCHEMISTRY
LA English
DT Article
C1 ROYAL FREE HOSP, DEPT NEUROL SCI, LONDON NW3 2QG, ENGLAND.
   TNO, MED BIOL LAB, RIJSWIJK, NETHERLANDS.
RP MOLENAAR, PC (corresponding author), LEIDEN UNIV, MED CTR, DEPT PHARMACOL, 2333 AL LEIDEN, NETHERLANDS.
CR ALBUQUERQUE EX, 1976, EXP NEUROL, V51, P536, DOI 10.1016/0014-4886(76)90179-5
   ALEMA S, 1979, 7TH M INT SOC NEUR J
   ALMON RR, 1974, SCIENCE, V186, P55, DOI 10.1126/science.186.4158.55
   BRAGGAARSCHAAP P, 1979, J NEUROCHEM, V33, P389, DOI 10.1111/j.1471-4159.1979.tb11750.x
   CLEMENTI F, 1976, J NEUROPATH EXP NEUR, V35, P665, DOI 10.1097/00005072-197611000-00005
   COERS C, 1959, Acta Neurol Psychiatr Belg, V59, P539
   COMPSTON DAS, 1980, BRAIN, V103, P579, DOI 10.1093/brain/103.3.579
   COUTEAUX R, 1955, INT REV CYTOL, V4, P335, DOI 10.1016/S0074-7696(08)60463-5
   CULLCANDY SG, 1978, NATURE, V271, P74, DOI 10.1038/271074a0
   CULLCANDY SG, 1979, J PHYSIOL-LONDON, V287, P247, DOI 10.1113/jphysiol.1979.sp012657
   CULLCANDY SG, 1980, J PHYSIOL-LONDON, V299, P621, DOI 10.1113/jphysiol.1980.sp013145
   DESMEDT JE, 1958, NATURE, V182, P1673, DOI 10.1038/1821673a0
   EKSTROM J, 1978, EXPERIENTIA, V34, P1247, DOI 10.1007/BF01981399
   ELMQVIST D, 1964, J PHYSIOL-LONDON, V174, P417, DOI 10.1113/jphysiol.1964.sp007495
   ENGEL AG, 1977, MAYO CLIN PROC, V52, P267
   ENGEL AG, 1971, ANN NY ACAD SCI, V183, P46, DOI 10.1111/j.1749-6632.1971.tb30741.x
   FAMBROUGH DM, 1973, SCIENCE, V182, P293, DOI 10.1126/science.182.4109.293
   FONNUM F, 1975, J NEUROCHEM, V24, P407, DOI 10.1111/j.1471-4159.1975.tb11895.x
   GENTNER DR, 1972, ARCH NEUROL-CHICAGO, V27, P521, DOI 10.1001/archneur.1972.00490180057013
   GLOVER VAS, 1971, J NEUROCHEM, V18, P571, DOI 10.1111/j.1471-4159.1971.tb11987.x
   GREEN DPL, 1975, PHILOS T R SOC B, V270, P551, DOI 10.1098/rstb.1975.0031
   HAMPRECHT B, 1974, ANAL BIOCHEM, V57, P162, DOI 10.1016/0003-2697(74)90062-1
   ITO Y, 1976, PROC R SOC SER B-BIO, V192, P475, DOI 10.1098/rspb.1976.0025
   ITO Y, 1978, BRAIN, V101, P345, DOI 10.1093/brain/101.2.345
   ITO Y, 1978, BIOCH MYASTHENIA GRA, P89
   KATZ B, 1977, PROC R SOC SER B-BIO, V196, P59, DOI 10.1098/rspb.1977.0029
   LINDSTROM JM, 1976, ANN NY ACAD SCI, V274, P254, DOI 10.1111/j.1749-6632.1976.tb47691.x
   LINDSTROM JM, 1978, NEUROLOGY, V28, P130, DOI 10.1212/WNL.28.2.130
   MILEDI R, 1977, PROC R SOC SER B-BIO, V197, P285, DOI 10.1098/rspb.1977.0071
   MILEDI R, 1977, CHOLINERGIC MECHANIS, P377
   MILEDI R, 1981, CHOLINERGIC MECHANIS, P205
   MITTAG T, 1976, NEW ENGL J MED, V294, P691, DOI 10.1056/NEJM197603252941303
   Molenaar P., 1980, PROGR PHARM, V3, P39
   Molenaar P C, 1979, Prog Brain Res, V49, P449
   MOLENAAR PC, 1980, J NEUROCHEM, V35, P1021, DOI 10.1111/j.1471-4159.1980.tb07855.x
   MORRIS D, 1967, J NEUROCHEM, V14, P19, DOI 10.1111/j.1471-4159.1967.tb09489.x
   OSSERMAN KE, 1971, MT SINAI J MED, V38, P497
   POLAK RL, 1979, J NEUROCHEM, V32, P407, DOI 10.1111/j.1471-4159.1979.tb00364.x
   POLAK RL, 1977, CHOLINERGIC MECHANIS, P511
   ROSKOSKI R, 1974, J NEUROCHEM, V23, P1197
   SAHASHI K, 1980, J NEUROPATH EXP NEUR, V39, P160, DOI 10.1097/00005072-198003000-00005
   SANTA T, 1972, NEUROLOGY, V22, P71, DOI 10.1212/WNL.22.1.71
   TUCEK S, 1978, NEUROSCIENCE, V3, P709, DOI 10.1016/0306-4522(78)90067-2
   VINCENT A, 1980, PHYSIOL REV, V60, P756, DOI 10.1152/physrev.1980.60.3.756
   WHITE HL, 1973, BIOCHEMISTRY-US, V12, P841, DOI 10.1021/bi00729a009
   WHITE HL, 1973, J NEUROCHEM, V21, P939, DOI 10.1111/j.1471-4159.1973.tb07538.x
NR 46
TC 25
Z9 25
U1 0
U2 0
PU WILEY
PI HOBOKEN
PA 111 RIVER ST, HOBOKEN 07030-5774, NJ USA
SN 0022-3042
EI 1471-4159
J9 J NEUROCHEM
JI J. Neurochem.
PY 1981
VL 37
IS 5
BP 1081
EP 1088
DI 10.1111/j.1471-4159.1981.tb04657.x
PG 8
WC Biochemistry & Molecular Biology; Neurosciences
WE Science Citation Index Expanded (SCI-EXPANDED)
SC Biochemistry & Molecular Biology; Neurosciences & Neurology
GA MM284
UT WOS:A1981MM28400002
PM 7299388
DA 2022-10-25
ER

PT J
AU TSUJIHATA, M
   HAZAMA, R
   ISHII, N
   IDE, Y
   MORI, M
   TAKAMORI, M
AF TSUJIHATA, M
   HAZAMA, R
   ISHII, N
   IDE, Y
   MORI, M
   TAKAMORI, M
TI LIMB MUSCLE ENDPLATES IN OCULAR MYASTHENIA-GRAVIS - QUANTITATIVE
   ULTRASTRUCTURAL-STUDY
SO NEUROLOGY
LA English
DT Article
RP TSUJIHATA, M (corresponding author), NAGASAKI UNIV, SCH MED, DEPT INTERNAL MED 1, NAGASAKI 852, JAPAN.
CR ALBUQUERQUE EX, 1976, EXP NEUROL, V51, P536, DOI 10.1016/0014-4886(76)90179-5
   BICKERSTAFF ER, 1960, BRAIN, V83, P10, DOI 10.1093/brain/83.1.10
   BROWN JC, 1974, DISORDERS VOLUNTARY, P958
   ENGEL AG, 1977, MAYO CLIN PROC, V52, P267
   ENGEL AG, 1971, ANN NY ACAD SCI, V183, P46, DOI 10.1111/j.1749-6632.1971.tb30741.x
   ENGEL AG, 1976, PATHOGENESIS HUMAN M, P132
   FOLDES FF, 1971, ANN NY ACAD SCI, V183, P295
   FOLDES FF, 1968, JAMA-J AM MED ASSOC, V203, P133
   GENKINS G, 1975, AM J MED, V58, P517, DOI 10.1016/0002-9343(75)90125-4
   HERTEL G, 1977, J NEUROL, V214, P257, DOI 10.1007/BF00316571
   HIRANO H, 1967, Z ZELLFORSCH MIK ANA, V79, P198
   HOROWITZ SH, 1975, ARCH NEUROL-CHICAGO, V32, P84, DOI 10.1001/archneur.1975.00490440034004
   KARNOVSKY MJ, 1964, J HISTOCHEM CYTOCHEM, V12, P219, DOI 10.1177/12.3.219
   LINDSTROM JM, 1978, NEUROLOGY, V28, P130, DOI 10.1212/WNL.28.2.130
   MACDERMOT V, 1960, BRAIN, V83, P24, DOI 10.1093/brain/83.1.24
   MURATA F, 1969, TOHOKU J EXP MED, V99, P289, DOI 10.1620/tjem.99.289
   OGATA T, 1969, TOHOKU J EXP MED, V98, P107, DOI 10.1620/tjem.98.107
   OSSERMAN KE, 1971, MT SINAI J MED, V38, P497
   PADYKULA HA, 1967, J CELL BIOL, V35, pA155
   PAPATESTAS AE, 1976, ANN NY ACAD SCI, V274, P555, DOI 10.1111/j.1749-6632.1976.tb47715.x
   SAITO A, 1969, EXP MOL PATHOL, V10, P256, DOI 10.1016/0014-4800(69)90056-2
   SANTA T, 1972, NEUROLOGY, V22, P71, DOI 10.1212/WNL.22.1.71
   SANTA T, 1973, NEW DEVELOPMENTS ELE, V1, P41
   TERAVAINEN H, 1968, Z ZELLFORSCH MIK ANA, V87, P249, DOI 10.1007/BF00319723
NR 24
TC 42
Z9 43
U1 0
U2 0
PU LIPPINCOTT WILLIAMS & WILKINS
PI PHILADELPHIA
PA TWO COMMERCE SQ, 2001 MARKET ST, PHILADELPHIA, PA 19103 USA
SN 0028-3878
EI 1526-632X
J9 NEUROLOGY
JI Neurology
PY 1979
VL 29
IS 5
BP 654
EP 661
DI 10.1212/WNL.29.5.654
PG 8
WC Clinical Neurology
WE Science Citation Index Expanded (SCI-EXPANDED)
SC Neurosciences & Neurology
GA GT665
UT WOS:A1979GT66500006
PM 571563
DA 2022-10-25
ER

PT J
AU Torres-Vega, E
   Mancheno, N
   Cebrian-Silla, A
   Herranz-Perez, V
   Chumillas, MJ
   Moris, G
   Joubert, B
   Honnorat, J
   Sevilla, T
   Vilchez, JJ
   Dalmau, J
   Graus, F
   Garcia-Verdugo, JM
   Bataller, L
AF Torres-Vega, Estefania
   Mancheno, Nuria
   Cebrian-Silla, Arantxa
   Herranz-Perez, Vicente
   Chumillas, Maria J.
   Moris, German
   Joubert, Bastien
   Honnorat, Jerome
   Sevilla, Teresa
   Vilchez, Juan J.
   Dalmau, Josep
   Graus, Francesc
   Manuel Garcia-Verdugo, Jose
   Bataller, Luis
TI Netrin-1 receptor antibodies in thymoma-associated neuromyotonia with
   myasthenia gravis
SO NEUROLOGY
LA English
DT Article
ID PERIPHERAL-NERVE HYPEREXCITABILITY; CONTACTIN-ASSOCIATED PROTEIN-2;
   ACQUIRED NEUROMYOTONIA; LIMBIC ENCEPHALITIS; ISAACS SYNDROME; CASPR2;
   EXPRESSION; ANTIGEN; LGI1; DCC
AB Objective: To identify cell-surface antibodies in patients with neuromyotonia and to describe the main clinical implications.
   Methods: Sera of 3 patients with thymoma-associated neuromyotonia and myasthenia gravis were used to immunoprecipitate and characterize neuronal cell-surface antigens using reported techniques. The clinical significance of antibodies against precipitated proteins was assessed with sera of 98 patients (neuromyotonia 46, myasthenia gravis 52, thymoma 42; 33 of them with overlapping syndromes) and 219 controls (other neurologic diseases, cancer, and healthy volunteers).
   Results: Immunoprecipitation studies identified 3 targets, including the Netrin-1 receptors DCC (deleted in colorectal carcinoma) and UNC5A (uncoordinated-5A) as well as Caspr2 (contactin-associated protein-like 2). Cell-based assays with these antigens showed that among the indicated patients, 9 had antibodies against Netrin-1 receptors (7 with additional Caspr2 antibodies) and 5 had isolated Caspr2 antibodies. Only one of the 219 controls had isolated Caspr2 antibodies with relapsing myelitis episodes. Among patients with neuromyotonia and/or myasthenia gravis, the presence of Netrin-1 receptor or Caspr2 antibodies predicted thymoma (p < 0.05). Coexisting Caspr2 and Netrin-1 receptor antibodies were associated with concurrent thymoma, myasthenia gravis, and neuromyotonia, often with Morvan syndrome (p = 0.009). Expression of DCC, UNC5A, and Caspr2 proteins was demonstrated in paraffin-embedded thymoma samples (3) and normal thymus.
   Conclusions: Antibodies against Netrin-1 receptors (DCC and UNC5a) and Caspr2 often coexist and associate with thymoma in patients with neuromyotonia and myasthenia gravis.
C1 [Torres-Vega, Estefania; Sevilla, Teresa; Vilchez, Juan J.; Bataller, Luis] Hosp Univ & Politecn La Fe, CIBERER, Inst Invest Sanitaria La Fe, Lab Neurol, Valencia, Spain.
   [Mancheno, Nuria] Hosp Univ & Politecn La Fe, Serv Anat Patol, Valencia, Spain.
   [Chumillas, Maria J.] Hosp Univ & Politecn La Fe, Serv Neurofisiol Clin, Valencia, Spain.
   [Sevilla, Teresa; Vilchez, Juan J.; Bataller, Luis] Hosp Univ & Politecn La Fe, Serv Neurol, Valencia, Spain.
   [Cebrian-Silla, Arantxa; Herranz-Perez, Vicente; Manuel Garcia-Verdugo, Jose] Univ Valencia, CIBERNED, Inst Cavanilles, Lab Neurobiol Comparada, Valencia, Spain.
   [Moris, German] Hosp Cent Asturias, Serv Neurol, Oviedo, Spain.
   [Joubert, Bastien; Honnorat, Jerome] Hosp Civils Lyon, Hop Neurol, French Reference Ctr Paraneoplast Neurol Syndrome, Bron, France.
   Univ Claude Bernard Lyon 1, Univ Lyon, CNRS UMR 5310, Inst NeuroMyoGene,INSERM U1217, Villeurbanne, France.
   [Dalmau, Josep; Graus, Francesc] CIBERER, Inst Invest Biomed August Pi I Sunyer, Lab Neurol, Barcelona, Spain.
   [Dalmau, Josep] Univ Penn, Dept Neurol, Philadelphia, PA 19104 USA.
   Inst Catalana Recerca & Estudis Avancats, Barcelona, Spain.
RP Bataller, L (corresponding author), Hosp Univ & Politecn La Fe, CIBERER, Inst Invest Sanitaria La Fe, Lab Neurol, Valencia, Spain.; Bataller, L (corresponding author), Hosp Univ & Politecn La Fe, Serv Neurol, Valencia, Spain.
EM bataller_lui@gva.es
RI Herranz-Pérez, Vicente/A-4605-2012; Sevilla, Teresa/L-3292-2017; Moris,
   German/AAT-8916-2021; Honnorat, jerome/G-6394-2017; Morís,
   Germán/M-2920-2018; Joubert, Bastien/AAI-5348-2021; Herranz-Pérez,
   Vicente/AAE-9196-2021
OI Herranz-Pérez, Vicente/0000-0002-1969-1214; Moris,
   German/0000-0001-7608-2194; Honnorat, jerome/0000-0002-4721-5952; Morís,
   Germán/0000-0001-7608-2194; Joubert, Bastien/0000-0003-4631-3056;
   Herranz-Pérez, Vicente/0000-0002-1969-1214; Vilchez, Juan
   J/0000-0002-0532-2872; Dalmau, Josep/0000-0001-5856-2813; Torres-Vega,
   Estefania/0000-0001-8495-9902; Cebrian Silla,
   Arantxa/0000-0003-4623-7655; Graus, Francesc/0000-0002-8924-8322
FU Fondo de Investigaciones Sanitarias (Instituto de Salud Carlos III)
   [PS12/01031]; Asociacion Miastenia de Espana; ICREA Funding Source:
   Custom
FX Supported by Fondo de Investigaciones Sanitarias (Instituto de Salud
   Carlos III) (PS12/01031) and Asociacion Miastenia de Espana.
CR Becker EBE, 2012, J NEUROL NEUROSUR PS, V83, P437, DOI 10.1136/jnnp-2011-301506
   Camdessanche JP, 2006, J NEUROIMMUNOL, V174, P168, DOI 10.1016/j.jneuroim.2006.01.018
   Evoli A, 2014, J THORAC ONCOL, V9, pS143, DOI 10.1097/JTO.0000000000000300
   Fleisher J, 2013, JAMA NEUROL, V70, P1311, DOI 10.1001/jamaneurol.2013.2863
   Hart IK, 2002, BRAIN, V125, P1887, DOI 10.1093/brain/awf178
   Horn KE, 2013, CELL REP, V3, P173, DOI 10.1016/j.celrep.2012.12.005
   Irani SR, 2012, ANN NEUROL, V72, P241, DOI 10.1002/ana.23577
   Irani SR, 2010, BRAIN, V133, P2734, DOI 10.1093/brain/awq213
   Joubert B, 2016, JAMA NEUROL, V73, P1115, DOI 10.1001/jamaneurol.2016.1585
   Klein CJ, 2013, JAMA NEUROL, V70, P229, DOI 10.1001/jamaneurol.2013.592
   Lai M, 2010, P IEEE ANT PROP SOC, V1, P1, DOI DOI 10.1111/J.1468-2273.2009.00432.X
   Lancaster E, 2011, ANN NEUROL, V69, P303, DOI 10.1002/ana.22297
   Laurencin C, 2015, NEUROLOGY, V85, P2076, DOI 10.1212/WNL.0000000000002037
   Marx A, 2015, EXP NEUROL, V270, P55, DOI 10.1016/j.expneurol.2015.02.010
   Masaoka A, 2010, J THORAC ONCOL, V5, pS304, DOI 10.1097/JTO.0b013e3181f20c05
   NEWSOMDAVIS J, 1993, BRAIN, V116, P453, DOI 10.1093/brain/116.2.453
   Ohkawa T, 2013, J NEUROSCI, V33, P18161, DOI 10.1523/JNEUROSCI.3506-13.2013
   Rubio-Agusti I, 2011, NEUROLOGY, V76, P172, DOI 10.1212/WNL.0b013e3182061b1e
   Sabater L, 2008, NEUROLOGY, V70, P924, DOI 10.1212/01.wnl.0000281663.81079.24
   Sabater L, 2014, LANCET NEUROL, V13, P575, DOI 10.1016/S1474-4422(14)70051-1
   SINHA S, 1991, LANCET, V338, P75, DOI 10.1016/0140-6736(91)90073-X
   Titulaer MJ, 2011, LANCET NEUROL, V10, P1098, DOI 10.1016/S1474-4422(11)70245-9
   Torres-Vega E, 2016, J NEUROIMMUNOL, V297, P98, DOI 10.1016/j.jneuroim.2016.05.015
   van Sonderen A, 2016, NEUROLOGY, V87, P521, DOI 10.1212/WNL.0000000000002917
   Vernino S, 1999, NEUROLOGY, V53, P1233, DOI 10.1212/WNL.53.6.1233
   Vincent A, 2010, J THORAC ONCOL, V5, pS277, DOI 10.1097/JTO.0b013e3181f23f04
   Voltz RD, 1997, NEUROLOGY, V49, P1454, DOI 10.1212/WNL.49.5.1454
   Webber CA, 2011, GLIA, V59, P1503, DOI 10.1002/glia.21194
NR 28
TC 20
Z9 21
U1 0
U2 12
PU LIPPINCOTT WILLIAMS & WILKINS
PI PHILADELPHIA
PA TWO COMMERCE SQ, 2001 MARKET ST, PHILADELPHIA, PA 19103 USA
SN 0028-3878
EI 1526-632X
J9 NEUROLOGY
JI Neurology
PD MAR 28
PY 2017
VL 88
IS 13
BP 1235
EP 1242
DI 10.1212/WNL.0000000000003778
PG 8
WC Clinical Neurology
WE Science Citation Index Expanded (SCI-EXPANDED)
SC Neurosciences & Neurology
GA EP4XQ
UT WOS:000397383600011
PM 28251919
OA Green Published
DA 2022-10-25
ER

PT J
AU MOREL, E
   BACH, JF
   BRIARD, ML
   AUBRY, JP
AF MOREL, E
   BACH, JF
   BRIARD, ML
   AUBRY, JP
TI NEONATAL MYASTHENIA-GRAVIS - ANTI-ACETYLCHOLINE RECEPTOR ANTIBODIES IN
   THE AMNIOTIC-FLUID
SO JOURNAL OF NEUROIMMUNOLOGY
LA English
DT Article
C1 HOP NECKER,CNRS,LAB 122,F-75730 PARIS 15,FRANCE.
   HOP NECKER,GENET MED CLIN,F-75730 PARIS 15,FRANCE.
   MATERN PORT ROYAL,F-75014 PARIS,FRANCE.
RP MOREL, E (corresponding author), HOP NECKER,INSERM,U25,F-75730 PARIS 15,FRANCE.
CR ABRAMSKY O, 1979, LANCET, V2, P1333
   AHARONOV A, 1977, IMMUNOCHEMISTRY, V14, P129, DOI 10.1016/0019-2791(77)90291-9
   APPEL SH, 1979, PLASMAPHERESIS IMMUN, P52
   BRENNER T, 1980, P NATL ACAD SCI-BIOL, V77, P3635, DOI 10.1073/pnas.77.6.3635
   DONALDSON JO, 1981, AM J DIS CHILD, V135, P222, DOI 10.1001/archpedi.1981.02130270014006
   FENICHEL GM, 1978, ARCH NEUROL-CHICAGO, V35, P97, DOI 10.1001/archneur.1978.00500260035009
   HARRIS RE, 1978, OBSTET GYNECOL, V51, P733
   HOLMES LB, 1979, PEDIATR RES, V13, P486
   KEESEY J, 1977, NEW ENGL J MED, V296, P55
   LEFVERT AK, 1983, NEUROLOGY, V33, P133, DOI 10.1212/WNL.33.2.133
   MOREL E, 1982, NOUV PRESSE MED, V24, P1849
   NAMBA T, 1970, PEDIATRICS, V45, P488
NR 12
TC 12
Z9 12
U1 0
U2 0
PU ELSEVIER SCIENCE BV
PI AMSTERDAM
PA PO BOX 211, 1000 AE AMSTERDAM, NETHERLANDS
SN 0165-5728
J9 J NEUROIMMUNOL
JI J. Neuroimmunol.
PY 1984
VL 6
IS 5
BP 313
EP 317
DI 10.1016/0165-5728(84)90020-1
PG 5
WC Immunology; Neurosciences
WE Science Citation Index Expanded (SCI-EXPANDED)
SC Immunology; Neurosciences & Neurology
GA TF563
UT WOS:A1984TF56300002
PM 6746895
DA 2022-10-25
ER

PT J
AU JACOBSEN, H
   THORLACIUS, S
   AARLI, JA
AF JACOBSEN, H
   THORLACIUS, S
   AARLI, JA
TI PLASMAPHERESIS IN MYASTHENIA-GRAVIS - CLINICAL-RESULTS AND CHANGES IN
   SERUM-PROTEINS
SO ACTA NEUROLOGICA SCANDINAVICA
LA English
DT Article
RP JACOBSEN, H (corresponding author), UNIV CLIN BERGEN,HAUKELAND SYKEHUS,DEPT NEUROL,BERGEN,NORWAY.
NR 0
TC 1
Z9 1
U1 0
U2 0
PU MUNKSGAARD INT PUBL LTD
PI COPENHAGEN
PA 35 NORRE SOGADE, PO BOX 2148, DK-1016 COPENHAGEN, DENMARK
SN 0001-6314
J9 ACTA NEUROL SCAND
JI Acta Neurol. Scand.
PY 1982
VL 65
SU 90
BP 128
EP 129
PG 2
WC Clinical Neurology
WE Science Citation Index Expanded (SCI-EXPANDED)
SC Neurosciences & Neurology
GA NV834
UT WOS:A1982NV83400040
DA 2022-10-25
ER

PT J
AU Ribeiro, D
AF Ribeiro, D.
TI Efgartigimod alfa Neonatal Fc receptor (FcRn) antagonist Treatment of
   generalized myasthenia gravis Treatment of primary immune
   thrombocytopenia Treatment of pemphigus vulgaris and foliaceous
   Treatment of chronic inflammatory demyelinating polyneuropathy
SO DRUGS OF THE FUTURE
LA English
DT Article
DE Efgartigimod; ARGX-113; Neonatal Fc receptor antagonist; Myasthenia
   gravis; Primary immune thrombocytopenia; Pemphigus vulgaris and
   foliaceous; Chronic inflammatory demyelinating polyneuropathy
AB Efgartigimod (ARGX-113) is a first-in-class antibody fragment, currently being investigated for lgG-mediated autoimmune diseases, such as myasthenia gravis, primary immune thrombocytopenia, pemphigus vulgaris and foliaceous, and chronic inflammatory demyelinating polyneuropathy. Efgartigimod blocks the FcRn, which is responsible for IgG recycling, therefore effectively reducing IgG levels by promoting their degradation. Preclinical data from animal studies showed that efgartigimod induced rapid clearance of IgG. Data from a phase I clinical trial showed that a rapid, sustained, dose-dependent reduction of IgG levels up to nearly 50% was observed after administration of a single dose of efgartigimod, with the maximum IgG-lowering effect being reached with the 10 mg/kg dose. Phase II trials in patients with myasthenia gravis and primary immune thrombocytopenia have demonstrated that treatment with efgartigimod resulted in a reduction of IgG levels, accompanied by significant clinical improvements. Efgartigimod continues to be evaluated in ongoing clinical trials, and preliminary results from a phase Ill trial demon-strated significant efficacy in patients with myasthenia gravis.
EM diana@dianaribeiro.com
CR [Anonymous], 2017, EFG ORPH DRUG DES TR
   [Anonymous], 2019, EFG ALF ORPH DRUG DE
   [Anonymous], 2018, EFG ALF ORPH DRUG DE
   Bayry J, 2018, TRENDS PHARMACOL SCI, V39, P919, DOI 10.1016/j.tips.2018.08.004
   Challa DK, 2013, MABS-AUSTIN, V5, P655, DOI 10.4161/mabs.25439
   Didona D, 2019, FRONT IMMUNOL, V10, DOI 10.3389/fimmu.2019.01418
   Efgartigimod, ARG WEBS
   Gable KL, 2020, FRONT IMMUNOL, V10, DOI 10.3389/fimmu.2019.03052
   Gilhus NE, 2016, NEW ENGL J MED, V375, P2570, DOI 10.1056/NEJMra1602678
   Gilhus NE, 2019, NAT REV DIS PRIMERS, V5, DOI 10.1038/s41572-019-0079-y
   Howard J., NEUROLOGY, V96
   Howard JF, 2019, NEUROLOGY, V92, pE2661, DOI 10.1212/WNL.0000000000007600
   Howard JF, 2021, LANCET NEUROL, V20, P526, DOI 10.1016/S1474-4422(21)00159-9
   Huijbers MG, 2019, EXP NEUROL, V317, P133, DOI 10.1016/j.expneurol.2019.03.001
   Kashiwagi H, 2013, INT J HEMATOL, V98, P24, DOI 10.1007/s12185-013-1370-4
   Newland AC, 2020, AM J HEMATOL, V95, P178, DOI 10.1002/ajh.25680
   Patel DD, 2020, J ALLERGY CLIN IMMUN, V146, P467, DOI 10.1016/j.jaci.2020.07.015
   Patel DA, 2011, J IMMUNOL, V187, P1015, DOI 10.4049/jimmunol.1003780
   Peter HH, 2020, J ALLERGY CLIN IMMUN, V146, P479, DOI 10.1016/j.jaci.2020.07.016
   Roopenian DC, 2003, J IMMUNOL, V170, P3528, DOI 10.4049/jimmunol.170.7.3528
   Sesarman A, 2010, CELL MOL LIFE SCI, V67, P2533, DOI 10.1007/s00018-010-0318-6
   Ulrichts P., 2016, 58 ANN MEET AM SOC H, V128
   Ulrichts P, 2018, J CLIN INVEST, V128, P4372, DOI 10.1172/JCI97911
   Vaccaro C, 2005, NAT BIOTECHNOL, V23, P1283, DOI 10.1038/nbt1143
   Ward ES, 2018, TRENDS PHARMACOL SCI, V39, P892, DOI 10.1016/j.tips.2018.07.007
   Zuercher AW, 2019, AUTOIMMUN REV, V18, DOI 10.1016/j.autrev.2019.102366
NR 26
TC 0
Z9 0
U1 2
U2 2
PU PROUS SCIENCE, SAU-THOMSON REUTERS
PI BARCELONA
PA 398 PROVENCA, 08025 BARCELONA, SPAIN
SN 0377-8282
EI 2013-0368
J9 DRUG FUTURE
JI Drug Future
PD SEP
PY 2021
VL 46
IS 9
BP 691
EP 696
DI 10.1358/dof.2021.46.9.3325408
PG 6
WC Pharmacology & Pharmacy
WE Science Citation Index Expanded (SCI-EXPANDED)
SC Pharmacology & Pharmacy
GA WB0QY
UT WOS:000703287300001
DA 2022-10-25
ER

PT J
AU Arnold, RW
   Ellis, FD
   Wolfe, TM
AF Arnold, RW
   Ellis, FD
   Wolfe, TM
TI Prolonged oculocardiac reflex during strabismus surgery under topical
   anesthesia
SO JOURNAL OF PEDIATRIC OPHTHALMOLOGY & STRABISMUS
LA English
DT Article
ID MYASTHENIA-GRAVIS; CHILDREN
C1 INDIANA UNIV HOSP,INDIANAPOLIS,IN 46202.
RI Arnold, Robert W./Y-6916-2019
OI Arnold, Robert W./0000-0002-5061-7717
CR ACHESON JF, 1991, BRIT J OPHTHALMOL, V75, P232, DOI 10.1136/bjo.75.4.232
   ARNDT GA, 1993, CAN J ANAESTH, V40, P511, DOI 10.1007/BF03009732
   ARNOLD RW, 1991, MAYO CLIN PROC, V66, P797, DOI 10.1016/S0025-6196(12)61197-5
   ARNOLD RW, 1994, OPHTHALMOLOGY, V101, P1347
   BLANC VF, 1983, CAN ANAESTH SOC J, V30, P360, DOI 10.1007/BF03007858
   BRAUN U, 1993, ACTA ANAESTH SCAND, V37, P390, DOI 10.1111/j.1399-6576.1993.tb03735.x
   Diamond G R, 1989, J Pediatr Ophthalmol Strabismus, V26, P86
   Eustis H, 1990, BINOC VIS Q, V5, P133
   GARRITY JA, 1984, AM J OPHTHALMOL, V98, P818, DOI 10.1016/0002-9394(84)90715-3
   HERTLE RW, 1993, J PEDIATR OPHTHALMOL, V30, P306
   HOFSTAD H, 1984, ACTA NEUROL SCAND, V70, P176
   KOCH PS, 1992, OCULAR SURG NEWS, V10, P5
   Reed H, 1962, Br J Ophthalmol, V46, P112, DOI 10.1136/bjo.46.2.112
   STOICA E, 1992, J AUTONOM NERV SYST, V38, P69, DOI 10.1016/0165-1838(92)90218-6
   VANBROCKLIN MD, 1982, J AM OPTOM ASSOC, V53, P407
   VRABEC MP, 1987, AM J OPHTHALMOL, V104, P61, DOI 10.1016/0002-9394(87)90294-7
NR 16
TC 13
Z9 13
U1 0
U2 1
PU SLACK INC
PI THOROFARE
PA 6900 GROVE RD, THOROFARE, NJ 08086
SN 0191-3913
J9 J PEDIAT OPHTH STRAB
JI J. Pediatr. Ophthalmol. Strabismus.
PD JUL-AUG
PY 1997
VL 34
IS 4
BP 252
EP 254
PG 3
WC Ophthalmology; Pediatrics
WE Science Citation Index Expanded (SCI-EXPANDED)
SC Ophthalmology; Pediatrics
GA XM160
UT WOS:A1997XM16000017
PM 9253742
DA 2022-10-25
ER

PT J
AU DAWKINS, RL
   CHRISTIANSEN, FT
   GARLEPP, MJ
AF DAWKINS, RL
   CHRISTIANSEN, FT
   GARLEPP, MJ
TI AUTOANTIBODIES AND HLA ANTIGENS IN OCULAR, GENERALIZED AND
   PENICILLAMINE-INDUCED MYASTHENIA-GRAVIS
SO ANNALS OF THE NEW YORK ACADEMY OF SCIENCES
LA English
DT Article
C1 QUEEN ELIZABETH II MED CTR,NEDLANDS,WA 6009,AUSTRALIA.
   UNIV WESTERN AUSTRALIA,PERTH,WA 6000,AUSTRALIA.
RP DAWKINS, RL (corresponding author), ROYAL PERTH HOSP,DEPT CLIN IMMUNOL,PERTH,WA 6001,AUSTRALIA.
CR [Anonymous], 1980, HISTOCOMPATIBILITY T
   APPEL SH, 1979, PLASMAPHERESIS IMMUN, P52
   BUNDEY S, 1972, CLIN EXP IMMUNOL, V11, P321
   CHRISTIANSEN FT, 1978, MUSCLE NERVE, V1, P467, DOI 10.1002/mus.880010605
   DAWKINS RL, 1981, J RHEUMATOL, V8, P169
   DAWKINS RL, 1979, NEUROTOXINS FUNDAMEN, P49
   DAWKINS RL, 1980, HISTOCOMPATIBILITY T, P662
   GARLEPP M, 1979, IMMUNOLOGY, V37, P807
   GARLEPP MJ, 1981, MUSCLE NERVE
   HAWKINS BR, 1979, J CLIN LAB IMMUNOL, V2, P211
   KEESEY J, 1977, NEW ENGL J MED, V296, P55
   NAKAO K, 1977, NEW ENGL J MED, V297, P169
   PEERS J, 1977, CLIN EXP IMMUNOL, V27, P66
   ROSES AD, 1981, NEUROLOGY, V31, P220, DOI 10.1212/WNL.31.2.220
   SIMPSON JA, 1978, MUSCLE NERVE, V1, P45, DOI 10.1002/mus.880010107
   VINCENT A, 1979, LANCET, V1, P441
   ZILKO PJ, 1979, CLIN IMMUNOL IMMUNOP, V14, P222, DOI 10.1016/0090-1229(79)90143-0
NR 17
TC 17
Z9 18
U1 0
U2 0
PU NEW YORK ACAD SCIENCES
PI NEW YORK
PA 2 E 63RD ST, NEW YORK, NY 10021
SN 0077-8923
J9 ANN NY ACAD SCI
JI Ann.NY Acad.Sci.
PY 1981
VL 377
IS DEC
BP 372
EP 384
DI 10.1111/j.1749-6632.1981.tb33745.x
PG 13
WC Multidisciplinary Sciences
WE Science Citation Index Expanded (SCI-EXPANDED)
SC Science & Technology - Other Topics
GA NE127
UT WOS:A1981NE12700026
PM 6951482
DA 2022-10-25
ER

PT J
AU DESMEDT, JE
AF DESMEDT, JE
TI HOW TO VALIDATE MYASTHENIA-GRAVIS IN THE PATIENT WITH A DIAGNOSTIC
   PROBLEM
SO ANNALS OF THE NEW YORK ACADEMY OF SCIENCES
LA English
DT Article
RP DESMEDT, JE (corresponding author), UNIV BRUSSELS,BRAIN RES UNIT,B-1000 BRUSSELS,BELGIUM.
CR ALBUQUERQUE EX, 1976, EXP NEUROL, V51, P536, DOI 10.1016/0014-4886(76)90179-5
   BONDUELLE M, 1956, Rev Neurol (Paris), V94, P246
   BORENSTEIN S, 1975, ARCH NEUROL-CHICAGO, V32, P152, DOI 10.1001/archneur.1975.00490450032003
   BORENSTEIN S, 1970, REV NEUROL-FRANCE, V123, P273
   BOSTOCK H, 1978, NATURE, V274, P385, DOI 10.1038/274385a0
   BOTELHO SY, 1952, AMA ARCH NEUROL PSY, V67, P348, DOI 10.1001/archneurpsyc.1952.02320150081009
   DESMEDT J E, 1958, Acta Neurol Psychiatr Belg, V58, P977
   DESMEDT J. E., 1964, REV NEUROL [PARIS], V110, P324
   DESMEDT JE, 1957, NATURE, V179, P156, DOI 10.1038/179156a0
   DESMEDT JE, 1977, ANN NEUROL, V1, P55, DOI 10.1002/ana.410010105
   DESMEDT JE, 1976, ANN NY ACAD SCI, V274, P174, DOI 10.1111/j.1749-6632.1976.tb47684.x
   DESMEDT JE, 1968, AM J MED, V45, P853, DOI 10.1016/0002-9343(68)90184-8
   DESMEDT JE, 1973, NEW DEVELOPMENTS ELE, V1, P241
   DESMEDT JE, 1981, MOTOR UNIT TYPES REC, V9, P250
   DESMEDT JE, 1981, FUNDAMENTALS NEUROMU
   DESMEDT JE, 1978, ELECTROEN CLIN NEURO, V34, P531
   DRACHMAN DB, 1978, NEW ENGL J MED, V298, P186, DOI 10.1056/NEJM197801262980404
   DRACHMAN DB, 1978, NEW ENGL J MED, V298, P136, DOI 10.1056/NEJM197801192980305
   ELMQVIST D, 1968, MAYO CLIN PROC, V43, P689
   ENGEL AG, 1977, MAYO CLIN PROC, V52, P267
   ENGEL AG, 1980, J NEUROL NEUROSUR PS, V43, P577, DOI 10.1136/jnnp.43.7.577
   HARRIS JB, 1968, J PHARM PHARMACOL, V20, P194, DOI 10.1111/j.2042-7158.1968.tb09720.x
   Harvey AM, 1941, B JOHNS HOPKINS HOSP, V69, P1
   HEUSER JE, 1973, J CELL BIOL, V57, P315, DOI 10.1083/jcb.57.2.315
   HOROWITZ SH, 1976, NEUROLOGY, V26, P410, DOI 10.1212/WNL.26.5.410
   Hubbard J I, 1970, Prog Biophys Mol Biol, V21, P33
   HUBBARD JI, 1971, J PHYSIOL-LONDON, V216, P591, DOI 10.1113/jphysiol.1971.sp009542
   JOHNS RJ, 1956, B JOHNS HOPKINS HOSP, V99, P125
   KRARUP C, 1977, J NEUROL NEUROSUR PS, V40, P241, DOI 10.1136/jnnp.40.3.241
   KRNJEVIC K, 1976, J PHYSIOL-LONDON, V257, P791, DOI 10.1113/jphysiol.1976.sp011398
   LAMBERT EH, 1960, RES PUBL ASS NERV ME, V38, P247
   LUNDH H, 1979, J NEUROL NEUROSUR PS, V42, P171, DOI 10.1136/jnnp.42.2.171
   Markeloff GJ, 1912, ARCH PSYCHIAT NERVEN, V49, P482, DOI 10.1007/BF01837395
   MCARDLE B, 1956, CLIN SCI, V15, P305
   MEVES H, 1977, J PHYSIOL-LONDON, V268, P511, DOI 10.1113/jphysiol.1977.sp011869
   MULDER DW, 1959, NEUROLOGY, V9, P627, DOI 10.1212/WNL.9.10.627
   ONODERA K, 1978, J PHYSIOL-LONDON, V276, P183, DOI 10.1113/jphysiol.1978.sp012227
   OTSUKA M, 1962, JPN J PHYSIOL, V12, P573
   OZDEMIR C, 1971, ANN NY ACAD SCI, V183, P287, DOI 10.1111/j.1749-6632.1971.tb30759.x
   PATON WDM, 1967, J PHYSIOL-LONDON, V191, P59, DOI 10.1113/jphysiol.1967.sp008237
   RICKER K, 1977, J NEUROL, V217, P95, DOI 10.1007/BF00312922
   SANDERS DB, 1979, NEUROLOGY, V29, P68, DOI 10.1212/WNL.29.1.68
   Stalberg E, 1973, NEW DEVELOPMENTS ELE
   TAKAMORI M, 1971, NEUROLOGY, V21, P47, DOI 10.1212/WNL.21.1.47
   THIEBAUT F, 1953, REV NEUROL, V88, P3
   [No title captured]
NR 46
TC 6
Z9 6
U1 0
U2 0
PU NEW YORK ACAD SCIENCES
PI NEW YORK
PA 2 E 63RD ST, NEW YORK, NY 10021
SN 0077-8923
J9 ANN NY ACAD SCI
JI Ann.NY Acad.Sci.
PY 1981
VL 377
IS DEC
BP 583
EP 605
DI 10.1111/j.1749-6632.1981.tb33760.x
PG 23
WC Multidisciplinary Sciences
WE Science Citation Index Expanded (SCI-EXPANDED)
SC Science & Technology - Other Topics
GA NE127
UT WOS:A1981NE12700041
PM 6951486
DA 2022-10-25
ER

PT J
AU NISHITANI, H
AF NISHITANI, H
TI SYMPOSIUM ON RECEPTOR DISEASES (5) ANTI-ACETYLCHOLINE RECEPTOR
   ANTIBODIES AND MYASTHENIA-GRAVIS
SO JOURNAL OF THE JAPANESE SOCIETY OF INTERNAL MEDICINE
LA Japanese
DT Article
RP NISHITANI, H (corresponding author), UTANO NATL HOSP,DEPT NEUROL,KYOTO,JAPAN.
NR 0
TC 0
Z9 0
U1 0
U2 0
PU JAPAN SOC INTERNAL MEDICINE
PI TOKYO
PA 34-3 3-CHOME HONGO BUNKYO-KU, TOKYO 113, JAPAN
SN 0021-5384
J9 J JPN SOC INTERN MED
JI J. Jpn. Soc. Intern. Med.
PY 1980
VL 69
IS 12
BP 1578
EP 1583
PG 6
WC Medicine, General & Internal
WE Science Citation Index Expanded (SCI-EXPANDED)
SC General & Internal Medicine
GA LJ914
UT WOS:A1980LJ91400007
DA 2022-10-25
ER

PT J
AU Yan, WR
   Yu, YT
   Dong, N
AF Yan, WR
   Yu, YT
   Dong, N
TI Computer aided study of mechanism of immunoadsorbent for Myasthenia
   Gravis
SO CHINESE CHEMICAL LETTERS
LA English
DT Article
DE Myasthenia Gravis; docking; SYBYL6.6
ID MAIN IMMUNOGENIC REGION; FV ANTIBODY FRAGMENT; ACETYLCHOLINE-RECEPTOR
AB Myasthenia Gravis (MG) is an organ specific autoimmune disease mediated by autoantibodies (AChR Ab) against the acetylcholine receptor (AChR). Literature reported that the AChR Ab can be removed by absorbent linked with tryptophan. It was studied in detail in our lab. With the aid of computer, we docked some ligands into AChR Ab, and the results from scores of docking under different generations showed that there was no specific binding between tryptophan and scFv fragment just as the binding between antigen-antibody. The interaction between Trp and immunoglobulin was a broad-spectrum binding.
C1 Nankai Univ, Key Lab Bioact Mat, Tianjin 300071, Peoples R China.
RP Yan, WR (corresponding author), Nankai Univ, Key Lab Bioact Mat, Tianjin 300071, Peoples R China.
CR GROB D, 1995, NEUROLOGY, V45, P338, DOI 10.1212/WNL.45.2.338
   JUDSON R, 1997, REV COMPUTATIONAL CH, V10
   Kleinjung J, 2000, BIOPOLYMERS, V53, P113, DOI 10.1002/(SICI)1097-0282(200002)53:2<113::AID-BIP1>3.0.CO;2-J
   Papanastasiou D, 1999, J NEUROIMMUNOL, V94, P182, DOI 10.1016/S0165-5728(98)00249-5
   SHIBUYA N, 1994, J NEUROL NEUROSUR PS, V57, P578, DOI 10.1136/jnnp.57.5.578
   *TRIP INC, 1999, SYBYL6 6 MAN
   TZARTOS SJ, 1991, AUTOIMMUNITY, V8, P259, DOI 10.3109/08916939109007633
NR 7
TC 2
Z9 2
U1 0
U2 0
PU CHINESE CHEMICAL SOCIETY
PI BEIJING
PA C/O DEPT INT AFFAIRS, SECRETARY OF CHEM SOC, PO BOX 2709, BEIJING
   100080, PEOPLES R CHINA
SN 1001-8417
J9 CHINESE CHEM LETT
JI Chin. Chem. Lett.
PD JUL
PY 2003
VL 14
IS 7
BP 693
EP 696
PG 4
WC Chemistry, Multidisciplinary
WE Science Citation Index Expanded (SCI-EXPANDED)
SC Chemistry
GA 711TG
UT WOS:000184756700010
DA 2022-10-25
ER

PT J
AU Stafford, IP
   Dildy, GA
AF Stafford, IP
   Dildy, GA
TI Myasthenia gravis and pregnancy
SO CLINICAL OBSTETRICS AND GYNECOLOGY
LA English
DT Article
ID ACETYLCHOLINE-RECEPTOR; PREECLAMPSIA; DISEASE; MOTHERS; HEALTH
C1 Louisiana State Univ, Hlth Sci Ctr, Dept Obstet & Gynecol, New Orleans, LA 70112 USA.
RP Stafford, IP (corresponding author), Louisiana State Univ, Hlth Sci Ctr, Dept Obstet & Gynecol, 1542 Tulane Ave,Suite 502, New Orleans, LA 70112 USA.
EM petrouia@yahoo.com
OI Dildy, Gary/0000-0003-1586-4357
CR AHLSTEN G, 1992, J CHILD NEUROL, V7, P264, DOI 10.1177/088307389200700305
   ALSTEAD EM, 1990, GASTROENTEROLOGY, V99, P443, DOI 10.1016/0016-5085(90)91027-4
   APPEL SH, 1977, P NATL ACAD SCI USA, V74, P2130, DOI 10.1073/pnas.74.5.2130
   BASHUK RG, 1990, MUSCLE NERVE, V13, P708, DOI 10.1002/mus.880130808
   Batocchi AP, 1999, NEUROLOGY, V52, P447, DOI 10.1212/WNL.52.3.447
   BENSHUSHAN A, 1994, ISRAEL J MED SCI, V30, P229
   BRENNER T, 1980, P NATL ACAD SCI-BIOL, V77, P3635, DOI 10.1073/pnas.77.6.3635
   Burke M E, 1993, J Perinat Neonatal Nurs, V7, P11
   CARR SR, 1991, OBSTET GYNECOL, V78, P485
   COHEN BA, 1976, OBSTET GYNECOL, V48, pS35
   Croxen R, 1997, HUM MOL GENET, V6, P767, DOI 10.1093/hmg/6.5.767
   Daskalakis GJ, 2000, EUR J OBSTET GYN R B, V89, P201, DOI 10.1016/S0301-2115(99)00197-9
   Djelmis J, 2002, EUR J OBSTET GYN R B, V104, P21, DOI 10.1016/S0301-2115(02)00051-9
   DRACHMAN DB, 1994, NEW ENGL J MED, V330, P1797, DOI 10.1056/NEJM199406233302507
   ENGEL AG, 1976, ANN NY ACAD SCI, V274, P60, DOI 10.1111/j.1749-6632.1976.tb47676.x
   FLOYD RC, 1992, OBSTET GYN CLIN N AM, V19, P719
   FRASER FC, 1995, TERATOLOGY, V51, P45, DOI 10.1002/tera.1420510107
   GIWA-OSAGIE O F, 1981, International Journal of Gynecology and Obstetrics, V19, P267, DOI 10.1016/0020-7292(81)90073-4
   GRACEY DR, 1984, CHEST, V85, P739, DOI 10.1378/chest.85.6.739
   HAUGEN G, 1994, ACTA OBSTET GYN SCAN, V73, P541, DOI 10.3109/00016349409006270
   HAVARD CWH, 1990, DRUGS, V39, P66, DOI 10.2165/00003495-199039010-00006
   JUHN MS, 1993, POSTGRAD MED, V94, P161, DOI 10.1080/00325481.1993.11945736
   Lindstrom J, 1997, MOL NEUROBIOL, V15, P193, DOI 10.1007/BF02740634
   LINK H, 1991, J CLIN INVEST, V87, P2191, DOI 10.1172/JCI115253
   LU CH, 1992, ACTA ANAESTHESIOL, V30, P193
   MITCHELL PJ, 1992, OBSTET GYNECOL, V80, P178
   MOREL E, 1984, J NEUROIMMUNOL, V6, P313, DOI 10.1016/0165-5728(84)90020-1
   NORONHA A, 1985, CLIN PERINATOL, V12, P695, DOI 10.1016/S0095-5108(18)30864-9
   Osserman K, 1958, MYASTHENIA GRAVIS
   Pijnenborg JMA, 2000, GYNECOL OBSTET INVES, V50, P142, DOI 10.1159/000010301
   PIURA B, 1994, ISRAEL J MED SCI, V30, P243
   PLAUCHE WC, 1991, CLIN OBSTET GYNECOL, V34, P82, DOI 10.1097/00003081-199103000-00012
   RamseyGoldman R, 1997, RHEUM DIS CLIN N AM, V23, P149, DOI 10.1016/S0889-857X(05)70320-3
   ROLBIN SH, 1978, ANESTH ANALG, V57, P441
   ROWLAND LP, 1980, J NEUROL NEUROSUR PS, V43, P644, DOI 10.1136/jnnp.43.7.644
   Spring PJ, 2001, BIODRUGS, V15, P173, DOI 10.2165/00063030-200115030-00004
   Stoelting R, 1988, ANESTHESIA COEXISTIN
   TZARTOS SJ, 1991, AUTOIMMUNITY, V8, P259, DOI 10.3109/08916939109007633
   Uncu G., 1995, Clinical and Experimental Obstetrics and Gynecology, V22, P145
   VERSPYCK E, 1993, PRENATAL DIAG, V13, P539, DOI 10.1002/pd.1970130618
NR 40
TC 22
Z9 25
U1 0
U2 2
PU LIPPINCOTT WILLIAMS & WILKINS
PI PHILADELPHIA
PA TWO COMMERCE SQ, 2001 MARKET ST, PHILADELPHIA, PA 19103 USA
SN 0009-9201
EI 1532-5520
J9 CLIN OBSTET GYNECOL
JI Clin. Obstet. Gynecol.
PD MAR
PY 2005
VL 48
IS 1
BP 48
EP 56
DI 10.1097/01.grf.0000153206.85996.07
PG 9
WC Obstetrics & Gynecology
WE Science Citation Index Expanded (SCI-EXPANDED)
SC Obstetrics & Gynecology
GA 959PW
UT WOS:000231531200006
PM 15725856
DA 2022-10-25
ER

PT J
AU Kunze, K
AF Kunze, K
TI Perioperative problems associated with thymectomy and their treatment
SO AKTUELLE NEUROLOGIE
LA German
DT Article
ID MYASTHENIA-GRAVIS
C1 Univ Hamburg, Krankenhaus Eppendorf, Neurol Klin, D-2000 Hamburg, Germany.
RP Kunze, K (corresponding author), Univ Hamburg, Neurol Klin & Poliklin, Martinistr 52, D-20246 Hamburg, Germany.
CR KIMURA J, 1967, NEUROLOGY, V17, P413, DOI 10.1212/WNL.17.4.413
   KUNZE K, 1980, THORAC CARDIOV SURG, V28, P380, DOI 10.1055/s-2007-1022439
   MASAOKA A, 1982, NEUROLOGY, V32, P83, DOI 10.1212/WNL.32.1.83
   NAMBA T, 1978, MEDICINE, V57, P411, DOI 10.1097/00005792-197809000-00002
NR 4
TC 1
Z9 1
U1 0
U2 0
PU GEORG THIEME VERLAG
PI STUTTGART
PA P O BOX 30 11 20, D-70451 STUTTGART, GERMANY
SN 0302-4350
J9 AKTUEL NEUROL
JI Aktuelle Neurol.
PD JUN
PY 1998
VL 25
SU 2
BP S73
EP S73
DI 10.1055/s-2007-1017732
PG 1
WC Clinical Neurology
WE Science Citation Index Expanded (SCI-EXPANDED)
SC Neurosciences & Neurology
GA ZY968
UT WOS:000074681600020
DA 2022-10-25
ER

PT S
AU Barohn, RJ
   McIntire, D
   Herbelin, L
   Wolfe, GI
   Nations, S
   Bryan, WW
AF Barohn, RJ
   McIntire, D
   Herbelin, L
   Wolfe, GI
   Nations, S
   Bryan, WW
BE Richman, DP
TI Reliability testing of the quantitative myasthenia gravis score
SO MYASTHENIA GRAVIS AND RELATED DISEASES: DISORDERS OF THE NEUROMUSCULAR
   JUNCTION
SE Annals of the New York Academy of Sciences
LA English
DT Article; Proceedings Paper
CT 9th International Conference on Myasthenia Gravis and Related Disorders
CY MAY 07-10, 1997
CL SANTA MONICA, CA
SP New York Acad Sci, Myasthenia Gravis Fdn Amer Inc, Calif Chapter, Natl Inst Neurol Disorders & Stroke, Bayer Corp, Pharm Div, ICN Pharm, Jerome Fdn, Olsten Hlth Serv, Ultracare Home Hlth, Alpha Therapeut Serv, Broadway Fed Saving & Loan Assoc, Home Savings Bank Amer, Long Beach Branch, Ironworkers Local 433, Los Angeles, Calif, La Jolla Pharm Co, Merrill Lynch Pierce Fenner & Smith, Myasthenia Fdn Amer Inc, Orange Cty Auxiliary, Calif Chapter, San Gabriel Valley Auxiliary, Calif Chapter, Wellcome Trust
ID CYCLOSPORINE; TRIAL
C1 Univ Texas, SW Med Sch, Dept Neurol, Dallas, TX 75235 USA.
RP Barohn, RJ (corresponding author), Univ Texas, SW Med Sch, Dept Neurol, Dallas, TX 75235 USA.
RI Wolfe, Gil/AAO-2786-2020
CR BESINGER UA, 1983, NEUROLOGY, V33, P1316, DOI 10.1212/WNL.33.10.1316
   TINDALL RSA, 1987, NEW ENGL J MED, V316, P719, DOI 10.1056/NEJM198703193161205
   TINDALL RSA, 1993, ANN NY ACAD SCI, V681, P539, DOI 10.1111/j.1749-6632.1993.tb22937.x
NR 3
TC 208
Z9 224
U1 0
U2 9
PU NEW YORK ACAD SCIENCES
PI NEW YORK
PA 2 EAST 63RD ST, NEW YORK, NY 10021 USA
SN 0077-8923
BN 1-57331-119-7
J9 ANN NY ACAD SCI
JI Ann.NY Acad.Sci.
PY 1998
VL 841
BP 769
EP 772
DI 10.1111/j.1749-6632.1998.tb11015.x
PG 4
WC Multidisciplinary Sciences; Clinical Neurology; Neurosciences
WE Conference Proceedings Citation Index - Science (CPCI-S); Science Citation Index Expanded (SCI-EXPANDED)
SC Science & Technology - Other Topics; Neurosciences & Neurology
GA BL26B
UT WOS:000074924900112
PM 9668327
DA 2022-10-25
ER

PT J
AU MOSSMAN, S
   VINCENT, A
   NEWSOMDAVIS, J
AF MOSSMAN, S
   VINCENT, A
   NEWSOMDAVIS, J
TI MYASTHENIA-GRAVIS WITHOUT ACETYLCHOLINE-RECEPTOR ANTIBODY - A DISTINCT
   DISEASE ENTITY
SO LANCET
LA English
DT Article
C1 ROYAL FREE HOSP,SCH MED,DEPT NEUROL SCI,ROWLAND HILL ST,LONDON NW3 2PF,ENGLAND.
   INST NEUROL,LONDON WC1,ENGLAND.
CR BUCKINGHAM JM, 1976, ANN SURG, V184, P453, DOI 10.1097/00000658-197610000-00008
   DESMEDT JE, 1983, MYASTHENIA GRAVIS, P249
   Lambert E., 1965, REMOTE EFFECTS CANC, P67
   LANG B, 1982, J IMMUNOL METHODS, V51, P371, DOI 10.1016/0022-1759(82)90405-7
   LANG B, 1981, LANCET, V2, P224
   LINDSTROM JM, 1976, NEUROLOGY, V26, P1054, DOI 10.1212/WNL.26.11.1054
   NEWSOMDAVIS J, 1985, SPRINGER SEMIN IMMUN, V8, P129
   NEWSOMDAVIS J, 1979, PLASMA THERAPY, V1, P17
   ROBERTS A, 1985, NATURE, V317, P737, DOI 10.1038/317737a0
   VINCENT A, 1980, PHYSIOL REV, V60, P756, DOI 10.1152/physrev.1980.60.3.756
   VINCENT A, 1982, CLIN EXP IMMUNOL, V49, P257
   VINCENT A, 1985, J NEUROL NEUROSUR PS, V48, P1246, DOI 10.1136/jnnp.48.12.1246
   WHITING P, J NEUROIMMUNOL
   WILSON S, 1983, J NEUROL NEUROSUR PS, V46, P377, DOI 10.1136/jnnp.46.5.377
NR 14
TC 205
Z9 213
U1 0
U2 5
PU LANCET LTD
PI LONDON
PA 42 BEDFORD SQUARE, LONDON, ENGLAND WC1B 3SL
SN 0140-6736
J9 LANCET
JI Lancet
PD JAN 18
PY 1986
VL 1
IS 8473
BP 116
EP 119
PG 4
WC Medicine, General & Internal
WE Science Citation Index Expanded (SCI-EXPANDED)
SC General & Internal Medicine
GA AXS25
UT WOS:A1986AXS2500002
PM 2417076
DA 2022-10-25
ER

PT J
AU HARRISON, R
   LUNT, GG
   MORRIS, H
   MARENGO, TS
   BEHAN, PO
AF HARRISON, R
   LUNT, GG
   MORRIS, H
   MARENGO, TS
   BEHAN, PO
TI PATIENT-SPECIFIC ANTI-ACETYLCHOLINE-RECEPTOR ANTIBODY PATTERNS IN
   MYASTHENIA-GRAVIS
SO ANNALS OF THE NEW YORK ACADEMY OF SCIENCES
LA English
DT Article
C1 SO GEN HOSP,INST NEUROL SCI,GLASGOW G51 4TF,SCOTLAND.
RP HARRISON, R (corresponding author), UNIV BATH,DEPT BIOCHEM,BATH BA2 7AY,AVON,ENGLAND.
CR ALMON RR, 1976, ANN NY ACAD SCI, V274, P235, DOI 10.1111/j.1749-6632.1976.tb47689.x
   BARKAS T, 1979, PROGR NEUROLOGICAL R, P169
   BEHAN PO, 1979, LANCET, V2, P438
   CARTER B, 1980, J NEUROL NEUROSUR PS, V43, P397, DOI 10.1136/jnnp.43.5.397
   LEFVERT AK, 1978, J NEUROL NEUROSUR PS, V41, P394, DOI 10.1136/jnnp.41.5.394
   LINDSTROM J, 1977, CLIN IMMUNOL IMMUNOP, V7, P36, DOI 10.1016/0090-1229(77)90027-7
   LINDSTROM JM, 1976, NEUROLOGY, V26, P1054, DOI 10.1212/WNL.26.11.1054
   MONNIER VM, 1977, CLIN EXP IMMUNOL, V29, P16
   OSSERMAN KE, 1971, MT SINAI J MED, V38, P497
   SAVAGEMARENGO T, 1980, J NEUROL NEUROSUR PS, V43, P316, DOI 10.1136/jnnp.43.4.316
   SAVAGEMARENGO T, 1979, LANCET, V1, P442
   Vincent A, 1979, Adv Cytopharmacol, V3, P269
   WEINBERG CB, 1979, P NATL ACAD SCI USA, V76, P504, DOI 10.1073/pnas.76.1.504
NR 13
TC 7
Z9 7
U1 0
U2 0
PU NEW YORK ACAD SCIENCES
PI NEW YORK
PA 2 E 63RD ST, NEW YORK, NY 10021
SN 0077-8923
J9 ANN NY ACAD SCI
JI Ann.NY Acad.Sci.
PY 1981
VL 377
IS DEC
BP 332
EP 341
DI 10.1111/j.1749-6632.1981.tb33742.x
PG 10
WC Multidisciplinary Sciences
WE Science Citation Index Expanded (SCI-EXPANDED)
SC Science & Technology - Other Topics
GA NE127
UT WOS:A1981NE12700023
PM 6951479
DA 2022-10-25
ER

PT J
AU MITTAG, T
   MASSA, T
   KORNFELD, P
   PAPATESTAS, A
   BENDER, A
   GENKINS, G
AF MITTAG, T
   MASSA, T
   KORNFELD, P
   PAPATESTAS, A
   BENDER, A
   GENKINS, G
TI MULTIPLE FORMS OF ANTI-ACETYLCHOLINE RECEPTOR ANTIBODY IN
   MYASTHENIA-GRAVIS
SO MUSCLE & NERVE
LA English
DT Article
C1 CUNY MT SINAI SCH MED,DEPT MED,NEW YORK,NY 10029.
   CUNY MT SINAI SCH MED,DEPT SURG,NEW YORK,NY 10029.
   CUNY MT SINAI SCH MED,DEPT NEUROL,NEW YORK,NY 10029.
RP MITTAG, T (corresponding author), CUNY MT SINAI SCH MED,DEPT PHARMACOL,ONE GUSTAVE LEVY PLACE,NEW YORK,NY 10029, USA.
FU NINDS NIH HHS [NS 207, NS 10124] Funding Source: Medline
CR AHARONOV A, 1975, LANCET, V2, P340
   ALMON RR, 1974, SCIENCE, V186, P55, DOI 10.1126/science.186.4158.55
   APPEL SH, 1975, NEW ENGL J MED, V293, P760, DOI 10.1056/NEJM197510092931508
   APPEL SH, 1977, P NATL ACAD SCI USA, V74, P2130, DOI 10.1073/pnas.74.5.2130
   BENDER AN, 1975, LANCET, V1, P607
   CAPRA JD, 1973, J EXP MED, V138, P410, DOI 10.1084/jem.138.2.410
   Cuatrecasas P, 1976, Adv Protein Chem, V30, P251, DOI 10.1016/S0065-3233(08)60481-7
   DAU PC, 1977, NEW ENGL J MED, V297, P1134, DOI 10.1056/NEJM197711242972102
   DAVID GS, 1972, BIOCHEM BIOPH RES CO, V48, P464, DOI 10.1016/S0006-291X(72)80074-3
   DEVREOTES PN, 1975, J CELL BIOL, V65, P335, DOI 10.1083/jcb.65.2.335
   DRACHMAN DB, 1978, NEW ENGL J MED, V298, P1116, DOI 10.1056/NEJM197805182982004
   FAMBROUGH DM, 1973, SCIENCE, V182, P293, DOI 10.1126/science.182.4109.293
   FROEHNER SC, 1977, P NATL ACAD SCI USA, V74, P4685, DOI 10.1073/pnas.74.10.4685
   HEIMER R, 1978, SCAND J IMMUNOL, V7, P315, DOI 10.1111/j.1365-3083.1978.tb00459.x
   KAO I, 1977, SCIENCE, V196, P527, DOI 10.1126/science.850793
   LENNON VA, 1975, J EXP MED, V141, P1365, DOI 10.1084/jem.141.6.1365
   LINDSTROM J, 1979, MUSCLE NERVE, V2, P173, DOI 10.1002/mus.880020304
   LINDSTROM J, 1977, J CLIN IMMUNOL IMMUN, V7, P36
   LINDSTROM JM, 1976, ANN NY ACAD SCI, V274, P254, DOI 10.1111/j.1749-6632.1976.tb47691.x
   LINDSTROM JM, 1976, NEUROLOGY, V26, P1054, DOI 10.1212/WNL.26.11.1054
   MERLIE JP, 1979, J BIOL CHEM, V254, P6238
   MIHOVILOVIC M, 1979, BIOCHEMISTRY-US, V18, P4522, DOI 10.1021/bi00588a010
   MITTAG T, 1976, NEW ENGL J MED, V294, P691, DOI 10.1056/NEJM197603252941303
   MITTAG TW, 1978, MOL PHARMACOL, V14, P60
   MONNIER VM, 1977, CLIN EXP IMMUNOL, V29, P16
   OSSERMAN KE, 1958, ARCH INTERN MED, V102, P72, DOI 10.1001/archinte.1958.00260190074008
   PATRICK J, 1973, SCIENCE, V180, P871, DOI 10.1126/science.180.4088.871
   PATRICK J, 1973, P NATL ACAD SCI USA, V70, P3334, DOI 10.1073/pnas.70.12.3334
   REYNOLDS JA, 1978, BIOCHEMISTRY-US, V17, P2035, DOI 10.1021/bi00604a001
   STANLEY EF, 1978, SCIENCE, V200, P1285, DOI 10.1126/science.663610
   TOYKA KV, 1977, NEW ENGL J MED, V296, P125, DOI 10.1056/NEJM197701202960301
   WEINBERG CB, 1979, P NATL ACAD SCI USA, V76, P504, DOI 10.1073/pnas.76.1.504
   ZURN AD, 1977, EUR J IMMUNOLOGY, V8, P529
   1979, PUBLIC PROCEDURES NO
NR 34
TC 22
Z9 22
U1 0
U2 0
PU JOHN WILEY & SONS INC
PI NEW YORK
PA 605 THIRD AVE, NEW YORK, NY 10158-0012
SN 0148-639X
J9 MUSCLE NERVE
JI Muscle Nerve
PY 1981
VL 4
IS 1
BP 16
EP 25
DI 10.1002/mus.880040105
PG 10
WC Clinical Neurology; Neurosciences
WE Science Citation Index Expanded (SCI-EXPANDED)
SC Neurosciences & Neurology
GA KZ714
UT WOS:A1981KZ71400003
PM 6164920
DA 2022-10-25
ER

PT J
AU TAKAMORI, M
   MORI, M
   KASAI, M
AF TAKAMORI, M
   MORI, M
   KASAI, M
TI EXPERIMENTAL AUTO-IMMUNE MYASTHENIA-GRAVIS AND CHOLINERGIC IONOPHORE -
   ELECTROPHYSIOLOGIC STUDY
SO NEUROLOGY
LA English
DT Article
C1 OSAKA UNIV,FAC ENGN SCI,DEPT BIOPHYS ENGN,OSAKA,JAPAN.
RP TAKAMORI, M (corresponding author), NAGASAKI UNIV,SCH MED,DEPT INTERNAL MED 1,NAGASAKI 852,JAPAN.
CR ALBUQUER.EX, 1973, P NATL ACAD SCI USA, V70, P949, DOI 10.1073/pnas.70.3.949
   ALBUQUERQUE EX, 1976, ANN NY ACAD SCI, V274, P475, DOI 10.1111/j.1749-6632.1976.tb47709.x
   ALBUQUERQUE EX, 1978, SCIENCE, V199, P788, DOI 10.1126/science.622570
   ALMON RR, 1975, BIOCHIM BIOPHYS ACTA, V393, P66, DOI 10.1016/0005-2795(75)90217-2
   APPEL SH, 1977, P NATL ACAD SCI USA, V74, P2130, DOI 10.1073/pnas.74.5.2130
   CULLCANDY SG, 1978, NATURE, V271, P74, DOI 10.1038/271074a0
   ELDEFRAWI AT, 1977, P NATL ACAD SCI USA, V74, P2172, DOI 10.1073/pnas.74.5.2172
   ENGEL AG, 1977, MAYO CLIN PROC, V52, P267
   GREEN DPL, 1975, PROC R SOC SER B-BIO, V189, P57, DOI 10.1098/rspb.1975.0041
   GROB D, 1976, ANN NY ACAD SCI, V274, P1, DOI 10.1111/j.1749-6632.1976.tb47670.x
   HEINEMANN S, 1977, P NATL ACAD SCI USA, V74, P3090, DOI 10.1073/pnas.74.7.3090
   KAO I, 1977, SCIENCE, V196, P527, DOI 10.1126/science.850793
   KUBA K, 1974, J PHARMACOL EXP THER, V189, P499
   LAMBERT EH, 1976, ANN NY ACAD SCI, V274, P300, DOI 10.1111/j.1749-6632.1976.tb47694.x
   LAMBERT EH, 1971, ANN NY ACAD SCI, V183, P183, DOI 10.1111/j.1749-6632.1971.tb30750.x
   Lindstrom J., 1974, SYNAPTIC TRANSMISSIO, P191
   LINDSTROM JM, 1976, NEUROLOGY, V26, P1054, DOI 10.1212/WNL.26.11.1054
   LINDSTROM JM, 1978, NEUROLOGY, V28, P130, DOI 10.1212/WNL.28.2.130
   MITTAG T, 1976, NEW ENGL J MED, V294, P691, DOI 10.1056/NEJM197603252941303
   PATRICK J, 1973, P NATL ACAD SCI USA, V70, P3334, DOI 10.1073/pnas.70.12.3334
   SABASHI K, 1978, J NEUROPATHOL EXP NE, V37, P212
   TAKAMORI M, 1972, ARCH NEUROL-CHICAGO, V27, P285, DOI 10.1001/archneur.1972.00490160013002
   TAKAMORI M, 1979, NEUROLOGY, V29, P772, DOI 10.1212/WNL.29.6.772
   TAKAMORI M, 1976, NEUROLOGY, V26, P844, DOI 10.1212/WNL.26.9.844
NR 24
TC 5
Z9 5
U1 0
U2 0
PU LIPPINCOTT-RAVEN PUBL
PI PHILADELPHIA
PA 227 EAST WASHINGTON SQ, PHILADELPHIA, PA 19106
SN 0028-3878
J9 NEUROLOGY
JI Neurology
PY 1979
VL 29
IS 7
BP 945
EP 950
DI 10.1212/WNL.29.7.945
PG 6
WC Clinical Neurology
WE Science Citation Index Expanded (SCI-EXPANDED)
SC Neurosciences & Neurology
GA HB607
UT WOS:A1979HB60700004
PM 572943
DA 2022-10-25
ER

PT J
AU ELDEFRAWI, ME
AF ELDEFRAWI, ME
TI EXPERIMENTAL AUTO-IMMUNE MYASTHENIA-GRAVIS - RABBIT AS AN ANIMAL-MODEL
SO FEDERATION PROCEEDINGS
LA English
DT Article
RP ELDEFRAWI, ME (corresponding author), UNIV MARYLAND,SCH MED,DEPT PHARMACOL & EXPTL THERAPEUT,BALTIMORE,MD 21201, USA.
CR ALBUQUER.EX, 1973, P NATL ACAD SCI USA, V70, P949, DOI 10.1073/pnas.70.3.949
   ALBUQUERQUE EX, 1976, EXP NEUROL, V51, P536, DOI 10.1016/0014-4886(76)90179-5
   ALBUQUERQUE EX, 1976, ANN NY ACAD SCI, V274, P245
   ANWYL R, 1977, NATURE, V267, P262, DOI 10.1038/267262a0
   BEVAN S, 1977, NATURE, V267, P263, DOI 10.1038/267263a0
   CLAUDIO T, 1977, ARCH BIOCHEM BIOPHYS, V181, P484, DOI 10.1016/0003-9861(77)90254-5
   CULLCANDY SG, 1978, NATURE, V271, P74, DOI 10.1038/271074a0
   ELDEFRAWI AT, 1977, P NATL ACAD SCI USA, V74, P2172, DOI 10.1073/pnas.74.5.2172
   ELDEFRAWI ME, 1977, RECEPTORS RECOGNIT A, V4, P197
   ELDEFRAWI ME, EXP NEUROL
   ELDEFRAWI ME, BIOCHEMISTRY
   ENGEL AG, 1977, MAYO CLIN PROC, V52, P267
   ENGEL AG, 1977, NEUROLOGY, V27, P307, DOI 10.1212/WNL.27.4.307
   FAMBROUGH DM, 1973, SCIENCE, V182, P293, DOI 10.1126/science.182.4109.293
   FUCHS S, 1976, NATURE, V263, P329, DOI 10.1038/263329a0
   GOTZE O, 1970, J EXP MED, V132, P898, DOI 10.1084/jem.132.5.898
   GRANATO DA, 1976, P NATL ACAD SCI USA, V73, P2872, DOI 10.1073/pnas.73.8.2872
   GRIFFITH IJ, 1978, THESIS CORNELL U
   HEILBRONN E, 1976, ANN NY ACAD SCI, V274, P337, DOI 10.1111/j.1749-6632.1976.tb47696.x
   HEINEMANN S, 1977, P NATL ACAD SCI USA, V74, P3090, DOI 10.1073/pnas.74.7.3090
   KARLIN A, 1978, J CELL BIOL, V76, P577, DOI 10.1083/jcb.76.3.577
   LENNON VA, 1975, J EXP MED, V141, P1365, DOI 10.1084/jem.141.6.1365
   LINDSTROM J, 1976, J SUPRAMOL STR CELL, V4, P389, DOI 10.1002/jss.400040310
   LINDSTROM J, 1978, P NATL ACAD SCI USA, V75, P769, DOI 10.1073/pnas.75.2.769
   LINDSTROM JM, 1976, NEUROLOGY, V26, P1054, DOI 10.1212/WNL.26.11.1054
   PATRICK J, 1973, SCIENCE, V180, P871, DOI 10.1126/science.180.4088.871
   PENN AS, 1976, ANN NY ACAD SCI, V274, P354, DOI 10.1111/j.1749-6632.1976.tb47697.x
   SANDERS DB, 1976, ANN NY ACAD SCI, V274, P319, DOI 10.1111/j.1749-6632.1976.tb47695.x
   Simpson JA, 1960, SCOT MED J, V5, P419, DOI [DOI 10.1177/003693306000501001, 10.1177/003693306000501001]
   SOBEL A, 1978, P NATL ACAD SCI USA, V75, P510, DOI 10.1073/pnas.75.1.510
   SUGIYAMA H, 1973, FEBS LETT, V35, P124, DOI 10.1016/0014-5793(73)80592-7
   TARRABHAZDAI R, 1975, NATURE, V256, P128, DOI 10.1038/256128a0
   TROTTER JL, 1977, NEUROLOGY, V27, P1120, DOI 10.1212/WNL.27.12.1120
   ZURN AD, 1977, EUR J IMMUNOLOGY, V8, P529
NR 34
TC 11
Z9 11
U1 0
U2 0
PU FEDERATION AMER SOC EXP BIOL
PI BETHESDA
PA 9650 ROCKVILLE PIKE, BETHESDA, MD 20814-3998
SN 0014-9446
J9 FED PROC
PY 1978
VL 37
IS 14
BP 2823
EP 2827
PG 5
WC Biology
WE Science Citation Index Expanded (SCI-EXPANDED)
SC Life Sciences & Biomedicine - Other Topics
GA GA987
UT WOS:A1978GA98700008
PM 720635
DA 2022-10-25
ER

PT J
AU ALT, W
   HOCHMAN, HI
AF ALT, W
   HOCHMAN, HI
TI THYROTOXICOSIS AND MYASTHENIA-GRAVIS - CASE-REPORTS AND DISCUSSION OF
   IMMUNOLOGICAL SIMILARITIES
SO CLINICAL PEDIATRICS
LA English
DT Article
C1 BOSTON UNIV, SCH MED, DEPT PEDIAT, ENDOCRINE UNIT, BOSTON, MA 02118 USA.
CR BARABINO A, 1975, B SOC ITAL BIOL SPER, V51, P1617
   Blalock A, 1939, ANN SURG, V110, P544, DOI 10.1097/00000658-193910000-00005
   BROWN J, 1978, ANN INTERN MED, V88, P379, DOI 10.7326/0003-4819-88-3-379
   BUNDEY S, 1972, CLIN EXP IMMUNOL, V11, P321
   DEGROOT LJ, 1979, CECIL TXB MED, P2122
   DRACHMAN DB, 1978, NEW ENGL J MED, V298, P186, DOI 10.1056/NEJM197801262980404
   DRACHMAN DB, 1978, NEW ENGL J MED, V298, P136, DOI 10.1056/NEJM197801192980305
   FRANKEN EA, 1968, RADIOLOGY, V91, P20, DOI 10.1148/91.1.20
   GUNN A, 1964, LANCET, V2, P776
   HALSTED WS, 1915, B J HOPKINS HOSP, V24, P223
   KAHN CR, 1977, ANN INTERN MED, V86, P205, DOI 10.7326/0003-4819-86-2-205
   MACRAE D, 1954, PEDIATRICS, V13, P511
   MICHIE W, 1967, LANCET, V1, P691
   NICHOLSON RL, 1978, J CAN ASSOC RADIOL, V29, P264
   OOSTERHUIS HJG, 1964, J NEUROL SCI, V1, P512, DOI 10.1016/0022-510X(64)90171-6
   REINHERZ EL, 1979, NEW ENGL J MED, V301, P1018, DOI 10.1056/NEJM197911083011902
   SCADDING GK, 1979, NEUROLOGY, V29, P502, DOI 10.1212/WNL.29.4.502
   Simpson JA, 1960, SCOT MED J, V5, P419, DOI [DOI 10.1177/003693306000501001, 10.1177/003693306000501001]
   SIMPSON JA, 1968, RES MUSCULAR DYSTROP, P31
   SIMPSON JG, 1975, CLIN EXP IMMUNOL, V22, P249
   VANHERLE AJ, 1971, J CLIN ENDOCR METAB, V32, P140, DOI 10.1210/jcem-32-2-140
   VOLPE R, 1978, CLIN ENDOCRINOL META, V7, P3, DOI 10.1016/S0300-595X(78)80033-4
NR 22
TC 2
Z9 2
U1 0
U2 0
PU SAGE PUBLICATIONS INC
PI THOUSAND OAKS
PA 2455 TELLER RD, THOUSAND OAKS, CA 91320 USA
SN 0009-9228
EI 1938-2707
J9 CLIN PEDIATR
JI Clin. Pediatr.
PY 1982
VL 21
IS 12
BP 749
EP 752
DI 10.1177/000992288202101209
PG 4
WC Pediatrics
WE Science Citation Index Expanded (SCI-EXPANDED)
SC Pediatrics
GA PT509
UT WOS:A1982PT50900011
PM 7140129
DA 2022-10-25
ER

PT J
AU LANG, B
   VINCENT, A
   NEWSOMDAVIS, J
AF LANG, B
   VINCENT, A
   NEWSOMDAVIS, J
TI PURIFICATION OF ANTI-ACETYLCHOLINE RECEPTOR ANTIBODY FROM PATIENTS WITH
   MYASTHENIA-GRAVIS
SO JOURNAL OF IMMUNOLOGICAL METHODS
LA English
DT Article
RP LANG, B (corresponding author), ROYAL FREE HOSP, SCH MED, DEPT NEUROL SCI, LONDON NW3 2PF, ENGLAND.
CR AHARONOV A, 1975, LANCET, V2, P340
   ALMON RR, 1974, SCIENCE, V186, P55, DOI 10.1126/science.186.4158.55
   CHANG C. C., 1963, ARCH INTERNATL PHARMACODYN THER, V144, P241
   DANDLIKE.WB, 1967, BIOCHEMISTRY-US, V6, P1460, DOI 10.1021/bi00857a031
   DAVIES GE, 1970, P NATL ACAD SCI USA, V66, P651, DOI 10.1073/pnas.66.3.651
   DWYER DS, 1979, CLIN EXP IMMUNOL, V37, P448
   EDGINGTON TS, 1971, J IMMUNOL, V106, P673
   HEIDE K, 1978, HDB EXPT IMMUNOLOGY, V1
   ITO Y, 1978, BIOCH MYASTHENIA GRA, P89
   LINDSTROM J, 1978, MUSCLE NERVE, V1, P140, DOI 10.1002/mus.880010206
   LINDSTROM J, 1977, CLIN IMMUNOL IMMUNOP, V7, P36, DOI 10.1016/0090-1229(77)90027-7
   LINDSTROM JM, 1976, NEUROLOGY, V26, P1054, DOI 10.1212/WNL.26.11.1054
   MITTAG TW, 1978, MOL PHARMACOL, V14, P60
   NEWSOMDAVIS J, 1978, NEUROLOGY, V28, P266, DOI 10.1212/WNL.28.3.266
   PLATTSMILLS TAE, 1975, J IMMUNOL, V114, P1058
   SCHWARTZ M, 1979, MOL IMMUNOL, V16, P483, DOI 10.1016/0161-5890(79)90074-9
   Vincent A, 1979, Adv Cytopharmacol, V3, P269
   VINCENT A, 1980, PHYSIOL REV, V60, P756, DOI 10.1152/physrev.1980.60.3.756
   VINCENT A, 1982, J IMMUNOL METHODS, V51, P359, DOI 10.1016/0022-1759(82)90404-5
   VINCENT A, 1981, CLIN IMMUNOL ALLERGY, V1, P161
   VINCENT A, 1982, CLIN EXP IMMUNOL
   VOGEL Z, 1972, P NATL ACAD SCI USA, V69, P3180, DOI 10.1073/pnas.69.11.3180
NR 22
TC 21
Z9 21
U1 0
U2 1
PU ELSEVIER SCIENCE BV
PI AMSTERDAM
PA PO BOX 211, 1000 AE AMSTERDAM, NETHERLANDS
SN 0022-1759
EI 1872-7905
J9 J IMMUNOL METHODS
JI J. Immunol. Methods
PY 1982
VL 51
IS 3
BP 371
EP 381
DI 10.1016/0022-1759(82)90405-7
PG 11
WC Biochemical Research Methods; Immunology
WE Science Citation Index Expanded (SCI-EXPANDED)
SC Biochemistry & Molecular Biology; Immunology
GA NU672
UT WOS:A1982NU67200013
PM 7108235
DA 2022-10-25
ER

PT J
AU DECROUSAZ, G
AF DECROUSAZ, G
TI ANTIBODIES TO ACETYLCHOLINE-RECEPTOR - DIAGNOSTIC AND THERAPEUTIC
   INTEREST IN MYASTHENIA-GRAVIS
SO ANNALES DE CHIRURGIE
LA French
DT Article
RP DECROUSAZ, G (corresponding author), CTR HOSP UNIV VAUDOIS,SERV NEUROL,CH-1011 LAUSANNE,SWITZERLAND.
CR ABRAMSKY O, 1975, CLIN EXP IMMUNOL, V19, P11
   ALMON RR, 1974, SCIENCE, V186, P55, DOI 10.1126/science.186.4158.55
   APPEL SH, 1979, PLASMAPHERESIS IMMUN, P52
   CHANGEUX JP, 1975, COLD SPRING HARB SYM, V40, P211
   CROUSAZ G, UNPUBLISHED
   Dau, 1979, PLASMAPHERESIS IMMUN, P124
   DAU PC, 1977, NEW ENGL J MED, V297, P1134, DOI 10.1056/NEJM197711242972102
   De Crousaz G, 1978, Schweiz Med Wochenschr, V108, P602
   DECROUSAZ G, 1978, LANCET, V1, P47
   Deruaz J P, 1979, Rev Med Suisse Romande, V99, P297
   DRACHMAN DB, 1978, NEW ENGL J MED, V298, P1116, DOI 10.1056/NEJM197805182982004
   ENGEL AG, 1977, MAYO CLIN PROC, V52, P267
   ENGEL WK, 1977, LANCET, V1, P1310
   FAMBROUGH DM, 1973, SCIENCE, V182, P293, DOI 10.1126/science.182.4109.293
   FULPIUS BW, COMMUNICATION
   HEILBRONN E, 1978, MUSCLE NERVE, V1, P427, DOI 10.1002/mus.880010518
   KAO I, 1977, SCIENCE, V195, P74, DOI 10.1126/science.831257
   KEESEY J, 1977, NEW ENGL J MED, V296, P55
   KEYNES G, 1955, BRIT J SURG, V42, P449, DOI 10.1002/bjs.18004217502
   LANDAU EM, 1978, PROG NEUROBIOL, V10, P253, DOI 10.1016/0301-0082(78)90005-9
   LEE CY, 1972, J CHROMATOGR, V72, P71, DOI 10.1016/0021-9673(72)80009-8
   LEFVERT AK, 1978, J NEUROL NEUROSUR PS, V41, P394, DOI 10.1136/jnnp.41.5.394
   LEFVERT AK, SCAND J IMMUNOL
   LEFVERT AK, 1979, PLASMAPHERESIS IMMUN, P151
   LENNON VA, 1975, J EXP MED, V141, P1365, DOI 10.1084/jem.141.6.1365
   LINDSTROM J, 1978, MUSCLE NERVE, V1, P140, DOI 10.1002/mus.880010206
   LINDSTROM JM, 1976, NEUROLOGY, V26, P1054, DOI 10.1212/WNL.26.11.1054
   MORGUTTI M, 1979, NEUROLOGY, V29, P734, DOI 10.1212/WNL.29.5.734
   NAKAO K, 1977, LANCET, V2, P169
   NEWSOMDAVIS J, 1978, NEUROLOGY, V28, P266, DOI 10.1212/WNL.28.3.266
   NEWSOMDAVIS J, 1979, LANCET, V1, P464
   NEWSOMDAVIS J, 1979, PLASMAPHERESIS IMMUN, P199
   OZDEMIR C, 1976, ANN NY ACAD SCI, V274, P203, DOI 10.1111/j.1749-6632.1976.tb47686.x
   PATRICK J, 1973, SCIENCE, V180, P781
   REUTHER P, 1969, PLASMAPHERESIS IMMUN, P329
   RUSSELL AS, 1978, NEUROLOGY, V28, P847, DOI 10.1212/WNL.28.8.847
   SANDERS DB, 1979, NEUROLOGY, V29, P68, DOI 10.1212/WNL.29.1.68
   SCADDING GK, 1979, CLIN EXP IMMUNOL, V36, P205
   SCADDING GK, 1977, BRIT MED J, V1, P1512, DOI 10.1136/bmj.1.6075.1512
   SCADDING GK, 1979, NEUROLOGY, V29, P502, DOI 10.1212/WNL.29.4.502
   SEYBOLD ME, 1978, BRIT MED J, V2, P1051, DOI 10.1136/bmj.2.6144.1051
   SORENSEN SF, 1978, J CLIN LAB IMMUNOL, V1, P169
   TSUJIHATA M, 1979, NEUROLOGY, V29, P654, DOI 10.1212/WNL.29.5.654
   VINCENT A, 1978, LANCET, V1, P305
   VINCENT A, 1978, LANCET, V1, P1254
   VINCENT A, 1979, PLASMAPHERESIS IMMUN, P59
NR 46
TC 0
Z9 0
U1 0
U2 0
PU EXPANSION SCI FRANCAISE
PI PARIS
PA 31 BLVD LATOUR MAUBOURG, 75007 PARIS, FRANCE
SN 0003-3944
J9 ANN CHIR
JI Ann. Chir.
PY 1980
VL 34
IS 3
BP 188
EP 192
PG 5
WC Surgery
WE Science Citation Index Expanded (SCI-EXPANDED)
SC Surgery
GA JM885
UT WOS:A1980JM88500012
PM 7369693
DA 2022-10-25
ER

PT J
AU PESTRONK, A
   DRACHMAN, DB
AF PESTRONK, A
   DRACHMAN, DB
TI DIMETHYL-SULFOXIDE REDUCES ANTI-RECEPTOR ANTIBODY-TITERS IN EXPERIMENTAL
   MYASTHENIA-GRAVIS
SO NATURE
LA English
DT Article
RP PESTRONK, A (corresponding author), JOHNS HOPKINS UNIV,SCH MED,DEPT NEUROL,BALTIMORE,MD 21205, USA.
CR APPEL SH, 1975, NEW ENGL J MED, V293, P760, DOI 10.1056/NEJM197510092931508
   DAU PC, 1979, PLASMAPHERESIS IMMUN
   DRACHMAN DB, 1978, NEW ENGL J MED, V298, P136, DOI 10.1056/NEJM197801192980305
   ELDEFRAWI ME, 1973, ARCH BIOCHEM BIOPHYS, V159, P362, DOI 10.1016/0003-9861(73)90462-1
   HERTEL G, 1979, PLASMAPHERESIS IMMUN, pCH29
   HOWARD JF, 1980, NEUROLOGY, V30, P760, DOI 10.1212/WNL.30.7.760
   HUCKER HB, 1966, J PHARMACOL EXP THER, V154, P176
   LINDSTROM JM, 1976, NEUROLOGY, V26, P1054, DOI 10.1212/WNL.26.11.1054
   MITTAG T, 1976, NEW ENGL J MED, V294, P691, DOI 10.1056/NEJM197603252941303
   ROWLAND LP, 1978, T AM NEUROL ASS, V133, P277
   SANDERS DB, 1979, PLASMAPHERESIS IMMUN, P289
   TOYKA KV, 1977, NEW ENGL J MED, V296, P125, DOI 10.1056/NEJM197701202960301
NR 12
TC 24
Z9 24
U1 0
U2 1
PU MACMILLAN MAGAZINES LTD
PI LONDON
PA PORTERS SOUTH, 4 CRINAN ST, LONDON, ENGLAND N1 9XW
SN 0028-0836
J9 NATURE
JI Nature
PY 1980
VL 288
IS 5792
BP 733
EP 734
DI 10.1038/288733a0
PG 2
WC Multidisciplinary Sciences
WE Science Citation Index Expanded (SCI-EXPANDED)
SC Science & Technology - Other Topics
GA KV902
UT WOS:A1980KV90200060
PM 7453805
DA 2022-10-25
ER

PT J
AU VIDALSECANELL, JM
   MAUDESRODRIGUEZ, A
AF VIDALSECANELL, JM
   MAUDESRODRIGUEZ, A
TI TREATMENT OF MYASTHENIA-GRAVIS WITH MASSIVE DOSES OF CORTICOSTEROIDS AND
   THYMECTOMY
SO REVISTA CLINICA ESPANOLA
LA Spanish
DT Article
RP VIDALSECANELL, JM (corresponding author), CIUDAD SANIT 1 OCT,DEPT MED INTENS,MADRID,SPAIN.
NR 0
TC 0
Z9 0
U1 0
U2 0
PU IDEPSA
PI MADRID
PA PRINCIPE DE VERGARA, 112, 1 F, G-28002 MADRID, SPAIN
SN 0014-2565
J9 REV CLIN ESP
JI Rev. Clin. Esp.
PY 1978
VL 150
IS 1-2
BP 19
EP 23
PG 5
WC Medicine, General & Internal
WE Science Citation Index Expanded (SCI-EXPANDED)
SC General & Internal Medicine
GA FQ719
UT WOS:A1978FQ71900005
PM 704988
DA 2022-10-25
ER

PT J
AU NULL, JA
   LIVOLSI, VA
   GLENN, WWL
AF NULL, JA
   LIVOLSI, VA
   GLENN, WWL
TI HODGKINS-DISEASE OF THYMUS (GRANULOMATOUS-THYMOMA) AND MYASTHENIA-GRAVIS
   - UNIQUE ASSOCIATION
SO AMERICAN JOURNAL OF CLINICAL PATHOLOGY
LA English
DT Article
C1 YALE UNIV, SCH MED, DEPT PATHOL, NEW HAVEN, CT 06510 USA.
   YALE UNIV, SCH MED, DEPT SURG, NEW HAVEN, CT 06510 USA.
CR BINIAMIN.M, 1974, LANCET, V1, P368
   CASTLEMAN B, 1966, ANN NY ACAD SCI, V135, P496, DOI 10.1111/j.1749-6632.1966.tb45497.x
   DORFMAN RF, 1973, NATL CANCER I MONOGR, P221
   FECHNER RE, 1969, CANCER-AM CANCER SOC, V23, P16, DOI 10.1002/1097-0142(196901)23:1<16::AID-CNCR2820230102>3.0.CO;2-#
   GOLDSTEI.G, 1974, NATURE, V247, P11, DOI 10.1038/247011a0
   GOLDSTEIN G, 1975, LANCET, V2, P256
   GOLDSTEIN G, 1969, HUMAN THYMUS
   KADIN ME, 1974, LANCET, V2, P167
   KATZ A, 1969, CANCER, V23, P1, DOI 10.1002/1097-0142(196901)23:1<1::AID-CNCR2820230101>3.0.CO;2-W
   KELLER AR, 1974, CANCER-AM CANCER SOC, V33, P1615, DOI 10.1002/1097-0142(197406)33:6<1615::AID-CNCR2820330622>3.0.CO;2-U
   LEVINE GD, 1975, AM J PATHOL, V81, P49
   PAPATESTAS AE, 1971, AM J MED, V50, P465, DOI 10.1016/0002-9343(71)90336-6
NR 12
TC 22
Z9 22
U1 0
U2 0
PU OXFORD UNIV PRESS INC
PI CARY
PA JOURNALS DEPT, 2001 EVANS RD, CARY, NC 27513 USA
SN 0002-9173
EI 1943-7722
J9 AM J CLIN PATHOL
JI Am. J. Clin. Pathol.
PY 1977
VL 67
IS 6
BP 521
EP 525
PG 5
WC Pathology
WE Science Citation Index Expanded (SCI-EXPANDED)
SC Pathology
GA DK133
UT WOS:A1977DK13300003
PM 868791
DA 2022-10-25
ER

PT J
AU SZOBOR, A
AF SZOBOR, A
TI DIE BEI MYASTHENIA GRAVIS VORKOMMENDEN PSYCHISCHEN ZUSTANDE UND
   PSYCHOPATHOLOGISCHEN PHANOMENE .3.
SO PSYCHIATRIA ET NEUROLOGIA
LA English
DT Article
CR BRAUN P, 1964, SELTSAME KRANKHEITSB, P83
   BRAUN P, IN PRESS
   BRAUN P, 1966, ACTA MED ACAD SCI HU, V22, P283
   BROLLEY M, 1955, J Nerv Ment Dis, V122, P178, DOI 10.1097/00005053-195508000-00006
   EATON LM, 1955, AM J MED, V19, P703, DOI 10.1016/S0002-9343(55)80012-5
   GRINKER RR, 1951, NEUROLOGY, P927
   GROB D, 1949, ANN INTERN MED, V31, P899, DOI 10.7326/0003-4819-31-5-899
   HERRMANN C, 1961, MYASTHENIA GRAVIS, P637
   LENNARTZ H, 1956, Nervenarzt, V27, P98
   MEYER E, PERSONAL COMMUNICATI
   OSSERMAN K, 1958, MYASTHENIA GRAVIS, P236
   OSSERMAN KE, 1958, MYASTHENIA GRAVIS, P110
   OSSERMAN KE, 1958, MYASTHENIA GRAVIS, P129
   SCHWAB RS, 1961, MYASTHENIA GRAVIS, P346
   SZOBOR A, 1958, Orv Hetil, V99, P653
   Szobor A, 1965, Nervenarzt, V36, P311
   SZOBOR A, MYASTHENIA GRAVIS EL
   TETHER JE, 1961, MYASTHENIA GRAVIS, P444
   VIETS HR, 1961, MYASTHENIA GRAVIS ED, P444
   VIETS HR, 1961, MYASTHENIA GRAVIS ED, P637
   VIETS HR, 1961, MYASTHENIA GRAVIS ED, P346
NR 21
TC 13
Z9 13
U1 0
U2 0
PU JAPAN PUBLISHING TRADING CO
PI TOKYO
PA PO BOX 5030, TOKYO INTERNATIONAL, TOKYO 100, JAPAN
J9 PSYCHIAT NEUROL
PY 1967
VL 153
IS 3
BP 166
EP &
PG 0
WC Clinical Neurology; Neurosciences; Psychiatry
WE Social Science Citation Index (SSCI); Science Citation Index Expanded (SCI-EXPANDED)
SC Neurosciences & Neurology; Psychiatry
GA 93726
UT WOS:A19679372600002
PM 6030671
DA 2022-10-25
ER

PT J
AU Abelson, AL
   Shelton, GD
   Whelan, MF
   Cornejo, L
   Shaw, S
   O'Toole, TE
AF Abelson, Amanda L.
   Shelton, G. Diane
   Whelan, Megan F.
   Cornejo, Lilian
   Shaw, Scott
   O'Toole, Therese E.
TI Use of mycophenolate mofetil as a rescue agent in the treatment of
   severe generalized myasthenia gravis in three dogs
SO JOURNAL OF VETERINARY EMERGENCY AND CRITICAL CARE
LA English
DT Article
DE acetylcholine receptor antibody; immunosuppressive agents;
   megaesophagus; neuromuscular disease; purine analog
ID ACQUIRED MYASTHENIA; IV-IMMUNOGLOBULIN; THERAPY; REMISSION; THYMOMA;
   ACID
AB Objective
   To describe the use of IV and oral mycophenolate mofetil (MMF) as adjunctive therapy in 3 dogs with severe generalized myasthenia gravis.
   Case Series Summary
   Three dogs suffering from severe generalized myasthenia gravis as confirmed by acetylcholine antibody titers were treated with MMF as part of their treatment regimens. All 3 dogs had radiographic evidence of megaesophagus and suffered from severe regurgitation. Each dog was initially treated with pyridostigmine and supportive agents. When clinical remission was not achieved, IV MMF was administered to all dogs. Signs of clinical remission were apparent within 48 hours and all dogs were later maintained on oral MMF following resolution of regurgitation.
   New or Unique Information Provided
   This is the first report of the use of IV MMF as adjunctive treatment in dogs with severe generalized myasthenia gravis. Outcome was favorable in all 3 dogs and no adverse effects were noted from the MMF.
C1 [Abelson, Amanda L.; Cornejo, Lilian; Shaw, Scott; O'Toole, Therese E.] Tufts Univ, Dept Clin Sci, Cummings Sch Vet Med, North Grafton, MA 01356 USA.
   [Shelton, G. Diane] Univ Calif San Diego, Dept Pathol, La Jolla, CA 92093 USA.
   [Whelan, Megan F.] Angell Anim Med Ctr, Dept Emergency & Crit Care, Boston, MA 02130 USA.
RP O'Toole, TE (corresponding author), Tufts Univ, Dept Clin Sci, Cummings Sch Vet Med, 200 Westboro Rd, North Grafton, MA 01356 USA.
EM theresa.otoole@tufts.edu
CR Allison AC, 2005, TRANSPLANTATION, V80, pS181, DOI 10.1097/01.tp.0000186390.10150.66
   Appel GB, 2005, TRANSPLANTATION, V80, pS265, DOI 10.1097/01.tp.0000186389.19911.9c
   Bexfield NH, 2006, J VET INTERN MED, V20, P1487, DOI 10.1892/0891-6640(2006)20[1487:MOMGUC]2.0.CO;2
   Bianco D, 2007, J VET INTERN MED, V21, P694, DOI 10.1892/0891-6640(2007)21[694:TOSITW]2.0.CO;2
   Ciafaloni E, 2001, NEUROLOGY, V56, P97, DOI 10.1212/WNL.56.1.97
   Danovitch GM, 2005, TRANSPLANTATION, V80, pS272, DOI 10.1097/01.tp.0000186381.85393.8a
   Dewey CW, 2008, J VET INTERN MED, V22, P721
   Dewey C. W., 2001, Journal of Veterinary Internal Medicine, V15, P304
   Dewey CW, 1999, J AM ANIM HOSP ASSOC, V35, P396, DOI 10.5326/15473317-35-5-396
   Dewey CW, 1997, J VET INTERN MED, V11, P50, DOI 10.1111/j.1939-1676.1997.tb00073.x
   Dewey D. W., 2000, Journal of Veterinary Emergency and Critical Care, V10, P177, DOI 10.1111/j.1476-4431.2000.tb00009.x
   ETTINGER SJ, 2000, TXB VET INTERNAL MED
   Hauser RA, 1998, NEUROLOGY, V51, P912, DOI 10.1212/WNL.51.3.912-a
   HELLEMANS J, 1968, AM J DIG DIS, V13, P320, DOI 10.1007/BF02233007
   King LG, 1998, J AM VET MED ASSOC, V212, P830
   Lange S, 2008, BONE MARROW TRANSPL, V41, P667, DOI 10.1038/sj.bmt.1705958
   Langman LJ, 1996, TRANSPLANTATION, V61, P87, DOI 10.1097/00007890-199601150-00018
   LEE WA, 1990, PHARMACEUT RES, V7, P161, DOI 10.1023/A:1015828802490
   MADDISON JE, 1984, J AM VET MED ASSOC, V184, P845
   Meriggioli MN, 2003, NEUROLOGY, V61, P1438, DOI 10.1212/01.WNL.0000094122.88929.0B
   MILLER RG, 1986, NEUROLOGY, V36, P729, DOI 10.1212/WNL.36.5.729
   NIELSEN L, 2005, P EUR COLL VET INT M
   Paciello O, 2003, VET RES COMMUN, V27, P715, DOI 10.1023/B:VERC.0000014255.96855.98
   Rahilly LJ, 2006, J VET INTERN MED, V20, P1483, DOI 10.1892/0891-6640(2006)20[1483:TUOIHI]2.0.CO;2
   *ROCH LAB INC, 1998, CELLC PACK INS
   Sanders DB, 2008, NEUROLOGY, V71, P400, DOI 10.1212/01.wnl.0000312374.95186.cc
   Sanders DB, 2008, NEUROLOGY, V71, P394, DOI 10.1212/01.wnl.0000312373.67493.7f
   ScottMoncrieff JCR, 1997, J AM VET MED ASSOC, V210, P1623
   Seneviratne J, 2008, ARCH NEUROL-CHICAGO, V65, P929, DOI 10.1001/archneur.65.7.929
   Shelton GD, 2002, VET CLIN N AM-SMALL, V32, P189, DOI 10.1016/S0195-5616(03)00085-8
   Shelton GD, 1997, J AM VET MED ASSOC, V211, P1428
   Shelton GD, 2001, NEUROLOGY, V57, P2139, DOI 10.1212/WNL.57.11.2139
   Uchida K, 2002, J VET MED SCI, V64, P637, DOI 10.1292/jvms.64.637
   Yeh JH, 2000, J NEUROL, V247, P510, DOI 10.1007/s004150070149
   Yuki M, 2007, AUST VET J, V85, P495, DOI 10.1111/j.1751-0813.2007.00201.x
   Zinman L, 2008, ANN NY ACAD SCI, V1132, P264, DOI 10.1196/annals.1405.038
   Zinman L, 2007, NEUROLOGY, V68, P837, DOI 10.1212/01.wnl.0000256698.69121.45
NR 37
TC 24
Z9 24
U1 0
U2 10
PU WILEY
PI HOBOKEN
PA 111 RIVER ST, HOBOKEN 07030-5774, NJ USA
SN 1479-3261
EI 1476-4431
J9 J VET EMERG CRIT CAR
JI J. Vet. Emerg. Crit. Care
PD AUG
PY 2009
VL 19
IS 4
BP 369
EP 374
DI 10.1111/j.1476-4431.2009.00433.x
PG 6
WC Veterinary Sciences
WE Science Citation Index Expanded (SCI-EXPANDED)
SC Veterinary Sciences
GA 483KA
UT WOS:000268962100011
PM 25164637
DA 2022-10-25
ER

PT J
AU Levine, JM
   Bergman, RL
   Coates, JR
   Shelton, GD
AF Levine, JM
   Bergman, RL
   Coates, JR
   Shelton, GD
TI Myasthenia gravis and hypothyroidism in a dog with meningomyelitis
SO JOURNAL OF THE AMERICAN ANIMAL HOSPITAL ASSOCIATION
LA English
DT Article
ID NERVE CONDUCTION-VELOCITY; GRANULOMATOUS MENINGOENCEPHALOMYELITIS;
   RASMUSSENS ENCEPHALITIS; AUTONOMIC NEUROPATHIES; GLUTAMATE-RECEPTOR;
   AUTOANTIBODIES; AUTOIMMUNITY; DISEASE; INFECTION; CANINE
AB A 12-year-old, spayed female miniature poodle was evaluated because of a 4-day history of paraparesis, dysuria, and tenesmus. Neurological assessment suggested peripheral nervous system dysfunction, predominantly pelvic limb weakness with a possible concurrent sixth lumbar (L-6) to second sacral (S-2) myelopathy. Further studies supported the diagnoses of myasthenia gravis, hypothyroidism, and meningomyelitis. To the authors' knowledge, this is the first reported case of concurrent myasthenia gravis and meningomyelitis in the dog. It was unclear whether the identified conditions evolved from a shared etiopathogenesis or were merely coincidental.
C1 Texas A&M Univ, Coll Vet Med, Dept Small Anim Med, College Stn, TX 77843 USA.
   Univ Calif San Diego, Sch Med & Dent, Dept Pathol, La Jolla, CA 92093 USA.
RP Levine, JM (corresponding author), Texas A&M Univ, Coll Vet Med, Dept Small Anim Med, College Stn, TX 77843 USA.
CR Abu-Shakra M, 1991, Immunol Ser, V55, P285
   ABUSHAKRA M, 1991, AUTOIMMUNITY, V9, P337, DOI 10.3109/08916939108997136
   BAILEY CS, 1986, J AM VET MED ASSOC, V188, P418
   BRAUND KG, 1981, VET PATHOL, V18, P589, DOI 10.1177/030098588101800503
   BRUNNER CJ, 1995, KIRKS CURRENT VET TH, V12, P554
   Cuddon PA, 2002, VET CLIN N AM-SMALL, V32, P31, DOI 10.1016/S0195-5616(03)00079-2
   Dewey CW, 1999, J AM ANIM HOSP ASSOC, V35, P396, DOI 10.5326/15473317-35-5-396
   Dewey CW, 1997, COMP CONT EDUC PRACT, V19, P1340
   Dewey CW, 1997, J VET INTERN MED, V11, P50, DOI 10.1111/j.1939-1676.1997.tb00073.x
   Dewey CW, 1995, PROG VET NEUROL, V6, P117
   EHRENSTEIN M, 1991, CURR OPIN IMMUNOL, V3, P930, DOI 10.1016/S0952-7915(05)80016-0
   Ghiringhelli Paolo, 2003, Ann Ital Med Int, V18, P51
   Graham PA, 2001, VET CLIN N AM-SMALL, V31, P915, DOI 10.1016/S0195-5616(01)50005-4
   Haanpaa M, 1997, MUSCLE NERVE, V20, P1433, DOI 10.1002/(SICI)1097-4598(199711)20:11<1433::AID-MUS11>3.0.CO;2-2
   JAGGY A, 1994, J VET INTERN MED, V8, P328, DOI 10.1111/j.1939-1676.1994.tb03245.x
   Jeha LE, 2003, NEUROLOGY, V61, P55, DOI 10.1212/01.WNL.0000073617.08185.0A
   Kimura J., 2001, ELECTRODIAGNOSIS DIS
   Kipar A, 1998, VET PATHOL, V35, P43, DOI 10.1177/030098589803500104
   LEE AF, 1970, AM J VET RES, V31, P1361
   Levite M, 1999, J AUTOIMMUN, V13, P73, DOI 10.1006/jaut.1999.0297
   LOSSOS A, 1995, NEUROLOGY, V45, P416, DOI 10.1212/WNL.45.3.416
   Mantegazza R, 2002, J NEUROIMMUNOL, V131, P179, DOI 10.1016/S0165-5728(02)00261-8
   MATUSNO S, 2000, J MED, V31, P327
   MEINKOTH JH, 1999, DIAGNOSTIC CYTOLOGY, P125
   MOORE GE, 1993, AM J VET RES, V54, P130
   Muller HD, 2003, ACTA NEUROPATHOL, V106, P509, DOI 10.1007/s00401-003-0768-0
   Munana KR, 1998, J AM VET MED ASSOC, V212, P1902
   O'Brien DP, 2002, VET CLIN N AM-SMALL, V32, P251, DOI 10.1016/S0195-5616(03)00087-1
   Palmer CA, 1999, EPILEPSIA, V40, P242, DOI 10.1111/j.1528-1157.1999.tb02082.x
   Peterson ME, 1997, J AM VET MED ASSOC, V211, P1396
   Platt SR, 2002, VET CLIN N AM-SMALL, V32, P125, DOI 10.1016/S0195-5616(03)00082-2
   Rouse BT, 2002, REV MED VIROL, V12, P107, DOI 10.1002/rmv.347
   Ryan K, 2001, COMP CONT EDUC PRACT, V23, P644
   Scholz H, 1998, CHEMOTHERAPY, V44, P142, DOI 10.1159/000007106
   SCOPPETTA C, 1990, ELECTROEN CLIN NEURO, V75, P122, DOI 10.1016/0013-4694(90)90160-L
   Shelton GD, 2002, VET CLIN N AM-SMALL, V32, P189, DOI 10.1016/S0195-5616(03)00085-8
   Shelton GD, 2001, VET IMMUNOL IMMUNOP, V78, P97, DOI 10.1016/S0165-2427(00)00255-5
   SHELTON GD, 1990, J VET INTERN MED, V4, P281, DOI 10.1111/j.1939-1676.1990.tb03124.x
   Shelton GD, 1997, J AM VET MED ASSOC, V211, P1428
   SHELTON GD, 1988, NEUROLOGY, V38, P1417, DOI 10.1212/WNL.38.9.1417
   Shelton GD, 2001, NEUROLOGY, V57, P2139, DOI 10.1212/WNL.57.11.2139
   Shelton GD, 1998, J SMALL ANIM PRACT, V39, P368, DOI 10.1111/j.1748-5827.1998.tb03734.x
   Smitt PS, 2000, NEW ENGL J MED, V342, P21, DOI 10.1056/NEJM200001063420104
   SORJONEN DC, 1990, J AM ANIM HOSP ASSOC, V26, P141
   Tam DA, 1999, J CHILD NEUROL, V14, P478, DOI 10.1177/088307389901400715
   TORRES SMF, 1991, AM J VET RES, V52, P416
   Vernino S, 2000, NEW ENGL J MED, V343, P847, DOI 10.1056/NEJM200009213431204
   Vincent A, 2002, NAT REV IMMUNOL, V2, P797, DOI 10.1038/nri916
   WALKER TL, 1979, AM J VET RES, V40, P1433
   Yamaguchi Y, 2000, INTERNAL MED, V39, P1108, DOI 10.2169/internalmedicine.39.1108
NR 50
TC 3
Z9 3
U1 0
U2 5
PU AMER ANIMAL HOSPITAL ASSOC
PI LAKEWOOD
PA PO BOX 150899, LAKEWOOD, CO 80215-0899 USA
SN 0587-2871
J9 J AM ANIM HOSP ASSOC
JI J. Am. Anim. Hosp. Assoc.
PD JUL-AUG
PY 2005
VL 41
IS 4
BP 247
EP 251
DI 10.5326/0410247
PG 5
WC Veterinary Sciences
WE Science Citation Index Expanded (SCI-EXPANDED)
SC Veterinary Sciences
GA 054KO
UT WOS:000238375700007
PM 15995162
DA 2022-10-25
ER

PT J
AU Heidenreich, F
   Vincent, A
AF Heidenreich, F
   Vincent, A
TI Antibodies to ion-channel proteins in thymoma with myasthenia,
   neuromyotonia, and peripheral neuropathy
SO NEUROLOGY
LA English
DT Article
ID ACQUIRED NEUROMYOTONIA; ISAACS SYNDROME; GRAVIS
AB A patient presented with anti-acetylcholine receptor myasthenia gravis. After removal of a thymoma and use of cytotoxic therapy, there was worsening of myasthenia, onset of muscle stiffness and hyperexcitability, and electrophysiologic signs of peripheral neuropathy. Elevated serum titers of antibodies to neuronal voltage-gated KC channels were present, consistent with neuromyotonia (Isaacs' syndrome). A beneficial response to treatment paralleled changes in antibody titers.
C1 Hannover Med Sch, Dept Neurol & Clin Neurophysiol, D-30625 Hannover, Germany.
   Univ Dusseldorf, Dept Neurol, D-4000 Dusseldorf, Germany.
   Univ Oxford, John Radcliffe Hosp, Inst Mol Med, Neurosci Grp, Oxford OX3 9DU, England.
RP Heidenreich, F (corresponding author), Hannover Med Sch, Dept Neurol & Clin Neurophysiol, Carl Neuberg Str 1, D-30625 Hannover, Germany.
RI Vincent, Angela/AAE-7310-2019
CR GARCIAMERINO A, 1991, ANN NEUROL, V29, P215, DOI 10.1002/ana.410290218
   HALBACH M, 1987, J NEUROL, V234, P433, DOI 10.1007/BF00314093
   Hart IK, 1997, ANN NEUROL, V41, P238, DOI 10.1002/ana.410410215
   Madrid A, 1996, J NEUROL, V243, P350, DOI 10.1007/BF00868410
   Martinelli P, 1996, MUSCLE NERVE, V19, P505, DOI 10.1002/(SICI)1097-4598(199604)19:4<505::AID-MUS10>3.0.CO;2-O
   MCCOMAS AJ, 1977, NEUROMUSCULAR FUNCTI, P315
   NEWSOMDAVIS J, 1993, BRAIN, V116, P453, DOI 10.1093/brain/116.2.453
   Odabasi Z, 1996, MUSCLE NERVE, V19, P210, DOI 10.1002/(SICI)1097-4598(199602)19:2<210::AID-MUS13>3.3.CO;2-N
   PERINI M, 1994, ITAL J NEUROL SCI, V15, P307, DOI 10.1007/BF02339242
   SHILLITO P, 1995, ANN NEUROL, V38, P714, DOI 10.1002/ana.410380505
NR 10
TC 44
Z9 45
U1 0
U2 0
PU LIPPINCOTT WILLIAMS & WILKINS
PI PHILADELPHIA
PA 227 EAST WASHINGTON SQ, PHILADELPHIA, PA 19106 USA
SN 0028-3878
J9 NEUROLOGY
JI Neurology
PD MAY
PY 1998
VL 50
IS 5
BP 1483
EP 1485
DI 10.1212/WNL.50.5.1483
PG 3
WC Clinical Neurology
WE Science Citation Index Expanded (SCI-EXPANDED)
SC Neurosciences & Neurology
GA ZN179
UT WOS:000073617800059
PM 9596015
DA 2022-10-25
ER

PT J
AU CHRISTADOSS, P
   LINDSTROM, JM
   MELVOLD, RW
   TALAL, N
AF CHRISTADOSS, P
   LINDSTROM, JM
   MELVOLD, RW
   TALAL, N
TI MUTATION AT I-A BETA-CHAIN PREVENTS EXPERIMENTAL AUTOIMMUNE
   MYASTHENIA-GRAVIS
SO IMMUNOGENETICS
LA English
DT Article
C1 AUDIE L MURPHY MEM VET HOSP,CLIN IMMUNOL SECT,SAN ANTONIO,TX 78284.
   SALK INST,RECEPTOR BIOL LAB,LA JOLLA,CA 92112.
   NORTHWESTERN UNIV,MED ONCOL SECT,CHICAGO,IL 60611.
RP CHRISTADOSS, P (corresponding author), UNIV TEXAS,HLTH SCI CTR,DEPT MED,DIV CLIN IMMUNOL,7703 FLOYD CURL DR,SAN ANTONIO,TX 78284, USA.
CR BERMAN PW, 1980, J EXP MED, V152, P507, DOI 10.1084/jem.152.3.507
   CHRISTADOSS P, 1981, J IMMUNOL, V126, P1646
   CHRISTADOSS P, 1979, J IMMUNOL, V123, P2540
   CHRISTADOSS P, 1982, J IMMUNOL, V128, P1141
   CHRISTADOSS P, 1983, CELL IMMUNOL, V81, P1, DOI 10.1016/0008-8749(83)90205-8
   CHRISTADOSS P, 1981, ANN NY ACAD SCI, V377, P258, DOI 10.1111/j.1749-6632.1981.tb33737.x
   CHRISTADOSS P, 1983, CELL IMMUNOL, V79, P358, DOI 10.1016/0008-8749(83)90077-1
   CHRISTADOSS P, 1984, J NEUROIMMUNOL
   DRACHMAN DB, 1981, ANNU REV NEUROSCI, V4, P195, DOI 10.1146/annurev.ne.04.030181.001211
   ENGEL AG, 1979, HDB CLIN NEUROLOGY, P95
   FAMBROUGH DM, 1973, SCIENCE, V182, P293, DOI 10.1126/science.182.4109.293
   FATHMAN CG, 1981, P NATL ACAD SCI-BIOL, V78, P1853, DOI 10.1073/pnas.78.3.1853
   GOYERT SM, 1983, P NATL ACAD SCI-BIOL, V80, P5719, DOI 10.1073/pnas.80.18.5719
   HANSEN TH, 1980, NATURE, V285, P340, DOI 10.1038/285340a0
   HUBER BT, 1981, FED PROC, V40, P960
   KRCO CJ, 1981, J IMMUNOGENET, V8, P471
   LAFUSE WP, 1981, TRANSPLANTATION, V31, P434, DOI 10.1097/00007890-198106000-00006
   LATARTE M, 1980, J IMMUNOL, V125, P370
   LIN CS, 1983, P NATL ACAD SCI USA, V78, P6404
   Lindstrom J, 1979, Adv Immunol, V27, P1, DOI 10.1016/S0065-2776(08)60261-8
   LINDSTROM JM, 1976, J EXP MED, V144, P726, DOI 10.1084/jem.144.3.726
   LINDSTROM JM, 1981, METHOD ENZYMOL, V74, P342
   MCKEAN DJ, 1981, IMMUNOGENETICS, V14, P41, DOI 10.1007/BF00344298
   MCKENZIE IFC, 1979, J EXP MED, V150, P1323, DOI 10.1084/jem.150.6.1323
   MELVOLD RW, 1976, IMMUNOGENETICS, V3, P185, DOI 10.1007/BF01576950
   MICHAELIDES M, 1981, J EXP MED, V153, P464, DOI 10.1084/jem.153.2.464
   SAFWENBERG J, 1978, TISSUE ANTIGENS, V12, P136, DOI 10.1111/j.1399-0039.1978.tb01309.x
   YOSHIDA T, 1977, J NEUROL SCI, V32, P195, DOI 10.1016/0022-510X(77)90234-9
NR 28
TC 110
Z9 110
U1 0
U2 0
PU SPRINGER VERLAG
PI NEW YORK
PA 175 FIFTH AVE, NEW YORK, NY 10010
SN 0093-7711
J9 IMMUNOGENETICS
JI Immunogenetics
PY 1985
VL 21
IS 1
BP 33
EP 38
DI 10.1007/BF00372239
PG 6
WC Genetics & Heredity; Immunology
WE Science Citation Index Expanded (SCI-EXPANDED)
SC Genetics & Heredity; Immunology
GA AAS74
UT WOS:A1985AAS7400004
PM 3917973
DA 2022-10-25
ER

PT J
AU CHRISTIANSEN, FT
   POLLACK, MS
   GARLEPP, MJ
   DAWKINS, RL
AF CHRISTIANSEN, FT
   POLLACK, MS
   GARLEPP, MJ
   DAWKINS, RL
TI MYASTHENIA-GRAVIS AND HLA ANTIGENS IN AMERICAN BLACKS AND OTHER RACES
SO JOURNAL OF NEUROIMMUNOLOGY
LA English
DT Article
C1 ROYAL PERTH HOSP,DEPT CLIN IMMUNOL,GPO BOX X2213,PERTH,WA 6001,AUSTRALIA.
   QUEEN ELIZABETH II MED CTR,DEPT CLIN IMMUNOL,PERTH,WA 6009,AUSTRALIA.
   MEM SLOAN KETTERING CANC CTR,TISSUE TYPING LAB,NEW YORK,NY 10021.
CR Baur M.P., 1980, HISTOCOMPATIBILITY T, P955
   CHRISTIANSEN FT, 1978, MUSCLE NERVE, V1, P467, DOI 10.1002/mus.880010605
   DANILOVS JA, 1980, B LYMPHOCYTE ISOLATI, P287
   DAWKINS RL, 1983, IMMUNOL REV, V70, P5, DOI 10.1111/j.1600-065X.1983.tb00707.x
   DAWKINS RL, 1980, HISTOCOMPATIBILITY T, P662
   FELTKAMP TE, 1974, BMJ-BRIT MED J, V1, P131, DOI 10.1136/bmj.1.5899.131
   FRITZE D, 1976, ANN NY ACAD SCI, V274, P440, DOI 10.1111/j.1749-6632.1976.tb47705.x
   GARLEPP MJ, 1981, J NEUROIMMUNOL, V1, P325, DOI 10.1016/0165-5728(81)90035-7
   GARLEPP MJ, 1983, BRIT MED J, V286, P1442, DOI 10.1136/bmj.286.6375.1442-a
   GARLEPP MJ, 1982, J NEUROIMMUNOL, V3, P337, DOI 10.1016/0165-5728(82)90036-4
   GARLEPP MJ, 1983, 2ND P AS OC HIST C, P343
   MCCLUSKEY J, 1983, DIS MARKERS, V1, P197
   MEHRA NK, 1982, IMMUNOGENETICS RHEUM, P264
   SAFWENBERG J, 1978, TISSUE ANTIGENS, V12, P136, DOI 10.1111/j.1399-0039.1978.tb01309.x
   TAKATA H, 1982, GASTROINTESTINAL ORG, P54
   YOSHIDA T, 1977, J NEUROL SCI, V32, P195, DOI 10.1016/0022-510X(77)90234-9
   ZILKO PJ, 1979, CLIN IMMUNOL IMMUNOP, V14, P222, DOI 10.1016/0090-1229(79)90143-0
NR 17
TC 32
Z9 33
U1 0
U2 0
PU ELSEVIER SCIENCE BV
PI AMSTERDAM
PA PO BOX 211, 1000 AE AMSTERDAM, NETHERLANDS
SN 0165-5728
J9 J NEUROIMMUNOL
JI J. Neuroimmunol.
PY 1984
VL 7
IS 2-3
BP 121
EP 129
DI 10.1016/S0165-5728(84)80012-0
PG 9
WC Immunology; Neurosciences
WE Science Citation Index Expanded (SCI-EXPANDED)
SC Immunology; Neurosciences & Neurology
GA ABF18
UT WOS:A1984ABF1800006
PM 6334696
DA 2022-10-25
ER

PT J
AU WEINZIERL, M
   KRUIS, W
   EISENBURG, J
AF WEINZIERL, M
   KRUIS, W
   EISENBURG, J
TI MYASTHENIA-GRAVIS DURING D-PENICILLAMINE THERAPY ACCOMPANIED BY PRIMARY
   BILIARY-CIRRHOSIS
SO INTERNIST
LA German
DT Article
RP WEINZIERL, M (corresponding author), UNIV MUNICH,KLINIKUM GROSSHADERN,MED 2 KLIN,D-8000 MUNICH 70,FED REP GER.
CR BODENHEIMER HC, 1979, AM J GASTROENTEROL, V72, P285
   COLIN MB, 1977, AM J MED, V63, P689
   CZLONKOWSKA A, 1975, BMJ-BRIT MED J, V2, P726, DOI 10.1136/bmj.2.5973.726-a
   EISENBURG J, 1977, KLIN HEPATOL, V90, P6
   HEATHCOTE J, 1976, GASTROENTEROLOGY, V70, P656
   HOFBAUER FW, 1960, AM J DIG DIS, V5, P348
   HOWAT H. T., 1966, REV INT HEPATOL, V16, P227
   JAIN S, 1977, LANCET, V2, P831
   JENSS H, 1980, DEUT MED WOCHENSCHR, V105, P533
   MATLOFF D, 1979, GASTROENTEROLOGY, V77, pA26
   MEYBOOM RHB, 1978, ANUAL, V2, P215
   PUTTNER J, 1973, BEHANDLUNG RHEUMATOI, P115
   ROATH S, 1977, LANCET, V1, P1008
   SCOTT J, 1979, GASTROENTEROLOGY, V76, P1299
   SEITZ D, 1976, DEUT MED WOCHENSCHR, V101, P1153, DOI 10.1055/s-0028-1104232
   SHERLOCK S, 1978, AM J MED, V65, P217, DOI 10.1016/0002-9343(78)90810-0
   TITTOR W, 1980, DEUT MED WOCHENSCHR, V105, P322, DOI 10.1055/s-2008-1070658
   WALSHE JM, 1956, AM J MED, V21, P487, DOI 10.1016/0002-9343(56)90066-3
   WALSHE JM, 1973, Q J MED, V42, P441
   WALSHE JM, 1968, POSTGRADUATE MEDIC S, V44, P6
NR 20
TC 3
Z9 3
U1 0
U2 0
PU SPRINGER VERLAG
PI NEW YORK
PA 175 FIFTH AVE, NEW YORK, NY 10010
SN 0020-9554
J9 INTERNIST
JI Internist
PY 1981
VL 22
IS 2
BP 93
EP 95
PG 3
WC Medicine, General & Internal
WE Science Citation Index Expanded (SCI-EXPANDED)
SC General & Internal Medicine
GA LD630
UT WOS:A1981LD63000008
PM 7012074
DA 2022-10-25
ER

PT J
AU HOROWITZ, SH
   KRARUP, C
AF HOROWITZ, SH
   KRARUP, C
TI NEW REGIONAL CURARE TEST OF THE ELBOW FLEXORS IN MYASTHENIA-GRAVIS
SO MUSCLE & NERVE
LA English
DT Article
C1 RIGSHOSP,CLIN NEUROPHYSIOL LAB,DK-2100 COPENHAGEN O,DENMARK.
   UNIV COPENHAGEN,INST NEUROPHYSIOL,COPENHAGEN,DENMARK.
RI Krarup, Christian/J-9541-2014
OI Krarup, Christian/0000-0002-4903-9681
CR BISCOE TJ, 1967, MED BIOL ENG, V5, P473, DOI 10.1007/BF02479141
   BORENSTEIN S, 1973, NEW DEVELOPMENTS ELE, V1, P350
   BOTELHO SY, 1952, AMA ARCH NEUROL PSY, V67, P348, DOI 10.1001/archneurpsyc.1952.02320150081009
   BROWN JC, 1975, J NEUROL NEUROSUR PS, V38, P18, DOI 10.1136/jnnp.38.1.18
   BROWN JC, 1975, J NEUROL NEUROSUR PS, V38, P27, DOI 10.1136/jnnp.38.1.27
   Desmedt JE, 1973, NEW DEV ELECTROMYOGR, V1, P380
   DESMEDT JE, 1973, NEW DEVELOPMENTS ELE, V1, P241
   HERTEL G, 1977, J NEUROL, V214, P257, DOI 10.1007/BF00316571
   HOROWITZ SH, 1978, MUSCLE NERVE, V1, P432, DOI 10.1002/mus.880010519
   HOROWITZ SH, 1975, ARCH NEUROL-CHICAGO, V32, P84, DOI 10.1001/archneur.1975.00490440034004
   HOROWITZ SH, 1976, NEUROLOGY, V26, P410, DOI 10.1212/WNL.26.5.410
   JOHNS RJ, 1956, B JOHNS HOPKINS HOSP, V99, P125
   KRARUP C, 1977, J NEUROL NEUROSUR PS, V40, P234, DOI 10.1136/jnnp.40.3.234
   KRARUP C, 1979, MUSCLE NERVE, V2, P465, DOI 10.1002/mus.880020608
   KRARUP C, 1977, J NEUROL NEUROSUR PS, V40, P241, DOI 10.1136/jnnp.40.3.241
   KRARUP C, 1978, MUSCLE NERVE, V1, P435, DOI 10.1002/mus.880010520
   Lambert EH, 1961, MYASTHENIA GRAVIS, P362
   OSSERMAN KE, 1971, MT SINAI J MED, V38, P497
   OZDEMIR C, 1976, ANN NY ACAD SCI, V274, P203, DOI 10.1111/j.1749-6632.1976.tb47686.x
   PELIKAN EW, 1953, NEUROLOGY, V3, P284, DOI 10.1212/WNL.3.4.284
   SLOMIC AHMED, 1968, BRAIN RES, V10, P1
   STALBERG E, 1974, J NEUROL NEUROSUR PS, V37, P540, DOI 10.1136/jnnp.37.5.540
   1976, 45 MED RES COUNC MEM
NR 23
TC 19
Z9 19
U1 0
U2 1
PU JOHN WILEY & SONS INC
PI NEW YORK
PA 605 THIRD AVE, NEW YORK, NY 10158-0012
SN 0148-639X
J9 MUSCLE NERVE
JI Muscle Nerve
PY 1979
VL 2
IS 6
BP 478
EP 490
DI 10.1002/mus.880020609
PG 13
WC Clinical Neurology; Neurosciences
WE Science Citation Index Expanded (SCI-EXPANDED)
SC Neurosciences & Neurology
GA HT077
UT WOS:A1979HT07700008
PM 514314
DA 2022-10-25
ER

PT J
AU ACHARI, AN
   TRONTELJ, JV
   CAMPOS, RJ
AF ACHARI, AN
   TRONTELJ, JV
   CAMPOS, RJ
TI MULTIPLE-SCLEROSIS AND MYASTHENIA-GRAVIS - CASE-REPORT WITH SINGLE FIBER
   ELECTROMYOGRAPHY
SO NEUROLOGY
LA English
DT Article
C1 BAYLOR UNIV,COLL MED,DEPT NEUROL & REHABIL,HOUSTON,TX.
   TEXAS MED CTR TEXAS INST REHABIL & RES,HOUSTON,TX 77030.
CR AITA JF, 1974, NEUROLOGY, V24, P72, DOI 10.1212/WNL.24.1.72
   BAGINSKY RG, 1968, ELECTROEN CLIN NEURO, V25, P397
   DESMEDT JE, 1970, HDB CLINICAL NEUROLO, V7, P104
   HODGES R, 1948, ARCH NEUROL, V60, P457
   KEANE JR, 1970, J AMER MED ASSOC, V212, P1209
   MARGOLIS LH, 1945, NC MED J, V6, P243
   MULDER DW, 1959, NEUROLOGY, V9, P627, DOI 10.1212/WNL.9.10.627
   PATTEN BM, 1972, J NEUROL NEUROSUR PS, V35, P385
   SIMPSON JA, 1959, ELECTROEN CLIN NEURO, V11, P604
   SIMPSON JA, 1966, PROGRESSIVE MUSKELDY, P339
   STALBERG E, 1974, J NEUROL NEUROSUR PS, V37, P540, DOI 10.1136/jnnp.37.5.540
   STALBERG E, 1972, J NEUROL NEUROSUR PS, V35, P52, DOI 10.1136/jnnp.35.1.52
   STALBERG E, IN PRESS
   STALBERG E, 1974, EXCERPTA MED INT 296, P77
   STALBERG E, 1973, 8 INT C EL CLIN NEUR, V34, P818
   TRONTELJ JV, 1969, ZDRAVST VESTN, V38, P85
   TRONTELJ JV, 1974, EXCERPTA MEDICA  334, P64
NR 17
TC 29
Z9 32
U1 0
U2 1
PU LIPPINCOTT-RAVEN PUBL
PI PHILADELPHIA
PA 227 EAST WASHINGTON SQ, PHILADELPHIA, PA 19106
SN 0028-3878
J9 NEUROLOGY
JI Neurology
PY 1976
VL 26
IS 6
BP 544
EP 546
DI 10.1212/WNL.26.6.544
PG 3
WC Clinical Neurology
WE Science Citation Index Expanded (SCI-EXPANDED)
SC Neurosciences & Neurology
GA BU751
UT WOS:A1976BU75100012
PM 945496
DA 2022-10-25
ER

PT J
AU ROWLAND, LP
   OSSERMAN, EF
   SCHARFMAN, WB
   BALSAM, RF
   BALL, S
AF ROWLAND, LP
   OSSERMAN, EF
   SCHARFMAN, WB
   BALSAM, RF
   BALL, S
TI MYASTHENIA GRAVIS WITH A MYELOMA-TYPE GAMMA-G (IGG) IMMUNOGLOBULIN
   ABNORMALITY
SO AMERICAN JOURNAL OF MEDICINE
LA English
DT Article
CR ADNER MM, 1964, NEW ENGL J MED, V271, P1327, DOI 10.1056/NEJM196412242712601
   ADNER MM, 1966, ANN NY ACAD SCI, V135, P536, DOI 10.1111/j.1749-6632.1966.tb45501.x
   ANDERSON ET, 1967, ANN INTERN MED, V66, P141, DOI 10.7326/0003-4819-66-1-141
   BEESON PB, 1967, CECILLOEB TEXTBOO ED, P1101
   BRAIN, 1965, REMOTE EFFECTS CA ED, P55
   DJANIAN AY, 1964, J LAB CLIN MED, V63, P60
   ELMQVIST D, 1964, J PHYSIOL-LONDON, V174, P417, DOI 10.1113/jphysiol.1964.sp007495
   GROB D, 1966, J AMER MED ASSOC, V198, P703, DOI 10.1001/jama.198.7.703
   KORNFELD P, 1965, ANN INTERN MED, V63, P416, DOI 10.7326/0003-4819-63-3-416
   KORNFELD P, 1964, JAMA-J AM MED ASSOC, V190, P463
   MCFARLIN DE, 1966, ANN NY ACAD SCI, V135, P656, DOI 10.1111/j.1749-6632.1966.tb45512.x
   NASTUK WL, 1966, ARCH NEUROL-CHICAGO, V15, P1
   OOSTERHUIS HJ, 1966, LANCET, V2, P1226
   OOSTERHUIS HJG, 1964, J NEUROL NEUROSUR PS, V27, P345, DOI 10.1136/jnnp.27.4.345
   OSSERMAN EF, 1967, CECILLOEB TEXTBOOK M, P1101
   OSSERMAN KE, 1966, J AMER MED ASSOC, V198, P699
   PERLO VP, 1966, NEUROLOGY, V16, P431, DOI 10.1212/WNL.16.5.431
   PERLO VP, 1965, REMOTE EFFECTS CANCE, P55
   RICKEN D, 1965, DEUT MED WOCHENSCHR, V90, P1717, DOI 10.1055/s-0028-1113408
   ROWLAND LP, 1965, NEW ENGL J MED, V273, P620, DOI 10.1056/NEJM196509162731202
   SCHMID JAKOB R., 1965, CANCER, V18, P216, DOI 10.1002/1097-0142(196502)18:2<216::AID-CNCR2820180214>3.0.CO;2-6
   SIMPSON JA, 1966, ANN NY ACAD SCI, V135, P506, DOI 10.1111/j.1749-6632.1966.tb45499.x
   STRAUSS AJL, 1965, ANN NY ACAD SCI, V124, P744, DOI 10.1111/j.1749-6632.1965.tb18999.x
   STRAUSS AJL, 1966, ANN NY ACAD SCI, V135, P557, DOI 10.1111/j.1749-6632.1966.tb45504.x
   STURGILL BC, 1964, P SOC EXP BIOL MED, V115, P246
   Te VELDE K., 1966, ANN INTERN MED, V65, P554
   VANDERGELD H, 1963, LANCET, V2, P373
   VONREIS G, 1966, ANN NY ACAD SCI, V135, P409
   WEINER LB, 1966, ANN NY ACAD SCI, V135, P644, DOI 10.1111/j.1749-6632.1966.tb45511.x
   WOLF SM, 1966, ANN NY ACAD SCI, V135, P517, DOI 10.1111/j.1749-6632.1966.tb45500.x
NR 30
TC 25
Z9 25
U1 0
U2 0
PU ELSEVIER SCIENCE INC
PI NEW YORK
PA 360 PARK AVE SOUTH, NEW YORK, NY 10010-1710 USA
SN 0002-9343
EI 1555-7162
J9 AM J MED
JI Am. J. Med.
PY 1969
VL 46
IS 4
BP 599
EP +
DI 10.1016/0002-9343(69)90078-3
PG 1
WC Medicine, General & Internal
WE Science Citation Index Expanded (SCI-EXPANDED)
SC General & Internal Medicine
GA D4709
UT WOS:A1969D470900011
PM 5791002
DA 2022-10-25
ER

PT J
AU PILKINGTON, C
   LEFVERT, AK
   ROOK, GAW
AF PILKINGTON, C
   LEFVERT, AK
   ROOK, GAW
TI NEONATAL MYASTHENIA-GRAVIS AND THE ROLE OF AGALACTOSYL IGG
SO AUTOIMMUNITY
LA English
DT Article
DE AGALACTOSYL IGG; NEONATES; MYASTHENIA GRAVIS
AB Neonatal autoimmune diseases are thought to be due to the transfer of maternal autoantibodies. However, there is a puzzling lack of correlation between maternal autoantibody titres and disease in the neonate. So far, no factor reliably predictive of neonatal disease has been Found. Agalactosyl IgG is a variable feature of normal IgG. Preliminary studies indicated that the percentage of agalactosyl IgG is lower in the serum of normal neonates, than in the serum of the mother at delivery. Since raised % agalactosyl IgG is often associated with autoimmune disease we sought to determine whether this relationship holds true in a neonatal autoimmune disease. We measured the % agalactosyl IgG in paired maternal-cord sera from patients with myasthenia gravis, some of whom had offspring with neonatal myasthenia gravis. We found that the percentage of agalactosyl IgG was significantly higher in affected than in unaffected neonates. Moreover % agalactosyl IgG was higher in sera of affected neonates than in serum from their mothers, while unaffected infants of mothers with myasthenia had %Gal(0) lower than their mothers, mimicking the normal situation. This suggests that in affected neonates a high proportion of the IgG is synthesised by the baby itself rather than derived from the mother. This agrees with previous evidence based on the presence of idiotypes not found in the mother which implied that the neonates with neonatal myasthenia gravis produce their own autoantibodies.
C1 UCL, SCH MED, DEPT MED MICROBIOL, LONDON W1P 7LD, ENGLAND.
OI Rook, Graham/0000-0002-8041-8110
NR 0
TC 3
Z9 3
U1 0
U2 0
PU INFORMA HEALTHCARE
PI LONDON
PA TELEPHONE HOUSE, 69-77 PAUL STREET, LONDON EC2A 4LQ, ENGLAND
SN 0891-6934
J9 AUTOIMMUNITY
JI Autoimmunity
PY 1995
VL 21
IS 2
BP 131
EP 135
DI 10.3109/08916939508993361
PG 5
WC Immunology
WE Science Citation Index Expanded (SCI-EXPANDED)
SC Immunology
GA TJ885
UT WOS:A1995TJ88500008
PM 8679902
DA 2022-10-25
ER

PT J
AU NUSSBAUM, MS
   ROSENTHAL, GJ
   SAMAHA, FJ
   GRINVALSKY, HT
   QUINLAN, JG
   SCHMERLER, M
   FISCHER, JE
   MENTZER, RW
   PARKER, FB
   ARBULU, A
AF NUSSBAUM, MS
   ROSENTHAL, GJ
   SAMAHA, FJ
   GRINVALSKY, HT
   QUINLAN, JG
   SCHMERLER, M
   FISCHER, JE
   MENTZER, RW
   PARKER, FB
   ARBULU, A
TI MANAGEMENT OF MYASTHENIA-GRAVIS BY EXTENDED THYMECTOMY WITH ANTERIOR
   MEDIASTINAL DISSECTION
SO SURGERY
LA English
DT Article; Proceedings Paper
CT 49TH ANNUAL MEETING OF THE CENTRAL SURGICAL ASSOC
CY MAR 05-07, 1992
CL MADISON, WI
SP CENT SURG ASSOC
ID ACETYLCHOLINE-RECEPTOR; B-CELLS; EXPERIENCE; ANTIBODY
AB Background. Thymectomy has continued to gain acceptance as definitive treatment for myasthenia gravis. Because of the nature of thymic embryology with scattered rests throughout the anterior mediastinum, we advocate a transsternal thymectomy with extended anterior mediastinal dissection.
   Methods. A series of 48 patients with myasthenia gravis treated by thymectomy between 1979 and 1991 were reviewed.
   Results. The mean length of duration of disease from onset to operation was 48.7 +/- 11.3 months, and the mean length of follow-up was 51.6 +/- 6.5 months. The operation was associated with a 21% morbidity rate (4% major morbidity) with no deaths. Forty-five patients (94%) have improved, requiring decreased medication. The overall drug-free remission rate was 42%. Of the 20 patients in remission, three had thymomas and four had hyperplastic glands. All of the patients who achieved drug-free remission were classified as Osserman's I or II.
   Conclusions. An aggressive surgical approach to myasthenia gravis can result in a high percentage of overall improvements and drug-free remissions. The best results are achieved in patients with lower-stage disease. Therefore transsternal extended thymectomy for myasthenia gravis appears to be the procedure of choice and should be advocated as soon as the diagnosis is made and the patient stabilized.
C1 UNIV CINCINNATI,MED CTR,DEPT NEUROL,CINCINNATI,OH 45267.
   JEWISH HOSP CINCINNATI,DEPT NEUROL,CINCINNATI,OH 45229.
RP NUSSBAUM, MS (corresponding author), UNIV CINCINNATI,MED CTR,DEPT SURG,231 BETHESDA AVE,ML 558,CINCINNATI,OH 45267, USA.
CR AHLBERG RE, 1991, CLIN IMMUNOL IMMUNOP, V60, P93, DOI 10.1016/0090-1229(91)90115-Q
   BARTOCCIONI E, 1980, J NEUROL, V224, P9, DOI 10.1007/BF00313202
   Blalock A, 1939, ANN SURG, V110, P544, DOI 10.1097/00000658-193910000-00005
   DRACHMAN DB, 1981, ANNU REV NEUROSCI, V4, P195, DOI 10.1146/annurev.ne.04.030181.001211
   FISCHER JE, 1987, ANN SURG, V205, P496, DOI 10.1097/00000658-198705000-00007
   HANKINS JR, 1985, ANN SURG, V201, P618, DOI 10.1097/00000658-198505000-00011
   HATTON PD, 1989, ANN THORAC SURG, V47, P838, DOI 10.1016/0003-4975(89)90015-5
   Hebra A H, 1990, J S C Med Assoc, V86, P392
   HUANG MH, 1988, SURG GYNECOL OBSTET, V166, P436
   JARETZKI A, 1988, J THORAC CARDIOV SUR, V96, P711
   LANSKA DJ, 1990, NEUROLOGY, V40, P1828, DOI 10.1212/WNL.40.12.1828
   LEPRINCE C, 1990, J IMMUNOL, V145, P2115
   LINDSTROM JM, 1976, NEUROLOGY, V26, P1054, DOI 10.1212/WNL.26.11.1054
   LINK H, 1991, J CLIN INVEST, V87, P2191, DOI 10.1172/JCI115253
   Maggi G, 1989, Eur J Cardiothorac Surg, V3, P504, DOI 10.1016/1010-7940(89)90109-7
   MOLNAR J, 1990, EUR J CARDIO-THORAC, V4, P8, DOI 10.1016/1010-7940(90)90233-P
   MULDER DG, 1989, ANN THORAC SURG, V48, P551, DOI 10.1016/S0003-4975(10)66861-0
   OLANOW CW, 1982, ANN SURG, V196, P113, DOI 10.1097/00000658-198208000-00001
   OSSERMAN KE, 1958, MYASTHENIA GRAVIS, P80
   PAPATESTAS AE, 1987, ANN SURG, V206, P79, DOI 10.1097/00000658-198707000-00013
   SCHUMACHER DR, 1913, MITT GRENZGEB MED CH, V25, P746
   SCHUMM F, 1985, J NEUROL NEUROSUR PS, V48, P332, DOI 10.1136/jnnp.48.4.332
   Whyte R I, 1989, J R Coll Surg Edinb, V34, P74
NR 23
TC 37
Z9 40
U1 0
U2 0
PU MOSBY-YEAR BOOK INC
PI ST LOUIS
PA 11830 WESTLINE INDUSTRIAL DR, ST LOUIS, MO 63146-3318
SN 0039-6060
J9 SURGERY
JI Surgery
PD OCT
PY 1992
VL 112
IS 4
BP 681
EP 688
PG 8
WC Surgery
WE Conference Proceedings Citation Index - Science (CPCI-S); Science Citation Index Expanded (SCI-EXPANDED)
SC Surgery
GA JR111
UT WOS:A1992JR11100010
PM 1411938
DA 2022-10-25
ER

PT J
AU Jeannet, PY
   Marcoz, JP
   Kuntzer, T
   Roulet-Perez, E
AF Jeannet, Pierre-Yves
   Marcoz, Jean-Pierre
   Kuntzer, Thierry
   Roulet-Perez, Eliane
TI Isolated facial and bulbar paresis: A persistent manifestation of
   neonatal myasthenia gravis
SO NEUROLOGY
LA English
DT Article
C1 [Jeannet, Pierre-Yves; Roulet-Perez, Eliane] Lausanne Univ Hosp CHUV, Dept Pediat, Unit Pediat Neurol & Rehabil, Pediat Neuromuscular Ctr, CH-1011 Lausanne, Switzerland.
   [Kuntzer, Thierry] Lausanne Univ Hosp CHUV, Nerve Muscle Unit, Neurol Serv, CH-1011 Lausanne, Switzerland.
   [Marcoz, Jean-Pierre] Hop Reg, Sion, Switzerland.
RP Jeannet, PY (corresponding author), Lausanne Univ Hosp CHUV, Dept Pediat, Unit Pediat Neurol & Rehabil, Pediat Neuromuscular Ctr, CH-1011 Lausanne, Switzerland.
EM Pierre-yves.Jeannet@chuv.ch
RI Kuntzer, Thierry/O-8589-2016
OI Kuntzer, Thierry/0000-0002-7788-1673
CR BARNES PRJ, 1995, NEUROMUSCULAR DISORD, V5, P59, DOI 10.1016/0960-8966(94)E0029-8
   Brueton LA, 2000, AM J MED GENET, V92, P1, DOI 10.1002/(SICI)1096-8628(20000501)92:1<1::AID-AJMG1>3.0.CO;2-H
   Engel AG, 2004, MYOLOGY, V2, P1755
   Evoli A, 2003, BRAIN, V126, P2304, DOI 10.1093/brain/awg223
   EYMARD B, 1989, REV NEUROL, V145, P696
   Farrugia ME, 2006, BRAIN, V129, P1481, DOI 10.1093/brain/awl095
   VINCENT A, 1995, LANCET, V346, P24, DOI 10.1016/S0140-6736(95)92652-6
NR 7
TC 11
Z9 11
U1 0
U2 2
PU LIPPINCOTT WILLIAMS & WILKINS
PI PHILADELPHIA
PA TWO COMMERCE SQ, 2001 MARKET ST, PHILADELPHIA, PA 19103 USA
SN 0028-3878
EI 1526-632X
J9 NEUROLOGY
JI Neurology
PD JAN 15
PY 2008
VL 70
IS 3
BP 237
EP 238
DI 10.1212/01.wnl.0000278101.95510.09
PG 2
WC Clinical Neurology
WE Science Citation Index Expanded (SCI-EXPANDED)
SC Neurosciences & Neurology
GA 253FV
UT WOS:000252505000014
PM 18195270
DA 2022-10-25
ER

PT J
AU Anlar, B
   Vincent, A
AF Anlar, B
   Vincent, A
TI Antibodies against muscle-specific kinase in juvenile myasthenia gravis
SO NEUROPEDIATRICS
LA English
DT Article
ID ACETYLCHOLINE-RECEPTOR ANTIBODIES
C1 Hacettepe Univ, Dept Pediat Neurol, TR-06100 Ankara, Turkey.
   John Radcliffe Hosp, Inst Mol Med, Neurosci Grp, Oxford OX3 9DU, England.
RP Anlar, B (corresponding author), Hacettepe Univ, Dept Pediat Neurol, TR-06100 Ankara, Turkey.
RI Anlar, Banu/I-9090-2013
OI Anlar, Banu/0000-0001-6727-6229
CR ANDREWS PI, 1993, NEUROLOGY, V43, P977, DOI 10.1212/WNL.43.5.977
   Anlar B, 1996, ACTA PAEDIATR, V85, P838, DOI 10.1111/j.1651-2227.1996.tb14162.x
   Hoch W, 2001, NAT MED, V7, P365, DOI 10.1038/85520
   Liyanage Y, 2002, MUSCLE NERVE, V25, P4, DOI 10.1002/mus.1218
   Sanders Donald B., 1997, Neurology, V48, pS40
NR 5
TC 5
Z9 5
U1 0
U2 1
PU GEORG THIEME VERLAG KG
PI STUTTGART
PA RUDIGERSTR 14, D-70469 STUTTGART, GERMANY
SN 0174-304X
J9 NEUROPEDIATRICS
JI Neuropediatrics
PD APR
PY 2003
VL 34
IS 2
BP 110
EP 111
PG 2
WC Clinical Neurology; Pediatrics
WE Science Citation Index Expanded (SCI-EXPANDED)
SC Neurosciences & Neurology; Pediatrics
GA 682QE
UT WOS:000183102400012
PM 12776235
DA 2022-10-25
ER

PT J
AU DWYER, DS
   BRADLEY, RJ
   OH, SJ
   KEMP, GE
AF DWYER, DS
   BRADLEY, RJ
   OH, SJ
   KEMP, GE
TI MODIFIED ASSAY FOR ANTIBODY AGAINST THE NICOTINIC ACETYLCHOLINE-RECEPTOR
   IN MYASTHENIA-GRAVIS
SO CLINICAL AND EXPERIMENTAL IMMUNOLOGY
LA English
DT Article
C1 UNIV ALABAMA,MED CTR,DEPT PSYCHIAT,BIRMINGHAM,AL 35294.
   UNIV ALABAMA,MED CTR,DEPT NEUROL,BIRMINGHAM,AL 35294.
RP DWYER, DS (corresponding author), UNIV ALABAMA,MED CTR,PROGRAM NEUROSCI,BIRMINGHAM,AL 35294, USA.
CR AHARONOV A, 1975, P NATL ACAD SCI USA, V72, P1456, DOI 10.1073/pnas.72.4.1456
   ALMON RR, 1975, BIOCHIM BIOPHYS ACTA, V393, P66, DOI 10.1016/0005-2795(75)90217-2
   ALMON RR, 1974, SCIENCE, V186, P55, DOI 10.1126/science.186.4158.55
   ANWYL R, 1977, NATURE LOND, V267, P263
   BENDER AN, 1975, LANCET, V1, P607
   BRADLEY RJ, 1978, LANCET, V2, P96
   BRADLEY RJ, 1979, CHOLINERGIC SYNAPSE
   Briley M S, 1977, Int Rev Neurobiol, V20, P31, DOI 10.1016/S0074-7742(08)60650-9
   DRACHMAN DB, 1978, NEW ENGL J MED, V298, P186, DOI 10.1056/NEJM197801262980404
   DRACHMAN DB, 1978, NEW ENGL J MED, V298, P136, DOI 10.1056/NEJM197801192980305
   HEINEMANN S, 1977, P NATL ACAD SCI USA, V74, P3090, DOI 10.1073/pnas.74.7.3090
   KAHN CR, 1978, P NATL ACAD SCI USA, V75, P4209, DOI 10.1073/pnas.75.9.4209
   KAO I, 1977, SCIENCE, V196, P527, DOI 10.1126/science.850793
   KEMP GE, UNPUBLISHED
   LINDSTROM JM, 1976, NEUROLOGY, V26, P1054, DOI 10.1212/WNL.26.11.1054
   MITTAG T, 1976, NEW ENGL J MED, V294, P691, DOI 10.1056/NEJM197603252941303
   MONNIER VM, 1977, CLIN EXP IMMUNOL, V29, P16
   PATRICK J, 1973, SCIENCE, V180, P871, DOI 10.1126/science.180.4088.871
   SMITH BR, 1976, IMMUNOL COMMUN, V5, P345, DOI 10.3109/08820137609033853
NR 19
TC 31
Z9 31
U1 0
U2 0
PU BLACKWELL SCIENCE LTD
PI OXFORD
PA OSNEY MEAD, OXFORD, OXON, ENGLAND OX2 0EL
SN 0009-9104
J9 CLIN EXP IMMUNOL
JI Clin. Exp. Immunol.
PY 1979
VL 37
IS 3
BP 448
EP 451
PG 4
WC Immunology
WE Science Citation Index Expanded (SCI-EXPANDED)
SC Immunology
GA HJ785
UT WOS:A1979HJ78500011
PM 509779
DA 2022-10-25
ER

PT J
AU FUMAGALLI, G
   CLEMENTI, F
AF FUMAGALLI, G
   CLEMENTI, F
TI ACUTE AND CHRONIC MYASTHENIA-GRAVIS IN RABBITS - MORPHOLOGICAL ANALYSIS
   OF NEUROMUSCULAR-JUNCTION
SO NEUROSCIENCE
LA English
DT Article
C1 UNIV MILAN, DEPT PHARMACOL, I-20129 MILAN, ITALY.
RP FUMAGALLI, G (corresponding author), UNIV MILAN, CNR, CTR CYTOPHARMACOL, I-20129 MILAN, ITALY.
RI Fumagalli, Guido F/Q-2469-2015
CR ALBUQUERQUE EX, 1976, EXP NEUROL, V51, P536, DOI 10.1016/0014-4886(76)90179-5
   BERTI F, 1976, BRIT J PHARMACOL, V57, P17, DOI 10.1111/j.1476-5381.1976.tb07651.x
   BEVAN S, 1977, NATURE, V267, P263, DOI 10.1038/267263a0
   CLEMENTI F, 1976, J NEUROPATH EXP NEUR, V35, P665, DOI 10.1097/00005072-197611000-00005
   EISENBERG BR, 1974, EXPLORATORY CONCEPTS, V2, P258
   ENGEL AG, 1977, MAYO CLIN PROC, V52, P267
   ENGEL AG, 1971, ANN NY ACAD SCI, V183, P46, DOI 10.1111/j.1749-6632.1971.tb30741.x
   ENGEL AG, 1977, NEUROLOGY, V27, P307, DOI 10.1212/WNL.27.4.307
   ENGEL AG, 1976, ANN NY ACAD SCI, V274, P60, DOI 10.1111/j.1749-6632.1976.tb47676.x
   FAMBROUGH DM, 1973, SCIENCE, V182, P293, DOI 10.1126/science.182.4109.293
   FERTUCK HC, 1976, J CELL BIOL, V69, P144, DOI 10.1083/jcb.69.1.144
   HEILBRONN E, 1976, ANN NY ACAD SCI, V274, P337, DOI 10.1111/j.1749-6632.1976.tb47696.x
   HEILBRONN E, 1975, CHOLINERGIC MECHANIS, P343
   LAMBERT EH, 1976, ANN NY ACAD SCI, V274, P300, DOI 10.1111/j.1749-6632.1976.tb47694.x
   LENNON VA, 1975, J EXP MED, V141, P1365, DOI 10.1084/jem.141.6.1365
   LENNON VA, 1976, ANN NY ACAD SCI, V274, P283, DOI 10.1111/j.1749-6632.1976.tb47693.x
   LINDSTROM JM, 1976, ANN NY ACAD SCI, V274, P254, DOI 10.1111/j.1749-6632.1976.tb47691.x
   OGATA T, 1969, TOHOKU J EXP MED, V99, P225, DOI 10.1620/tjem.99.225
   PADYKULA HA, 1970, J CELL BIOL, V46, P27, DOI 10.1083/jcb.46.1.27
   PAPPAS GD, 1971, ANN NY ACAD SCI, V183, P33, DOI 10.1111/j.1749-6632.1971.tb30740.x
   PATRICK J, 1973, SCIENCE, V180, P871, DOI 10.1126/science.180.4088.871
   RASH JE, 1976, P NATL ACAD SCI USA, V73, P4584, DOI 10.1073/pnas.73.12.4584
   SANTA T, 1972, NEUROLOGY, V22, P71, DOI 10.1212/WNL.22.1.71
   STACKPOLE CW, 1974, NATURE, V248, P232, DOI 10.1038/248232a0
   TARRABHAZDAI R, 1975, NATURE, V256, P128, DOI 10.1038/256128a0
   THORNELL LE, 1976, J NEUROL SCI, V29, P389, DOI 10.1016/0022-510X(76)90187-8
NR 26
TC 6
Z9 6
U1 0
U2 0
PU PERGAMON-ELSEVIER SCIENCE LTD
PI OXFORD
PA THE BOULEVARD, LANGFORD LANE, KIDLINGTON, OXFORD OX5 1GB, ENGLAND
SN 0306-4522
EI 1873-7544
J9 NEUROSCIENCE
JI Neuroscience
PY 1978
VL 3
IS 3
BP 285
EP 300
DI 10.1016/0306-4522(78)90077-5
PG 16
WC Neurosciences
WE Science Citation Index Expanded (SCI-EXPANDED)
SC Neurosciences & Neurology
GA EZ494
UT WOS:A1978EZ49400002
PM 745789
DA 2022-10-25
ER

PT J
AU HOHLFELD, R
   CONTITRONCONI, B
   KALIES, I
   BERTRAMS, J
   TOYKA, KV
AF HOHLFELD, R
   CONTITRONCONI, B
   KALIES, I
   BERTRAMS, J
   TOYKA, KV
TI GENETIC RESTRICTION OF AUTOREACTIVE ACETYLCHOLINE RECEPTOR-SPECIFIC
   LYMPHOCYTES-T IN MYASTHENIA-GRAVIS
SO JOURNAL OF IMMUNOLOGY
LA English
DT Article
C1 CALTECH,DIV CHEM,PASADENA,CA 91125.
   UNIV ERLANGEN NURNBERG,INST CLIN IMMUNOL,D-8520 ERLANGEN,FED REP GER.
   ELISABETHKRANKENHAUS,DEPT LAB MED,ESSEN,FED REP GER.
RP HOHLFELD, R (corresponding author), UNIV DUSSELDORF,DEPT NEUROL,MOORENSTR 5,D-4000 DUSSELDORF 1,FED REP GER.
CR ADELMAN NE, 1983, J EXP MED, V158, P1350, DOI 10.1084/jem.158.4.1350
   ALLISON JP, 1978, P NATL ACAD SCI US, V75, P2953
   BALL EJ, 1984, IMMUNOGENETICS, V19, P13, DOI 10.1007/BF00364472
   BERMAN PW, 1980, J EXP MED, V152, P507, DOI 10.1084/jem.152.3.507
   CHRISTADOSS P, 1982, J IMMUNOL, V128, P1141
   CHRISTADOSS P, 1983, CELL IMMUNOL, V81, P1, DOI 10.1016/0008-8749(83)90205-8
   COMPSTON DAS, 1980, BRAIN, V103, P579, DOI 10.1093/brain/103.3.579
   ECKELS DD, 1983, NATURE, V301, P716, DOI 10.1038/301716a0
   ELLIOTT J, 1980, BIOCHEM J, V185, P667, DOI 10.1042/bj1850667
   ENGEL AG, 1984, ANN NEUROL, V16, P519, DOI 10.1002/ana.410160502
   GROSSEWILDE H, 1983, DEUT MED WOCHENSCHR, V108, P694, DOI 10.1055/s-2008-1069623
   GUY K, 1982, EUR J IMMUNOL, V12, P942, DOI 10.1002/eji.1830121109
   HOHLFELD R, 1984, NATURE, V310, P244, DOI 10.1038/310244a0
   HOHLFELD R, 1981, J IMMUNOL, V126, P1355
   JOHNSON JP, 1982, J EXP MED, V156, P104, DOI 10.1084/jem.156.1.104
   KALIES I, 1984, MOL CELL BIOCHEM, V64, P69, DOI 10.1007/BF00420930
   KURNICK JT, 1979, SCAND J IMMUNOL, V10, P563, DOI 10.1111/j.1365-3083.1979.tb01391.x
   LAFUSE WP, 1984, TRANSPLANTATION, V38, P443, DOI 10.1097/00007890-198411000-00001
   LINDSTROM JM, 1976, NEUROLOGY, V26, P1054, DOI 10.1212/WNL.26.11.1054
   MARX JL, 1983, SCIENCE, V221, P843, DOI 10.1126/science.6576470
   MCDEVITT HO, 1980, NEW ENGL J MED, V303, P1514, DOI 10.1056/NEJM198012253032606
   NAEIM F, 1978, TISSUE ANTIGENS, V12, P381, DOI 10.1111/j.1399-0039.1978.tb01347.x
   PAWELEC G, 1985, EUR J IMMUNOL, V15, P12, DOI 10.1002/eji.1830150104
   QVIGSTAD E, 1984, IMMUNOGENETICS, V19, P455, DOI 10.1007/BF00364648
   SHAW S, 1985, HUM IMMUNOL
   STEINMAN L, 1981, P NATL ACAD SCI-BIOL, V78, P7111, DOI 10.1073/pnas.78.11.7111
   WALDOR MK, 1983, P NATL ACAD SCI-BIOL, V80, P2713, DOI 10.1073/pnas.80.9.2713
   WEKERLE H, 1981, ANN NY ACAD SCI, V377, P455, DOI 10.1111/j.1749-6632.1981.tb33753.x
   ZIEGLER A, 1982, SOMAT CELL GENET, V8, P775, DOI 10.1007/BF01543018
NR 29
TC 57
Z9 60
U1 0
U2 0
PU AMER ASSOC IMMUNOLOGISTS
PI BETHESDA
PA 9650 ROCKVILLE PIKE, BETHESDA, MD 20814
SN 0022-1767
J9 J IMMUNOL
JI J. Immunol.
PY 1985
VL 135
IS 4
BP 2393
EP 2399
PG 7
WC Immunology
WE Science Citation Index Expanded (SCI-EXPANDED)
SC Immunology
GA AQY75
UT WOS:A1985AQY7500026
PM 2411794
DA 2022-10-25
ER

PT J
AU ENGEL, AG
AF ENGEL, AG
TI MORPHOLOGIC AND IMMUNOPATHOLOGIC FINDINGS IN MYASTHENIA-GRAVIS AND IN
   CONGENITAL MYASTHENIC SYNDROMES
SO JOURNAL OF NEUROLOGY NEUROSURGERY AND PSYCHIATRY
LA English
DT Article
C1 MAYO CLIN & MAYO FDN, NEUROMUSCULAR RES LAB, ROCHESTER, MN 55901 USA.
   MAYO MED SCH, ROCHESTER, MN 55901 USA.
RP ENGEL, AG (corresponding author), MAYO CLIN & MAYO FDN, DEPT NEUROL, ROCHESTER, MN 55901 USA.
CR ANDERSON CR, 1973, J PHYSIOL-LONDON, V235, P655, DOI 10.1113/jphysiol.1973.sp010410
   BENNETT MR, 1974, J PHYSIOL-LONDON, V238, P93, DOI 10.1113/jphysiol.1974.sp010512
   BIESECKER G, 1979, J EXP MED, V149, P448, DOI 10.1084/jem.149.2.448
   Brown GL, 1936, J PHYSIOL-LONDON, V87, P394, DOI 10.1113/jphysiol.1936.sp003414
   ENGEL AG, 1977, MAYO CLIN PROC, V52, P267
   ENGEL AG, 1971, ANN NY ACAD SCI, V183, P46, DOI 10.1111/j.1749-6632.1971.tb30741.x
   ENGEL AG, 1977, ANN NEUROL, V1, P315, DOI 10.1002/ana.410010403
   ENGEL AG, 1977, NEUROLOGY, V27, P307, DOI 10.1212/WNL.27.4.307
   ENGEL AG, 1970, MAYO CLIN PROC, V45, P450
   ENGEL AG, 1979, ANN NEUROL, V6, P146
   ENGEL AG, 1979, EXCERPTA MED F I 455, P111
   FAMBROUGH DM, 1973, SCIENCE, V182, P293, DOI 10.1126/science.182.4109.293
   HART Z, 1979, NEUROLOGY, V29, P559
   HEINEMANN S, 1978, NATURE, V274, P65, DOI 10.1038/274065a0
   ITO Y, 1978, BRAIN, V101, P345, DOI 10.1093/brain/101.2.345
   KATZ B, 1973, J PHYSIOL-LONDON, V231, P549, DOI 10.1113/jphysiol.1973.sp010248
   KESSLER SW, 1976, J IMMUNOL, V117, P1482
   LINDSTROM JM, 1978, NEUROLOGY, V28, P130, DOI 10.1212/WNL.28.2.130
   MULLEREBERHARD HJ, 1975, ANNU REV BIOCHEM, V44, P697, DOI 10.1146/annurev.bi.44.070175.003405
   REINESS CG, 1978, NATURE, V274, P68, DOI 10.1038/274068a0
   ROBERTSON WC, 1980, ARCH NEUROL-CHICAGO, V37, P117, DOI 10.1001/archneur.1980.00500510075018
   SAHASHI K, J NEUROPATHOL EXP NE
   Simpson JA, 1960, SCOT MED J, V5, P419, DOI [DOI 10.1177/003693306000501001, 10.1177/003693306000501001]
   STANLEY EF, 1978, SCIENCE, V200, P1285, DOI 10.1126/science.663610
NR 24
TC 67
Z9 68
U1 0
U2 0
PU BMJ PUBLISHING GROUP
PI LONDON
PA BRITISH MED ASSOC HOUSE, TAVISTOCK SQUARE, LONDON WC1H 9JR, ENGLAND
SN 0022-3050
EI 1468-330X
J9 J NEUROL NEUROSUR PS
JI J. Neurol. Neurosurg. Psychiatry
PY 1980
VL 43
IS 7
BP 577
EP 589
DI 10.1136/jnnp.43.7.577
PG 13
WC Clinical Neurology; Psychiatry; Surgery
WE Science Citation Index Expanded (SCI-EXPANDED)
SC Neurosciences & Neurology; Psychiatry; Surgery
GA KC589
UT WOS:A1980KC58900005
PM 6249893
OA Green Published, Bronze
DA 2022-10-25
ER

PT J
AU MCADAMS, MW
   ROSES, AD
AF MCADAMS, MW
   ROSES, AD
TI COMPARISON OF ANTIGENIC SOURCES FOR ACETYLCHOLINE-RECEPTOR
   ANTIBODY-ASSAYS IN MYASTHENIA-GRAVIS
SO ANNALS OF NEUROLOGY
LA English
DT Article
C1 DUKE UNIV,MED CTR,HOWARD HUGHES MED INST,DEPT MED NEUROL,DURHAM,NC 27710.
   DUKE UNIV,MED CTR,HOWARD HUGHES MED INST,DEPT BIOCHEM,DURHAM,NC 27710.
CR APPEL SH, 1975, NEW ENGL J MED, V293, P760, DOI 10.1056/NEJM197510092931508
   Bradley R J, 1979, Prog Brain Res, V49, P441
   BRENNER T, 1978, ISRAEL J MED SCI, V14, P986
   CHRISTIANSEN FT, 1978, MUSCLE NERVE, V1, P467, DOI 10.1002/mus.880010605
   CONTITRONCONI BM, 1979, NEUROLOGY, V29, P496, DOI 10.1212/WNL.29.4.496
   DAU PC, 1977, NEW ENGL J MED, V297, P1134, DOI 10.1056/NEJM197711242972102
   HEILBRONN E, 1978, MUSCLE NERVE, V1, P427, DOI 10.1002/mus.880010518
   KALIES I, 1979, KLIN WOCHENSCHR, V57, P875, DOI 10.1007/BF01477026
   KAY P, 1978, 4TH INT C NEUR DIS M
   LEFVERT AK, 1978, J NEUROL NEUROSUR PS, V41, P394, DOI 10.1136/jnnp.41.5.394
   LINDSTROM J, 1977, CLIN IMMUNOL IMMUNOP, V7, P36, DOI 10.1016/0090-1229(77)90027-7
   LINDSTROM JM, 1976, ANN NY ACAD SCI, V274, P254, DOI 10.1111/j.1749-6632.1976.tb47691.x
   LINDSTROM JM, 1976, NEUROLOGY, V26, P1054, DOI 10.1212/WNL.26.11.1054
   LOWRY OH, 1951, J BIOL CHEM, V193, P265
   MASSOUD A, 1978, 4TH INT C NEUR DIS M
   MITTAG T, 1976, NEW ENGL J MED, V294, P691, DOI 10.1056/NEJM197603252941303
   MORGUTTI M, 1979, NEUROLOGY, V29, P734, DOI 10.1212/WNL.29.5.734
   MORRELL RM, 1978, 4TH INT C NEUR DIS M
   RICHMAN DP, 1976, NEW ENGL J MED, V294, P694, DOI 10.1056/NEJM197603252941304
   ROSES AD, NEUROLOGY
   SCADDING GK, 1979, NEUROLOGY, V29, P502, DOI 10.1212/WNL.29.4.502
   SEYBOLD ME, 1978, BRIT MED J, V2, P1051, DOI 10.1136/bmj.2.6144.1051
   Sokal R. R, 1969, BIOMETRY
   WECHSLER AS, D CHRISTOPHER TXB SU
   YAGI K, 1978, 4TH INT C NEUR DIS M
   ZILKO PJ, 1979, CLIN IMMUNOL IMMUNOP, V14, P222, DOI 10.1016/0090-1229(79)90143-0
NR 26
TC 41
Z9 41
U1 0
U2 1
PU LIPPINCOTT-RAVEN PUBL
PI PHILADELPHIA
PA 227 EAST WASHINGTON SQ, PHILADELPHIA, PA 19106
SN 0364-5134
J9 ANN NEUROL
JI Ann. Neurol.
PY 1980
VL 8
IS 1
BP 61
EP 66
DI 10.1002/ana.410080109
PG 6
WC Clinical Neurology; Neurosciences
WE Science Citation Index Expanded (SCI-EXPANDED)
SC Neurosciences & Neurology
GA KB517
UT WOS:A1980KB51700008
PM 6773466
DA 2022-10-25
ER

PT J
AU Braga, AC
   Pinto, C
   Santos, E
   Braga, J
AF Braga, Antonio Costa
   Pinto, Clara
   Santos, Ernestina
   Braga, Jorge
TI MYASTHENIA GRAVIS IN PREGNANCY: EXPERIENCE OF A PORTUGUESE CENTER
SO MUSCLE & NERVE
LA English
DT Article
DE myasthenia gravis; neonatal myasthenia; postpartum; pregnancy; treatment
ID NEONATAL MYASTHENIA; ANTIBODIES; UPDATE
AB Introduction: We evaluated the clinical course during pregnancy and neonatal outcomes of a cohort of Portuguese women with myasthenia gravis (MG). Methods: Retrospective study. Results: Twenty-five patients with 30 pregnancies were included. Mean maternal age was 32.4 +/- 4.1 years. Miscarriage rate was 6.7%, with delivery of 28 newborns. Deterioration in MG during pregnancy occurred in 43.3%, and 46.4% occurred at postpartum. Eighty percent were medicated with pyridostigmine, 43.3% with corticosteroids, and 40% with intravenous immunoglobulin. There were no maternal or neonatal deaths. Mean gestational time at delivery was 38.2 weeks. No cases of fetal growth restriction, preeclampsia, preterm delivery, or fetal demise were observed. Global cesarean rate was 64.3%. Two newborns developed transient neonatal myasthenia. Conclusions: A high rate of clinical worsening of MG in the mother was observed in this retrospective study, which highlights the importance of a multidisciplinary approach for avoiding maternal adverse outcomes.
C1 [Braga, Antonio Costa; Pinto, Clara; Braga, Jorge] Ctr Hosp Porto, Dept Obstet, Largo Prof Abel Salazar 4099-001, Oporto, Portugal.
   [Santos, Ernestina] Ctr Hosp Porto, Dept Neurol, Oporto, Portugal.
RP Braga, AC (corresponding author), Ctr Hosp Porto, Dept Obstet, Largo Prof Abel Salazar 4099-001, Oporto, Portugal.
EM ajcbraga2@gmail.com
RI Santos, Ernestina/I-1291-2019
OI Santos, Ernestina/0000-0003-4053-8940; Braga,
   Antonio/0000-0002-3174-9204; Braga, Jorge/0000-0003-2548-7751
CR Batocchi AP, 1999, NEUROLOGY, V52, P447, DOI 10.1212/WNL.52.3.447
   Behin A, 2008, NEUROMUSCULAR DISORD, V18, P443, DOI 10.1016/j.nmd.2008.03.006
   Djelmis J, 2002, EUR J OBSTET GYN R B, V104, P21, DOI 10.1016/S0301-2115(02)00051-9
   Haider B, 2013, BEST PRACT RES CL OB, V27, P867, DOI 10.1016/j.bpobgyn.2013.07.007
   Hoff JM, 2003, NEUROLOGY, V61, P1362, DOI 10.1212/01.WNL.0000082725.21444.EC
   Jaretzki A, 2000, NEUROLOGY, V55, P16, DOI 10.1212/WNL.55.1.16
   Kalidindi M, 2007, J OBSTET GYNAECOL, V27, P30, DOI 10.1080/01443610601016842
   McGrogan A, 2010, NEUROEPIDEMIOLOGY, V34, P171, DOI 10.1159/000279334
   Meriggioli MN, 2009, LANCET NEUROL, V8, P475, DOI 10.1016/S1474-4422(09)70063-8
   MITCHELL PJ, 1992, OBSTET GYNECOL, V80, P178
   NAMBA T, 1970, PEDIATRICS, V45, P488
   Norwood F, 2014, J NEUROL NEUROSUR PS, V85, P538, DOI 10.1136/jnnp-2013-305572
   Oger J, 2015, CLIN CHIM ACTA, V444, P126, DOI 10.1016/j.cca.2015.01.042
   PAPAZIAN O, 1992, J CHILD NEUROL, V7, P135, DOI 10.1177/088307389200700202
   PLAUCHE WC, 1979, AM J OBSTET GYNECOL, V135, P691, DOI 10.1016/S0002-9378(16)32998-2
   SCHLEZINGER NS, 1955, AM J MED, V19, P718, DOI 10.1016/S0002-9343(55)80013-7
   Scott J S, 1977, Prog Allergy, V23, P321, DOI 10.1159/000314246
   Tellez-Zenteno JF, 2004, BMC MUSCULOSKEL DIS, V5, DOI 10.1186/1471-2474-5-42
   Varner M, 2013, CLIN OBSTET GYNECOL, V56, P372, DOI 10.1097/GRF.0b013e31828e92c0
   Vincent A, 2003, LANCET NEUROL, V2, P99, DOI 10.1016/S1474-4422(03)00306-5
   Vincent A, 2002, NAT REV IMMUNOL, V2, P797, DOI 10.1038/nri916
   Vincent A, 2001, LANCET, V357, P2122, DOI 10.1016/S0140-6736(00)05186-2
   Wen JC, 2009, EUR J NEUROL, V16, P889, DOI 10.1111/j.1468-1331.2009.02689.x
NR 23
TC 15
Z9 17
U1 0
U2 8
PU WILEY
PI HOBOKEN
PA 111 RIVER ST, HOBOKEN 07030-5774, NJ USA
SN 0148-639X
EI 1097-4598
J9 MUSCLE NERVE
JI Muscle Nerve
PD OCT
PY 2016
VL 54
IS 4
BP 715
EP 720
DI 10.1002/mus.25095
PG 6
WC Clinical Neurology; Neurosciences
WE Science Citation Index Expanded (SCI-EXPANDED)
SC Neurosciences & Neurology
GA EA5XF
UT WOS:000386697800010
PM 26930188
DA 2022-10-25
ER

PT J
AU BREUCKING, E
AF BREUCKING, E
TI NEUROLOGICAL AND NEUROMUSCULAR DISEASES (MYASTHENIA-GRAVIS,
   PARKINSONS-DISEASE) AND CHOLINESTERASE DEFICIENCY
SO ANASTHESIOLOGIE & INTENSIVMEDIZIN
LA German
DT Article
RP BREUCKING, E (corresponding author), KLINIKUM BARMEN,KLIN STADT WUPPERTAL,INST ANASTHESIE,HEUSNERSTR 40,D-5600 WUPPERTAL 2,FED REP GER.
NR 0
TC 6
Z9 6
U1 0
U2 0
PU BLACKWELL WISSENSCHAFTS-VERLAG GMBH
PI BERLIN
PA KURFURSTENDAMM 57, D-10707 BERLIN, GERMANY
SN 0170-5334
J9 ANASTH INTENSIVMED
JI Anasthesiol. Intensivmed.
PD NOV
PY 1989
VL 30
IS 11
BP 326
EP 333
PG 8
WC Anesthesiology; Critical Care Medicine
WE Science Citation Index Expanded (SCI-EXPANDED)
SC Anesthesiology; General & Internal Medicine
GA CD865
UT WOS:A1989CD86500002
DA 2022-10-25
ER

PT J
AU SCHUMM, F
   GAERTNER, HJ
   WIATR, G
   DICHGANS, J
AF SCHUMM, F
   GAERTNER, HJ
   WIATR, G
   DICHGANS, J
TI PLASMA-LEVELS OF PYRIDOSTIGMINE IN MYASTHENIA GRAVIS - METHODS AND
   CLINICAL-SIGNIFICANCE
SO FORTSCHRITTE DER NEUROLOGIE PSYCHIATRIE
LA German
DT Article
C1 UNIV TUBINGEN,NEUROL KLIN,D-7400 TUBINGEN 1,FED REP GER.
   UNIV TUBINGEN,PSYCHIAT KLIN,D-7400 TUBINGEN 1,FED REP GER.
CR AQUILONIUS SM, 1980, EUR J CLIN PHARMACOL, V18, P423, DOI 10.1007/BF00636797
   AQUILONIUS SM, 1983, J NEUROL NEUROSUR PS, V46, P929, DOI 10.1136/jnnp.46.10.929
   CALVEY TN, 1977, CLIN PHARMACOL THER, V21, P187
   CHAN K, 1977, CLIN PHARMACOL THER, V22, P596
   CHAN K, 1976, J CHROMATOGR, V120, P349, DOI 10.1016/S0021-9673(76)80012-X
   COHAN SL, 1977, NEUROLOGY, V27, P299, DOI 10.1212/WNL.27.3.299
   COHAN SL, 1976, NEUROLOGY, V26, P536, DOI 10.1212/WNL.26.6.536
   CRONELLY R, 1980, CLIN PHARM THER, V28, P28
   DAVISON SC, 1981, J NEUROL NEUROSUR PS, V44, P1141, DOI 10.1136/jnnp.44.12.1141
   DAVISON SC, 1980, METHOD FIND EXP CLIN, V2, P77
   DERUYTER MG, 1980, J CHROMATOGR, V14, P193
   ENGEL AG, 1973, NEUROLOGY, V23, P1273, DOI 10.1212/WNL.23.12.1273
   GAERTNER HJ, 1982, PSYCHO, V4, P58
   GIRAUDAT J, 1981, CURRENT REV BIOMEDIC, V1, P34
   HAZAMA R, 1981, J NEUROL SCI, V51, P69, DOI 10.1016/0022-510X(81)90060-5
   KORNFELD P, 1971, NEUROLOGY, V21, P550, DOI 10.1212/WNL.21.5.550
   KORNFELD P, 1970, NEUROLOGY, V20, P634, DOI 10.1212/WNL.20.7.634
   MERTENS HG, 1978, NEUROLOGISCHE PSYCHI, P26
   NOWELL PT, 1962, J PHARM, V19, P617
   ROWLAND LP, 1980, J NEUROL NEUROSUR PS, V43, P644, DOI 10.1136/jnnp.43.7.644
   SCHUMM F, 1982, THESIS TUBINGEN
   WALKER MB, LANCET, V1, P1200
   WECKER L, 1978, FED P, V37, P2812
   WHITE MC, 1981, NEUROLOGY, V31, P145, DOI 10.1212/WNL.31.2.145
   YAKATAN GJ, 1979, J CHROMATOGR, V164, P399, DOI 10.1016/S0378-4347(00)81242-6
NR 25
TC 8
Z9 8
U1 0
U2 2
PU GEORG THIEME VERLAG
PI STUTTGART
PA P O BOX 30 11 20, D-70451 STUTTGART, GERMANY
SN 0720-4299
J9 FORTSCHR NEUROL PSYC
JI Forschritte Neurol. Psychiatr.
PY 1985
VL 53
IS 6
BP 201
EP 211
DI 10.1055/s-2007-1001967
PG 11
WC Clinical Neurology; Psychiatry
WE Science Citation Index Expanded (SCI-EXPANDED)
SC Neurosciences & Neurology; Psychiatry
GA ALK54
UT WOS:A1985ALK5400002
PM 2991094
DA 2022-10-25
ER

PT J
AU PIZZIGHELLA, S
   RIVIERA, AP
   TRIDENTE, G
AF PIZZIGHELLA, S
   RIVIERA, AP
   TRIDENTE, G
TI THYMIC INVOLVEMENT IN MYASTHENIA-GRAVIS - STUDY BY IMMUNOFLUORESCENT AND
   IMMUNOPEROXIDASE STAINING
SO JOURNAL OF NEUROIMMUNOLOGY
LA English
DT Article
C1 UNIV VERONA,CATTEDRA IMMUNOPATOL,VERONA,ITALY.
CR AHARONOV A, 1975, P NATL ACAD SCI USA, V72, P1456, DOI 10.1073/pnas.72.4.1456
   BERMAN PW, 1980, J EXP MED, V151, P204, DOI 10.1084/jem.151.1.204
   CASTLEMAN B, 1966, ANN NY ACAD SCI, V135, P496, DOI 10.1111/j.1749-6632.1966.tb45497.x
   ENGEL WK, 1977, LANCET, V1, P1310
   FERRARINI M, 1976, EUR J IMMUNOL, V6, P372, DOI 10.1002/eji.1830060513
   FORSGREN A, 1976, EUR J IMMUNOL, V6, P207, DOI 10.1002/eji.1830060312
   FUCHS S, 1980, NATURE, V287, P162, DOI 10.1038/287162a0
   KAO I, 1977, SCIENCE, V195, P74, DOI 10.1126/science.831257
   LEVINE GD, 1978, HUM PATHOL, V9, P495, DOI 10.1016/S0046-8177(78)80131-2
   Lindstrom J, 1979, Adv Immunol, V27, P1, DOI 10.1016/S0065-2776(08)60261-8
   MILLER RG, 1969, J CELL PHYSIOL, V73, P191, DOI 10.1002/jcp.1040730305
   PIZZIGHELLA S, 1981, HAEMATOLOGICA S, V66, P199
   PIZZIGHELLA S, 1982, 30TH C PROT BIOL FLU
   SHORTMAN K, 1968, AUST J EXP BIOL MED, V46, P375, DOI 10.1038/icb.1968.32
   SHORTMAN K, 1977, METHODS CELL SEPARAT, V1, P229
   STERNBER.LA, 1970, J HISTOCHEM CYTOCHEM, V18, P315, DOI 10.1177/18.5.315
   TRIDENTE G, 1978, DEV CLIN IMMUNOLOGY, P81
   UENO S, 1980, CLIN EXP IMMUNOL, V42, P463
   VINCENT A, 1978, LANCET, V1, P305
   WAGENER C, 1978, HISTOCHEMISTRY, V58, P1, DOI 10.1007/BF00489944
   WEKERLE H, 1975, NATURE, V256, P493, DOI 10.1038/256493a0
   WEKERLE H, 1977, LANCET, V1, P678
NR 22
TC 15
Z9 15
U1 0
U2 0
PU ELSEVIER SCIENCE BV
PI AMSTERDAM
PA PO BOX 211, 1000 AE AMSTERDAM, NETHERLANDS
SN 0165-5728
J9 J NEUROIMMUNOL
JI J. Neuroimmunol.
PY 1983
VL 4
IS 2
BP 117
EP 127
DI 10.1016/0165-5728(83)90016-4
PG 11
WC Immunology; Neurosciences
WE Science Citation Index Expanded (SCI-EXPANDED)
SC Immunology; Neurosciences & Neurology
GA QK080
UT WOS:A1983QK08000005
PM 6339556
DA 2022-10-25
ER

PT J
AU KEESEY, J
   NAIEM, F
   LINDSTROM, J
   ROE, D
   HERRMANN, C
   WALFORD, R
AF KEESEY, J
   NAIEM, F
   LINDSTROM, J
   ROE, D
   HERRMANN, C
   WALFORD, R
TI ACETYLCHOLINE-RECEPTOR ANTIBODY TITER AND HLA-B8 ANTIGEN IN
   MYASTHENIA-GRAVIS
SO ARCHIVES OF NEUROLOGY
LA English
DT Article
C1 UNIV CALIF LOS ANGELES,SCH MED,DEPT NEUROL,LOS ANGELES,CA 90024.
   UNIV CALIF LOS ANGELES,SCH MED,DEPT PATHOL,LOS ANGELES,CA 90024.
   UNIV CALIF LOS ANGELES,SCH MED,DEPT BIOMATH,LOS ANGELES,CA 90024.
   SALK INST BIOL STUDIES,LA JOLLA,CA 92037.
RP KEESEY, J (corresponding author), UNIV CALIF LOS ANGELES,REED NEUROL RES CTR,DEPT NEUROL,LOS ANGELES,CA 90024, USA.
FU NIAID NIH HHS [AI-10088] Funding Source: Medline
CR APPEL SH, 1975, NEW ENGL J MED, V293, P760, DOI 10.1056/NEJM197510092931508
   COMPSTON A, 1978, NEUROLOGY, V28, P413, DOI 10.1212/WNL.28.5.413
   COMPSTON DAS, 1980, BRAIN, V103, P579, DOI 10.1093/brain/103.3.579
   Cox D. R., 1989, ANAL BINARY DATA, V32
   DICK HM, 1974, J IMMUNOGENET, V1, P401
   FELTKAMP TE, 1974, BMJ-BRIT MED J, V1, P131, DOI 10.1136/bmj.1.5899.131
   FRITZE D, 1974, LANCET, V1, P240
   GROSS WL, 1977, CLIN EXP IMMUNOL, V27, P48
   HOLLANDER M, 1973, NONPARAMETRIC STATIS
   KAAKINEN A, 1975, TISSUE ANTIGENS, V6, P175
   LEFVERT AK, 1978, J NEUROL NEUROSUR PS, V41, P394, DOI 10.1136/jnnp.41.5.394
   LINDSTROM J, 1977, CLIN IMMUNOL IMMUNOP, V7, P36, DOI 10.1016/0090-1229(77)90027-7
   LINDSTROM JM, 1976, NEUROLOGY, V26, P1054, DOI 10.1212/WNL.26.11.1054
   MOLLER E, 1976, TISSUE ANTIGENS, V7, P39
   NAEIM F, 1978, TISSUE ANTIGENS, V12, P381, DOI 10.1111/j.1399-0039.1978.tb01347.x
   PIRSKANEN R, 1972, ANN CLIN RES, V4, P304
   PIRSKANEN R, 1976, J NEUROL NEUROSUR PS, V39, P23, DOI 10.1136/jnnp.39.1.23
   SAFWENBERG J, 1978, TISSUE ANTIGENS, V12, P136, DOI 10.1111/j.1399-0039.1978.tb01309.x
   SAFWENBERG J, 1973, TISSUE ANTIGENS, V3, P465
   SCADDING GK, 1979, NEUROLOGY, V29, P502, DOI 10.1212/WNL.29.4.502
   SEYBOLD ME, 1978, BRIT MED J, V2, P1051, DOI 10.1136/bmj.2.6144.1051
   SMITH CIE, 1978, TISSUE ANTIGENS, V12, P387
   VANDENBERGLOONEN E, 1974, ACTA GENET MED GEMEL, V23, P237, DOI 10.1017/S1120962300023842
   YOSHIDA T, 1977, J NEUROL SCI, V32, P195, DOI 10.1016/0022-510X(77)90234-9
NR 24
TC 18
Z9 18
U1 0
U2 0
PU AMER MEDICAL ASSOC
PI CHICAGO
PA 515 N STATE ST, CHICAGO, IL 60610
SN 0003-9942
J9 ARCH NEUROL-CHICAGO
JI Arch. Neurol.
PY 1982
VL 39
IS 2
BP 73
EP 77
DI 10.1001/archneur.1982.00510140007002
PG 5
WC Clinical Neurology
WE Science Citation Index Expanded (SCI-EXPANDED)
SC Neurosciences & Neurology
GA NB904
UT WOS:A1982NB90400002
PM 6977352
DA 2022-10-25
ER

PT J
AU JARETZKI, A
   WOLFF, M
AF JARETZKI, A
   WOLFF, M
TI MAXIMAL THYMECTOMY FOR MYASTHENIA-GRAVIS - SURGICAL ANATOMY AND
   OPERATIVE TECHNIQUE
SO JOURNAL OF THORACIC AND CARDIOVASCULAR SURGERY
LA English
DT Article
C1 COLUMBIA PRESBYTERIAN MED CTR,DEPT PATHOL,NEW YORK,NY 10032.
RP JARETZKI, A (corresponding author), COLUMBIA PRESBYTERIAN MED CTR,DEPT SURG,161 FT WASHINGTON AVE,NEW YORK,NY 10032, USA.
CR BELL RICHARD H., 1954, QUART BULL NORTHWESTERN UNIV MED SCH, V28, P156
   COHEN HE, 1967, SURG CLIN N AM, V47, P1265
   COHEN MD, 1983, RADIOLOGY, V146, P691, DOI 10.1148/radiology.146.3.6828683
   COOPER JD, 1988, ANN THORAC SURG, V45, P242, DOI 10.1016/S0003-4975(10)62457-5
   Gilmour JR, 1937, J PATHOL BACTERIOL, V45, P507, DOI 10.1002/path.1700450304
   Gilmour JR, 1941, J PATHOL BACTERIOL, V52, P213, DOI 10.1002/path.1700520207
   HENZE A, 1984, SCAND J THORAC CARD, V18, P235, DOI 10.3109/14017438409109897
   JARETZKI A, 1988, J THORAC CARDIOV SUR, V95, P747
   JARETZKI A, 1977, ANN THORAC SURG, V24, P120, DOI 10.1016/S0003-4975(10)63720-4
   KARK AE, 1971, BRIT J SURG, V58, P321, DOI 10.1002/bjs.1800580502
   LEWIS CT, 1975, POSTGRAD MED J, V51, P38, DOI 10.1136/pgmj.51.591.38
   MASAOKA A, 1982, NEUROLOGY, V32, P83, DOI 10.1212/WNL.32.1.83
   MASAOKA A, 1981, ANN NY ACAD SCI, V377, P755, DOI 10.1111/j.1749-6632.1981.tb33773.x
   MATELL G, 1981, ANN NY ACAD SCI, V377, P844, DOI 10.1111/j.1749-6632.1981.tb33796.x
   MCBURNEY RP, 1951, P STAFF M MAYO CLIN, V26, P345
   MILLER JI, 1982, ANN THORAC SURG, V34, P473, DOI 10.1016/S0003-4975(10)61416-6
   MULDER DG, 1983, AM J SURG, V146, P61, DOI 10.1016/0002-9610(83)90260-X
   OLANOW CW, 1982, ANN SURG, V196, P113, DOI 10.1097/00000658-198208000-00001
   PENN AS, 1981, ANN NY ACAD SCI, V377, P789
   ROSAI J, 1976, ATLAS TUMOR PATHOLOG
   ROSENBERG M, 1983, AM J MED, V74, P78, DOI 10.1016/0002-9343(83)91122-1
   ROSENBERG M, 1986, CHEST, V89, P888, DOI 10.1378/chest.89.6.888
   Shackelf GD, 1974, AM J ROENTGENOL, V120, P291, DOI 10.2214/ajr.120.2.291
   SIMONS JN, 1964, AM J SURG, V108, P578, DOI 10.1016/0002-9610(64)90159-X
   STUMP WJ, 1978, NEUROLOGY, V28, P372
   WILKINS EW, 1981, MODERN TECHN SURG, V38, P1
   YEOH CB, 1966, J THORAC CARDIOV SUR, V51, P131, DOI 10.1016/S0022-5223(19)43283-2
NR 27
TC 187
Z9 196
U1 0
U2 2
PU MOSBY-YEAR BOOK INC
PI ST LOUIS
PA 11830 WESTLINE INDUSTRIAL DR, ST LOUIS, MO 63146-3318
SN 0022-5223
J9 J THORAC CARDIOV SUR
JI J. Thorac. Cardiovasc. Surg.
PD NOV
PY 1988
VL 96
IS 5
BP 711
EP 716
PG 6
WC Cardiac & Cardiovascular Systems; Respiratory System; Surgery
WE Science Citation Index Expanded (SCI-EXPANDED)
SC Cardiovascular System & Cardiology; Respiratory System; Surgery
GA Q9256
UT WOS:A1988Q925600005
PM 3184965
DA 2022-10-25
ER

PT J
AU BAILEY, RO
   DUNN, HG
   RUBIN, AM
   RITACCIO, AL
AF BAILEY, RO
   DUNN, HG
   RUBIN, AM
   RITACCIO, AL
TI MYASTHENIA-GRAVIS WITH THYMOMA AND PURE RED BLOOD-CELL APLASIA
SO AMERICAN JOURNAL OF CLINICAL PATHOLOGY
LA English
DT Article
C1 VET ADM MED CTR,SERV NEUROL,ALBANY,NY 12208.
   VET ADM MED CTR,HEMATOL SECT,ALBANY,NY 12208.
   UNION UNIV ALBANY MED COLL,DEPT NEUROL,ALBANY,NY 12208.
   UNION UNIV ALBANY MED COLL,DEPT MED,ALBANY,NY 12208.
CR ABDOU NI, 1974, NEW ENGL J MED, V291, P1271, DOI 10.1056/NEJM197412122912403
   ALMONDHIRY H, 1971, BLOOD-J HEMATOL, V38, P576, DOI 10.1182/blood.V38.5.576.576
   BAKKER P M, 1954, Ned Tijdschr Geneeskd, V98, P386
   CASTAIGNE R, 1961, REV NEUROL, V105, P373
   CAVALCANT J, 1978, AM J HEMATOL, V5, P253, DOI 10.1002/ajh.2830050310
   CHALMERS JNM, 1954, BRIT MED J, V2, P1514, DOI 10.1136/bmj.2.4903.1514
   COX A, 1986, ANN NEUROL, V19, P297, DOI 10.1002/ana.410190314
   DESEVILLA E, 1975, CANCER, V36, P1154, DOI 10.1002/1097-0142(197509)36:3<1154::AID-CNCR2820360349>3.0.CO;2-9
   DRACHMAN DB, 1978, NEW ENGL J MED, V298, P1116, DOI 10.1056/NEJM197805182982004
   DRACHMAN DB, 1981, ANNU REV NEUROSCI, V4, P195, DOI 10.1146/annurev.ne.04.030181.001211
   HARRIS SI, 1985, AM J HEMATOL, V20, P183, DOI 10.1002/ajh.2830200212
   HINRICHS V R, 1965, Ohio State Med J, V61, P31
   HIRST E, 1967, MEDICINE BALTIMORE, V46, P255
   HOUGHTON JB, 1978, BRIT MED J, V2, P1402, DOI 10.1136/bmj.2.6149.1402-a
   IMAMURA S, 1978, CLIN EXP DERMATOL, V3, P285, DOI 10.1111/j.1365-2230.1978.tb01500.x
   JEPSON J H, 1968, Clinical Research, V16, P536
   KAO I, 1977, SCIENCE, V195, P74, DOI 10.1126/science.831257
   KRANTZ SB, 1973, J CLIN INVEST, V52, P324, DOI 10.1172/JCI107188
   KRANTZ SB, 1967, P NATL ACAD SCI USA, V58, P493, DOI 10.1073/pnas.58.2.493
   KRANTZ SB, 1984, P NATL ACAD SCI-BIOL, V81, P7574, DOI 10.1073/pnas.81.23.7574
   KRANTZ SB, 1970, ERYTHROPOIETIN REGUL, P15
   LEVINE GD, 1979, PLASMAPHERESIS IMMUN, P113
   LISAK RP, 1986, ANN NEUROL, V19, P87, DOI 10.1002/ana.410190119
   LOWENBERG B, 1977, BIOMED EXPRESS, V27, P285
   MANGAN KF, 1981, EXP HEMATOL, V9, P489
   MANGAN KF, 1984, AM J HEMATOL, V17, P417, DOI 10.1002/ajh.2830170412
   MARMONT A, 1975, BLOOD, V45, P247
   MESSNER HA, 1981, NEW ENGL J MED, V304, P1334, DOI 10.1056/NEJM198105283042205
   OOSTERHUIS HJG, 1976, ANN NY ACAD SCI, V276, P468
   RADERMECKER M., 1964, PRESSE MED, V72, P1115
   RICHMAN DP, 1981, ANN NY ACAD SCI, V377, P427, DOI 10.1111/j.1749-6632.1981.tb33750.x
   ROLAND AS, 1964, AM J MED SCI, V247, P719, DOI 10.1097/00000441-196406000-00013
   SIEFF C, 1983, BRIT J HAEMATOL, V54, P331, DOI 10.1111/j.1365-2141.1983.tb02108.x
   SOCINSKI MA, 1983, ARCH INTERN MED, V143, P543, DOI 10.1001/archinte.143.3.543
   THEVENARD A., 1955, REV NEUROL [PARIS], V93, P597
   WEINBAUM JG, 1955, AM J CLIN PATHOL, V25, P761, DOI 10.1093/ajcp/25.7.761
   ZEOK JV, 1979, ANN THORAC SURG, V28, P257, DOI 10.1016/S0003-4975(10)63116-5
NR 37
TC 18
Z9 18
U1 0
U2 0
PU LIPPINCOTT-RAVEN PUBL
PI PHILADELPHIA
PA 227 EAST WASHINGTON SQ, PHILADELPHIA, PA 19106
SN 0002-9173
J9 AM J CLIN PATHOL
JI Am. J. Clin. Pathol.
PD MAY
PY 1988
VL 89
IS 5
BP 687
EP 693
DI 10.1093/ajcp/89.5.687
PG 7
WC Pathology
WE Science Citation Index Expanded (SCI-EXPANDED)
SC Pathology
GA N2426
UT WOS:A1988N242600021
PM 3128948
DA 2022-10-25
ER

PT J
AU LEE, KO
   GUAN, R
   EE, B
   CHEAH, JS
AF LEE, KO
   GUAN, R
   EE, B
   CHEAH, JS
TI THYROTOXICOSIS, MYASTHENIA-GRAVIS AND PERIODIC PARALYSIS IN A CHINESE
   MAN
SO POSTGRADUATE MEDICAL JOURNAL
LA English
DT Article
RP LEE, KO (corresponding author), UNIV SINGAPORE,SINGAPORE GEN HOSP,SINGAPORE 0316,SINGAPORE.
RI Lee, Kok-Onn/E-9874-2011
OI Lee, Kok-Onn/0000-0002-3040-1185
CR CHEAH JS, 1978, 6TH P AS OC C END SI, V1, P282
   DRACHMAN DB, 1962, NEW ENGL J MED, V266, P330, DOI 10.1056/NEJM196202152660703
   GAELEN LH, 1968, ARCH NEUROL-CHICAGO, V18, P107, DOI 10.1001/archneur.1968.00470310121011
   GARLEPP MJ, 1982, P D PEN HLA 82 WORKS, P259
   MCFADZEAN AJ, 1967, BMJ-BRIT MED J, V1, P451, DOI 10.1136/bmj.1.5538.451
   OKIHIRO MM, 1966, AM J MED, V198, P949
   SIMPSON JA, 1968, RES MUSCULAR DYSTROP, P31
   YEO PPB, 1978, BRIT MED J, V2, P930, DOI 10.1136/bmj.2.6142.930
NR 8
TC 3
Z9 3
U1 0
U2 0
PU BRITISH MED JOURNAL PUBL GROUP
PI LONDON
PA BRITISH MED ASSOC HOUSE, TAVISTOCK SQUARE, LONDON, ENGLAND WC1H 9JR
SN 0032-5473
J9 POSTGRAD MED J
JI Postgrad. Med. J.
PY 1985
VL 61
IS 711
BP 49
EP 50
DI 10.1136/pgmj.61.711.49
PG 2
WC Medicine, General & Internal
WE Science Citation Index Expanded (SCI-EXPANDED)
SC General & Internal Medicine
GA AEQ05
UT WOS:A1985AEQ0500015
PM 3991405
OA Green Published, Green Submitted, Bronze
DA 2022-10-25
ER

PT J
AU BRAY, JJ
   DRACHMAN, DB
AF BRAY, JJ
   DRACHMAN, DB
TI BINDING AFFINITIES OF ANTI-ACETYLCHOLINE RECEPTOR AUTOANTIBODIES IN
   MYASTHENIA-GRAVIS
SO JOURNAL OF IMMUNOLOGY
LA English
DT Article
C1 JOHNS HOPKINS UNIV,SCH MED,DEPT NEUROL,NEUROMUSCULAR LAB,BALTIMORE,MD 21205.
FU NICHD NIH HHS [5 RO1 HD04817] Funding Source: Medline; NINDS NIH HHS [5
   PO1 NS10920] Funding Source: Medline; EUNICE KENNEDY SHRIVER NATIONAL
   INSTITUTE OF CHILD HEALTH &HUMAN DEVELOPMENT [R01HD004817] Funding
   Source: NIH RePORTER
CR ADKINSON NF, 1979, J IMMUNOL, V122, P965
   ALMON RR, 1974, SCIENCE, V186, P55, DOI 10.1126/science.186.4158.55
   APPEL SH, 1975, NEW ENGL J MED, V293, P760, DOI 10.1056/NEJM197510092931508
   APPEL SH, 1977, P NATL ACAD SCI USA, V74, P2130, DOI 10.1073/pnas.74.5.2130
   BENDER AN, 1975, LANCET, V1, P607
   DAU PC, 1977, NEW ENGL J MED, V297, P1134, DOI 10.1056/NEJM197711242972102
   DRACHMAN DB, 1978, NEW ENGL J MED, V298, P136, DOI 10.1056/NEJM197801192980305
   DRACHMAN DB, ANN NY ACAD SCI
   ELDEFRAWI ME, 1973, ARCH BIOCHEM BIOPHYS, V159, P362, DOI 10.1016/0003-9861(73)90462-1
   FAMBROUGH DM, 1973, SCIENCE, V182, P293, DOI 10.1126/science.182.4109.293
   GLEICH GJ, 1969, IMMUNOCHEMISTRY, V6, P85, DOI 10.1016/0019-2791(69)90181-5
   GREENWOOD FC, 1963, BIOCHEM J, V89, P114, DOI 10.1042/bj0890114
   HEINEMANN S, 1977, P NATL ACAD SCI USA, V74, P3090, DOI 10.1073/pnas.74.7.3090
   KAO I, 1977, SCIENCE, V196, P527, DOI 10.1126/science.850793
   Karush F, 1978, IMMUNOGLOBULINS, P85
   LEE CY, 1972, ANNU REV PHARMACOLOG, V12, P265, DOI 10.1146/annurev.pa.12.040172.001405
   LEFVERT AK, 1981, J NEUROIMMUNOL, V1, P125, DOI 10.1016/0165-5728(81)90015-1
   LINDSTROM J, 1977, CLIN IMMUNOL IMMUNOP, V7, P36, DOI 10.1016/0090-1229(77)90027-7
   LINDSTROM JM, 1976, NEUROLOGY, V26, P1054, DOI 10.1212/WNL.26.11.1054
   LINDSTROM JM, 1978, NEUROLOGY, V28, P130, DOI 10.1212/WNL.28.2.130
   LOWRY OH, 1951, J BIOL CHEM, V193, P265
   MITTAG T, 1976, NEW ENGL J MED, V294, P691, DOI 10.1056/NEJM197603252941303
   MONNIER VM, 1977, CLIN EXP IMMUNOL, V29, P16
   ROSES AD, 1981, NEUROLOGY, V31, P220, DOI 10.1212/WNL.31.2.220
   SISKIND GW, 1968, J EXP MED, V127, P55, DOI 10.1084/jem.127.1.55
   STEWARD MW, 1978, HDB EXPT IMMUNOLOGY
   TOYKA KV, 1975, SCIENCE, V190, P397, DOI 10.1126/science.1179220
   TOYKA KV, 1977, NEW ENGL J MED, V296, P125, DOI 10.1056/NEJM197701202960301
   VINCENT A, 1980, PHYSIOL REV, V60, P756, DOI 10.1152/physrev.1980.60.3.756
   VINCENT A, 1980, J NEUROL NEUROSUR PS, V43, P590, DOI 10.1136/jnnp.43.7.590
NR 30
TC 39
Z9 39
U1 0
U2 0
PU AMER ASSOC IMMUNOLOGISTS
PI BETHESDA
PA 9650 ROCKVILLE PIKE, BETHESDA, MD 20814
SN 0022-1767
J9 J IMMUNOL
JI J. Immunol.
PY 1982
VL 128
IS 1
BP 105
EP 110
PG 6
WC Immunology
WE Science Citation Index Expanded (SCI-EXPANDED)
SC Immunology
GA MW874
UT WOS:A1982MW87400019
PM 7054275
DA 2022-10-25
ER

PT J
AU FAWCETT, PRW
   MCLACHLAN, SM
   NICHOLSON, LVB
   ARGOV, Z
   MASTAGLIA, FL
AF FAWCETT, PRW
   MCLACHLAN, SM
   NICHOLSON, LVB
   ARGOV, Z
   MASTAGLIA, FL
TI D-PENICILLAMINE-ASSOCIATED MYASTHENIA-GRAVIS - IMMUNOLOGICAL AND
   ELECTRO-PHYSIOLOGICAL STUDIES
SO MUSCLE & NERVE
LA English
DT Article
C1 UNIV NEWCASTLE UPON TYNE,DEPT MED,NEWCASTLE TYNE NE1 7RU,TYNE & WEAR,ENGLAND.
RP FAWCETT, PRW (corresponding author), NEWCASTLE GEN HOSP,REG NEUROL CTR,MUSCULAR DYSTROPHY GRP RES LABS,NEWCASTLE TYNE NE4 6BE,TYNE & WEAR,ENGLAND.
CR ALDRICH MS, 1979, MUSCLE NERVE, V2, P180, DOI 10.1002/mus.880020305
   BALINT G, 1975, SCAND J RHEUMATOL S, V8, P12
   BEVER C, 1981, NEUROLOGY, V31, P84
   BLUESTONE R, 1973, ANN RHEUM DIS, V32, P50, DOI 10.1136/ard.32.1.50
   BOYUM A, 1976, SCAND J IMMUNOL   S5, V5, P9
   BUCKNALL RC, 1977, P ROY SOC MED, V70, P114, DOI 10.1177/00359157770700S335
   CZLONKOWSKA A, 1975, BMJ-BRIT MED J, V2, P726, DOI 10.1136/bmj.2.5973.726-a
   DIXON JS, 1980, ANN RHEUM DIS, V39, P301, DOI 10.1136/ard.39.4.301
   EKSTEDT J, 1973, NEW DEVELOPMENTS ELE, V1, P89
   GITLIN D, 1966, ANNU REV MED, V17, P1, DOI 10.1146/annurev.me.17.020166.000245
   JAFFE IA, 1963, ANN RHEUM DIS, V22, P71, DOI 10.1136/ard.22.2.71
   KEIGHTLEY RG, 1976, J IMMUNOL, V117, P1538
   LINDSTROM J, 1977, CLIN IMMUNOL IMMUNOP, V7, P36, DOI 10.1016/0090-1229(77)90027-7
   LIPSKY PE, 1980, J CLIN INVEST, V65, P1069, DOI 10.1172/JCI109759
   LIPSKY PE, 1978, J IMMUNOL, V120, P1006
   MACH PS, 1980, CR ACAD SCI D NAT, V290, P575
   MARBROOK J, 1967, LANCET, V2, P1279
   MASTERS CL, 1977, AM J MED, V63, P689, DOI 10.1016/0002-9343(77)90153-X
   MCLACHLAN SM, 1981, J CLIN LAB IMMUNOL, V5, P137
   MCLACHLAN SM, 1978, J CLIN LAB IMMUNOL, V1, P45
   MCLACHLAN SM, 1978, J IMMUNOL METHODS, V21, P211, DOI 10.1016/0022-1759(78)90147-3
   MERRYMAN P, 1978, P SOC EXP BIOL MED, V157, P155
   NEWSOMDAVIS J, 1978, NEUROLOGY, V28, P266, DOI 10.1212/WNL.28.3.266
   ROOM G, 1979, SCAND J RHEUMATOL  S, V28, P47
   RUSSELL AS, 1978, NEUROLOGY, V28, P847, DOI 10.1212/WNL.28.8.847
   Stalberg E, 1979, SINGLE FIBRE ELECTRO
   VINCENT A, 1978, LANCET, V1, P1254
   ZUCKNER J, 1970, ARTHRITIS RHEUM-US, V13, P131, DOI 10.1002/art.1780130205
NR 28
TC 9
Z9 9
U1 0
U2 0
PU JOHN WILEY & SONS INC
PI NEW YORK
PA 605 THIRD AVE, NEW YORK, NY 10158-0012
SN 0148-639X
J9 MUSCLE NERVE
JI Muscle Nerve
PY 1982
VL 5
IS 4
BP 328
EP 334
DI 10.1002/mus.880050409
PG 7
WC Clinical Neurology; Neurosciences
WE Science Citation Index Expanded (SCI-EXPANDED)
SC Neurosciences & Neurology
GA NS752
UT WOS:A1982NS75200008
PM 7099199
DA 2022-10-25
ER

PT J
AU LANDI, G
   GALLI, M
   CIBODDO, G
   COLOMBO, G
   SCARLATO, G
AF LANDI, G
   GALLI, M
   CIBODDO, G
   COLOMBO, G
   SCARLATO, G
TI LYMPHOCYTE SUB-POPULATIONS AND SURFACE-MEMBRANE IMMUNOGLOBULINS IN
   MYASTHENIA-GRAVIS
SO JOURNAL OF NEUROLOGY NEUROSURGERY AND PSYCHIATRY
LA English
DT Article
C1 STATE UNIV MILAN,OSPED POLICLIN,NEUROL CLIN 4,I-20100 MILAN,ITALY.
RP LANDI, G (corresponding author), STATE UNIV MILAN,OSPED POLICLIN,NEUROL CLIN 2,I-20100 MILAN,ITALY.
RI GALLI, MASSIMO/L-7282-2017
OI GALLI, MASSIMO/0000-0001-8887-6215
CR AARLI JA, 1979, J NEUROL NEUROSUR PS, V42, P29, DOI 10.1136/jnnp.42.1.29
   ABDOU NI, 1974, NEW ENGL J MED, V291, P1271, DOI 10.1056/NEJM197412122912403
   ABRAMSKY O, 1975, CLIN EXP IMMUNOL, V19, P11
   AISENBERG AC, 1972, NEW ENGL J MED, V287, P272, DOI 10.1056/NEJM197208102870603
   AIUTI F, 1975, CLIN IMMUNOL IMMUNOP, V3, P584, DOI 10.1016/0090-1229(75)90083-5
   BIBERFELD G, 1976, SCAND J IMMUNOL, V5, P87, DOI 10.1111/j.1365-3083.1976.tb02995.x
   BOYUM A, 1968, SCAND J CLIN LAB INV, VS 21, P77
   COMPSTON DAS, 1980, BRAIN, V103, P579, DOI 10.1093/brain/103.3.579
   DAWKINS RL, 1975, CLIN EXP IMMUNOL, V21, P185
   DRACHMAN DB, 1978, NEW ENGL J MED, V298, P136, DOI 10.1056/NEJM197801192980305
   FAHEY JL, 1973, HDB EXPT IMMUNOLOGY
   FELTKAMP TE, 1974, BMJ-BRIT MED J, V1, P131, DOI 10.1136/bmj.1.5899.131
   FRITZE D, 1974, LANCET, V1, P240
   HUANG SW, 1977, J NEUROL NEUROSUR PS, V40, P1053, DOI 10.1136/jnnp.40.11.1053
   KALDEN JR, 1976, ANN NY ACAD SCI, V274, P421, DOI 10.1111/j.1749-6632.1976.tb47703.x
   KOZINER B, 1976, ANN NY ACAD SCI, V274, P411, DOI 10.1111/j.1749-6632.1976.tb47702.x
   LINDSTROM JM, 1976, NEUROLOGY, V26, P1054, DOI 10.1212/WNL.26.11.1054
   LISAK RP, 1976, ANN NY ACAD SCI, V274, P402, DOI 10.1111/j.1749-6632.1976.tb47701.x
   LOOR F, 1972, EUR J IMMUNOL, V2, P203, DOI 10.1002/eji.1830020304
   MESSNER RP, 1975, ARTHRITIS RHEUM, V18, P201, DOI 10.1002/art.1780180302
   OPELZ G, 1978, ARCH NEUROL-CHICAGO, V35, P413, DOI 10.1001/archneur.1978.00500310015003
   PATRICK J, 1973, SCIENCE, V180, P871, DOI 10.1126/science.180.4088.871
   PREUDHOMME JL, 1972, BLOOD-J HEMATOL, V40, P777, DOI 10.1182/blood.V40.6.777.777
   RICHMAN DP, 1976, N ENGL J MED, V294, P696
   RUSSO L, 1977, NEUROLOGY, V27, P642, DOI 10.1212/WNL.27.7.642
   SAGAR HJ, 1980, J NEUROL NEUROSUR PS, V43, P971, DOI 10.1136/jnnp.43.11.971
   SCADDING GK, 1979, CLIN EXP IMMUNOL, V36, P205
   SHIRAI T, 1976, CLIN EXP IMMUNOL, V26, P118
   Simpson JA, 1960, SCOT MED J, V5, P419, DOI [DOI 10.1177/003693306000501001, 10.1177/003693306000501001]
   TOYKA KV, 1977, NEW ENGL J MED, V296, P125, DOI 10.1056/NEJM197701202960301
   WINFIELD JB, 1975, CLIN EXP IMMUNOL, V19, P399
NR 31
TC 1
Z9 1
U1 0
U2 1
PU BRITISH MED JOURNAL PUBL GROUP
PI LONDON
PA BRITISH MED ASSOC HOUSE, TAVISTOCK SQUARE, LONDON, ENGLAND WC1H 9JR
SN 0022-3050
J9 J NEUROL NEUROSUR PS
JI J. Neurol. Neurosurg. Psychiatry
PY 1982
VL 45
IS 2
BP 158
EP 161
DI 10.1136/jnnp.45.2.158
PG 4
WC Clinical Neurology; Psychiatry; Surgery
WE Science Citation Index Expanded (SCI-EXPANDED)
SC Neurosciences & Neurology; Psychiatry; Surgery
GA NJ275
UT WOS:A1982NJ27500012
PM 7040605
OA Bronze, Green Published
DA 2022-10-25
ER

PT J
AU WEKERLE, H
   HOHLFELD, R
   KETELSEN, UP
   KALDEN, JR
   KALIES, I
AF WEKERLE, H
   HOHLFELD, R
   KETELSEN, UP
   KALDEN, JR
   KALIES, I
TI THYMIC MYOGENESIS, LYMPHOCYTES-T AND THE PATHOGENESIS OF
   MYASTHENIA-GRAVIS
SO ANNALS OF THE NEW YORK ACADEMY OF SCIENCES
LA English
DT Article
C1 UNIV FREIBURG,KINDERKLIN,D-7800 FREIBURG,FED REP GER.
   UNIV ERLANGEN NURNBERG,INST KLIN IMMUNOL,D-8520 ERLANGEN,FED REP GER.
   HANOVER UNIV MED,ZENTRUM BIOCHEM,D-3000 HANOVER,FED REP GER.
RP WEKERLE, H (corresponding author), MAX PLANCK INST IMMUNBIOL,D-7800 FREIBURG,FED REP GER.
CR ABRAMSKY O, 1975, CLIN EXP IMMUNOL, V19, P11
   ALLISON AC, 1971, LANCET, V2, P135
   BENNUN A, 1981, EUR J IMMUNOL, V11, P195, DOI 10.1002/eji.1830110307
   BENNUN A, 1981, NATURE, V292, P60, DOI 10.1038/292060a0
   BURNET FM, 1959, CLONAL SELECTION THE
   CHRISTADOSS P, 1979, J IMMUNOL, V123, P2540
   CONTITRONCONI BM, 1979, NEUROLOGY, V29, P496, DOI 10.1212/WNL.29.4.496
   DAU PC, 1977, NEW ENGL J MED, V297, P1134, DOI 10.1056/NEJM197711242972102
   DRENCKHAHN D, 1979, VIRCHOWS ARCH B, V32, P33
   ENGEL AG, 1979, NEUROLOGY, V29, P179, DOI 10.1212/WNL.29.2.179
   ENGEL AG, 1977, MAYO CLIN PROC, V52, P267
   ENGEL WK, 1977, LANCET, V1, P1310
   FELTKAMP TE, 1974, BMJ-BRIT MED J, V1, P131, DOI 10.1136/bmj.1.5899.131
   FISCHBACH GD, 1973, DEV BIOL, V31, P147, DOI 10.1016/0012-1606(73)90326-6
   FUCHS S, 1976, NATURE, V263, P329, DOI 10.1038/263329a0
   FUCHS S, 1980, NATURE, V287, P162, DOI 10.1038/287162a0
   GALLI M, 1980, J NEUROL SCI, V45, P103, DOI 10.1016/S0022-510X(80)80011-6
   GOLDSTEIN AL, 1977, THYMOSIN ALPHA ISOLA
   GOULON M, 1980, ANN MED INTERNE, V131, P9
   HOHLFELD R, 1981, J IMMUNOL, V126, P1355
   HONG R, 1976, LANCET, V2, P1270
   JERNE N K, 1971, European Journal of Immunology, V1, P1, DOI 10.1002/eji.1830010102
   KALIES I, 1979, KLIN WOCHENSCHR, V57, P875, DOI 10.1007/BF01477026
   KAO I, 1977, SCIENCE, V195, P74, DOI 10.1126/science.831257
   KETELSEN UP, 1976, DIFFERENTIATION, V5, P185, DOI 10.1111/j.1432-0436.1976.tb00913.x
   KUNTZ MM, 1976, J EXP MED, V143, P1042, DOI 10.1084/jem.143.5.1042
   LENNON VA, 1980, NATURE, V285, P238, DOI 10.1038/285238a0
   LENNON VA, 1976, ANN NY ACAD SCI, V274, P283, DOI 10.1111/j.1749-6632.1976.tb47693.x
   MILLER RG, 1969, J CELL PHYSIOL, V73, P191, DOI 10.1002/jcp.1040730305
   MOLLER G, 1980, IMMUNOL REV, P51
   NAMBA T, 1978, MEDICINE, V57, P411, DOI 10.1097/00005792-197809000-00002
   NEWSOMDAVIS J, 1978, NEUROLOGY, V28, P266, DOI 10.1212/WNL.28.3.266
   NULL JA, 1977, AM J CLIN PATHOL, V67, P521
   OPELZ G, 1975, J EXP MED, V142, P1327, DOI 10.1084/jem.142.5.1327
   PATRICK J, 1973, SCIENCE, V180, P871, DOI 10.1126/science.180.4088.871
   PRIVES J, 1976, CELL, V7, P543, DOI 10.1016/0092-8674(76)90204-X
   RASH JE, 1976, P NATL ACAD SCI USA, V73, P4584, DOI 10.1073/pnas.73.12.4584
   RAVIOLA E, 1972, J EXP MED, V136, P466, DOI 10.1084/jem.136.3.466
   REINTGEN D, 1978, ARCH PATHOL LAB MED, V102, P463
   RICHMAN DP, 1979, NEUROLOGY, V29, P291, DOI 10.1212/WNL.29.3.291
   RICHMAN DP, 1980, NATURE, V286, P738, DOI 10.1038/286738a0
   ROSENTHA.AS, 1973, J EXP MED, V138, P1194, DOI 10.1084/jem.138.5.1194
   RUSSELL DS, 1953, J PATHOL BACTERIOL, V65, P279, DOI 10.1002/path.1700650202
   SEYBOLD ME, 1978, BRIT MED J, V2, P1051, DOI 10.1136/bmj.2.6144.1051
   Simpson JA, 1960, SCOT MED J, V5, P419, DOI [DOI 10.1177/003693306000501001, 10.1177/003693306000501001]
   SOMER H, 1979, NEUROLOGY, V29, P842, DOI 10.1212/WNL.29.6.842
   STRAUSS AJL, 1968, LANCET, V1, P1126
   STUTMAN O, 1978, IMMUNOL REV, V42, P138, DOI 10.1111/j.1600-065X.1978.tb00261.x
   SYTKOWSKI AJ, 1973, P NATL ACAD SCI USA, V70, P270, DOI 10.1073/pnas.70.1.270
   TARRABHAZDI R, 1975, J EXP MED, V142, P785, DOI 10.1084/jem.142.3.785
   TOYKA KV, 1975, SCIENCE, V190, P397, DOI 10.1126/science.1179220
   TURNER DC, 1978, DIFFERENTIATION, V10, P81, DOI 10.1111/j.1432-0436.1978.tb00949.x
   TZARTOS SJ, 1980, P NATL ACAD SCI-BIOL, V77, P755, DOI 10.1073/pnas.77.2.755
   VANDERGELD H, 1964, P SOC EXP BIOL MED, V115, P782
   VINCENT A, 1979, LANCET, V1, P441
   VINCENT A, 1978, LANCET, V1, P305
   WEIGLE WO, 1971, CLIN EXP IMMUNOL, V9, P437
   WEKERLE H, 1973, EUR J IMMUNOL, V3, P745, DOI 10.1002/eji.1830031202
   WEKERLE H, 1978, EUR J IMMUNOL, V8, P579, DOI 10.1002/eji.1830080808
   WEKERLE H, 1975, NATURE, V256, P493, DOI 10.1038/256493a0
   WEKERLE H, 1977, LANCET, V1, P678
   WEKERLE H, 1978, J EXP MED, V147, P233, DOI 10.1084/jem.147.1.233
   WEKERLE H, 1979, INTERNIST, V20, P459
   WEKERLE H, 1977, NATURE, V267, P357, DOI 10.1038/267357a0
   WEKERLE H, 1978, GENETIC CONTROL AUTO, P413
   WHITE RAH, 1978, J EXP MED, V148, P664, DOI 10.1084/jem.148.3.664
   WILLIAMS AF, 1977, CELL, V12, P663, DOI 10.1016/0092-8674(77)90266-5
   YAFFE D, 1971, EXP CELL RES, V66, P33, DOI 10.1016/S0014-4827(71)80008-3
   YUASA T, 1980, ANN NEUROL, V7, P591, DOI 10.1002/ana.410070617
   ZINKERNAGEL RM, 1978, IMMUNOL REV, V42, P224, DOI 10.1111/j.1600-065X.1978.tb00264.x
NR 70
TC 83
Z9 83
U1 0
U2 1
PU NEW YORK ACAD SCIENCES
PI NEW YORK
PA 2 E 63RD ST, NEW YORK, NY 10021
SN 0077-8923
J9 ANN NY ACAD SCI
JI Ann.NY Acad.Sci.
PY 1981
VL 377
IS DEC
BP 455
EP 476
DI 10.1111/j.1749-6632.1981.tb33753.x
PG 22
WC Multidisciplinary Sciences
WE Science Citation Index Expanded (SCI-EXPANDED)
SC Science & Technology - Other Topics
GA NE127
UT WOS:A1981NE12700034
PM 6978664
DA 2022-10-25
ER

PT J
AU BUCKINGHAM, JM
   HOWARD, FM
   BERNATZ, PE
   PAYNE, WS
   HARRISON, EG
   OBRIEN, PC
   WEILAND, LH
AF BUCKINGHAM, JM
   HOWARD, FM
   BERNATZ, PE
   PAYNE, WS
   HARRISON, EG
   OBRIEN, PC
   WEILAND, LH
TI VALUE OF THYMECTOMY IN MYASTHENIA-GRAVIS - COMPUTER-ASSISTED MATCHED
   STUDY
SO ANNALS OF SURGERY
LA English
DT Article
C1 MAYO CLIN & MAYO FDN,PUBLICATIONS SECT,ROCHESTER,MN 55901.
   MAYO CLIN & MAYO FDN,ROCHESTER,MN 55901.
CR ALPERT LI, 1971, ARCH PATHOL, V91, P55
   Blalock A, 1939, ANN SURG, V110, P544, DOI 10.1097/00000658-193910000-00005
   CLAGETT OT, 1947, J THORAC SURG, V16, P62
   EATON CM, 1955, AM J MED, V19, P703
   EATON LM, 1950, JAMA-J AM MED ASSOC, V142, P963, DOI 10.1001/jama.1950.02910310007002
   EDWARDS FR, 1972, THORAX, V27, P513, DOI 10.1136/thx.27.5.513
   GENKINS G, 1975, AM J MED, V58, P517, DOI 10.1016/0002-9343(75)90125-4
   KEYNES G, 1946, BRIT J SURG, V33, P201, DOI 10.1002/bjs.18003313102
   KEYNES G, 1949, Br Med J, V2, P611
   LENNON VA, 1975, J EXP MED, V141, P1365, DOI 10.1084/jem.141.6.1365
   MACKAY IR, 1968, AUSTRALAS ANN MED, V17, P1
   MITTAG T, 1976, NEW ENGL J MED, V294, P691, DOI 10.1056/NEJM197603252941303
   PERLO VP, 1966, NEUROLOGY, V16, P431, DOI 10.1212/WNL.16.5.431
   SEYBOLD ME, 1971, ARCH NEUROL-CHICAGO, V25, P385, DOI 10.1001/archneur.1971.00490050019001
   SIMPSON JA, 1958, BRAIN, V81, P112, DOI 10.1093/brain/81.1.112
   Weigert C., 1901, NEUROL CENT, V20, P597
NR 16
TC 237
Z9 244
U1 0
U2 4
PU LIPPINCOTT-RAVEN PUBL
PI PHILADELPHIA
PA 227 EAST WASHINGTON SQ, PHILADELPHIA, PA 19106
SN 0003-4932
J9 ANN SURG
JI Ann. Surg.
PY 1976
VL 184
IS 4
BP 453
EP 458
DI 10.1097/00000658-197610000-00008
PG 6
WC Surgery
WE Science Citation Index Expanded (SCI-EXPANDED)
SC Surgery
GA CH149
UT WOS:A1976CH14900009
PM 1015890
OA Green Published
DA 2022-10-25
ER

PT J
AU Podciechowski, L
   Brocka-Nitecka, U
   Dabrowska, K
   Bielak, A
   Hadacz, B
   Wilczynski, J
AF Podciechowski, L
   Brocka-Nitecka, U
   Dabrowska, K
   Bielak, A
   Hadacz, B
   Wilczynski, J
TI Pregnancy complicated by Myasthenia gravis - Twelve years experience
SO NEUROENDOCRINOLOGY LETTERS
LA English
DT Article
DE pregnancy; Myasthenia gravis; transient neonatal myasthenia gravis;
   twins; mode of delivery
ID NEONATAL MYASTHENIA; CONGENITAL ARTHROGRYPOSIS; ASYMPTOMATIC MOTHER;
   ANTIBODIES; DISORDERS; INFANTS; UPDATE
AB OBJECTIVE: The aim of the study was to evaluate the effect of Myasthenia gravis (MG) on the course of pregnancy, labor and delivery, and the condition of neonate.
   DESIGN AND SETTINGS: Retrospective chart review of pregnant patients with MG hospitalized in tertiary care center over 12 year period was performed. Course of MG before and during pregnancy, mode of delivery, and condition of the newborn were analyzed.
   RESULTS: There was 42 913 deliveries in the Polish Mother's Research Institute in Lodz during analyzed period. Thirteen patients with MG were identified, giving the incidence of 3110 000 live births. Mean age of the patients was 28 years, range 18-36 years. Average time since diagnosis was 9 years. Eleven women with MG delivered at term (one twin pregnancy), and two babies were born prematurely. In seven patients pregnancy was ended via normal spontaneous vaginal delivery (NSVD), one was forceps extraction, four patients had elective Cesarean Section (CS), and two had emergency CS. Indications for CS were purely obstetrical. Spontaneous vaginal deliveries were speedy. None of the patients had exacerbation of MG during current pregnancy. Mean birth weight of the newborns was 3014,3 g, range 1730 g to 3700 g. Mean Apgar score was 8,7 at 1 minute and 8,9 at 5 minutes. Only one neonate (second twin) developed Transient Neonatal Myasthenia Gravis (TNMG).
   CONCLUSIONS: Myasthenia gravis did not have significant effect on the course of pregnancy or mode of delivery. In the twin pregnancies it is possible that only one twin will present with the symptoms of TNMG.
C1 Polish Mothers Res Inst Lodz, Dept Fetal Maternal Med & Gynecol, PL-93338 Lodz, Poland.
   Polish Mothers Res Inst Lodz, Dept Obstet & Gynecol, PL-93338 Lodz, Poland.
   Polish Mothers Res Inst Lodz, Dept Neonatol, PL-93338 Lodz, Poland.
   Med Univ Lodz, PL-90131 Lodz, Poland.
RP Podciechowski, L (corresponding author), Polish Mothers Res Inst Lodz, Dept Fetal Maternal Med & Gynecol, Rzgowska St 281-289, PL-93338 Lodz, Poland.
EM lechpodciech@go2.pl
CR Al-Shekhlee A, 2001, NEUROLOGY, V56, P1606, DOI 10.1212/WNL.56.11.1606
   BARNES PRJ, 1995, NEUROMUSCULAR DISORD, V5, P59, DOI 10.1016/0960-8966(94)E0029-8
   BARTOCCIONI E, 1986, J NEUROIMMUNOL, V12, P155, DOI 10.1016/0165-5728(86)90028-7
   Batocchi AP, 1999, NEUROLOGY, V52, P447, DOI 10.1212/WNL.52.3.447
   BHETTAY EM, 1992, CLIN EXP RHEUMATOL, V10, P499
   Burke M E, 1993, J Perinat Neonatal Nurs, V7, P11
   CARR SR, 1991, OBSTET GYNECOL, V78, P485
   CATANZARITE VA, 1984, OBSTET GYNECOL, V64, P819
   Chabert L, 2004, ANN FR ANESTH, V23, P459, DOI 10.1016/j.annfar.2004.01.014
   Daskalakis GJ, 2000, EUR J OBSTET GYN R B, V89, P201, DOI 10.1016/S0301-2115(99)00197-9
   Djelmis J, 2002, EUR J OBSTET GYN R B, V104, P21, DOI 10.1016/S0301-2115(02)00051-9
   DONALDSON JO, 1981, AM J DIS CHILD, V135, P222, DOI 10.1001/archpedi.1981.02130270014006
   ELIAS SB, 1979, ANN NEUROL, V6, P72, DOI 10.1002/ana.410060119
   EYMARD B, 1989, REV NEUROL, V145, P696
   HECKMATT JZ, 1987, J CHILD NEUROL, V2, P63, DOI 10.1177/088307388700200112
   Licht C, 2002, NERVENARZT, V73, P774, DOI 10.1007/s00115-002-1344-x
   MITCHELL PJ, 1992, OBSTET GYNECOL, V80, P178
   NAMBA T, 1970, PEDIATRICS, V45, P488
   PAPAZIAN O, 1992, J CHILD NEUROL, V7, P135, DOI 10.1177/088307389200700202
   Picone O, 2003, J Gynecol Obstet Biol Reprod (Paris), V32, P654
   Plauche W C, 1983, Clin Obstet Gynecol, V26, P592, DOI 10.1097/00003081-198309000-00010
   PLAUCHE WC, 1991, CLIN OBSTET GYNECOL, V34, P82, DOI 10.1097/00003081-199103000-00012
   Polizzi A, 2000, TERATOLOGY, V62, P332, DOI 10.1002/1096-9926(200011)62:5<332::AID-TERA7>3.0.CO;2-E
   Polizzi A, 2001, NEUROLOGY, V56, P1606
   Scott J S, 1977, Prog Allergy, V23, P321, DOI 10.1159/000314246
   Sisman J, 2004, Indian Pediatr, V41, P938
   Stafford IP, 2005, CLIN OBSTET GYNECOL, V48, P48, DOI 10.1097/01.grf.0000153206.85996.07
   Tellez-Zenteno JF, 2004, BMC MUSCULOSKEL DIS, V5, DOI 10.1186/1471-2474-5-42
   Thanvi BR, 2004, POSTGRAD MED J, V80, P690, DOI 10.1136/pgmj.2004.018903
   TRANCHANT C, 1991, REV NEUROL, V147, P63
   TZARTOS SJ, 1990, CLIN EXP IMMUNOL, V80, P376
   Uncu G., 1995, Clinical and Experimental Obstetrics and Gynecology, V22, P145
   VAGUE J, 1962, Mars Med, V99, P556
   Varadi Valeria, 1995, Orvosi Hetilap, V136, P401
   VERSPYCK E, 1993, PRENATAL DIAG, V13, P539, DOI 10.1002/pd.1970130618
   Vincent A, 2003, ANN NY ACAD SCI, V998, P324, DOI 10.1196/annals.1254.036
   Vincent A, 2000, EUR J BIOCHEM, V267, P6717, DOI 10.1046/j.1432-1327.2000.01785.x
   WOLFE LK, 1988, SOUTHERN MED J, V81, P1334
NR 38
TC 4
Z9 4
U1 0
U2 3
PU MAGHIRA & MAAS PUBLICATIONS
PI MUNSBACH
PA MAGHIRA & MAAS S A R L, 6C, RUE GABRIEL LIPPMANN, L-5365 MUNSBACH,
   LUXEMBOURG
SN 0172-780X
J9 NEUROENDOCRINOL LETT
JI Neuroendocrinol. Lett.
PD OCT
PY 2005
VL 26
IS 5
BP 603
EP 608
PG 6
WC Endocrinology & Metabolism; Neurosciences
WE Science Citation Index Expanded (SCI-EXPANDED)
SC Endocrinology & Metabolism; Neurosciences & Neurology
GA 002LG
UT WOS:000234612300028
PM 16264394
DA 2022-10-25
ER

PT J
AU LUNDH, H
   NILSSON, O
   ROSEN, I
AF LUNDH, H
   NILSSON, O
   ROSEN, I
TI IMPROVEMENT IN NEUROMUSCULAR-TRANSMISSION IN MYASTHENIA-GRAVIS BY
   3,4-DIAMINOPYRIDINE
SO EUROPEAN ARCHIVES OF PSYCHIATRY AND CLINICAL NEUROSCIENCE
LA English
DT Article
C1 UNIV LUND HOSP,DEPT CLIN NEUROPHYSIOL,S-22185 LUND,SWEDEN.
   UNIV LUND HOSP,DEPT NEUROL,S-22185 LUND,SWEDEN.
CR CULLCANDY SG, 1979, J PHYSIOL-LONDON, V287, P247, DOI 10.1113/jphysiol.1979.sp012657
   CULLCANDY SG, 1980, J PHYSIOL-LONDON, V299, P621, DOI 10.1113/jphysiol.1980.sp013145
   GROB D, 1979, ANN NY ACAD SCI, V274
   HANNERZ J, 1974, ACTA PHYSIOL SCAND, V91, P374, DOI 10.1111/j.1748-1716.1974.tb05692.x
   KIM YI, 1980, MUSCLE NERVE, V3, P112, DOI 10.1002/mus.880030203
   LECHAT P, 1968, ANN PHARM FR, V26, P345
   LUNDH H, 1977, J NEUROL SCI, V32, P29, DOI 10.1016/0022-510X(77)90037-5
   LUNDH H, 1979, J NEUROL NEUROSUR PS, V42, P171, DOI 10.1136/jnnp.42.2.171
   LUNDH H, 1978, BRAIN RES, V153, P307, DOI 10.1016/0006-8993(78)90409-2
   LUNDH H, 1977, J NEUROL NEUROSUR PS, V40, P1109, DOI 10.1136/jnnp.40.11.1109
   LUNDH H, 1983, J NEUROL NEUROSUR PS, V46, P684, DOI 10.1136/jnnp.46.7.684
   LUNDH H, 1984, NEUROLOGY
   MATELL G, 1967, Opuscula Medica, V12, P99
   MILLER RD, 1979, ANESTHESIOLOGY, V50, P416, DOI 10.1097/00000542-197905000-00008
   MOLGO J, 1980, EUR J PHARMACOL, V61, P25, DOI 10.1016/0014-2999(80)90378-7
   SANDERS DB, 1980, J NEUROL NEUROSUR PS, V43, P978, DOI 10.1136/jnnp.43.11.978
NR 16
TC 24
Z9 27
U1 0
U2 0
PU SPRINGER VERLAG
PI NEW YORK
PA 175 FIFTH AVE, NEW YORK, NY 10010
SN 0940-1334
J9 EUR ARCH PSY CLIN N
JI Eur. Arch. Psych. Clin. Neurosci.
PY 1985
VL 234
IS 6
BP 374
EP 377
DI 10.1007/BF00386054
PG 4
WC Clinical Neurology; Psychiatry
WE Science Citation Index Expanded (SCI-EXPANDED)
SC Neurosciences & Neurology; Psychiatry
GA AKU56
UT WOS:A1985AKU5600004
PM 2992990
DA 2022-10-25
ER

PT J
AU LINDSTROM, J
   EINARSON, B
AF LINDSTROM, J
   EINARSON, B
TI ANTIGENIC MODULATION AND RECEPTOR LOSS IN EXPERIMENTAL AUTO-IMMUNE
   MYASTHENIA-GRAVIS
SO MUSCLE & NERVE
LA English
DT Article
RP LINDSTROM, J (corresponding author), SALK INST BIOL STUDIES,POB 1809,SAN DIEGO,CA 92112, USA.
CR APPEL SH, 1977, P NATL ACAD SCI USA, V74, P2130, DOI 10.1073/pnas.74.5.2130
   BEVAN S, 1977, NATURE, V267, P263, DOI 10.1038/267263a0
   DAS M, 1978, P NATL ACAD SCI USA, V75, P2644, DOI 10.1073/pnas.75.6.2644
   DEVREOTES PN, 1975, J CELL BIOL, V65, P335, DOI 10.1083/jcb.65.2.335
   DRACHMAN DB, 1978, NEW ENGL J MED, V298, P1116, DOI 10.1056/NEJM197805182982004
   ENGEL AG, 1979, NEUROLOGY, V29, P179, DOI 10.1212/WNL.29.2.179
   ENGEL AG, 1977, MAYO CLIN PROC, V52, P267
   ENGEL AG, 1976, J NEUROPATH EXP NEUR, V35, P569, DOI 10.1097/00005072-197609000-00008
   HEINEMANN S, 1977, P NATL ACAD SCI USA, V74, P3090, DOI 10.1073/pnas.74.7.3090
   HEINEMANN S, 1978, NATURE, V274, P65, DOI 10.1038/274065a0
   KAO I, 1977, SCIENCE, V196, P527, DOI 10.1126/science.850793
   LENNON VA, 1978, J EXP MED, V147, P973, DOI 10.1084/jem.147.4.973
   LENNON VA, 1975, J EXP MED, V141, P1365, DOI 10.1084/jem.141.6.1365
   LINDSTROM J, 1978, P NATL ACAD SCI USA, V75, P769, DOI 10.1073/pnas.75.2.769
   LINDSTROM J, 1978, ADV IMMUNOLOGY, V27
   LINDSTROM JM, 1976, ANN NY ACAD SCI, V274, P254, DOI 10.1111/j.1749-6632.1976.tb47691.x
   LINDSTROM JM, 1976, J EXP MED, V144, P726, DOI 10.1084/jem.144.3.726
   LINDSTROM JM, 1976, J EXP MED, V144, P739, DOI 10.1084/jem.144.3.739
   LINDSTROM JM, 1978, NEUROLOGY, V28, P130, DOI 10.1212/WNL.28.2.130
   LOWRY OH, 1951, J BIOL CHEM, V193, P265
   MERLIE J, J BIOL CHEM
   PATRICK J, 1977, J BIOL CHEM, V252, P2143
   REINESS G, 1978, NATURE, V274, P68
   SCHLESSINGER J, 1978, P NATL ACAD SCI USA, V75, P2659, DOI 10.1073/pnas.75.6.2659
   STANLEY EF, 1978, SCIENCE, V200, P1285, DOI 10.1126/science.663610
   YEE AG, 1978, P NATL ACAD SCI USA, V75, P3004, DOI 10.1073/pnas.75.6.3004
NR 26
TC 40
Z9 42
U1 0
U2 2
PU JOHN WILEY & SONS INC
PI NEW YORK
PA 605 THIRD AVE, NEW YORK, NY 10158-0012
SN 0148-639X
J9 MUSCLE NERVE
JI Muscle Nerve
PY 1979
VL 2
IS 3
BP 173
EP 179
DI 10.1002/mus.880020304
PG 7
WC Clinical Neurology; Neurosciences
WE Science Citation Index Expanded (SCI-EXPANDED)
SC Neurosciences & Neurology
GA GX279
UT WOS:A1979GX27900003
PM 503104
DA 2022-10-25
ER

PT J
AU SZOBOR, A
AF SZOBOR, A
TI DIE BEI MYASTHENIA GRAVIS VORKOMMENDEN PSYCHISCHEN ZUSTANDE UND
   PSYCHOPATHOLOGISCHEN PHANOMENE .I.
SO PSYCHIATRIA ET NEUROLOGIA
LA English
DT Article
NR 0
TC 14
Z9 14
U1 0
U2 0
PU JAPAN PUBLISHING TRADING CO
PI TOKYO
PA PO BOX 5030, TOKYO INTERNATIONAL, TOKYO 100, JAPAN
J9 PSYCHIAT NEUROL
PY 1967
VL 153
IS 1
BP 63
EP &
PG 0
WC Clinical Neurology; Neurosciences; Psychiatry
WE Social Science Citation Index (SSCI); Science Citation Index Expanded (SCI-EXPANDED)
SC Neurosciences & Neurology; Psychiatry
GA 93233
UT WOS:A19679323300004
DA 2022-10-25
ER

PT J
AU Rozmilowska, IM
   Adamczyk-Sowa, MH
   Czyzewski, D
AF Rozmilowska, Izabela Monika
   Adamczyk-Sowa, Monika Helena
   Czyzewski, Damian
TI The Myasthenia Gravis-specific Activities of Daily Living scale as a
   useful outcome measure and in routine clinical management in Polish
   patients
SO NEUROLOGIA I NEUROCHIRURGIA POLSKA
LA English
DT Article
DE Quality of life; MG-ADL; Myasthenia gravis; Polish population
ID INSTRUMENT
AB Introduction: The Myasthenia Gravis-Activities of Daily Living scale (MG-ADL) is a short, and easy to use disease-specific quality of life during daily routine tool in myasthenia gravis.
   Objectives: The purpose of our work was to evaluate neurological condition patients with myasthenia gravis using the form MG-ADL in order to enable the introduction in common use of an instrument which allows for the assessment of patients with myasthenia gravis.
   Patients and Methods: The total number of 50 patients with MG were qualified for the examination. Each patient underwent neurological examination and completed the quality of life evaluation questionnaire MQ-ADL. Additionally, each patient was asked to evaluate the quality of his/her life by means of questionnaire MG-QOL 15 and MG Composite in Polish language version.
   Results: Our analysis showed a positive correlation with other scales used - MG-QOL 15, MGFA, MG Composite. The intensification of neurological symptoms showed significant relation with obtained higher number of points in MG-ADL questionnaire. The MG-ADL was found to have high internal consistency, test-retest reliability, and concurrent validity.
   Conclusion: We confirmed reliability and dependability of the questionnaire in the the test-retest assessment. The MG-ADL is accepted to be a reliable and valuable tool for measuring disease-specific QOL in Polish patients with MG. (C) 2018 Polish Neurological Society. Published by Elsevier Sp. z o.o. All rights reserved.
C1 [Rozmilowska, Izabela Monika; Adamczyk-Sowa, Monika Helena] Med Univ Silesia, Dept Neurol Zabrze, Ul 3 Go Maja 13-15, PL-41800 Zabrze, Poland.
   [Czyzewski, Damian] Med Univ Silesia, Dept Thorac Surg, Ul 3 Go Maja 13-15, PL-41800 Zabrze, Poland.
RP Rozmilowska, IM (corresponding author), Med Univ Silesia, Dept Neurol, ul 3 Go Maja 13-15, PL-41800 Zabrze, Poland.
EM irozmilowska@gmail.com
OI Czyzewski, Damian/0000-0002-8881-6762; Rozmilowska,
   Izabela/0000-0002-9774-7252; Adamczyk-Sowa, Monika/0000-0002-6894-9891
CR Berrih-Aknin S, 2014, J AUTOIMMUN, V48-49, P143, DOI 10.1016/j.jaut.2014.01.003
   Bourque PR, 2016, PLOS ONE, V11, DOI 10.1371/journal.pone.0159993
   Burns TM, 2008, MUSCLE NERVE, V38, P957, DOI 10.1002/mus.21053
   Burns TM, 2008, MUSCLE NERVE, V38, P1553, DOI 10.1002/mus.21185
   Chen P, 2016, J NEUROL, V263, P83, DOI 10.1007/s00415-015-7944-8
   Conti-Fine BM, 2006, J CLIN INVEST, V116, P2843, DOI 10.1172/JCI29894
   Gratton SM, 2016, J NEURO-OPHTHALMOL, V36, P37, DOI 10.1097/WNO.0000000000000306
   Jaretzki A, 2000, NEUROLOGY, V55, P16, DOI 10.1212/WNL.55.1.16
   Muppidi S, 2011, MUSCLE NERVE, V44, P727, DOI 10.1002/mus.22140
   Szczudlik P, 2014, ACTA NEUROL SCAND, V130, P229, DOI 10.1111/ane.12271
   Wolfe GI, 1999, NEUROLOGY, V52, P1487, DOI 10.1212/WNL.52.7.1487
   Zhao CB, 2011, INT IMMUNOPHARMACOL, V11, P519, DOI 10.1016/j.intimp.2010.12.012
NR 12
TC 3
Z9 3
U1 0
U2 2
PU ELSEVIER URBAN & PARTNER SP Z O O
PI WROCLAW
PA UL MIGDALOWA 4, LOK 59, WROCLAW, 02-796, POLAND
SN 0028-3843
J9 NEUROL NEUROCHIR POL
JI Neurol. Neurochir. Pol.
PD MAY-JUN
PY 2018
VL 52
IS 3
BP 368
EP 373
DI 10.1016/j.pjnns.2017.12.012
PG 6
WC Clinical Neurology
WE Science Citation Index Expanded (SCI-EXPANDED)
SC Neurosciences & Neurology
GA GV8NE
UT WOS:000446399100010
PM 29370887
DA 2022-10-25
ER

PT J
AU Bouwyn, JP
   Magnier, P
   Bedat-Millet, AL
   Ahtoy, P
   Maltete, D
   Lefaucheur, R
AF Bouwyn, Jean Paul
   Magnier, Patrick
   Bedat-Millet, Anne-Laure
   Ahtoy, Patrick
   Maltete, David
   Lefaucheur, Romain
TI Anti-MuSK myasthenia gravis with prolonged remission
SO NEUROMUSCULAR DISORDERS
LA English
DT Article
DE Myasthenia Gravis; MuSK; Benign course
ID POSITIVE MYASTHENIA; CLINICAL FINDINGS
AB Myasthenia gravis (MG) with antibodies against muscle-specific tyrosine kinase (MuSK) is a rare disorder of neuromuscular transmission affecting preferentially bulbar, neck and respiratory muscles. We report the case of a 22-year-old man who presented with diplopia on lateral gaze to both sides, facial diplegia, nasal dysarthria and dysphagia. Repetitive nerve stimulation of the trapezius and orbicularis oculi muscles showed amplitude decrements of 19% and 41% respectively supporting the diagnosis of myasthenia gravis. MUsK antibodies were positive. Corticosteroids were introduced and then tapered and discontinued at 6 months after initiation. The patient remained in remission and asymptomatic for 4 years without ongoing treatment or prior treatment with rituximab after this first relapse of MuSK-MG. MuSK-MG is considered a hard-to-treat condition and patients generally remain dependent on immunosuppression or prior treatment with rituximab. Our observation highlights that patients with MuSK-MG can have a benign course and that continued immunosuppressive or immunomodulatory therapy may not always be required. (C) 2016 Elsevier B.V. All rights reserved.
C1 [Bouwyn, Jean Paul; Bedat-Millet, Anne-Laure; Ahtoy, Patrick; Maltete, David; Lefaucheur, Romain] Rouen Univ Hosp, Dept Neurol, F-76031 Rouen, France.
   [Bouwyn, Jean Paul; Magnier, Patrick; Bedat-Millet, Anne-Laure; Ahtoy, Patrick; Maltete, David; Lefaucheur, Romain] Univ Rouen, Rouen, France.
   [Magnier, Patrick] Rouen Univ Hosp, Dept Neurophysiol, Rouen, France.
   [Maltete, David] INSERM, U1073, Rouen, France.
RP Lefaucheur, R (corresponding author), Rouen Univ Hosp, Dept Neurol, F-76031 Rouen, France.
EM romain.lefaucheur@chu-rouen.fr
OI Lefaucheur, Romain/0000-0002-9592-5940
CR Guptill JT, 2011, MUSCLE NERVE, V44, P36, DOI 10.1002/mus.22006
   Pasnoor M, 2010, MUSCLE NERVE, V41, P370, DOI 10.1002/mus.21533
   Reddel SW, 2014, CURR OPIN NEUROL, V27, P558, DOI 10.1097/WCO.0000000000000136
   Sanders DB, 2008, J NEUROIMMUNOL, V201, P85, DOI 10.1016/j.jneuroim.2008.05.032
   Zouvelou V, 2013, MUSCLE NERVE, V48, P464, DOI 10.1002/mus.23847
   Zouvelou V, 2013, J NEUROL SCI, V331, P150, DOI 10.1016/j.jns.2013.05.001
NR 6
TC 6
Z9 7
U1 0
U2 5
PU PERGAMON-ELSEVIER SCIENCE LTD
PI OXFORD
PA THE BOULEVARD, LANGFORD LANE, KIDLINGTON, OXFORD OX5 1GB, ENGLAND
SN 0960-8966
EI 1873-2364
J9 NEUROMUSCULAR DISORD
JI Neuromusc. Disord.
PD JUL
PY 2016
VL 26
IS 7
BP 453
EP 454
DI 10.1016/j.nmd.2016.04.008
PG 2
WC Clinical Neurology; Neurosciences
WE Science Citation Index Expanded (SCI-EXPANDED)
SC Neurosciences & Neurology
GA DR0ZK
UT WOS:000379635400009
PM 27161384
DA 2022-10-25
ER

PT S
AU Zifko, U
   Bolton, CB
   Nicolle, MW
AF Zifko, U
   Bolton, CB
   Nicolle, MW
BE Richman, DP
TI Repetitive nerve stimulation in studies of respiratory involvement in
   myasthenia gravis
SO MYASTHENIA GRAVIS AND RELATED DISEASES: DISORDERS OF THE NEUROMUSCULAR
   JUNCTION
SE Annals of the New York Academy of Sciences
LA English
DT Article; Proceedings Paper
CT 9th International Conference on Myasthenia Gravis and Related Disorders
CY MAY 07-10, 1997
CL SANTA MONICA, CA
SP New York Acad Sci, Myasthenia Gravis Fdn Amer Inc, Calif Chapter, Natl Inst Neurol Disorders & Stroke, Bayer Corp, Pharm Div, ICN Pharm, Jerome Fdn, Olsten Hlth Serv, Ultracare Home Hlth, Alpha Therapeut Serv, Broadway Fed Saving & Loan Assoc, Home Savings Bank Amer, Long Beach Branch, Ironworkers Local 433, Los Angeles, Calif, La Jolla Pharm Co, Merrill Lynch Pierce Fenner & Smith, Myasthenia Fdn Amer Inc, Orange Cty Auxiliary, Calif Chapter, San Gabriel Valley Auxiliary, Calif Chapter, Wellcome Trust
C1 Univ Western Ontario, London Hlth Sci Ctr, Dept Clin Neurol Sci, Neuromuscular Grp, London, ON N6A 5A5, Canada.
   Kaiser Franz Josef Hosp, Dept Neurol & Psychiat, Vienna, Austria.
RP Zifko, U (corresponding author), Univ Western Ontario, London Hlth Sci Ctr, Dept Clin Neurol Sci, Neuromuscular Grp, London, ON N6A 5A5, Canada.
CR CHEN R, 1995, MUSCLE NERVE, V18, P330, DOI 10.1002/mus.880180311
   MAHER J, 1997, IN PRESS MUSCLE NERV
   MIER A, 1992, THORAX, V47, P640, DOI 10.1136/thx.47.8.640
   Nicolle MW, 1996, MUSCLE NERVE, V19, P1328
   ZIFKO U, 1997, IN PRESS J CLIN NEUR
NR 5
TC 1
Z9 1
U1 0
U2 1
PU NEW YORK ACAD SCIENCES
PI NEW YORK
PA 2 EAST 63RD ST, NEW YORK, NY 10021 USA
SN 0077-8923
BN 1-57331-119-7
J9 ANN NY ACAD SCI
JI Ann.NY Acad.Sci.
PY 1998
VL 841
BP 716
EP 719
DI 10.1111/j.1749-6632.1998.tb11007.x
PG 4
WC Multidisciplinary Sciences; Clinical Neurology; Neurosciences
WE Conference Proceedings Citation Index - Science (CPCI-S); Science Citation Index Expanded (SCI-EXPANDED)
SC Science & Technology - Other Topics; Neurosciences & Neurology
GA BL26B
UT WOS:000074924900104
PM 9668319
DA 2022-10-25
ER

PT J
AU RAHN, E
   BECHTHOLD, HG
AF RAHN, E
   BECHTHOLD, HG
TI A CASE OF SIMULTANEOUS OCCURRENCE OF MULTIPLE-SCLEROSIS AND
   MYASTHENIA-GRAVIS
SO NERVENARZT
LA German
DT Article
RP RAHN, E (corresponding author), EVANGEL NERVENKLIN REMSCHEID,STIFTUNG TANNENHOF,KLIN BEREICH NEUROL,REMSCHEIDER STR 76,W-5630 REMSCHEID 11,GERMANY.
CR ACHARI AN, 1976, NEUROLOGY, V26, P544, DOI 10.1212/WNL.26.6.544
   AITA JF, 1974, NEUROLOGY, V24, P72, DOI 10.1212/WNL.24.1.72
   AKARI S, 1983, RINSHO SHINKEIGAKU, V23, P838
   ARAKI S, 1987, Neuroepidemiology, V6, P120, DOI 10.1159/000110107
   DROPCHO EJ, 1982, ANN NEUROL, V11, P456, DOI 10.1002/ana.410110504
   HAAS J, 1987, NERVENARZT, V57, P156
   Igata A, 1983, Nihon Rinsho, V41, P784
   LINDSTROM J, 1987, MUSCLE NERVE, V1, P140
   LO R, 1983, NEUROLOGY, V33, P97, DOI 10.1212/WNL.33.1.97
   MURI RM, 1987, NERVENARZT, V58, P171
   Nakamura Y, 1986, Rinsho Shinkeigaku, V26, P937
   NKAZATO H, 1984, RINSHO SHINKAIGAKU, V24, P111
   RAUCH HC, 1985, IMMUNOL INVEST, V14, P427, DOI 10.3109/08820138509047611
   Satoyoshi E, 1975, Rinsho Shinkeigaku, V15, P888
   SCHUMM F, 1985, NERVENARZT, V56, P186
   SEYFERT S, 1987, PSYCHO, V13, P385
   SHAKIR RA, 1983, J NEUROIMMUNOL, V4, P161, DOI 10.1016/0165-5728(83)90032-2
   Szobor A, 1984, Orv Hetil, V125, P1127
   TROTTER JL, 1982, J NEUROIMMUNOL, V3, P99, DOI 10.1016/0165-5728(82)90044-3
NR 19
TC 0
Z9 0
U1 0
U2 1
PU SPRINGER VERLAG
PI NEW YORK
PA 175 FIFTH AVE, NEW YORK, NY 10010
SN 0028-2804
J9 NERVENARZT
JI Nervenarzt
PD FEB
PY 1990
VL 61
IS 2
BP 120
EP 122
PG 3
WC Clinical Neurology; Psychiatry
WE Science Citation Index Expanded (SCI-EXPANDED)
SC Neurosciences & Neurology; Psychiatry
GA CN573
UT WOS:A1990CN57300010
PM 2320190
DA 2022-10-25
ER

PT J
AU THORLACIUS, S
   MOLLNES, TE
   GARRED, P
   AARLI, JA
   MATRE, R
   TONDER, O
   HALVORSEN, K
AF THORLACIUS, S
   MOLLNES, TE
   GARRED, P
   AARLI, JA
   MATRE, R
   TONDER, O
   HALVORSEN, K
TI PLASMA-EXCHANGE IN MYASTHENIA-GRAVIS - CHANGES IN SERUM COMPLEMENT AND
   IMMUNOGLOBULINS
SO ACTA NEUROLOGICA SCANDINAVICA
LA English
DT Article
C1 UNIV BERGEN,DEPT NEUROL,N-5014 BERGEN,NORWAY.
   UNIV BERGEN,SCH MED,BROEGELMANN RES LAB MICROBIOL,N-5014 BERGEN,NORWAY.
   UNIV BERGEN,BLOOD BANK,N-5014 BERGEN,NORWAY.
   UNIV BERGEN,GADE INST,DEPT MICROBIOL & IMMUNOL,BERGEN,NORWAY.
   UNIV OSLO,INST IMMUNOL & RHEUMATOL,OSLO 3,NORWAY.
RI Mollnes, Tom/ABI-5183-2020
OI Garred, Peter/0000-0002-2876-8586
CR [Anonymous], 1986, JAMA, V256, P1333
   COLLETT B, 1984, BRIT MED J, V289, P1251, DOI 10.1136/bmj.289.6454.1251
   CRADDOCK PR, 1977, J CLIN INVEST, V59, P879, DOI 10.1172/JCI108710
   DAU PC, 1984, ARCH NEUROL-CHICAGO, V41, P647, DOI 10.1001/archneur.1984.04210080055014
   GARRED P, 1988, SCAND J IMMUNOL, V27, P329, DOI 10.1111/j.1365-3083.1988.tb02354.x
   GRACEY DR, 1984, CHEST, V85, P739, DOI 10.1378/chest.85.6.739
   HAMMERSCHMIDT DE, 1978, BLOOD, V51, P721
   KORNFELD P, 1981, ARCH NEUROL-CHICAGO, V38, P478, DOI 10.1001/archneur.1981.00510080040003
   LEFVERT AK, 1978, J NEUROL NEUROSUR PS, V41, P394, DOI 10.1136/jnnp.41.5.394
   LISAK RP, 1982, DISORDERS MOTOR UNIT, P295
   Miller R G, 1981, Muscle Nerve, V4, P255, DOI 10.1002/mus.880040314
   MOLLNES T E, 1985, Complement, V2, P156
   MOLLNES TE, 1985, SCAND J IMMUNOL, V22, P197, DOI 10.1111/j.1365-3083.1985.tb01871.x
   MOSSMAN S, 1986, LANCET, V1, P116
   NASTUK WL, 1960, P SOC EXP BIOL MED, V105, P177
   NEWSOMDAVIS J, 1979, LANCET, V1, P464
   OOSTERHUIS HJG, 1984, CLIN NEUROLOGY NEURO, V5, P156
   OOSTERHUIS HJGH, 1983, J NEUROL SCI, V58, P371, DOI 10.1016/0022-510X(83)90096-5
   ROSS SC, 1984, MEDICINE, V63, P243, DOI 10.1097/00005792-198409000-00001
   SANDERS DB, 1982, DISORDERS MOTOR UNIT, P299
   THORLACIUS S, 1986, ACTA NEUROL SCAND, V74, P486, DOI 10.1111/j.1600-0404.1986.tb07875.x
   THORLACIUS S, 1985, ACTA NEUROL SCAND, V72, P464
   TURNER MW, 1983, IMMUNOLOGY MED, V35, P58
NR 23
TC 14
Z9 14
U1 0
U2 0
PU MUNKSGAARD INT PUBL LTD
PI COPENHAGEN
PA 35 NORRE SOGADE, PO BOX 2148, DK-1016 COPENHAGEN, DENMARK
SN 0001-6314
J9 ACTA NEUROL SCAND
JI Acta Neurol. Scand.
PD SEP
PY 1988
VL 78
IS 3
BP 221
EP 227
DI 10.1111/j.1600-0404.1988.tb03650.x
PG 7
WC Clinical Neurology
WE Science Citation Index Expanded (SCI-EXPANDED)
SC Neurosciences & Neurology
GA Q4555
UT WOS:A1988Q455500012
PM 3227807
DA 2022-10-25
ER

PT J
AU MAHARRY, JM
   SACK, RA
AF MAHARRY, JM
   SACK, RA
TI PROLONGED POSTOPERATIVE APNEA COMPLICATING GYNECOLOGIC SURGERY -
   ATYPICAL CHOLINESTERASE AND MYASTHENIA-GRAVIS
SO AMERICAN JOURNAL OF OBSTETRICS AND GYNECOLOGY
LA English
DT Article
C1 UNIV SO CALIF,SCH MED,DEPT OBSTET & GYNECOL,LOS ANGELES,CA 90033.
RP MAHARRY, JM (corresponding author), PRESBYTERIAN INTERCOMMUN HOSP,WHITTIER,CA 90605, USA.
CR AAGESEN G, 1977, ACTA ANAESTH SCAND, V21, P379, DOI 10.1111/j.1399-6576.1977.tb01235.x
   BARAKA A, 1975, ANESTHESIOLOGY, V43, P115, DOI 10.1097/00000542-197507000-00028
   BAULD HW, 1974, BRIT J ANAESTH, V46, P273, DOI 10.1093/bja/46.4.273
   CANDY JJ, 1978, CAN ANAESTH SOC J, V25, P53, DOI 10.1007/BF03006785
   FORBAT A, 1953, LANCET, V2, P1067
   GENKINS G, 1981, HELP IS WAY
   GEROSKY T, 1979, J ORAL SURG, V37, P428
   HOEFNAGEL D, 1979, AM J DIS CHILD, V133, P825, DOI 10.1001/archpedi.1979.02130080065012
   KALOW W, 1956, LANCET, V2, P124
   LEAR E, 1976, ANESTH ANALG, V55, P243
   LEHMANN H, 1972, METABOLIC BASIS INHE, P1730
   LIPMAN AG, 1980, MOD MED         0515, P71
   MCLAREN RG, 1976, ANESTH ANALG, V55, P737, DOI 10.1213/00000539-197609000-00028
   MEYROWITZ MR, 1980, J ORAL SURG, V38, P387
   OWENS WD, 1975, ANESTH ANALG, V54, P38
   POULTON TJ, 1979, ANESTHESIOLOGY, V50, P54, DOI 10.1097/00000542-197901000-00014
   SNEDDON J, 1980, LANCET, V1, P526
NR 17
TC 1
Z9 1
U1 0
U2 0
PU MOSBY-YEAR BOOK INC
PI ST LOUIS
PA 11830 WESTLINE INDUSTRIAL DR, ST LOUIS, MO 63146-3318
SN 0002-9378
J9 AM J OBSTET GYNECOL
JI Am. J. Obstet. Gynecol.
PY 1982
VL 143
IS 1
BP 36
EP 40
DI 10.1016/0002-9378(82)90680-9
PG 5
WC Obstetrics & Gynecology
WE Science Citation Index Expanded (SCI-EXPANDED)
SC Obstetrics & Gynecology
GA NP095
UT WOS:A1982NP09500006
PM 7081310
DA 2022-10-25
ER

PT J
AU SCOPPETTA, C
   BARTOCCIONI, E
   DAVID, P
   FLAMINI, G
   LOMONACO, M
   SCUDERI, F
   TONALI, P
AF SCOPPETTA, C
   BARTOCCIONI, E
   DAVID, P
   FLAMINI, G
   LOMONACO, M
   SCUDERI, F
   TONALI, P
TI WHEN IS THERE A FULL RECOVERY FOR A MYASTHENIA-GRAVIS PATIENT
SO JOURNAL OF NEUROLOGY
LA English
DT Article
C1 UNIV CATTOLICA SACRO CUORE, INST NEUROL, I-00168 ROME, ITALY.
RP SCOPPETTA, C (corresponding author), UNIV CATTOLICA SACRO CUORE, I-00168 ROME, ITALY.
CR BARTOCCIONI E, 1980, J NEUROL, V224, P9, DOI 10.1007/BF00313202
   BRAMIS J, 1977, J SURG RES, V22, P305, DOI 10.1016/0022-4804(77)90148-2
   BUCKINGHAM JM, 1976, ANN SURG, V184, P453, DOI 10.1097/00000658-197610000-00008
   DESMEDT J E, 1958, Acta Neurol Psychiatr Belg, V58, P977
   EDWARDS FR, 1972, THORAX, V27, P513, DOI 10.1136/thx.27.5.513
   GENKINS G, 1975, AM J MED, V58, P517, DOI 10.1016/0002-9343(75)90125-4
   HOROWITZ SH, 1975, ARCH NEUROL-CHICAGO, V32, P84, DOI 10.1001/archneur.1975.00490440034004
   LEFVERT AK, 1978, J NEUROL NEUROSUR PS, V41, P394, DOI 10.1136/jnnp.41.5.394
   OZDEMIR C, 1976, ANN NY ACAD SCI, V274, P203, DOI 10.1111/j.1749-6632.1976.tb47686.x
   PAPATESTAS AE, 1971, AM J MED, V50, P465, DOI 10.1016/0002-9343(71)90336-6
   PIANTELLI M, 1979, CLIN EXP IMMUNOL, V36, P85
   SANDILANDS GP, 1975, LANCET, V1, P171
   SCADDING GK, 1979, NEUROLOGY, V29, P502, DOI 10.1212/WNL.29.4.502
   SCOPPETTA C, 1979, J NEUROL, V222, P11, DOI 10.1007/BF00313263
   SCOPPETTA C, 1979, NEUROLOGY, V29, P419, DOI 10.1212/WNL.29.3.419
   SCOPPETTA C, 1979, ACTA NEUROL SCAND, V60, P207
   SCOPPETTA C, 1978, RIV ITAL EEG NEUROFI, V1, P117
   SEYBOLD ME, 1981, NEUROLOGY, V31, P476
   SIMPSON JA, 1976, ANN NY ACAD SCI, V274, P382, DOI 10.1111/j.1749-6632.1976.tb47699.x
NR 19
TC 0
Z9 0
U1 0
U2 0
PU SPRINGER VERLAG
PI NEW YORK
PA 175 FIFTH AVE, NEW YORK, NY 10010
SN 0340-5354
J9 J NEUROL
JI J. Neurol.
PY 1982
VL 227
IS 2
BP 61
EP 65
DI 10.1007/BF00313771
PG 5
WC Clinical Neurology
WE Science Citation Index Expanded (SCI-EXPANDED)
SC Neurosciences & Neurology
GA NV058
UT WOS:A1982NV05800001
PM 6180140
DA 2022-10-25
ER

PT J
AU SARNAT, HB
   MCGARRY, JD
   LEWIS, JE
AF SARNAT, HB
   MCGARRY, JD
   LEWIS, JE
TI EFFECTIVE TREATMENT OF INFANTILE MYASTHENIA-GRAVIS BY COMBINED
   PREDNISONE AND THYMECTOMY
SO NEUROLOGY
LA English
DT Article
C1 ST LOUIS UNIV,SCH MED,DEPT NEUROL,ST LOUIS,MO 63104.
   ST LOUIS UNIV,SCH MED,DEPT PEDIAT,ST LOUIS,MO 63104.
   ST LOUIS UNIV,SCH MED,DEPT SURG,ST LOUIS,MO 63104.
   CARDINAL GLENNON MEM HOSP CHILDREN,ST LOUIS,MO 63104.
CR ANDERSSON LC, 1974, NATURE, V252, P252, DOI 10.1038/252252b0
   BJORKHOLM M, 1975, SCAND J HAEMATOL, V14, P210
   Blalock A, 1939, ANN SURG, V110, P544, DOI 10.1097/00000658-193910000-00005
   CAFFEY J, 1959, AMER J ROENTGENOL RA, V82, P530
   CRILE G, 1966, SURGERY, V59, P213
   ENGEL WK, 1974, ANN INTERN MED, V81, P225, DOI 10.7326/0003-4819-81-2-225
   FIELDSTEEL AH, 1975, INFECT IMMUN, V12, P733, DOI 10.1128/IAI.12.4.733-737.1975
   FONKALSRUD EW, 1970, J PEDIATR SURG, V5, P157, DOI 10.1016/0022-3468(70)90271-X
   GENKINS G, 1975, AM J MED, V58, P517, DOI 10.1016/0002-9343(75)90125-4
   HOUSLEY J, 1967, BMJ-BRIT MED J, V2, P679, DOI 10.1136/bmj.2.5553.679
   JOHNS TR, 1971, ANN NY ACAD SCI, V183, P64, DOI 10.1111/j.1749-6632.1971.tb30742.x
   KEYNES G, 1954, LANCET, V1, P1197
   KIRSCHNER PA, 1969, J AMER MED ASSOC, V209, P906, DOI 10.1001/jama.209.6.906
   KISSANE JM, 1975, PATHOLOGY INFANCY CH, P913
   KORNFELD P, 1965, ANN INTERN MED, V63, P416, DOI 10.7326/0003-4819-63-3-416
   MILLER JFA, 1965, NATURE, V208, P1337, DOI 10.1038/2081337a0
   MILLICHAP JG, 1960, NEUROLOGY, V10, P1007, DOI 10.1212/WNL.10.11.1007
   PERLO VP, 1971, ANN NY ACAD SCI, V183, P308, DOI 10.1111/j.1749-6632.1971.tb30761.x
   PINCUS RA, 1967, ANN INTERN MED, V66, P1154, DOI 10.7326/0003-4819-66-6-1154
   PIROFSKY B, 1972, CLIN EXP IMMUNOL, V12, P89
   SAENGER EL, 1960, RADIOLOGY, V74, P889, DOI 10.1148/74.6.889
   SANDILANDS GP, 1975, LANCET, V1, P171
   SEYBOLD ME, 1971, ARCH NEUROL-CHICAGO, V25, P385, DOI 10.1001/archneur.1971.00490050019001
   SIMPSON CL, 1955, RADIOLOGY, V64, P840, DOI 10.1148/64.6.840
   ZOLLINGER RM, 1964, NEW ENGL J MED, V270, P707, DOI 10.1056/NEJM196404022701404
NR 25
TC 24
Z9 24
U1 0
U2 0
PU LIPPINCOTT-RAVEN PUBL
PI PHILADELPHIA
PA 227 EAST WASHINGTON SQ, PHILADELPHIA, PA 19106
SN 0028-3878
J9 NEUROLOGY
JI Neurology
PY 1977
VL 27
IS 6
BP 550
EP 553
DI 10.1212/WNL.27.6.550
PG 4
WC Clinical Neurology
WE Science Citation Index Expanded (SCI-EXPANDED)
SC Neurosciences & Neurology
GA DJ204
UT WOS:A1977DJ20400010
PM 559263
DA 2022-10-25
ER

PT J
AU GOUST, JM
   CASTAIGNE, A
   MOULIAS, R
AF GOUST, JM
   CASTAIGNE, A
   MOULIAS, R
TI DELAYED-HYPERSENSITIVITY TO MUSCLE AND THYMUS IN MYASTHENIA-GRAVIS AND
   POLYMYOSITIS
SO CLINICAL AND EXPERIMENTAL IMMUNOLOGY
LA English
DT Article
C1 FAC MED PITIE SALPETRIERE, PATHOL GEN & EXPTL LAB IMMUNOL, 91 BLVD HOP, 75634 PARIS, FRANCE.
CR ALPERT L, 1971, FED PROC, V30, pA247
   ALPERT LI, 1971, ARCH PATHOL, V91, P55
   BENDIXEN G, 1969, DAN MED BULL, V16, P1
   CASPARY EA, 1964, LANCET, V2, P941
   CHOU SM, 1968, ARCH PATHOL, V86, P649
   CURRIE S, 1971, Q J MED, V40, P63
   CURRIE S, 1971, J PATHOL, V105, P169, DOI 10.1002/path.1711050304
   CURRIE S, 1970, ACTA NEUROPATHOL, V15, P11, DOI 10.1007/BF00690685
   DRACHMAN DB, 1962, NEW ENGL J MED, V266, P330, DOI 10.1056/NEJM196202152660703
   FALK RE, 1972, TRANSPLANTATION, V13, P461
   GOLDSTEI.G, 1968, LANCET, V2, P119
   Goldstein G, 1967, Clin Exp Immunol, V2, P257
   GOLDSTEIN G, 1971, ANN NY ACAD SCI, V183, P230, DOI 10.1111/j.1749-6632.1971.tb30754.x
   GOLDSTEIN G, 1971, IMMUNOLOGICAL DISORD
   GOUST JM, 1971, THESIS PARIS 6
   HOUSLEY J, 1967, BMJ-BRIT MED J, V2, P679, DOI 10.1136/bmj.2.5553.679
   JOHNSON RL, 1972, J CLIN INVEST, V51, P2435, DOI 10.1172/JCI107057
   KAKULAS BA, 1966, J PATHOL BACTERIOL, V91, P495, DOI 10.1002/path.1700910225
   KALDEN JR, 1969, CLIN EXP IMMUNOL, V5, P319
   KORNFELD P, 1965, ANN INTERN MED, V63, P416, DOI 10.7326/0003-4819-63-3-416
   KOTT E, 1973, NEUROLOGY, V23, P374, DOI 10.1212/WNL.23.4.374
   MASTAGLIA FL, 1971, ACTA NEUROPATHOL, V18, P1, DOI 10.1007/BF00684472
   MOULIAS R, 1970, ANN I PASTEUR PARIS, V119, P139
   OOSTERHUIS HJ, 1968, J NEUROL NEUROSUR PS, V31, P460, DOI 10.1136/jnnp.31.5.460
   PAPATESTAS AE, 1971, MT SINAI J MED, V38, P586
   PAPATESTAS AE, 1971, AM J MED, V50, P465, DOI 10.1016/0002-9343(71)90336-6
   PENN AS, 1971, IMMUNOLOGICAL DISORD
   ROSENBERG SA, 1970, J IMMUNOL, V105, P1447
   ROWLAND LP, 1971, ANN NY ACAD SCI, V183, P351, DOI 10.1111/j.1749-6632.1971.tb30764.x
   RULE AH, 1971, MT SINAI J MED, V38, P538
   SAHAY BM, 1965, BRIT MED J, V1, P762, DOI 10.1136/bmj.1.5437.762
   SATO T, 1971, ARCH NEUROL-CHICAGO, V24, P409, DOI 10.1001/archneur.1971.00480350043004
   SAUNDERS M, 1969, J NEUROL NEUROSUR PS, V32, P569, DOI 10.1136/jnnp.32.6.569
   SOBORG M, 1968, ACTA MED SCAND, V183, P101
   SOBORG M, 1967, ACTA MED SCAND, V181, P247
   STERN  GM, 1967, J NEUROL SCI, V5, P181
   STEVENSO.RD, 1973, CLIN EXP IMMUNOL, V14, P417
   WHITAKER JN, 1972, NEW ENGL J MED, V286, P333, DOI 10.1056/NEJM197202172860701
NR 38
TC 28
Z9 28
U1 0
U2 0
PU WILEY-BLACKWELL
PI HOBOKEN
PA 111 RIVER ST, HOBOKEN 07030-5774, NJ USA
SN 0009-9104
EI 1365-2249
J9 CLIN EXP IMMUNOL
JI Clin. Exp. Immunol.
PY 1974
VL 18
IS 1
BP 39
EP 47
PG 9
WC Immunology
WE Science Citation Index Expanded (SCI-EXPANDED)
SC Immunology
GA U0914
UT WOS:A1974U091400004
PM 4478858
DA 2022-10-25
ER

PT J
AU EVOLI, A
   BATOCCHI, AP
   PROVENZANO, C
   RICCI, E
   TONALI, P
AF EVOLI, A
   BATOCCHI, AP
   PROVENZANO, C
   RICCI, E
   TONALI, P
TI THYMECTOMY IN THE TREATMENT OF MYASTHENIA-GRAVIS - REPORT OF 247
   PATIENTS
SO JOURNAL OF NEUROLOGY
LA English
DT Article
C1 UNIV CATTOLICA SACRO CUORE, INST GEN PATHOL, I-00168 ROME, ITALY.
RP EVOLI, A (corresponding author), UNIV CATTOLICA SACRO CUORE, INST NEUROL, LARGO GEMELLI 8, I-00168 ROME, ITALY.
RI Evoli, Amelia/AAD-6807-2022; Ricci, Enzo/AAC-4448-2020; PROVENZANO,
   Carlo/D-4573-2012
OI PROVENZANO, Carlo/0000-0001-5476-5517; RICCI, Enzo/0000-0003-3092-3597
CR BARTOCCIONI E, 1980, J NEUROL, V224, P9, DOI 10.1007/BF00313202
   BEVER CT, 1983, ANN NEUROL, V14, P516, DOI 10.1002/ana.410140504
   BUCKINGHAM JM, 1976, ANN SURG, V184, P453, DOI 10.1097/00000658-197610000-00008
   CLARK RE, 1980, J THORAC CARDIOV SUR, V80, P696
   DRACHMAN DB, 1982, NEW ENGL J MED, V307, P769, DOI 10.1056/NEJM198209233071301
   EVOLI A, 1983, J AM GERIATR SOC, V31, P352, DOI 10.1111/j.1532-5415.1983.tb05746.x
   GENKINS G, 1975, AM J MED, V58, P517, DOI 10.1016/0002-9343(75)90125-4
   GEREIN AN, 1978, AM J SURG, V136, P49, DOI 10.1016/0002-9610(78)90199-X
   GOLDMAN AJ, 1975, NEUROLOGY, V25, P1021, DOI 10.1212/WNL.25.11.1021
   HANKINS JR, 1985, ANN SURG, V201, P618, DOI 10.1097/00000658-198505000-00011
   HENZE T, 1986, DEUT MED WOCHENSCHR, V111, P507, DOI 10.1055/s-2008-1068481
   INDERBITZI R, 1986, SCHWEIZ MED WSCHR, V116, P1297
   LEBRIGAND H, 1980, ANN CHIR, V34, P169
   LEFVERT AK, 1978, J NEUROL NEUROSUR PS, V41, P394, DOI 10.1136/jnnp.41.5.394
   LINDSTROM J, 1977, CLIN IMMUNOL IMMUNOP, V7, P36, DOI 10.1016/0090-1229(77)90027-7
   MIKKELSEN B, 1986, ACTA NEUROL SCAND, V73, P633, DOI 10.1111/j.1600-0404.1986.tb04611.x
   MONDEN Y, 1984, ANN THORAC SURG, V38, P46, DOI 10.1016/S0003-4975(10)62185-6
   MONDEN Y, 1984, CANCER-AM CANCER SOC, V54, P2513, DOI 10.1002/1097-0142(19841201)54:11<2513::AID-CNCR2820541133>3.0.CO;2-I
   MULDER DG, 1983, AM J SURG, V146, P61, DOI 10.1016/0002-9610(83)90260-X
   OOSTERHUIS HJ, 1981, ANN NY ACAD SCI, V377, P678, DOI 10.1111/j.1749-6632.1981.tb33766.x
   OSSERMAN KE, 1971, MT SINAI J MED, V38, P497
   PALETTO AE, 1982, INT SURG, V67, P13
   PAPATESTAS AE, 1976, ANN NY ACAD SCI, V274, P555, DOI 10.1111/j.1749-6632.1976.tb47715.x
   ROBINSON CLN, 1983, ANN ROY COLL SURG, V65, P145
   ROWLAND LP, 1980, J NEUROL NEUROSUR PS, V43, P644, DOI 10.1136/jnnp.43.7.644
   RUBIN JW, 1981, J THORAC CARDIOV SUR, V82, P720
   SCHUMM F, 1985, J NEUROL NEUROSUR PS, V48, P332, DOI 10.1136/jnnp.48.4.332
   SCHWAB RS, 1953, JAMA-J AM MED ASSOC, V153, P1270, DOI 10.1001/jama.1953.02940310038009
   SCOPPETTA C, 1979, J NEUROL, V222, P11, DOI 10.1007/BF00313263
NR 29
TC 48
Z9 49
U1 0
U2 1
PU SPRINGER HEIDELBERG
PI HEIDELBERG
PA TIERGARTENSTRASSE 17, D-69121 HEIDELBERG, GERMANY
SN 0340-5354
EI 1432-1459
J9 J NEUROL
JI J. Neurol.
PY 1988
VL 235
IS 5
BP 272
EP 276
DI 10.1007/BF00314173
PG 5
WC Clinical Neurology
WE Science Citation Index Expanded (SCI-EXPANDED)
SC Neurosciences & Neurology
GA N2303
UT WOS:A1988N230300003
PM 3385443
DA 2022-10-25
ER

PT J
AU VINCENT, A
   NEWSOMDAVIS, J
   NEWTON, P
   BECK, N
AF VINCENT, A
   NEWSOMDAVIS, J
   NEWTON, P
   BECK, N
TI ACETYLCHOLINE-RECEPTOR ANTIBODY AND CLINICAL-RESPONSE TO THYMECTOMY IN
   MYASTHENIA-GRAVIS
SO NEUROLOGY
LA English
DT Article
C1 NATL HOSP,LONDON WC1N 3BG,ENGLAND.
RP VINCENT, A (corresponding author), ROYAL FREE HOSP,SCH MED,DEPT NEUROL SCI,LONDON NW3 2QG,ENGLAND.
CR BARTOCCIONI E, 1980, J NEUROL, V244, P9
   COMPSTON DAS, 1980, BRAIN, V103, P579, DOI 10.1093/brain/103.3.579
   DAU PC, 1977, NEW ENGL J MED, V297, P1134, DOI 10.1056/NEJM197711242972102
   DRACHMAN DB, 1980, J NEUROL NEUROSUR PS, V43, P601, DOI 10.1136/jnnp.43.7.601
   ENGEL AG, 1977, MAYO CLIN PROC, V52, P267
   HERTEL G, 1979, PLASMAPHERESIS IMMUN, P315
   KORNFELD P, 1981, MUSCLE NERVE, V4, P413, DOI 10.1002/mus.880040510
   LANG B, 1982, J IMMUNOL METHODS, V51, P371, DOI 10.1016/0022-1759(82)90405-7
   LEFVERT AK, 1978, J NEUROL NEUROSUR PS, V41, P394, DOI 10.1136/jnnp.41.5.394
   LINDSTROM JM, 1976, NEUROLOGY, V26, P1054, DOI 10.1212/WNL.26.11.1054
   NEWSOMDAVIS J, 1978, NEUROLOGY, V28, P266, DOI 10.1212/WNL.28.3.266
   NEWSOMDAVIS J, 1981, NEW ENGL J MED, V305, P1313, DOI 10.1056/NEJM198111263052203
   NEWSOMDAVIS J, 1979, LANCET, V1, P464
   OLANOW CW, 1982, ANN SURG, V196, P1
   SAHASHI K, 1980, J NEUROPATH EXP NEUR, V39, P160, DOI 10.1097/00005072-198003000-00005
   SCADDING GK, 1981, NEUROLOGY, V31, P935, DOI 10.1212/WNL.31.8.935
   SEYBOLD ME, 1978, BRIT MED J, V2, P1051, DOI 10.1136/bmj.2.6144.1051
   TINDALL RSA, 1980, NEUROLOGY, V30, P554
   TOYKA KV, 1979, KLIN WOCHENSCHR, V57, P937, DOI 10.1007/BF01478550
   VINCENT A, 1980, PHYSIOL REV, V60, P756, DOI 10.1152/physrev.1980.60.3.756
   VINCENT A, 1982, CLIN EXP IMMUNOL, V49, P257
NR 21
TC 77
Z9 81
U1 0
U2 0
PU LIPPINCOTT-RAVEN PUBL
PI PHILADELPHIA
PA 227 EAST WASHINGTON SQ, PHILADELPHIA, PA 19106
SN 0028-3878
J9 NEUROLOGY
JI Neurology
PY 1983
VL 33
IS 10
BP 1276
EP 1282
DI 10.1212/WNL.33.10.1276
PG 7
WC Clinical Neurology
WE Science Citation Index Expanded (SCI-EXPANDED)
SC Neurosciences & Neurology
GA RL156
UT WOS:A1983RL15600004
PM 6684222
DA 2022-10-25
ER

PT J
AU FUKAWA, M
   TORISU, M
   MIYAHARA, T
   HARASAKI, H
   KAI, S
   YAMAMOTO, H
   KONOMI, K
   NISHIMURA, M
   TANAKA, J
AF FUKAWA, M
   TORISU, M
   MIYAHARA, T
   HARASAKI, H
   KAI, S
   YAMAMOTO, H
   KONOMI, K
   NISHIMURA, M
   TANAKA, J
TI IMMUNOLOGICAL STUDIES ON MYASTHENIA-GRAVIS - OPERATIVE INDICATION AND
   CELL-MEDIATED-IMMUNITY
SO SURGERY
LA English
DT Article
C1 KYUSHU UNIV,SCH MED,DEPT SURG 1,DIV CLIN IMMUNOL,FUKUOKA 812,JAPAN.
CR ABDOU NI, 1974, NEW ENGL J MED, V291, P1271, DOI 10.1056/NEJM197412122912403
   ALPERT LI, 1971, ARCH PATHOL, V91, P55
   ARMSTRONG RM, 1973, NEUROLOGY, V23, P1078, DOI 10.1212/WNL.23.10.1078
   BERGSTROM K, 1973, EUR NEUROL, V9, P157, DOI 10.1159/000114221
   BERNATZ PE, 1961, J THORAC CARDIOV SUR, V42, P424
   BLOOM BR, 1971, ADV IMMUNOL, V13, P108
   BURNET M, 1972, AUTOIMMUNITY AUTOIMM
   CASTLEMAN B, 1949, MEDICINE, V28, P27, DOI 10.1097/00005792-194902000-00002
   CEROTTINI JC, 1970, NATURE, V228, P308
   Claman H N, 1969, Transplant Rev, V1, P92
   FECHNER RE, 1969, CANCER, V23, P1423, DOI 10.1002/1097-0142(196906)23:6<1423::AID-CNCR2820230625>3.0.CO;2-M
   FIELD EJ, 1973, LANCET, V2, P675
   FUDENBERG H, 1971, PEDIATRICS, V47, P927
   GOLDSTEIN G, 1966, LANCET, V2, P315
   GOOD RA, 1966, THYMUS IMMUNOLOGY
   HAVARD CWH, 1973, BRIT MED J, V3, P437, DOI 10.1136/bmj.3.5877.437
   JOSEPH BS, 1973, NEUROLOGY, V23, P109, DOI 10.1212/WNL.23.2.109
   KEYNES GL, 1954, LANCET, V2, P1197
   KOTT E, 1973, NEUROLOGY, V23, P745, DOI 10.1212/WNL.23.7.745
   LAWRENCE HS, 1959, CELLULAR HUMORAL ASP, P279
   Mancini G, 1965, Immunochemistry, V2, P235, DOI 10.1016/0019-2791(65)90004-2
   Mayer MM, 1961, EXPT IMMUNOCHEMISTRY, V2nd, P133
   MILLER JFA, 1967, PHYSIOL REV, V47, P437, DOI 10.1152/physrev.1967.47.3.437
   MULDER DG, 1972, J THORAC CARDIOV SUR, V63, P105, DOI 10.1016/S0022-5223(19)41963-6
   MULDER DG, 1974, AM J SURG, V128, P202
   MURRAY NA, 1945, AM J CLIN PATHOL, V15, P87
   NASTUK WL, 1966, ARCH NEUROL-CHICAGO, V15, P1
   PAPATESTAS AE, 1971, AM J MED, V50, P465, DOI 10.1016/0002-9343(71)90336-6
   PERLO VP, 1966, NEUROLOGY, V16, P431, DOI 10.1212/WNL.16.5.431
   PERLO VP, 1971, ANN NY ACAD SCI, V183, P308, DOI 10.1111/j.1749-6632.1971.tb30761.x
   REINGLASS JL, 1973, NEUROLOGY, V23, P69, DOI 10.1212/WNL.23.1.69
   ROITT IM, 1969, LANCET, V2, P367
   SCHWAB RS, 1964, JAMA-J AM MED ASSOC, V187, P850
   SEYBOLD WD, 1950, J THORAC SURG, V20, P195
   SHIMABUKURO K, 1972, Keio Journal of Medicine, V21, P189
   SILVER J, 1974, J IMMUNOL, V113, P1872
   SIMPSON JA, 1958, BRAIN, V81, P112, DOI 10.1093/brain/81.1.112
   Simpson JA, 1960, SCOT MED J, V5, P419, DOI [DOI 10.1177/003693306000501001, 10.1177/003693306000501001]
   TACHIBANA T, 1973, JPN J EXP MED, V43, P227
   TORISU M, 1976, ANN NY ACAD SCI, V277, P160, DOI 10.1111/j.1749-6632.1976.tb41696.x
   WARKSMAN BH, 1960, J ALLERGY, V31, P468
   WHITE RG, 1962, LANCET, V2, P120
   ZELDOWICZ LR, 1969, CAN MED ASSOC J, V101, P609
NR 43
TC 8
Z9 8
U1 0
U2 0
PU MOSBY-YEAR BOOK INC
PI ST LOUIS
PA 11830 WESTLINE INDUSTRIAL DR, ST LOUIS, MO 63146-3318
SN 0039-6060
J9 SURGERY
JI Surgery
PY 1978
VL 83
IS 3
BP 293
EP 302
PG 10
WC Surgery
WE Science Citation Index Expanded (SCI-EXPANDED)
SC Surgery
GA EQ142
UT WOS:A1978EQ14200011
PM 305125
DA 2022-10-25
ER

PT J
AU BRYANBROWN, CW
AF BRYANBROWN, CW
TI CONTRIBUTIONS OF INTENSIVE CARE UNIT IN CARE OF MYASTHENIA GRAVIS
   PATIENT
SO MOUNT SINAI JOURNAL OF MEDICINE
LA English
DT Article
CR GENKINS G, 1960, Bull N Y Acad Med, V36, P826
   GRIEBLE HG, 1971, NEW ENGL J MED, V282
   KARK AE, 1971, BRIT J SURG, V58, P321, DOI 10.1002/bjs.1800580502
   NUNN JF, 1962, BRIT J ANAESTH, V34, P422, DOI 10.1093/bja/34.7.422-a
   NUNN JF, 1962, ANAESTHESIA, V17, P182, DOI 10.1111/j.1365-2044.1962.tb13451.x
   SVANBERG L, 1957, SCAND J CLIN LAB S25, V9
NR 6
TC 3
Z9 3
U1 0
U2 0
PU WILEY-BLACKWELL
PI HOBOKEN
PA 111 RIVER ST, HOBOKEN 07030-5774, NJ USA
SN 0027-2507
EI 1931-7581
J9 MT SINAI J MED
JI Mt. Sinai J. Med.
PY 1971
VL 38
IS 6
BP 573
EP +
PG 1
WC Medicine, General & Internal
WE Science Citation Index Expanded (SCI-EXPANDED)
SC General & Internal Medicine
GA K9525
UT WOS:A1971K952500003
PM 5315871
DA 2022-10-25
ER

PT J
AU Chen, W
   Meng, QF
   Sui, JK
   Wang, YJ
   Li, XL
   Liu, S
   Li, H
   Wang, CC
   Li, CH
   Li, YB
AF Chen, Wei
   Meng, Qing-Fang
   Sui, Jun-Kang
   Wang, Yan-Jun
   Li, Xiao-Li
   Liu, Shen
   Li, Heng
   Wang, Cong-Cong
   Li, Chun-Hong
   Li, Yan-Bin
TI Ginsenoside Rb1: The new treatment measure of myasthenia gravis
SO INTERNATIONAL IMMUNOPHARMACOLOGY
LA English
DT Article
DE Myasthenia gravis; Ginsenoside Rb1; Th17 cells; Treg cells; IL-10; IL-4
ID EXPERIMENTAL AUTOIMMUNE MYASTHENIA; REGULATORY T-CELLS; SKELETAL-MUSCLE;
   SUPPRESSION; INDUCTION; RATS; IL-17; MICE; TH1; CONTRIBUTES
AB Myasthenia gravis (MG) is an autoimmune neuromuscular disease characterized by fatigue and muscle weakness. Ginseng is used in the treatment of MG. Ginsenoside Rbl (G-Rb1), the most abundant ginsenoside in ginseng root, has been proved to be immune regulatory in various diseases. In this study, we investigated the effects and mechanisms of G-Rbl in treatment for MG in a rat model. Our data showed that G-Rbl treatment markedly ameliorated the symptoms of experimental autoimmune myasthenia gravis (EAMG) rats, decreased the percentage of Th17 cells in mononuclear cells (MNCs), and increased the number of Treg and Th2 cells in MNCs. We also found that G-Rbl treatment decreased the serum level of anti-R97-116 peptides IgG1 and IgG2a antibodies. Our findings provide strong evidence that G-Rb1 treatment has immune regulatory effects in EAMG rats, which indicate that G-Rb1 may be employed as a therapeutic medication for MG. (C) 2016 Elsevier B.V. All rights reserved.
C1 [Chen, Wei] Chinese Acad Sci, Shanghai Inst Biol Sci, CAS Ctr Excellence Brain Sci, Inst Neurosci,Key Lab Primate Neurobiol, Shanghai 200031, Peoples R China.
   [Meng, Qing-Fang] Shandong Univ Chinese, Affiliated Hosp 2, Dept Neurol, Jinan 250014, Shandong, Peoples R China.
   [Sui, Jun-Kang] Shandong Agr Univ, Coll Life Sci, Tai An 271000, Shandong, Peoples R China.
   [Wang, Yan-Jun] Taishan Med Coll, Affiliated Hosp, Tai An 271000, Shandong, Peoples R China.
   [Li, Xiao-Li; Li, Heng; Wang, Cong-Cong; Li, Yan-Bin] Shandong Univ, Shandong Prov Qianfoshan Hosp, Dept Neurol, Jinan 250014, Shandong, Peoples R China.
   [Liu, Shen] Beijing Univ Chinese Med, Dongzhimen Hosp, Beijing 100700, Peoples R China.
   [Li, Chun-Hong] Jinan Municipal Hosp CMM, Dept Neurol, Jinan 250014, Shandong, Peoples R China.
RP Li, YB (corresponding author), Shandong Univ, Shandong Prov Qianfoshan Hosp, Dept Neurol, Jinan 250014, Shandong, Peoples R China.
EM 13864006933@163.com
RI wang, yan/GSE-6489-2022
FU Shandong Provincial Natural Science Foundation [ZR2010HM068]
FX The study is supported by grants from Shandong Provincial Natural
   Science Foundation (ZR2010HM068).
CR Amadi-Obi A, 2007, NAT MED, V13, P711, DOI 10.1038/nm1585
   Baggi F, 2004, J IMMUNOL, V172, P2697, DOI 10.4049/jimmunol.172.4.2697
   Baggi F, 2012, ARCH IMMUNOL THER EX, V60, P19, DOI 10.1007/s00005-011-0158-6
   Bai Y, 2008, EUR J IMMUNOL, V38, P1877, DOI 10.1002/eji.200737973
   Balandina A, 2005, BLOOD, V105, P735, DOI 10.1182/blood-2003-11-3900
   Bettelli E, 2008, NATURE, V453, P1051, DOI 10.1038/nature07036
   Boonyapisit K, 1999, AM J MED, V106, P97, DOI 10.1016/S0002-9343(98)00374-X
   Cao D, 2003, EUR J IMMUNOL, V33, P215, DOI 10.1002/immu.200390024
   Chabaud M, 1998, J IMMUNOL, V161, P409
   Chen W, 2015, EXP BRAIN RES, V233, P2823, DOI 10.1007/s00221-015-4352-3
   Chen WJ, 2003, J EXP MED, V198, P1875, DOI 10.1084/jem.20030152
   Cho IH, 2012, J GINSENG RES, V36, P342, DOI 10.5142/jgr.2012.36.4.342
   David F., 1995, J IMMUNOL, V146, P3444
   Edstrom M., 2014, REGULATORY T CELLS M
   Endale M, 2014, MEDIAT INFLAMM, V2014, DOI 10.1155/2014/748964
   Fontenot JD, 2017, J IMMUNOL, V198, P986, DOI 10.1038/ni904
   Gao XQ, 2010, J ETHNOPHARMACOL, V132, P393, DOI 10.1016/j.jep.2010.07.033
   Garrett-Sinha LA, 2008, CURR OPIN RHEUMATOL, V20, P519, DOI 10.1097/BOR.0b013e328304b6b5
   Gorelik L, 2000, J IMMUNOL, V165, P4773, DOI 10.4049/jimmunol.165.9.4773
   Harrington LE, 2005, NAT IMMUNOL, V6, P1123, DOI 10.1038/ni1254
   Hori S, 2003, SCIENCE, V299, P1057, DOI 10.1126/science.1079490
   Huan J, 2005, J NEUROSCI RES, V81, P45, DOI 10.1002/jnr.20522
   Hwang YP, 2010, TOXICOL APPL PHARM, V242, P18, DOI 10.1016/j.taap.2009.09.009
   Itoh K.J., J NEUROIMMUNOL, V154, P4341
   Kaneko H, 2004, J PHARMACOL SCI, V95, P158, DOI 10.1254/jphs.FMJ04001X5
   Karachunski PI, 1999, J NEUROIMMUNOL, V95, P73, DOI 10.1016/S0165-5728(98)00262-8
   Kim HJ, 2013, J GINSENG RES, V37, P8, DOI 10.5142/jgr.2013.37.8
   Komiyama Y, 2006, J IMMUNOL, V177, P566, DOI 10.4049/jimmunol.177.1.566
   Kong QF, 2009, J NEUROIMMUNOL, V207, P83, DOI 10.1016/j.jneuroim.2008.12.005
   Lee M.J., 2015, MOL NEUROBIOL, P1
   LENNON VA, 1975, J EXP MED, V141, P1365, DOI 10.1084/jem.141.6.1365
   Li N, 2012, EUR J IMMUNOL, V42, P1140, DOI 10.1002/eji.201142088
   Li XL, 2013, MOL CELL NEUROSCI, V56, P85, DOI 10.1016/j.mcn.2013.03.005
   Lindley S, 2005, DIABETES, V54, P92, DOI 10.2337/diabetes.54.1.92
   Di L, 2013, PLOS ONE, V8, DOI [10.1371/journal.pone.0079399, 10.1371/journal.pone.0080779]
   Liu RL, 2010, EUR J IMMUNOL, V40, P1577, DOI 10.1002/eji.200939792
   Liu YZ, 2008, NAT IMMUNOL, V9, P632, DOI 10.1038/ni.1607
   Maloy KJ, 2001, NAT IMMUNOL, V2, P816, DOI 10.1038/ni0901-816
   Mangan PR, 2006, NATURE, V441, P231, DOI 10.1038/nature04754
   Marson A, 2007, NATURE, V445, P931, DOI 10.1038/nature05478
   Masuda M, 2010, J NEUROIMMUNOL, V225, P123, DOI 10.1016/j.jneuroim.2010.03.016
   Miura Y, 2004, BLOOD, V104, P2187, DOI 10.1182/blood-2004-03-1040
   Nakae S, 2003, J IMMUNOL, V171, P6173, DOI 10.4049/jimmunol.171.11.6173
   Okuda Y, 1998, INT IMMUNOL, V10, P703, DOI 10.1093/intimm/10.5.703
   Ostlie N, 2003, J IMMUNOL, V170, P604, DOI 10.4049/jimmunol.170.1.604
   Park H, 2005, NAT IMMUNOL, V6, P1133, DOI 10.1038/ni1261
   Poussin MA, 2000, J NEUROIMMUNOL, V111, P152, DOI 10.1016/S0165-5728(00)00385-4
   Rivera E, 2005, VACCINE, V23, P5411, DOI 10.1016/j.vaccine.2005.04.007
   Sakaguchi S, 2009, INT IMMUNOL, V21, P1105, DOI 10.1093/intimm/dxp095
   Santarlasci V, 2009, EUR J IMMUNOL, V39, P207, DOI 10.1002/eji.200838748
   Saoudi A, 1999, J IMMUNOL, V162, P7189
   Shen L, 2013, J LIPID RES, V54, P1430, DOI 10.1194/jlr.M035907
   Shevach EM, 2009, IMMUNITY, V30, P636, DOI 10.1016/j.immuni.2009.04.010
   Soltys J, 2012, J INFLAMM-LOND, V9, DOI 10.1186/1476-9255-9-20
   STEVENS TL, 1988, NATURE, V334, P255, DOI 10.1038/334255a0
   Sugiyama H, 2005, J IMMUNOL, V174, P164, DOI 10.4049/jimmunol.174.1.164
   Sun Y, 2004, CLIN IMMUNOL, V112, P284, DOI 10.1016/j.clim.2004.04.005
   Tan SJ, 2014, J SURG RES, V191, P344, DOI 10.1016/j.jss.2014.04.042
   Viglietta V, 2004, J EXP MED, V199, P971, DOI 10.1084/jem.20031579
   Wang BF, 2014, INT J BIOCHEM CELL B, V55, P98, DOI 10.1016/j.biocel.2014.08.014
   Wang HB, 2000, INT IMMUNOL, V12, P1381, DOI 10.1093/intimm/12.10.1381
   Wang W, 2007, J IMMUNOL, V178, P7072, DOI 10.4049/jimmunol.178.11.7072
   Wojcikowski K, 2014, PHYTOTHER RES, V28, P22, DOI 10.1002/ptr.4966
   Xia R, 2011, J BIOMED BIOTECHNOL, DOI 10.1155/2011/767930
   Xiong Y, 2010, DIABETES, V59, P2505, DOI 10.2337/db10-0315
   YI Q, 1994, J NEUROIMMUNOL, V50, P177, DOI 10.1016/0165-5728(94)90044-2
   Zhang GX, 1997, J NEUROIMMUNOL, V73, P175, DOI 10.1016/S0165-5728(96)00197-X
   Zhang Y, 2009, IMMUNOL LETT, V122, P52, DOI 10.1016/j.imlet.2008.11.015
   Zhu J, 2012, NEUROSCIENCE, V202, P342, DOI 10.1016/j.neuroscience.2011.11.070
   Zhuang CL, 2014, EUR J PHARMACOL, V740, P480, DOI 10.1016/j.ejphar.2014.06.040
   2007, NAT IMMUNOL, V8, P1390, DOI DOI 10.1038/NI1539
NR 71
TC 4
Z9 5
U1 1
U2 16
PU ELSEVIER SCIENCE BV
PI AMSTERDAM
PA PO BOX 211, 1000 AE AMSTERDAM, NETHERLANDS
SN 1567-5769
EI 1878-1705
J9 INT IMMUNOPHARMACOL
JI Int. Immunopharmacol.
PD DEC
PY 2016
VL 41
BP 136
EP 143
DI 10.1016/j.intimp.2016.08.028
PG 8
WC Immunology; Pharmacology & Pharmacy
WE Science Citation Index Expanded (SCI-EXPANDED)
SC Immunology; Pharmacology & Pharmacy
GA EF7KD
UT WOS:000390507600018
PM 27601384
DA 2022-10-25
ER

PT J
AU Miyazaki, Y
   Hirayama, M
   Watanabe, H
   Usami, N
   Yokoi, K
   Watanabe, O
   Sobue, G
AF Miyazaki, Yu
   Hirayama, Masaaki
   Watanabe, Hirohisa
   Usami, Noriyasu
   Yokoi, Kohei
   Watanabe, Osamu
   Sobue, Gen
TI Paraneoplastic encephalitis associated with myasthenia gravis and
   malignant thymoma
SO JOURNAL OF CLINICAL NEUROSCIENCE
LA English
DT Article
DE Autoantibodies; Muscle acetylcholine receptor; Myasthenia gravis;
   Paraneoplastic encephalitis; Thymoma; Voltage-gated potassium channels
ID LIMBIC ENCEPHALITIS
AB We present a patient with type B2 thymoma (World Health Organization Thymoma Classification) with the complications of anti-muscle acetylcholine receptor antibody-positive myasthenia gravis and anti-voltage-gated potassium channel antibodies associated with paraneoplastic encephalitis. A timing difference between the onset of these neurological disorders and a dissociation of clinical symptoms was observed during the disease. This report alerts clinicians that long-term follow-up is needed where patients have a residual thymoma and attention should be paid to other concomitant autoimmune disorders. (C) 2011 Elsevier Ltd. All rights reserved.
C1 [Miyazaki, Yu; Hirayama, Masaaki; Watanabe, Hirohisa; Sobue, Gen] Nagoya Univ, Grad Sch Med, Dept Neurol, Showa Ku, Nagoya, Aichi 4668550, Japan.
   [Usami, Noriyasu; Yokoi, Kohei] Nagoya Univ, Grad Sch Med, Dept Thorac Surg, Nagoya, Aichi 4668550, Japan.
   [Watanabe, Osamu] Kagoshima Univ, Grad Sch Med & Dent Sci, Dept Neurol & Geriatr, Kagoshima 890, Japan.
RP Sobue, G (corresponding author), Nagoya Univ, Grad Sch Med, Dept Neurol, Showa Ku, 65 Tsurumai Cho, Nagoya, Aichi 4668550, Japan.
EM sobueg@med.nagoya-u.ac.jp
RI Hirayama, Masaaki/ABH-2669-2020; Hirayama, Masaaki/I-9341-2018; Yokoi,
   Kohei/I-7261-2014
OI Hirayama, Masaaki/0000-0003-0092-7837; Watanabe,
   Hirohisa/0000-0001-8553-8536
CR Evoli A, 2007, J NEUROL, V254, P756, DOI 10.1007/s00415-006-0429-z
   Hart IK, 2002, BRAIN, V125, P1887, DOI 10.1093/brain/awf178
   Irani SR, 2011, ANN NEUROL, V69, P892, DOI 10.1002/ana.22307
   Lancaster E, 2011, ANN NEUROL, V69, P303, DOI 10.1002/ana.22297
   Merchut MP, 2010, NEUROL CLIN, V28, P941, DOI 10.1016/j.ncl.2010.03.024
   Meriggioli MN, 2009, LANCET NEUROL, V8, P475, DOI 10.1016/S1474-4422(09)70063-8
   Pozo-Rosich P, 2003, ANN NEUROL, V54, P530, DOI 10.1002/ana.10713
NR 7
TC 9
Z9 9
U1 0
U2 3
PU ELSEVIER SCI LTD
PI OXFORD
PA THE BOULEVARD, LANGFORD LANE, KIDLINGTON, OXFORD OX5 1GB, OXON, ENGLAND
SN 0967-5868
J9 J CLIN NEUROSCI
JI J. Clin. Neurosci.
PD FEB
PY 2012
VL 19
IS 2
BP 336
EP 338
DI 10.1016/j.jocn.2011.05.026
PG 3
WC Clinical Neurology; Neurosciences
WE Science Citation Index Expanded (SCI-EXPANDED)
SC Neurosciences & Neurology
GA 902BB
UT WOS:000301012500035
PM 22227397
DA 2022-10-25
ER

PT J
AU Roche, JC
   Capablo, JL
   Larrad, L
   Gervas-Arruga, J
   Ara, JR
   Sanchez, A
   Alarcia, R
AF Roche, Jose C.
   Capablo, Jose L.
   Larrad, Luis
   Gervas-Arruga, Javier
   Ara, Jose R.
   Sanchez, Alejandro
   Alarcia, Raquel
TI INCREASED SERUM INTERLEUKIN-17 LEVELS IN PATIENTS WITH MYASTHENIA GRAVIS
SO MUSCLE & NERVE
LA English
DT Article
DE acetylcholine receptor antibody; IL-6; IL-17; myasthenia gravis; T cells
ID ACETYLCHOLINE-RECEPTOR
AB It has been suggested that interleukin-17 (IL-17) plays a crucial role in the development of several autoimmune diseases. However, there are no data about the relationship between myasthenia gravis and IL-17. The aim of this study was to measure the concentration of IL-17 and determine whether levels depend on the severity of MG. Serum IL-17 concentrations were measured in 25 patients. IL-17 concentrations were higher in generalized MG compared with controls and correlated with anti-acetylcholinesterase receptor antibody titers. Muscle Nerve 44: 278-280, 2011
C1 [Roche, Jose C.; Capablo, Jose L.; Ara, Jose R.; Sanchez, Alejandro; Alarcia, Raquel] Miguel Servet Univ Hosp, Dept Neurol, Zaragoza 50009, Spain.
   [Larrad, Luis] Lozano Blesa Univ Hosp, Dept Immunol, Zaragoza, Spain.
   [Gervas-Arruga, Javier] Miguel Servet Univ Hosp, Translat Res Unit, I CS, Zaragoza 50009, Spain.
RP Roche, JC (corresponding author), Miguel Servet Univ Hosp, Dept Neurol, Paseo Isabel la Catolica 1-3, Zaragoza 50009, Spain.
EM jcrochebueno@hotmail.com
RI Gervas-Arruga, Javier/AAE-4641-2020
CR Allen JA, 2010, MUSCLE NERVE, V41, P379, DOI 10.1002/mus.21555
   Brucklacher-Waldert V, 2009, BRAIN, V132, P3329, DOI 10.1093/brain/awp289
   Doreau A, 2009, NAT IMMUNOL, V10, P778, DOI 10.1038/ni.1741
   El-behi M, 2010, J NEUROIMMUNE PHARM, V5, P189, DOI 10.1007/s11481-009-9188-9
   Farrugia ME, 2009, MUSCLE NERVE, V39, P489, DOI 10.1002/mus.21156
   Huang S, 2010, NEUROSCI BULL, V26, P85, DOI 10.1007/s12264-010-0604-1
   Kim JY, 2008, J NEUROIMMUNOL, V199, P151, DOI 10.1016/j.jneuroim.2008.05.010
   Kimura A, 2010, EUR J IMMUNOL, V40, P1830, DOI 10.1002/eji.201040391
   Kupersmith MJ, 2003, ARCH NEUROL-CHICAGO, V60, P243, DOI 10.1001/archneur.60.2.243
   Mu LL, 2009, IMMUNOLOGY, V128, pe826, DOI 10.1111/j.1365-2567.2009.03089.x
   NEWSOMDAVIS J, 1978, NEUROLOGY, V28, P266, DOI 10.1212/WNL.28.3.266
   Ragheb S, 2008, ARCH NEUROL-CHICAGO, V65, P1358, DOI 10.1001/archneur.65.10.1358
   Yeh JH, 2009, EUR J NEUROL, V16, P1318, DOI 10.1111/j.1468-1331.2009.02729.x
NR 13
TC 63
Z9 68
U1 0
U2 12
PU WILEY
PI HOBOKEN
PA 111 RIVER ST, HOBOKEN 07030-5774, NJ USA
SN 0148-639X
EI 1097-4598
J9 MUSCLE NERVE
JI Muscle Nerve
PD AUG
PY 2011
VL 44
IS 2
BP 278
EP 280
DI 10.1002/mus.22070
PG 3
WC Clinical Neurology; Neurosciences
WE Science Citation Index Expanded (SCI-EXPANDED)
SC Neurosciences & Neurology
GA 800RS
UT WOS:000293383700020
PM 21755509
DA 2022-10-25
ER

PT J
AU Meyer, DM
   Herbert, MA
   Sobhani, NC
   Tavakolian, P
   Duncan, A
   Bruns, M
   Korngut, K
   Williams, J
   Prince, SL
   Huber, L
   Wolfe, GI
   Mack, MJ
AF Meyer, Dan M.
   Herbert, Morley A.
   Sobhani, Nasin C.
   Tavakolian, Paul
   Duncan, Andrea
   Bruns, Michelle
   Korngut, Kevin
   Williams, Janet
   Prince, Syma L.
   Huber, L.
   Wolfe, Gil I.
   Mack, Michael J.
TI Comparative Clinical Outcomes of Thymectomy for Myasthenia Gravis
   Performed by Extended Transsternal and Minimally Invasive Approaches
SO ANNALS OF THORACIC SURGERY
LA English
DT Article; Proceedings Paper
CT 44th Annual Meeting of the Society-of-Thoracic-Surgeons
CY JAN 28-30, 2008
CL Ft Lauderdale, FL
SP Soc Thorac Surg
ID VIDEO-ASSISTED THYMECTOMY; THORACOSCOPIC THYMECTOMY; MAXIMAL THYMECTOMY;
   MANAGEMENT
AB Background. Both transsternal and video-assisted thoracoscopic surgery (VATS) approaches are used for thymectomy in myasthenia gravis. We compared outcomes of simultaneous experiences in two institutions: one utilizing the transsternal approach exclusively, the other using VATS procedures for all patients. The Myasthenia Gravis Foundation of America guidelines were used to standardize reporting.
   Methods. Between March 1992 and September 2006, 95 thymectomies were performed for myasthenia gravis; 48 by VATS and 47 by transsternal approach. Preoperative classification and postoperative disease status were compared between the groups.
   Results. Mean age was 39.8 +/- 14.9 (VATS) versus 34.4 +/- 13.2 years (transsternal) (p = 0.07); the proportion of females was 52% versus 67% (p = 0.15); and preoperative duration of myasthenia gravis was 27 +/- 44 versus 20 +/- 45 months (p = 0.43), respectively. Clinical follow up was 89.5% complete at a mean of 6.0 +/- 4.0 years and 4.3 +/- 2.9 years (p = 0.03). The operative time was 128 +/- 34 minutes (VATS) versus 119 +/- 27 minutes (transsternal) (p = 0.22). The need for postoperative ventilation was 4.2% versus 16.2% (p = 0.07) and mean length of stay was 1.9 +/- 2.6 versus 4.6 +/- 4.2 days (p < 0.001). Thymomas were found in 8.3% of VATS versus 13.3% of transsternal patients (p = 0.44). No myasthenia gravis related deaths occurred and 95.8% of the VATS and 97.9% of the transsternal patients were in either complete stable remission, pharmacologic remission, or minimal manifestations status. In the VATS group, 13 of 17 (76.5%) patients stopped prednisone usage after surgery versus 5 of 14 (35.7%) in the transsternal group (p = 0.022).
   Conclusions. Thymectomy is an effective treatment in patients with myasthenia gravis with equivalent clinical outcomes obtained by either approach.
C1 Univ Texas SW Med Ctr Dallas, Dept Thorac & Cardiovasc Surg, Med City Dallas Hosp, Cardiopulm Res Sci & Technol Inst, Dallas, TX 75390 USA.
   Univ Texas SW Med Ctr Dallas, Dept Neurol, Med City Dallas Hosp, Cardiopulm Res Sci & Technol Inst, Dallas, TX 75390 USA.
   Univ Texas SW Med Ctr Dallas, Dept Clin Res, Med City Dallas Hosp, Cardiopulm Res Sci & Technol Inst, Dallas, TX 75390 USA.
RP Meyer, DM (corresponding author), Univ Texas SW Med Ctr Dallas, Dept Thorac & Cardiovasc Surg, 5939 Harry Hines Blvd,9th Floor,Suite 935, Dallas, TX 75390 USA.
EM danm.meyer@utsouthwestern.edu
RI Wolfe, Gil/AAO-2786-2020
CR Blalock A, 1941, J AMER MED ASSOC, V117, P1529, DOI 10.1001/jama.1941.02820440037009
   Bulkley GB, 1997, ANN SURG, V226, P324, DOI 10.1097/00000658-199709000-00012
   Calhoun RF, 1999, ANN SURG, V230, P555, DOI 10.1097/00000658-199910000-00011
   COOPER JD, 1988, ANN THORAC SURG, V45, P242, DOI 10.1016/S0003-4975(10)62457-5
   Jaretzki A, 2000, ANN THORAC SURG, V70, P327, DOI 10.1016/S0003-4975(00)01595-2
   Jaretzki A, 2003, NEUROLOGIST, V9, P77, DOI 10.1097/01.nrl.0000051446.03160.2e
   JARETZKI A, 1988, J THORAC CARDIOV SUR, V95, P747
   JARETZKI A, 1988, J THORAC CARDIOV SUR, V96, P711
   Mack MJ, 1996, J THORAC CARDIOV SUR, V112, P1352, DOI 10.1016/S0022-5223(96)70151-4
   Masaoka A, 1996, ANN THORAC SURG, V62, P853, DOI 10.1016/S0003-4975(96)00376-1
   Mineo TC, 2000, ANN THORAC SURG, V69, P1537, DOI 10.1016/S0003-4975(00)01237-6
   Mussi A, 2001, EUR J CARDIO-THORAC, V19, P570, DOI 10.1016/S1010-7940(01)00634-0
   Pego-Fernandes PMP, 2002, ANN THORAC SURG, V74, P204, DOI 10.1016/S0003-4975(02)03640-8
   Popescu I, 2002, SURG ENDOSC, V16, P679, DOI 10.1007/s00464-001-9114-6
   Roberts PF, 2001, J THORAC CARDIOV SUR, V122, P562, DOI 10.1067/mtc.2001.116191
   Savcenko M, 2002, EUR J CARDIO-THORAC, V22, P978, DOI 10.1016/S1010-7940(02)00593-6
   Schumacher ED., 1912, MITT GRENZGEB MED CH, V25, P746
   Tomulescu V, 2006, ANN THORAC SURG, V82, P1003, DOI 10.1016/j.athoracsur.2006.04.092
   Uchiyama A, 2001, ANN THORAC SURG, V72, P1902, DOI 10.1016/S0003-4975(01)03210-6
NR 19
TC 88
Z9 102
U1 0
U2 7
PU ELSEVIER SCIENCE INC
PI NEW YORK
PA 360 PARK AVE SOUTH, NEW YORK, NY 10010-1710 USA
SN 0003-4975
J9 ANN THORAC SURG
JI Ann. Thorac. Surg.
PD FEB
PY 2009
VL 87
IS 2
BP 385
EP 391
DI 10.1016/j.athoracsur.2008.11.040
PG 7
WC Cardiac & Cardiovascular Systems; Respiratory System; Surgery
WE Science Citation Index Expanded (SCI-EXPANDED); Conference Proceedings Citation Index - Science (CPCI-S)
SC Cardiovascular System & Cardiology; Respiratory System; Surgery
GA 396SY
UT WOS:000262612600008
PM 19161744
DA 2022-10-25
ER

PT J
AU Wang, PJ
   Zuo, CJ
   Tian, JM
   Qian, Z
   Ren, FY
   Shao, CW
   Wang, MJ
   Lu, TZ
AF Wang, PJ
   Zuo, CJ
   Tian, JM
   Qian, Z
   Ren, FY
   Shao, CW
   Wang, MJ
   Lu, TZ
TI CT-guided percutaneous ethanol injection of the thymus for treatment of
   myasthenia gravis
SO AMERICAN JOURNAL OF ROENTGENOLOGY
LA English
DT Article
ID THYMECTOMY
AB OBJECTIVE. This study was designed to validate the therapeutic effectiveness of CT-guided percutaneous ethanol injection of the thymus for the treatment of myasthenia gravis.
   SUBJECTS AND METHODS. The subjects were 45 patients with myasthenia gravis. The diagnosis was determined by the patients' histories, physical findings, neostigmine tests, and morphologic changes. According to the Osserman classification, the 45 patients with myasthenia gravis were classified as stage I (n = 26), stage III (n = 13), and stage IV (n = 6). A 21- or 22-gauge needle was inserted into the thymus under CT guidance, and then ethanol was injected step by step until it was distributed throughout the whole thymoma, the hyperplasia of the thymus, or the normal thymus. The amount of ethanol injected ranged from 2 to 13 mL, with a mean of 7 mL.
   RESULTS. CT follow-up at 3-4 weeks showed that the thymus or thymoma was completely or mostly necrotized. CT follow-up at 3 months showed that the vertical, transverse, and anteroposterior dimensions of the thymus in all 45 myasthenia gravis patients decreased by 59.2%, 68.6%, and 73.2%, respectively, compared with those before percutaneous ethanol injection treatment. The therapeutic effect was observable clinically 2 days after treatment in 44 patients, including 36 patients who were able to open their eyes after treatment. A 5-year follow-up study showed that the condition markedly improved in 35 patients, improved in nine patients, and failed to improve in one patient who did not respond to the treatment. After treatment, 37 patients presented with low-grade fever (range, 37.3-37.7degreesC; mean, 37.5degreesC), which resolved 3 days later without treatment; all 45 patients complained of mild retrosternal pain after ethanol injection.
   CONCLUSION. The therapeutic effect of CT-guided percutaneous ethanol injection into the thymus of patients with myasthenia gravis is definite. This procedure is safe and has low morbidity. CT-guided percutaneous ethanol injection is a minimally invasive alternative treatment for myasthenia gravis.
C1 Changhai Hosp, Dept Radiol, Shanghai 200433, Peoples R China.
RP Wang, PJ (corresponding author), Changhai Hosp, Dept Radiol, 174 Changhai Rd, Shanghai 200433, Peoples R China.
CR AARLI JA, 1993, J NEURO SCI, V4, P393
   Casanova-Estruch B, 1998, REV NEUROLOGIA, V26, P567, DOI 10.33588/rn.26152.981027
   de Perrot M, 2002, ANN THORAC SURG, V74, P1658, DOI 10.1016/S0003-4975(02)04083-3
   GIHUS ME, 1984, NEUROLOGY, V34, P246
   KUZIN MI, 1993, KHIRURGIIA MOSK, V4, P11
   Lakhoo K, 1997, PEDIATR SURG INT, V12, P113, DOI 10.1007/BF01349974
   Lindner A, 1997, J NEUROL, V244, P515, DOI 10.1007/s004150050135
   LIVRAGHI T, 1988, RADIOLOGY, V168, P313, DOI 10.1148/radiology.168.2.2839865
   Miarzynska M, 1994, Otolaryngol Pol, V48, P92
   MOORE AV, 1982, AM J ROENTGENOL, V138, P217, DOI 10.2214/ajr.138.2.217
   Nakagawa K, 2000, INT J RADIAT ONCOL, V48, P449, DOI 10.1016/S0360-3016(00)00617-9
   Nicolaou S, 1996, RADIOLOGY, V201, P471, DOI 10.1148/radiology.201.2.8888243
   Roberts PF, 2001, J THORAC CARDIOV SUR, V122, P562, DOI 10.1067/mtc.2001.116191
   Sotje G, 1991, Aktuelle Radiol, V1, P138
NR 14
TC 3
Z9 5
U1 0
U2 1
PU AMER ROENTGEN RAY SOC
PI RESTON
PA 1891 PRESTON WHITE DR, SUBSCRIPTION FULFILLMENT, RESTON, VA 22091 USA
SN 0361-803X
J9 AM J ROENTGENOL
JI Am. J. Roentgenol.
PD SEP
PY 2003
VL 181
IS 3
BP 721
EP 724
DI 10.2214/ajr.181.3.1810721
PG 4
WC Radiology, Nuclear Medicine & Medical Imaging
WE Science Citation Index Expanded (SCI-EXPANDED)
SC Radiology, Nuclear Medicine & Medical Imaging
GA 713MH
UT WOS:000184861600031
PM 12933467
DA 2022-10-25
ER

PT J
AU Mann, R
   Blobner, M
   Jelen-Esselborn, S
   Busley, R
   Werner, C
AF Mann, R
   Blobner, M
   Jelen-Esselborn, S
   Busley, R
   Werner, C
TI Preanesthetic train-of-four fade predicts the atracurium requirement of
   myasthenia gravis patients
SO ANESTHESIOLOGY
LA English
DT Article; Proceedings Paper
CT Annual Meeting of the
   Society-of-Neurosurgical-Anesthesia-and-Critical-Care
CY OCT 16-17, 1998
CL SAN DIEGO, CALIFORNIA
SP Soc Neurosurg Anesthesia & Crit Care
DE neuromuscular monitoring; pyridostigmine
ID ACETYLCHOLINE-RECEPTORS; VECURONIUM; BLOCK
AB Background: The most sensitive diagnostic criterion of myasthenia gravis is a decrement in the muscular response to repetitive stimulation. The authors hypothesized that myasthenia gravis patients who show a train-of-four ratio (T4/T1) < 0.9 in the preanesthetic period will have increased sensitivity to nondepolarizing neuromuscular blocking agents compared with myasthenia gravis patients with preanesthetic T4/T1 greater than or equal to 0.9.
   Methods: After institutional review board approval was obtained, 20 electrophysiologically documented myasthenia gravis patients were studied, Current pyridostigmine therapy was continued until the morning of surgery. Before induction of anesthesia, neuromuscular transmission was recorded from the hypothenar muscles using electromyography with train-of-four stimulation of the ulnar nerve. According to the T4/T1 ratio, patients were assigned to the "normal'' group (T4/T1 greater than or equal to 0.9) or the "decrement" group (T4/T1 < 0.9). After induction of intravenous anesthesia, the effective dose to achieve a 95% neuromuscular blockade (ED95) for atracurium was assessed with a cumulative bolus technique. Postoperatively, pyridostigmine was titrated to obtain a T4/T1 > 0.75 and to treat residual myasthenic symptoms.
   Results: In 14 patients, preanesthetic T4/T1 was greater than or equal to 0.9 (normal), whereas 6 patients presented with T4/T1 < 0.9 (decrement). Decrement patients had a lower ED95 of 0.07 +/- 0.03 mg/kg atracurium(mean +/- SD) compared with normal patients with an ED95 of 0.24 +/- 0.11 mg/kg atracurium (P = 0.002). All patients were extubated within 30 min after surgery. Postoperative pyridostigmine infusion did not differ significantly between groups.
   Conclusions: The requirement for atracurium is significantly reduced in myasthenia gravis patients with a T4/T1 ratio < 0.9 before anesthesia. This study indicates that routine neuromuscular monitoring in myasthenia gravis patients should be extended into the preinduction period to identify patients who require less atracurium.
C1 Tech Univ Munich, Klinikum Rechts Isar, Klin Anaesthesiol, D-81675 Munich, Germany.
RP Blobner, M (corresponding author), Tech Univ Munich, Klinikum Rechts Isar, Klin Anaesthesiol, Troger Str 16, D-81675 Munich, Germany.
RI Blobner, Manfred/R-4411-2017
OI Blobner, Manfred/0000-0002-0370-5247
CR BARAKA A, 1992, CAN J ANAESTH, V39, P476, DOI 10.1007/BF03008713
   BARAKA A, 1984, ANESTH ANALG, V63, P1127
   BARAKA A, 1992, ANAESTHESIA, V47, P217, DOI 10.1111/j.1365-2044.1992.tb02122.x
   BARAKA A, 1993, ANAESTHESIA, V48, P588, DOI 10.1111/j.1365-2044.1993.tb07122.x
   BUZELLO W, 1986, ANESTHESIOLOGY, V64, P507, DOI 10.1097/00000542-198604000-00017
   CHURCHILLDAVIDSON HC, 1953, J PHYSIOL-LONDON, V122, P252, DOI 10.1113/jphysiol.1953.sp004996
   DRACHMAN DB, 1982, NEW ENGL J MED, V307, P769, DOI 10.1056/NEJM198209233071301
   EISENKRAFT JB, 1990, CAN J ANAESTH, V37, P301, DOI 10.1007/BF03005579
   HUNTER JM, 1985, ANAESTHESIA, V40, P848, DOI 10.1111/j.1365-2044.1985.tb11045.x
   Jacobson L, 1999, J NEUROIMMUNOL, V98, P112, DOI 10.1016/S0165-5728(99)00086-7
   KATZ RL, 1982, ANESTH ANALG, V61, P730
   Kopman AF, 1997, ANESTHESIOLOGY, V86, P765, DOI 10.1097/00000542-199704000-00005
   Li ZY, 1996, J NEUROIMMUNOL, V64, P179, DOI 10.1016/0165-5728(95)00169-7
   MACDONALD AM, 1984, BRIT J ANAESTH, V56, P651, DOI 10.1093/bja/56.6.651
   MARTYN JAJ, 1992, ANESTHESIOLOGY, V76, P822
   NILSSON E, 1989, ACTA ANAESTH SCAND, V33, P395, DOI 10.1111/j.1399-6576.1989.tb02931.x
   NILSSON E, 1990, ACTA ANAESTH SCAND, V34, P126, DOI 10.1111/j.1399-6576.1990.tb03056.x
   NILSSON E, 1990, ANESTHESIOLOGY, V73, P28, DOI 10.1097/00000542-199007000-00005
   PAYNE JP, 1981, BRIT J ANAESTH, V53, P45, DOI 10.1093/bja/53.1.45
   VACANTI CA, 1985, ANESTHESIOLOGY, V62, P692, DOI 10.1097/00000542-198505000-00038
NR 20
TC 38
Z9 46
U1 0
U2 2
PU LIPPINCOTT WILLIAMS & WILKINS
PI PHILADELPHIA
PA 530 WALNUT ST, PHILADELPHIA, PA 19106-3621 USA
SN 0003-3022
J9 ANESTHESIOLOGY
JI Anesthesiology
PD AUG
PY 2000
VL 93
IS 2
BP 346
EP 350
DI 10.1097/00000542-200008000-00011
PG 5
WC Anesthesiology
WE Conference Proceedings Citation Index - Science (CPCI-S); Science Citation Index Expanded (SCI-EXPANDED)
SC Anesthesiology
GA 340ZB
UT WOS:000088565600006
PM 10910480
DA 2022-10-25
ER

PT J
AU Sankhyan, N
   Chakrabarty, B
   Sharma, S
   Ramesh, K
   Gulati, S
AF Sankhyan, Naveen
   Chakrabarty, Biswaroop
   Sharma, Suvasini
   Ramesh, Konanki
   Gulati, Sheffali
TI Limb-Girdle Myasthenia Gravis in a 10-Year-Old Girl: A Case Report
SO JOURNAL OF CHILD NEUROLOGY
LA English
DT Article
DE neuromuscular junction; myopathy; muscular dystrophy; myasthenia gravis
AB A 10-year-old girl presented with progressive proximal limb muscle weakness without facial, ocular, or bulbar muscle involvement. There was no fatigability or diurnal fluctuation in symptoms. Her weakness worsened with febrile illnesses and recovered with accruing disabilities over a few weeks. Serum creatine kinase levels and muscle biopsy were normal. A significant decrement on repetitive nerve stimulation test and positive response to therapeutic neostigmine challenge test confirmed the diagnosis of limb-girdle myasthenia. She responded well to corticosteroids and thymectomy, demonstrating a likely autoimmune etiology. This case highlights the long-term fluctuations in a case of myasthenia gravis and the need for a high index of suspicion for myasthenia in children presenting with unexplained muscle weakness, even in the absence of typical features such as fatigability, diurnal fluctuation, and oculobulbar weakness.
C1 [Sankhyan, Naveen; Chakrabarty, Biswaroop; Sharma, Suvasini; Ramesh, Konanki; Gulati, Sheffali] All India Inst Med Sci, Div Neurol, Dept Pediat, New Delhi 110029, India.
RP Gulati, S (corresponding author), All India Inst Med Sci, Div Neurol, Dept Pediat, New Delhi 110029, India.
EM sheffaligulati@gmail.com
RI SANKHYAN, NAVEEN/AAP-6531-2021
CR Ashraf VV, 2006, ACTA NEUROL SCAND, V114, P119, DOI 10.1111/j.1600-0404.2006.00646.x
   Evoli A, 2010, CURR OPIN NEUROL, V23, P536, DOI 10.1097/WCO.0b013e32833c32af
   MCQUILLEN MP, 1966, BRAIN, V89, P121, DOI 10.1093/brain/89.1.121
   OH SJ, 1992, NEUROLOGY, V42, P1153, DOI 10.1212/WNL.42.6.1153
   Rodolico C, 2002, NEUROMUSCULAR DISORD, V12, P964, DOI 10.1016/S0960-8966(02)00137-2
   Shankar A, 2002, NEUROL INDIA, V50, P500
   Slater CR, 2006, BRAIN, V129, P2061, DOI 10.1093/brain/awl200
   Vasant A, 1994, J Assoc Physicians India, V42, P601
NR 8
TC 2
Z9 2
U1 0
U2 1
PU SAGE PUBLICATIONS INC
PI THOUSAND OAKS
PA 2455 TELLER RD, THOUSAND OAKS, CA 91320 USA
SN 0883-0738
J9 J CHILD NEUROL
JI J. Child Neurol.
PD NOV
PY 2011
VL 26
IS 11
BP 1434
EP 1437
DI 10.1177/0883073811410059
PG 4
WC Clinical Neurology; Pediatrics
WE Science Citation Index Expanded (SCI-EXPANDED)
SC Neurosciences & Neurology; Pediatrics
GA 839JM
UT WOS:000296361500014
PM 21730341
DA 2022-10-25
ER

PT J
AU Shukla, G
   Gupta, S
   Goyal, V
   Singh, S
   Srivastava, A
   Behari, M
AF Shukla, Garima
   Gupta, Salil
   Goyal, Vinay
   Singh, Sumit
   Srivastava, Achal
   Behari, Madhuri
TI Abnormal sympathetic hyper-reactivity in patients with myasthenia
   gravis: A prospective study
SO CLINICAL NEUROLOGY AND NEUROSURGERY
LA English
DT Article
DE Myasthenia gravis; Autonomic function; Sympathetic
ID NICOTINIC RECEPTOR SUBTYPES; ACETYLCHOLINE-RECEPTOR; AUTONOMIC FUNCTION;
   PERIPHERAL NEUROPATHY; ANTIBODIES; RESPONSES; DISORDERS; EXERCISE
AB Introduction: Patients with myasthenia gravis, especially those in crises, are not infrequently observed to demonstrate wide fluctuation in heart rate and blood pressure.
   Objective: This study was conducted to assess autonomic function in patients with myasthenia gravis.
   Methods: Patients with myasthenia gravis diagnosed on the basis of typical clinical details, edrophonium or neostigmine test, decremental response on repetitive nerve stimulation testing and anti acetyl choline receptor antibody testing, were compared with age and gender matched controls. Apart from detailed clinical evaluation, all subjects underwent tests of autonomic function, viz, heart rate and blood pressure response on orthostatic tests and isometric handgrip test, Valsalva maneuver, R-R interval variation (RRIV) and the sympathetic skin response (SSR). Results were compared with those in the control group using repeated measures ANOVA and the paired t-test.
   Results: Sixty-four patients (27 males, 37 females) with a mean age of 40.5 +/- 17 years) with myasthenia gravis of an average 3 +/- 4 years duration, and 241 normal controls were enrolled. On the orthostatic tests, patients showed rise in heart rate, systolic and diastolic blood pressure, as did controls, however, the rate and the duration of rise was significantly higher than in the controls (p < 0.01). Similar difference between patients and controls, in rate of rise of these parameters was observed on the isometric hand grip test. No significant difference was observed between the two groups on tests of parasympathetic function (Valsalva ratio, RRIV). These effects could also partially be due to pyridostigmine, which all patients were receiving.
   Conclusion: This study suggests sympathetic hyper-reactivity in patients with myasthenia gravis, which could be responsible for serious hemodynamic instability in patients in crisis. (c) 2012 Elsevier B.V. All rights reserved.
C1 [Shukla, Garima; Gupta, Salil; Goyal, Vinay; Singh, Sumit; Srivastava, Achal; Behari, Madhuri] All India Inst Med Sci, Dept Neurol, New Delhi 110029, India.
RP Shukla, G (corresponding author), All India Inst Med Sci, Dept Neurol, New Delhi 110029, India.
EM garimashukla@hotmail.com
RI Shukla, Gopal/I-1382-2017
OI Shukla, Gopal/0000-0001-5237-0212
CR [Anonymous], 1996, J AUTONOMIC NERVOUS, V58, P123
   Balestra B, 2000, J NEUROIMMUNOL, V102, P89, DOI 10.1016/S0165-5728(99)00145-9
   Bearroch EE, 1989, ANN NEUROL, V26, p186A
   BOGOUSSLAVSKY J, 1983, EUR NEUROL, V22, P301, DOI 10.1159/000115576
   DELIUS W, 1972, ACTA PHYSIOL SCAND, V84, P82, DOI 10.1111/j.1748-1716.1972.tb05158.x
   Douchet MP, 1999, ARCH MAL COEUR VAISS, V92, P711
   ECKBERG DL, 1980, AM J PHYSIOL, V239, pH581, DOI 10.1152/ajpheart.1980.239.5.H581
   EWING DJ, 1982, BRIT MED J, V285, P916, DOI 10.1136/bmj.285.6346.916
   EWING DJ, 1985, DIABETES CARE, V8, P491, DOI 10.2337/diacare.8.5.491
   EWING DJ, 1974, CLIN SCI MOL MED, V46, P295, DOI 10.1042/cs0460295
   GOODWIN GM, 1972, J PHYSIOL-LONDON, V226, P173, DOI 10.1113/jphysiol.1972.sp009979
   LENNON VA, 1989, NEUROLOGY, V39, P1069, DOI 10.1212/WNL.39.8.1069
   LEPORE FE, 1979, ANN NEUROL, V6, P29, DOI 10.1002/ana.410060107
   LEVIN AB, 1966, AM J CARDIOL, V18, P90, DOI 10.1016/0002-9149(66)90200-1
   LINDSTROM J, 1995, ANN NY ACAD SCI, V757, P100, DOI 10.1111/j.1749-6632.1995.tb17467.x
   LINDSTROM JM, 1976, NEUROLOGY, V26, P1054, DOI 10.1212/WNL.26.11.1054
   LOW PA, 1993, MAYO CLIN PROC, V68, P748, DOI 10.1016/S0025-6196(12)60631-4
   Low PA, 1993, CLIN AUTONOMIC DISOR, P287
   MARK AL, 1985, CIRC RES, V57, P461, DOI 10.1161/01.RES.57.3.461
   MCLEOD JG, 1987, ANN NEUROL, V21, P519, DOI 10.1002/ana.410210602
   Ravatis JM, 1997, MUSCLE NERVE, V20, P919
   Sandler P M, 1998, Int J Urol, V5, P188, DOI 10.1111/j.1442-2042.1998.tb00276.x
   SHAHANI BT, 1990, ARCH NEUROL-CHICAGO, V47, P659, DOI 10.1001/archneur.1990.00530060069021
   Vernino S, 2001, AUTON NEUROSCI-BASIC, V88, P187, DOI 10.1016/S1566-0702(01)00239-9
   Vernio S, 2001, AUTON NEUROSCI-BASIC, V88, P14
   Wang F, 1996, J BIOL CHEM, V271, P17656, DOI 10.1074/jbc.271.30.17656
   Watanabe S, 1991, Rinsho Shinkeigaku, V31, P170
   WHITING PJ, 1987, J NEUROIMMUNOL, V16, P205, DOI 10.1016/0165-5728(87)90075-0
NR 28
TC 13
Z9 14
U1 0
U2 8
PU ELSEVIER SCIENCE BV
PI AMSTERDAM
PA PO BOX 211, 1000 AE AMSTERDAM, NETHERLANDS
SN 0303-8467
J9 CLIN NEUROL NEUROSUR
JI Clin. Neurol. Neurosurg.
PD FEB
PY 2013
VL 115
IS 2
BP 179
EP 186
DI 10.1016/j.clineuro.2012.05.013
PG 8
WC Clinical Neurology; Surgery
WE Science Citation Index Expanded (SCI-EXPANDED)
SC Neurosciences & Neurology; Surgery
GA 083FG
UT WOS:000314447500011
PM 22676958
DA 2022-10-25
ER

PT J
AU Ishikawa, S
   Komiyama, Y
   Kobayashi, H
   Tsuyuzaki, J
   Tokunaga, S
   Miyazaki, A
   Hanyu, N
   Ikeda, S
AF Ishikawa, S
   Komiyama, Y
   Kobayashi, H
   Tsuyuzaki, J
   Tokunaga, S
   Miyazaki, A
   Hanyu, N
   Ikeda, S
TI Lupus anticoagulant in myasthenia gravis associated with IgM gammopathy
SO INTERNAL MEDICINE
LA English
DT Article
DE double filtration plasmapheresis; coagulation factor
ID ANTIPHOSPHOLIPID SYNDROME; ERYTHEMATOSUS; THYMECTOMY
AB The plasma of a patient with myasthenia gravis had strong lupus anticoagulant activity and his IgM paraprotein displayed non-specific inhibition to coagulation factors LX, XI, XII, prekallikrein, and high molecular weight kininogen. He was placed on prednisolone, which resulted in improvement in his myasthenic symptoms, but the prolongation of APTT and macroglobulinemia remained. Double filtration plasmapheresis successfully decreased the serum IgM level from 1,190 mg/dl to 375 mg/dl and APTT improved from 58 s to 38 s. Myasthenia gravis is frequently associated with other autoimmune diseases, but the association with lupus anticoagulant and IgM gammopathy is rare.
C1 Shinshu Univ, Sch Med, Dept Med Neurol, Matsumoto, Nagano 3908621, Japan.
RP Ishikawa, S (corresponding author), Shinshu Univ, Sch Med, Dept Med Neurol, 3-1-1 Asahi, Matsumoto, Nagano 3908621, Japan.
CR BARTOLONI C, 1981, J CLIN LAB IMMUNOL, V6, P275
   CIACCIO M, 1989, INT J DERMATOL, V28, P317, DOI 10.1111/j.1365-4362.1989.tb01353.x
   ENGEL AG, 1992, HDB CLIN NEUROLOGY, V62, P391
   Kandiah DA, 1998, ADV IMMUNOL, V70, P507, DOI 10.1016/S0065-2776(08)60393-4
   Kinoshita Ikuo, 1994, Acta Medica Nagasakiensia, V39, P41
   KOMIYAMA Y, 1988, THROMB RES, V50, P329, DOI 10.1016/0049-3848(88)90234-4
   MEVORACH D, 1995, LUPUS, V4, P33, DOI 10.1177/096120339500400108
   Shoenfeld Y, 1997, LUPUS, V6, P474, DOI 10.1177/096120339700600511
   SOMER H, 1979, NEUROLOGY, V29, P842, DOI 10.1212/WNL.29.6.842
   TRIPLETT DA, 1988, JAMA-J AM MED ASSOC, V259, P550, DOI 10.1001/jama.259.4.550
   VASILESCU C, 1978, J NEUROL SCI, V38, P129, DOI 10.1016/0022-510X(78)90060-6
   WISLOFF F, 1987, EUR J HAEMATOL, V38, P456
NR 12
TC 0
Z9 0
U1 0
U2 0
PU JAPAN SOC INTERNAL MEDICINE
PI TOKYO
PA 34-3 3-CHOME HONGO BUNKYO-KU, TOKYO, 113, JAPAN
SN 0918-2918
J9 INTERNAL MED
JI Intern. Med.
PD SEP
PY 2001
VL 40
IS 9
BP 952
EP 955
DI 10.2169/internalmedicine.40.952
PG 4
WC Medicine, General & Internal
WE Science Citation Index Expanded (SCI-EXPANDED)
SC General & Internal Medicine
GA 474TA
UT WOS:000171121900026
PM 11579964
OA Bronze
DA 2022-10-25
ER

PT J
AU Yamaguchi, Y
   Sakurai, Y
   Mannen, T
   Shimizu, J
AF Yamaguchi, Y
   Sakurai, Y
   Mannen, T
   Shimizu, J
TI Rapidly progressive polymyositis with elevated antiacetylcholine
   receptor antibody activity
SO INTERNAL MEDICINE
LA English
DT Article
DE myasthenia gravis; autoantibody; autoimmune disease
ID MYASTHENIA-GRAVIS
AB We report a 51-year-old woman with polymyositis accompanied by a high titer of antiacetylcholine receptor antibody. The patient presented with weakness of grip strength followed by rapidly progressive dyspnea, which required mechanical ventilation, She was treated with a glucocorticoid and came off the respirator one week later. Antiacetylcholine receptor antibody activity was elevated in the acute phase and decreased during recovery, although other signs of myasthenia gravis were negative, This patient suggested that in cases of rapidly progressive bulbar palsy and limb muscle weakness, it is necessary to include polymyositis associated with elevated antiacetylcholine receptor antibody activity in the differential diagnosis.
C1 Mitsui Mem Hosp, Dept Med & Neurol, Chiyoda Ku, Tokyo 1018643, Japan.
RP Sakurai, Y (corresponding author), Mitsui Mem Hosp, Dept Med & Neurol, Chiyoda Ku, 1 Kanda Izumi Cho, Tokyo 1018643, Japan.
OI Sakurai, Yasuhisa/0000-0002-6992-6747
CR BEHAN WMH, 1982, ACTA NEUROPATHOL, V57, P221, DOI 10.1007/BF00685393
   BOHAN A, 1975, NEW ENGL J MED, V292, P344, DOI 10.1056/NEJM197502132920706
   DRACHMAN DB, 1994, NEW ENGL J MED, V330, P1797, DOI 10.1056/NEJM199406233302507
   NAMBA T, 1973, J NEUROL SCI, V20, P231, DOI 10.1016/0022-510X(73)90033-6
   PLOTZ PH, 1995, ANN INTERN MED, V122, P715, DOI 10.7326/0003-4819-122-9-199505010-00010
   ROWLAND LP, 1956, NEUROLOGY, V6, P307, DOI 10.1212/WNL.6.5.307
   RUSSELL DS, 1953, J PATHOL BACTERIOL, V65, P279, DOI 10.1002/path.1700650202
   Saeki S, 1996, Nihon Ronen Igakkai Zasshi, V33, P532
   Shimada K, 1989, Rinsho Shinkeigaku, V29, P432
NR 9
TC 5
Z9 5
U1 0
U2 0
PU JAPAN SOC INTERNAL MEDICINE
PI TOKYO
PA 34-3 3-CHOME HONGO BUNKYO-KU, TOKYO, 113, JAPAN
SN 0918-2918
J9 INTERNAL MED
JI Intern. Med.
PD DEC
PY 2000
VL 39
IS 12
BP 1108
EP 1110
DI 10.2169/internalmedicine.39.1108
PG 3
WC Medicine, General & Internal
WE Science Citation Index Expanded (SCI-EXPANDED)
SC General & Internal Medicine
GA 391LN
UT WOS:000166357600026
PM 11197802
OA Bronze
DA 2022-10-25
ER

PT J
AU Ishimura, H
   Sata, T
   Matsumoto, T
   Takizuka, A
   Shigematsu, A
AF Ishimura, H
   Sata, T
   Matsumoto, T
   Takizuka, A
   Shigematsu, A
TI Anesthetic management of a patient with myasthenia gravis during
   hypothermic cardiopulmonary bypass
SO JOURNAL OF CLINICAL ANESTHESIA
LA English
DT Article
DE anti-acetylcholine receptor antibody; cardiopulmonary bypass; myasthenia
   gravis; propofol
ID MUSCLE-RELAXANTS; CARDIAC-SURGERY; ACETYLCHOLINE-RECEPTOR; VECURONIUM;
   PROPOFOL; CHOICE
AB The anesthetic management of a patient with myasthenia gravis (MG) who underwent cardiac surgery with hypothermic cardiopulmonary bypass (CPB) is described. Using total intravenous anesthesia with propofol and a moderate dose fentanyl, the variations of neuromuscular function and serum anti-acetylcholine receptor antibody concentration were examined in relation to hypothermic CPB in the absence of muscle relaxants. The anesthetic technique used may have helped to avoid the risks incidental to muscle relaxants in this patient with MG undergoing hypothermic CPB. (C) 1998 by Elsevier Science Inc.
C1 Univ Occupat & Environm Hlth, Sch Med, Dept Anesthesiol, Kitakyushu, Fukuoka 807, Japan.
RP Sata, T (corresponding author), Univ Occupat & Environm Hlth, Sch Med, Dept Anesthesiol, 1-1-1 Kitakyushu, Kitakyushu, Fukuoka 807, Japan.
CR APS C, 1987, BRIT J ANAESTH, V59, P265, DOI 10.1093/bja/59.2.265
   AUSEMS ME, 1986, ANESTHESIOLOGY, V65, P362, DOI 10.1097/00000542-198610000-00004
   BARAKA A, 1992, CAN J ANAESTH, V39, P476, DOI 10.1007/BF03008713
   BUSCHMAN E, 1987, J NEUROIMMUNOL, V13, P315, DOI 10.1016/0165-5728(87)90067-1
   BUZELLO W, 1985, ANESTHESIOLOGY, V62, P201, DOI 10.1097/00000542-198502000-00025
   BUZELLO W, 1986, ANESTHESIOLOGY, V64, P279, DOI 10.1097/00000542-198602000-00030
   DENNY NM, 1986, ANAESTHESIA, V41, P919, DOI 10.1111/j.1365-2044.1986.tb12916.x
   DRACHMAN DB, 1987, ANN NY ACAD SCI, V505, P90, DOI 10.1111/j.1749-6632.1987.tb51285.x
   DRACHMAN DB, 1978, NEW ENGL J MED, V298, P136, DOI 10.1056/NEJM197801192980305
   EISENKRAFT JB, 1990, CAN J ANAESTH, V37, P301, DOI 10.1007/BF03005579
   ELDAWLATLY AA, 1994, ANAESTH INTENS CARE, V22, P458, DOI 10.1177/0310057X9402200423
   FELDMAN SA, 1984, PRACTICE ANESTHESIA, P735
   Fleming N, 1995, J CARDIOTHOR VASC AN, V9, P772, DOI 10.1016/S1053-0770(05)80245-9
   HICKEY RF, 1995, J CARDIAC SURG, V10, P340, DOI 10.1111/j.1540-8191.1995.tb00621.x
   Higgins T L, 1992, J Cardiothorac Vasc Anesth, V6, P488, DOI 10.1016/1053-0770(92)90019-4
   Hudson RJ, 1995, J CARDIOTHOR VASC AN, V9, P768, DOI 10.1016/S1053-0770(05)80244-7
   HUG CC, 1990, ANESTHESIOLOGY, V73, P1, DOI 10.1097/00000542-199007000-00001
   Jain U, 1996, J CLIN ANESTH, V8, pS61, DOI 10.1016/S0952-8180(96)90014-8
   LINDSTROM JM, 1976, NEUROLOGY, V26, P1054, DOI 10.1212/WNL.26.11.1054
   MANGANO DT, 1992, ANESTHESIOLOGY, V76, P342, DOI 10.1097/00000542-199203000-00004
   MCCARTHY GJ, 1992, ANESTH ANALG, V75, P536
   MCKEATING K, 1988, ANAESTHESIA, V43, P638, DOI 10.1111/j.1365-2044.1988.tb04146.x
   NILSSON E, 1990, ANESTHESIOLOGY, V73, P28, DOI 10.1097/00000542-199007000-00005
   O'Flaherty D, 1992, J Clin Anesth, V4, P241
   OHTA M, 1989, J CLIN BIOCHEM NUTR, V6, P65
   RUSSELL GN, 1989, ANAESTHESIA, V44, P205, DOI 10.1111/j.1365-2044.1989.tb11223.x
   SEYBOLD ME, 1979, PLASMAPHERESIS IMMUN, P307
NR 27
TC 3
Z9 3
U1 0
U2 0
PU ELSEVIER SCIENCE INC
PI NEW YORK
PA 360 PARK AVE SOUTH, NEW YORK, NY 10010-1710 USA
SN 0952-8180
EI 1873-4529
J9 J CLIN ANESTH
JI J. Clin. Anesth.
PD MAY
PY 1998
VL 10
IS 3
BP 228
EP 231
DI 10.1016/S0952-8180(98)00011-7
PG 4
WC Anesthesiology
WE Science Citation Index Expanded (SCI-EXPANDED)
SC Anesthesiology
GA ZL734
UT WOS:000073465100010
PM 9603593
DA 2022-10-25
ER

PT J
AU FAZEKAS, A
   KOMOLY, S
   BOZSIK, B
   SZOBOR, A
AF FAZEKAS, A
   KOMOLY, S
   BOZSIK, B
   SZOBOR, A
TI MYASTHENIA-GRAVIS - DEMONSTRATION OF MEMBRANE ATTACK COMPLEX IN MUSCLE
   END-PLATES
SO CLINICAL NEUROPATHOLOGY
LA English
DT Article
C1 SEMMELWEIS UNIV MED,DEPT NEUROL,H-1083 BUDAPEST,HUNGARY.
   NATL INST HYG,SEROL LAB,H-1097 BUDAPEST,HUNGARY.
   JAHN FERENC HOSP,DEPT NEUROL,H-1204 BUDAPEST,HUNGARY.
CR BHAKDI S, 1978, J IMMUNOL, V121, P2526
   BHAKDI S, 1983, ELECTROIMMUNOCHEMICA, P439
   BHAKDI S, 1977, MONOGR ALLERGY, V19, P56
   BIESECKER G, 1981, J EXP MED, V154, P1779, DOI 10.1084/jem.154.6.1779
   Bozsik B, 1982, Morphol Igazsagugyi Orv Sz, V22, P265
   BOZSIK BP, 1983, IMMUNOBIOLOGY, V164, P215
   BROWN EJ, 1981, IMMUNOL TODAY, V2, P129, DOI 10.1016/0167-5699(81)90078-5
   CURD JG, 1978, ARTHRITIS RHEUM, V21, P177, DOI 10.1002/art.1780210201
   DELELLIS RA, 1979, AM J CLIN PATHOL, V71, P483
   DESOUKI A, 1981, EXP NEUROL, V73, P440, DOI 10.1016/0014-4886(81)90278-8
   ENGEL AG, 1982, ANN NEUROL, V12, P289, DOI 10.1002/ana.410120314
   ENGEL AG, 1977, MAYO CLIN PROC, V52, P267
   ENGEL AG, 1980, INSERM S, V13, P275
   Fazekas A, 1981, Acta Neuropathol Suppl, V7, P70
   KARNOVSKY MJ, 1964, J HISTOCHEM CYTOCHEM, V12, P219, DOI 10.1177/12.3.219
   KOLB WP, 1973, J EXP MED, V138, P438, DOI 10.1084/jem.138.2.438
   LEIBOWITZ S, 1983, IMMUNOLOGY NERVOUS S, P140
   LENNON VA, 1978, J EXP MED, V147, P973, DOI 10.1084/jem.147.4.973
   Lindstrom J, 1979, Adv Immunol, V27, P1, DOI 10.1016/S0065-2776(08)60261-8
   LINDSTROM J, 1980, J NEUROL NEUROSUR PS, V43, P568, DOI 10.1136/jnnp.43.7.568
   SAHASHI K, 1980, J NEUROPATH EXP NEUR, V39, P160, DOI 10.1097/00005072-198003000-00005
   SZOBOR A, 1976, EUR NEUROL, V14, P439, DOI 10.1159/000114771
   TOYKA KV, 1977, NEW ENGL J MED, V296, P125, DOI 10.1056/NEJM197701202960301
NR 23
TC 13
Z9 13
U1 0
U2 1
PU DUSTRI-VERLAG DR KARL FEISTLE
PI MUNCHEN-DEISENHOFEN
PA BAHNHOFSTRABE 9 POSTFACH 49, W-8024 MUNCHEN-DEISENHOFEN, GERMANY
SN 0722-5091
J9 CLIN NEUROPATHOL
JI Clin. Neuropathol.
PD MAR-APR
PY 1986
VL 5
IS 2
BP 78
EP 83
PG 6
WC Clinical Neurology; Pathology
WE Science Citation Index Expanded (SCI-EXPANDED)
SC Neurosciences & Neurology; Pathology
GA C1155
UT WOS:A1986C115500007
PM 3519034
DA 2022-10-25
ER

PT J
AU POFFENBARGER, E
   KLAUSNER, JS
   CAYWOOD, DD
AF POFFENBARGER, E
   KLAUSNER, JS
   CAYWOOD, DD
TI ACQUIRED MYASTHENIA-GRAVIS IN A DOG WITH THYMOMA - A CASE-REPORT
SO JOURNAL OF THE AMERICAN ANIMAL HOSPITAL ASSOCIATION
LA English
DT Article
RP POFFENBARGER, E (corresponding author), UNIV MINNESOTA,COLL VET MED,DEPT SMALL ANIM CLIN SCI,ST PAUL,MN 55108, USA.
CR BELLAH JR, 1983, J AM VET MED ASSOC, V183, P306
   DARKE PGG, 1975, VET REC, V97, P392, DOI 10.1136/vr.97.20.392
   DRACHMAN DB, 1978, NEW ENGL J MED, V298, P186, DOI 10.1056/NEJM197801262980404
   ELIAS SB, 1979, MED CLIN N AM, V63, P745, DOI 10.1016/S0025-7125(16)31672-8
   ENGEL AG, 1977, MAYO CLIN PROC, V52, P267
   FARROW BR, 1983, CURRENT VET THERAPY, P697
   FRASER DC, 1970, J NEUROL NEUROSUR PS, V33, P431, DOI 10.1136/jnnp.33.4.431
   GARLEPP M, 1979, IMMUNOLOGY, V37, P807
   HALL GA, 1972, J PATHOL, V188, P177
   INDRIERI RJ, 1983, J AM VET MED ASSOC, V182, P57
   JOHNSON RP, 1975, J SMALL ANIM PRACT, V16, P641, DOI 10.1111/j.1748-5827.1975.tb05790.x
   JOHNSTON NW, 1977, VET REC, V101, P216, DOI 10.1136/vr.101.11.216
   KELLY MJ, 1981, COMP CONT ED, V3, P544
   LENNON VA, 1981, MYASTHENIA GRAVIS PA, P41
   LINDSTROM JM, 1976, NEUROLOGY, V26, P1054, DOI 10.1212/WNL.26.11.1054
   MARLOW CA, 1977, VET REC, P101
   MCFARLIN DE, 1971, DISEASES IMMUNOLOGIC, P1150
   MILLER LM, 1983, J AM VET MED ASSOC, V182, P694
   PALMER AC, 1980, VET CLIN N AM, V10, P213, DOI 10.1016/S0195-5616(80)50012-4
   PALMER AC, 1980, J SMALL ANIM PRACT, V21, P359, DOI 10.1111/j.1748-5827.1980.tb01259.x
   PALMER AC, 1974, VET REC, V95, P452, DOI 10.1136/vr.95.20.452
   PENN AS, 1981, ANN NY ACAD SCI, V377, P786, DOI 10.1111/j.1749-6632.1981.tb33776.x
   WERKERLE H, 1981, ANN NY ACAD SCI, V377, P455
   ZACKS SI, 1966, ANN NY ACAD SCI, V135, P79, DOI 10.1111/j.1749-6632.1966.tb45465.x
NR 24
TC 20
Z9 20
U1 0
U2 1
PU AMER ANIMAL HOSPITAL ASSOC
PI LAKEWOOD
PA PO BOX 150899, LAKEWOOD, CO 80215-0899
SN 0587-2871
J9 J AM ANIM HOSP ASSOC
JI J. Am. Anim. Hosp. Assoc.
PY 1985
VL 21
IS 1
BP 119
EP 124
PG 6
WC Veterinary Sciences
WE Science Citation Index Expanded (SCI-EXPANDED)
SC Veterinary Sciences
GA AAV98
UT WOS:A1985AAV9800022
DA 2022-10-25
ER

PT J
AU GARLEPP, MJ
   DAWKINS, RL
   CHRISTIANSEN, FT
AF GARLEPP, MJ
   DAWKINS, RL
   CHRISTIANSEN, FT
TI HLA ANTIGENS AND ACETYLCHOLINE-RECEPTOR ANTIBODIES IN PENICILLAMINE
   INDUCED MYASTHENIA-GRAVIS
SO BRITISH MEDICAL JOURNAL
LA English
DT Article
C1 UNIV WESTERN ONTARIO,DEPT PATHOL,LONDON N6A 3K7,ONTARIO,CANADA.
RP GARLEPP, MJ (corresponding author), ROYAL PERTH HOSP,DEPT CLIN IMMUNOL,PERTH,WA 6000,AUSTRALIA.
CR ALBERS JW, 1980, NEUROLOGY, V30, P1246, DOI 10.1212/WNL.30.11.1246
   [Anonymous], 1980, HISTOCOMPATIBILITY T
   BATCHELOR JR, 1980, LANCET, V1, P1107
   BRAY JJ, 1982, J IMMUNOL, V128, P105
   DAWKINS RL, 1981, J RHEUMATOL, V8, P169
   DAWKINS RL, 1982, IMMUNOL REV, V70, P5
   DAWKINS RL, 1980, HISTOCOMPATIBILITY T, P662
   DELAMERE JP, ANN RHEUM DIS
   GARLEPP MJ, 1982, AUST NZ J MED, V12, P559
   GARLEPP MJ, J NEUROIMMUNOLOGY
   GARLEPP MJH, 1981, MUSCLE NERVE, V4, P282, DOI 10.1002/mus.880040404
   KEESEY J, 1979, NEUROLOGY, V29, P528, DOI 10.1212/WNL.29.4.528-a
   MASTERS CL, 1977, AM J MED, V63, P689, DOI 10.1016/0002-9343(77)90153-X
   MEHRA NK, 1982, IMMUNOGENETICS RHEUM, P264
   ODELL WD, 1971, PRINCIPLES COMPETITI, P57
   PIRSKANEN R, 1976, ANN NY ACAD SCI, V274, P451, DOI 10.1111/j.1749-6632.1976.tb47706.x
   RUSSELL AS, 1978, NEUROLOGY, V28, P847, DOI 10.1212/WNL.28.8.847
   SCHIFF B, 1982, ANN RHEUM DIS, V41, P403, DOI 10.1136/ard.41.4.403
   Stastny P., 1980, HISTOCOMPATIBDITY TE, P681
   TORRES CF, 1980, ARTHRITIS RHEUM-US, V23, P505, DOI 10.1002/art.1780230414
   VINCENT A, 1982, CLIN EXP IMMUNOL, V49, P266
   WOODROW JC, 1981, BRIT MED J, V283, P1287, DOI 10.1136/bmj.283.6302.1287
   ZILKO PJ, 1979, CLIN IMMUNOL IMMUNOP, V14, P222, DOI 10.1016/0090-1229(79)90143-0
NR 23
TC 73
Z9 73
U1 0
U2 0
PU BRITISH MED JOURNAL PUBL GROUP
PI LONDON
PA BRITISH MED ASSOC HOUSE, TAVISTOCK SQUARE, LONDON, ENGLAND WC1H 9JR
SN 0959-8138
J9 BRIT MED J
JI Br. Med. J.
PY 1983
VL 286
IS 6362
BP 338
EP 340
DI 10.1136/bmj.286.6362.338
PG 3
WC Medicine, General & Internal
WE Science Citation Index Expanded (SCI-EXPANDED)
SC General & Internal Medicine
GA PZ539
UT WOS:A1983PZ53900008
PM 6402089
OA Green Published, Bronze
DA 2022-10-25
ER

PT J
AU SAGAR, HJ
   DAVIESJONES, GAB
   ALLONBY, ID
AF SAGAR, HJ
   DAVIESJONES, GAB
   ALLONBY, ID
TI CLINICAL AND IMMUNOLOGICAL ASSOCIATIONS IN MYASTHENIA-GRAVIS .2.
   CELL-MEDIATED-IMMUNITY
SO JOURNAL OF NEUROLOGY NEUROSURGERY AND PSYCHIATRY
LA English
DT Article
C1 ROYAL HALLAMSHIRE HOSP,DEPT NEUROL,SHEFFIELD,ENGLAND.
   NO GEN HOSP,CTR CLIN SCI,SHEFFIELD S5 7AU,S YORKSHIRE,ENGLAND.
CR AARLI JA, 1979, J NEUROL NEUROSUR PS, V42, P29, DOI 10.1136/jnnp.42.1.29
   ABDOU NI, 1974, NEW ENGL J MED, V291, P1271, DOI 10.1056/NEJM197412122912403
   ADNER MM, 1966, ANN NY ACAD SCI, V135, P536, DOI 10.1111/j.1749-6632.1966.tb45501.x
   ALLISON AC, 1971, LANCET, V2, P135
   CASTLEMAN B, 1966, ANN NY ACAD SCI, V135, P496, DOI 10.1111/j.1749-6632.1966.tb45497.x
   CONTITRONCONI BM, 1979, NEUROLOGY, V29, P496, DOI 10.1212/WNL.29.4.496
   COOK JD, 1977, NEUROLOGY, V27, P365
   FELTKAMP TE, 1974, BMJ-BRIT MED J, V1, P131, DOI 10.1136/bmj.1.5899.131
   FITZGERALD MG, 1971, CLIN EXP IMMUNOL, V8, P421
   GOLDSTEIN G, 1966, LANCET, V2, P315
   HADDEN JW, 1973, FED PROC, V32, P1022
   HAMMARSTROM L, 1975, CLIN EXP IMMUNOL, V21, P202
   HARD RC, 1975, CLIN EXP IMMUNOL, V22, P330
   HOUSLEY J, 1967, BMJ-BRIT MED J, V2, P679, DOI 10.1136/bmj.2.5553.679
   HUANG SW, 1977, J NEUROL NEUROSUR PS, V40, P1053, DOI 10.1136/jnnp.40.11.1053
   JUNGE U, 1970, CLIN EXP IMMUNOL, V7, P431
   KALDEN JR, 1976, ANN NY ACAD SCI, V274, P421, DOI 10.1111/j.1749-6632.1976.tb47703.x
   KAWANAMI S, 1979, J NEUROL NEUROSUR PS, V42, P734, DOI 10.1136/jnnp.42.8.734
   KNAPP W, 1972, Z IMMUNITATSFORSCH, V144, P329
   LISAK RP, 1975, J NEUROL NEUROSUR PS, V38, P521, DOI 10.1136/jnnp.38.6.521
   LISAK RP, 1978, NEUROLOGY, V28, P1298, DOI 10.1212/WNL.28.12.1298
   LISAK RP, 1979, J NEUROL SCI, V44, P69, DOI 10.1016/0022-510X(79)90224-7
   MISCHAK RP, 1978, MUSCLE NERVE, V1, P337
   PIANTELLI M, 1979, CLIN EXP IMMUNOL, V36, P85
   SAGAR HJ, 1979, J NEUROL SCI, V43, P133, DOI 10.1016/0022-510X(79)90078-9
   SANDILANDS GP, 1975, LANCET, V1, P171
   SHIRAI T, 1976, CLIN EXP IMMUNOL, V26, P118
   SIMPSON JA, 1976, ANN NY ACAD SCI, V274, P382, DOI 10.1111/j.1749-6632.1976.tb47699.x
   Simpson JA, 1960, SCOT MED J, V5, P419, DOI [DOI 10.1177/003693306000501001, 10.1177/003693306000501001]
   STABER FG, 1975, NEW ENGL J MED, V292, P1032
   SZOBOR A, 1976, ACTA MED HUNG, V33, P25
NR 31
TC 9
Z9 9
U1 0
U2 0
PU BRITISH MED JOURNAL PUBL GROUP
PI LONDON
PA BRITISH MED ASSOC HOUSE, TAVISTOCK SQUARE, LONDON, ENGLAND WC1H 9JR
SN 0022-3050
J9 J NEUROL NEUROSUR PS
JI J. Neurol. Neurosurg. Psychiatry
PY 1980
VL 43
IS 11
BP 971
EP 977
DI 10.1136/jnnp.43.11.971
PG 7
WC Clinical Neurology; Psychiatry; Surgery
WE Science Citation Index Expanded (SCI-EXPANDED)
SC Neurosciences & Neurology; Psychiatry; Surgery
GA KS891
UT WOS:A1980KS89100004
PM 6969295
OA Green Published, Bronze, Green Submitted
DA 2022-10-25
ER

PT J
AU NEWBALL, HH
   MENKES, HA
   PERMUTT, S
   BALL, WC
AF NEWBALL, HH
   MENKES, HA
   PERMUTT, S
   BALL, WC
TI LUNG-VOLUMES AND COMPLIANCE IN MYASTHENIA-GRAVIS AND REVERSIBLE
   AIRWAY-OBSTRUCTION
SO AMERICAN REVIEW OF RESPIRATORY DISEASE
LA English
DT Article
C1 JOHNS HOPKINS UNIV,SCH MED,DEPT MED,DIV RESP,BALTIMORE,MD 21239.
CR BLACK LF, 1969, AM REV RESPIR DIS, V99, P696
   BLACK LF, 1971, AM REV RESPIR DIS, V103, P641
   BUHAIN WJ, 1972, J APPL PHYSIOL, V33, P589, DOI 10.1152/jappl.1972.33.5.589
   CHERNIACK RM, 1963, J APPL PHYSIOL, V18, P707, DOI 10.1152/jappl.1963.18.4.707
   DUBOIS AB, 1956, J CLIN INVEST, V35, P327, DOI 10.1172/JCI103282
   DUBOIS AB, 1956, J CLIN INVEST, V35, P322, DOI 10.1172/JCI103281
   GAENSLER EA, 1973, CHEST, V63, P136, DOI 10.1378/chest.63.2.136
   KRUMHOLZ RA, 1968, AM REV RESPIR DIS, V97, P827
   MEAD J, 1963, J APPL PHYSIOL, V18, P295, DOI 10.1152/jappl.1963.18.2.295
   MENEELY GR, 1949, J CLIN INVEST, V28, P129, DOI 10.1172/JCI102041
   MILICEMILI J, 1964, J APPL PHYSIOL, V19, P207, DOI 10.1152/jappl.1964.19.2.207
   MILICEMILI J, 1970, RESPIRATORY MUSCLES, P271
   SHARP JT, 1968, AM J MED, V44, P39, DOI 10.1016/0002-9343(68)90235-0
   WARMOLTS JR, 1972, NEW ENGL J MED, V286, P17, DOI 10.1056/NEJM197201062860104
   WOOLCOCK AJ, 1966, AM J MED, V41, P259, DOI 10.1016/0002-9343(66)90021-0
   ZIDULKA A, 1973, FED PROC, V32, P446
NR 16
TC 2
Z9 2
U1 0
U2 0
PU AMER LUNG ASSOC
PI NEW YORK
PA 1740 BROADWAY, NEW YORK, NY 10019
SN 0003-0805
J9 AM REV RESPIR DIS
JI Am. Rev. Respir. Dis.
PY 1976
VL 114
IS 3
BP 639
EP 645
PG 7
WC Respiratory System
WE Science Citation Index Expanded (SCI-EXPANDED)
SC Respiratory System
GA CE179
UT WOS:A1976CE17900020
PM 970739
DA 2022-10-25
ER

PT J
AU BROWN, AC
   CROUNSE, RG
   WINKELMANN, RK
AF BROWN, AC
   CROUNSE, RG
   WINKELMANN, RK
TI GENERALIZED HAIR-FOLLICLE HAMARTOMA - ASSOCIATED WITH ALOPECIA
   AMINOACIDURA AND MYASTHENIA GRAVIS
SO ARCHIVES OF DERMATOLOGY
LA English
DT Article
CR ALLAN JD, 1958, LANCET, V1, P182
   ARMASCRUZ R, 1958, AM J MED, V25, P409, DOI 10.1016/0002-9343(58)90080-9
   Bettmann, 1902, ARCH DERMATOL SYPH-G, V60, P343, DOI 10.1007/BF01987036
   BIRBECK MSC, 1957, J BIOPHYS BIOCHEM CY, V3, P203, DOI 10.1083/jcb.3.2.203
   Brooke HG, 1892, BRIT J DERMATOL, V4, P269
   COPEMAN PWM, 1965, ARCH DERMATOL, V92, P249, DOI 10.1001/archderm.92.3.249
   CROUNSE RG, 1968, ARCH DERMATOL, V97, P221
   CROUNSE RG, 1962, ARCH DERMATOL, V86, P391, DOI 10.1001/archderm.1962.01590100005001
   DAMSTE TH. J., 1954, DERMATOLOGICA [BASEL], V108, P114
   ELLIS RA, 1958, J HISTOCHEM CYTOCHEM, V6, P201, DOI 10.1177/6.3.201
   FORBIS R, 1961, ARCH DERMATOL, V83, P606, DOI 10.1001/archderm.1961.01580100070009
   Fordyce J. A., 1892, J CUTANEOUS GENITO U, V10, P459
   GAUL LE, 1953, AMA ARCH DERM SYPH, V68, P517, DOI 10.1001/archderm.1953.01540110039005
   GOLTZ RW, 1959, J INVEST DERMATOL, V33, P337, DOI 10.1038/jid.1959.159
[truncated: 950,673 more chars]
