# Supplementary material for: Knowledge mapping of global trends for myasthenia gravis development: A bibliometrics analysis
Source: Front Immunol. 2023 Mar 2;14:1132201. doi: 10.3389/fimmu.2023.1132201 (PMC10019893; doi:10.3389/fimmu.2023.1132201)
Supplement: Supplementary Material 2 — The Compressed package of text file with the 9,970 MG-related articles included. [file DataSheet_2.zip › download_2501-3000.txt]

FN Clarivate Analytics Web of Science
VR 1.0
PT J
AU OOHIRA, A
   GOTO, K
   SATO, Y
   OZAWA, T
AF OOHIRA, A
   GOTO, K
   SATO, Y
   OZAWA, T
TI SACCADES OF SUPERNORMAL VELOCITY - ADAPTIVE RESPONSE TO OPHTHALMOPLEGIA
   IN A PATIENT WITH MYASTHENIA-GRAVIS
SO NEURO-OPHTHALMOLOGY
LA English
DT Article
RP OOHIRA, A (corresponding author), UNIV TOKYO,SCH MED,DEPT OPHTHALMOL,7-3-1 HONGO,BUNKY KO,TOKYO 113,JAPAN.
OI Oohira, Akihiko/0000-0002-0301-8025
CR ABEL LA, 1978, ANN NEUROL, V4, P313, DOI 10.1002/ana.410040405
   BAHILL A T, 1975, Mathematical Biosciences, V24, P191, DOI 10.1016/0025-5564(75)90075-9
   COGAN DG, 1976, ARCH OPHTHALMOL-CHIC, V94, P1083, DOI 10.1001/archopht.1976.03910040003001
   COGAN DG, 1977, EYE MOVEMENTS, P1
   FELDON SE, 1982, ARCH NEUROL-CHICAGO, V39, P497, DOI 10.1001/archneur.1982.00510200039007
   KELLER EL, 1974, J NEUROPHYSIOL, V37, P316, DOI 10.1152/jn.1974.37.2.316
   KOMMERELL G, 1976, INVEST OPHTH VISUAL, V15, P657
   LEIGHT RJ, 1983, NEUROLOGY EYE MOVEME, P59
   OOHIRA A, 1985, NEURO-OPHTHALMOLOGY, V5, P117, DOI 10.3109/01658108509014427
   OOHIRA A, 1983, JPN J OPHTHALMOL, V27, P631
   OOHIRA A, 1986, NEUROOPHTHALMOLOGY, V3, P353
   OPTICAN LM, 1985, J NEUROPHYSIOL, V54, P110, DOI 10.1152/jn.1985.54.1.110
   SCHILLER PH, 1970, EXP BRAIN RES, V10, P347, DOI 10.1007/BF02324764
   SCHMIDT D, 1980, EXP NEUROL, V68, P365, DOI 10.1016/0014-4886(80)90092-8
   YEE RD, 1976, ARCH OPHTHALMOL-CHIC, V94, P1465, DOI 10.1001/archopht.1976.03910040299001
NR 15
TC 8
Z9 8
U1 0
U2 0
PU AEOLUS PRESS
PI BUREN
PA PO BOX 740, 4116 ZJ BUREN, NETHERLANDS
SN 0165-8107
J9 NEURO-OPHTHALMOLOGY
JI Neuro-Ophthalmol.
PD AUG
PY 1987
VL 7
IS 4
BP 203
EP 209
DI 10.3109/01658108709007453
PG 7
WC Clinical Neurology; Ophthalmology
WE Science Citation Index Expanded (SCI-EXPANDED)
SC Neurosciences & Neurology; Ophthalmology
GA K1404
UT WOS:A1987K140400004
DA 2022-10-25
ER

PT J
AU FUJII, N
   ITOYAMA, Y
   TABIRA, T
   KUROIWA, Y
AF FUJII, N
   ITOYAMA, Y
   TABIRA, T
   KUROIWA, Y
TI SUBSETS OF LYMPHOID-CELLS IN BLOOD AND THYMUS IN MYASTHENIA-GRAVIS -
   MONOCLONAL-ANTIBODY ANALYSIS
SO JOURNAL OF NEUROIMMUNOLOGY
LA English
DT Article
C1 KYUSHU UNIV,FAC MED,INST NEUROL,DEPT NEUROL,FUKUOKA 812,JAPAN.
CR AARLI JA, 1979, J NEUROL NEUROSUR PS, V42, P29, DOI 10.1136/jnnp.42.1.29
   ABDOU NI, 1974, NEW ENGL J MED, V291, P1271, DOI 10.1056/NEJM197412122912403
   BACH MA, 1980, LANCET, V2, P1221
   BACH MA, 1981, CLIN EXP IMMUNOL, V45, P449
   BACH MA, 1981, INT J IMMUNOPHARMACO, V3, P269, DOI 10.1016/0192-0561(81)90020-5
   BERRIH S, 1981, CLIN EXP IMMUNOL, V45, P1
   BHAN AK, 1980, J EXP MED, V152, P771, DOI 10.1084/jem.152.4.771
   CHRISTENSSON B, 1981, ANN NY ACAD SCI, V377, P818, DOI 10.1111/j.1749-6632.1981.tb33783.x
   EVANS RL, 1978, J EXP MED, V148, P1440, DOI 10.1084/jem.148.5.1440
   FU SM, 1978, J EXP MED, V148, P1423, DOI 10.1084/jem.148.5.1423
   GENKINS G, 1975, AM J MED, V58, P517, DOI 10.1016/0002-9343(75)90125-4
   HUANG SW, 1977, J NEUROL NEUROSUR PS, V40, P1053, DOI 10.1136/jnnp.40.11.1053
   HUMPHREYS RE, 1976, J EXP MED, V144, P98, DOI 10.1084/jem.144.1.98
   ITOYAMA Y, 1979, CLIN EXP IMMUNOL, V37, P452
   LANDI G, 1982, J NEUROL NEUROSUR PS, V45, P158, DOI 10.1136/jnnp.45.2.158
   LEVINE GD, 1977, LAB INVEST, V36, P345
   LEVINE GD, 1979, PLASMAPHERESIS IMMUN, P113
   LISAK RP, 1978, NEUROLOGY, V28, P1298, DOI 10.1212/WNL.28.12.1298
   MILLER AE, 1982, ANN NEUROL, V12, P341, DOI 10.1002/ana.410120405
   OPELZ G, 1978, ARCH NEUROL-CHICAGO, V35, P413, DOI 10.1001/archneur.1978.00500310015003
   Palestro G, 1976, Panminerva Med, V18, P225
   PIANTELLI M, 1980, CLIN EXP IMMUNOL, V41, P19
   RAEMAN F, 1981, CLIN EXP IMMUNOL, V45, P475
   REINHERZ EL, 1979, J EXP MED, V150, P1472, DOI 10.1084/jem.150.6.1472
   REINHERZ EL, 1980, NEW ENGL J MED, V303, P125, DOI 10.1056/NEJM198007173030303
   REINHERZ EL, 1980, NEW ENGL J MED, V303, P370, DOI 10.1056/NEJM198008143030704
   ROUSE RV, 1979, J IMMUNOL, V122, P2508
   SCADDING GK, 1979, CLIN EXP IMMUNOL, V36, P205
   SCHLOSSMAN SF, 1976, P NATL ACAD SCI USA, V73, P1288, DOI 10.1073/pnas.73.4.1288
   SHIRAI T, 1976, CLIN EXP IMMUNOL, V26, P118
   SHORE A, 1979, NEW ENGL J MED, V301, P625, DOI 10.1056/NEJM197909203011202
   SKOLNIK PR, 1982, ANN NEUROL, V11, P170, DOI 10.1002/ana.410110210
   STABER FG, 1975, NEW ENGL J MED, V292, P1032
   STASHENKO P, 1980, J IMMUNOL, V125, P1678
   Wada H, 1980, Bull Chest Dis Res Inst Kyoto Univ, V13, P19
   WEINER HL, 1982, ANN NEUROL, V11, P437, DOI 10.1002/ana.410110502
   WEKERLE H, 1980, J EXP MED, V151, P925, DOI 10.1084/jem.151.4.925
   WEKERLE H, 1980, NATURE, V283, P402, DOI 10.1038/283402a0
   WINCHESTER RJ, 1975, J EXP MED, V141, P924
NR 39
TC 22
Z9 22
U1 0
U2 0
PU ELSEVIER SCIENCE BV
PI AMSTERDAM
PA PO BOX 211, 1000 AE AMSTERDAM, NETHERLANDS
SN 0165-5728
J9 J NEUROIMMUNOL
JI J. Neuroimmunol.
PY 1983
VL 4
IS 3
BP 151
EP 159
DI 10.1016/0165-5728(83)90031-0
PG 9
WC Immunology; Neurosciences
WE Science Citation Index Expanded (SCI-EXPANDED)
SC Immunology; Neurosciences & Neurology
GA QU039
UT WOS:A1983QU03900001
PM 6343429
DA 2022-10-25
ER

PT J
AU BERSON, SA
AF BERSON, SA
TI CONTRIBUTIONS OF MOUNT-SINAI-HOSPITAL TO STUDY AND CARE OF PATIENTS WITH
   MYASTHENIA GRAVIS
SO MOUNT SINAI JOURNAL OF MEDICINE
LA English
DT Article
CR ALPERT IL, 1971, AMA ARCH PATH, V91, P55
   ALPERT L, 1971, Federation Proceedings, V30, P247
   Blalock A, 1939, ANN SURG, V110, P544, DOI 10.1097/00000658-193910000-00005
   BLAUGRUND SM, 1964, ANN OTO RHINOL LARYN, V73, P618, DOI 10.1177/000348946407300305
   FLACKE WE, MYASTHENIA GRAVIS
   FOLDES FF, 1968, JAMA, V204, P133
   GENKINS G, 1960, Bull N Y Acad Med, V36, P826
   GENKINS G, 1961, MYASTHENIA GRAVIS, P519
   GENKINS G, MYASTHENIA GRAVIS
   JOLLY F, 1895, NEUROL ZBL, V14, P34
   KIRSCHNER PA, 1969, J AMER MED ASSOC, V209, P906, DOI 10.1001/jama.209.6.906
   KLEIN JJ, 1964, ARCH INTERN MED, V113, P142, DOI 10.1001/archinte.1964.00280070144023
   KLEIN JJ, 1964, NEW ENGL J MED, V271, P177, DOI 10.1056/NEJM196407232710403
   KORNFELD P, 1965, ANN INTERN MED, V63, P416, DOI 10.7326/0003-4819-63-3-416
   KORNFELD P, 1969, ARCH NEUROL-CHICAGO, V21, P466, DOI 10.1001/archneur.1969.00480170038003
   KORNFELD P, 1970, NEUROL, V7, P634
   KORNFELD P, 1971, NEUROL, V45, P550
   KREEL I, 1967, ANN SURG, V165, P111, DOI 10.1097/00000658-196701000-00015
   KREEL I, 1960, ARCH SURG-CHICAGO, V81, P251, DOI 10.1001/archsurg.1960.01300020079012
   LANG RW, 1969, AM J CLIN PATHOL, V51, P238
   LIEBERMAN TW, 1971, J MT SINAI HOSP, V38, P324
   MENDELOW H, 1958, MYASTHENIA GRAVIS, P10
   MENDELOW HARVEY, 1954, JOUR MT SINAI HOSP, V21, P218
   NASTUK WL, 1959, AM J MED, V26, P394, DOI 10.1016/0002-9343(59)90248-7
   NASTUK WL, 1960, P SOC EXP BIOL MED, V105, P177
   NASTUK WL, 1956, FED P, V15
   Osserman K, 1958, MYASTHENIA GRAVIS
   OSSERMAN K E, 1956, J Mt Sinai Hosp N Y, V23, P711
   OSSERMAN K E, 1962, Bull Sch Med Univ Md, V47, P12
   Osserman K E, 1967, J Mt Sinai Hosp N Y, V34, P469
   OSSERMAN KE, 1966, ANN NY ACAD SCI, V135, P312, DOI 10.1111/j.1749-6632.1966.tb45479.x
   OSSERMAN KE, 1954, JAMA-J AM MED ASSOC, V155, P961, DOI 10.1001/jama.1954.03690290011004
   OSSERMAN KE, 1953, AMA ARCH NEUROL PSY, V70, P385, DOI 10.1001/archneurpsyc.1953.02320330110009
   OSSERMAN KE, 1958, ARCH INTERN MED, V102, P72, DOI 10.1001/archinte.1958.00260190074008
   OSSERMAN KE, 1968, ANN INTERN MED, V69, P398, DOI 10.7326/0003-4819-69-2-398
   OSSERMAN KE, 1965, FED PROC, V24, P693
   OSSERMAN KE, 1954, ANN INTERN MED, V41, P108, DOI 10.7326/0003-4819-41-1-108
   OSSERMAN KE, 1956, JAMA-J AM MED ASSOC, V160, P153, DOI 10.1001/jama.1956.02960380001001
   OSSERMAN KE, 1965, NEW ENGL J MED, V273, P615, DOI 10.1056/NEJM196509162731201
   OSSERMAN KE, 1965, ANN NY ACAD SCI, V124, P730, DOI 10.1111/j.1749-6632.1965.tb18998.x
   OSSERMAN KE, 1955, AM J MED, V19, P737, DOI 10.1016/S0002-9343(55)80018-6
   OSSERMAN KE, 1952, JAMA-J AM MED ASSOC, V150, P265, DOI 10.1001/jama.1952.03680040007002
   OSSERMAN KE, 1969, PROGRESS NEUROOPHTHA, P50
   OSSERMAN KE, 1966, J AM MED ASS, V198, P123
   OSSERMAN KE, 1965, IMMUNOLOGICAL DISEAS, P913
   OSSERMAN KE, 1960, MEDICAL SURGICAL GYN, P368
   OSSERMAN KE, 1961, MYASTHENIA GRAVIS, P581
   OSSERMAN KE, ENCYCLOPEDIA PHARMAC, V14
   OSSERMAN KE, 1965, MEDICAL SURGICAL GYN, P453
   OSSERMAN KE, 1969, TXB IMMUNOPATHOLOGY, V2, P607
   OSSERMAN KE, 1966, FED P, V25
   OSSERMAN KE, 1971, CURRENT THERAPY, P630
   OSSERMAN KE, 1963, JAMA, V184, P97
   OSSERMAN KE, 1970, MONOGRAPH MYASTHENIA
   OSSERMAN KE, 1963, J AM ASSOC NURSE ANE, P311
   OSSERMAN KE, 1970, CURRENT PEDIATRIC TH, P643
   OSSERMAN KERMIT E., 1953, JOUR MT SINAI HOSP, V20, P165
   OSSERMAN KERMIT E., 1967, INVEST OPHTHALMOL, V6, P277
   OSSERMANN KE, 1961, ADVANCES THYROID RES, P100
   PAPATESTAS AE, 1971, AM J MED, V50, P465, DOI 10.1016/0002-9343(71)90336-6
   PAPATESTAS AE, IN PRESS
   PECK SM, 1969, J MT SINAI HOSP, V36, P351
   PERLO VP, 1966, NEUROLOGY, V16, P431, DOI 10.1212/WNL.16.5.431
   PERLO VP, ROLE THYMECTOMY TREA
   REIS GV, 1966, ANN NY ACAD SCI, V135, P409
   RULE A H, 1971, Federation Proceedings, V30, P247
   SCHWAB RS, 1957, JAMA-J AM MED ASSOC, V165, P671, DOI 10.1001/jama.1957.02980240029008
   SILVER S, 1957, J Mt Sinai Hosp N Y, V24, P1214
   SOFFLER LJ, 1948, J MOUNT SINAI HOSP, V15, P78
   STRAUSS A, 1964, FED PROC, V23, P341
   STRAUSS AJL, 1960, P SOC EXP BIOL MED, V105, P184
   Walker MB, 1934, LANCET, V1, P1200
   WEINER LB, 1966, ANN NY ACAD SCI, V135, P680
NR 73
TC 0
Z9 0
U1 0
U2 0
PU MOUNT SINAI HOSPITAL
PI NEW YORK
PA BOX 1094 ONE GUSTAVE L LEVY PLACE ATTN: CIRCULATION ASST, NEW YORK, NY
   10029-6574
SN 0027-2507
J9 MT SINAI J MED
JI Mt. Sinai J. Med.
PY 1971
VL 38
IS 6
BP 602
EP &
PG 0
WC Medicine, General & Internal
WE Science Citation Index Expanded (SCI-EXPANDED)
SC General & Internal Medicine
GA K9525
UT WOS:A1971K952500007
PM 4941405
DA 2022-10-25
ER

PT J
AU MCFARLIN, DE
   JOHNSON, JS
   SEYMOUR, WFK
AF MCFARLIN, DE
   JOHNSON, JS
   SEYMOUR, WFK
TI ANTIMUSCLE FACTOR AND ANTINUCLEAR FACTOR IN PATIENTS WITH MYASTHENIA
   GRAVIS .I. HEAVY CHAIN DETERMINANTS
SO JOURNAL OF IMMUNOLOGY
LA English
DT Article
CR BARNETT EV, 1964, J CLIN INVEST, V43, P1104, DOI 10.1172/JCI104995
   CEBRA JJ, 1965, J IMMUNOL, V95, P230
   ENGEL WK, 1963, NEUROLOGY, V13, P919, DOI 10.1212/WNL.13.11.919
   FINGER I, 1958, J EXP MED, V108, P453, DOI 10.1084/jem.108.4.453
   FRANKLIN EC, 1957, ANN RHEUM DIS, V16, P315, DOI 10.1136/ard.16.3.315
   FUDENBERG HH, 1957, J EXP MED, V106, P689, DOI 10.1084/jem.106.5.689
   HALL AP, 1960, NEW ENGL J MED, V263, P769, DOI 10.1056/NEJM196010202631601
   KUNKEL HG, 1954, METHOD BIOCHEM ANAL, V1, P141
   LEDDY JP, 1965, J EXP MED, V121, P1, DOI 10.1084/jem.121.1.1
   LOSPALLUTO J, 1962, J CLIN INVEST, V41, P1415, DOI 10.1172/JCI104596
   MCFARLIN DE, 1966, NEW ENG J MED, V275, P1322
   MILLER F, 1965, J BIOL CHEM, V240, P3325
   NAMBA T, 1967, J LAB CLIN MED, V70, P258
   NAMBA T, 1966, ANN NY ACAD SCI, V135, P606, DOI 10.1111/j.1749-6632.1966.tb45508.x
   NUSSENZWEIG V, 1967, J EXP MED, V126, P727, DOI 10.1084/jem.126.4.727
   OUCHTERLONY O, 1958, PROG ALLERGY, V5, P1, DOI 10.1159/000273347
   SCHLOSSMAN SF, 1962, J EXP MED, V116, P535, DOI 10.1084/jem.116.4.535
   SCHWARTZ RH, 1963, JAMA, V186, P1115
   STRAUSS AJL, 1966, LANCET, V1, P772
   STRAUSS AJL, 1964, J IMMUNOL, V93, P24
   STRAUSS AJL, 1966, ANN NY ACAD SCI, V135, P557, DOI 10.1111/j.1749-6632.1966.tb45504.x
   STRAUSS AJL, 1967, J IMMUNOL, V99, P945
   VAERMAN JP, 1963, J IMMUNOL, V91, P7
NR 23
TC 36
Z9 36
U1 0
U2 0
PU AMER ASSOC IMMUNOLOGISTS
PI BETHESDA
PA 9650 ROCKVILLE PIKE, BETHESDA, MD 20814
SN 0022-1767
J9 J IMMUNOL
JI J. Immunol.
PY 1968
VL 101
IS 1
BP 104
EP &
PG 0
WC Immunology
WE Science Citation Index Expanded (SCI-EXPANDED)
SC Immunology
GA B5065
UT WOS:A1968B506500014
PM 4173933
DA 2022-10-25
ER

PT J
AU Diaz, A
   Black, E
   Dunning, J
AF Diaz, Andres
   Black, Edward
   Dunning, Joel
TI Is thymectomy in non-thymomatous myasthenia gravis of any benefit?
SO INTERACTIVE CARDIOVASCULAR AND THORACIC SURGERY
LA English
DT Article
DE Myasthenia gravis; Thymectomy; Non-thymomatous myasthenia gravis;
   Complete stable remission
ID THORACOSCOPIC EXTENDED THYMECTOMY; FOLLOW-UP; REMISSION
AB A best evidence topic in thoracic surgery was written according to a structured protocol. The question addressed was if thymectomy in non-thymomatous myasthenia gravis was of any benefit? Overall, 137 papers were found using the reported search, of which 16 represented the best evidence to answer the clinical question. The authors, journal, date and country of publication, patient group studied, study type, relevant outcomes and results of these papers are tabulated. The outcome variables were similar in all of the papers, including complete stable remission (CSR), pharmacological remission, age at presentation, gender, duration of symptoms, preoperative classification (Oosterhius, Osserman or myasthenia gravis Foundation of America (MGFA)), thymic pathology, preoperative medications (steroids, immunosuppressants), mortality and morbidity. We conclude that evidence-based reviews have shown that relative rates of thymectomy patients compared with non-thymectomy patients attaining outcome indicate that the former group of patients is more likely to achieve medication-free remission, become asymptomatic and clinically improve (54%, P < 0.01), particularly patients with severe and generalized symptoms (P = 0.007). Patients with generalized myasthenia gravis showed 11% stronger association with favourable outcomes after thymectomy. Some studies show early remission rates (RRs), as early as 6 months post-thymectomy, of 44%. Overall, the reported remission rate for non-thymomatous myasthenia gravis is between 38 and 72% up to 10 years of follow-up. Among these patients, those with thymic hyperplasia show the best complete stable remission rates (42%, P < 0.04) in the majority of studies. Age showed variability across the studies and the cut-off was also different among them. Overall age < 45 years showed a higher probability of achieving complete stable remission during follow-up (81% benefit rate (BR), P < 0.02). Pharmacological improvement is reported between 6 and 42%. However, the certainty of these benefits has not been established due to factors such as the confounding differences between myasthenia gravis patients receiving and not receiving thymectomy, the non-randomized nature of class II studies and the lack of Class I evidence to support its use. There is currently a randomized trial ongoing looking at thymectomy by sternotomy vs controls and the results are eagerly awaited.
C1 [Diaz, Andres; Black, Edward] John Radcliffe Hosp, Dept Cardiothorac Surg, Oxford OX3 9DU, England.
   [Dunning, Joel] James Cook Univ Hosp, Dept Cardiothorac Surg, Middlesbrough, Cleveland, England.
RP Diaz, A (corresponding author), John Radcliffe Hosp, Dept Cardiothorac Surg, Oxford OX3 9DU, England.
EM andres.diazramirez@ouh.nhs.uk
CR Budde JM, 2001, ANN THORAC SURG, V72, P197, DOI 10.1016/S0003-4975(01)02678-9
   de Perrot M, 2001, RESPIRATION, V68, P601, DOI 10.1159/000050579
   Dunning Joel, 2003, Interact Cardiovasc Thorac Surg, V2, P405, DOI 10.1016/S1569-9293(03)00191-9
   El-Medany Yasser, 2003, Asian Cardiovasc Thorac Ann, V11, P323
   FRIST WH, 1994, ANN THORAC SURG, V57, P334, DOI 10.1016/0003-4975(94)90993-8
   Gronseth Gary S., 2002, Curr Treat Options Neurol, V4, P203, DOI 10.1007/s11940-002-0037-x
   Gronseth GS, 2000, NEUROLOGY, V55, P7, DOI 10.1212/WNL.55.1.7
   Kawaguchi N, 2007, CLIN NEUROL NEUROSUR, V109, P858, DOI 10.1016/j.clineuro.2007.08.006
   Lin MW, 2010, EUR J CARDIO-THORAC, V37, P7, DOI 10.1016/j.ejcts.2009.05.027
   MANTEGAZZA R, 1990, J NEUROL, V237, P339, DOI 10.1007/BF00315656
   Mantegazza R, 2003, J NEUROL SCI, V212, P31, DOI 10.1016/S0022-510X(03)00087-X
   Masaoka A, 1996, ANN THORAC SURG, V62, P853, DOI 10.1016/S0003-4975(96)00376-1
   Pompeo E, 2009, EUR J CARDIO-THORAC, V36, P164, DOI 10.1016/j.ejcts.2009.02.021
   Sonett JR, 2008, ANN NY ACAD SCI, V1132, P315, DOI 10.1196/annals.1405.004
   Spillane J, 2013, J NEUROL, V260, P1798, DOI 10.1007/s00415-013-6880-8
   Tansel T, 2003, SURG TODAY, V33, P666, DOI 10.1007/s00595-003-2584-5
   Venuta F, 1999, EUR J CARDIO-THORAC, V15, P621, DOI 10.1016/S1010-7940(99)00052-4
NR 17
TC 38
Z9 47
U1 0
U2 6
PU OXFORD UNIV PRESS
PI OXFORD
PA GREAT CLARENDON ST, OXFORD OX2 6DP, ENGLAND
SN 1569-9293
EI 1569-9285
J9 INTERACT CARDIOV TH
JI Interact Cardiovasc. Thorac. Surg.
PD MAR
PY 2014
VL 18
IS 3
BP 381
EP 389
DI 10.1093/icvts/ivt510
PG 9
WC Cardiac & Cardiovascular Systems; Respiratory System; Surgery
WE Science Citation Index Expanded (SCI-EXPANDED)
SC Cardiovascular System & Cardiology; Respiratory System; Surgery
GA AB8IR
UT WOS:000332034100022
PM 24351507
OA Green Published, Bronze
DA 2022-10-25
ER

PT J
AU Mizrachi, K
   Aricha, R
   Feferman, T
   Kela-Madar, N
   Mandel, I
   Paperna, T
   Miller, A
   Ben-Nun, A
   Berrih-Aknin, S
   Souroujon, MC
   Fuchs, S
AF Mizrachi, Keren
   Aricha, Revital
   Feferman, Tali
   Kela-Madar, Neta
   Mandel, Ilana
   Paperna, Tamar
   Miller, Ariel
   Ben-Nun, Avraham
   Berrih-Aknin, Sonia
   Souroujon, Miriam C.
   Fuchs, Sara
TI Involvement of phosphodiesterases in autoimmune diseases
SO JOURNAL OF NEUROIMMUNOLOGY
LA English
DT Article
DE Phosphodiesterases (PDE); Myasthenia gravis (MG); Experimental
   autoimmune myasthenia gravis (EAMG) Experimental allergic
   encephalomyelitis (EAE); Multiple sclerosis (MS)
ID MYELIN BASIC-PROTEIN; CYCLIC-NUCLEOTIDE PHOSPHODIESTERASES; HUMAN
   T-CELLS; MYASTHENIA-GRAVIS; MULTIPLE-SCLEROSIS; ADENOSINE-MONOPHOSPHATE;
   INHIBITOR PENTOXIFYLLINE; DIFFERENTIAL EXPRESSION;
   ACETYLCHOLINE-RECEPTOR; SIGNALING PATHWAY
AB We have previously shown that several phosphodiesterase (PDE) subtypes are up-regulated in muscles and lymph node cells (LNC) of rats with experimental autoimmune myasthenia gravis (EAMG). In the present study we investigated PDE expression during the course of EAMG and experimental allergic encephalomyelitis (EAE) and found that the up-regulated expression of selected PDE subtypes in both experimental models is correlated with disease severity. In EAMG, PDE expression is correlated also with muscle damage. A similar up-regulation of PDE was also observed in the respective human diseases, MG and multiple sclerosis (MS). Our findings suggest that change in PDE expression levels is a general phenomenon in autoimmune diseases and may also be used as a marker for disease severity. (C) 2010 Elsevier B.V. All rights reserved.
C1 [Mizrachi, Keren; Aricha, Revital; Feferman, Tali; Kela-Madar, Neta; Ben-Nun, Avraham; Souroujon, Miriam C.; Fuchs, Sara] Weizmann Inst Sci, Dept Immunol, IL-76100 Rehovot, Israel.
   [Mizrachi, Keren] Bar Ilan Univ, Leslie & Susan Gonda Goldschmied Multidisciplinar, IL-52100 Ramat Gan, Israel.
   [Mandel, Ilana; Paperna, Tamar; Miller, Ariel] Technion Israel Inst Technol, Rappaport Fac Med, Haifa, Israel.
   [Miller, Ariel] Carmel Hosp, Haifa, Israel.
   [Berrih-Aknin, Sonia] CNRS, F-75700 Paris, France.
   [Souroujon, Miriam C.] Open Univ Israel, Dept Nat Sci, Raanana, Israel.
RP Fuchs, S (corresponding author), Weizmann Inst Sci, Dept Immunol, IL-76100 Rehovot, Israel.
EM sara.fuchs@weizmann.ac.il
RI Berrih‐Aknin, Sonia/F-8025-2013; , Tali/AAC-9642-2020
OI Berrih‐Aknin, Sonia/0000-0001-9199-4175; , Tali/0000-0002-4072-341X;
   Miller, Ariel/0000-0001-5843-6841
FU The Muscular Dystrophy Association of America (MDA); The European
   Commission (MYASTAID [LSHM-CT-2006-037833]; The Chief Scientist Office,
   Israel Ministry of Health
FX Supported by grants from The Muscular Dystrophy Association of America
   (MDA), The Association Francaise Contre les Myopathies (AFM), The
   European Commission (MYASTAID, contract LSHM-CT-2006-037833) and The
   Chief Scientist Office, Israel Ministry of Health.
CR AHARONOV A, 1977, IMMUNOCHEMISTRY, V14, P129, DOI 10.1016/0019-2791(77)90291-9
   ANAYA JM, 1995, J RHEUMATOL, V22, P595
   Aricha R, 2006, FASEB J, V20, P374, DOI 10.1096/fj.05-4909fje
   Bailey SL, 2007, NAT IMMUNOL, V8, P172, DOI 10.1038/ni1430
   Barabitskaja O, 2006, J LEUKOCYTE BIOL, V79, P378, DOI 10.1189/jlb.0505255
   Bender AT, 2006, PHARMACOL REV, V58, P488, DOI 10.1124/pr.58.3.5
   Bender AT, 2004, CELL SIGNAL, V16, P365, DOI 10.1016/j.cellsig.2003.08.009
   Bielekova B, 2000, J IMMUNOL, V164, P1117, DOI 10.4049/jimmunol.164.2.1117
   Bopp T, 2007, J EXP MED, V204, P1303, DOI 10.1084/jem.20062129
   Borger P, 1996, BLOOD, V87, P691, DOI 10.1182/blood.V87.2.691.bloodjournal872691
   Bright JJ, 1998, J IMMUNOL, V161, P7015
   Conti-Fine BM, 2006, J CLIN INVEST, V116, P2843, DOI 10.1172/JCI29894
   DEIBLER GE, 1972, PREP BIOCHEM, V2, P139, DOI 10.1080/00327487208061467
   Deval C, 2001, BIOCHEM J, V360, P143, DOI 10.1042/0264-6021:3600143
   DHellencourt CL, 1996, INT J IMMUNOPHARMACO, V18, P739, DOI 10.1016/S0192-0561(97)85556-7
   Dinter H, 2000, J NEUROIMMUNOL, V108, P136, DOI 10.1016/S0165-5728(00)00265-4
   Dominguez-Jimenez C, 2002, J LEUKOCYTE BIOL, V71, P588
   Dong RP, 1997, J CLIN IMMUNOL, V17, P247, DOI 10.1023/A:1027362629161
   Ekholm D, 1997, J IMMUNOL, V159, P1520
   Feferman T, 2009, J NEUROIMMUNOL, V209, P87, DOI 10.1016/j.jneuroim.2009.01.021
   Fleming CM, 2001, J IMMUNOL, V167, P1703, DOI 10.4049/jimmunol.167.3.1703
   Folcik VA, 1999, J NEUROIMMUNOL, V97, P119, DOI 10.1016/S0165-5728(99)00063-6
   Galboiz Y, 2001, ANN NEUROL, V50, P443, DOI 10.1002/ana.1218
   Galindo-Rodriguez G, 2003, J RHEUMATOL, V30, P2382
   Gavin MA, 2007, NATURE, V445, P771, DOI 10.1038/nature05543
   Haddad JJ, 2002, J PHARMACOL EXP THER, V300, P559, DOI 10.1124/jpet.300.2.559
   Hinkle RT, 2005, MUSCLE NERVE, V32, P775, DOI 10.1002/mus.20416
   Hofstetter HH, 2005, J NEUROIMMUNOL, V170, P105, DOI 10.1016/j.jneuroim.2005.09.004
   HURWITZ RL, 1990, J BIOL CHEM, V265, P8901
   KAMMER GM, 1988, IMMUNOL TODAY, V9, P222, DOI 10.1016/0167-5699(88)91220-0
   Kanda N, 2001, BIOCHEM PHARMACOL, V62, P495, DOI 10.1016/S0006-2952(01)00688-8
   KOH WS, 1995, BIOCHEM BIOPH RES CO, V206, P703, DOI 10.1006/bbrc.1995.1099
   Laurat E, 2001, CIRCULATION, V104, P197, DOI 10.1161/01.CIR.104.2.197
   LENNON VA, 1991, J IMMUNOL, V146, P2245
   Lerner A, 2006, BIOCHEM J, V393, P21, DOI 10.1042/BJ20051368
   Ma RH, 2008, INT IMMUNOPHARMACOL, V8, P1408, DOI 10.1016/j.intimp.2008.05.012
   MACDONALD MJ, 1994, JAMA-J AM MED ASSOC, V271, P27, DOI 10.1001/jama.271.1.27
   MAKSYMOWYCH WP, 1995, J RHEUMATOL, V22, P625
   Menon RTR, 2008, J NEUROIMMUNOL, V201, P128, DOI 10.1016/j.jneuroim.2008.05.023
   Moore CS, 2006, J PHARMACOL EXP THER, V319, P63, DOI 10.1124/jpet.106.106096
   MOR F, 1995, J IMMUNOL, V155, P3693
   Navegantes LCC, 2000, AM J PHYSIOL-ENDOC M, V279, pE663, DOI 10.1152/ajpendo.2000.279.3.E663
   POSER CM, 1983, ANN NEUROL, V13, P227, DOI 10.1002/ana.410130302
   Reyes-Irisarri E, 2007, J NEUROPATH EXP NEUR, V66, P923, DOI 10.1097/nen.0b013e3181567c31
   Rieckmann P, 1996, J NEUROIMMUNOL, V64, P193, DOI 10.1016/0165-5728(95)00176-X
   ROTT O, 1993, EUR J IMMUNOL, V23, P1745, DOI 10.1002/eji.1830230802
   Sadhu K, 1999, J HISTOCHEM CYTOCHEM, V47, P895, DOI 10.1177/002215549904700707
   Seybold J, 2005, BLOOD, V105, P3569, DOI 10.1182/blood-2004-07-2729
   Shichijo M, 1997, INT ARCH ALLERGY IMM, V114, P348, DOI 10.1159/000237693
   Silva JCR, 2000, INFLAMM RES, V49, P14, DOI 10.1007/PL00000198
   Skapenko A, 2005, ARTHRITIS RES THER, V7, pS4, DOI 10.1186/ar1703
   Sommer N, 1997, J NEUROIMMUNOL, V79, P54, DOI 10.1016/S0165-5728(97)00111-2
   Tasken K, 2006, BIOCHEM SOC T, V34, P476, DOI 10.1042/BST0340476
   Tasken K, 2006, FRONT BIOSCI-LANDMRK, V11, P2929, DOI 10.2741/2022
   Torgersen KM, 2002, CELL SIGNAL, V14, P1, DOI 10.1016/S0898-6568(01)00214-5
   VOLTZ R, 1991, NEUROLOGY, V41, P1836, DOI 10.1212/WNL.41.11.1836
   WACHOLTZ MC, 1991, CELL IMMUNOL, V135, P285, DOI 10.1016/0008-8749(91)90274-F
   Weiner HL, 2009, ANN NEUROL, V65, P239, DOI 10.1002/ana.21640
NR 58
TC 9
Z9 10
U1 0
U2 2
PU ELSEVIER SCIENCE BV
PI AMSTERDAM
PA PO BOX 211, 1000 AE AMSTERDAM, NETHERLANDS
SN 0165-5728
J9 J NEUROIMMUNOL
JI J. Neuroimmunol.
PD MAR 30
PY 2010
VL 220
IS 1-2
BP 43
EP 51
DI 10.1016/j.jneuroim.2009.12.012
PG 9
WC Immunology; Neurosciences
WE Science Citation Index Expanded (SCI-EXPANDED)
SC Immunology; Neurosciences & Neurology
GA 580SL
UT WOS:000276469900006
PM 20100627
DA 2022-10-25
ER

PT J
AU Caliandro, P
   Evoli, A
   Stalberg, E
   Granata, G
   Tonali, P
   Padua, L
AF Caliandro, P.
   Evoli, A.
   Stalberg, E.
   Granata, G.
   Tonali, P.
   Padua, L.
TI The difficulty in confirming clinical diagnosis of myasthenia gravis in
   a seronegative patient: A possible neurophysiological approach
SO NEUROMUSCULAR DISORDERS
LA English
DT Article
DE Myasthenia gravis; Single fibre; Repetitive nerve stimulation
ID SINGLE-FIBER EMG; REFERENCE VALUES; MUSK; ANTIBODIES
AB In seronegative myasthenia gravis repetitive nerve stimulation and single-fibre EMG have a crucial diagnostic value but they may be negative, particularly in repetitive nerve stimulation studies. We report the case of a 43-year-old patient with generalized seronegative myasthenia gravis with negative 3 Hz repetitive nerve stimulation at Erb's point and voluntary single-fibre EMG in the orbicularis oculi. We also performed 6 and 12 Hz repetitive nerve stimulation at Erb and stimulated single-fibre EMG in the extensor digitorum communis and our findings were pathological. Our data suggest that, for individual patients with an atypical picture characterised by dissociation between a severe clinical pattern and no definite neurophysiological findings on conventional tests, repetitive nerve stimulation with a stimulation rate higher than 3 Hz and/or stimulated single-fibre EMG with an increasing stimulation rate may be helpful. (C) 2009 Elsevier B.V. All rights reserved.
C1 [Caliandro, P.; Evoli, A.; Granata, G.; Tonali, P.; Padua, L.] Univ Cattolica Sacro Cuore, Inst Neurol, I-00168 Rome, Italy.
   [Caliandro, P.; Tonali, P.; Padua, L.] Fdn Don Carlo Gnocchi ONLUS, Rome, Italy.
   [Stalberg, E.] Univ Uppsala Hosp, Dept Clin Neurophysiol, S-75185 Uppsala, Sweden.
RP Caliandro, P (corresponding author), Univ Cattolica Sacro Cuore, Inst Neurol, Largo F Vito 1, I-00168 Rome, Italy.
EM p.caliandro@rm.unicatt.it
RI Caliandro, Pietro/AAC-5096-2022; Granata, Giuseppe/Z-5871-2019; Padua,
   Luca/K-5398-2016; Evoli, Amelia/AAD-6807-2022; Granata,
   Giuseppe/ABE-2015-2021
OI Caliandro, Pietro/0000-0002-1190-4879; Padua, Luca/0000-0003-2570-9326;
   Granata, Giuseppe/0000-0002-8939-7467
CR BROMBERG MB, 1994, MUSCLE NERVE, V17, P820, DOI 10.1002/mus.880170720
   Evoli A, 2003, BRAIN, V126, P2304, DOI 10.1093/brain/awg223
   GILCHRIST JM, 1992, MUSCLE NERVE, V15, P151
   Hoch W, 2001, NAT MED, V7, P365, DOI 10.1038/85520
   Padua L, 2006, EUR J NEUROL, V13, P273, DOI 10.1111/j.1468-1331.2006.01214.x
   TRONTELJ JV, 1986, J NEUROL NEUROSUR PS, V49, P677, DOI 10.1136/jnnp.49.6.677
   Trontelj JV, 1990, MUSCLE NERVE, V14, P226
   UKACHOKE C, 1994, CAN J NEUROL SCI, V21, P125, DOI 10.1017/S0317167100049040
   Valls-Canals J, 2003, MUSCLE NERVE, V28, P501, DOI 10.1002/mus.10426
   WAUD DR, 1975, AM J PHYSIOL, V229, P1632, DOI 10.1152/ajplegacy.1975.229.6.1632
NR 10
TC 3
Z9 3
U1 0
U2 2
PU PERGAMON-ELSEVIER SCIENCE LTD
PI OXFORD
PA THE BOULEVARD, LANGFORD LANE, KIDLINGTON, OXFORD OX5 1GB, ENGLAND
SN 0960-8966
J9 NEUROMUSCULAR DISORD
JI Neuromusc. Disord.
PD DEC
PY 2009
VL 19
IS 12
BP 825
EP 827
DI 10.1016/j.nmd.2009.09.005
PG 3
WC Clinical Neurology; Neurosciences
WE Science Citation Index Expanded (SCI-EXPANDED)
SC Neurosciences & Neurology
GA 534DB
UT WOS:000272874600005
PM 19846306
DA 2022-10-25
ER

PT S
AU Fuchs, S
   Feferman, T
   Meidler, R
   Margalit, R
   Sicsic, C
   Brenner, T
   Laub, O
   Souroujon, MC
AF Fuchs, Sara
   Feferman, Tali
   Meidler, Roberto
   Margalit, Raanan
   Sicsic, Camille
   Brenner, Talma
   Laub, Orgad
   Souroujon, Miriam C.
BE Kaminski, HJ
   Barohn, RJ
TI Immunosuppression of EAMG by IVIG - Its mediated by a disease-specific
   anti-immunoglobulin fraction
SO MYASTHENIA GRAVIS AND RELATED DISORDERS: 11TH INTERNATIONAL CONFERENCE
SE Annals of the New York Academy of Sciences
LA English
DT Article; Proceedings Paper
CT 11th International Conference on Myasthenia Gravis and Related Disorder
CY MAY 13-15, 2007
CL Chicago, IL
DE myasthenia gravis (MG); experimental autoimmune myasthenia gravis
   (EAMG); intravenous immunoglobulin (IVIG); fractionation; immunotherapy
ID EXPERIMENTAL AUTOIMMUNE ENCEPHALOMYELITIS; INTRAVENOUS GAMMA-GLOBULIN;
   MYASTHENIA-GRAVIS; ANTIINFLAMMATORY ACTIVITY; T-CELL; IMMUNOGLOBULIN;
   SUPPRESSION; MECHANISMS; ANTIBODIES; IDIOTYPES
AB Intravenous immunoglobulin (IVIG) administration has been beneficially used for the treatment of a variety of autoimmune diseases including myasthenia gravis (MG). We have demonstrated that IVIG administration in experimental autoimmune MG (EAMG) results in suppression of disease that is accompanied by decreased Th1 cell and B cell proliferation. Chromatography of pooled human immunoglobulins (IVIG) on immobilized IgG, isolated from rats with EAMG or from MG patients, results in a depletion of the suppressive activity of the IVIG. Moreover, reconstitution of the activity-depleted IVIG with the eluted minute IVIG fractions that had been adsorbed onto the EAMG- or MG-specific columns recovers the depleted immunosuppressive activity. This study supports the notion that the therapeutic effect of IVIG is mediated by an antigen-specific anti-immunoglobulin (anti-idiotypic) activity that is essential for its suppressive activity.
C1 [Fuchs, Sara; Feferman, Tali; Margalit, Raanan; Souroujon, Miriam C.] Weizmann Inst Sci, Dept Immunol, IL-76100 Rehovot, Israel.
   [Meidler, Roberto; Laub, Orgad] Omrix Biopharmaceut, Ness Ziona, Israel.
   [Sicsic, Camille; Brenner, Talma] Hadassah Hebrew Univ, Dept Neurol, Med Ctr, Jerusalem, Israel.
   [Souroujon, Miriam C.] Open Univ Israel, Dept Nat Sci, Raanana, Israel.
RP Fuchs, S (corresponding author), Weizmann Inst Sci, Dept Immunol, IL-76100 Rehovot, Israel.
EM sara.fuchs@weizmann.ac.il
RI , Tali/AAC-9642-2020
OI , Tali/0000-0002-4072-341X
CR Achiron A, 2000, J AUTOIMMUN, V15, P323, DOI 10.1006/jaut.2000.0433
   Bayry J, 2007, NAT CLIN PRACT RHEUM, V3, P262, DOI 10.1038/ncprheum0481
   Buchwald B, 2002, ANN NEUROL, V51, P673, DOI 10.1002/ana.10205
   Dalakas MC, 2004, PHARMACOL THERAPEUT, V102, P177, DOI 10.1016/j.pharmthera.2004.04.002
   EDAN G, 1994, J NEUROL NEUROSUR PS, V57, P55, DOI 10.1136/jnnp.57.Suppl.55
   FATEHMOGHADAM A, 1984, LANCET, V1, P848
   Fuchs S, 2008, J NEUROIMMUNOL, V194, P89, DOI 10.1016/j.jneuroim.2007.11.020
   Fuchs S, 2007, ANN NY ACAD SCI, V1110, P550, DOI 10.1196/annals.1423.059
   Gajdos P, 1997, ANN NEUROL, V41, P789, DOI 10.1002/ana.410410615
   GAJDOS P, 1984, LANCET, V1, P406
   George J, 2001, EXP MOL PATHOL, V71, P55, DOI 10.1006/exmp.2001.2382
   Gold R, 2007, NAT CLIN PRACT NEURO, V3, P36, DOI 10.1038/ncpneuro0376
   Jia JP, 2000, CHINESE MED J-PEKING, V113, P1096
   Jorgensen SH, 2005, J NEUROL SCI, V233, P61, DOI 10.1016/j.jns.2005.03.005
   Kaneko Y, 2006, SCIENCE, V313, P670, DOI 10.1126/science.1129594
   Kazatchkine MD, 2001, NEW ENGL J MED, V345, P747, DOI 10.1056/NEJMra993360
   Lemieux W, 2005, MOL IMMUNOL, V42, P839, DOI 10.1016/j.molimm.2004.07.046
   Pashov A, 1998, EUR J IMMUNOL, V28, P1823, DOI 10.1002/(SICI)1521-4141(199806)28:06<1823::AID-IMMU1823>3.0.CO;2-F
   Samuelsson A, 2001, SCIENCE, V291, P484, DOI 10.1126/science.291.5503.484
   SAOUDI A, 1993, INT IMMUNOL, V5, P1559, DOI 10.1093/intimm/5.12.1559
   Shoenfeld Y, 2002, INT IMMUNOL, V14, P1303, DOI 10.1093/intimm/dxf099
   SOUROUJON MC, 1985, IMMUNOL LETT, V9, P331, DOI 10.1016/0165-2478(85)90058-6
   SOUROUJON MC, 1986, ANN NY ACAD SCI, V475, P81, DOI 10.1111/j.1749-6632.1986.tb20858.x
   Wada J, 2001, CLIN EXP IMMUNOL, V124, P282, DOI 10.1046/j.1365-2249.2001.01499.x
   Weishaupt A, 2002, ACTA NEUROPATHOL, V104, P385, DOI 10.1007/s00401-002-0568-y
   Zhu KY, 2006, J NEUROIMMUNOL, V176, P187, DOI 10.1016/j.jneuroim.2006.04.011
NR 26
TC 10
Z9 10
U1 0
U2 2
PU WILEY-BLACKWELL
PI MALDEN
PA COMMERCE PLACE, 350 MAIN STREET, MALDEN 02148, MA USA
SN 0077-8923
BN 978-1-57331-687-3
J9 ANN NY ACAD SCI
JI Ann.NY Acad.Sci.
PY 2008
VL 1132
BP 244
EP 248
DI 10.1196/annals.1405.032
PG 5
WC Multidisciplinary Sciences; Clinical Neurology; Neurosciences
WE Conference Proceedings Citation Index - Science (CPCI-S); Science Citation Index Expanded (SCI-EXPANDED)
SC Science & Technology - Other Topics; Neurosciences & Neurology
GA BHX10
UT WOS:000257139900029
PM 18567875
DA 2022-10-25
ER

PT J
AU Kurne, A
   Arsava, EM
   Dalkara, T
AF Kurne, Asli
   Arsava, Ethem Murat
   Dalkara, Turgay
TI Rapid Response of Myasthenic Ocular Signs to IvIg Treatment
SO NEURO-OPHTHALMOLOGY
LA English
DT Article
DE intravenous immunoglobulin; myasthenia gravis; ocular signs
ID DOSE INTRAVENOUS IMMUNOGLOBULIN; ACETYLCHOLINE-RECEPTOR; GAMMA-GLOBULIN;
   GRAVIS; MUSCLE
AB Ocular symptoms of patients with myasthenia gravis respond to anticholinesterases favorably but usually incompletely. Here, we report 7 myasthenic patients whose ocular signs rapidly responded to intravenous immunoglobulin (IvIg) therapy. We propose that the IvIg should be considered in myasthenic patients whose ocular findings do not respond to conventional therapies. Future studies may disclose whether all patients with ocular involvement or only a subset of patients considerably respond to the IvIg.
C1 [Kurne, Asli; Arsava, Ethem Murat; Dalkara, Turgay] Hacettepe Univ, Fac Med, Dept Neurol, TR-06100 Ankara, Turkey.
RP Dalkara, T (corresponding author), Hacettepe Univ Hosp, Dept Neurol, TR-06100 Ankara, Turkey.
EM tdalkara@hacettepe.edu.tr
OI Dalkara, Turgay/0000-0003-3943-7819
CR ARSURA EL, 1986, ARCH INTERN MED, V146, P1365, DOI 10.1001/archinte.146.7.1365
   COSI V, 1991, ACTA NEUROL SCAND, V84, P81, DOI 10.1111/j.1600-0404.1991.tb04912.x
   Evoli A, 2001, NEUROMUSCULAR DISORD, V11, P208, DOI 10.1016/S0960-8966(00)00173-5
   FATEHMOGHADAM A, 1984, LANCET, V1, P848
   Gajdos P, 1997, ANN NEUROL, V41, P789, DOI 10.1002/ana.410410615
   GAJDOS P, 1984, LANCET, V1, P406
   Hilkevich O, 2001, CLIN NEUROPHARMACOL, V24, P173, DOI 10.1097/00002826-200105000-00010
   HORTON RM, 1993, NEUROLOGY, V43, P983, DOI 10.1212/WNL.43.5.983
   Kaminski HJ, 2002, ANN NY ACAD SCI, V956, P42, DOI 10.1111/j.1749-6632.2002.tb02807.x
   Keesey J, 1998, ANN NY ACAD SCI, V841, P753, DOI 10.1111/j.1749-6632.1998.tb11014.x
   Sommer N, 1997, J NEUROL NEUROSUR PS, V62, P156, DOI 10.1136/jnnp.62.2.156
   Victor M, 2001, ADAMS VICTORS PRINCI, P1536
   Wang ZY, 1998, NEUROLOGY, V50, P1045, DOI 10.1212/WNL.50.4.1045
   Yu CY, 2005, NEUROMUSCULAR DISORD, V15, P17, DOI 10.1016/j.nmd.2004.10.002
NR 14
TC 0
Z9 0
U1 0
U2 0
PU TAYLOR & FRANCIS INC
PI PHILADELPHIA
PA 325 CHESTNUT ST, SUITE 800, PHILADELPHIA, PA 19106 USA
SN 0165-8107
J9 NEURO-OPHTHALMOLOGY
JI Neuro-Ophthalmol.
PY 2008
VL 32
IS 5
BP 249
EP 252
DI 10.1080/01658100802331653
PG 4
WC Clinical Neurology; Ophthalmology
WE Science Citation Index Expanded (SCI-EXPANDED)
SC Neurosciences & Neurology; Ophthalmology
GA 361IB
UT WOS:000260120200002
DA 2022-10-25
ER

PT J
AU Hsu, C
   Vega, F
   Grimes, LM
   Hunt, KK
AF Hsu, Cary
   Vega, Francisco
   Grimes, Lynn M.
   Hunt, Kelly K.
TI Follicular Dendritic Cell Sarcoma and Associated Myasthenia Gravis:
   True, True, Related?
SO JOURNAL OF CLINICAL ONCOLOGY
LA English
DT Article
ID PARANEOPLASTIC PEMPHIGUS
C1 [Hsu, Cary; Vega, Francisco; Grimes, Lynn M.; Hunt, Kelly K.] Univ Texas MD Anderson Canc Ctr, Houston, TX 77030 USA.
RP Hsu, C (corresponding author), Univ Texas MD Anderson Canc Ctr, Houston, TX 77030 USA.
RI Vega, Francisco/AGY-4571-2022
OI Vega, Francisco/0000-0001-5956-452X
CR Cardone Alexander, 2007, Ann Ital Chir, V78, P359
   Darnell RB, 2003, NEW ENGL J MED, V349, P1543, DOI 10.1056/NEJMra023009
   De Pas T, 2008, CRIT REV ONCOL HEMAT, V65, P1, DOI 10.1016/j.critrevonc.2007.06.003
   Hartert M, 2010, AM J SURG PATHOL, V34, P742, DOI 10.1097/PAS.0b013e3181d7a2ee
   Kim WY, 2010, HUM PATHOL, V41, P129, DOI 10.1016/j.humpath.2009.05.014
   Lee IJ, 1999, J AM ACAD DERMATOL, V40, P294, DOI 10.1016/S0190-9622(99)70468-8
   Lee SE, 2008, ACTA DERM-VENEREOL, V88, P410, DOI 10.2340/00015555-0446
   Li L, 2010, WORLD J GASTROENTERO, V16, P2504, DOI 10.3748/wjg.v16.i20.2504
   Meriggioli MN, 2009, LANCET NEUROL, V8, P475, DOI 10.1016/S1474-4422(09)70063-8
   Soriano A, 2007, AM J HEMATOL, V82, P725, DOI 10.1002/ajh.20852
   Souroujon MC, 2010, AUTOIMMUNITY, V43, P446, DOI 10.3109/08916930903518081
   Wang J, 2005, BRIT J DERMATOL, V153, P558, DOI 10.1111/j.1365-2133.2005.06599.x
NR 12
TC 11
Z9 13
U1 0
U2 1
PU AMER SOC CLINICAL ONCOLOGY
PI ALEXANDRIA
PA 2318 MILL ROAD, STE 800, ALEXANDRIA, VA 22314 USA
SN 0732-183X
J9 J CLIN ONCOL
JI J. Clin. Oncol.
PD MAY 1
PY 2011
VL 29
IS 13
BP E369
EP E371
DI 10.1200/JCO.2010.32.7932
PG 3
WC Oncology
WE Science Citation Index Expanded (SCI-EXPANDED)
SC Oncology
GA 757MN
UT WOS:000290090400005
PM 21321294
DA 2022-10-25
ER

PT J
AU VALDERRAMA, R
   CHANG, VK
   STRACHER, A
   MACCABEE, PJ
   KALDANY, RRJ
AF VALDERRAMA, R
   CHANG, VK
   STRACHER, A
   MACCABEE, PJ
   KALDANY, RRJ
TI TREATMENT OF EXPERIMENTAL AUTOIMMUNE MYASTHENIA-GRAVIS IN RABBITS WITH
   LEUPEPTIN, A PROTEASE INHIBITOR
SO JOURNAL OF THE NEUROLOGICAL SCIENCES
LA English
DT Article
C1 COLUMBIA UNIV,DEPT NEUROL,NEW YORK,NY 10027.
RP VALDERRAMA, R (corresponding author), SUNY HLTH SCI CTR,DEPT NEUROL,BOX 1213,450 CLARKSON AVE,BROOKLYN,NY 11203, USA.
CR CAPORALE LH, 1981, BIOCHIM BIOPHYS ACTA, V660, P151, DOI 10.1016/0005-2744(81)90121-2
   DAMLE VN, 1978, BIOCHEMISTRY-US, V17, P2039, DOI 10.1021/bi00604a002
   DRACHMAN DB, 1980, J NEUROL NEUROSUR PS, V43, P601, DOI 10.1136/jnnp.43.7.601
   DRACHMAN DB, 1983, TRENDS NEUROSCI, V6, P446, DOI 10.1016/0166-2236(83)90216-3
   DRACHMAN DB, 1981, ANNU REV NEUROSCI, V4, P195, DOI 10.1146/annurev.ne.04.030181.001211
   DRACHMAN DB, 1987, IN PRESS ANN NY ACAD
   ENEMOTO A, 1977, ARCH NEUROL, V34, P771
   ENGEL AG, 1984, ANN NEUROL, V16, P519, DOI 10.1002/ana.410160502
   FULPIUS BW, 1983, INT REV NEUROBIOL, V24, P1, DOI 10.1016/S0074-7742(08)60218-4
   HOHLFELD R, 1983, MUSCLE NERVE, V6, P160, DOI 10.1002/mus.880060213
   HYMAN C, 1983, J CELL BIOL, V96, P1316, DOI 10.1083/jcb.96.5.1316
   JOHNSON E, 1983, SCAND J IMMUNOL, V18, P193, DOI 10.1111/j.1365-3083.1983.tb00857.x
   KARLIN A, 1976, METHODS RECEPTOR RES, P1
   LIBBY P, 1980, CELL, V19, P481, DOI 10.1016/0092-8674(80)90523-1
   LINDSTROM J, 1985, ANNU REV IMMUNOL, V3, P109
   Lindstrom J, 1979, Adv Immunol, V27, P1, DOI 10.1016/S0065-2776(08)60261-8
   LISAK RP, 1982, MYASTHENIA GRAVIS, P132
   NONAKA I, 1982, ACTA NEUROPATHOL, V58, P279, DOI 10.1007/BF00688610
   ROMSTEDT K, 1983, MUSCLE NERVE, V6, P283, DOI 10.1002/mus.880060407
   ROWLAND LP, 1978, RECENT ADV CLIN NEUR, V2, P25
   SALMINEN A, 1984, AM J PATHOL, V117, P64
   SEYBOLD ME, 1982, SPRINGER SEMIN IMMUN, V5, P389, DOI 10.1007/BF01857427
   STRACHER A, 1978, SCIENCE, V200, P50, DOI 10.1126/science.635570
   UMEZAWA H, 1972, ENZYME INHIBITORS MI
   VALDERRAMA R, 1976, ANN NY ACAD SCI, V274, P108, DOI 10.1111/j.1749-6632.1976.tb47679.x
   VINCENT A, 1980, PHYSIOL REV, V60, P756, DOI 10.1152/physrev.1980.60.3.756
   VINCENT A, 1982, RECEPTORS ANTIBODIES, V90, P225
NR 27
TC 5
Z9 5
U1 0
U2 0
PU ELSEVIER SCIENCE BV
PI AMSTERDAM
PA PO BOX 211, 1000 AE AMSTERDAM, NETHERLANDS
SN 0022-510X
J9 J NEUROL SCI
JI J. Neurol. Sci.
PD DEC
PY 1987
VL 82
IS 1-3
BP 133
EP 143
DI 10.1016/0022-510X(87)90013-X
PG 11
WC Clinical Neurology; Neurosciences
WE Science Citation Index Expanded (SCI-EXPANDED)
SC Neurosciences & Neurology
GA L1682
UT WOS:A1987L168200012
PM 3440864
DA 2022-10-25
ER

PT J
AU CULLCANDY, SG
   MILEDI, R
   UCHITEL, OD
AF CULLCANDY, SG
   MILEDI, R
   UCHITEL, OD
TI DENERVATION CHANGES IN NORMAL AND MYASTHENIA-GRAVIS HUMAN-MUSCLE FIBERS
   DURING ORGAN-CULTURE
SO JOURNAL OF PHYSIOLOGY-LONDON
LA English
DT Article
C1 UNIV LONDON UNIV COLL,DEPT BIOPHYS,LONDON WC1E 6BT,ENGLAND.
OI Cull-Candy, Stuart G/0000-0002-0831-8326; Uchitel,
   Osvaldo/0000-0002-8909-6787
CR ALBUQUERQUE EX, 1976, EXP NEUROL, V51, P536, DOI 10.1016/0014-4886(76)90179-5
   ALBUQUERQUE EX, 1970, EXP NEUROL, V26, P183, DOI 10.1016/0014-4886(70)90099-3
   AXELSSON J, 1959, J PHYSIOL-LONDON, V147, P178, DOI 10.1113/jphysiol.1959.sp006233
   BEVAN S, 1976, PROC R SOC SER B-BIO, V194, P195, DOI 10.1098/rspb.1976.0073
   BIRKS R, 1960, J PHYSIOL-LONDON, V150, P145, DOI 10.1113/jphysiol.1960.sp006379
   CULLCANDY SG, 1981, J PHYSIOL-LONDON, V315, pP16
   CULLCANDY SG, 1978, NATURE, V271, P74, DOI 10.1038/271074a0
   CULLCANDY SG, 1979, J PHYSIOL-LONDON, V287, P247, DOI 10.1113/jphysiol.1979.sp012657
   CULLCANDY SG, 1980, J PHYSIOL-LONDON, V299, P197, DOI 10.1113/jphysiol.1980.sp013119
   CULLCANDY SG, 1979, NATURE, V277, P236, DOI 10.1038/277236a0
   DEVREOTES PN, 1975, J CELL BIOL, V65, P335, DOI 10.1083/jcb.65.2.335
   DRACHMAN DB, 1976, ARCH NEUROL-CHICAGO, V33, P485, DOI 10.1001/archneur.1976.00500070027005
   ELMQVIST D, 1964, J PHYSIOL-LONDON, V174, P417, DOI 10.1113/jphysiol.1964.sp007495
   FAMBROUGH DM, 1970, SCIENCE, V168, P372, DOI 10.1126/science.168.3929.372
   GILLIATT RW, 1978, J PHYSIOL-LONDON, V280, P499, DOI 10.1113/jphysiol.1978.sp012397
   HARRIS AJ, 1972, J PHYSIOL-LONDON, V221, P207, DOI 10.1113/jphysiol.1972.sp009749
   HARRIS JB, 1971, ACTA PHYSIOL SCAND, V83, P382, DOI 10.1111/j.1748-1716.1971.tb05091.x
   KATZ B, 1964, J PHYSIOL-LONDON, V170, P379, DOI 10.1113/jphysiol.1964.sp007338
   KATZ B, 1959, J PHYSIOL-LONDON, V146, pP44
   KATZ B, 1961, PHILOS T ROY SOC B, V243, P221, DOI 10.1098/rstb.1961.0001
   MANOLOV S, 1974, BRAIN RES, V65, P303, DOI 10.1016/0006-8993(74)90042-0
   MAURO A, 1961, J BIOPHYS BIOCH CYTO, V9, P492
   MILEDI R, 1968, PROC R SOC SER B-BIO, V169, P289, DOI 10.1098/rspb.1968.0012
   MILEDI R, 1960, J PHYSIOL-LONDON, V151, P1
   MILEDI R, 1970, J PHYSIOL-LONDON, V207, P507, DOI 10.1113/jphysiol.1970.sp009076
   MILEDI R, 1969, PROC R SOC SER B-BIO, V174, P253, DOI 10.1098/rspb.1969.0091
   MILEDI R, 1966, NATURE, V210, P855, DOI 10.1038/210855a0
   MILEDI R, 1968, NATURE, V220, P497, DOI 10.1038/220497a0
   MILEDI R, 1962, NATURE, V194, P981, DOI 10.1038/194981a0
   MILEDI R, 1962, CIBA F S ENZYMES DRU, P220
   NICHOLLS JG, 1956, J PHYSIOL-LONDON, V131, P1
   NICKEL E, 1968, Z ZELLFORSCH MIK ANA, V88, P278, DOI 10.1007/BF00703912
   PURVES D, 1974, J PHYSIOL-LONDON, V237, P157, DOI 10.1113/jphysiol.1974.sp010475
   REDFERN P, 1971, ACTA PHYSIOL SCAND, V82, P70, DOI 10.1111/j.1748-1716.1971.tb04943.x
   REGER JF, 1959, J ULTRA MOL STRUCT R, V2, P269, DOI 10.1016/S0022-5320(59)80001-0
   RINGEL SP, 1975, NATURE, V255, P730, DOI 10.1038/255730a0
   ROBBINS N, 1981, BRAIN RES, V225, P387, DOI 10.1016/0006-8993(81)90844-1
   SCHULTZ E, 1978, ANAT REC, V190, pP535
   THESLEFF S, 1963, EFFECT USE DISUSE NE, P41
   WINLOW W, 1975, J NEUROCYTOL, V4, P377, DOI 10.1007/BF01261371
NR 40
TC 13
Z9 13
U1 0
U2 1
PU CAMBRIDGE UNIV PRESS
PI NEW YORK
PA 40 WEST 20TH STREET, NEW YORK, NY 10011-4211
SN 0022-3751
J9 J PHYSIOL-LONDON
JI J. Physiol.-London
PY 1982
VL 333
IS DEC
BP 227
EP &
DI 10.1113/jphysiol.1982.sp014451
PG 0
WC Neurosciences; Physiology
WE Science Citation Index Expanded (SCI-EXPANDED)
SC Neurosciences & Neurology; Physiology
GA PX386
UT WOS:A1982PX38600018
PM 7182466
OA Bronze, Green Published
DA 2022-10-25
ER

PT J
AU TINDALL, RSA
AF TINDALL, RSA
TI HUMORAL IMMUNITY IN MYASTHENIA-GRAVIS - CLINICAL CORRELATIONS OF
   ANTIRECEPTOR ANTIBODY AVIDITY AND TITER
SO ANNALS OF THE NEW YORK ACADEMY OF SCIENCES
LA English
DT Article
RP TINDALL, RSA (corresponding author), UNIV TEXAS,HLTH SCI CTR,SW MED SCH,DEPT NEUROL,DALLAS,TX 75235, USA.
FU NATIONAL CENTER FOR RESEARCH RESOURCES [M01RR000633] Funding Source: NIH
   RePORTER; NCRR NIH HHS [1-MO1-RR00633] Funding Source: Medline
CR AHARONOV A, 1975, LANCET, V2, P340
   ALMON RR, 1974, SCIENCE, V186, P55, DOI 10.1126/science.186.4158.55
   APPEL SH, 1977, P NATL ACAD SCI USA, V74, P2130, DOI 10.1073/pnas.74.5.2130
   BENDER AN, 1975, LANCET, V1, P607
   DAU PC, 1977, NEW ENGL J MED, V297, P1134, DOI 10.1056/NEJM197711242972102
   DRACHMAN DB, 1978, P NATL ACAD SCI USA, V75, P3422, DOI 10.1073/pnas.75.7.3422
   DRACHMAN DB, 1980, J NEUROL NEUROSUR PS, V43, P601, DOI 10.1136/jnnp.43.7.601
   DWYER DS, 1979, CLIN EXP IMMUNOL, V37, P448
   ENGEL AG, 1977, NEUROLOGY, V27, P307, DOI 10.1212/WNL.27.4.307
   ENGEL AG, 1980, J NEUROL NEUROSUR PS, V43, P577, DOI 10.1136/jnnp.43.7.577
   FAMBROUGH DM, 1973, SCIENCE, V182, P293, DOI 10.1126/science.182.4109.293
   HEINEMANN S, 1978, NATURE, V274, P65, DOI 10.1038/274065a0
   LEFVERT AK, 1978, J NEUROL NEUROSUR PS, V41, P394, DOI 10.1136/jnnp.41.5.394
   LINDSTROM J, 1978, MUSCLE NERVE, V1, P140, DOI 10.1002/mus.880010206
   LINDSTROM J, 1977, CLIN IMMUNOL IMMUNOP, V7, P36, DOI 10.1016/0090-1229(77)90027-7
   LINDSTROM J, 1980, J NEUROL NEUROSUR PS, V43, P568, DOI 10.1136/jnnp.43.7.568
   Lindstrom J., 1974, SYNAPTIC TRANSMISSIO, P191
   LINDSTROM JM, 1976, NEUROLOGY, V26, P1054, DOI 10.1212/WNL.26.11.1054
   LINDSTROM JM, 1978, NEUROLOGY, V28, P130, DOI 10.1212/WNL.28.2.130
   MAHLER HR, 1975, BIOL CHEM, P219
   MCADAMS MW, 1980, ANN NEUROL, V8, P61, DOI 10.1002/ana.410080109
   MITLAG P, 1976, N ENGL J MED, V294, P691
   MONNIER VM, 1977, CLIN EXP IMMUNOL, V29, P16
   NEWSOMDAVIS J, 1978, NEUROLOGY, V28, P266, DOI 10.1212/WNL.28.3.266
   PERLO VP, 1966, NEUROLOGY, V16, P431, DOI 10.1212/WNL.16.5.431
   PINCHING AJ, 1976, LANCET, V2, P1373
   RASH JE, 1976, P NATL ACAD SCI USA, V73, P4584, DOI 10.1073/pnas.73.12.4584
   SHIBUYA N, 1978, NEUROLOGY, V28, P804, DOI 10.1212/WNL.28.8.804
   TINDALL RSA, 1980, NEUROLOGY, V30, P554
   TOYKA KV, 1977, NEW ENGL J MED, V296, P125, DOI 10.1056/NEJM197701202960301
   TZARTOS SJ, 1980, P NATL ACAD SCI-BIOL, V77, P755, DOI 10.1073/pnas.77.2.755
   VINCENT A, 1977, NEUROLOGY, V27, P364
   VINCENT A, 1980, J NEUROL NEUROSUR PS, V43, P590, DOI 10.1136/jnnp.43.7.590
   VINCENT A, 1978, NEUROTOXINS TOOLS NE, V3, P269
   WEINBERG CB, 1979, P NATL ACAD SCI USA, V76, P504, DOI 10.1073/pnas.76.1.504
NR 35
TC 41
Z9 41
U1 0
U2 0
PU NEW YORK ACAD SCIENCES
PI NEW YORK
PA 2 E 63RD ST, NEW YORK, NY 10021
SN 0077-8923
J9 ANN NY ACAD SCI
JI Ann.NY Acad.Sci.
PY 1981
VL 377
IS DEC
BP 316
EP 331
DI 10.1111/j.1749-6632.1981.tb33741.x
PG 16
WC Multidisciplinary Sciences
WE Science Citation Index Expanded (SCI-EXPANDED)
SC Science & Technology - Other Topics
GA NE127
UT WOS:A1981NE12700022
PM 6803647
DA 2022-10-25
ER

PT J
AU DETROYER, A
   BORENSTEIN, S
AF DETROYER, A
   BORENSTEIN, S
TI ACUTE CHANGES IN RESPIRATORY MECHANICS AFTER PYRIDOSTIGMINE INJECTION IN
   PATIENTS WITH MYASTHENIA-GRAVIS
SO AMERICAN REVIEW OF RESPIRATORY DISEASE
LA English
DT Article
C1 ERASME UNIV HOSP,BRUSSELS SCH MED,BRAIN RES UNIT,B-1070 BRUSSELS,BELGIUM.
RP DETROYER, A (corresponding author), ERASME UNIV HOSP,BRUSSELS SCH MED,CHEST SERV,B-1070 BRUSSELS,BELGIUM.
CR AFFELDT JE, 1952, NEW ENGL J MED, V247, P43, DOI 10.1056/NEJM195207102470202
   AMREIN R, 1970, Bulletin de Physio-Pathologie Respiratoire, V6, P317
   BRISCOE WA, 1958, J CLIN INVEST, V37, P1279, DOI 10.1172/JCI103715
   CARO CG, 1960, J CLIN INVEST, V39, P573, DOI 10.1172/JCI104070
   CRITCHLOW V, 1963, J PHYSIOL-LONDON, V168, P820, DOI 10.1113/jphysiol.1963.sp007225
   Demedts M, 1975, Acta Tuberc Pneumol Belg, V66, P492
   DETROYER A, 1978, AM REV RESPIR DIS, V118, P987
   DETROYER A, 1979, J APPL PHYSIOL, V47, P1162, DOI 10.1152/jappl.1979.47.6.1162
   DETROYER A, 1978, J APPL PHYSIOL, V44, P521, DOI 10.1152/jappl.1978.44.4.521
   FAERBER I, 1962, J APPL PHYSIOL, V17, P289, DOI 10.1152/jappl.1962.17.2.289
   FERRIS BG, 1952, NEW ENGL J MED, V246, P919, DOI 10.1056/NEJM195206122462401
   GIBSON GJ, 1977, AM REV RESPIR DIS, V115, P389
   HAPKE EJ, 1972, CHEST, V61, P41, DOI 10.1378/chest.61.1.41
   INKLEY SR, 1974, AM J MED, V56, P297, DOI 10.1016/0002-9343(74)90611-1
   KOELLE GB, 1971, PHARMACOLOGICAL BASI, P442
   KREITZER SM, 1978, AM REV RESPIR DIS, V117, P437
   LEITH DE, 1967, J APPL PHYSIOL, V23, P221, DOI 10.1152/jappl.1967.23.2.221
   MILICEMILI J, 1964, J APPL PHYSIOL, V19, P207, DOI 10.1152/jappl.1964.19.2.207
   MILLER RD, 1973, AM REV RESPIR DIS, V108, P475
   NEWSOMDAVIS J, 1970, RESPIRATORY MUSCLES, P205
   PESLIN R, 1979, AM REV RESPIR DIS, V119, P271
   RAHN H, 1946, AM J PHYSIOL, V146, P161, DOI 10.1152/ajplegacy.1946.146.2.161
   RINGQVIST I, 1971, ACTA MED SCAND, V190, P509
   SAUNDERS NA, 1978, J APPL PHYSIOL, V44, P589, DOI 10.1152/jappl.1978.44.4.589
   SHIM C, 1972, AM REV RESPIR DIS, V106, P233, DOI 10.1164/arrd.1972.106.2.233
   SIEBENS AA, 1961, SCIENCE, V133, P1418, DOI 10.1126/science.133.3462.1418
   STUBBS SE, 1972, J APPL PHYSIOL, V32, P325, DOI 10.1152/jappl.1972.32.3.325
   SYBRECHT GW, 1975, J APPL PHYSIOL, V39, P707, DOI 10.1152/jappl.1975.39.5.707
   VALLBONA C, 1959, J Chronic Dis, V9, P617, DOI 10.1016/0021-9681(59)90113-4
   VANLITH P, 1967, J APPL PHYSIOL, V23, P475, DOI 10.1152/jappl.1967.23.4.475
NR 30
TC 32
Z9 32
U1 0
U2 0
PU AMER LUNG ASSOC
PI NEW YORK
PA 1740 BROADWAY, NEW YORK, NY 10019
SN 0003-0805
J9 AM REV RESPIR DIS
JI Am. Rev. Respir. Dis.
PY 1980
VL 121
IS 4
BP 629
EP 638
PG 10
WC Respiratory System
WE Science Citation Index Expanded (SCI-EXPANDED)
SC Respiratory System
GA JN482
UT WOS:A1980JN48200003
PM 7386976
DA 2022-10-25
ER

PT J
AU GROB, D
AF GROB, D
TI SPONTANEOUS END-PLATE ACTIVITY IN NORMAL SUBJECTS AND IN PATIENTS WITH
   MYASTHENIA GRAVIS
SO ANNALS OF THE NEW YORK ACADEMY OF SCIENCES
LA English
DT Article
CR BUCHTHAL F, 1966, ELECTROEN CLIN NEURO, V20, P321, DOI 10.1016/0013-4694(66)90001-0
   Buchthal F, 1948, ACTA PSYCH NEUROL, V23, P3
   CASTILLO JD, 1956, J PHYSIOL-LONDON, V132, P630, DOI 10.1113/jphysiol.1956.sp005554
   DAHLBACK LO, 1970, ELECTROEN CLIN NEURO, V29, P579, DOI 10.1016/0013-4694(70)90100-8
   DAHLBAECK O, 1961, J PHYSIOL-LONDON, V156, P336, DOI 10.1113/jphysiol.1961.sp006679
   ELMQVIST D, 1964, J PHYSIOL-LONDON, V174, P417, DOI 10.1113/jphysiol.1964.sp007495
   ENGEL AG, 1971, ANN NY ACAD SCI, V183, P46, DOI 10.1111/j.1749-6632.1971.tb30741.x
   FATT P, 1951, J PHYSIOL-LONDON, V115, P320, DOI 10.1113/jphysiol.1951.sp004675
   FATT P, 1952, J PHYSIOL-LONDON, V117, P109
   FRANK GB, 1966, NATURE, V212, P596, DOI 10.1038/212596a0
   GROB D, 1956, B JOHNS HOPKINS HOSP, V99, P136
   GROB D, 1966, ANN NY ACAD SCI, V135, P247, DOI 10.1111/j.1749-6632.1966.tb45475.x
   HAYES KJ, 1960, J APPL PHYSIOL, V15, P749, DOI 10.1152/jappl.1960.15.4.749
   HUBBARD JI, 1965, J PHYSIOL-LONDON, V181, P810, DOI 10.1113/jphysiol.1965.sp007799
   HUBBARD JI, 1966, J PHYSIOL-LONDON, V185, P205, DOI 10.1113/jphysiol.1966.sp007982
   JONES R V Jr, 1955, Arch Phys Med Rehabil, V36, P301
   LILEY AW, 1956, J PHYSIOL-LONDON, V132, P650, DOI 10.1113/jphysiol.1956.sp005555
   LILLEHEIL G, 1961, ACTA PHYSIOL SCAND, V52, P120, DOI 10.1111/j.1748-1716.1961.tb02208.x
   LOVELACE RE, 1970, NEUROLOGY, V20, P385
   RIKER WF, 1959, J PHARMACOL EXP THER, V125, P150
   Rosenfalck P, 1962, ELECTROENCEPH CL S22, P130
   WIEDERHOLT WC, 1970, NEUROLOGY, V29, P214
NR 22
TC 19
Z9 19
U1 0
U2 1
PU WILEY
PI HOBOKEN
PA 111 RIVER ST, HOBOKEN 07030-5774, NJ USA
SN 0077-8923
J9 ANN NY ACAD SCI
JI Ann.NY Acad.Sci.
PY 1971
VL 183
IS NSEP
BP 248
EP +
DI 10.1111/j.1749-6632.1971.tb30756.x
PG 1
WC Multidisciplinary Sciences
WE Science Citation Index Expanded (SCI-EXPANDED)
SC Science & Technology - Other Topics
GA K7293
UT WOS:A1971K729300018
PM 5287826
DA 2022-10-25
ER

PT J
AU KLUGKIST, H
   LINCKE, HO
AF KLUGKIST, H
   LINCKE, HO
TI PANCYTOPENIA DURING TREATMENT WITH AZATHIOPRINE BY INTERACTION WITH
   ALLOPURINOL IN MYASTHENIA-GRAVIS
SO AKTUELLE NEUROLOGIE
LA German
DT Article
RP KLUGKIST, H (corresponding author), STADT KLINIKEN DORTMUND,NEUROL KLIN,D-4600 DORTMUND,FED REP GER.
NR 0
TC 0
Z9 0
U1 0
U2 0
PU GEORG THIEME VERLAG
PI STUTTGART
PA P O BOX 30 11 20, D-70451 STUTTGART, GERMANY
SN 0302-4350
J9 AKTUEL NEUROL
JI Aktuelle Neurol.
PD OCT
PY 1987
VL 14
IS 5
BP 165
EP 167
DI 10.1055/s-2007-1020692
PG 3
WC Clinical Neurology
WE Science Citation Index Expanded (SCI-EXPANDED)
SC Neurosciences & Neurology
GA K5894
UT WOS:A1987K589400006
DA 2022-10-25
ER

PT J
AU FUJII, Y
   MONDEN, Y
   HASHIMOTO, J
AF FUJII, Y
   MONDEN, Y
   HASHIMOTO, J
TI ACETYLCHOLINE-RECEPTOR ANTIBODY IN MYASTHENIA-GRAVIS - SITES OF
   PRODUCTION AND SPECIFIC ACTIVITY
SO ANNALS OF THE NEW YORK ACADEMY OF SCIENCES
LA English
DT Article
RP FUJII, Y (corresponding author), OSAKA UNIV, SCH MED, DEPT SURG 1, OSAKA 553, JAPAN.
CR FUJII Y, 1984, NEUROLOGY, V34, P1182, DOI 10.1212/WNL.34.9.1182
   FUJII Y, 1986, J IMMUNOL, V136, P887
   SCADDING GK, 1981, NEUROLOGY, V31, P935, DOI 10.1212/WNL.31.8.935
   VINCENT A, 1983, NEUROLOGY, V33, P1276, DOI 10.1212/WNL.33.10.1276
NR 4
TC 0
Z9 0
U1 0
U2 0
PU WILEY
PI HOBOKEN
PA 111 RIVER ST, HOBOKEN 07030-5774, NJ USA
SN 0077-8923
J9 ANN NY ACAD SCI
JI Ann.NY Acad.Sci.
PD AUG 29
PY 1987
VL 505
BP 698
EP 700
DI 10.1111/j.1749-6632.1987.tb51342.x
PG 3
WC Multidisciplinary Sciences
WE Science Citation Index Expanded (SCI-EXPANDED)
SC Science & Technology - Other Topics
GA R6891
UT WOS:A1987R689100065
DA 2022-10-25
ER

PT J
AU BEHAN, WMH
   BEHAN, PO
   DOYLE, D
AF BEHAN, WMH
   BEHAN, PO
   DOYLE, D
TI ASSOCIATION OF MYASTHENIA-GRAVIS AND POLYMYOSITIS WITH NEOPLASIA,
   INFECTION AND AUTOIMMUNE DISORDERS
SO ACTA NEUROPATHOLOGICA
LA English
DT Article
C1 UNIV GLASGOW,DEPT PATHOL,GLASGOW G12 8QQ,SCOTLAND.
   UNIV GLASGOW,DEPT NEUROL,GLASGOW G12 8QQ,SCOTLAND.
CR ADAMS RD, 1973, STRIATED MUSCLE, P292
   BEHAN PO, 1980, J NEUROL NEUROSUR PS, V43, P611, DOI 10.1136/jnnp.43.7.611
   BEHAN WMH, 1978, NEW ENGL J MED, V298, P1260
   BEHAN WMH, 1975, J NEUROL NEUROSUR PS, V38, P1039, DOI 10.1136/jnnp.38.11.1039
   BEHAN WMH, 1980, ANIMAL MODELS NEUROL, P72
   BEHAN WMH, 1982, ACT NEUROL SCAND
   BOHAN A, 1975, NEW ENGL J MED, V292, P344, DOI 10.1056/NEJM197502132920706
   BUCKNALL RC, 1975, BRIT MED J, V1, P600, DOI 10.1136/bmj.1.5958.600
   CAQUET R, 1974, NOUV PRESSE MED, V3, P743
   DACOSTA JAG, 1974, J CLIN PATHOL, V27, P353, DOI 10.1136/jcp.27.5.353
   DAVIS CJF, 1975, ACTA NEUROL NAPOLI, V34, P365
   DEREUCK J, 1976, EUR NEUROL, V14, P275, DOI 10.1159/000114749
   DICK GF, 1979, ARCH DERMATOL, V115, P212, DOI 10.1001/archderm.115.2.212
   DICK HM, 1972, HISTOCOMPATIBILITY T, P63
   ENGEL AG, 1977, MAYO CLIN PROC, V52, P267
   FUDENBERG HH, 1976, INFECTION IMMUNITY R, P549
   GARCIN R., 1955, REV NEUROL [PARIS], V92, P465
   HOPF HC, 1977, MYASTHENIA GRAVIS AN, P142
   HUDGSON P, 1979, HDB CLIN NEUROLOGY 2, V41, P74
   HUFFMAN G, 1977, MYASTHENIA GRAVIS AN, P47
   IMAMURA S, 1978, CLIN EXP DERMATOL, V3, P285, DOI 10.1111/j.1365-2230.1978.tb01500.x
   JANIS JF, 1968, ARCH DERMATOL, V97, P640, DOI 10.1001/archderm.97.6.640
   JOHNS TR, 1971, ANN NY ACAD SCI, V183, P64, DOI 10.1111/j.1749-6632.1971.tb30742.x
   Kissmeyer-Nielsen F, 1967, HISTOCOMPATIBILITY T, P381
   LEVO Y, 1975, EUR NEUROL, V13, P245, DOI 10.1159/000114680
   LINDSTROM JM, 1976, NEUROLOGY, V26, P1054, DOI 10.1212/WNL.26.11.1054
   LISAK RP, 1975, J NEUROL NEUROSUR PS, V38, P521, DOI 10.1136/jnnp.38.6.521
   MATTHEWS WB, 1973, J NEUROL NEUROSURG P, V16, P49
   MCDEVITT HO, 1974, LANCET, V1, P1269
   NAKANO T, 1980, RINSHO SHINKEIGAKU, V2, P100
   NAMBA T, 1974, ARCH NEUROL-CHICAGO, V31, P27, DOI 10.1001/archneur.1974.00490370053007
   NAMBA T, 1973, J NEUROL SCI, V20, P231, DOI 10.1016/0022-510X(73)90033-6
   NAMBA T, 1971, NEUROLOGY, V21, P377, DOI 10.1212/WNL.21.4.377
   NOGUCHI S, 1976, NEUROLOGY, V26, P1075, DOI 10.1212/WNL.26.11.1075
   ORKIN M, 1978, NEW ENGL J MED, V298, P496, DOI 10.1056/NEJM197803022980906
   PACHMAN LM, 1977, LANCET, V2, P567
   PAPATESTAS AE, 1971, BRIT J CANCER, V25, P635, DOI 10.1038/bjc.1971.79
   PATERSON WD, 1973, BMJ-BRIT MED J, V4, P211, DOI 10.1136/bmj.4.5886.211
   PAULY JL, 1973, J LAB CLIN MED, V82, P500
   PEARSON RW, 1977, YB DERMATOLOGY, P7
   PECK SM, 1966, ARCH DERMATOL, V94, P672
   Penn A S, 1971, Res Publ Assoc Res Nerv Ment Dis, V49, P215
   PIRSKANEN R, 1976, J NEUROL NEUROSUR PS, V39, P23, DOI 10.1136/jnnp.39.1.23
   REZNIK M, 1974, J NEUROL SCI, V22, P341, DOI 10.1016/0022-510X(74)90005-7
   ROWLAND LP, 1956, NEUROLOGY, V6, P307, DOI 10.1212/WNL.6.5.307
   ROWLAND LP, 1965, REMOTE EFFECTS CANCE, P83
   RUSSELL DS, 1953, J PATHOL BACTERIOL, V65, P279, DOI 10.1002/path.1700650202
   SAMS WM, 1974, IMMUNOLOGICAL ASPECT, P3
   SCHRAEDER PL, 1972, ARCH NEUROL-CHICAGO, V27, P456, DOI 10.1001/archneur.1972.00490170088013
   SEYBOLD ME, 1976, ANN NY ACAD SCI, V274, P275, DOI 10.1111/j.1749-6632.1976.tb47692.x
   SIMPSON JA, 1966, ANN NY ACAD SCI, V135, P506, DOI 10.1111/j.1749-6632.1966.tb45499.x
   SIMPSON JA, 1956, P R SOC MED, V49, P993
   Simpson JA, 1960, SCOT MED J, V5, P419, DOI [DOI 10.1177/003693306000501001, 10.1177/003693306000501001]
   SOBORG M, 1967, ACTA MED SCAND, V181, P247
   VASILESCU C, 1978, J NEUROL SCI, V38, P129, DOI 10.1016/0022-510X(78)90060-6
   WALTON JN, 1971, PRESSE MED, V79, P435
   WALTON JN, 1958, POLYMYOSITIS
   WHITAKER JN, 1972, NEW ENGL J MED, V286, P333, DOI 10.1056/NEJM197202172860701
NR 58
TC 27
Z9 28
U1 0
U2 0
PU SPRINGER VERLAG
PI NEW YORK
PA 175 FIFTH AVE, NEW YORK, NY 10010
SN 0001-6322
J9 ACTA NEUROPATHOL
JI Acta Neuropathol.
PY 1982
VL 57
IS 2-3
BP 221
EP 229
DI 10.1007/BF00685393
PG 9
WC Clinical Neurology; Neurosciences; Pathology
WE Science Citation Index Expanded (SCI-EXPANDED)
SC Neurosciences & Neurology; Pathology
GA NW857
UT WOS:A1982NW85700021
PM 6751015
DA 2022-10-25
ER

PT J
AU NOGUCHI, SA
   DRACHMAN, DB
   ADAMS, RN
   HIRSCH, RL
AF NOGUCHI, SA
   DRACHMAN, DB
   ADAMS, RN
   HIRSCH, RL
TI LYMPHOCYTE RESPONSIVENESS TO ACETYLCHOLINE-RECEPTOR IN RATS WITH
   EXPERIMENTAL AUTOIMMUNE MYASTHENIA-GRAVIS
SO ANNALS OF NEUROLOGY
LA English
DT Article
C1 JOHNS HOPKINS UNIV,SCH MED,DEPT NEUROL,BALTIMORE,MD 21205.
CR ABDOU NI, 1974, NEW ENGL J MED, V291, P1271, DOI 10.1056/NEJM197412122912403
   ABRAMSKY O, 1975, ARCH NEUROL-CHICAGO, V32, P684, DOI 10.1001/archneur.1975.00490520054008
   ABRAMSKY O, 1975, CLIN EXP IMMUNOL, V19, P11
   ALLISON AC, 1976, NEW ENGL J MED, V295, P821, DOI 10.1056/NEJM197610072951508
   ANWYL R, 1977, NATURE, V267, P262, DOI 10.1038/267262a0
   BARTFELD D, 1978, P NATL ACAD SCI USA, V75, P4006, DOI 10.1073/pnas.75.8.4006
   CONTITRONCONI BM, 1979, NEUROLOGY, V29, P496, DOI 10.1212/WNL.29.4.496
   COOK JD, 1977, NEUROLOGY, V27, P365
   DRACHMAN DB, 1978, NEW ENGL J MED, V298, P1116, DOI 10.1056/NEJM197805182982004
   DRACHMAN DB, 1978, NEW ENGL J MED, V298, P186, DOI 10.1056/NEJM197801262980404
   DRACHMAN DB, 1978, NEW ENGL J MED, V298, P136, DOI 10.1056/NEJM197801192980305
   DRACHMAN DB, 1977, ANN NEUROL, V1, P504
   ELDEFRAWI ME, 1973, ARCH BIOCHEM BIOPHYS, V159, P362, DOI 10.1016/0003-9861(73)90462-1
   ENGEL AG, 1976, J NEUROPATHOL EXP NE, V35, P563
   FAMBROUGH DM, 1973, SCIENCE, V182, P293, DOI 10.1126/science.182.4109.293
   FORD WL, 1978, HDB EXPT IMMUNOLOGY, pCH23
   HEBERKATZ E, 1972, CELL IMMUNOL, V5, P410, DOI 10.1016/0008-8749(72)90067-6
   HOLLOWAY PW, 1973, ANAL BIOCHEM, V53, P304, DOI 10.1016/0003-2697(73)90436-3
   ITO Y, 1978, BRAIN, V101, P345, DOI 10.1093/brain/101.2.345
   KAO I, 1977, SCIENCE, V196, P527, DOI 10.1126/science.850793
   LENNON VA, 1978, J EXP MED, V147, P973, DOI 10.1084/jem.147.4.973
   LENNON VA, 1976, ANN NY ACAD SCI, V274, P283, DOI 10.1111/j.1749-6632.1976.tb47693.x
   LINDSTROM JM, 1976, ANN NY ACAD SCI, V274, P254, DOI 10.1111/j.1749-6632.1976.tb47691.x
   LINDSTROM JM, 1976, NEUROLOGY, V26, P1054, DOI 10.1212/WNL.26.11.1054
   LOWRY OH, 1951, J BIOL CHEM, V193, P265
   OPPENHEIM JJ, 1976, IN VITRO METHODS CEL, P573
   RICHMAN DP, 1976, NEW ENGL J MED, V294, P694, DOI 10.1056/NEJM197603252941304
   RICHMAN DP, 1979, NEUROLOGY, V29, P261
   SATYAMURTI S, 1975, SCIENCE, V187, P955, DOI 10.1126/science.1145181
   STABER FG, 1975, NEW ENGL J MED, V292, P1032
   TARRABHAZDAI R, 1977, J IMMUNOL, V119, P702
   TOYKA KV, 1977, NEW ENGL J MED, V296, P125, DOI 10.1056/NEJM197701202960301
   VINCENT A, 1979, PLASMAPHERESIS IMMUN, P59
   WILCOXON F, 1947, BIOMETRICS, V3, P119, DOI 10.2307/3001946
NR 34
TC 16
Z9 16
U1 0
U2 0
PU LIPPINCOTT-RAVEN PUBL
PI PHILADELPHIA
PA 227 EAST WASHINGTON SQ, PHILADELPHIA, PA 19106
SN 0364-5134
J9 ANN NEUROL
JI Ann. Neurol.
PY 1980
VL 8
IS 1
BP 32
EP 37
DI 10.1002/ana.410080105
PG 6
WC Clinical Neurology; Neurosciences
WE Science Citation Index Expanded (SCI-EXPANDED)
SC Neurosciences & Neurology
GA KB517
UT WOS:A1980KB51700004
PM 7406445
DA 2022-10-25
ER

PT J
AU BEHAN, WMH
   BEHAN, PO
   SIMPSON, JA
AF BEHAN, WMH
   BEHAN, PO
   SIMPSON, JA
TI ABSENCE OF CELLULAR-HYPERSENSITIVITY TO MUSCLE AND THYMIC ANTIGENS IN
   MYASTHENIA-GRAVIS
SO JOURNAL OF NEUROLOGY NEUROSURGERY AND PSYCHIATRY
LA English
DT Article
C1 UNIV GLASGOW,DEPT NEUROL,GLASGOW,SCOTLAND.
   UNIV GLASGOW,DEPT PATHOL,GLASGOW,SCOTLAND.
CR AARLI JA, 1972, CLIN EXP IMMUNOL, V10, P453
   ABRAMSKY O, 1975, CLIN EXP IMMUNOL, V19, P11
   ADNER MM, 1964, NEW ENGL J MED, V271, P1327, DOI 10.1056/NEJM196412242712601
   ALPERT LI, 1972, AM J CLIN PATHOL, V58, P647
   ARMSTRONG RM, 1973, NEUROLOGY, V23, P1078, DOI 10.1212/WNL.23.10.1078
   BEHAN PO, 1973, LANCET, V2, P1033
   BEHAN PO, 1974, PROGR IMMUNOLOGY 2, V5, P312
   BEUTNER EH, 1968, J AMER MED ASSOC, V203, P845, DOI 10.1001/jama.203.10.845
   BLETCHER TE, 1967, POSTGRAD MED J, V43, P122
   BROOKS J, 1971, ASSOC RESEARCH NERVO, V49, P253
   Brown J W, 1968, Bull Los Angeles Neurol Soc, V33, P9
   CASPARY EA, 1971, J NEUROL NEUROSUR PS, V34, P179, DOI 10.1136/jnnp.34.2.179
   CASPARY EA, 1971, J NEUROL NEUROSUR PS, V34, P353, DOI 10.1136/jnnp.34.3.353
   CASTLEMAN B, 1949, MEDICINE, V28, P27, DOI 10.1097/00005792-194902000-00002
   Castleman B., 1955, TUMORS THYMUS GLAND
   COHEN SM, 1967, ARCH INTERNAL MEDICI, V110, P717
   CURRIE S, 1971, Q J MED, V40, P63
   DACOSTA JAG, 1974, J CLIN PATHOL, V27, P353, DOI 10.1136/jcp.27.5.353
   DAUSSET J, 1974, CLIN IMMUNOL IMMUNOP, V3, P127, DOI 10.1016/0090-1229(74)90029-4
   DJANIAN AY, 1964, J LAB CLIN MED, V63, P60
   ESIRI MM, 1973, CLIN EXP IMMUNOL, V14, P25
   ESPINOSA E, 1968, J IMMUNOL, V100, P1020
   FALK RE, 1970, CLIN EXP IMMUNOL, V6, P445
   FUDENBERG HH, 1971, IMMUNOBIOLOGY, P175
   GOLDSTEIN G, 1967, BMJ-BRIT MED J, V2, P475, DOI 10.1136/bmj.2.5550.475
   GOLDSTEIN G, 1966, LANCET, V2, P315
   GOUST JM, 1974, CLIN EXP IMMUNOL, V18, P39
   GUNN A, 1964, LANCET, V2, P776
   HALPERIN IC, 1966, NEW ENGL J MED, V275, P663, DOI 10.1056/NEJM196609222751210
   HOUSLEY J, 1967, BMJ-BRIT MED J, V2, P679, DOI 10.1136/bmj.2.5553.679
   KALDEN JR, 1973, CLIN EXP IMMUNOL, V13, P79
   KALDEN JR, 1969, LANCET, V2, P638
   KAUFMAN BM, 1969, J NEUROL NEUROSURG P, V40, P281
   KOTT E, 1971, LANCET, V2, P816
   KOTT E, 1973, NEUROLOGY, V23, P374, DOI 10.1212/WNL.23.4.374
   LISAK RP, 1975, J NEUROL NEUROSUR PS, V38, P521, DOI 10.1136/jnnp.38.6.521
   MCFARLIN DE, 1966, NEW ENGL J MED, V275, P1321, DOI 10.1056/NEJM196612152752401
   MIDDLETON G, 1967, AUST J EXP BIOL MED, V45, P189, DOI 10.1038/icb.1967.14
   NAMBA T, 1969, REV CAN BIOL EXPTL, V28, P9
   NASTUK WL, 1966, ARCH NEUROL-CHICAGO, V15, P1
   OOSTERHUIS HJ, 1966, LANCET, V2, P1226
   OOSTERHUIS HJ, 1967, J NEUROL SCI, V4, P417, DOI 10.1016/0022-510X(67)90027-5
   Osserman K E, 1967, J Mt Sinai Hosp N Y, V34, P469
   PIRSKANEN R, 1972, ANN CLIN RES, V4, P304
   ROSENBERG SA, 1970, J IMMUNOL, V105, P1447
   SHULMAN S, 1966, IMMUNOLOGY, V10, P289
   SIMPSON JA, 1958, BRAIN, V81, P112, DOI 10.1093/brain/81.1.112
   SIMPSON JA, 1964, J NEUROL NEUROSUR PS, V27, P485, DOI 10.1136/jnnp.27.6.485
   Simpson JA, 1960, SCOT MED J, V5, P419, DOI [DOI 10.1177/003693306000501001, 10.1177/003693306000501001]
   SIMPSON JA, 1968, RES MUSCULAR DYSTROP, P31
   SIMPSON JA, IN PRESS
   Sloan HE, 1943, SURGERY, V13, P154
   SOBORG M, 1967, ACTA MED SCAND, V181, P247
   STRAUSS AJL, 1965, ANN NY ACAD SCI, V124, P744, DOI 10.1111/j.1749-6632.1965.tb18999.x
   VANDERGELD H, 1963, LANCET, V2, P373
   VETTERS JM, 1974, J NEUROL NEUROSUR PS, V37, P1139, DOI 10.1136/jnnp.37.10.1139
   VETTERS JM, 1973, J CLIN PATHOL, V26, P583, DOI 10.1136/jcp.26.8.583
   VETTERS JM, 1967, IMMUNOLOGY, V13, P275
   VETTERS JM, 1973, BRIT J DERMATOL, V88, P437, DOI 10.1111/j.1365-2133.1973.tb15446.x
   VETTERS JM, 1969, LANCET, V2, P28
   WOLF SM, 1966, ARCH NEUROL-CHICAGO, V14, P254, DOI 10.1001/archneur.1966.00470090026003
NR 61
TC 12
Z9 12
U1 0
U2 0
PU BRITISH MED JOURNAL PUBL GROUP
PI LONDON
PA BRITISH MED ASSOC HOUSE, TAVISTOCK SQUARE, LONDON, ENGLAND WC1H 9JR
SN 0022-3050
J9 J NEUROL NEUROSUR PS
JI J. Neurol. Neurosurg. Psychiatry
PY 1975
VL 38
IS 11
BP 1039
EP 1047
DI 10.1136/jnnp.38.11.1039
PG 9
WC Clinical Neurology; Psychiatry; Surgery
WE Science Citation Index Expanded (SCI-EXPANDED)
SC Neurosciences & Neurology; Psychiatry; Surgery
GA BA091
UT WOS:A1975BA09100001
PM 1206412
OA Green Published, Bronze
DA 2022-10-25
ER

PT J
AU OOSTERHUIS, HJ
   VANDERSL.EP
AF OOSTERHUIS, HJ
   VANDERSL.EP
TI EFFECT OF ALDACTONE-A ON INTRACELLULAR POTASSIUM IN PATIENTS WITH
   MYASTHENIA-GRAVIS
SO JOURNAL OF THE NEUROLOGICAL SCIENCES
LA English
DT Article
C1 UNIV AMSTERDAM, WILHELMINA GASTHUIS, NEUROL CLIN, AMSTERDAM, NETHERLANDS.
   UNIV AMSTERDAM, WILHELMINA GASTHUIS, NEUROCHEM LAB, AMSTERDAM, NETHERLANDS.
CR Cumings JN, 1940, J NEUROL PSYCHIATRY, V3, P115, DOI 10.1136/jnnp.3.2.115
   Cumings JN, 1939, BRAIN, V62, P153, DOI 10.1093/brain/62.2.153
   Delwaide P J, 1966, Acta Neurol Psychiatr Belg, V66, P382
   DELWAIDE PA, 1972, J NEUROL SCI, V15, P339, DOI 10.1016/0022-510X(72)90075-5
   DESMEDT JE, 1956, THESIS BRUSSELS
   ELMQVIST D, 1964, J PHYSIOL-LONDON, V174, P417, DOI 10.1113/jphysiol.1964.sp007495
   ENGEL AG, 1971, ANN NY ACAD SCI, V183, P46, DOI 10.1111/j.1749-6632.1971.tb30741.x
   FRENKEL M, 1963, ARCH NEUROL-CHICAGO, V9, P447, DOI 10.1001/archneur.1963.00460110015001
   GOTTLIEB B, 1961, LANCET, V2, P528
   Laurent LPE, 1935, LANCET, V1, P1434
   MOORE FD, 1956, METABOLISM, V5, P447
   Moore FD, 1963, BODY CELL MASS ITS S
   OZDEMIR C, 1968, DIS NERV SYST, V29, P834
   SAVOIE JC, 1965, REV FR ETUD CLIN BIO, V10, P99
   THESLEFF S, 1966, ANN NY ACAD SCI, V135, P195, DOI 10.1111/j.1749-6632.1966.tb45473.x
   WALSER M, 1953, J CLIN INVEST, V32, P299, DOI 10.1172/JCI102739
   WILSON GM, 1954, METABOLISM, V3, P324
NR 17
TC 1
Z9 1
U1 0
U2 0
PU ELSEVIER SCIENCE BV
PI AMSTERDAM
PA PO BOX 211, 1000 AE AMSTERDAM, NETHERLANDS
SN 0022-510X
EI 1878-5883
J9 J NEUROL SCI
JI J. Neurol. Sci.
PY 1973
VL 19
IS 4
BP 453
EP 460
DI 10.1016/0022-510X(73)90042-7
PG 8
WC Clinical Neurology; Neurosciences
WE Science Citation Index Expanded (SCI-EXPANDED)
SC Neurosciences & Neurology
GA Q6830
UT WOS:A1973Q683000007
PM 4579659
DA 2022-10-25
ER

PT J
AU VOLTZ, R
   WICK, M
   FATEHMOGHADAM, A
   WITT, TN
   REIMERS, C
   SIEGELE, B
   HOHLFELD, R
   WEKERLE, H
AF VOLTZ, R
   WICK, M
   FATEHMOGHADAM, A
   WITT, TN
   REIMERS, C
   SIEGELE, B
   HOHLFELD, R
   WEKERLE, H
TI RADIO-IMMUNOPRECIPITATION-ASSAY FOR ACETYLCHOLINE-RECEPTOR ANTIBODIES
   USING CELL-LINE TE671
SO FRESENIUS JOURNAL OF ANALYTICAL CHEMISTRY
LA English
DT Article
ID MYASTHENIA-GRAVIS
C1 UNIV MUNICH, KLINIKUM GROSSHADERN, DEPT NEUROL, W-8000 MUNICH 70, GERMANY.
   UNIV MUNICH, KLINIKUM GROSSHADERN, DEPT CLIN CHEM, W-8000 MUNICH 70, GERMANY.
   FRIEDRICH BAUR INST, W-8000 MUNICH, GERMANY.
RP VOLTZ, R (corresponding author), MAX PLANCK INST BIOCHEM, DEPT NEUROIMMUNOL, W-8033 MARTINSRIED, GERMANY.
CR HOHLFELD R, 1990, CURR OPIN NEUROL NEU, V3, P684
   LINDSTROM J, 1987, ANN NY ACAD SCI, V505, P208
   LINDSTROM JM, 1976, NEUROLOGY, V26, P1054, DOI 10.1212/WNL.26.11.1054
   TOYKA KV, 1979, KLIN WOCHENSCHR, V57, P937, DOI 10.1007/BF01478550
NR 4
TC 0
Z9 0
U1 0
U2 0
PU SPRINGER
PI NEW YORK
PA 233 SPRING ST, NEW YORK, NY 10013 USA
SN 0937-0633
J9 FRESEN J ANAL CHEM
JI Fresenius J. Anal. Chem.
PD MAY
PY 1992
VL 343
IS 1
BP 59
EP 60
DI 10.1007/BF00332004
PG 2
WC Chemistry, Analytical
WE Science Citation Index Expanded (SCI-EXPANDED)
SC Chemistry
GA HT012
UT WOS:A1992HT01200067
DA 2022-10-25
ER

PT J
AU ENOKI, T
   NAITO, Y
   HIROKAWA, Y
   NOMURA, R
   HATANO, Y
   MORI, K
AF ENOKI, T
   NAITO, Y
   HIROKAWA, Y
   NOMURA, R
   HATANO, Y
   MORI, K
TI MARKED SENSITIVITY TO PANCURONIUM IN A PATIENT WITHOUT CLINICAL
   MANIFESTATIONS OF MYASTHENIA-GRAVIS
SO ANESTHESIA AND ANALGESIA
LA English
DT Article
C1 KYOTO UNIV HOSP,DEPT ANESTHESIA,SAKYO KU,KYOTO 606,JAPAN.
   OHTSU RED CROSS HOSP,DEPT ANESTHESIOL,OTSU,JAPAN.
CR BLITT CD, 1975, ANESTHESIOLOGY, V42, P624, DOI 10.1097/00000542-197505000-00027
   CUENOUD S, 1980, NEUROLOGY, V30, P201, DOI 10.1212/WNL.30.2.201
   GIBBS PS, 1983, ANESTHESIA COEXISTIN, P573
   MAHARRY JM, 1984, AM J OBSTET GYNECOL, V143, P36
   MEHTA MP, 1985, ANESTHESIOLOGY, V62, P392, DOI 10.1097/00000542-198504000-00005
   OHTA M, 1981, NEUROLOGY, V31, P1019, DOI 10.1212/WNL.31.8.1019
   ROGOFF RC, 1974, ANESTHESIOLOGY, V41, P397, DOI 10.1097/00000542-197410000-00019
   SCHWARZ S, 1985, ANESTHESIOLOGY, V62, P388, DOI 10.1097/00000542-198504000-00004
   SEYBOLD ME, 1983, JAMA-J AM MED ASSOC, V250, P2516, DOI 10.1001/jama.250.18.2516
   VIBYMOGENSEN J, 1988, ACTA ANAESTH SCAND, V32, P45
   WOJCIECHOWSKI APJ, 1985, ANAESTHESIA, V40, P882, DOI 10.1111/j.1365-2044.1985.tb11051.x
NR 11
TC 7
Z9 8
U1 0
U2 0
PU WILLIAMS & WILKINS
PI BALTIMORE
PA 351 WEST CAMDEN ST, BALTIMORE, MD 21201-2436
SN 0003-2999
J9 ANESTH ANALG
JI Anesth. Analg.
PD DEC
PY 1989
VL 69
IS 6
BP 840
EP 842
PG 3
WC Anesthesiology
WE Science Citation Index Expanded (SCI-EXPANDED)
SC Anesthesiology
GA CC035
UT WOS:A1989CC03500027
PM 2589664
DA 2022-10-25
ER

PT J
AU PAGALA, MKD
   TADA, S
   NAMBA, T
   GROB, D
AF PAGALA, MKD
   TADA, S
   NAMBA, T
   GROB, D
TI NEUROMUSCULAR-TRANSMISSION IN NEONATAL MICE INJECTED WITH SERUM GLOBULIN
   OF MYASTHENIA-GRAVIS PATIENTS
SO NEUROLOGY
LA English
DT Article
C1 SUNY DOWNSTATE MED CTR, BROOKLYN, NY 11203 USA.
RP PAGALA, MKD (corresponding author), MAIMONIDES MED CTR, DEPT MED, DIV NEUROMUSCULAR DIS, BROOKLYN, NY 11219 USA.
CR ALBUQUERQUE EX, 1976, EXP NEUROL, V51, P536, DOI 10.1016/0014-4886(76)90179-5
   DELCASTILLO J, 1955, J PHYSIOL-LONDON, V128, P157, DOI 10.1113/jphysiol.1955.sp005297
   DRACHMAN DB, 1978, NEW ENGL J MED, V298, P136, DOI 10.1056/NEJM197801192980305
   ELMQVIST D, 1964, J PHYSIOL-LONDON, V174, P417, DOI 10.1113/jphysiol.1964.sp007495
   ENGEL AG, 1971, ANN NY ACAD SCI, V183, P46, DOI 10.1111/j.1749-6632.1971.tb30741.x
   ENGEL AG, 1977, NEUROLOGY, V27, P307, DOI 10.1212/WNL.27.4.307
   FAMBROUGH DM, 1973, SCIENCE, V182, P293, DOI 10.1126/science.182.4109.293
   GROB D, 1956, B JOHNS HOPKINS HOSP, V99, P115
   GROB D, 1976, ANN NY ACAD SCI, V274, P143, DOI 10.1111/j.1749-6632.1976.tb47683.x
   HOWARD JF, 1980, NEUROLOGY, V30, P760, DOI 10.1212/WNL.30.7.760
   KATZ B, 1957, J PHYSIOL-LONDON, V137, P267, DOI 10.1113/jphysiol.1957.sp005811
   LAMBERT EH, 1976, ANN NY ACAD SCI, V274, P300, DOI 10.1111/j.1749-6632.1976.tb47694.x
   LAMBERT EH, 1971, ANN NY ACAD SCI, V183, P183, DOI 10.1111/j.1749-6632.1971.tb30750.x
   LINSCOTT WD, 1978, BASIC CLIN IMMUNOL, P183
   MARTIN AR, 1955, J PHYSIOL-LONDON, V130, P114, DOI 10.1113/jphysiol.1955.sp005397
   Nastuk WL, 1953, FED PROC, V12, P102
   TONGE DA, 1974, J PHYSIOL-LONDON, V241, P127, DOI 10.1113/jphysiol.1974.sp010644
   TOYKA KV, 1975, SCIENCE, V190, P397, DOI 10.1126/science.1179220
   TOYKA KV, 1977, NEW ENGL J MED, V296, P125, DOI 10.1056/NEJM197701202960301
   TOYKA KV, 1978, J NEUROL NEUROSUR PS, V41, P746, DOI 10.1136/jnnp.41.8.746
NR 20
TC 5
Z9 5
U1 0
U2 0
PU LIPPINCOTT WILLIAMS & WILKINS
PI PHILADELPHIA
PA TWO COMMERCE SQ, 2001 MARKET ST, PHILADELPHIA, PA 19103 USA
SN 0028-3878
EI 1526-632X
J9 NEUROLOGY
JI Neurology
PY 1982
VL 32
IS 1
BP 12
EP 17
DI 10.1212/WNL.32.1.12
PG 6
WC Clinical Neurology
WE Science Citation Index Expanded (SCI-EXPANDED)
SC Neurosciences & Neurology
GA MY354
UT WOS:A1982MY35400002
PM 6275304
DA 2022-10-25
ER

PT J
AU INADA, M
   NISHIKAWA, M
   OISHI, M
   KURATA, S
   OGAWA, H
   SAKURAMI, T
   KONO, T
   IMURA, H
AF INADA, M
   NISHIKAWA, M
   OISHI, M
   KURATA, S
   OGAWA, H
   SAKURAMI, T
   KONO, T
   IMURA, H
TI BARTTERS-SYNDROME ASSOCIATED WITH GRAVES-DISEASE AND MYASTHENIA-GRAVIS -
   REPORT OF A CASE
SO ENDOCRINOLOGIA JAPONICA
LA English
DT Article
C1 TENRI HOSP,DEPT INTERNAL MED,ENDOCRINE SECT,TENRI,NARA,JAPAN.
RP INADA, M (corresponding author), KYOTO UNIV,SCH MED,DEPT INTERNAL MED,DIV 2,KYOTO 606,JAPAN.
CR AULT KA, 1973, J CLIN INVEST, V52, P2507, DOI 10.1172/JCI107441
   BARTTER FC, 1962, AM J MED, V33, P811, DOI 10.1016/0002-9343(62)90214-0
   FICHMAN MP, 1976, AM J MED, V60, P785, DOI 10.1016/0002-9343(76)90892-5
   FUJITA T, 1977, AM J MED, V63, P467, DOI 10.1016/0002-9343(77)90287-X
   GARDNER JD, 1972, J CLIN INVEST, V51, P1565, DOI 10.1172/JCI106953
   GILL JR, 1976, AM J MED, V61, P43, DOI 10.1016/0002-9343(76)90029-2
   HALUSHKA PV, 1977, ANN INTERN MED, V87, P281, DOI 10.7326/0003-4819-87-3-281
   JANOSSY G, 1971, J CLIN INVEST, V51, P1565
   KONO T, 1976, J CLIN ENDOCR METAB, V43, P692, DOI 10.1210/jcem-43-3-692
   MENDES NF, 1973, J IMMUNOL, V111, P860
   NAKATA Y, 1974, ALLERGY, V23, P742
   NAMBA T, 1971, NEUROLOGY, V21, P377, DOI 10.1212/WNL.21.4.377
   PARONETT.F, 1967, J LAB CLIN MED, V69, P979
   SASAKI H, 1976, NEW ENGL J MED, V294, P611
   TOMKO DJ, 1976, AM J MED, V61, P111, DOI 10.1016/0002-9343(76)90051-6
   VERBERCKMOES R, 1976, KIDNEY INT, V9, P302, DOI 10.1038/ki.1976.33
   WHITE MG, 1972, ARCH INTERN MED, V129, P41, DOI 10.1001/archinte.129.1.41
NR 17
TC 1
Z9 1
U1 0
U2 0
PU JAPAN ENDOCRINE SOCIETY
PI TOKYO
PA C/O DEPT VETERINARY PHYSIOL, VET MED SCI, UNIV TOKYO, 1-1-1 YAYOI,
   BUNKYO-KU, TOKYO 113, JAPAN
SN 0013-7219
J9 ENDOCRINOL JAPON
PY 1978
VL 25
IS 5
BP 485
EP 492
PG 8
WC Endocrinology & Metabolism
WE Science Citation Index Expanded (SCI-EXPANDED)
SC Endocrinology & Metabolism
GA FW613
UT WOS:A1978FW61300012
PM 581753
DA 2022-10-25
ER

PT J
AU LANG, RW
   KORNFELD, P
   WEINER, LB
   OSSERMAN, KE
AF LANG, RW
   KORNFELD, P
   WEINER, LB
   OSSERMAN, KE
TI STUDIES IN MYASTHENIA GRAVIS - INCIDENCE OF MUSCLE-PRECIPITATING
   ANTIBODIES CORRELATED WITH POSITIVE IMMUNOFLUORESCENCE
SO AMERICAN JOURNAL OF CLINICAL PATHOLOGY
LA English
DT Article
CR ADNER MM, 1966, ANN NY ACAD SCI, V135, P536, DOI 10.1111/j.1749-6632.1966.tb45501.x
   BEUTNER E H, 1962, JAMA, V182, P46
   BEUTNER EH, 1965, ANN NY ACAD SCI, V124, P709, DOI 10.1111/j.1749-6632.1965.tb18997.x
   BEUTNER EH, 1965, J AMER MED ASSOC, V191, P461, DOI 10.1001/jama.1965.03080060035006
   DJANIAN AY, 1966, P SOC EXP BIOL MED, V123, P80
   FELTKAMP TE, 1963, VOX SANG, V8, P317, DOI 10.1111/j.1423-0410.1963.tb05242.x
   GROB DAVID, 1963, JOUR CLIN INVEST, V42, P940
   KORNFELD P, 1965, ANN INTERN MED, V63, P416, DOI 10.7326/0003-4819-63-3-416
   LANG R, 1966, ANN NY ACAD SCI, V135, P601, DOI 10.1111/j.1749-6632.1966.tb45507.x
   LANG R, 1964, FED PROC, V23, P342
   OSSERMAN KE, 1965, ANN NY ACAD SCI, V124, P730, DOI 10.1111/j.1749-6632.1965.tb18998.x
   OUCHTERLONY O, 1953, ACTA PATHOL MIC SC, V32, P231
   RICKEN D, 1965, KLIN WOCHENSCHR, V43, P954, DOI 10.1007/BF01712067
   SHULMAN S, 1966, IMMUNOLOGY, V10, P289
   STRAUSS AJL, 1960, P SOC EXP BIOL MED, V105, P184
   WEINER LB, 1966, ANN NY ACAD SCI, V135, P644, DOI 10.1111/j.1749-6632.1966.tb45511.x
NR 16
TC 14
Z9 14
U1 0
U2 0
PU AMER SOC CLIN PATHOLOGISTS
PI CHICAGO
PA 2100 W HARRISON ST, CHICAGO, IL 60612
SN 0002-9173
J9 AM J CLIN PATHOL
JI Am. J. Clin. Pathol.
PY 1969
VL 51
IS 2
BP 238
EP &
PG 0
WC Pathology
WE Science Citation Index Expanded (SCI-EXPANDED)
SC Pathology
GA C6108
UT WOS:A1969C610800012
PM 4974864
DA 2022-10-25
ER

PT J
AU Ejma, M
   Koszewicz, M
   Podemski, R
   Marianska, K
   Budrewicz, S
   Turek, T
AF Ejma, Maria
   Koszewicz, Magdalena
   Podemski, Ryszard
   Marianska, Katarzyna
   Budrewicz, Slawomir
   Turek, Tomasz
TI Anatomical variation of the vertebral artery clinically mimicking
   myasthenia gravis
SO NEUROLOGICAL SCIENCES
LA English
DT Article
DE Vertebral artery; Anatomical variation; Myasthenia gravis
ID SURGICAL-TREATMENT; COMPRESSION; ANEURYSM
AB Cranial nerve palsy, most commonly trigeminal, abducens, or facial, caused by compression of an ectatic or elongated intracranial artery is a well-known phenomenon. Symptoms of brain stem compression by an abnormal artery have rarely been reported (Tomasello et al. Neurosurgery 56(suppl 1):117-124, 2005). The authors present a 59-year-old woman with intermittent ptosis of the right eye, diplopia and swallowing disturbances, enhanced after physical effort, implying myasthenia gravis. Typical diagnostic procedures, e.g. repetitive nerve stimulation tests, acetylcholine receptor antibodies level were within normal limit. Neurogenic changes from the orbicularis oculi muscle were found in EMG. MRI and angio-CT revealed anatomical variation of the vertebral artery (elongated and arcuate route), causing intermittent signs of brain stem lesion. We point out the similarity of the clinical symptoms of myasthenia gravis and vascular brain stem compression by abnormal vertebral artery. The two diseases require completely different therapeutic proceedings.
C1 [Ejma, Maria; Koszewicz, Magdalena; Podemski, Ryszard; Marianska, Katarzyna; Budrewicz, Slawomir] Wroclaw Med Univ, Dept Neurol, Wroclaw, Poland.
   [Turek, Tomasz] Marciniak Hosp Wroclaw, Dept Radiol, Wroclaw, Poland.
RP Budrewicz, S (corresponding author), Wroclaw Med Univ, Dept Neurol, Wroclaw, Poland.
EM s.budrewicz@wp.pl
RI Koszewicz, Magdalena/AAO-8657-2020
OI Ejma, Maria/0000-0003-0445-8927
CR BOHL J, 1977, J NEUROL, V214, P289, DOI 10.1007/BF00316574
   Frisby J, 2001, J NEUROL NEUROSUR PS, V71, P125, DOI 10.1136/jnnp.71.1.125
   JANNETTA PJ, 1985, ANN SURG, V201, P391, DOI 10.1097/00000658-198503000-00023
   Rahman EA, 2002, AM J OPHTHALMOL, V133, P854, DOI 10.1016/S0002-9394(02)01387-9
   Tomasello Francesco, 2005, Neurosurgery, V56, P117
   VINCENTELLI F, 1991, NEUROSURGERY, V28, P416, DOI 10.1227/00006123-199103000-00013
   Zhu Y, 2005, J NEURO-OPHTHALMOL, V25, P134, DOI 10.1097/01.WNO.0000165319.75310.5A
NR 7
TC 3
Z9 3
U1 0
U2 0
PU SPRINGER-VERLAG ITALIA SRL
PI MILAN
PA VIA DECEMBRIO, 28, MILAN, 20137, ITALY
SN 1590-1874
EI 1590-3478
J9 NEUROL SCI
JI Neurol. Sci.
PD AUG
PY 2011
VL 32
IS 4
BP 715
EP 717
DI 10.1007/s10072-011-0594-4
PG 3
WC Clinical Neurology; Neurosciences
WE Science Citation Index Expanded (SCI-EXPANDED)
SC Neurosciences & Neurology
GA 791YU
UT WOS:000292706900030
PM 21544664
DA 2022-10-25
ER

PT J
AU SAITO, Y
   SAKURA, S
   TAKATORI, T
   KOSAKA, Y
AF SAITO, Y
   SAKURA, S
   TAKATORI, T
   KOSAKA, Y
TI EPIDURAL-ANESTHESIA IN A PATIENT WITH MYASTHENIA-GRAVIS
SO ACTA ANAESTHESIOLOGICA SCANDINAVICA
LA English
DT Article
DE ANESTHETIC TECHNIQUE, EPIDURAL; MYASTHENIA GRAVIS; VENTILATION, CARBON
   DIOXIDE RESPONSE, HYPOXIC RESPONSE
ID VENTILATORY RESPONSE; CARBON-DIOXIDE; MORPHINE; LIDOCAINE; HYPOXIA; PAIN
AB We present a patient with myasthenia gravis who was safely managed by epidural anesthesia during and after thymectomy. An epidural catheter was inserted via the C7-T1 intervertebral space and 2% lidocaine was used during the surgery. The level of analgesia as determined by pinprick extending from C5 to T6. Epidural morphine or morphine and bupivacaine were used for postoperative pain relief. We evaluated ventilatory responses to CO2 and hypoxia after epidural anesthesia with lidocaine or morphine, and during continuous epidural infusion of the mixture of morphine and bupivacaine. Ventilatory responses to CO2 and hypoxia were both depressed following epidural injection of morphine. However, depression of ventilatory responses was not demonstrated following continuous epidural infusion of a mixture of morphine and bupivacaine. This case report suggests that epidural anesthesia is useful as a primary anesthetic and for postoperative pain control in patients with myasthenia gravis.
RP SAITO, Y (corresponding author), SHIMANE MED UNIV,DEPT ANESTHESIOL,89-1 ENYA CHO,IZUMO,SHIMANE 693,JAPAN.
CR ABBOUD TK, 1987, ANESTH ANALG, V66, P887
   BROMAGE PR, 1978, EPIDURAL ANALGESIA, P145
   BURGESS FW, 1989, ANESTH ANALG, V69, P529
   ELBAZ NMI, 1984, ANESTH ANALG, V63, P757
   GRACEY DR, 1983, MAYO CLIN PROC, V58, P597
   KNILL RL, 1978, ANESTHESIOLOGY, V49, P244, DOI 10.1097/00000542-197810000-00004
   LABAILLE T, 1985, ANESTHESIOLOGY, V63, P179, DOI 10.1097/00000542-198508000-00011
   RAWAL N, 1984, ANESTH ANALG, V63, P8
   READ DJC, 1967, AUSTRALAS ANN MED, V16, P20
   REBUCK AS, 1974, AM REV RESPIR DIS, V109, P345
   SAITO Y, 1990, J JPN SOC CLIN ANEST, V10, P314
   TAKASAKI M, 1980, BRIT J ANAESTH, V52, P1271, DOI 10.1093/bja/52.12.1271
   TAKASAKI M, 1988, ACTA ANAESTH SCAND, V32, P218, DOI 10.1111/j.1399-6576.1988.tb02718.x
   UCHIDA H, 1990, Japanese Journal of Anesthesiology, V39, P237
NR 14
TC 5
Z9 7
U1 0
U2 0
PU MUNKSGAARD INT PUBL LTD
PI COPENHAGEN
PA 35 NORRE SOGADE, PO BOX 2148, DK-1016 COPENHAGEN, DENMARK
SN 0001-5172
J9 ACTA ANAESTH SCAND
JI Acta Anaesthesiol. Scand.
PD JUL
PY 1993
VL 37
IS 5
BP 513
EP 515
DI 10.1111/j.1399-6576.1993.tb03757.x
PG 3
WC Anesthesiology
WE Science Citation Index Expanded (SCI-EXPANDED)
SC Anesthesiology
GA LK293
UT WOS:A1993LK29300015
PM 8356867
DA 2022-10-25
ER

PT J
AU Mori, T
   Nomori, H
   Ikeda, K
   Kobayashi, H
   Iwatani, K
   Kobayashi, T
AF Mori, Takeshi
   Nomori, Hiroaki
   Ikeda, Koei
   Kobayashi, Hironori
   Iwatani, Kazunori
   Kobayashi, Toshiaki
TI The distribution of parenchyma, follicles, and lymphocyte subsets in
   thymus of patients with myasthenia gravis, with special reference to
   remission after thymectomy
SO JOURNAL OF THORACIC AND CARDIOVASCULAR SURGERY
LA English
DT Article
AB Objective: We sought to examine the distribution of parenchyma, follicles, and lymphocyte subsets in the thymus of patients with myasthenia gravis and to identify determinants of remission after thymectomy.
   Methods: Sixty patients with myasthenia gravis who underwent thymectomy were examined. The thymus was divided into upper, middle, and lower parts. The upper part was defined as the superior horn, the lower part as the inferior horn, and the middle part as tissue located between the 2 horns. The percentage of parenchyma was measured morphometrically. The degree of follicular hyperplasia was classified into 5 grades. The densities of CD3(+), CD4(+), and CD8(+) lymphocytes were classified into 5 grades. The remission of myasthenia gravis after thymectomy was examined with those variables in each part of the thymus.
   Results: The middle part had the highest percentage of parenchyma, the highest grade of follicular hyperplasia, and the highest density of CD3(+), CD4(+), and CD8(+) lymphocytes among the 3 parts (P < .001-.05). The grades of follicular hyperplasia in the middle and lower parts were significantly higher in patients with improvement of myasthenia gravis than in those without (P < .05). The densities of CD3(+), CD4(+), and CD8(+) lymphocytes in the cortex of the middle part were significantly higher in patients with improvement than in those without improvement (P < .01-.05).
   Conclusions: The thymus has a heterogeneous distribution of parenchyma, follicles, and lymphocyte subsets. The middle part had the largest parenchyma, the highest grade of follicular hyperplasia, and the highest densities of CD3(+), CD4(+), and CD8(+) lymphocytes among the 3 parts of the thymus. The grade of follicular hyperplasia and the density of these lymphocyte subsets are predictive of improvement in myasthenia gravis after thymectomy.
C1 Kumamoto Univ, Grad Sch Med Sci, Dept Thorac Surg, Kumamoto 8608556, Japan.
   Natl Canc Ctr, Dept Assist Diagnost Technol, Tokyo, Japan.
RP Nomori, H (corresponding author), Kumamoto Univ, Grad Sch Med Sci, Dept Thorac Surg, 1-1-1 Honjo, Kumamoto 8608556, Japan.
EM hnomori@qk9.so-net.ne.jp
CR BLOSSOM GB, 1993, ARCH SURG-CHICAGO, V128, P855
   Klein M, 1999, THORAC CARDIOV SURG, V47, P170, DOI 10.1055/s-2007-1013135
   Mantegazza R, 2003, ANN NY ACAD SCI, V998, P413, DOI 10.1196/annals.1254.054
   Nicolaou S, 1996, RADIOLOGY, V201, P471, DOI 10.1148/radiology.201.2.8888243
   OSSERMAN KE, 1971, MT SINAI J MED, V38, P497
   RUBIN JW, 1981, J THORAC CARDIOV SUR, V82, P720
NR 6
TC 18
Z9 18
U1 0
U2 3
PU MOSBY-ELSEVIER
PI NEW YORK
PA 360 PARK AVENUE SOUTH, NEW YORK, NY 10010-1710 USA
SN 0022-5223
J9 J THORAC CARDIOV SUR
JI J. Thorac. Cardiovasc. Surg.
PD FEB
PY 2007
VL 133
IS 2
BP 364
EP 368
DI 10.1016/j.jtcvs.2006.10.026
PG 5
WC Cardiac & Cardiovascular Systems; Respiratory System; Surgery
WE Science Citation Index Expanded (SCI-EXPANDED)
SC Cardiovascular System & Cardiology; Respiratory System; Surgery
GA 130FB
UT WOS:000243783900015
PM 17258565
OA Bronze
DA 2022-10-25
ER

PT J
AU BERTA, E
   CONFALONIERI, P
   SIMONCINI, O
   BERNARDI, G
   BUSNACH, G
   MANTEGAZZA, R
   CORNELIO, F
   ANTOZZI, C
AF BERTA, E
   CONFALONIERI, P
   SIMONCINI, O
   BERNARDI, G
   BUSNACH, G
   MANTEGAZZA, R
   CORNELIO, F
   ANTOZZI, C
TI REMOVAL OF ANTIACETYLCHOLINE RECEPTOR ANTIBODIES BY PROTEIN-A
   IMMUNOADSORPTION IN MYASTHENIA-GRAVIS
SO INTERNATIONAL JOURNAL OF ARTIFICIAL ORGANS
LA English
DT Article
DE PROTEIN A; IMMUNOADSORPTION; PLASMAPHERESIS; MYASTHENIA GRAVIS;
   ANTIACETYLCHOLINE RECEPTOR ANTIBODIES; IMMUNOGLOBULINS
ID PLASMA-EXCHANGE
AB Myasthenia Gravis is an autoimmune disease in which autoantibodies to the acetylcholine receptor interfere with neuromuscular transmission. Plasma exchange is effective in temporarily relieving the symptoms of the disease, but for repeated use the lack of selectivity and need for replacement fluids (which increases the risk of contracting viral diseases) are important drawbacks. Staphylococcal protein A, a potent ligand for immuno-globulins, that interacts negligibly with other plasma proteins, appears to be an optimal candidate for removing antiacetylcholine receptor antibodies, which are mostly IgG. We treated three patients with severe immunosuppression-resistant myasthenia gravis with protein A immunoadsorption. Neurological impairment significantly improved in all patients. After immunoadsorption of 1.5-2 plasma volumes per session, the mean percentage reductions for serum IgG and specific autoantibodies were 71% and 82% respectively. No major side effects occurred. Protein A immunoadsorption appears to be a safe, efficient and effective alternative to plasmaexchange for selected myasthenic patients requiring prolonged apheresis.
C1 IST NAZL NEUROL C BESTA,NEUROMUSCULAR RES CTR,DIV MALATTIE NEUROMUSCOLARI,I-20133 MILAN,ITALY.
   IST NAZL NEUROL C BESTA,DEPT LAB INVEST,I-20133 MILAN,ITALY.
   OSPED NIGUARDA CA GRANDA,DEPT NEPHROL,MILAN,ITALY.
RI Busnach, Ghil/AAR-4314-2020; Antozzi, Carlo/AAB-8787-2019; Mantegazza,
   Renato/AAB-7569-2019; Confalonieri, Paolo/AAS-8513-2021; Simoncini,
   Ornella/AAJ-8723-2021
OI Antozzi, Carlo/0000-0001-9270-5224; Mantegazza,
   Renato/0000-0002-9810-5737; Confalonieri, Paolo/0000-0001-8030-5725;
   Simoncini, Ornella/0000-0003-0083-6847
FU Telethon [333] Funding Source: Medline
CR ANTOZZI C, 1991, J NEUROL, V238, P103, DOI 10.1007/BF00315690
   ANTOZZI C, 1994, LANCET, V383, P124
   AVANZI G, 1991, ITAL J NEUROL SCI 1, V1, P47
   BRANDA RF, 1986, TRANSFUSION, V26, P471, DOI 10.1046/j.1537-2995.1986.26587020129.x
   CORNELIO F, 1993, ANN NY ACAD SCI, V681, P594, DOI 10.1111/j.1749-6632.1993.tb22951.x
   DAU PC, 1981, ANN NY ACAD SCI, V377, P700, DOI 10.1111/j.1749-6632.1981.tb33768.x
   GJORSTRUP P, 1990, TRANSFUS SCI, V11, P281, DOI 10.1016/0955-3886(90)90028-H
   GOTTI C, 1984, NEUROLOGY, V34, P374, DOI 10.1212/WNL.34.3.374
   HEININGER K, 1986, PLASMA THER TRANSFUS, V7, P351
   HEININGER K, 1985, PLASMA THER TRANSFUS, V6, P771
   LINDSTROM J, 1988, ADV IMMUNOL, V42, P233, DOI 10.1016/S0065-2776(08)60847-0
   MANTEGAZZA R, 1988, J NEUROL, V235, P449, DOI 10.1007/BF00314245
   PINCHING AJ, 1976, LANCET, V2, P1373
   SHIBUYA N, 1994, J NEUROL NEUROSUR PS, V57, P578, DOI 10.1136/jnnp.57.5.578
   SOMNIER FE, 1989, J NEUROIMMUNOL, V22, P123, DOI 10.1016/0165-5728(89)90042-8
   Tindall R.S.A., 1986, THERAPEUTIC HEMAPHER, P43
NR 16
TC 32
Z9 36
U1 0
U2 2
PU WICHTIG EDITORE
PI MILAN
PA 72/74 VIA FRIULI, 20135 MILAN, ITALY
SN 0391-3988
J9 INT J ARTIF ORGANS
JI Int. J. Artif. Organs
PD NOV
PY 1994
VL 17
IS 11
BP 603
EP 608
DI 10.1177/039139889401701109
PG 6
WC Engineering, Biomedical; Transplantation
WE Science Citation Index Expanded (SCI-EXPANDED)
SC Engineering; Transplantation
GA QE834
UT WOS:A1994QE83400009
PM 7744521
DA 2022-10-25
ER

PT S
AU Agius, MA
   Yuen, E
AF Agius, MA
   Yuen, E
BE Richman, DP
TI Effect of anti-idiotopic antibody on the course of experimental
   autoimmune myasthenia gravis
SO MYASTHENIA GRAVIS AND RELATED DISEASES: DISORDERS OF THE NEUROMUSCULAR
   JUNCTION
SE Annals of the New York Academy of Sciences
LA English
DT Article; Proceedings Paper
CT 9th International Conference on Myasthenia Gravis and Related Disorders
CY MAY 07-10, 1997
CL SANTA MONICA, CA
SP New York Acad Sci, Myasthenia Gravis Fdn Amer Inc, Calif Chapter, Natl Inst Neurol Disorders & Stroke, Bayer Corp, Pharm Div, ICN Pharm, Jerome Fdn, Olsten Hlth Serv, Ultracare Home Hlth, Alpha Therapeut Serv, Broadway Fed Saving & Loan Assoc, Home Savings Bank Amer, Long Beach Branch, Ironworkers Local 433, Los Angeles, Calif, La Jolla Pharm Co, Merrill Lynch Pierce Fenner & Smith, Myasthenia Fdn Amer Inc, Orange Cty Auxiliary, Calif Chapter, San Gabriel Valley Auxiliary, Calif Chapter, Wellcome Trust
C1 Univ Calif Davis, Dept Neurol, Davis, CA 95615 USA.
RP Agius, MA (corresponding author), Univ Calif Davis, Dept Neurol, Davis, CA 95615 USA.
FU NATIONAL INSTITUTE OF NEUROLOGICAL DISORDERS AND STROKE [K08NS001226]
   Funding Source: NIH RePORTER; NINDS NIH HHS [NS01226] Funding Source:
   Medline
CR AGIUS MA, 1986, J IMMUNOL, V137, P2195
   AGIUS MA, 1987, ANN NY ACAD SCI, V505, P896, DOI 10.1111/j.1749-6632.1987.tb51405.x
NR 2
TC 0
Z9 0
U1 0
U2 1
PU NEW YORK ACAD SCIENCES
PI NEW YORK
PA 2 EAST 63RD ST, NEW YORK, NY 10021 USA
SN 0077-8923
BN 1-57331-119-7
J9 ANN NY ACAD SCI
JI Ann.NY Acad.Sci.
PY 1998
VL 841
BP 584
EP 586
DI 10.1111/j.1749-6632.1998.tb10989.x
PG 3
WC Multidisciplinary Sciences; Clinical Neurology; Neurosciences
WE Conference Proceedings Citation Index - Science (CPCI-S); Science Citation Index Expanded (SCI-EXPANDED)
SC Science & Technology - Other Topics; Neurosciences & Neurology
GA BL26B
UT WOS:000074924900086
PM 9668301
DA 2022-10-25
ER

PT J
AU DIMARIO, FJ
   LISAK, RP
   KORNSTEIN, MJ
   BROOKS, JJ
AF DIMARIO, FJ
   LISAK, RP
   KORNSTEIN, MJ
   BROOKS, JJ
TI MYASTHENIA-GRAVIS AND PRIMARY SQUAMOUS-CELL CARCINOMA OF THE THYMUS - A
   CASE-REPORT
SO NEUROLOGY
LA English
DT Article
C1 UNIV PENN, SCH MED, DEPT NEUROL, PHILADELPHIA, PA 19104 USA.
   UNIV PENN, SCH MED, DEPT PATHOL & LAB MED, PHILADELPHIA, PA 19104 USA.
CR BERGH NP, 1978, ANN THORAC SURG, V25, P91, DOI 10.1016/S0003-4975(10)63498-4
   DANGAARD G, 1983, ANN INTERN MED, V99, P189
   FRANK HA, 1956, NEW ENGL J MED, V255, P159, DOI 10.1056/NEJM195607262550402
   GOLDMAN AJ, 1975, NEUROLOGY, V25, P1021, DOI 10.1212/WNL.25.11.1021
   KEESEY J, 1980, NEUROLOGY, V30, P233, DOI 10.1212/WNL.30.3.233
   KORNSTEIN MJ, 1984, AM J PATHOL, V117, P184
   LEVINE GD, 1978, HUM PATHOL, V9, P495, DOI 10.1016/S0046-8177(78)80131-2
   MAEZAWA M, 1974, LUNG CANCER, V14, P91
   MARINO M, 1985, VIRCHOWS ARCH A, V407, P119, DOI 10.1007/BF00737071
   MASAOKA A, 1981, CANCER, V48, P2485, DOI 10.1002/1097-0142(19811201)48:11<2485::AID-CNCR2820481123>3.0.CO;2-R
   MIDDLETON G, 1967, AUST J EXP BIOL MED, V45, P189, DOI 10.1038/icb.1967.14
   SHIMOSATO Y, 1977, AM J SURG PATHOL, V1, P109, DOI 10.1097/00000478-197706000-00002
   VERLEY JM, 1985, CANCER, V55, P1074, DOI 10.1002/1097-0142(19850301)55:5<1074::AID-CNCR2820550524>3.0.CO;2-T
   WATSON RR, 1968, ARCH SURG-CHICAGO, V97, P230
NR 14
TC 4
Z9 4
U1 0
U2 0
PU LIPPINCOTT WILLIAMS & WILKINS
PI PHILADELPHIA
PA TWO COMMERCE SQ, 2001 MARKET ST, PHILADELPHIA, PA 19103 USA
SN 0028-3878
EI 1526-632X
J9 NEUROLOGY
JI Neurology
PD APR
PY 1988
VL 38
IS 4
BP 580
EP 582
DI 10.1212/WNL.38.4.580
PG 3
WC Clinical Neurology
WE Science Citation Index Expanded (SCI-EXPANDED)
SC Neurosciences & Neurology
GA M8483
UT WOS:A1988M848300018
PM 3352915
DA 2022-10-25
ER

PT J
AU WELTFRIEND, S
   DAVID, M
   GINZBURG, A
   SANDBANK, M
AF WELTFRIEND, S
   DAVID, M
   GINZBURG, A
   SANDBANK, M
TI GENERALIZED HAIR FOLLICLE HAMARTOMA - THE 3RD CASE-REPORT IN ASSOCIATION
   WITH MYASTHENIA-GRAVIS
SO AMERICAN JOURNAL OF DERMATOPATHOLOGY
LA English
DT Article
C1 BEILINSON MED CTR,DEPT DERMATOL,IL-49100 PETACH TIKVA,ISRAEL.
   TEL AVIV UNIV,SACKLER SCH MED,TEL AVIV,ISRAEL.
CR BROWN AC, 1969, ARCH DERMATOL, V99, P478, DOI 10.1001/archderm.99.4.478
   MEHREGAN AH, 1985, J CUTAN PATHOL, V12, P55, DOI 10.1111/j.1600-0560.1985.tb00430.x
   RIDLEY CM, 1982, CLIN EXP DERMATOL, V6, P283
NR 3
TC 25
Z9 25
U1 0
U2 0
PU LIPPINCOTT-RAVEN PUBL
PI PHILADELPHIA
PA 227 EAST WASHINGTON SQ, PHILADELPHIA, PA 19106
SN 0193-1091
J9 AM J DERMATOPATH
JI Am. J. Dermatopathol.
PD OCT
PY 1987
VL 9
IS 5
BP 428
EP 432
DI 10.1097/00000372-198710000-00010
PG 5
WC Dermatology
WE Science Citation Index Expanded (SCI-EXPANDED)
SC Dermatology
GA K3352
UT WOS:A1987K335200010
PM 3318533
DA 2022-10-25
ER

PT J
AU WILSON, S
   VINCENT, A
   NEWSOMDAVIS, J
AF WILSON, S
   VINCENT, A
   NEWSOMDAVIS, J
TI ACETYLCHOLINE-RECEPTOR TURNOVER IN MICE WITH PASSIVELY TRANSFERRED
   MYASTHENIA-GRAVIS .2. RECEPTOR SYNTHESIS
SO JOURNAL OF NEUROLOGY NEUROSURGERY AND PSYCHIATRY
LA English
DT Article
C1 ROYAL FREE HOSP,SCH MED,DEPT NEUROL SCI,LONDON NW3 2QG,ENGLAND.
CR ANWYL R, 1977, NATURE, V267, P262, DOI 10.1038/267262a0
   BEVAN S, 1977, NATURE, V267, P263, DOI 10.1038/267263a0
   DRACHMAN DB, 1978, P NATL ACAD SCI USA, V75, P3422, DOI 10.1073/pnas.75.7.3422
   ENGEL AG, 1982, CIBA F SYMP, V90, P197
   FULPIUS BW, 1980, P NATL ACAD SCI-BIOL, V77, P4326, DOI 10.1073/pnas.77.7.4326
   HEINEMANN S, 1977, P NATL ACAD SCI USA, V74, P3090, DOI 10.1073/pnas.74.7.3090
   ITO Y, 1978, BIOCH MYASTHENIA GRA, P89
   LERRICK AJ, 1982, ANN NEUROL
   LEVITT TA, 1981, NATURE, V291, P239, DOI 10.1038/291239a0
   LINDEN DC, 1979, NEUROSCIENCE, V4, P527, DOI 10.1016/0306-4522(79)90129-5
   REINESS CG, 1978, NATURE, V274, P68, DOI 10.1038/274068a0
   SAHASHI K, 1980, J NEUROPATH EXP NEUR, V39, P160, DOI 10.1097/00005072-198003000-00005
   STANLEY EF, 1981, EXP NEUROL, V73, P390, DOI 10.1016/0014-4886(81)90274-0
   STANLEY EF, 1978, SCIENCE, V200, P1285, DOI 10.1126/science.663610
   WILSON S, 1983, J NEUROL NEUROSUR PS, V46, P377, DOI 10.1136/jnnp.46.5.377
NR 15
TC 18
Z9 18
U1 0
U2 0
PU BRITISH MED JOURNAL PUBL GROUP
PI LONDON
PA BRITISH MED ASSOC HOUSE, TAVISTOCK SQUARE, LONDON, ENGLAND WC1H 9JR
SN 0022-3050
J9 J NEUROL NEUROSUR PS
JI J. Neurol. Neurosurg. Psychiatry
PY 1983
VL 46
IS 5
BP 383
EP 387
DI 10.1136/jnnp.46.5.383
PG 5
WC Clinical Neurology; Psychiatry; Surgery
WE Science Citation Index Expanded (SCI-EXPANDED)
SC Neurosciences & Neurology; Psychiatry; Surgery
GA QQ593
UT WOS:A1983QQ59300002
PM 6101172
OA Green Published, Bronze
DA 2022-10-25
ER

PT J
AU PFLUGFELDER, CM
   CARDINET, GH
   LUTZ, H
   HOLLIDAY, TA
   HANSEN, RJ
AF PFLUGFELDER, CM
   CARDINET, GH
   LUTZ, H
   HOLLIDAY, TA
   HANSEN, RJ
TI ACQUIRED CANINE MYASTHENIA-GRAVIS - IMMUNO-CYTOCHEMICAL LOCALIZATION OF
   IMMUNE-COMPLEXES AT NEUROMUSCULAR-JUNCTIONS
SO MUSCLE & NERVE
LA English
DT Article
C1 UNIV CALIF DAVIS,SCH VET MED,DEPT SURG,DAVIS,CA 95616.
   UNIV CALIF DAVIS,SCH VET MED,DEPT PHYSIOL SCI,DAVIS,CA 95616.
RP CARDINET, GH (corresponding author), UNIV CALIF DAVIS,SCH VET MED,DEPT ANAT,DAVIS,CA 95616, USA.
FU NIADDK NIH HHS [AM16716-03] Funding Source: Medline
CR APPEL SH, 1975, NEW ENGL J MED, V293, P760, DOI 10.1056/NEJM197510092931508
   Cardinet G H 3rd, 1979, Ann N Y Acad Sci, V317, P290, DOI 10.1111/j.1749-6632.1979.tb56538.x
   ENGEL AG, 1977, MAYO CLIN PROC, V52, P267
   ENGEL AG, 1977, NEUROLOGY, V27, P307, DOI 10.1212/WNL.27.4.307
   FAMBROUGH DM, 1973, SCIENCE, V182, P293, DOI 10.1126/science.182.4109.293
   FOX J, 1980, MICROVASC RES, V19, P108, DOI 10.1016/0026-2862(80)90087-4
   GOUDSWAARD J, 1978, SCAND J IMMUNOL, V8, P21, DOI 10.1111/j.1365-3083.1978.tb00492.x
   KARNOVASKY MORRIS J., 1967, J CELL BIOL, V35, P213, DOI 10.1083/jcb.35.1.213
   KRUM SH, 1977, J AM VET MED ASSOC, V170, P61
   LEFVERT AK, 1978, J NEUROL NEUROSUR PS, V41, P394, DOI 10.1136/jnnp.41.5.394
   LENNON VA, 1978, GENETIC CONTROL AUTO, V1, P295
   LINDSTROM JM, 1976, ANN NY ACAD SCI, V274, P254, DOI 10.1111/j.1749-6632.1976.tb47691.x
   LINDSTROM JM, 1976, NEUROLOGY, V26, P1054, DOI 10.1212/WNL.26.11.1054
   MITTAG T, 1976, NEW ENGL J MED, V294, P691, DOI 10.1056/NEJM197603252941303
   NAKANE, 1974, J HISTOCHEM CYTOCHEM, V22, P1084
   PALMER AC, 1980, VET CLIN N AM, V10, P213, DOI 10.1016/S0195-5616(80)50012-4
   TINDALL RSA, 1978, NEUROLOGY, V28, P273, DOI 10.1212/WNL.28.3.273
NR 17
TC 27
Z9 28
U1 0
U2 1
PU JOHN WILEY & SONS INC
PI NEW YORK
PA 605 THIRD AVE, NEW YORK, NY 10158-0012
SN 0148-639X
J9 MUSCLE NERVE
JI Muscle Nerve
PY 1981
VL 4
IS 4
BP 289
EP 295
DI 10.1002/mus.880040405
PG 7
WC Clinical Neurology; Neurosciences
WE Science Citation Index Expanded (SCI-EXPANDED)
SC Neurosciences & Neurology
GA LY063
UT WOS:A1981LY06300004
PM 7019698
OA Green Submitted
DA 2022-10-25
ER

PT J
AU BRUNNER, NG
   BERGER, CL
   NAMBA, T
   GROB, D
AF BRUNNER, NG
   BERGER, CL
   NAMBA, T
   GROB, D
TI CORTICOTROPIN AND CORTICOSTEROIDS IN GENERALIZED MYASTHENIA-GRAVIS -
   COMPARATIVE STUDIES AND ROLE IN MANAGEMENT
SO ANNALS OF THE NEW YORK ACADEMY OF SCIENCES
LA English
DT Article
C1 MAIMONIDES MED CTR, DEPT MED, BROOKLYN, NY 11219 USA.
   SUNY DOWNSTATE MED CTR, BROOKLYN, NY 11203 USA.
CR ABRAMSKY O, 1975, ARCH NEUROL-CHICAGO, V32, P684, DOI 10.1001/archneur.1975.00490520054008
   ALMON RR, 1974, SCIENCE, V186, P55, DOI 10.1126/science.186.4158.55
   AMATRUDA TT, 1965, J CLIN ENDOCR METAB, V25, P1207, DOI 10.1210/jcem-25-9-1207
   BAILEY RR, 1974, LANCET, V2, P1014
   BERGER CL, 1975, FED PROC, V34, P752
   BRUNNER NG, 1972, NEUROLOGY, V22, P603, DOI 10.1212/WNL.22.6.603
   CAPE CA, 1973, ARCH OPHTHALMOL-CHIC, V90, P292
   CAPE CA, 1969, J NEUROL NEUROSUR PS, V32, P290, DOI 10.1136/jnnp.32.4.290
   DALBY A, 1971, LANCET, V1, P597
   Dougherty TF, 1943, P SOC EXP BIOL MED, V53, P132, DOI 10.3181/00379727-53-14219P
   ENGEL WK, 1974, ANN INTERN MED, V81, P225, DOI 10.7326/0003-4819-81-2-225
   FISCHER KC, 1974, NEUROLOGY, V24, P795, DOI 10.1212/WNL.24.8.795
   GANDIGLI.G, 1968, EUR NEUROL, V1, P2, DOI 10.1159/000113605
   GIBBERD FB, 1971, J NEUROL NEUROSUR PS, V34, P11, DOI 10.1136/jnnp.34.1.11
   GROB D, 1966, J AMER MED ASSOC, V198, P703, DOI 10.1001/jama.198.7.703
   GROB D, 1952, B JOHNS HOPKINS HOSP, V91, P124
   GROB D, 1974, EXCERPTA MEDICA  334, P66
   JENKINS RB, 1972, LANCET, V1, P765
   JOHNS TR, 1974, EXCERPTA MED INT 334, P66
   KASS EH, 1955, J EXP MED, V102, P767, DOI 10.1084/jem.102.6.767
   KJAER M, 1971, ACTA NEUROL SCAND, V47, P464, DOI 10.1111/j.1600-0404.1971.tb07501.x
   KOLTERMAN OG, 1971, ARTHRITIS RHEUM-US, V14, P396
   KORNFELD P, 1974, DEC MYASTH GRAV F AN
   MCQUILLEN MP, 1974, NEW ENGL J MED, V290, P631
   MERTENS HG, 1969, EUR NEUROL, V2, P321, DOI 10.1159/000113809
   MOUNT FW, 1964, ARCH NEUROL-CHICAGO, V11, P114, DOI 10.1001/archneur.1964.00460200010002
   NAMBA T, 1970, PEDIATRICS, V45, P488
   NAMBA T, 1972, ARCH NEUROL-CHICAGO, V26, P144, DOI 10.1001/archneur.1972.00490080062006
   NAMBA T, 1969, NEUROLOGY, V19, P461, DOI 10.1212/WNL.19.5.461
   NAMBA T, 1969, ARCH NEUROL-CHICAGO, V21, P285, DOI 10.1001/archneur.1969.00480150075010
   NAMBA T, 1969, NEUROLOGY, V19, P173, DOI 10.1212/WNL.19.2.173
   NAMBA T, 1971, NEUROLOGY, V21, P1008, DOI 10.1212/WNL.21.10.1008
   NASTUK WL, 1960, P SOC EXP BIOL MED, V105, P177
   NEWMARK KJ, 1974, LANCET, V2, P229
   OSSERMAN KE, 1966, J AMER MED ASSOC, V198, P699
   PATTEN BM, 1974, NEUROLOGY, V24, P442, DOI 10.1212/WNL.24.5.442
   SANDERS DB, 1969, J AMER MED ASSOC, V207, P1875
   SEYBOLD ME, 1974, NEW ENGL J MED, V290, P81, DOI 10.1056/NEJM197401102900204
   SHAPIRO MS, 1971, J CLIN INVEST, V50, pA84
   SHAPIRO MS, 1971, ARCH NEUROL-CHICAGO, V24, P65, DOI 10.1001/archneur.1971.00480310093009
   SHAPIRO MS, 1968, NEUROLOGY, V18, P1018, DOI 10.1212/WNL.18.10.1018
   Simpson JA, 1960, SCOT MED J, V5, P419, DOI [DOI 10.1177/003693306000501001, 10.1177/003693306000501001]
   Simpson ME, 1943, P SOC EXP BIOL MED, V54, P135
   Torda C, 1944, P SOC EXP BIOL MED, V57, P137
   TUNCBAY TO, 1965, NEUROLOGY, V15, P314, DOI 10.1212/WNL.15.4.314
   VONREIS G, 1966, ANN NY ACAD SCI, V135, P409
   WALTON J, 1970, ARCH INTERN MED, V126, P601, DOI 10.1001/archinte.126.4.601
   WARMOLTS JR, 1972, NEW ENGL J MED, V286, P17, DOI 10.1056/NEJM197201062860104
   WILSON RW, 1974, NEUROLOGY, V24, P1091, DOI 10.1212/WNL.24.11.1091
NR 49
TC 64
Z9 64
U1 0
U2 0
PU WILEY
PI HOBOKEN
PA 111 RIVER ST, HOBOKEN 07030-5774, NJ USA
SN 0077-8923
J9 ANN NY ACAD SCI
JI Ann.NY Acad.Sci.
PY 1976
VL 274
IS MAY28
BP 577
EP 595
DI 10.1111/j.1749-6632.1976.tb47717.x
PG 19
WC Multidisciplinary Sciences
WE Science Citation Index Expanded (SCI-EXPANDED)
SC Science & Technology - Other Topics
GA BV364
UT WOS:A1976BV36400041
PM 183590
DA 2022-10-25
ER

PT S
AU Jimenez, L
AF Jimenez, L
BE Richman, DP
TI Remission of myasthenia gravis in association with unresectable,
   invasive thymoma
SO MYASTHENIA GRAVIS AND RELATED DISEASES: DISORDERS OF THE NEUROMUSCULAR
   JUNCTION
SE Annals of the New York Academy of Sciences
LA English
DT Article; Proceedings Paper
CT 9th International Conference on Myasthenia Gravis and Related Disorders
CY MAY 07-10, 1997
CL SANTA MONICA, CA
SP New York Acad Sci, Myasthenia Gravis Fdn Amer Inc, Calif Chapter, Natl Inst Neurol Disorders & Stroke, Bayer Corp, Pharm Div, ICN Pharm, Jerome Fdn, Olsten Hlth Serv, Ultracare Home Hlth, Alpha Therapeut Serv, Broadway Fed Saving & Loan Assoc, Home Savings Bank Amer, Long Beach Branch, Ironworkers Local 433, Los Angeles, Calif, La Jolla Pharm Co, Merrill Lynch Pierce Fenner & Smith, Myasthenia Fdn Amer Inc, Orange Cty Auxiliary, Calif Chapter, San Gabriel Valley Auxiliary, Calif Chapter, Wellcome Trust
ID 20-YEAR EXPERIENCE
RP Jimenez, L (corresponding author), 359 De Diego Ave, Santurce, PR 00909 USA.
CR DRACHMAN DB, 1994, NEW ENGL J MED, V330, P1797, DOI 10.1056/NEJM199406233302507
   GOLDMAN AJ, 1975, NEUROLOGY, V25, P1021, DOI 10.1212/WNL.25.11.1021
   LOEHRER PJ, 1990, ANN INTERN MED, V113, P520, DOI 10.7326/0003-4819-113-7-520
   MAGGI G, 1986, CANCER-AM CANCER SOC, V58, P765, DOI 10.1002/1097-0142(19860801)58:3<765::AID-CNCR2820580326>3.0.CO;2-S
   MANTEGAZZA R, 1990, J NEUROL, V237, P339, DOI 10.1007/BF00315656
   MASAOKA A, 1981, CANCER, V48, P2485, DOI 10.1002/1097-0142(19811201)48:11<2485::AID-CNCR2820481123>3.0.CO;2-R
   MORGENTHALER TI, 1993, MAYO CLIN PROC, V68, P1110, DOI 10.1016/S0025-6196(12)60907-0
   PALMISANI MT, 1994, EUR NEUROL, V34, P78
   WAKATA N, 1993, EUR NEUROL, V33, P115, DOI 10.1159/000116916
NR 9
TC 1
Z9 1
U1 0
U2 1
PU NEW YORK ACAD SCIENCES
PI NEW YORK
PA 2 EAST 63RD ST, NEW YORK, NY 10021 USA
SN 0077-8923
BN 1-57331-119-7
J9 ANN NY ACAD SCI
JI Ann.NY Acad.Sci.
PY 1998
VL 841
BP 746
EP 748
DI 10.1111/j.1749-6632.1998.tb11012.x
PG 3
WC Multidisciplinary Sciences; Clinical Neurology; Neurosciences
WE Conference Proceedings Citation Index - Science (CPCI-S); Science Citation Index Expanded (SCI-EXPANDED)
SC Science & Technology - Other Topics; Neurosciences & Neurology
GA BL26B
UT WOS:000074924900109
PM 9668324
DA 2022-10-25
ER

PT J
AU WEINBERG, CB
   HALL, ZW
AF WEINBERG, CB
   HALL, ZW
TI ANTIBODIES FROM PATIENTS WITH MYASTHENIA-GRAVIS RECOGNIZE DETERMINANTS
   UNIQUE TO EXTRAJUNCTIONAL ACETYLCHOLINE RECEPTORS
SO PROCEEDINGS OF THE NATIONAL ACADEMY OF SCIENCES OF THE UNITED STATES OF
   AMERICA
LA English
DT Article
C1 HARVARD UNIV,SCH MED,DEPT NEUROBIOL,BOSTON,MA 02115.
RP WEINBERG, CB (corresponding author), UNIV CALIF SAN FRANCISCO,DEPT PHYSIOL,SAN FRANCISCO,CA 94143, USA.
CR ALMON RR, 1975, BIOCHIM BIOPHYS ACTA, V393, P66, DOI 10.1016/0005-2795(75)90217-2
   ALMON RR, 1974, SCIENCE, V186, P55, DOI 10.1126/science.186.4158.55
   APPEL SH, 1975, NEW ENGL J MED, V293, P760, DOI 10.1056/NEJM197510092931508
   AXELSSON J, 1959, J PHYSIOL-LONDON, V147, P178, DOI 10.1113/jphysiol.1959.sp006233
   BENDER AN, 1975, LANCET, V1, P607
   BERANEK R, 1967, J PHYSIOL-LONDON, V188, P53, DOI 10.1113/jphysiol.1967.sp008123
   BERG DK, 1974, SCIENCE, V184, P473, DOI 10.1126/science.184.4135.473
   BERG DK, 1972, P NATL ACAD SCI USA, V69, P147, DOI 10.1073/pnas.69.1.147
   Brockes J P, 1976, Cold Spring Harb Symp Quant Biol, V40, P253
   BROCKES JP, 1975, BIOCHEMISTRY-US, V14, P2100, DOI 10.1021/bi00681a009
   BROCKES JP, 1975, BIOCHEMISTRY-US, V14, P2092, DOI 10.1021/bi00681a008
   BURDEN S, 1977, DEV BIOL, V57, P317, DOI 10.1016/0012-1606(77)90218-4
   CHANG CC, 1975, NATURE, V253, P643, DOI 10.1038/253643a0
   DIAMOND J, 1962, J PHYSIOL-LONDON, V162, P393, DOI 10.1113/jphysiol.1962.sp006941
   DRACHMAN DB, 1978, NEW ENGL J MED, V298, P136, DOI 10.1056/NEJM197801192980305
   DREYER F, 1976, PFLUG ARCH EUR J PHY, V366, P1, DOI 10.1007/BF02486555
   FAMBROUGH DM, 1973, SCIENCE, V182, P293, DOI 10.1126/science.182.4109.293
   FROEHNER SC, 1977, J BIOL CHEM, V252, P8589
   GRANATO DA, 1976, P NATL ACAD SCI USA, V73, P2872, DOI 10.1073/pnas.73.8.2872
   HARTZELL HC, 1972, J GEN PHYSIOL, V60, P248, DOI 10.1085/jgp.60.3.248
   HEILBRONN E, 1974, J NEUROCHEM, V22, P315, DOI 10.1111/j.1471-4159.1974.tb11597.x
   KATO K, 1972, J BIOL CHEM, V247, P7420
   LENNON VA, 1975, J EXP MED, V141, P1365, DOI 10.1084/jem.141.6.1365
   LINDSTROM JM, 1976, J EXP MED, V144, P726, DOI 10.1084/jem.144.3.726
   LINDSTROM JM, 1976, NEUROLOGY, V26, P1054, DOI 10.1212/WNL.26.11.1054
   MILEDI R, 1960, J PHYSIOL-LONDON, V151, P1
   MITTAG T, 1976, NEW ENGL J MED, V294, P691, DOI 10.1056/NEJM197603252941303
   PATRICK J, 1973, SCIENCE, V180, P871, DOI 10.1126/science.180.4088.871
   SCHUETZE SM, 1978, P NATL ACAD SCI USA, V75, P520, DOI 10.1073/pnas.75.1.520
   SPIRO RG, 1964, J BIOL CHEM, V239, P567
   SUGIYAMA H, 1973, FEBS LETT, V35, P124, DOI 10.1016/0014-5793(73)80592-7
   TOYKA KV, 1975, SCIENCE, V190, P397, DOI 10.1126/science.1179220
   VANDEVEL.RL, 1970, AM J PATHOL, V59, P347
   Walker MB, 1934, LANCET, V1, P1200
   ZISKIND L, J BIOL CHEM
NR 35
TC 158
Z9 158
U1 0
U2 1
PU NATL ACAD SCIENCES
PI WASHINGTON
PA 2101 CONSTITUTION AVE NW, WASHINGTON, DC 20418
SN 0027-8424
J9 P NATL ACAD SCI USA
JI Proc. Natl. Acad. Sci. U. S. A.
PY 1979
VL 76
IS 1
BP 504
EP 508
DI 10.1073/pnas.76.1.504
PG 5
WC Multidisciplinary Sciences
WE Science Citation Index Expanded (SCI-EXPANDED)
SC Science & Technology - Other Topics
GA GF885
UT WOS:A1979GF88500109
PM 85302
OA Green Published
DA 2022-10-25
ER

PT J
AU KELLY, JJ
   LAMBERT, EH
   LENNON, VA
AF KELLY, JJ
   LAMBERT, EH
   LENNON, VA
TI ACETYLCHOLINE-RELEASE IN DIAPHRAGM OF RATS WITH CHRONIC EXPERIMENTAL
   AUTO-IMMUNE MYASTHENIA-GRAVIS
SO ANNALS OF NEUROLOGY
LA English
DT Article
C1 MAYO CLIN & MAYO FDN, NEUROMUSCULAR PHYSIOL RES LAB, ROCHESTER, MN 55901 USA.
   SALK INST BIOL STUDIES, SAN DIEGO, CA 92112 USA.
RP KELLY, JJ (corresponding author), MAYO CLIN & MAYO FDN, DEPT NEUROL, ROCHESTER, MN 55901 USA.
CR ALBUQUERQUE EX, 1976, EXP NEUROL, V51, P536, DOI 10.1016/0014-4886(76)90179-5
   BEVAN S, 1976, NATURE, V260, P438, DOI 10.1038/260438a0
   COERS C, 1959, Acta Neurol Psychiatr Belg, V59, P539
   DAHLBAECK O, 1961, J PHYSIOL-LONDON, V156, P336, DOI 10.1113/jphysiol.1961.sp006679
   DANIELS MP, 1975, NATURE, V254, P339, DOI 10.1038/254339a0
   DESMEDT JE, 1958, NATURE, V182, P1673, DOI 10.1038/1821673a0
   ELMQVIST D, 1964, J PHYSIOL-LONDON, V174, P417, DOI 10.1113/jphysiol.1964.sp007495
   ELMQVIST D, 1965, J PHYSIOL-LONDON, V178, P505, DOI 10.1113/jphysiol.1965.sp007639
   ENGEL AG, 1977, MAYO CLIN PROC, V52, P267
   ENGEL AG, 1977, NEUROLOGY, V27, P307, DOI 10.1212/WNL.27.4.307
   ENGEL AG, 1976, ANN NY ACAD SCI, V274, P60, DOI 10.1111/j.1749-6632.1976.tb47676.x
   FAMBROUGH DM, 1973, SCIENCE, V182, P293, DOI 10.1126/science.182.4109.293
   FLETCHER P, 1975, J PHYSIOL-LONDON, V251, P131, DOI 10.1113/jphysiol.1975.sp011084
   FLOREY E, 1967, COMP BIOCHEM PHYSIOL, V20, P365, DOI 10.1016/0010-406X(67)90253-8
   FORRESTER T, 1966, J PHYSIOL-LONDON, V187, pP12
   FORRESTER T, 1967, THESIS U GLASGOW
   ITO Y, 1976, PROC R SOC SER B-BIO, V192, P475, DOI 10.1098/rspb.1976.0025
   KAMENSKAYA MA, 1975, ARCH NEUROL-CHICAGO, V32, P510, DOI 10.1001/archneur.1975.00490500030002
   KATZ B, 1977, PROC R SOC SER B-BIO, V196, P59, DOI 10.1098/rspb.1977.0029
   KRNJEVIC K, 1960, J PHYSIOL-LONDON, V153, P562, DOI 10.1113/jphysiol.1960.sp006555
   KRNJEVIC K, 1961, J PHYSIOL-LONDON, V155, P246, DOI 10.1113/jphysiol.1961.sp006625
   KRNJEVIC K, 1958, J PHYSIOL-LONDON, V140, P427
   KRNJEVIC K, 1959, J PHYSIOL-LONDON, V149, P1
   KUFFLER SW, 1975, J PHYSIOL-LONDON, V251, P465, DOI 10.1113/jphysiol.1975.sp011103
   LAMBERT EH, 1976, ANN NY ACAD SCI, V274, P300, DOI 10.1111/j.1749-6632.1976.tb47694.x
   LAMBERT EH, 1971, ANN NY ACAD SCI, V183, P183, DOI 10.1111/j.1749-6632.1971.tb30750.x
   LENNON VA, 1976, IMMUNOL COMMUN, V5, P323, DOI 10.3109/08820137609044283
   LENNON VA, 1975, J EXP MED, V141, P1365, DOI 10.1084/jem.141.6.1365
   LILEY AW, 1956, J PHYSIOL-LONDON, V134, P427, DOI 10.1113/jphysiol.1956.sp005655
   LINDSTROM JM, 1976, J EXP MED, V144, P726, DOI 10.1084/jem.144.3.726
   LINDSTROM JM, 1976, NEUROLOGY, V26, P1054, DOI 10.1212/WNL.26.11.1054
   MACINTOSH FC, 1950, METH MED RES, V3, P78
   MARTIN AR, 1966, PHYSIOL REV, V46, P51, DOI 10.1152/physrev.1966.46.1.51
   MITCHELL JF, 1963, J PHYSIOL-LONDON, V165, P117, DOI 10.1113/jphysiol.1963.sp007046
   MIYAMOTO MD, 1975, J PHYSIOL-LONDON, V250, P121, DOI 10.1113/jphysiol.1975.sp011045
   MURNAGHAN MF, 1958, NATURE, V182, P317, DOI 10.1038/182317a0
   POTTER LT, 1970, J PHYSIOL-LONDON, V206, P145, DOI 10.1113/jphysiol.1970.sp009003
   SAHASHI K, J NEUROPATHOL EXP NE
   SEYBOLD ME, 1976, ANN NY ACAD SCI, V274, P275, DOI 10.1111/j.1749-6632.1976.tb47692.x
   STRAUGHAN DW, 1960, BRIT J PHARM CHEMOTH, V15, P417, DOI 10.1111/j.1476-5381.1960.tb01266.x
NR 40
TC 6
Z9 6
U1 0
U2 1
PU WILEY
PI HOBOKEN
PA 111 RIVER ST, HOBOKEN 07030-5774, NJ USA
SN 0364-5134
EI 1531-8249
J9 ANN NEUROL
JI Ann. Neurol.
PY 1978
VL 4
IS 1
BP 67
EP 72
DI 10.1002/ana.410040113
PG 6
WC Clinical Neurology; Neurosciences
WE Science Citation Index Expanded (SCI-EXPANDED)
SC Neurosciences & Neurology
GA FG942
UT WOS:A1978FG94200012
PM 211931
DA 2022-10-25
ER

PT J
AU CAPE, CA
   ARBONA, NJ
AF CAPE, CA
   ARBONA, NJ
TI CORRELATION OF CLINICAL RESPONSE TO ACTH TREATMENT WITH ENDOCRINE STATUS
   IN MYASTHENIA-GRAVIS
SO SOUTHERN MEDICAL JOURNAL
LA English
DT Article
C1 UNIV TENNESSEE,COLL MED,DEPT NEUROL,MEMPHIS,TN.
CR CAPE CA, 1972, NEUROLOGY, V22, P1160, DOI 10.1212/WNL.22.11.1160
   CAPE CA, TO BE PUBLISHED
   NAMBA T, 1971, NEUROLOGY, V21, P1008, DOI 10.1212/WNL.21.10.1008
   WARMOLTS JR, 1972, NEW ENGL J MED, V286, P17, DOI 10.1056/NEJM197201062860104
NR 4
TC 0
Z9 0
U1 0
U2 0
PU SOUTHERN MEDICAL ASSN
PI BIRMINGHAM
PA 35 LAKESHORE DR PO BOX 190088, BIRMINGHAM, AL 35219
SN 0038-4348
J9 SOUTHERN MED J
JI South.Med.J.
PY 1973
VL 66
IS 9
BP 1011
EP 1013
DI 10.1097/00007611-197309000-00011
PG 3
WC Medicine, General & Internal
WE Science Citation Index Expanded (SCI-EXPANDED)
SC General & Internal Medicine
GA Q4958
UT WOS:A1973Q495800011
PM 4354772
DA 2022-10-25
ER

PT J
AU Catar, O
   Aube-Nathier, AC
   Nadaj-Pakleza, A
AF Catar, Oana
   Aube-Nathier, Anne-Catherine
   Nadaj-Pakleza, Aleksandra
TI Seronegative autoimmune myasthenia
SO M S-MEDECINE SCIENCES
LA French
DT Article
ID ACETYLCHOLINE-RECEPTOR; PROTEIN 4; TITIN-ANTIBODIES; GRAVIS;
   AUTOANTIBODIES; AGRIN; IGG
C1 [Catar, Oana; Aube-Nathier, Anne-Catherine; Nadaj-Pakleza, Aleksandra] CHU Angers, Ctr Reference Malad Neuromusculaires Atlantique O, FILNEMUS, Serv Neurol, Angers, France.
RP Nadaj-Pakleza, A (corresponding author), CHU Angers, Ctr Reference Malad Neuromusculaires Atlantique O, FILNEMUS, Serv Neurol, Angers, France.
EM alpakleza@chu-angers.fr
CR [Anonymous], 2015, MYASTH AUT
   Blaes F, 2000, ANN NEUROL, V47, P504, DOI 10.1002/1531-8249(200004)47:4<504::AID-ANA14>3.0.CO;2-Q
   BURGES J, 1994, MUSCLE NERVE, V17, P1393, DOI 10.1002/mus.880171208
   Cordts I, 2017, J NEUROL, V264, P1193, DOI 10.1007/s00415-017-8514-z
   Cruz PMR, 2015, JAMA NEUROL, V72, P642, DOI 10.1001/jamaneurol.2015.0203
   Devic P, 2014, EUR J NEUROL, V21, P130, DOI 10.1111/ene.12270
   Gallardo E, 2014, AUTOIMMUN REV, V13, P1003, DOI 10.1016/j.autrev.2014.08.039
   Garg N, 2016, MUSCLE NERVE, V54, P721, DOI 10.1002/mus.25085
   Gasperi C, 2014, NEUROLOGY, V82, P1976, DOI 10.1212/WNL.0000000000000478
   Guptill JT, 2011, MUSCLE NERVE, V44, P36, DOI 10.1002/mus.22006
   Higuchi O, 2011, ANN NEUROL, V69, P418, DOI 10.1002/ana.22312
   Huda S, 2017, NEUROL-NEUROIMMUNOL, V4, DOI 10.1212/NXI.0000000000000357
   Huda S, 2016, MUSCLE NERVE, V54, P1023, DOI 10.1002/mus.25154
   Katarzyna MZ, 2015, J NEUROL SCI, V348, P241, DOI 10.1016/j.jns.2014.12.015
   Leite MI, 2008, BRAIN, V131, P1940, DOI 10.1093/brain/awn092
   LINDSTROM JM, 1976, NEUROLOGY, V26, P1054, DOI 10.1212/WNL.26.11.1054
   Marino M, 2015, PLOS ONE, V10, DOI 10.1371/journal.pone.0135378
   Sanders Donald B., 1997, Neurology, V48, pS40
   Shen CY, 2013, J CLIN INVEST, V123, P5190, DOI 10.1172/JCI66039
   Stergiou C, 2016, J NEUROIMMUNOL, V292, P108, DOI 10.1016/j.jneuroim.2016.01.018
   Szczudlik P, 2014, ACTA NEUROL SCAND, V130, P229, DOI 10.1111/ane.12271
   Zhang B, 2014, PLOS ONE, V9, DOI 10.1371/journal.pone.0091816
NR 22
TC 0
Z9 1
U1 0
U2 3
PU EDP SCIENCES S A
PI LES ULIS CEDEX A
PA 17, AVE DU HOGGAR, PA COURTABOEUF, BP 112, F-91944 LES ULIS CEDEX A,
   FRANCE
SN 0767-0974
J9 M S-MED SCI
JI M S-Med. Sci.
PD NOV
PY 2017
VL 33
SI SI
BP 34
EP 38
DI 10.1051/medsci/201733s107
PG 5
WC Medicine, Research & Experimental
WE Science Citation Index Expanded (SCI-EXPANDED)
SC Research & Experimental Medicine
GA FM9CG
UT WOS:000415389700007
PM 29139384
OA Green Submitted, Bronze
DA 2022-10-25
ER

PT J
AU Hauser, RA
   Malek, AR
   Rosen, R
AF Hauser, RA
   Malek, AR
   Rosen, R
TI Successful treatment of a patient with severe refractory myasthenia
   gravis using mycophenolate mofetil
SO NEUROLOGY
LA English
DT Article
C1 Univ S Florida, Dept Neurol, Tampa, FL 33606 USA.
   Univ S Florida, Dept Pharmacol & Expt Therapeut, Tampa, FL 33606 USA.
   Univ S Florida, Dept Internal Med, Tampa, FL 33606 USA.
RP Hauser, RA (corresponding author), Univ S Florida, Dept Neurol, 4 Columbia Dr,Suite 410, Tampa, FL 33606 USA.
RI Hauser, Robert/I-5372-2012
CR Griesmacher A, 1997, CLIN CHEM, V43, P2312
   Simmons WD, 1997, DRUG SAFETY, V17, P75, DOI 10.2165/00002018-199717020-00001
NR 2
TC 52
Z9 54
U1 0
U2 0
PU LIPPINCOTT WILLIAMS & WILKINS
PI PHILADELPHIA
PA 227 EAST WASHINGTON SQ, PHILADELPHIA, PA 19106 USA
SN 0028-3878
J9 NEUROLOGY
JI Neurology
PD SEP
PY 1998
VL 51
IS 3
BP 912
EP 913
DI 10.1212/WNL.51.3.912-a
PG 2
WC Clinical Neurology
WE Science Citation Index Expanded (SCI-EXPANDED)
SC Neurosciences & Neurology
GA 119LR
UT WOS:000075898300061
PM 9748061
DA 2022-10-25
ER

PT J
AU NATH, A
   KERMAN, RH
   NOVAK, IS
   WOLINSKY, JS
AF NATH, A
   KERMAN, RH
   NOVAK, IS
   WOLINSKY, JS
TI IMMUNE STUDIES IN HUMAN-IMMUNODEFICIENCY-VIRUS INFECTION WITH
   MYASTHENIA-GRAVIS - A CASE-REPORT
SO NEUROLOGY
LA English
DT Article
C1 UNIV TEXAS, HLTH SCI CTR, DEPT NEUROL, POB 20708, HOUSTON, TX 77225 USA.
   UNIV TEXAS, HLTH SCI CTR, DEPT SURG, HOUSTON, TX 77225 USA.
CR BERRIH S, 1981, CLIN EXP IMMUNOL, V45, P1
   CREEMERS PC, 1988, AIDS RES HUM RETROV, V4, P269, DOI 10.1089/aid.1988.4.269
   DALAKAS MC, 1988, ANN NEUROL, V23, pS38, DOI 10.1002/ana.410230713
   DUVIC M, 1987, ARCH DERMATOL, V123, P1622, DOI 10.1001/archderm.123.12.1622
   FOX DA, 1984, J IMMUNOL, V133, P1250
   HOHLFELD R, 1987, ANN NY ACAD SCI, V505, P27
   Kiprov D, 1988, J Clin Apher, V4, P3, DOI 10.1002/jca.2920040103
   MORIMOTO C, 1987, NEW ENGL J MED, V316, P67, DOI 10.1056/NEJM198701083160202
   NATH A, 1989, J NEUROIMMUNOL, V22, P143, DOI 10.1016/0165-5728(89)90045-3
   OZTURK GE, 1987, J CLIN IMMUNOL, V7, P130, DOI 10.1007/BF00916007
   SACHS JA, 1979, CLIN NEUROIMMUNOLOGY, P42
   SANDERS ME, 1988, IMMUNOL TODAY, V9, P195, DOI 10.1016/0167-5699(88)91212-1
   SOLINGER AM, 1988, J CLIN IMMUNOL, V8, P32, DOI 10.1007/BF00915154
   STABILE C, 1985, P EUR DIAL TRANSPLAN, V22, P622
   WESSEL HB, 1987, PEDIATR NEUROL, V3, P238, DOI 10.1016/0887-8994(87)90027-0
   WINCHESTER R, 1987, ANN INTERN MED, V106, P19, DOI 10.7326/0003-4819-106-1-19
NR 16
TC 31
Z9 31
U1 0
U2 1
PU LIPPINCOTT WILLIAMS & WILKINS
PI PHILADELPHIA
PA TWO COMMERCE SQ, 2001 MARKET ST, PHILADELPHIA, PA 19103 USA
SN 0028-3878
EI 1526-632X
J9 NEUROLOGY
JI Neurology
PD APR
PY 1990
VL 40
IS 4
BP 581
EP 583
DI 10.1212/WNL.40.4.581
PG 3
WC Clinical Neurology
WE Science Citation Index Expanded (SCI-EXPANDED)
SC Neurosciences & Neurology
GA CX893
UT WOS:A1990CX89300003
PM 2138717
DA 2022-10-25
ER

PT J
AU PAPATESTAS, AE
   KARK, AE
   BRAMIS, J
   EISENKRAFT, J
   FAGERSTROM, R
   GENKINS, G
AF PAPATESTAS, AE
   KARK, AE
   BRAMIS, J
   EISENKRAFT, J
   FAGERSTROM, R
   GENKINS, G
TI THE IMMEDIATE POSTOPERATIVE COMPLICATIONS AND LONG-TERM EFFECTS OF
   THYMECTOMY IN MYASTHENIA-GRAVIS
SO ANNALS OF THE NEW YORK ACADEMY OF SCIENCES
LA English
DT Article
C1 MT SINAI MED CTR, DEPT SURG, NEW YORK, NY 10029 USA.
   MT SINAI MED CTR, DEPT MED, NEW YORK, NY 10029 USA.
   MT SINAI MED CTR, DEPT ANESTHESIOL, NEW YORK, NY 10029 USA.
   MT SINAI MED CTR, DEPT BIOMATH, NEW YORK, NY 10029 USA.
   UNIV ATHENS, SCH MED, ATHENS, GREECE.
   NORTHWICK PK HOSP, LONDON, ENGLAND.
RP PAPATESTAS, AE (corresponding author), MT SINAI MED CTR, MYASTHENIA GRAVIS CLIN, NEW YORK, NY 10029 USA.
CR BELLANTONE R, 1985, ANN CHIR, V39, P160
   DONNELLY RJ, 1984, ANN ROY COLL SURG, V66, P305
   GENKINS G, 1975, AM J MED, V58, P517, DOI 10.1016/0002-9343(75)90125-4
   PAPATESTAS AE, 1981, ANN NY ACAD SCI, V377, P766, DOI 10.1111/j.1749-6632.1981.tb33774.x
NR 4
TC 1
Z9 1
U1 0
U2 0
PU WILEY
PI HOBOKEN
PA 111 RIVER ST, HOBOKEN 07030-5774, NJ USA
SN 0077-8923
J9 ANN NY ACAD SCI
JI Ann.NY Acad.Sci.
PD AUG 29
PY 1987
VL 505
BP 894
EP 895
DI 10.1111/j.1749-6632.1987.tb51404.x
PG 2
WC Multidisciplinary Sciences
WE Science Citation Index Expanded (SCI-EXPANDED)
SC Science & Technology - Other Topics
GA R6891
UT WOS:A1987R689100127
DA 2022-10-25
ER

PT J
AU RUBIN, JW
   ELLISON, RG
   MOORE, HV
   PAI, GP
AF RUBIN, JW
   ELLISON, RG
   MOORE, HV
   PAI, GP
TI THYMECTOMY IN MYASTHENIA-GRAVIS - THE TIMING OF SURGERY AND SIGNIFICANCE
   OF THYMIC PATHOLOGY
SO AMERICAN SURGEON
LA English
DT Article
RP RUBIN, JW (corresponding author), MED COLL GEORGIA,THORAC & CARDIAC SURG SECT,AUGUSTA,GA 30912, USA.
CR APPEL SH, 1979, FED PROC, V38, P2381
   BUCKINGHAM JM, 1976, ANN SURG, V184, P453, DOI 10.1097/00000658-197610000-00008
   DRACHMAN DB, 1978, NEW ENGL J MED, V298, P186, DOI 10.1056/NEJM197801262980404
   DRACHMAN DB, 1978, NEW ENGL J MED, V298, P136, DOI 10.1056/NEJM197801192980305
   ELIAS SB, 1979, MED CLIN N AM, V63, P745, DOI 10.1016/S0025-7125(16)31672-8
   FAMBROUGH DM, 1973, SCIENCE, V182, P293, DOI 10.1126/science.182.4109.293
   FAULKNER SL, 1977, ANN THORAC SURG, V23, P348, DOI 10.1016/S0003-4975(10)64139-2
   GENKINS G, 1975, AM J MED, V58, P517, DOI 10.1016/0002-9343(75)90125-4
   HAVARD CWH, 1977, BRIT MED J, V4, P1008
   JARETZKI A, 1977, ANN THORAC SURG, V24, P120, DOI 10.1016/S0003-4975(10)63720-4
   JOSEPH BS, 1973, NEUROLOGY, V23, P109, DOI 10.1212/WNL.23.2.109
   KEYNES G, 1954, LANCET, V1, P6824
   Lindstrom J, 1979, Adv Immunol, V27, P1, DOI 10.1016/S0065-2776(08)60261-8
   NASTUK WL, 1960, P SOC EXP BIOL MED, V105, P177
   PAPATESTAS AE, 1976, ANN NY ACAD SCI, V274, P555, DOI 10.1111/j.1749-6632.1976.tb47715.x
   PAPATESTAS AE, 1971, AM J MED, V50, P465, DOI 10.1016/0002-9343(71)90336-6
   RUSSELL DS, 1953, J PATHOL BACTERIOL, V65, P279, DOI 10.1002/path.1700650202
   SIMPSON JA, 1958, BRAIN, V81, P112, DOI 10.1093/brain/81.1.112
   Simpson JA, 1960, SCOT MED J, V5, P419, DOI [DOI 10.1177/003693306000501001, 10.1177/003693306000501001]
   SMITHERS D W, 1959, J Fac Radiol, V10, P3, DOI 10.1016/S0368-2242(59)80003-8
   VANDERGE.HW, 1966, LANCET, V1, P57
NR 21
TC 2
Z9 2
U1 0
U2 0
PU SOUTHEASTERN SURGICAL CONGRESS
PI ATLANTA
PA 1776 PEACHTREE RD, NW., SUITE 410N, ATLANTA, GA 30309-2352
SN 0003-1348
J9 AM SURGEON
JI Am. Surg.
PY 1981
VL 47
IS 4
BP 152
EP 156
PG 5
WC Surgery
WE Science Citation Index Expanded (SCI-EXPANDED)
SC Surgery
GA LM613
UT WOS:A1981LM61300002
PM 7224364
DA 2022-10-25
ER

PT J
AU Vela, DLL
   Arcaute, HD
   Salazar, FD
AF Lankenau Vela, D. L.
   Decanini Arcaute, H.
   De la Garza Salazar, F.
TI Paraneoplastic myasthenia gravis associated with Merkel cell carcinoma
SO HONG KONG JOURNAL OF DERMATOLOGY & VENEREOLOGY
LA English
DT Article
DE Merkel cell carcinoma; myasthenia gravis; paraneoplastic neurological
   syndrome
AB Background: Merkel cell carcinoma (MCC) is an unusual primary neuroendocrine cutaneous carcinoma which may rarely may be associated with neurological paraneoplastic syndromes. Nevertheless, the coexistence of myasthenia gravis (MG) with MCC has not been previously reported. History: A 74-year-old man presented with dysphagia, tetraparesis, horizontal diplopia and right palpebral ptosis. MG was diagnosed and treatment with piridostigmine and IV immunoglobulin was given, leading to a partial response. Two weeks later, there was rapid growth of a painless left suprapatellar nodule which was compatible with MCC. Conclusion: Merkel cell carcinoma may rarely present as refractory MG. Tumour excision may be necessary for resolution of the syndrome.
C1 [Lankenau Vela, D. L.; De la Garza Salazar, F.] Hosp Christus Muguerza Alta Especialidad, Dept Internal Med, Residencial San Agustin, San Pedro Garza, Mexico.
   [Decanini Arcaute, H.] Hosp Christus Muguerza Alta Especialidad, Dept Pathol, Residencial San Agustin, San Pedro Garza, Mexico.
RP Salazar, FD (corresponding author), Hosp Christus Muguerza Alta Especialidad, Monteblanco 605, Residencial San Agustin, San Pedro Garza, Mexico.
CR Afanasiev OK, 2013, CLIN CANCER RES, V19, P5351, DOI 10.1158/1078-0432.CCR-13-0035
   Iyer JG, 2016, J AM ACAD DERMATOL, V75, P541, DOI 10.1016/j.jaad.2016.04.040
   Jia R, 2018, MEDICINE, V97, DOI 10.1097/MD.0000000000010976
   Lemasson G, 2012, J EUR ACAD DERMATOL, V26, DOI 10.1111/j.1468-3083.2011.04132.x
   Marcoval J, 2018, ACTAS DERMO-SIFILOGR, V109, P752, DOI 10.1016/j.ad.2018.01.006
   Sauer CM, 2017, CRIT REV ONCOL HEMAT, V116, P99, DOI 10.1016/j.critrevonc.2017.05.009
   Schrama D, 2012, CURR OPIN ONCOL, V24, P141, DOI 10.1097/CCO.0b013e32834fc9fe
   Sharobeam A, 2017, CASE REP ONCOL, V10, P764, DOI 10.1159/000479731
   Siau RTK, 2014, J PLAST RECONSTR AES, V67, pE162, DOI 10.1016/j.bjps.2014.03.014
   van Veenendaal LM, 2018, J SURG ONCOL, V117, P1768, DOI 10.1002/jso.25090
   Vandeven N, 2018, CLIN CANCER RES, V24, P963, DOI 10.1158/1078-0432.CCR-17-1678
   zur Hausen A, 2013, CANCER RES, V73, P4982, DOI 10.1158/0008-5472.CAN-13-0616
NR 12
TC 0
Z9 0
U1 0
U2 1
PU MEDCOM LTD
PI CHAI WAN
PA ROOM 504-5, CHEUNG TAT CENTRE, 18 CHEUNG LEE ST, CHAI WAN, HONG KONG
   00000, PEOPLES R CHINA
SN 1814-7453
J9 HONG KONG J DERMATOL
JI Hong Kong J. Dermatol. Venereol.
PD FAL
PY 2019
VL 27
IS 3
BP 131
EP 135
PG 5
WC Dermatology
WE Science Citation Index Expanded (SCI-EXPANDED)
SC Dermatology
GA JG9EF
UT WOS:000492378900005
DA 2022-10-25
ER

PT S
AU Keesey, J
AF Keesey, J
BE Richman, DP
TI A treatment algorithm for autoimmune myasthenia in adults
SO MYASTHENIA GRAVIS AND RELATED DISEASES: DISORDERS OF THE NEUROMUSCULAR
   JUNCTION
SE Annals of the New York Academy of Sciences
LA English
DT Article; Proceedings Paper
CT 9th International Conference on Myasthenia Gravis and Related Disorders
CY MAY 07-10, 1997
CL SANTA MONICA, CA
SP New York Acad Sci, Myasthenia Gravis Fdn Amer Inc, Calif Chapter, Natl Inst Neurol Disorders & Stroke, Bayer Corp, Pharm Div, ICN Pharm, Jerome Fdn, Olsten Hlth Serv, Ultracare Home Hlth, Alpha Therapeut Serv, Broadway Fed Saving & Loan Assoc, Home Savings Bank Amer, Long Beach Branch, Ironworkers Local 433, Los Angeles, Calif, La Jolla Pharm Co, Merrill Lynch Pierce Fenner & Smith, Myasthenia Fdn Amer Inc, Orange Cty Auxiliary, Calif Chapter, San Gabriel Valley Auxiliary, Calif Chapter, Wellcome Trust
ID GRAVIS; THYMOMA; AZATHIOPRINE; THYMECTOMY; DIAGNOSIS; 1990S
C1 Univ Calif Los Angeles, Sch Med, Dept Neurol, Los Angeles, CA 90095 USA.
RP Keesey, J (corresponding author), Univ Calif Los Angeles, Sch Med, Dept Neurol, Los Angeles, CA 90095 USA.
CR ARSURA E, 1985, ARCH NEUROL-CHICAGO, V42, P1149, DOI 10.1001/archneur.1985.04060110031011
   BATRA P, 1987, AM J ROENTGENOL, V148, P515, DOI 10.2214/ajr.148.3.515
   GARCIA CA, 1993, DECISION MAKING ADUL, P328
   GOLDMAN AJ, 1975, NEUROLOGY, V25, P1021, DOI 10.1212/WNL.25.11.1021
   Jablecki CK, 1996, MUSCLE NERVE, V19, P1626, DOI 10.1002/(SICI)1097-4598(199612)19:12<1626::AID-MUS18>3.0.CO;2-P
   KEESEY J, 1980, NEUROLOGY, V30, P233, DOI 10.1212/WNL.30.3.233
   LANSKA DJ, 1991, NEUROLOGY, V41, P520
   Lennon V, 1994, HDB MYASTHENIA GRAVI, P149
   Masaoka A, 1996, ANN THORAC SURG, V62, P853, DOI 10.1016/S0003-4975(96)00376-1
   MENDELL J, 1994, ADV NEUROIMMUNOL, V1, P9
   MERTENS HG, 1981, ANN NY ACAD SCI, V377, P691, DOI 10.1111/j.1749-6632.1981.tb33767.x
   MILLER RG, 1991, NEUROLOGY, V41, P923, DOI 10.1212/WNL.41.6.923
   MOORTHY G, 1989, NEUROLOGY, V39, P1150, DOI 10.1212/WNL.39.9.1150
   Newsom-Davis J, 1981, Clin Exp Neurol, V18, P14
   Palmieri G, 1997, NEW ENGL J MED, V336, P263, DOI 10.1056/NEJM199701233360405
   PASCUZZI RM, 1984, ANN NEUROL, V15, P291, DOI 10.1002/ana.410150316
   PEREZ MC, 1981, NEUROLOGY, V31, P32, DOI 10.1212/WNL.31.1.32
   PHILLIPS LH, 1990, SEMIN NEUROL, V10, P62, DOI 10.1055/s-2008-1041255
   Seybold ME, 1995, NEUROLOGIST, V1, P345
   SIMPSON JF, 1966, ACTA NEUROL SCAND, VS 42, P7
   TINDALL RSA, 1987, NEW ENGL J MED, V316, P719, DOI 10.1056/NEJM198703193161205
   TOYKA KV, 1990, CURRENT THERAPY NEUR, V3, P385
   WITTE AS, 1986, NEUROLOGY, V36, P1533, DOI 10.1212/WNL.36.11.1533
NR 23
TC 16
Z9 17
U1 0
U2 2
PU NEW YORK ACAD SCIENCES
PI NEW YORK
PA 2 EAST 63RD ST, NEW YORK, NY 10021 USA
SN 0077-8923
BN 1-57331-119-7
J9 ANN NY ACAD SCI
JI Ann.NY Acad.Sci.
PY 1998
VL 841
BP 753
EP 768
DI 10.1111/j.1749-6632.1998.tb11014.x
PG 16
WC Multidisciplinary Sciences; Clinical Neurology; Neurosciences
WE Conference Proceedings Citation Index - Science (CPCI-S); Science Citation Index Expanded (SCI-EXPANDED)
SC Science & Technology - Other Topics; Neurosciences & Neurology
GA BL26B
UT WOS:000074924900111
PM 9668326
DA 2022-10-25
ER

PT J
AU Mineo, TC
   Biancari, F
   DAndrea, V
AF Mineo, TC
   Biancari, F
   DAndrea, V
TI Myasthenia gravis, psychiatric disturbances, idiopathic thrombocytopenic
   purpura, and lichen planus associated with cervical thymoma
SO JOURNAL OF THORACIC AND CARDIOVASCULAR SURGERY
LA English
DT Article
RP Mineo, TC (corresponding author), UNIV ROMA TOR VERGATA,DEPT THORAC SURG,I-00173 ROME,ITALY.
RI Biancari, Fausto/A-1039-2008; D'ANDREA, VITO/I-4399-2019
OI Biancari, Fausto/0000-0001-5028-8186; D'ANDREA, VITO/0000-0001-5709-2530
CR GIBSON LE, 1987, ACTA DERM-VENEREOL, V67, P351
   JARETZKI A, 1988, J THORAC CARDIOV SUR, V96, P711
   LEVASSEUR P, 1988, REV MAL RESPIR, V5, P173
   MONDEN Y, 1986, ANN THORAC SURG, V41, P189, DOI 10.1016/S0003-4975(10)62667-7
   YAMASHITA H, 1983, ACTA PATHOL JAPON, V33, P189
NR 5
TC 12
Z9 12
U1 0
U2 0
PU MOSBY-YEAR BOOK INC
PI ST LOUIS
PA 11830 WESTLINE INDUSTRIAL DR, ST LOUIS, MO 63146-3318
SN 0022-5223
J9 J THORAC CARDIOV SUR
JI J. Thorac. Cardiovasc. Surg.
PD FEB
PY 1996
VL 111
IS 2
BP 486
EP 487
DI 10.1016/S0022-5223(96)70461-0
PG 2
WC Cardiac & Cardiovascular Systems; Respiratory System; Surgery
WE Science Citation Index Expanded (SCI-EXPANDED)
SC Cardiovascular System & Cardiology; Respiratory System; Surgery
GA TV532
UT WOS:A1996TV53200037
PM 8583825
OA Green Published, Bronze
DA 2022-10-25
ER

PT J
AU LEFVERT, AK
AF LEFVERT, AK
TI THE START OF AN AUTOIMMUNE-DISEASE - IDIOTYPIC NETWORK DURING EARLY
   PROGRESSION OF MYASTHENIA-GRAVIS
SO ANNALES DE L INSTITUT PASTEUR-IMMUNOLOGY
LA English
DT Article
RP LEFVERT, AK (corresponding author), KAROLINSKA INST,DEPT MED,S-10401 STOCKHOLM 60,SWEDEN.
CR ABDOU NI, 1981, J CLIN INVEST, V67, P1297, DOI 10.1172/JCI110158
   ASPLIN CM, 1982, J PEDIATR-US, V101, P398, DOI 10.1016/S0022-3476(82)80067-X
   BONA CA, 1984, FUNDAMENTAL IMMUNOLO, P577
   CERNY J, 1984, IMMUNOL TODAY, V5, P61, DOI 10.1016/0167-5699(84)90165-8
   CLEVELAND WL, 1983, NATURE, V305, P56, DOI 10.1038/305056a0
   Colvin R B, 1985, Concepts Immunopathol, V1, P133
   Doniach D, 1981, CLIN IMMUNOLOGY UPDA, V2, P95
   DRACHMAN DB, 1981, ANN NEV NEUROSCI, V4, P95
   DWYER DS, 1983, NATURE, V301, P611, DOI 10.1038/301611a0
   ENG H, 1987, PROTIDES BIOL FLUIDS, V35, P185
   GALFRE G, 1977, NATURE, V266, P550, DOI 10.1038/266550a0
   GORSUCH AN, 1981, LANCET, V2, P1363
   JERNE NK, 1974, ANN INST PASTEUR IMM, VC125, P373
   Lefvert A K, 1986, Concepts Immunopathol, V3, P285
   LEFVERT AK, 1982, EUR J IMMUNOL, V12, P790, DOI 10.1002/eji.1830120917
   LEFVERT AK, 1986, SCAND J IMMUNOL, V23, P655, DOI 10.1111/j.1365-3083.1986.tb02001.x
   LEFVERT AK, 1984, SCAND J IMMUNOL, V19, P485, DOI 10.1111/j.1365-3083.1984.tb00958.x
   LEFVERT AK, 1978, SCAND J IMMUNOL, V8, P525
   LEFVERT AK, 1981, SCAND J IMMUNOL, V13, P493, DOI 10.1111/j.1365-3083.1981.tb00161.x
   LEFVERT AK, 1987, SCAND J IMMUNOL, V25, P265, DOI 10.1111/j.1365-3083.1987.tb01072.x
   LEFVERT AK, 1984, ACTA NEUROL SCAND, V69, P204
   LEFVERT AK, 1987, SCAND J IMMUNOL, V26, P573, DOI 10.1111/j.1365-3083.1987.tb02291.x
   LEFVERT AK, 1988, IN PRESS ELICIDATION
   LEFVERT AK, 1982, 5TH INT C NEUR DIS M
   LEFVERT AK, 1988, ANN NY ACAD SCI, V505, P825
   LINDSTROM JM, 1981, METHOD ENZYMOL, V74, P433
   OOSTERHUIS HJG, 1964, J NEUROL SCI, V1, P512, DOI 10.1016/0022-510X(64)90171-6
   OUDIN J, 1971, P NATL ACAD SCI USA, V68, P2616, DOI 10.1073/pnas.68.10.2616
   SCHWARTZ M, 1978, NATURE, V273, P543, DOI 10.1038/273543a0
   SMITH CIE, 1983, NEW ENGL J MED, V309, P1565, DOI 10.1056/NEJM198312223092508
   SOUAN ML, 1986, NEUROSCI LETT, V64, P23, DOI 10.1016/0304-3940(86)90657-9
   STROSBERG AD, 1983, SPRINGER SEMIN IMMUN, V6, P67, DOI 10.1007/BF01857367
   TEUBER J, 1981, IMMUNOBIOLOGY, V160, P120
   THORBECKE GJ, 1984, IMMUNOL TODAY, V5, P92, DOI 10.1016/0167-5699(84)90039-2
   WASSERMANN NH, 1982, P NATL ACAD SCI-BIOL, V79, P4810, DOI 10.1073/pnas.79.15.4810
NR 35
TC 13
Z9 14
U1 0
U2 0
PU EDITIONS SCIENTIFIQUES ELSEVIER
PI PARIS CEDEX 15
PA 141 RUE JAVEL, 75747 PARIS CEDEX 15, FRANCE
SN 0300-4910
J9 ANN INST PASTEUR IMM
PD NOV-DEC
PY 1988
VL 139
IS 6
BP 633
EP 643
DI 10.1016/0769-2625(88)90052-9
PG 11
WC Immunology
WE Science Citation Index Expanded (SCI-EXPANDED)
SC Immunology
GA R3214
UT WOS:A1988R321400005
PM 3264703
DA 2022-10-25
ER

PT J
AU CHAUPLANNAZ, G
   BADY, B
   BRUDON, F
AF CHAUPLANNAZ, G
   BADY, B
   BRUDON, F
TI A RE-EVALUATION OF REPETITIVE NERVE-STIMULATION TESTS IN THE ASSESSMENT
   OF MYASTHENIA-GRAVIS
SO LYON MEDICAL
LA French
DT Article
RP CHAUPLANNAZ, G (corresponding author), HOP NEUROL,SERV ELECTROMYOG,F-69394 LYON 3,FRANCE.
NR 0
TC 2
Z9 2
U1 0
U2 0
PU LYON MEDICAL
PI LYONS
PA EDITIONS MEDIPHARLY 12 RUE DE LA BARRE, 69002 LYONS, FRANCE
SN 0024-7790
J9 LYON MED
PY 1984
VL 252
IS 17
BP 291
EP 293
PG 3
WC Medicine, General & Internal
WE Science Citation Index Expanded (SCI-EXPANDED)
SC General & Internal Medicine
GA TU073
UT WOS:A1984TU07300019
DA 2022-10-25
ER

PT J
AU WATTERS, MR
AF WATTERS, MR
TI NEGATIVE ANTISTRIATE MUSCLE ANTIBODY-TITERS IN MALIGNANT THYMOMA
   ASSOCIATED WITH MYASTHENIA-GRAVIS - CASE-REPORT
SO MILITARY MEDICINE
LA English
DT Article
RP WATTERS, MR (corresponding author), LANDSTUHL ARMY REG MED CTR,DEPT MED,NEUROL SERV,APO,NEW YORK,NY 09180, USA.
NR 0
TC 1
Z9 1
U1 0
U2 0
PU ASSN MILITARY SURG US
PI BETHESDA
PA 9320 OLD GEORGETOWN RD, BETHESDA, MD 20814
SN 0026-4075
J9 MIL MED
JI Milit. Med.
PY 1983
VL 148
IS 2
BP 145
EP 147
PG 3
WC Medicine, General & Internal
WE Science Citation Index Expanded (SCI-EXPANDED)
SC General & Internal Medicine
GA QE347
UT WOS:A1983QE34700010
PM 6405314
DA 2022-10-25
ER

PT J
AU APOSTOLSKI, S
   DAMJANOVIC, M
   VIDAKOVIC, A
   LAZICLAVRNIC, D
   GOSPAVIC, J
   ISAKOVIC, K
AF APOSTOLSKI, S
   DAMJANOVIC, M
   VIDAKOVIC, A
   LAZICLAVRNIC, D
   GOSPAVIC, J
   ISAKOVIC, K
TI PROLIFERATIVE RESPONSE OF LYMPHOCYTES OF PATIENTS WITH MYASTHENIA-GRAVIS
   - MODULATORY ROLE OF ACETYLCHOLINE-RECEPTOR
SO PERIODICUM BIOLOGORUM
LA English
DT Article
C1 IMMUNOL RES CTR, YU-11221 BELGRADE, YUGOSLAVIA.
RP APOSTOLSKI, S (corresponding author), UCC, DEPT NEUROL, DR SUBOTICA 6, YU-11000 BELGRADE, YUGOSLAVIA.
CR LINDSTROM JM, 1976, NEUROLOGY, V26, P1054, DOI 10.1212/WNL.26.11.1054
   MORRELL RM, 1979, PLASMAPHERESIS IMMUN, P97
   RICHMAN DP, 1981, ANN NY ACAD SCI, V377, P427, DOI 10.1111/j.1749-6632.1981.tb33750.x
   VINCENT A, 1987, ANN NY ACAD SCI, V505, P106, DOI 10.1111/j.1749-6632.1987.tb51286.x
NR 4
TC 0
Z9 0
U1 0
U2 0
PU PERIODICUM BIOLOGORUM
PI ZAGREB
PA HRVATSKO PRIRODOSLOVNO DRUSTVO ILICA 16/111, 41000 ZAGREB, CROATIA
SN 0031-5362
J9 PERIOD BIOL
JI Period. Biol.
PD JUN
PY 1990
VL 92
IS 1
BP 99
EP 100
PG 2
WC Biology
WE Science Citation Index Expanded (SCI-EXPANDED)
SC Life Sciences & Biomedicine - Other Topics
GA DQ597
UT WOS:A1990DQ59700056
DA 2022-10-25
ER

PT J
AU VELLODI, C
   TALLIS, RC
AF VELLODI, C
   TALLIS, RC
TI AN UNUSUAL CASE OF MYASTHENIA-GRAVIS IN AN ELDERLY PATIENT WITH SEVERE
   MUSCULAR-ATROPHY
SO GERONTOLOGY
LA English
DT Article
C1 HOPE HOSP,DEPT GERIATR MED,MANCHESTER,ENGLAND.
RP VELLODI, C (corresponding author), ROYAL LIVERPOOL HOSP,DEPT GERIATR MED,PRESCOT ST,LIVERPOOL L69 3BX,ENGLAND.
CR COHEN MS, 1981, ANN NY ACAD SCI, V377, P670, DOI 10.1111/j.1749-6632.1981.tb33765.x
   EVOLI A, 1983, J AM GERIATR SOC, V31, P352, DOI 10.1111/j.1532-5415.1983.tb05746.x
   FENICHEL G, 1966, ANN NY ACAD SCI, V135, P60, DOI 10.1111/j.1749-6632.1966.tb45463.x
   GROB D, 1981, ANN NY ACAD SCI, V377, P652, DOI 10.1111/j.1749-6632.1981.tb33764.x
   OOSTERHUIS H, 1973, J NEUROL NEUROSUR PS, V36, P244, DOI 10.1136/jnnp.36.2.244
   OOSTERHUIS HJ, 1981, ANN NY ACAD SCI, V377, P678, DOI 10.1111/j.1749-6632.1981.tb33766.x
   OOSTERHUIS HJG, 1984, MYASTHENIA GRAVIS, P27
   SCADDING GK, 1981, BMJ-BRIT MED J, V283, P1008, DOI 10.1136/bmj.283.6298.1008
NR 8
TC 0
Z9 0
U1 0
U2 0
PU KARGER
PI BASEL
PA ALLSCHWILERSTRASSE 10, CH-4009 BASEL, SWITZERLAND
SN 0304-324X
J9 GERONTOLOGY
JI Gerontology
PD JUL-AUG
PY 1988
VL 34
IS 4
BP 209
EP 211
DI 10.1159/000212955
PG 3
WC Geriatrics & Gerontology
WE Science Citation Index Expanded (SCI-EXPANDED)
SC Geriatrics & Gerontology
GA P4956
UT WOS:A1988P495600009
PM 3181772
DA 2022-10-25
ER

PT J
AU MULLER, KMI
   ANDERSSON, LC
AF MULLER, KMI
   ANDERSSON, LC
TI ANTIBODIES AGAINST HUMAN NEURO-BLASTOMA CELLS IN THE SERA OF PATIENTS
   WITH MYASTHENIA-GRAVIS
SO JOURNAL OF NEUROIMMUNOLOGY
LA English
DT Article
C1 UNIV HELSINKI,DEPT PATHOL 3,SF-00290 HELSINKI 29,FINLAND.
   UNIV HELSINKI,TRANSPLANTAT LAB,SF-00290 HELSINKI 29,FINLAND.
RP MULLER, KMI (corresponding author), UNIV HELSINKI,DEPT NEUROL,HAARTMANINKATU 4,SF-00290 HELSINKI 29,FINLAND.
FU NCI NIH HHS [R0I CA 26294-01A1] Funding Source: Medline; NATIONAL CANCER
   INSTITUTE [R01CA026294] Funding Source: NIH RePORTER
CR AKESON R, 1977, J IMMUNOL, V118, P1995
   APPEL SH, 1975, NEW ENGL J MED, V293, P760, DOI 10.1056/NEJM197510092931508
   APPEL SH, 1979, PLASMAPHERESIS IMMUN, P52
   BIEDLER JL, 1973, CANCER RES, V33, P2643
   BIEDLER JL, 1978, CANCER RES, V38, P3751
   COMPSTON DAS, 1980, BRAIN, V103, P579, DOI 10.1093/brain/103.3.579
   DORVAL G, 1975, J IMMUNOL METHODS, V7, P237, DOI 10.1016/0022-1759(75)90021-6
   DRACHMAN DB, 1982, NEW ENGL J MED, V307, P769, DOI 10.1056/NEJM198209233071301
   DRACHMAN DB, 1981, ANNU REV NEUROSCI, V4, P195, DOI 10.1146/annurev.ne.04.030181.001211
   ENGEL AG, 1982, CIBA F SYMP, V90, P197
   HUDGSON P, 1983, J NEUROL SCI, V59, P37, DOI 10.1016/0022-510X(83)90079-5
   HUNTER WM, 1962, NATURE, V194, P495, DOI 10.1038/194495a0
   KOTT E, 1973, NEUROLOGY, V23, P745, DOI 10.1212/WNL.23.7.745
   LAMPSON LA, 1983, J IMMUNOL, V130, P2471
   LEFVERT AK, 1977, LANCET, V2, P351
   LIMBURG PC, 1983, J NEUROL SCI, V58, P357, DOI 10.1016/0022-510X(83)90095-3
   LINDSTROM JM, 1976, NEUROLOGY, V26, P1054, DOI 10.1212/WNL.26.11.1054
   McCann J, 1982, JAMA, V247, P1237
   MILLER RG, 1981, MUSCLE NERVE, V4, P225
   MULLER K, 1982, ACTA NEUROL SCAND, V65, P144
   NEWSOMDAVIS J, 1982, CIBA F SYMP, V90, P225
   OLDSTONE MBA, 1976, LANCET, V2, P169
   PAPAZIAN O, 1976, NEUROLOGY, V26, P311, DOI 10.1212/WNL.26.4.311
   PATRICK J, 1973, SCIENCE, V180, P871, DOI 10.1126/science.180.4088.871
   ROSES AD, 1981, NEUROLOGY, V31, P220, DOI 10.1212/WNL.31.2.220
   SAGAR HJ, 1980, J NEUROL NEUROSUR PS, V43, P967, DOI 10.1136/jnnp.43.11.967
   TOYKA KV, 1977, NEW ENGL J MED, V296, P125, DOI 10.1056/NEJM197701202960301
   TRONCONI BC, 1981, NEUROLOGY, V31, P1440, DOI 10.1212/WNL.31.11.1440
   TZARTOS SJ, 1982, P NATL ACAD SCI-BIOL, V79, P188, DOI 10.1073/pnas.79.1.188
   WEINER HL, 1982, ANN NEUROL, V11, P437, DOI 10.1002/ana.410110502
NR 30
TC 8
Z9 8
U1 0
U2 0
PU ELSEVIER SCIENCE BV
PI AMSTERDAM
PA PO BOX 211, 1000 AE AMSTERDAM, NETHERLANDS
SN 0165-5728
J9 J NEUROIMMUNOL
JI J. Neuroimmunol.
PY 1984
VL 7
IS 2-3
BP 97
EP 105
DI 10.1016/S0165-5728(84)80010-7
PG 9
WC Immunology; Neurosciences
WE Science Citation Index Expanded (SCI-EXPANDED)
SC Immunology; Neurosciences & Neurology
GA ABF18
UT WOS:A1984ABF1800004
PM 6210305
DA 2022-10-25
ER

PT J
AU SHIBUYA, N
   MORI, K
   NAKAZAWA, Y
AF SHIBUYA, N
   MORI, K
   NAKAZAWA, Y
TI SERUM FACTOR BLOCKS NEUROMUSCULAR-TRANSMISSION IN MYASTHENIA-GRAVIS -
   ELECTROPHYSIOLOGIC STUDY WITH INTRACELLULAR MICRO-ELECTRODES
SO NEUROLOGY
LA English
DT Article
RP SHIBUYA, N (corresponding author), NATL KAWATANA HOSP,DEPT NEUROL,NAGASAKI 85936,JAPAN.
CR AHARONOV A, 1975, LANCET, V2, P340
   ALBUQUERQUE EX, 1976, ANN NY ACAD SCI, V274, P475, DOI 10.1111/j.1749-6632.1976.tb47709.x
   ALMON RR, 1974, SCIENCE, V186, P55, DOI 10.1126/science.186.4158.55
   APPEL SH, 1975, NEW ENGL J MED, V293, P760, DOI 10.1056/NEJM197510092931508
   BENDER AN, 1975, LANCET, V1, P607
   BEVAN S, 1977, NATURE, V267, P263, DOI 10.1038/267263a0
   ENGEL AG, 1977, MAYO CLIN PROC, V52, P267
   ENGEL AG, 1976, DURANGO S
   FAMBROUGH DM, 1973, SCIENCE, V182, P293, DOI 10.1126/science.182.4109.293
   GREEN DPL, 1975, PROC R SOC SER B-BIO, V189, P57, DOI 10.1098/rspb.1975.0041
   ITO Y, 1974, PROC R SOC SER B-BIO, V187, P235, DOI 10.1098/rspb.1974.0072
   KAO I, 1977, SCIENCE, V196, P527, DOI 10.1126/science.850793
   KATZ B, 1957, J PHYSIOL-LONDON, V137, P267, DOI 10.1113/jphysiol.1957.sp005811
   LINDSTROM JM, 1976, ANN NY ACAD SCI, V274, P254, DOI 10.1111/j.1749-6632.1976.tb47691.x
   LINDSTROM JM, 1976, J EXP MED, V144, P739, DOI 10.1084/jem.144.3.739
   LINDSTROM JM, 1976, NEUROLOGY, V26, P1054, DOI 10.1212/WNL.26.11.1054
   MITTAG T, 1976, NEW ENGL J MED, V294, P691, DOI 10.1056/NEJM197603252941303
   PATRICK J, 1973, SCIENCE, V180, P871, DOI 10.1126/science.180.4088.871
   TOYKA KV, 1975, SCIENCE, V190, P397, DOI 10.1126/science.1179220
   TOYKA KV, 1977, NEW ENGL J MED, V296, P125, DOI 10.1056/NEJM197701202960301
NR 20
TC 25
Z9 25
U1 0
U2 0
PU LIPPINCOTT-RAVEN PUBL
PI PHILADELPHIA
PA 227 EAST WASHINGTON SQ, PHILADELPHIA, PA 19106
SN 0028-3878
J9 NEUROLOGY
JI Neurology
PY 1978
VL 28
IS 8
BP 804
EP 811
DI 10.1212/WNL.28.8.804
PG 8
WC Clinical Neurology
WE Science Citation Index Expanded (SCI-EXPANDED)
SC Neurosciences & Neurology
GA FL897
UT WOS:A1978FL89700011
PM 210423
DA 2022-10-25
ER

PT J
AU FAURE, A
   GATTEGNO, L
   MODIGLIANI, E
   SEBAOUN, J
   EYQUEM, A
   CORNILLOT, P
AF FAURE, A
   GATTEGNO, L
   MODIGLIANI, E
   SEBAOUN, J
   EYQUEM, A
   CORNILLOT, P
TI ANTIBODIES AGAINST MYOID THYMIC CELLS AND STRIATED-MUSCLE, AND
   MONOCLONAL GAMMAPATHY IN MYASTHENIA-GRAVIS
SO BIOMEDICINE
LA English
DT Article
C1 CTR NATL TRANSF SANGUINE,PARIS,FRANCE.
   HOP FRANCO MUSULMAN,SERV MED,UER EXPTL,LAB BIOCHIM,BOBIGNY,FRANCE.
   INST PASTEUR,SERV IMMUNOHEMATOL & IMMUNOPATHOL,PARIS,FRANCE.
CR ADNER MM, 1966, ANN NY ACAD SCI, V35, P356
   BACH JF, 1971, P NATL ACAD SCI USA, V68, P2734, DOI 10.1073/pnas.68.11.2734
   BRAUNSTEINER H, 1966, SCHWEIZ MED WOSCHENS, V98, P1188
   BULLOCK WW, 1972, EUR J IMMUNOL, V2, P514, DOI 10.1002/eji.1830020609
   BULLOCK WW, 1974, TRANSPLANT REV-DENMA, V18, P3
   CLAUVEL JP, 1971, NOUV REV FR HEMATOL, V11, P677
   CUATRECA.P, 1968, P NATL ACAD SCI USA, V61, P636, DOI 10.1073/pnas.61.2.636
   EYQUEM A, 1959, DIAGNOSTIC BIOLOGIQU
   FAURE A, 1972, J IMMUNOLOGIQUES TOU
   FELDMANN M, 1972, J EXP MED, V135, P1049, DOI 10.1084/jem.135.5.1049
   FINE J, 1968, TECHNIQUE ELECTROPHO
   LOWRY OH, 1951, J BIOL CHEM, V193, P265
   MARFARLIN DE, 1968, J IMMUNOL, V101, P104
   MITCHELL GF, 1971, PROGR IMMUNOL, V1, P323
   MODIGLIANI E, 1973, Annales de Medecine Interne, V124, P193
   MOZES E, 1969, ISRAEL J MED SCI, V5, P267
   NAMBA T, 1967, J LAB CLIN MED, V70, P258
   NAMBA T, 1967, ARCH NEUROL-CHICAGO, V17, P637, DOI 10.1001/archneur.1967.00470300079013
   OUCHTERLONY O, PROG ALLERGY, V5, P1
   PATRICK J, 1973, SCIENCE, V180, P871, DOI 10.1126/science.180.4088.871
   PETERSON EA, 1956, J AM CHEM SOC, V78, P751, DOI 10.1021/ja01585a016
   ROWLAND LP, 1969, AM J MED, V46, P559
   SCHEIDEGGER JJ, 1955, INT ARCH ALLER A IMM, V7, P103, DOI 10.1159/000228215
   STRAUSS AJL, 1965, ANN NY ACAD SCI, V124, P744, DOI 10.1111/j.1749-6632.1965.tb18999.x
   STRAUSS AJL, 1960, P SOC EXP BIOL MED, V105, P184
   TURIAF J, 1970, ANN MED INT, V121, P858
NR 26
TC 9
Z9 9
U1 0
U2 0
PU MASSON EDITEUR
PI PARIS 06
PA 120 BLVD SAINT-GERMAIN, 75280 PARIS 06, FRANCE
SN 0300-0893
J9 BIOMEDICINE
PY 1975
VL 23
IS 6
BP 241
EP 245
PG 5
WC Engineering, Biomedical; Medicine, Research & Experimental
WE Science Citation Index Expanded (SCI-EXPANDED)
SC Engineering; Research & Experimental Medicine
GA AT786
UT WOS:A1975AT78600011
PM 813790
DA 2022-10-25
ER

PT J
AU HOKKANEN, E
   ANTTILA, P
   VAPAATAL.H
AF HOKKANEN, E
   ANTTILA, P
   VAPAATAL.H
TI POSSIBLE ROLE OF CYCLIC AMP IN NEUROMUSCULAR TRANSMISSION AND IN
   TREATMENT OF MYASTHENIA-GRAVIS
SO ACTA NEUROLOGICA SCANDINAVICA
LA English
DT Article
NR 0
TC 4
Z9 4
U1 0
U2 0
PU MUNKSGAARD INT PUBL LTD
PI COPENHAGEN
PA 35 NORRE SOGADE, PO BOX 2148, DK-1016 COPENHAGEN, DENMARK
SN 0001-6314
J9 ACTA NEUROL SCAND
JI Acta Neurol. Scand.
PY 1972
VL 48
SU 51
BP 375
EP &
PG 0
WC Clinical Neurology
WE Science Citation Index Expanded (SCI-EXPANDED)
SC Neurosciences & Neurology
GA N5061
UT WOS:A1972N506100038
DA 2022-10-25
ER

PT J
AU Qureshi, MM
   Kokash, F
   Sainz, JG
   Aly, F
AF Qureshi, M. Muddasir
   Kokash, Fares
   Sainz, Jorge G.
   Aly, Fatima
TI Acute Respiratory Failure in a 2-year-old Girl
SO PEDIATRIC ANNALS
LA English
DT Article
ID MYASTHENIA-GRAVIS; ANTIBODIES; CHILDREN
C1 [Qureshi, M. Muddasir] Univ Med Ctr El Paso, Dept Pediat, El Paso, TX 79905 USA.
   [Kokash, Fares] Univ Texas SW Med Ctr Dallas, Dallas, TX 75390 USA.
   [Sainz, Jorge G.] Univ Med Ctr El Paso, Pediat Intens Care Unit, El Paso, TX 79905 USA.
   [Aly, Fatima] Univ Med Ctr, El Paso, TX USA.
RP Qureshi, MM (corresponding author), Univ Med Ctr El Paso, Dept Pediat, 4800 Alberta Ave, El Paso, TX 79905 USA.
EM muddasir.qureshi@ttuhsc.edu
CR ANDREWS PI, 1993, NEUROLOGY, V43, P977, DOI 10.1212/WNL.43.5.977
   Ashraf VV, 2006, ACTA NEUROL SCAND, V114, P119, DOI 10.1111/j.1600-0404.2006.00646.x
   Bedlack Richard S, 2002, J Clin Neuromuscul Dis, V4, P40, DOI 10.1097/00131402-200209000-00009
   Chiang LM, 2009, MUSCLE NERVE, V39, P423, DOI 10.1002/mus.21195
   COHEN MS, 1981, ANN NY ACAD SCI, V377, P670, DOI 10.1111/j.1749-6632.1981.tb33765.x
   Evoli A, 2003, BRAIN, V126, P2304, DOI 10.1093/brain/awg223
   Filho J, 2002, MYASTHENIA GRAVIS RE, P223
   Heldal AT, 2009, NEUROLOGY, V73, P150, DOI 10.1212/WNL.0b013e3181ad53c2
   Kaminski H, 2002, MYASTHENIA GRAVIS RE, P197
   Mayer SA, 1997, NEUROLOGY, V48, P70
   Mayer Stephan A., 1997, Neurology, V48, pS70
   OSSERMAN KE, 1971, MT SINAI J MED, V38, P497
   Qureshi AI, 2004, MED SCI MONITOR, V10, pCR684
   RODRIGUEZ M, 1983, ANN NEUROL, V13, P504, DOI 10.1002/ana.410130506
   Vincent A, 2006, NEURON, V52, P123, DOI 10.1016/j.neuron.2006.09.024
NR 15
TC 0
Z9 0
U1 0
U2 0
PU SLACK INC
PI THOROFARE
PA 6900 GROVE RD, THOROFARE, NJ 08086 USA
SN 0090-4481
EI 1938-2359
J9 PEDIATR ANN
JI Pediatr. Ann.
PD NOV
PY 2010
VL 39
IS 11
BP 693
EP 696
DI 10.3928/00904481-20101024-04
PG 4
WC Pediatrics
WE Science Citation Index Expanded (SCI-EXPANDED)
SC Pediatrics
GA 737EB
UT WOS:000288550600003
PM 21053825
DA 2022-10-25
ER

PT J
AU GRODY, WW
   JOBST, S
   KEESEY, J
   HERRMANN, C
   NAEIM, F
AF GRODY, WW
   JOBST, S
   KEESEY, J
   HERRMANN, C
   NAEIM, F
TI PATHOLOGICAL EVALUATION OF THYMIC HYPERPLASIA IN MYASTHENIA-GRAVIS AND
   LAMBERT-EATON MYASTHENIC SYNDROME
SO ARCHIVES OF PATHOLOGY & LABORATORY MEDICINE
LA English
DT Article
C1 UNIV CALIF LOS ANGELES,SCH MED,DEPT NEUROL,LOS ANGELES,CA 90024.
RP GRODY, WW (corresponding author), UNIV CALIF LOS ANGELES,SCH MED,DEPT PATHOL,LOS ANGELES,CA 90024, USA.
CR ALPERT LI, 1971, ARCH PATHOL, V91, P55
   Blalock A, 1944, J THORAC SURG, V13, P316
   BUCKINGHAM JM, 1976, ANN SURG, V184, P453, DOI 10.1097/00000658-197610000-00008
   BURNET FM, 1965, J PATHOL BACTERIOL, V89, P263, DOI 10.1002/path.1700890127
   BURNET FM, 1962, AUSTRALAS ANN MED, V11, P79, DOI 10.1111/imj.1962.11.2.79
   CASTLEMAN B, 1966, ANN NY ACAD SCI, V135, P496, DOI 10.1111/j.1749-6632.1966.tb45497.x
   CASTLEMAN B, 1949, MEDICINE, V28, P27, DOI 10.1097/00005792-194902000-00002
   Dau, 1979, PLASMAPHERESIS IMMUN, P124
   DRACHMAN DB, 1978, NEW ENGL J MED, V298, P136, DOI 10.1056/NEJM197801192980305
   EMERYK B, 1976, J NEUROL, V211, P155, DOI 10.1007/BF00313359
   HENSON RA, 1965, BRAIN, V88, P11, DOI 10.1093/brain/88.1.11
   LEONG ASY, 1976, EUR NEUROL, V14, P53, DOI 10.1159/000114726
   LEVINE GD, 1978, HUM PATHOL, V9, P495, DOI 10.1016/S0046-8177(78)80131-2
   MACKAY IR, 1968, AUSTRALAS ANN MED, V17, P1
   MATTILA S, 1979, PLASMAPHERESIS IMMUN, P137
   MIDDLETON G, 1967, AUST J EXP BIOL MED, V45, P189, DOI 10.1038/icb.1967.14
   OKABE H, 1966, ACTA PATHOL JAPON, V16, P109
   PERLO VP, 1971, ANN NY ACAD SCI, V183, P308, DOI 10.1111/j.1749-6632.1971.tb30761.x
   REINGLASS JL, 1973, NEUROLOGY, V23, P69, DOI 10.1212/WNL.23.1.69
   ROSAI J, 1981, ACKERMANS SURGICAL P, pA86
   SAMBROOK MA, 1976, J NEUROL NEUROSUR PS, V39, P38, DOI 10.1136/jnnp.39.1.38
   SEYBOLD ME, 1971, ARCH NEUROL-CHICAGO, V25, P385, DOI 10.1001/archneur.1971.00490050019001
   SMITH SM, 1981, AM J CLIN PATHOL, V76, P657
   TAMAOKI N, 1971, Keio Journal of Medicine, V20, P57
   TAMAOKI N, 1981, MYASTHENIA GRAVIS, P269
   VETTERS JM, 1974, J NEUROL NEUROSUR PS, V37, P1139, DOI 10.1136/jnnp.37.10.1139
   VETTERS JM, 1973, J CLIN PATHOL, V26, P583, DOI 10.1136/jcp.26.8.583
NR 27
TC 9
Z9 9
U1 0
U2 0
PU COLLEGE AMER PATHOLOGISTS
PI NORTHFIELD
PA C/O KIMBERLY GACKI, 325 WAUKEGAN RD, NORTHFIELD, IL 60093-2750
SN 0003-9985
J9 ARCH PATHOL LAB MED
JI Arch. Pathol. Lab. Med.
PD SEP
PY 1986
VL 110
IS 9
BP 843
EP 846
PG 4
WC Medical Laboratory Technology; Medicine, Research & Experimental;
   Pathology
WE Science Citation Index Expanded (SCI-EXPANDED)
SC Medical Laboratory Technology; Research & Experimental Medicine;
   Pathology
GA D9238
UT WOS:A1986D923800022
PM 3755894
DA 2022-10-25
ER

PT J
AU ARIZONO, N
   TAKEOKA, O
   HASEGAWA, M
   YONEZAWA, T
   YAMAGUCHI, K
AF ARIZONO, N
   TAKEOKA, O
   HASEGAWA, M
   YONEZAWA, T
   YAMAGUCHI, K
TI ULTRASTRUCTURAL-STUDY OF NEUROMUSCULAR-JUNCTIONS IN EXPERIMENTAL
   AUTOIMMUNE MYASTHENIA-GRAVIS (EAMG) IN RABBITS
SO ACTA PATHOLOGICA JAPONICA
LA English
DT Article
C1 KYOTO PREFECTURAL UNIV MED, DEPT PATHOL INTERNAL MED, KYOTO 602, JAPAN.
RP ARIZONO, N (corresponding author), SHIGA UNIV MED SCI, DEPT PATHOL, OTSU, SHIGA 52021, JAPAN.
CR ARIZONO N, 1984, ACTA PATHOL JAPON, V34, P1243
   ARIZONO N, 1983, ACTA PATHOL JAPON, V33, P507
   BERGMAN RA, 1971, ANN NY ACAD SCI, V183, P88, DOI 10.1111/j.1749-6632.1971.tb30744.x
   DUXSON MJ, 1982, J NEUROCYTOL, V11, P395, DOI 10.1007/BF01257985
   ELDEFRAWI ME, 1973, ARCH BIOCHEM BIOPHYS, V159, P362, DOI 10.1016/0003-9861(73)90462-1
   ENGEL AG, 1979, NEUROLOGY, V29, P179, DOI 10.1212/WNL.29.2.179
   ENGEL AG, 1977, MAYO CLIN PROC, V52, P267
   ENGEL AG, 1971, ANN NY ACAD SCI, V183, P46, DOI 10.1111/j.1749-6632.1971.tb30741.x
   ENGEL AG, 1976, ANN NY ACAD SCI, V274, P60, DOI 10.1111/j.1749-6632.1976.tb47676.x
   GIACOBINI G, 1973, P NATL ACAD SCI USA, V70, P1708, DOI 10.1073/pnas.70.6.1708
   LINDSTROM JM, 1976, ANN NY ACAD SCI, V274, P254, DOI 10.1111/j.1749-6632.1976.tb47691.x
   LINDSTROM JM, 1976, J EXP MED, V144, P739, DOI 10.1084/jem.144.3.739
   PATRICK J, 1973, SCIENCE, V180, P871, DOI 10.1126/science.180.4088.871
   SAHASHI K, 1978, J NEUROPATH EXP NEUR, V37, P212, DOI 10.1097/00005072-197803000-00008
   SAHASHI K, 1980, J NEUROPATH EXP NEUR, V39, P160, DOI 10.1097/00005072-198003000-00005
   SRIHARI T, 1978, J NEUROCYTOL, V7, P529, DOI 10.1007/BF01260887
   UENO S, 1981, MYASTHENIA GRAVIS PA, P93
   WOOLF AL, 1966, ANN NY ACAD SCI, V135, P35, DOI 10.1111/j.1749-6632.1966.tb45461.x
   YONEZAWA T, 1981, MYASTHENIA GRAVIS, P105
   ZACKS SI, 1962, J NEUROPATH EXP NEUR, V21, P335, DOI 10.1097/00005072-196207000-00001
NR 20
TC 0
Z9 0
U1 0
U2 0
PU BLACKWELL PUBLISHING ASIA
PI CARLTON
PA 54 UNIVERSITY ST, P O BOX 378, CARLTON, VICTORIA 3053, AUSTRALIA
SN 0001-6632
J9 ACTA PATHOL JAPON
PY 1985
VL 35
IS 3
BP 621
EP 629
PG 9
WC Pathology
WE Science Citation Index Expanded (SCI-EXPANDED)
SC Pathology
GA AML44
UT WOS:A1985AML4400008
PM 4036600
DA 2022-10-25
ER

PT J
AU CATANZARITE, VA
   MCHARGUE, AM
   SANDBERG, EC
   DYSON, DC
AF CATANZARITE, VA
   MCHARGUE, AM
   SANDBERG, EC
   DYSON, DC
TI RESPIRATORY ARREST DURING THERAPY FOR PREMATURE LABOR IN A PATIENT WITH
   MYASTHENIA-GRAVIS
SO OBSTETRICS AND GYNECOLOGY
LA English
DT Article
C1 SANTA CLARA VALLEY MED CTR,DEPT OBSTET & GYNECOL,SAN JOSE,CA 95128.
   STANFORD UNIV,MED CTR,SCH MED,DEPT OBSTET & GYNECOL,STANFORD,CA 94305.
CR ADAMS RD, 1981, PRINCIPLES NEUROLOGY, P985
   BRUMNER NG, 1976, ANN NY ACAD SCI, V274, P577
   CHAMBERS DC, 1967, OBSTET GYNECOL, V29, P597
   COHEN BA, 1976, OBSTET GYNECOL, V48, pS35
   DELCASTILLO J, 1954, J PHYSIOL-LONDON, V124, P370, DOI 10.1113/jphysiol.1954.sp005114
   FRASER D, 1963, P R SOC MED, V56, P369
   GENKINS G, 1976, ANN NY ACAD SCI, V183, P369
   JENKINS RB, 1972, LANCET, V1, P765
   LISAK RP, 1983, HOSP PRACT, V18, P101
   MANN JD, 1976, ANN NY ACAD SCI, V274, P608, DOI 10.1111/j.1749-6632.1976.tb47719.x
   MCNALL P, 1968, AM J OBSTET GYNECOL, V92, P518
   MILLER JJ, 1968, LOUISIANA STATE MED, V120, P231
   NORRIS FH, 1964, NEUROLOGY, V14, P869, DOI 10.1212/WNL.14.9.869
   PLAUCHE WC, 1979, AM J OBSTET GYNECOL, V135, P691, DOI 10.1016/S0002-9378(16)32998-2
   ROLBIN SH, 1978, ANESTH ANALG, V57, P441
   Walker MB, 1934, LANCET, V1, P1200
NR 16
TC 13
Z9 13
U1 0
U2 0
PU ELSEVIER SCIENCE INC
PI NEW YORK
PA 655 AVENUE OF THE AMERICAS, NEW YORK, NY 10010
SN 0029-7844
J9 OBSTET GYNECOL
JI Obstet. Gynecol.
PY 1984
VL 64
IS 6
BP 819
EP 822
PG 4
WC Obstetrics & Gynecology
WE Science Citation Index Expanded (SCI-EXPANDED)
SC Obstetrics & Gynecology
GA TU491
UT WOS:A1984TU49100016
PM 6504426
DA 2022-10-25
ER

PT J
AU BERMAN, PW
   PATRICK, J
   HEINEMANN, S
   KLIER, FG
   STEINBACH, JH
AF BERMAN, PW
   PATRICK, J
   HEINEMANN, S
   KLIER, FG
   STEINBACH, JH
TI FACTORS AFFECTING THE SUSCEPTIBILITY OF DIFFERENT STRAINS OF MICE TO
   EXPERIMENTAL MYASTHENIA-GRAVIS
SO ANNALS OF THE NEW YORK ACADEMY OF SCIENCES
LA English
DT Article
RP BERMAN, PW (corresponding author), SALK INST BIOL STUDIES,NEUROBIOL LAB,SAN DIEGO,CA 92138, USA.
FU NATIONAL INSTITUTE OF NEUROLOGICAL DISORDERS AND STROKE [R01NS011549,
   R01NS013546] Funding Source: NIH RePORTER; NINDS NIH HHS [NS13546,
   NS11549] Funding Source: Medline
CR APPEL SH, 1977, P NATL ACAD SCI USA, V74, P2130, DOI 10.1073/pnas.74.5.2130
   APPEL SH, 1979, PLASMAPHERESIS IMMUN, P52
   AUGUSTIN AA, 1979, EUR J IMMUNOL, V9, P665, DOI 10.1002/eji.1830090903
   BARTFELD D, 1978, P NATL ACAD SCI USA, V75, P4006, DOI 10.1073/pnas.75.8.4006
   BENACERRAF B, 1978, IMMUNOL REV, V38, P70, DOI 10.1111/j.1600-065X.1978.tb00385.x
   BERG DK, 1975, J PHYSIOL-LONDON, V252, P771, DOI 10.1113/jphysiol.1975.sp011169
   BERMAN PW, 1980, J EXP MED, V151, P204, DOI 10.1084/jem.151.1.204
   BERMAN PW, 1980, J EXP MED, V152, P507, DOI 10.1084/jem.152.3.507
   CHRISTADOSS P, 1979, J IMMUNOL, V123, P2540
   DAWKINS RL, 1978, HISTOCOMPATIBILITY T, P224
   DRACHMAN DB, 1978, NEW ENGL J MED, V298, P186, DOI 10.1056/NEJM197801262980404
   DRACHMAN DB, 1978, NEW ENGL J MED, V298, P136, DOI 10.1056/NEJM197801192980305
   EICHMANN K, 1975, IMMUNOGENETICS, V2, P491, DOI 10.1007/BF01572318
   ENGEL AG, 1977, NEUROLOGY, V27, P307, DOI 10.1212/WNL.27.4.307
   ENGEL AG, 1976, ANN NY ACAD SCI, V274, P60, DOI 10.1111/j.1749-6632.1976.tb47676.x
   FAIRD NR, 1978, TISSUE ANTIGENS, V12, P205
   FAMBROUGH DM, 1979, PHYSIOL REV, V59, P165, DOI 10.1152/physrev.1979.59.1.165
   FUCHS S, 1976, NATURE, V263, P329, DOI 10.1038/263329a0
   FULPIUS BW, 1976, ANN NY ACAD SCI, V274, P116, DOI 10.1111/j.1749-6632.1976.tb47680.x
   GREEN DPL, 1975, PROC R SOC SER B-BIO, V189, P57, DOI 10.1098/rspb.1975.0041
   HEILBRONN E, 1979, PLASMAPHERESIS IMMUN, P92
   HEINEMANN S, 1977, P NATL ACAD SCI USA, V74, P3090, DOI 10.1073/pnas.74.7.3090
   HEINEMANN S, 1978, NATURE, V274, P65, DOI 10.1038/274065a0
   HERTZENBERG LA, 1978, HDB EXPT IMMUNOLOGY, V1
   JULIUS MH, 1979, EUR J IMMUNOL, V9, P671, DOI 10.1002/eji.1830090904
   KAO I, 1977, SCIENCE, V196, P527, DOI 10.1126/science.850793
   KLIEN J, 1975, BIOL MOUSE HISTOCOMP
   LEFVERT AK, 1978, J NEUROL NEUROSUR PS, V41, P394, DOI 10.1136/jnnp.41.5.394
   LIEBERMAN R, 1978, SPRINGER SEMIN IMMUN, V1, P7, DOI 10.1007/BF00198644
   Lindstrom J, 1979, Adv Immunol, V27, P1, DOI 10.1016/S0065-2776(08)60261-8
   MASTERS CL, 1977, AM J MED, V63, P689, DOI 10.1016/0002-9343(77)90153-X
   MEO T, 1980, P NATL ACAD SCI-BIOL, V77, P550, DOI 10.1073/pnas.77.1.550
   NAKAO Y, 1980, LANCET, V1, P677
   PATRICK J, 1973, SCIENCE, V180, P871, DOI 10.1126/science.180.4088.871
   PATRICK J, 1973, P NATL ACAD SCI USA, V70, P3334, DOI 10.1073/pnas.70.12.3334
   PATRICK J, 1980, CELL SURFACE NEURONA, P157
   REINESS CG, 1978, NATURE, V274, P68, DOI 10.1038/274068a0
   RIBLET R, 1975, EUR J IMMUNOL, V5, P778, DOI 10.1002/eji.1830051110
   SANTA T, 1972, NEUROLOGY, V22, P71, DOI 10.1212/WNL.22.1.71
   SEYBOLD ME, 1979, PLASMAPHERESIS IMMUN, P307
   Shreffler D C, 1975, Adv Immunol, V20, P125, DOI 10.1016/S0065-2776(08)60208-4
   Snell GD, 1976, HISTOCOMPATIBILITY
   STANLEY EF, 1978, SCIENCE, V200, P1285, DOI 10.1126/science.663610
   TSUJIHATA M, 1979, NEUROLOGY, V29, P654, DOI 10.1212/WNL.29.5.654
   Vincent A, 1979, Adv Cytopharmacol, V3, P269
   VINCENT A, 1980, PHYSIOL REV, V60, P756, DOI 10.1152/physrev.1980.60.3.756
   WEIGERT M, 1975, IMMUNOGENETICS, V1, P511
   WEINBERG CB, 1979, P NATL ACAD SCI USA, V76, P504, DOI 10.1073/pnas.76.1.504
NR 48
TC 21
Z9 21
U1 0
U2 0
PU NEW YORK ACAD SCIENCES
PI NEW YORK
PA 2 E 63RD ST, NEW YORK, NY 10021
SN 0077-8923
J9 ANN NY ACAD SCI
JI Ann.NY Acad.Sci.
PY 1981
VL 377
IS DEC
BP 237
EP 257
DI 10.1111/j.1749-6632.1981.tb33736.x
PG 21
WC Multidisciplinary Sciences
WE Science Citation Index Expanded (SCI-EXPANDED)
SC Science & Technology - Other Topics
GA NE127
UT WOS:A1981NE12700017
PM 6951476
DA 2022-10-25
ER

PT J
AU WILLCOX, N
   THOMAS, JA
   GRANGER, S
   NEWSOMDAVIS, J
   JANOSSY, G
AF WILLCOX, N
   THOMAS, JA
   GRANGER, S
   NEWSOMDAVIS, J
   JANOSSY, G
TI IMMUNOPATHOLOGICAL STUDIES ON LYMPHOCYTE SUB-POPULATIONS INVOLVED IN
   AUTOANTIBODY PRODUCTION IN MYASTHENIA-GRAVIS
SO ANNALS OF THE NEW YORK ACADEMY OF SCIENCES
LA English
DT Article
C1 ROYAL FREE HOSP,DEPT IMMUNOL,LONDON NW3 2QG,ENGLAND.
RP WILLCOX, N (corresponding author), ROYAL FREE HOSP,DEPT NEUROL,LONDON NW3 2QG,ENGLAND.
NR 0
TC 3
Z9 3
U1 0
U2 0
PU NEW YORK ACAD SCIENCES
PI NEW YORK
PA 2 E 63RD ST, NEW YORK, NY 10021
SN 0077-8923
J9 ANN NY ACAD SCI
JI Ann.NY Acad.Sci.
PY 1981
VL 377
IS DEC
BP 898
EP 898
DI 10.1111/j.1749-6632.1981.tb33822.x
PG 1
WC Multidisciplinary Sciences
WE Science Citation Index Expanded (SCI-EXPANDED)
SC Science & Technology - Other Topics
GA NE127
UT WOS:A1981NE12700103
DA 2022-10-25
ER

PT J
AU WIJERMANS, P
   OOSTERHUIS, HJGH
   ASTALDI, GCB
   SCHELLEKENS, PTA
   ASTALDI, A
AF WIJERMANS, P
   OOSTERHUIS, HJGH
   ASTALDI, GCB
   SCHELLEKENS, PTA
   ASTALDI, A
TI THYMUS-DEPENDENT SERUM FACTOR IN NON-THYMECTOMIZED AND THYMECTOMIZED
   PATIENTS WITH MYASTHENIA-GRAVIS
SO CLINICAL IMMUNOLOGY AND IMMUNOPATHOLOGY
LA English
DT Article
C1 UNIV AMSTERDAM,EXPTL & CLIN IMMUNOL LAB,AMSTERDAM 1004,NETHERLANDS.
   UNIV GRONINGEN HOSP,DEPT NEUROL,GRONINGEN,NETHERLANDS.
RP WIJERMANS, P (corresponding author), NETHERLANDS RED CROSS,BLOOD TRANSFUS SERV,CENT LAB,AMSTERDAM,NETHERLANDS.
CR ALLISON AC, 1971, LANCET, V2, P1401
   ASTALDI A, 1976, NATURE, V260, P713, DOI 10.1038/260713a0
   ASTALDI A, 1977, J IMMUNOL, V119, P1106
   ASTALDI GCB, 1977, EUR J IMMUNOL, V7, P836, DOI 10.1002/eji.1830071203
   ASTALDI GCB, 1980, CELL IMMUNOL, V49, P202, DOI 10.1016/0008-8749(80)90070-2
   BACH JF, 1972, LANCET, V2, P1056
   BLOOM W, 1974, TXB HISTOLOGY, P417
   CASTLEMAN B, 1966, ANN NY ACAD SCI, V135, P496, DOI 10.1111/j.1749-6632.1966.tb45497.x
   DARDENNE M, 1974, IMMUNOLOGY, V27, P299
   DRACKMAN DB, 1978, N ENGL J MED, V1, P186
   DRACKMAN DB, 1978, N ENGL J MED, V1, P136
   FELTKAMP TEW, 1975, STUDIES NEUROMUSCULA, P174
   GILMAN AG, 1970, P NATL ACAD SCI USA, V67, P305, DOI 10.1073/pnas.67.1.305
   Gilmour JR, 1941, J PATHOL BACTERIOL, V52, P213, DOI 10.1002/path.1700520207
   GOLDSTEI.G, 1969, CLIN EXP IMMUNOL, V4, P181
   GOLDSTEI.G, 1968, LANCET, V2, P119
   GOLDSTEIN AL, 1976, ANN NY ACAD SCI, V274, P390, DOI 10.1111/j.1749-6632.1976.tb47700.x
   GOLDSTEIN G, 1966, LANCET, V2, P1164
   GOLDSTEIN G, 1975, LANCET, V2, P256
   HOROWITZ S, 1977, SCIENCE, V197, P999, DOI 10.1126/science.302032
   JOSEPH BS, 1973, NEUROLOGY, V23, P109, DOI 10.1212/WNL.23.2.109
   KIRKPATRICK CH, 1978, CLIN EXP IMMUNOL, V34, P311
   KRUISBEEK AM, 1978, CELL IMMUNOL, V35, P134, DOI 10.1016/0008-8749(78)90133-8
   MORETTA L, 1977, J EXP MED, V146, P184, DOI 10.1084/jem.146.1.184
   OOSTERHUIS HJG, 1977, MYASTHENIA GRAVIS, P237
   OOSTERHUIS HJG, 1974, EXCERPTA MEDICA  360, P517
   OSSERMAN KE, 1971, MT SINAI J MED, V38, P497
   PERLO VP, 1971, ANN NY ACAD SCI, V183, P308, DOI 10.1111/j.1749-6632.1971.tb30761.x
   PERLO VP, 1975, NEUROLOGY, V25, P294, DOI 10.1212/WNL.25.3.294
   PIANTELLI M, 1979, CLIN EXP IMMUNOL, V36, P85
   SONDAGTSCHROOTS WR, CLIN EXP IMMUNOL
   TALAL N, 1975, ANN NY ACAD SCI, V249, P438, DOI 10.1111/j.1749-6632.1975.tb29092.x
   TWOMEY JJ, 1979, AM J MED, V66, P639, DOI 10.1016/0002-9343(79)91175-6
   TWOMEY JJ, 1977, P NATL ACAD SCI USA, V74, P2541, DOI 10.1073/pnas.74.6.2541
NR 34
TC 6
Z9 6
U1 0
U2 0
PU ACADEMIC PRESS INC JNL-COMP SUBSCRIPTIONS
PI SAN DIEGO
PA 525 B ST, STE 1900, SAN DIEGO, CA 92101-4495
SN 0090-1229
J9 CLIN IMMUNOL IMMUNOP
JI Clin. Immunol. Immunopathol.
PY 1980
VL 16
IS 1
BP 11
EP 18
DI 10.1016/0090-1229(80)90161-0
PG 8
WC Immunology; Pathology
WE Science Citation Index Expanded (SCI-EXPANDED)
SC Immunology; Pathology
GA JP820
UT WOS:A1980JP82000002
PM 7189700
DA 2022-10-25
ER

PT J
AU HEILBRONN, E
   MATTSSON, C
   STALBERG, E
AF HEILBRONN, E
   MATTSSON, C
   STALBERG, E
TI BACTERIA NECESSARY TO PRODUCE EXPERIMENTAL AUTOIMMUNE MYASTHENIA-GRAVIS
   IN ACETYLCHOLINE RECEPTOR-IMMUNIZED RABBITS
SO NATURE
LA English
DT Article
C1 NATL DEF RES INST,BIOCHEM SECT,S-17204 SUNDBYBERG 4,SWEDEN.
   ACAD HOSP UPPSALA,DEPT CLIN NEUROPHYSIOL,S-75014 UPPSALA,SWEDEN.
CR HEILBRONN E, 1976, ANN NY ACAD SCI, V274, P337, DOI 10.1111/j.1749-6632.1976.tb47696.x
   HEILBRONN E, 1974, J NEUROCHEM, V22, P315, DOI 10.1111/j.1471-4159.1974.tb11597.x
   HEILBRONN E, MOTOR INNERVATION MU
   HEILBRONNER E, 1975, J NEUROL SCI, V24, P59, DOI 10.1016/0022-510X(75)90008-8
   LENNON VA, 1976, ANN NY ACAD SCI, V274
   THORNELL LE, IN PRESS
NR 6
TC 1
Z9 1
U1 0
U2 0
PU MACMILLAN MAGAZINES LTD
PI LONDON
PA PORTERS SOUTH, 4 CRINAN ST, LONDON, ENGLAND N1 9XW
SN 0028-0836
J9 NATURE
JI Nature
PY 1976
VL 262
IS 5568
BP 509
EP 509
DI 10.1038/262509a0
PG 1
WC Multidisciplinary Sciences
WE Science Citation Index Expanded (SCI-EXPANDED)
SC Science & Technology - Other Topics
GA BZ682
UT WOS:A1976BZ68200051
PM 958407
OA Bronze
DA 2022-10-25
ER

PT J
AU KORNFELD, P
   WOLF, RL
   SAMUELS, AJ
   OSSERMAN, KE
AF KORNFELD, P
   WOLF, RL
   SAMUELS, AJ
   OSSERMAN, KE
TI EFFECT OF CHRONIC PYRIDOSTIGMINE ADMINISTRATION ON PYRIDOSTIGMINE-C-14
   METABOLISM IN MYASTHENIA GRAVIS
SO NEUROLOGY
LA English
DT Article
CR KORNFELD P, 1970, NEUROLOGY, V20, P634, DOI 10.1212/WNL.20.7.634
   KORNFELD P, 1969, 5 P INT C PHARM, V2, P240
   PERLO VP, 1966, NEUROLOGY MINNEAP, V16, P43
   SOMANI S M, 1970, Federation Proceedings, V29, P678
NR 4
TC 18
Z9 18
U1 0
U2 0
PU LIPPINCOTT WILLIAMS & WILKINS
PI PHILADELPHIA
PA 227 EAST WASHINGTON SQ, PHILADELPHIA, PA 19106
SN 0028-3878
J9 NEUROLOGY
JI Neurology
PY 1971
VL 21
IS 5
BP 550
EP &
DI 10.1212/WNL.21.5.550
PG 0
WC Clinical Neurology
WE Science Citation Index Expanded (SCI-EXPANDED)
SC Neurosciences & Neurology
GA J2452
UT WOS:A1971J245200010
PM 5104099
DA 2022-10-25
ER

PT J
AU Jimenez-Alonso, J
   Omar, M
   Lopez-Nevot, MA
   Perez-Alvarez, F
   Toribio, M
   Hidalgo, C
   Sabio, JM
AF Jimenez-Alonso, J
   Omar, M
   Lopez-Nevot, MA
   Perez-Alvarez, F
   Toribio, M
   Hidalgo, C
   Sabio, JM
TI CD5+B cells and uveitis
SO ANNALS OF THE RHEUMATIC DISEASES
LA English
DT Article
ID AUTOIMMUNE MYASTHENIA-GRAVIS; CD5(+) B-CELLS; LYMPHOCYTES; ANTIGEN
C1 Hosp Univ Virgen Nieves, Syst Autoimmune Dis Unit, Serv Internal Med, Granada 18012, Spain.
RP Jimenez-Alonso, J (corresponding author), Hosp Univ Virgen Nieves, Syst Autoimmune Dis Unit, Serv Internal Med, 9th Floor,Avda Fuerzas Armadas 2, Granada 18012, Spain.
OI Lopez Nevot, Miguel Angel/0000-0002-3465-6062
CR Gyarmati J, 1999, AUTOIMMUNITY, V30, P63, DOI 10.3109/08916939908994762
   Herranz MT, 1997, DIABETES CARE, V20, P1797, DOI 10.2337/diacare.20.11.1797
   Jimenez-Alonso J, 2002, ANN RHEUM DIS, V61, P471, DOI 10.1136/ard.61.5.471
   Lee KW, 1999, J KOREAN MED SCI, V14, P75, DOI 10.3346/jkms.1999.14.1.75
   LIVERSIDGE J, 1993, AUTOIMMUNITY, V15, P257, DOI 10.3109/08916939309115747
   Marin MTH, 1997, MED CLIN-BARCELONA, V109, P786
   MIZUTANI H, 1991, BRIT J HAEMATOL, V78, P474, DOI 10.1111/j.1365-2141.1991.tb04475.x
   Porakishvili N, 2001, SCAND J IMMUNOL, V54, P30, DOI 10.1046/j.1365-3083.2001.00950.x
   Poulaki V, 2001, EXP EYE RES, V72, P623, DOI 10.1006/exer.2001.0992
   Poussin MA, 2000, J NEUROIMMUNOL, V111, P152, DOI 10.1016/S0165-5728(00)00385-4
   Printz DJ, 1999, BIOL PSYCHIAT, V46, P110, DOI 10.1016/S0006-3223(98)00307-2
   Rivera-Civico F, 1999, ANN RHEUM DIS, V58, P721, DOI 10.1136/ard.58.11.721
   SAMPALO A, 1993, CLIN IMMUNOL IMMUNOP, V66, P260, DOI 10.1006/clin.1993.1034
   Toubi E, 2000, J CLIN IMMUNOL, V20, P371, DOI 10.1023/A:1006624331022
   Youinou P, 2001, LUPUS, V10, P523, DOI 10.1191/096120301701549633
NR 15
TC 2
Z9 2
U1 0
U2 1
PU BRITISH MED JOURNAL PUBL GROUP
PI LONDON
PA BRITISH MED ASSOC HOUSE, TAVISTOCK SQUARE, LONDON WC1H 9JR, ENGLAND
SN 0003-4967
J9 ANN RHEUM DIS
JI Ann. Rheum. Dis.
PD SEP
PY 2002
VL 61
IS 9
BP 854
EP 855
DI 10.1136/ard.61.9.854
PG 2
WC Rheumatology
WE Science Citation Index Expanded (SCI-EXPANDED)
SC Rheumatology
GA 586RZ
UT WOS:000177600000022
PM 12176820
OA Green Published, Bronze
DA 2022-10-25
ER

PT J
AU CORNELIO, F
   PELUCHETTI, D
   MANTEGAZZA, R
   SGHIRLANZONI, A
   COLLARILE, C
AF CORNELIO, F
   PELUCHETTI, D
   MANTEGAZZA, R
   SGHIRLANZONI, A
   COLLARILE, C
TI THE COURSE OF MYASTHENIA-GRAVIS IN PATIENTS TREATED WITH
   CORTICOSTEROIDS, AZATHIOPRINE, AND PLASMAPHERESIS
SO ANNALS OF THE NEW YORK ACADEMY OF SCIENCES
LA English
DT Article
RP CORNELIO, F (corresponding author), NEUROL INST C BESTA, NEUROMUSCULAR RES CTR, V CELORIA 11, I-20133 MILAN, ITALY.
RI Mantegazza, Renato/AAB-7569-2019
OI Mantegazza, Renato/0000-0002-9810-5737
CR BEHAN PO, 1980, J NEUROL NEUROSUR PS, V43, P611, DOI 10.1136/jnnp.43.7.611
   BRUNNER NG, 1976, ANN NY ACAD SCI, V274, P577, DOI 10.1111/j.1749-6632.1976.tb47717.x
   CONTITRONCONI BM, 1979, NEUROLOGY, V29, P496, DOI 10.1212/WNL.29.4.496
   CORNELIO F, 1979, DOCUM OPHTAL P SER, V17, P53
   ENGEL AG, 1977, MAYO CLIN PROC, V52, P267
   FELSON DT, 1984, NEW ENGL J MED, V311, P1528, DOI 10.1056/NEJM198412133112402
   FULPIUS BW, 1981, ANN NY ACAD SCI, V377, P307, DOI 10.1111/j.1749-6632.1981.tb33740.x
   HERTEL G, 1979, PLASMAPHERESIS IMMUN, P315
   HOHLFELD R, 1985, ANN NEUROL, V17, P238, DOI 10.1002/ana.410170304
   KAO I, 1977, SCIENCE, V196, P527, DOI 10.1126/science.850793
   MATELL G, 1976, ANN NY ACAD SCI, V274, P659, DOI 10.1111/j.1749-6632.1976.tb47724.x
   NIAKAN E, 1986, ARCH NEUROL-CHICAGO, V43, P155, DOI 10.1001/archneur.1986.00520020049018
   PASCUZZI RM, 1984, ANN NEUROL, V15, P291, DOI 10.1002/ana.410150316
   SEYBOLD ME, 1974, NEW ENGL J MED, V290, P81, DOI 10.1056/NEJM197401102900204
   SGHIRLANZONI A, 1984, NEUROLOGY, V34, P170, DOI 10.1212/WNL.34.2.170
   SGHIRLANZONI A, 1985, ITAL J NEUROL SCI, V6, P425, DOI 10.1007/BF02331034
   VINCENT A, 1980, J NEUROL NEUROSUR PS, V43, P590, DOI 10.1136/jnnp.43.7.590
   WITTE AS, 1984, ANN NEUROL, V15, P602, DOI 10.1002/ana.410150615
NR 18
TC 9
Z9 9
U1 0
U2 0
PU WILEY
PI HOBOKEN
PA 111 RIVER ST, HOBOKEN 07030-5774, NJ USA
SN 0077-8923
J9 ANN NY ACAD SCI
JI Ann.NY Acad.Sci.
PD AUG 29
PY 1987
VL 505
BP 517
EP 525
DI 10.1111/j.1749-6632.1987.tb51320.x
PG 9
WC Multidisciplinary Sciences
WE Science Citation Index Expanded (SCI-EXPANDED)
SC Science & Technology - Other Topics
GA R6891
UT WOS:A1987R689100043
DA 2022-10-25
ER

PT J
AU MINK, JH
   BEIN, ME
   SUKOV, R
   HERRMANN, C
   WINTER, J
   SAMPLE, WF
   MULDER, D
AF MINK, JH
   BEIN, ME
   SUKOV, R
   HERRMANN, C
   WINTER, J
   SAMPLE, WF
   MULDER, D
TI COMPUTED TOMOGRAPHY OF ANTERIOR MEDIASTINUM IN PATIENTS WITH
   MYASTHENIA-GRAVIS AND SUSPECTED THYMOMA
SO AMERICAN JOURNAL OF ROENTGENOLOGY
LA English
DT Article
C1 UNIV CALIF LOS ANGELES, CTR HLTH SCI, DEPT NEUROL, LOS ANGELES, CA 90024 USA.
   UNIV CALIF LOS ANGELES, CTR HLTH SCI, DEPT THORAC SURG, LOS ANGELES, CA 90024 USA.
RP MINK, JH (corresponding author), UNIV CALIF LOS ANGELES, CTR HLTH SCI, DEPT RADIOL, LOS ANGELES, CA 90024 USA.
CR BATATA MA, 1974, CANCER, V34, P389, DOI 10.1002/1097-0142(197408)34:2<389::AID-CNCR2820340224>3.0.CO;2-Z
   BERNATZ PE, 1961, J THORAC CARDIOV SUR, V42, P424
   BRAITMAN H, 1971, ARCH SURG-CHICAGO, V103, P14
   CASTLEMAN B, 1949, MEDICINE, V28, P27, DOI 10.1097/00005792-194902000-00002
   Castleman B., 1955, TUMORS THYMUS GLAND
   DOPPMAN JL, 1977, J COMPUT ASSIST TOMO, V1, P30, DOI 10.1097/00004728-197701000-00005
   ELLIS K, 1964, AMER J ROENTGENOL RA, V91, P105
   FRASER HRG, 1970, DIAGNOSIS DISEASES C, V2
   GOLDMAN AJ, 1975, NEUROLOGY, V25, P1021, DOI 10.1212/WNL.25.11.1021
   GOOD CA, 1947, AM J ROENTGENOL, V57, P305
   HARPER RAK, 1952, J FAC RADIOL-LONDON, V3, P164
   HARPER RAK, 1965, CLIN RADIOL, V16, P97
   KATZ JH, 1953, NEW ENGL J MED, V248, P1059, DOI 10.1056/NEJM195306182482505
   KEYNES G, 1949, BMJ-BRIT MED J, V2, pU616
   KREEL L, 1976, J BELG RADIOL, V59, P267
   KREEL L, 1968, P ROY SOC MED, V61, P754, DOI 10.1177/003591576806100805
   LATTES R, 1962, CANCER, V15, P1224, DOI 10.1002/1097-0142(196211/12)15:6<1224::AID-CNCR2820150621>3.0.CO;2-V
   MUHM JR, 1977, AM J ROENTGENOL, V128, P267
   MULDER DG, 1974, AM J SURG, V128, P202
   ROBBINS LL, 1960, THYMECTOMY MYASTHENI, P72
   ROHLFING BM, 1977, J COMPUT ASSIST TOMO, V1, P181
   ROSENTHAL T, 1974, CHEST, V65, P428, DOI 10.1378/chest.65.4.428
   SAGEL S, 1976, RADIOLOGY, V119, P321, DOI 10.1148/119.2.321
   SHEEDY PF, 1976, AM J ROENTGENOL, V127, P23, DOI 10.2214/ajr.127.1.23
   STANLEY RJ, 1976, AM J ROENTGENOL, V127, P53, DOI 10.2214/ajr.127.1.53
   STEPHENS DH, 1976, RADIOL CLIN N AM, V14, P149
   WILKINS EW, 1966, J THORAC CARDIOV SUR, V52, P322, DOI 10.1016/S0022-5223(19)43412-0
NR 27
TC 72
Z9 72
U1 0
U2 0
PU AMER ROENTGEN RAY SOC
PI RESTON
PA 1891 PRESTON WHITE DR, SUBSCRIPTION FULFILLMENT, RESTON, VA 22091 USA
SN 0361-803X
EI 1546-3141
J9 AM J ROENTGENOL
JI Am. J. Roentgenol.
PY 1978
VL 130
IS 2
BP 239
EP 246
DI 10.2214/ajr.130.2.239
PG 8
WC Radiology, Nuclear Medicine & Medical Imaging
WE Science Citation Index Expanded (SCI-EXPANDED)
SC Radiology, Nuclear Medicine & Medical Imaging
GA EK481
UT WOS:A1978EK48100004
PM 414572
OA Bronze
DA 2022-10-25
ER

PT J
AU [Anonymous]
AF [Anonymous]
TI Morbus Parkinson and Myasthenia gravis - Quality of life in focus
SO AKTUELLE NEUROLOGIE
LA German
DT Article; Proceedings Paper
CT 80th Congress of the Deutschen-Gesellschaft-fur-Neurologie
CY SEP 12-15, 2007
CL Berlin, GERMANY
SP Deutsch Gesell Neurol
ID DISEASE; TOLCAPONE; TRIAL
CR Kinnunen E, 2007, MOVEMENT DISORD, V22, P14, DOI 10.1002/mds.21131
   Koller W, 2001, MOVEMENT DISORD, V16, P858, DOI 10.1002/mds.1175
   Lees AJ, 2007, J NEUROL NEUROSUR PS, V78, P944, DOI 10.1136/jnnp.2006.097154
   Martinez-Martin P, 2007, MOVEMENT DISORD, V22, P757, DOI 10.1002/mds.21407
NR 4
TC 0
Z9 0
U1 0
U2 1
PU GEORG THIEME VERLAG KG
PI STUTTGART
PA RUDIGERSTR 14, D-70469 STUTTGART, GERMANY
SN 0302-4350
EI 1438-9428
J9 AKTUEL NEUROL
JI Aktuelle Neurol.
PD NOV
PY 2007
VL 34
IS 9
BP 2
EP 4
PG 3
WC Clinical Neurology
WE Science Citation Index Expanded (SCI-EXPANDED); Conference Proceedings Citation Index - Science (CPCI-S)
SC Neurosciences & Neurology
GA 245KG
UT WOS:000251932900003
DA 2022-10-25
ER

PT J
AU KOSMIDIS, PA
   ILIOPOULOS, E
   PENTEA, S
AF KOSMIDIS, PA
   ILIOPOULOS, E
   PENTEA, S
TI COMBINATION CHEMOTHERAPY WITH CYCLOPHOSPHAMIDE, ADRIAMYCIN, AND
   VINCRISTINE IN MALIGNANT THYMOMA AND MYASTHENIA-GRAVIS
SO CANCER
LA English
DT Article
C1 SOTIRIA HOSP,INTENS CARE UNIT,ATHENS,GREECE.
RP KOSMIDIS, PA (corresponding author), METAXA CANC HOSP,DEPT MED ONCOL 2,51 BOTASSI ST,GR-18537 PIRAEUS,GREECE.
CR BATATA MA, 1974, CANCER, V34, P389, DOI 10.1002/1097-0142(197408)34:2<389::AID-CNCR2820340224>3.0.CO;2-Z
   BERNATZ PE, 1973, SURG CLIN N AM, V53, P885
   BOSTON B, 1976, CANCER, V38, P49, DOI 10.1002/1097-0142(197607)38:1<49::AID-CNCR2820380109>3.0.CO;2-6
   BOYD DP, 1960, NEW ENGL J MED, V263, P431, DOI 10.1056/NEJM196009012630903
   BRAITMAN H, 1971, ARCH SURG-CHICAGO, V103, P14
   CAMPBELL MG, 1981, CANCER-AM CANCER SOC, V48, P1315, DOI 10.1002/1097-0142(19810915)48:6<1315::AID-CNCR2820480611>3.0.CO;2-2
   CHAHINIAN AP, 1981, CANCER-AM CANCER SOC, V47, P1752, DOI 10.1002/1097-0142(19810401)47:7<1752::AID-CNCR2820470705>3.0.CO;2-C
   CHAHINIAN AP, 1979, CANCER TREAT REP, V63, P1953
   COCCONI G, 1982, CANCER, V49, P1985, DOI 10.1002/1097-0142(19820515)49:10<1985::AID-CNCR2820491006>3.0.CO;2-X
   DANGAARD G, 1983, ANN INTERN MED, V99, P189
   DRACHMAN DB, 1987, NEW ENGL J MED, V316, P743, DOI 10.1056/NEJM198703193161209
   EVANS WK, 1980, CANCER, V46, P1523, DOI 10.1002/1097-0142(19801001)46:7<1523::AID-CNCR2820460705>3.0.CO;2-#
   JAFFREY IS, 1980, CANCER TREAT REP, V64, P193
   KILMAN JW, 1971, AM J SURG, V121, P710, DOI 10.1016/0002-9610(71)90052-3
   LATTES R, 1962, CANCER, V15, P1224, DOI 10.1002/1097-0142(196211/12)15:6<1224::AID-CNCR2820150621>3.0.CO;2-V
   LEGG MA, 1965, CANCER, V18, P1131, DOI 10.1002/1097-0142(196509)18:9<1131::AID-CNCR2820180914>3.0.CO;2-F
   MASAOKA A, 1981, CANCER, V48, P2485, DOI 10.1002/1097-0142(19811201)48:11<2485::AID-CNCR2820481123>3.0.CO;2-R
   NAMBA T, 1978, MEDICINE, V57, P411, DOI 10.1097/00005792-197809000-00002
   SIELDS T, 1969, SURG CLIN N AM, V49, P49
   TALLEY RW, 1973, CANCER CHEMOTH REP 1, V57, P465
   VERLEY JM, 1985, CANCER, V55, P1074, DOI 10.1002/1097-0142(19850301)55:5<1074::AID-CNCR2820550524>3.0.CO;2-T
   WILKINS EW, 1979, ANN THORAC SURG, V28, P252, DOI 10.1016/S0003-4975(10)63114-1
NR 22
TC 29
Z9 30
U1 0
U2 0
PU WILEY-LISS
PI NEW YORK
PA DIV JOHN WILEY & SONS INC 605 THIRD AVE, NEW YORK, NY 10158-0012
SN 0008-543X
J9 CANCER
JI Cancer
PD MAY 1
PY 1988
VL 61
IS 9
BP 1736
EP 1740
DI 10.1002/1097-0142(19880501)61:9<1736::AID-CNCR2820610903>3.0.CO;2-T
PG 5
WC Oncology
WE Science Citation Index Expanded (SCI-EXPANDED)
SC Oncology
GA M9928
UT WOS:A1988M992800002
PM 3355974
OA Bronze
DA 2022-10-25
ER

PT J
AU HENZE, A
   BIBERFELD, P
   CHRISTENSSON, B
   MATELL, G
   PIRSKANEN, R
AF HENZE, A
   BIBERFELD, P
   CHRISTENSSON, B
   MATELL, G
   PIRSKANEN, R
TI FAILING TRANS-CERVICAL THYMECTOMY IN MYASTHENIA-GRAVIS - AN EVALUATION
   OF TRANSSTERNAL RE-EXPLORATION
SO SCANDINAVIAN JOURNAL OF THORACIC AND CARDIOVASCULAR SURGERY
LA English
DT Article
C1 KAROLINSKA HOSP,DEPT PATHOL,S-10401 STOCKHOLM 60,SWEDEN.
   SODERSJUKHUSET,MYASTHENIA GRAVIS CTR,S-10064 STOCKHOLM,SWEDEN.
RP HENZE, A (corresponding author), KAROLINSKA HOSP,THORAC SURG CLIN,S-10401 STOCKHOLM 60,SWEDEN.
CR CARLENS E, 1967, SCAND J RESPIR DIS, V48, P1
   CRILE G, 1966, SURGERY, V59, P213
   JARETZKI A, 1977, ANN THORAC SURG, V24, P120, DOI 10.1016/S0003-4975(10)63720-4
   JOSEPH BS, 1973, NEUROLOGY, V23, P109, DOI 10.1212/WNL.23.2.109
   KIRSCHNER PA, 1969, J AMER MED ASSOC, V209, P906, DOI 10.1001/jama.209.6.906
   KLINGEN G, 1977, ANN THORAC SURG, V23, P342, DOI 10.1016/S0003-4975(10)64138-0
   MASAOKA A, 1982, NEUROLOGY, V32, P83, DOI 10.1212/WNL.32.1.83
   MATELL G, 1981, ANN NY ACAD SCI, V377, P844, DOI 10.1111/j.1749-6632.1981.tb33796.x
   PAPATESTAS AE, 1975, SURG GYNECOL OBSTET, V140, P535
   PENN AS, 1981, ANN NY ACAD SCI, V377, P786, DOI 10.1111/j.1749-6632.1981.tb33776.x
   ROSENBERG M, 1983, AM J MED, V74, P78, DOI 10.1016/0002-9343(83)91122-1
NR 11
TC 41
Z9 46
U1 0
U2 0
PU SCANDINAVIAN UNIVERSITY PRESS
PI OSLO
PA PO BOX 2959 TOYEN, JOURNAL DIVISION CUSTOMER SERVICE, N-0608 OSLO,
   NORWAY
SN 0036-5580
J9 SCAND J THORAC CARD
JI Scand. J. Thorac. Cardiovasc. Surg.
PY 1984
VL 18
IS 3
BP 235
EP 238
DI 10.3109/14017438409109897
PG 4
WC Cardiac & Cardiovascular Systems; Surgery
WE Science Citation Index Expanded (SCI-EXPANDED)
SC Cardiovascular System & Cardiology; Surgery
GA TW915
UT WOS:A1984TW91500010
PM 6528269
DA 2022-10-25
ER

PT J
AU Andrade, SF
   Nogueira, RMB
   Melchert, A
   da Silva, MPC
   da Motta, YP
   Brinholi, RB
   AlbertoTostes, R
   Sanches, O
AF Andrade, Silvia Franco
   Barilli Nogueira, Rosa Maria
   Melchert, Alessandra
   Cheganca da Silva, Maria Patricia
   da Motta, Yudney Pereira
   Brinholi, Rejane Batista
   AlbertoTostes, Raimundo
   Sanches, Osimar
TI Megaesophagus secondary to myasthenia gravis in a female German shepherd
   dog
SO SEMINA-CIENCIAS AGRARIAS
LA Portuguese
DT Article
DE myasthenia gravis; megaesophagus; dog
ID RISK-FACTORS; ANATOMY
AB Megaesophagus is a common cause of regurgitation being one of the possible etiologies the myasthenia gravis characterized by a neuromuscular disorder that result in weakness of the skeletal muscles, of the esophagus, of the larynx and of the pharynx. The present report describes a case of a female German shepherd dog, with report of muscles weakness and frequent vomits, which was diagnosed as a megaesophagus secondary to myasthenia gravis. The radiograph of the animal presented an accentuated cervical and thoracic megaesophagus. After the institution of the recommended therapeutic protocol the animal presented visible improvement when walking, however the regurgitations worsened and it began to present cough. New radiograph was accomplished with presence, besides megaesophagus, of aspiration pneumonia. The owner opted for the euthanasia of the animal and the necropsy revealed severe pneumonia and an accentuated dilation of the posterior portion of the esophagus, collaborating with subsidies for an unfavorable prognostic of the case.
C1 [Andrade, Silvia Franco; Barilli Nogueira, Rosa Maria; Melchert, Alessandra] Univ Oeste Paulista, Dept Clin Med Pequenos Anim, Curso Med Vet, Presidente Prudente, SP, Brazil.
   [Cheganca da Silva, Maria Patricia; da Motta, Yudney Pereira] Univ Oeste Paulista, Hosp Vet, Presidente Prudente, SP, Brazil.
   [Brinholi, Rejane Batista] Univ Oeste Paulista, Dept Apoio Diagnost, Curso Med Vet, Presidente Prudente, SP, Brazil.
   [AlbertoTostes, Raimundo] CESUMAR, Fac Med Vet, Dept Anat Patol, Maringa, PR, Brazil.
   [Sanches, Osimar] Univ Oeste Paulista, Dept Anat Patol, Curso Med Vet, Presidente Prudente, SP, Brazil.
RP Andrade, SF (corresponding author), Univ Oeste Paulista, Dept Clin Med Pequenos Anim, Curso Med Vet, Presidente Prudente, SP, Brazil.
EM silviafranco@unoeste.br
RI Melchert, Alessandra/K-7035-2012; Andrade, Silvia Franco/N-1771-2014
CR ANDRADE SF, 2002, MANUAL TERAPEUTICA V, P420
   Dewey CW, 1997, J VET INTERN MED, V11, P50, DOI 10.1111/j.1939-1676.1997.tb00073.x
   Gaynor AR, 1997, J AM VET MED ASSOC, V211, P1406
   HACKETT TB, 1995, J AM VET MED ASSOC, V206, P1173
   JOSEPH RJ, 1988, J VET INTERN MED, V2, P75, DOI 10.1111/j.1939-1676.1988.tb02797.x
   King LG, 1998, J AM VET MED ASSOC, V212, P830
   LEIB MS, 1983, COMP CONT EDUC PRACT, V5, P825
   MILLER LM, 1983, J AM VET MED ASSOC, V182, P694
   NELSON RW, 2006, FUNDAMENTOS MED INTE
   ODA K, 1984, MUSCLE NERVE, V7, P705, DOI 10.1002/mus.880070904
   Shelton GD, 1997, J AM VET MED ASSOC, V211, P1428
   Sturgess CP, 2001, J COMP PATHOL, V124, P255, DOI 10.1053/jcpa.2000.0460
   TAMS TR, 2005, GASTROENTEROLOGIA PE, P115
   Torres P, 1997, ARCH MED VET, V29, P13
   Wray JD, 2006, J SMALL ANIM PRACT, V47, P256, DOI 10.1111/j.1748-5827.2006.00015.x
   Yam PS, 1996, J SMALL ANIM PRACT, V37, P179, DOI 10.1111/j.1748-5827.1996.tb01957.x
NR 16
TC 1
Z9 1
U1 0
U2 5
PU UNIV ESTADUAL LONDRINA
PI LONDRINA
PA CAXIA POSTAL 6001, LONDRINA, PARANA 86501-990, BRAZIL
SN 1676-546X
J9 SEMIN-CIENC AGRAR
JI Semin.-Cienc. Agrar.
PD JUL-SEP
PY 2007
VL 28
IS 3
BP 477
EP 481
PG 5
WC Agriculture, Multidisciplinary
WE Science Citation Index Expanded (SCI-EXPANDED)
SC Agriculture
GA 284UA
UT WOS:000254730400016
DA 2022-10-25
ER

PT S
AU Kirvan, CA
   Zhu, S
   Richman, DP
   Agius, MA
AF Kirvan, CA
   Zhu, S
   Richman, DP
   Agius, MA
BE Richman, DP
TI Expression and initial characterization of recombinant antiacetylcholine
   receptor antibodies in experimental autoimmune myasthenia gravis
SO MYASTHENIA GRAVIS AND RELATED DISEASES: DISORDERS OF THE NEUROMUSCULAR
   JUNCTION
SE Annals of the New York Academy of Sciences
LA English
DT Article; Proceedings Paper
CT 9th International Conference on Myasthenia Gravis and Related Disorders
CY MAY 07-10, 1997
CL SANTA MONICA, CA
SP New York Acad Sci, Myasthenia Gravis Fdn Amer Inc, Calif Chapter, Natl Inst Neurol Disorders & Stroke, Bayer Corp, Pharm Div, ICN Pharm, Jerome Fdn, Olsten Hlth Serv, Ultracare Home Hlth, Alpha Therapeut Serv, Broadway Fed Saving & Loan Assoc, Home Savings Bank Amer, Long Beach Branch, Ironworkers Local 433, Los Angeles, Calif, La Jolla Pharm Co, Merrill Lynch Pierce Fenner & Smith, Myasthenia Fdn Amer Inc, Orange Cty Auxiliary, Calif Chapter, San Gabriel Valley Auxiliary, Calif Chapter, Wellcome Trust
C1 Univ Calif Davis, Dept Neurol, Davis, CA 95616 USA.
RP Kirvan, CA (corresponding author), Univ Calif Davis, Dept Neurol, Davis, CA 95616 USA.
FU NINDS NIH HHS [NS01226, NS19779] Funding Source: Medline; NATIONAL
   INSTITUTE OF NEUROLOGICAL DISORDERS AND STROKE [R01NS019779,
   K08NS001226] Funding Source: NIH RePORTER
CR AGIUS MA, 1988, J IMMUNOL, V140, P62
   BLAIR DA, 1987, ANN NY ACAD SCI, V505, P155, DOI 10.1111/j.1749-6632.1987.tb51289.x
   BRUGGEMANN M, 1989, J IMMUNOL, V142, P3145
NR 3
TC 0
Z9 0
U1 0
U2 1
PU NEW YORK ACAD SCIENCES
PI NEW YORK
PA 2 EAST 63RD ST, NEW YORK, NY 10021 USA
SN 0077-8923
BN 1-57331-119-7
J9 ANN NY ACAD SCI
JI Ann.NY Acad.Sci.
PY 1998
VL 841
BP 466
EP 468
DI 10.1111/j.1749-6632.1998.tb10963.x
PG 3
WC Multidisciplinary Sciences; Clinical Neurology; Neurosciences
WE Conference Proceedings Citation Index - Science (CPCI-S); Science Citation Index Expanded (SCI-EXPANDED)
SC Science & Technology - Other Topics; Neurosciences & Neurology
GA BL26B
UT WOS:000074924900060
PM 9668275
DA 2022-10-25
ER

PT J
AU MARX, A
   OCONNOR, R
   GEUDER, KI
   HOPPE, F
   SCHALKE, B
   TZARTOS, S
   KALIES, I
   KIRCHNER, T
   MULLERHERMELINK, HK
AF MARX, A
   OCONNOR, R
   GEUDER, KI
   HOPPE, F
   SCHALKE, B
   TZARTOS, S
   KALIES, I
   KIRCHNER, T
   MULLERHERMELINK, HK
TI CHARACTERIZATION OF A PROTEIN WITH AN ACETYLCHOLINE-RECEPTOR EPITOPE
   FROM MYASTHENIA GRAVIS-ASSOCIATED THYMOMAS
SO LABORATORY INVESTIGATION
LA English
DT Article
C1 HELEN PASTEUR INST, ATHENS, GREECE.
   UNIV WURZBURG, INST NEUROL, W-8700 WURZBURG, GERMANY.
   UNIV ERLANGEN NURNBERG, INST CLIN IMMUNOL, W-8520 ERLANGEN, GERMANY.
RP MARX, A (corresponding author), UNIV WURZBURG, INST PATHOL, JOSEF SCHNEIDER STR 2, W-8700 WURZBURG, GERMANY.
RI O'Connor, Rosemary/B-7902-2014
OI O'Connor, Rosemary/0000-0002-0687-3422
CR BARKAS T, 1988, J BIOL CHEM, V263, P5916
   CASTLEMAN B, 1949, MEDICINE, V28, P27, DOI 10.1097/00005792-194902000-00002
   CHILOSI M, 1986, J NEUROIMMUNOL, V11, P191, DOI 10.1016/0165-5728(86)90003-2
   COMPSTON DAS, 1980, BRAIN, V103, P579, DOI 10.1093/brain/103.3.579
   CONTITRONCONI BM, 1985, P NATL ACAD SCI USA, V82, P5208, DOI 10.1073/pnas.82.15.5208
   ENGEL WK, 1977, LANCET, V1, P1310
   GEUDER KI, 1989, IN PRESS THYMUS
   GILHUS NE, 1984, J NEUROIMMUNOL, V7, P55, DOI 10.1016/S0165-5728(84)80006-5
   HARCOURT G, 1989, 2ND EUR C MYASTH GRA, P23
   HOHLFELD R, 1988, J CLIN INVEST, V81, P657, DOI 10.1172/JCI113369
   JACOB MH, 1983, J NEUROSCI, V3, P260
   KAO I, 1977, SCIENCE, V195, P74, DOI 10.1126/science.831257
   KAWANAMI S, 1987, J NEUROL, V234, P207, DOI 10.1007/BF00618251
   KIRCHNER T, 1987, LANCET, V1, P218
   KIRCHNER T, 1988, AM J PATHOL, V130, P268
   KIRCHNER T, 1988, VIRCHOWS ARCH B, V54, P295
   Kirchner Thomas, 1989, PROGR SURGICAL PATHO, P167
   KOSOWER EM, 1986, NATO ASI SERIES BERL, P465
   KUBALEK E, 1987, J CELL BIOL, V105, P9, DOI 10.1083/jcb.105.1.9
   LAEMMLI UK, 1970, NATURE, V227, P680, DOI 10.1038/227680a0
   LINDSTROM J, 1987, MOL NEUROBIOL, V1, P281, DOI 10.1007/BF02935740
   LINDSTROM J, 1987, ANN NY ACAD SCI, V505, P208
   LUTHER MA, 1989, J NEUROSCI, V9, P1082
   MARX A, 1989, AM J PATHOL, V134, P865
   MCALLISTER RM, 1977, INT J CANCER, V20, P206, DOI 10.1002/ijc.2910200207
   MELMS A, 1989, J CLIN INVEST, V83, P785, DOI 10.1172/JCI113958
   MOMOI MY, 1982, J BIOL CHEM, V257, P2757
   MOSSMAN S, 1986, LANCET, V1, P116
   Muller-Hermelink H K, 1986, Curr Top Pathol, V75, P207
   NEWSOMDAVIS J, 1987, ANN NY ACAD SCI, V505, P12
   OFARRELL PH, 1975, J BIOL CHEM, V250, P4007
   OTTO HF, 1984, PATHOLOGIE THYMUS
   PAPADOPOULOS T, 1989, VIRCHOWS ARCH B, V56, P363
   PATRICK J, 1977, P NATL ACAD SCI USA, V74, P4689, DOI 10.1073/pnas.74.10.4689
   RATNAM M, 1986, BIOCHEMISTRY-US, V25, P2621, DOI 10.1021/bi00357a051
   RATNAM M, 1986, BIOCHEMISTRY-US, V25, P2633, DOI 10.1021/bi00357a052
   SCHLUEP M, 1987, ANN NEUROL, V22, P212, DOI 10.1002/ana.410220205
   SCHOEPFER R, 1988, FEBS LETT, V226, P235, DOI 10.1016/0014-5793(88)81430-3
   SYAPIN PJ, 1982, BRAIN RES, V231, P365, DOI 10.1016/0006-8993(82)90373-0
   TZARTOS S, 1986, J NEUROIMMUNOL, V10, P235, DOI 10.1016/0165-5728(86)90105-0
   TZARTOS S, 1983, FEBS LETT, V158, P116, DOI 10.1016/0014-5793(83)80688-7
   TZARTOS SJ, 1982, P NATL ACAD SCI-BIOL, V79, P188, DOI 10.1073/pnas.79.1.188
   TZARTOS SJ, 1988, P NATL ACAD SCI USA, V85, P2899, DOI 10.1073/pnas.85.9.2899
   VANDRIEL IR, 1985, EUR J BIOCHEM, V149, P543, DOI 10.1111/j.1432-1033.1985.tb08959.x
   VINCENT A, 1986, NATO ASI SER, P93
   VONBOEHMER H, 1989, IMMUNOL TODAY, V10, P57, DOI 10.1016/0167-5699(89)90307-1
   WEKERLE H, 1978, EUR J IMMUNOL, V8, P579, DOI 10.1002/eji.1830080808
   WHITING P, 1986, J NEUROSCI, V6, P3061
   WHITING P, 1987, P NATL ACAD SCI USA, V84, P595, DOI 10.1073/pnas.84.2.595
   WHITING PJ, 1986, BIOCHEMISTRY-US, V25, P2082, DOI 10.1021/bi00356a037
   WHITING PJ, 1986, NEUROLOGY, V36, P612, DOI 10.1212/WNL.36.5.612
   WILLCOX N, 1987, AM J PATHOL, V127, P447
   WILLIAMS CL, 1986, J EXP MED, V164, P1043, DOI 10.1084/jem.164.4.1043
NR 53
TC 65
Z9 65
U1 0
U2 1
PU NATURE PUBLISHING GROUP
PI NEW YORK
PA 75 VARICK ST, 9TH FLR, NEW YORK, NY 10013-1917 USA
SN 0023-6837
EI 1530-0307
J9 LAB INVEST
JI Lab. Invest.
PD MAR
PY 1990
VL 62
IS 3
BP 279
EP 286
PG 8
WC Medicine, Research & Experimental; Pathology
WE Science Citation Index Expanded (SCI-EXPANDED)
SC Research & Experimental Medicine; Pathology
GA CV464
UT WOS:A1990CV46400003
PM 1690313
DA 2022-10-25
ER

PT J
AU Ui, T
   Hosoya, Y
   Kurashina, K
   Sato, M
   Seo, N
   Lefor, A
   Sata, N
   Yasuda, Y
AF Ui, Takashi
   Hosoya, Yoshinori
   Kurashina, Kentaro
   Sato, Masaaki
   Seo, Norimasa
   Lefor, Alan
   Sata, Naohiro
   Yasuda, Yoshikazu
TI Laparoscopic-assisted Proximal Gastrectomy in an Obese Patient With
   Gastric Cancer and Myasthenia Gravis
SO SURGICAL LAPAROSCOPY ENDOSCOPY & PERCUTANEOUS TECHNIQUES
LA English
DT Article
DE gastric cancer; myasthenia gravis; laparoscopic surgery; gastrectomy
ID DISTAL GASTRECTOMY; CHOLECYSTECTOMY; EXPERIENCE; ANESTHESIA; BYPASS
AB The patient is a 61-year-old man who had previously undergone an extended thymectomy for myasthenia gravis. Endoscopic examination during a routine follow-up visit revealed early gastric cancer in the proximal portion of the stomach. To undergo resection the patient received general and epidural anesthesia. The conditions were unfavorable for laparoscopic-assisted surgery because he had a body mass index of 33 and muscle relaxants could not be used. Pneumoperitoneum was induced with carbon dioxide, and the abdominal wall was lifted. An adequate working space was secured in the upper abdomen and proximal gastrectomy was successfully performed.
C1 [Ui, Takashi; Hosoya, Yoshinori; Kurashina, Kentaro; Lefor, Alan; Sata, Naohiro; Yasuda, Yoshikazu] Jichi Med Univ, Dept Surg, Shimotsuke, Tochigi 3290498, Japan.
   [Sato, Masaaki; Seo, Norimasa] Jichi Med Univ, Dept Anesthesiol, Shimotsuke, Tochigi 3290498, Japan.
RP Hosoya, Y (corresponding author), Jichi Med Univ, Dept Surg, 3311-1, Shimotsuke, Tochigi 3290498, Japan.
EM hosoyo@jichi.ac.jp
RI Lefor, Alan/E-9979-2012
OI Lefor, Alan/0000-0001-6673-5630
CR Arias F, 2005, OBES SURG, V15, P591, DOI 10.1381/0960892053723475
   Fodale V, 2003, CAN J ANAESTH, V50, P1083, DOI 10.1007/BF03018388
   Georgiou L, 2000, ANAESTHESIA, V55, P821, DOI 10.1046/j.1365-2044.2000.01629-24.x
   Hirsch NP, 2007, BRIT J ANAESTH, V99, P132, DOI 10.1093/bja/aem144
   Hosoya Y, 2009, HEPATO-GASTROENTEROL, V56, P1571
   Hyodo M, 2003, HEPATO-GASTROENTEROL, V50, P2279
   Masaoka A, 2001, Chest Surg Clin N Am, V11, P369
   Nitahara K, 2007, BRIT J ANAESTH, V98, P337, DOI 10.1093/bja/ael368
   Sakaguchi Y, 2008, SURG ENDOSC, V22, P2532, DOI 10.1007/s00464-008-9801-7
   Sakuramoto S, 2009, J AM COLL SURGEONS, V209, P344, DOI 10.1016/j.jamcollsurg.2009.04.011
   Schumann R, 2004, OBES SURG, V14, P1273, DOI 10.1381/0960892042387002
   Tortosa JA, 1997, ANAESTHESIA, V52, P807
   Zhang XQ, 2008, GASTRIC CANCER, V11, P175, DOI 10.1007/s10120-008-0478-3
NR 13
TC 1
Z9 1
U1 0
U2 1
PU LIPPINCOTT WILLIAMS & WILKINS
PI PHILADELPHIA
PA 530 WALNUT ST, PHILADELPHIA, PA 19106-3621 USA
SN 1530-4515
J9 SURG LAPARO ENDO PER
JI Surg. Laparosc. Endosc. Pct. Tech.
PD AUG
PY 2011
VL 21
IS 4
BP E213
EP E214
DI 10.1097/SLE.0b013e31822670c9
PG 2
WC Surgery
WE Science Citation Index Expanded (SCI-EXPANDED)
SC Surgery
GA 809LE
UT WOS:000294056300017
PM 21857465
DA 2022-10-25
ER

PT J
AU Niks, EH
   Kuks, JBM
   Wokke, JHJ
   Veldman, H
   Bakker, E
   Verschuuren, JJGM
   Plomp, JJ
AF Niks, Erik H.
   Kuks, Jan B. M.
   Wokke, John H. J.
   Veldman, Henk
   Bakker, Egbert
   Verschuuren, Jan J. G. M.
   Plomp, Jaap J.
TI PRE- AND POSTSYNAPTIC NEUROMUSCULAR JUNCTION ABNORMALITIES IN MuSK
   MYASTHENIA
SO MUSCLE & NERVE
LA English
DT Article
DE histology; in vitro electrophysiology; MuSK, myasthenia gravis;
   neuromuscular junction; quantal content; miniature end plate potential
ID MUSCLE-SPECIFIC KINASE; ACETYLCHOLINE-RECEPTOR ANTIBODIES;
   AMYOTROPHIC-LATERAL-SCLEROSIS; GRAVIS; AGRIN; LRP4; TRANSMISSION;
   RELEASE; COMPLEX; TID1
AB Autoantibodies to muscle-specific kinase (MuSK) can cause myasthenia gravis (MG). The pathophysiological mechanism remains unknown. We report in vitro electrophysiological and histological studies of the neuromuscular junction in a MuSK MG patient. Low levels of presynaptic acetylcholine release and small miniature endplate potentials were found. This combination of pre- and postsynaptic abnormalities was supported by histology, revealing partially denervated postsynaptic areas, and some degeneration of postsynaptic folds. Results suggest that anti-MuSK antibodies reduce the stability of muscle nerve contact. Muscle Nerve 42:283-288, 2010
C1 [Niks, Erik H.; Verschuuren, Jan J. G. M.; Plomp, Jaap J.] Leiden Univ, Med Ctr, Dept Neurol, NL-2300 RC Leiden, Netherlands.
   [Kuks, Jan B. M.] Univ Groningen, Univ Med Ctr Groningen, Dept Neurol, NL-9713 AV Groningen, Netherlands.
   [Wokke, John H. J.] Univ Med Ctr Utrecht, Dept Neurol, Utrecht, Netherlands.
   [Veldman, Henk] Univ Med Ctr Utrecht, Lab Expt Neurol, Utrecht, Netherlands.
   [Bakker, Egbert] Leiden Univ, Med Ctr, Dept Human & Clin Genet, NL-2300 RC Leiden, Netherlands.
   [Plomp, Jaap J.] Leiden Univ, Med Ctr, Dept MCB Neurophysiol, NL-2300 RC Leiden, Netherlands.
RP Niks, EH (corresponding author), Leiden Univ, Med Ctr, Dept Neurol, K5Q-114,POB 9600, NL-2300 RC Leiden, Netherlands.
EM ehniks@lumc.nl
RI Bakker, Egbert/D-3525-2009; Niks, Erik H/M-3520-2016
OI Bakker, Egbert/0000-0002-2843-7357; Niks, Erik H/0000-0001-5892-5143;
   Verschuuren, Jan/0000-0002-4572-1501
FU Prinses Beatrix Fonds; Stichting Willem H. kroger
FX This study was funded in part by the Prinses Beatrix Fonds and the
   Stichting Willem H. kroger. The authors thank Carla Engels, Atiq
   Faramarz, and Saskia Smith for technical assistance. and Professor
   F.G.I. Jennekens and Professor A.R. Wintzen On their critical reviews of
   the manuscript. They also thank Angela Vincent for the determination of
   anti-MuSK antibodies.
CR BURGES J, 1994, MUSCLE NERVE, V17, P1393, DOI 10.1002/mus.880171208
   Cartaud A, 2004, J CELL BIOL, V165, P505, DOI 10.1083/jcb.200307164
   Cole RN, 2008, ANN NEUROL, V63, P782, DOI 10.1002/ana.21371
   CULLCANDY SG, 1980, J PHYSIOL-LONDON, V299, P621, DOI 10.1113/jphysiol.1980.sp013145
   DeChiara TM, 1996, CELL, V85, P501, DOI 10.1016/S0092-8674(00)81251-9
   ELMQVIST D, 1964, J PHYSIOL-LONDON, V174, P417, DOI 10.1113/jphysiol.1964.sp007495
   Farrugia ME, 2007, J NEUROIMMUNOL, V185, P136, DOI 10.1016/j.jneuroim.2007.01.010
   Hoch W, 2001, NAT MED, V7, P365, DOI 10.1038/85520
   Ip FCF, 2000, MOL CELL NEUROSCI, V16, P661, DOI 10.1006/mcne.2000.0892
   Kim N, 2008, CELL, V135, P334, DOI 10.1016/j.cell.2008.10.002
   Linnoila J, 2008, NEURON, V60, P625, DOI 10.1016/j.neuron.2008.09.025
   MASELLI RA, 1993, MUSCLE NERVE, V16, P1193, DOI 10.1002/mus.880161109
   Niks EH, 2008, J NEUROIMMUNOL, V195, P151, DOI 10.1016/j.jneuroim.2008.01.013
   PESTRONK A, 1978, MUSCLE NERVE, V1, P70, DOI 10.1002/mus.880010110
   PLOMP JJ, 1995, ANN NEUROL, V37, P627, DOI 10.1002/ana.410370513
   Selcen D, 2004, NEUROLOGY, V62, P1945, DOI 10.1212/01.WNL.0000128048.23930.1D
   Shigemoto K, 2006, J CLIN INVEST, V116, P1016, DOI 10.1172/JCI21545
   Shiraishi H, 2005, ANN NEUROL, V57, P289, DOI 10.1002/ana.20341
   SLATER CR, 1992, BRAIN, V115, P451
   Song YQ, 2008, NEURON, V60, P526, DOI 10.1016/j.neuron.2008.11.003
   Strochlic L, 2005, BIOESSAYS, V27, P1129, DOI 10.1002/bies.20305
   TSUJIHATA M, 1984, MUSCLE NERVE, V7, P243, DOI 10.1002/mus.880070310
   VALENZUELA DM, 1995, NEURON, V15, P573, DOI 10.1016/0896-6273(95)90146-9
   Vincent A, 2008, ANN NY ACAD SCI, V1132, P84, DOI 10.1196/annals.1405.020
   Zhang B, 2008, NEURON, V60, P285, DOI 10.1016/j.neuron.2008.10.006
NR 25
TC 42
Z9 44
U1 0
U2 4
PU WILEY-BLACKWELL
PI HOBOKEN
PA 111 RIVER ST, HOBOKEN 07030-5774, NJ USA
SN 0148-639X
J9 MUSCLE NERVE
JI Muscle Nerve
PD AUG
PY 2010
VL 42
IS 2
BP 283
EP 288
DI 10.1002/mus.21642
PG 6
WC Clinical Neurology; Neurosciences
WE Science Citation Index Expanded (SCI-EXPANDED)
SC Neurosciences & Neurology
GA 631UE
UT WOS:000280374000022
PM 20544919
DA 2022-10-25
ER

PT J
AU Kay, CSK
   Scola, RH
   Lorenzoni, PJ
   Jarius, S
   Arruda, WO
   Werneck, LC
AF Kay, Claudia S. K.
   Scola, Rosana H.
   Lorenzoni, Paulo J.
   Jarius, Sven
   Arruda, Walter O.
   Werneck, Lineu C.
TI NMO-IgG positive neuromyelitis optica in a patient with myasthenia
   gravis but no thymectomy
SO JOURNAL OF THE NEUROLOGICAL SCIENCES
LA English
DT Article
DE Neuromyelitis optica; Devic syndrome; Myasthenia gravis; Acetylcholine
   receptor antibody; NMO-IgG; Aquaporin-4 antibody; Thymectomy
ID CENTRAL-NERVOUS-SYSTEM; MULTIPLE-SCLEROSIS; DEMYELINATING DISEASE; BRAIN
   ABNORMALITIES; INVOLVEMENT; ANTIBODIES; MARKER
AB Here we report on a 44-year old woman presenting with both myasthenia gravis (MG) and neuromyelitis optica (NMO). MRI showed transverse myelitis extending from C2 to T4, multifocal demyelinating lesions in the supratentorial white matter, and left optic neuritis. Serological analysis demonstrated antibodies to acetylcholine receptors as well as NMO-IgG. To our knowledge, this is the first case of NMO-IgG positive NMO in a patient with MG but no history of thymectomy or immunosuppression. (C) 2008 Elsevier B.V. All rights reserved.
C1 [Kay, Claudia S. K.; Scola, Rosana H.; Lorenzoni, Paulo J.; Arruda, Walter O.; Werneck, Lineu C.] Univ Fed Parana, Dept Internal Med, Div Neurol, BR-80060000 Curitiba, Parana, Brazil.
   [Jarius, Sven] Univ Heidelberg, Div Mol Neuroimmunol, Dept Neurol, Heidelberg, Germany.
RP Scola, RH (corresponding author), Univ Fed Parana, Hosp Clin, Serv Neurol, Rua Gen Carneiro 181, BR-80060900 Curitiba, Parana, Brazil.
EM scola@hc.ufpr.br
RI Werneck, Lineu/Y-4038-2019; Arruda, Walter Oleschko/AAJ-8256-2020
FU European Committee for the Treatment of Multiple Sclerosis (ECTRIMS)
FX The work of S.J. was supported by a Fellowship from the European
   Committee for the Treatment of Multiple Sclerosis (ECTRIMS). The authors
   are thankful to Brigitte Fritz for excellent technical assistance.
CR Antoine JC, 2004, NEUROLOGY, V62, P978, DOI 10.1212/01.WNL.0000115168.73299.88
   Bichuetti DB, 2008, ARQ NEURO-PSIQUIAT, V66, P1, DOI 10.1590/S0004-282X2008000100001
   Bichuetti DB, 2008, ARQ NEURO-PSIQUIAT, V66, P5, DOI 10.1590/S0004-282X2008000100002
   Cunha FMB, 1999, ARQ NEURO-PSIQUIAT, V57, P457, DOI 10.1590/S0004-282X1999000300018
   Domingues RB, 2004, ARQ NEURO-PSIQUIAT, V62, P543, DOI 10.1590/S0004-282X2004000300032
   Furukawa Y, 2006, EUR J NEUROL, V13, P655, DOI 10.1111/j.1468-1331.2006.01392.x
   Gotkine M, 2007, NEUROLOGY, V68, P1327
   Gotkine M, 2006, NEUROLOGY, V67, P881, DOI 10.1212/01.wnl.0000234142.41728.a0
   Ikeda K, 2007, NEUROLOGY, V68, P1326
   Isbister CM, 2003, MULT SCLER, V9, P550, DOI 10.1191/1352458503ms964oa
   Jarius S, 2007, NEUROLOGY, V68, P1076, DOI 10.1212/01.wnl.0000256822.01222.bd
   Jarius S, 2008, NAT CLIN PRACT NEURO, V4, P202, DOI 10.1038/ncpneuro0764
   Kister I, 2006, ARCH NEUROL-CHICAGO, V63, P851, DOI 10.1001/archneur.63.6.851
   Lana-Peixoto MA, 2008, ARQ NEURO-PSIQUIAT, V66, P120, DOI 10.1590/S0004-282X2008000100034
   Lennon VA, 2004, LANCET, V364, P2106, DOI 10.1016/S0140-6736(04)17551-X
   Lennon VA, 2005, J EXP MED, V202, P473, DOI 10.1084/jem.20050304
   Nakamura M, 2007, MULT SCLER J, V13, P332, DOI 10.1177/13524585070130030201
   Pittock SJ, 2006, ARCH NEUROL-CHICAGO, V63, P964, DOI 10.1001/archneur.63.7.964
   Pittock SJ, 2006, ARCH NEUROL-CHICAGO, V63, P390, DOI 10.1001/archneur.63.3.390
   Song F, 2006, J IMMUNOL, V177, P1500, DOI 10.4049/jimmunol.177.3.1500
   THORLACIUS S, 1989, ACTA NEUROL SCAND, V80, P290, DOI 10.1111/j.1600-0404.1989.tb03881.x
   Vendrame M, 2007, NEUROL RES, V29, P32, DOI 10.1179/016164106X115071
   Vernant JC, 1997, NEUROLOGY, V48, P58, DOI 10.1212/WNL.48.1.58
   Wingerchuk DM, 2006, NEUROLOGY, V66, P1485, DOI 10.1212/01.wnl.0000216139.44259.74
NR 24
TC 27
Z9 29
U1 0
U2 0
PU ELSEVIER SCIENCE BV
PI AMSTERDAM
PA PO BOX 211, 1000 AE AMSTERDAM, NETHERLANDS
SN 0022-510X
EI 1878-5883
J9 J NEUROL SCI
JI J. Neurol. Sci.
PD DEC 15
PY 2008
VL 275
IS 1-2
BP 148
EP 150
DI 10.1016/j.jns.2008.06.038
PG 3
WC Clinical Neurology; Neurosciences
WE Science Citation Index Expanded (SCI-EXPANDED)
SC Neurosciences & Neurology
GA 384MO
UT WOS:000261749100027
PM 18703206
DA 2022-10-25
ER

PT J
AU Chang, E
   Sabichi, AL
   Sada, YH
AF Chang, Elaine
   Sabichi, Anita L.
   Sada, Yvonne H.
TI Myasthenia Gravis After Nivolumab Therapy for Squamous Cell Carcinoma of
   the Bladder
SO JOURNAL OF IMMUNOTHERAPY
LA English
DT Article
DE checkpoint inhibitor; myasthenia gravis; squamous cell carcinoma of
   bladder; immune-related adverse events
ID PATIENT; EXACERBATION; MELANOMA
AB Checkpoint inhibitors have become standard therapy for multiple cancers, and their use will increase in the next year as regulatory approvals for additional indications are expected. It is essential for clinicians to be aware of the potential for rare immune-related adverse effects. Here, we report the case of a new diagnosis of myasthenia gravis (MG) after the use of nivolumab for squamous cell carcinoma of the bladder. A review the literature identified 10 cases of MG diagnosed after programmed cell death protein 1 inhibitor therapy. This is the first case, to our knowledge, reported in association with bladder cancer. The precise diagnosis of MG has important implications on management, as treatment with steroids can transiently worsen myasthenia in nearly 50% of cases.
C1 [Chang, Elaine; Sabichi, Anita L.; Sada, Yvonne H.] Baylor Coll Med, Dept Med, Hematol Oncol Sect, Houston, TX 77030 USA.
   [Chang, Elaine; Sabichi, Anita L.; Sada, Yvonne H.] Michael E DeBakey VA Med Ctr, Dept Hematol & Oncol, Houston, TX USA.
RP Chang, E (corresponding author), Baylor Coll Med, Houston, TX 77030 USA.
EM elainec@bcm.edu
CR Alnahhas I, 2017, MUSCLE NERVE, V55, pE25, DOI 10.1002/mus.25496
   Guptill JT, 2016, NEUROTHERAPEUTICS, V13, P118, DOI 10.1007/s13311-015-0398-y
   Lau KHV, 2016, MUSCLE NERVE, V54, P157, DOI 10.1002/mus.25141
   Loochtan AI, 2015, MUSCLE NERVE, V52, P307, DOI 10.1002/mus.24648
   Lopez D., 2015, BR J MED HLTH RES, V2, P11
   Maeda O, 2016, NAGOYA J MED SCI, V78, P119
   Nishimura H, 1999, IMMUNITY, V11, P141, DOI 10.1016/S1074-7613(00)80089-8
   Phadke Sneha D, 2016, J Investig Med High Impact Case Rep, V4, p2324709616674316
   Polat P, 2016, MUSCLE NERVE, V54, P507, DOI 10.1002/mus.25163
   Sciacca G, 2016, MUSCLE NERVE, V54, P507, DOI 10.1002/mus.25212
   Serretta V, 2000, EUR UROL, V37, P85, DOI 10.1159/000020105
   Sharma P, 2016, J CLIN ONCOL, V34, DOI 10.1200/JCO.2016.34.15_suppl.4501
   Shirai T, 2016, JPN J CLIN ONCOL, V46, P86, DOI 10.1093/jjco/hyv158
   Zhu J, 2016, MUSCLE NERVE, V54, P506, DOI 10.1002/mus.25055
   Zimmer L, 2016, EUR J CANCER, V60, P210, DOI 10.1016/j.ejca.2016.02.024
NR 15
TC 40
Z9 43
U1 0
U2 9
PU LIPPINCOTT WILLIAMS & WILKINS
PI PHILADELPHIA
PA TWO COMMERCE SQ, 2001 MARKET ST, PHILADELPHIA, PA 19103 USA
SN 1524-9557
EI 1537-4513
J9 J IMMUNOTHER
JI J. Immunother.
PD APR
PY 2017
VL 40
IS 3
BP 114
EP 116
DI 10.1097/CJI.0000000000000161
PG 3
WC Oncology; Immunology; Medicine, Research & Experimental
WE Science Citation Index Expanded (SCI-EXPANDED)
SC Oncology; Immunology; Research & Experimental Medicine
GA EN4OB
UT WOS:000395985700005
PM 28234667
DA 2022-10-25
ER

PT J
AU BATRA, P
   HERRMANN, C
   MULDER, D
AF BATRA, P
   HERRMANN, C
   MULDER, D
TI MEDIASTINAL IMAGING IN MYASTHENIA-GRAVIS - CORRELATION OF CHEST
   RADIOGRAPHY, CT, MR, AND SURGICAL FINDINGS
SO AMERICAN JOURNAL OF ROENTGENOLOGY
LA English
DT Article
C1 UNIV CALIF LOS ANGELES,SCH MED,DEPT NEUROL,LOS ANGELES,CA 90024.
   UNIV CALIF LOS ANGELES,SCH MED,DEPT THORAC SURG,LOS ANGELES,CA 90024.
RP BATRA, P (corresponding author), UNIV CALIF LOS ANGELES,SCH MED,DEPT RADIOL SCI,LOS ANGELES,CA 90024, USA.
CR BARON RL, 1982, RADIOLOGY, V142, P121, DOI 10.1148/radiology.142.1.7053521
   BARON RL, 1982, RADIOLOGY, V142, P127, DOI 10.1148/radiology.142.1.7053522
   BROWN LR, 1983, AM J ROENTGENOL, V140, P31, DOI 10.2214/ajr.140.1.31
   BROWN LR, 1980, AM J ROENTGENOL, V134, P1181, DOI 10.2214/ajr.134.6.1181
   DEGEER G, 1986, RADIOLOGY, V158, P313, DOI 10.1148/radiology.158.2.3941858
   FON GT, 1982, RADIOLOGY, V142, P135, DOI 10.1148/radiology.142.1.7053523
   MOORE AV, 1982, AM J ROENTGENOL, V138, P217, DOI 10.2214/ajr.138.2.217
   MULDER DG, 1983, AM J SURG, V146, P61, DOI 10.1016/0002-9610(83)90260-X
   ROSS JS, 1984, RADIOLOGY, V152, P95, DOI 10.1148/radiology.152.1.6729143
   WEBB WR, 1984, AM J ROENTGENOL, V143, P723, DOI 10.2214/ajr.143.4.723
NR 10
TC 43
Z9 43
U1 0
U2 0
PU AMER ROENTGEN RAY SOC
PI RESTON
PA 1891 PRESTON WHITE DR, SUBSCRIPTION FULFILLMENT, RESTON, VA 22091
SN 0361-803X
J9 AM J ROENTGENOL
JI Am. J. Roentgenol.
PD MAR
PY 1987
VL 148
IS 3
BP 515
EP 519
DI 10.2214/ajr.148.3.515
PG 5
WC Radiology, Nuclear Medicine & Medical Imaging
WE Science Citation Index Expanded (SCI-EXPANDED)
SC Radiology, Nuclear Medicine & Medical Imaging
GA G1313
UT WOS:A1987G131300010
PM 3492878
OA Bronze
DA 2022-10-25
ER

PT J
AU KOBAYASHI, N
   SUGITA, H
   TERADA, E
   GHODA, A
   OKUDAIRA, H
   OGITA, T
   MIYAMOTO, T
AF KOBAYASHI, N
   SUGITA, H
   TERADA, E
   GHODA, A
   OKUDAIRA, H
   OGITA, T
   MIYAMOTO, T
TI A SOLID-PHASE ENZYME-IMMUNOASSAY FOR ANTI-ACETYLCHOLINE RECEPTOR
   ANTIBODY IN MYASTHENIA-GRAVIS PATIENTS
SO JOURNAL OF IMMUNOLOGICAL METHODS
LA English
DT Article
C1 KITASATO UNIV,SCH HYG SCI,LIFE SCI LAB,MINATO KU,TOKYO 108,JAPAN.
   NATL CTR NERVOUS MENTAL & MUSCULAR DISORDERS,KODAIRA,TOKYO 187,JAPAN.
   UNIV TOKYO,FAC MED,DEPT INTERNAL MED & PHYS THERAPY,BUNKYO KU,TOKYO 113,JAPAN.
RP KOBAYASHI, N (corresponding author), KITASATO UNIV,CTR RES & DEV,MINATO KU,TOKYO 108,JAPAN.
CR AOTSUKA S, 1979, J IMMUNOL METHODS, V28, P149, DOI 10.1016/0022-1759(79)90337-5
   APPEL SH, 1975, NEW ENGL J MED, V293, P760, DOI 10.1056/NEJM197510092931508
   DRACHMAN DB, 1978, NEW ENGL J MED, V298, P136, DOI 10.1056/NEJM197801192980305
   DWYER DS, 1983, J IMMUNOL METHODS, V57, P111, DOI 10.1016/0022-1759(83)90069-8
   LINDSTROM J, 1977, CLIN IMMUNOL IMMUNOP, V7, P36, DOI 10.1016/0090-1229(77)90027-7
   LINDSTROM JM, 1976, ANN NY ACAD SCI, V274, P254, DOI 10.1111/j.1749-6632.1976.tb47691.x
   LINDSTROM JM, 1976, NEUROLOGY, V26, P1054, DOI 10.1212/WNL.26.11.1054
   NAKANE PK, 1971, IMMUNOCHEMISTRY, V8, P1175
   Osserman K, 1958, MYASTHENIA GRAVIS
   SJOQUIST J, 1972, EUR J BIOCHEM, V29, P572, DOI 10.1111/j.1432-1033.1972.tb02023.x
NR 10
TC 9
Z9 9
U1 0
U2 0
PU ELSEVIER SCIENCE BV
PI AMSTERDAM
PA PO BOX 211, 1000 AE AMSTERDAM, NETHERLANDS
SN 0022-1759
J9 J IMMUNOL METHODS
JI J. Immunol. Methods
PY 1984
VL 73
IS 2
BP 267
EP 272
DI 10.1016/0022-1759(84)90401-0
PG 6
WC Biochemical Research Methods; Immunology
WE Science Citation Index Expanded (SCI-EXPANDED)
SC Biochemistry & Molecular Biology; Immunology
GA TP568
UT WOS:A1984TP56800004
PM 6386990
DA 2022-10-25
ER

PT J
AU FORTEZA, ME
AF FORTEZA, ME
TI COMBINATION OF EDROPHONIUM CHLORIDE TESTS AND ACHIBLES REFLEXOGRAM IN
   THE DIAGNOSIS OF MYASTHENIA-GRAVIS
SO PRENSA MEDICA ARGENTINA
LA Spanish
DT Article
RP FORTEZA, ME (corresponding author), UNIV NACL CORDOBA,HOSP CORDOBA,FAC CIENCIAS MED,RA-5016 CORDOBA,ARGENTINA.
NR 0
TC 0
Z9 0
U1 0
U2 0
PU PRENSA MEDICA ARGENTINA
PI BUENOS AIRES
PA JUNIN 845, 1113 BUENOS AIRES, ARGENTINA
SN 0032-745X
J9 PRENSA MED ARGENT
PY 1983
VL 70
IS 3
BP 108
EP 112
PG 5
WC Medicine, Research & Experimental
WE Science Citation Index Expanded (SCI-EXPANDED)
SC Research & Experimental Medicine
GA QT968
UT WOS:A1983QT96800004
DA 2022-10-25
ER

PT J
AU Barnett, C
   Bril, V
   Kapral, M
   Kulkarni, A
   Davis, AM
AF Barnett, Carolina
   Bril, Vera
   Kapral, Moira
   Kulkarni, Abhaya
   Davis, Aileen M.
TI A Conceptual Framework for Evaluating Impairments in Myasthenia Gravis
SO PLOS ONE
LA English
DT Article
ID RELIABILITY; DISABILITY
AB Background: Myasthenia gravis is characterized by weakness and fatigability of different muscle groups, including ocular, bulbar and the limbs. Therefore, a measure of disease severity at the impairment level in myasthenia needs to reflect all the relevant impairments, as well as their variations with activity and fatigue. We conducted a qualitative study of patients with myasthenia, to explore their experiences and related impairments, aimed at developing a conceptual framework of disease severity at the impairment level in myasthenia gravis.
   Methods: Twenty patients representing the spectrum of disease participated in semi-structured interviews. Interviews were recorded and the transcripts were analyzed by content analysis using an inductive approach with line-by-line open coding. Themes were generated from these codes.
   Results: Two main themes were identified: the severity of the impairments and fatigability (i.e., triggering or worsening of an impairment with activity). The impairments were further classified within body regions (ocular, bulbar and axial/limbs). Fatigability was described as a phenomenon affecting the whole body but also affecting specific impairments, and was associated with fluctuation of the symptoms. Patients were concerned that clinical examination at a single point in time might not reflect their true clinical state due to fatigability and fluctuations in severity.
   Conclusions: This conceptual framework reflects the relevance of both severity and fatigability in understanding impairment-based disease severity in myasthenia. This framework could inform the development of impairment measures in myasthenia gravis.
C1 [Barnett, Carolina; Bril, Vera] Univ Toronto, Dept Med, Div Neurol, Toronto, ON, Canada.
   [Barnett, Carolina; Bril, Vera; Kapral, Moira] Univ Hlth Network, Toronto, ON, Canada.
   [Barnett, Carolina; Kapral, Moira; Kulkarni, Abhaya; Davis, Aileen M.] Univ Toronto, Inst Hlth Policy Management & Evaluat, Toronto, ON, Canada.
   [Kapral, Moira] Univ Toronto, Dept Med, Toronto, ON, Canada.
   [Kulkarni, Abhaya] Hosp Sick Children, Dept Neurosurg, Toronto, ON M5G 1X8, Canada.
   [Davis, Aileen M.] Univ Hlth Network, Toronto Western Res Inst, Div Hlth Care & Outcomes Res, Toronto, ON, Canada.
   [Davis, Aileen M.] Univ Toronto, Dept Phys Therapy, Toronto, ON, Canada.
   [Davis, Aileen M.] Univ Toronto, Grad Dept Rehabil Sci, Toronto, ON, Canada.
RP Barnett, C (corresponding author), Univ Toronto, Dept Med, Div Neurol, Toronto, ON, Canada.
EM c.barnetttapia@utoronto.ca
RI BRIL, vera/ABA-6509-2020; Barnett, Carolina/AFM-9470-2022
OI Barnett, Carolina/0000-0001-5546-0221; Davis, Aileen/0000-0002-9903-9399
FU AAN; American Brain foundation; Grifols; CSL; Bionevia; Lilly; Pfizer;
   Dainippon Sumitomo; Eisai
FX 1. Dr. Barnett holds a clinical research fellowship award by the AAN and
   American Brain foundation. 2. Dr. Bril has acted as consultant for
   Grifols, CSL, Bionevia, Lilly, Pfizer, Dainippon Sumitomo, Eisai, and
   has received research grant support from all of these. 3. Dr. Kapral has
   no disclosures. 4. Dr. Kulkarni has no disclosures. 5. Dr. Davis has no
   disclosures. This does not alter the authors' adherence to all the PLOS
   ONE policies on sharing data and materials.
CR [Anonymous], 2011, MEASUREMENT MED PRAC
   Barnett TC, 2013, NEUROMUSCULAR DISORD, V23, P413, DOI 10.1016/j.nmd.2013.02.008
   Barohn RJ, 1998, ANN NY ACAD SCI, V841, P769, DOI 10.1111/j.1749-6632.1998.tb11015.x
   BESINGER UA, 1983, NEUROLOGY, V33, P1316, DOI 10.1212/WNL.33.10.1316
   Burns TM, 2008, MUSCLE NERVE, V38, P1553, DOI 10.1002/mus.21185
   Coyne IT, 1997, J ADV NURS, V26, P623, DOI 10.1046/j.1365-2648.1997.t01-25-00999.x
   Dobkin BH, 2008, NEUROREHAB NEURAL RE, V22, P105, DOI 10.1177/1545968308315046
   Elo S, 2008, J ADV NURS, V62, P107, DOI 10.1111/j.1365-2648.2007.04569.x
   FDA Ctr Drug Evaluation Res, 2006, HEALTH QUAL LIFE OUT, V4, DOI 10.1186/1477-7525-4-79
   Fossey E, 2002, AUST NZ J PSYCHIAT, V36, P717, DOI 10.1046/j.1440-1614.2002.01100.x
   GAJDOS P, 1983, PRESSE MED, V12, P939
   Gajdos P, 2003, ANN NY ACAD SCI, V998, P445, DOI 10.1196/annals.1254.058
   Guest G, 2006, FIELD METHOD, V18, P59, DOI 10.1177/1525822X05279903
   Howard JF, 2012, MYASTHENIA GRAVIS MY, P108
   International Classification of Functioning Disability and Health (ICF), 2001, INT CLASS FUNCT DIS
   Jaretzki A, 2000, NEUROLOGY, V55, P16, DOI 10.1212/WNL.55.1.16
   Kluger BM, 2013, NEUROLOGY, V80, P409, DOI 10.1212/WNL.0b013e31827f07be
   Kuks JMB, 2009, MYASTHENIA GRAVIS RE, P93
   Lashley D, 2010, NEUROLOGY, V74, P1517, DOI 10.1212/WNL.0b013e3181dd43bf
   Leonardi M, 2009, DISABIL REHABIL, V31, P2041, DOI 10.3109/09638280902893634
   Leonardi M, 2009, INT J REHABIL RES, V32, P167, DOI 10.1097/MRR.0b013e32831e4587
   MANTEGAZZA R, 1988, J NEUROL, V235, P449, DOI 10.1007/BF00314245
   Mokkink LB, 2010, BMC MED RES METHODOL, V10, DOI 10.1186/1471-2288-10-22
   Okochi Jiro, 2005, Health Qual Life Outcomes, V3, P46, DOI 10.1186/1477-7525-3-46
   Romani A, 2002, FUNCT NEUROL, V17, P137
   Sanders DB, 2003, ANN NY ACAD SCI, V998, P440, DOI 10.1196/annals.1254.057
   Sharshar T, 2000, J NEUROL, V247, P286, DOI 10.1007/s004150050585
   TINDALL RSA, 1987, NEW ENGL J MED, V316, P719, DOI 10.1056/NEJM198703193161205
   Twork S, 2010, HEALTH QUAL LIFE OUT, V8, DOI 10.1186/1477-7525-8-129
   Zhang Y., 2009, APPL SOCIAL RES METH, P1, DOI DOI 10.1002/HBM.20661
NR 30
TC 16
Z9 17
U1 1
U2 4
PU PUBLIC LIBRARY SCIENCE
PI SAN FRANCISCO
PA 1160 BATTERY STREET, STE 100, SAN FRANCISCO, CA 94111 USA
SN 1932-6203
J9 PLOS ONE
JI PLoS One
PD MAY 20
PY 2014
VL 9
IS 5
AR e98089
DI 10.1371/journal.pone.0098089
PG 9
WC Multidisciplinary Sciences
WE Science Citation Index Expanded (SCI-EXPANDED); Social Science Citation Index (SSCI)
SC Science & Technology - Other Topics
GA AM0UW
UT WOS:000339563400094
PM 24844418
OA Green Published, gold, Green Submitted
DA 2022-10-25
ER

PT J
AU Suto, Y
   Araga, S
   Sakuma, K
   Nakano, T
   Ishiga, K
   Tajima, F
   Kowa, H
   Nakashima, K
AF Suto, Y
   Araga, S
   Sakuma, K
   Nakano, T
   Ishiga, K
   Tajima, F
   Kowa, H
   Nakashima, K
TI Myasthenia gravis with thymus hyperplasia and pure red cell aplasia
SO JOURNAL OF THE NEUROLOGICAL SCIENCES
LA English
DT Article
DE erythropoietin; myasthenia gravis; pure red cell aplasia; thymus
   hyperplasia
ID ACETYLCHOLINE-RECEPTOR; THYMOMA; THYMECTOMY; ANEMIA; AUTOANTIBODIES;
   REMISSION
AB A case of myasthenia gravis (MG) with thymus hyperplasia and pure red cell aplasia (PRCA) is reported. A 57-year-old woman was diagnosed as having MG and was treated with thymectomy 26 years ago. The histology of the resected thymus was thymic lymphoid follicular hyperplasia. She developed rapidly progressive anemia and a bone marrow examination revealed PRCA. Her hematological results improved with oral administration of cyclosporine A. Cases of MG, thymoma and PRCA have been reported in the literature. We report the first case of MG without thymoma and PRCA. (C) 2004 Elsevier B.V. All rights reserved.
C1 Tottori Univ, Fac Med, Dept Neurol, Inst Neurol Sci, Yonago, Tottori 6838504, Japan.
   Tottori Univ, Fac Med, Sch Hlth Sci, Sect Environm & Hlth Sci,Dept Biol Regulat, Yonago, Tottori 6838504, Japan.
   Tottori Univ, Fac Med, Dept Med 2, Yonago, Tottori 6838504, Japan.
RP Araga, S (corresponding author), Tottori Univ, Fac Med, Dept Neurol, Inst Neurol Sci, 36-1 Nishimachi, Yonago, Tottori 6838504, Japan.
EM araga@grape.med.tottori-u.ac.jp
CR AARLI JA, 1990, CLIN EXP IMMUNOL, V82, P284
   BAILEY RO, 1988, AM J CLIN PATHOL, V89, P687, DOI 10.1093/ajcp/89.5.687
   CROSTI F, 1994, J NEUROL, V241, P218, DOI 10.1007/BF00863771
   FAMBROUGH DM, 1973, SCIENCE, V182, P293, DOI 10.1126/science.182.4109.293
   Fisch P, 2000, BRIT J HAEMATOL, V111, P1010, DOI 10.1046/j.1365-2141.2000.02429.x
   Gronseth GS, 2000, NEUROLOGY, V55, P7, DOI 10.1212/WNL.55.1.7
   Heegaard ED, 2002, CLIN MICROBIOL REV, V15, P485, DOI 10.1128/CMR.15.3.485-505.2002
   KORNFELD P, 1979, AM J MED SCI, V277, P111, DOI 10.1097/00000441-197901000-00014
   KROL TC, 1979, ARCH NEUROL-CHICAGO, V36, P594, DOI 10.1001/archneur.1979.00500450088022
   MASAOKA A, 1989, CANCER, V64, P1872, DOI 10.1002/1097-0142(19891101)64:9<1872::AID-CNCR2820640920>3.0.CO;2-0
   Masuda M, 1997, AM J HEMATOL, V54, P324, DOI 10.1002/(SICI)1096-8652(199704)54:4<324::AID-AJH12>3.0.CO;2-B
   Murakawa Tomohiro, 2002, Asian Cardiovasc Thorac Ann, V10, P150
   MURASE T, 1993, EXP HEMATOL, V21, P451
   MYGLAND A, 1992, ANN NEUROL, V32, P589, DOI 10.1002/ana.410320419
   PATRICK J, 1973, SCIENCE, V180, P871, DOI 10.1126/science.180.4088.871
   Rameshwar P, 2003, CLIN IMMUNOL, V108, P248, DOI 10.1016/S1521-6616(03)00139-6
   Ritchie DS, 2002, EUR J HAEMATOL, V68, P389, DOI 10.1034/j.1600-0609.2002.01703.x
   ROSENOW EC, 1984, ARCH INTERN MED, V144, P763, DOI 10.1001/archinte.144.4.763
   Salmon AM, 1998, J CLIN INVEST, V101, P2340, DOI 10.1172/JCI1615
   SCADDING GK, 1981, NEUROLOGY, V31, P935, DOI 10.1212/WNL.31.8.935
   SCHLUEP M, 1987, ANN NEUROL, V22, P212, DOI 10.1002/ana.410220205
   Vincent A, 2002, NAT REV IMMUNOL, V2, P797, DOI 10.1038/nri916
   Vincent A, 2001, LANCET, V357, P2122, DOI 10.1016/S0140-6736(00)05186-2
   WONG KF, 1995, AM J CLIN PATHOL, V103, P346, DOI 10.1093/ajcp/103.3.346
   ZEOK JV, 1979, ANN THORAC SURG, V28, P257, DOI 10.1016/S0003-4975(10)63116-5
NR 25
TC 8
Z9 9
U1 0
U2 2
PU ELSEVIER SCIENCE BV
PI AMSTERDAM
PA PO BOX 211, 1000 AE AMSTERDAM, NETHERLANDS
SN 0022-510X
EI 1878-5883
J9 J NEUROL SCI
JI J. Neurol. Sci.
PD SEP 15
PY 2004
VL 224
IS 1-2
BP 93
EP 95
DI 10.1016/j.jns.2004.06.003
PG 3
WC Clinical Neurology; Neurosciences
WE Science Citation Index Expanded (SCI-EXPANDED)
SC Neurosciences & Neurology
GA 863DE
UT WOS:000224540000014
PM 15450777
DA 2022-10-25
ER

PT S
AU Evoli, A
   Batocchi, AP
   Tonali, P
   Marciano, M
AF Evoli, A
   Batocchi, AP
   Tonali, P
   Marciano, M
BE Richman, DP
TI Risk of cancer in patients with myasthenia gravis
SO MYASTHENIA GRAVIS AND RELATED DISEASES: DISORDERS OF THE NEUROMUSCULAR
   JUNCTION
SE Annals of the New York Academy of Sciences
LA English
DT Article; Proceedings Paper
CT 9th International Conference on Myasthenia Gravis and Related Disorders
CY MAY 07-10, 1997
CL SANTA MONICA, CA
SP New York Acad Sci, Myasthenia Gravis Fdn Amer Inc, Calif Chapter, Natl Inst Neurol Disorders & Stroke, Bayer Corp, Pharm Div, ICN Pharm, Jerome Fdn, Olsten Hlth Serv, Ultracare Home Hlth, Alpha Therapeut Serv, Broadway Fed Saving & Loan Assoc, Home Savings Bank Amer, Long Beach Branch, Ironworkers Local 433, Los Angeles, Calif, La Jolla Pharm Co, Merrill Lynch Pierce Fenner & Smith, Myasthenia Fdn Amer Inc, Orange Cty Auxiliary, Calif Chapter, San Gabriel Valley Auxiliary, Calif Chapter, Wellcome Trust
ID MULTIPLE-SCLEROSIS; MALIGNANCY; TRANSPLANTATION; AZATHIOPRINE; THERAPY
C1 Univ Cattolica Sacro Cuore, Inst Neurol, I-00168 Rome, Italy.
RP Evoli, A (corresponding author), Univ Cattolica Sacro Cuore, Inst Neurol, I-00168 Rome, Italy.
RI Evoli, Amelia/AAD-6807-2022
CR Confavreux C, 1996, NEUROLOGY, V46, P1607, DOI 10.1212/WNL.46.6.1607
   Deeg HJ, 1996, BLOOD, V87, P386, DOI 10.1182/blood.V87.1.386.bloodjournal871386
   Drachman DB, 1996, MUSCLE NERVE, V19, P1239
   ELLISON GW, 1989, NEUROLOGY, V39, P1018, DOI 10.1212/WNL.39.8.1018
   EVOLI A, 1992, EUR NEUROL, V32, P37, DOI 10.1159/000116785
   Goulon M, 1980, Int J Neurol, V14, P61
   MASAOKA A, 1994, EUR J CARDIO-THORAC, V8, P251, DOI 10.1016/1010-7940(94)90155-4
   MONDEN Y, 1991, EUR J CANCER, V27, P745, DOI 10.1016/0277-5379(91)90179-H
   OOSTERHUIS HJG, 1984, MYASTHENIA GRAVIS
   PAPATESTAS AE, 1971, BRIT J CANCER, V25, P635, DOI 10.1038/bjc.1971.79
   PENN I, 1990, NEW ENGL J MED, V323, P1767, DOI 10.1056/NEJM199012203232510
NR 11
TC 23
Z9 23
U1 0
U2 2
PU NEW YORK ACAD SCIENCES
PI NEW YORK
PA 2 EAST 63RD ST, NEW YORK, NY 10021 USA
SN 0077-8923
BN 1-57331-119-7
J9 ANN NY ACAD SCI
JI Ann.NY Acad.Sci.
PY 1998
VL 841
BP 742
EP 745
DI 10.1111/j.1749-6632.1998.tb11011.x
PG 4
WC Multidisciplinary Sciences; Clinical Neurology; Neurosciences
WE Conference Proceedings Citation Index - Science (CPCI-S); Science Citation Index Expanded (SCI-EXPANDED)
SC Science & Technology - Other Topics; Neurosciences & Neurology
GA BL26B
UT WOS:000074924900108
PM 9668323
DA 2022-10-25
ER

PT J
AU TEOH, R
   MCGUIRE, L
   WONG, K
   CHIN, D
AF TEOH, R
   MCGUIRE, L
   WONG, K
   CHIN, D
TI INCREASED INCIDENCE OF THYMOMA IN CHINESE MYASTHENIA-GRAVIS - POSSIBLE
   RELATIONSHIP WITH EPSTEIN-BARR VIRUS
SO ACTA NEUROLOGICA SCANDINAVICA
LA English
DT Article
C1 CHINESE UNIV HONG KONG,PRINCE WALES HOSP,DEPT MORBID ANAT,SHA TIN,HONG KONG.
   CHINESE UNIV HONG KONG,PRINCE WALES HOSP,DEPT SURG,SHA TIN,HONG KONG.
   UNITED CHRISTIAN HOSP,HONG KONG,HONG KONG.
RP TEOH, R (corresponding author), CHINESE UNIV HONG KONG,PRINCE OF WALES HOSP,DEPT MED,SHA TIN,HONG KONG.
CR AOKI T, 1985, NEUROLOGY, V35, P185, DOI 10.1212/WNL.35.2.185
   Blalock A, 1939, ANN SURG, V110, P544, DOI 10.1097/00000658-193910000-00005
   CHIU HC, 1987, NEUROLOGY, V37, P1854, DOI 10.1212/WNL.37.12.1854
   DATTA SK, 1974, NEW ENGL J MED, V291, P1304, DOI 10.1056/NEJM197412122912411
   DIMERY IW, 1988, CANCER, V61, P2475, DOI 10.1002/1097-0142(19880615)61:12<2475::AID-CNCR2820611215>3.0.CO;2-5
   ENGEL WK, 1977, LANCET, V1, P1310
   GOLDSTEIN G, 1966, LANCET, V2, P315
   HO JHC, 1985, WESTERN J MED, V143, P70
   HUANG DP, 1988, IN PRESS HISTOPATHOL
   KAWANAMI S, 1987, J NEUROL, V234, P207, DOI 10.1007/BF00618251
   KIRCHNER T, 1988, AM J PATHOL, V130, P268
   KLAVINSKIS LS, 1986, J NEUROIMMUNOL, V11, P287, DOI 10.1016/0165-5728(86)90082-2
   KLAVINSKIS LS, 1985, NEUROLOGY, V35, P1381, DOI 10.1212/WNL.35.9.1381
   KLEIN G, 1979, EPSTEINBARR VIRUS, P339
   KORN IL, 1981, EUR NEUROL, V20, P435
   KRISHNAMURTHY S, 1987, HUM PATHOL, V18, P986, DOI 10.1016/S0046-8177(87)80214-9
   KULA RW, 1979, HDB CLIN NEUROLOGY, V41, P317
   LEYVRAZ S, 1985, NEW ENGL J MED, V312, P1296, DOI 10.1056/NEJM198505163122006
   LIPKIN WI, 1988, TRENDS NEUROSCI, V11, P43, DOI 10.1016/0166-2236(88)90160-9
   MARTINEZ C, 1962, NATURE, V194, P1289, DOI 10.1038/1941289a0
   MCGUIRE LJ, 1988, AM J PATHOL, V131, P385
   MILLER JFAP, 1962, PROC R SOC SER B-BIO, V156, P415, DOI 10.1098/rspb.1962.0048
   MONDEN Y, 1984, CANCER-AM CANCER SOC, V54, P2513, DOI 10.1002/1097-0142(19841201)54:11<2513::AID-CNCR2820541133>3.0.CO;2-I
   NEWSOMDAVIS J, 1984, RECENT ADV CLIN NEUR, V4, P1
   RAIMOND F, 1984, J NEUROIMMUNOL, V6, P31, DOI 10.1016/0165-5728(84)90040-7
   ROSAI J, 1985, NEW ENGL J MED, V312, P1320, DOI 10.1056/NEJM198505163122010
   SAW D, 1986, HUM PATHOL, V17, P914, DOI 10.1016/S0046-8177(86)80641-4
   STEFANSSON K, 1985, NEW ENGL J MED, V312, P221, DOI 10.1056/NEJM198501243120407
   TINDALL RSA, 1987, NEUROLOGY, V28, P273
   Uono MI, 1980, INT J NEUROL, V14, P87
   WEKERLE H, 1977, LANCET, V1, P678
   1985, DIRECTOR MED HLTH SE
NR 32
TC 20
Z9 21
U1 0
U2 0
PU MUNKSGAARD INT PUBL LTD
PI COPENHAGEN
PA 35 NORRE SOGADE, PO BOX 2148, DK-1016 COPENHAGEN, DENMARK
SN 0001-6314
J9 ACTA NEUROL SCAND
JI Acta Neurol. Scand.
PD SEP
PY 1989
VL 80
IS 3
BP 221
EP 225
DI 10.1111/j.1600-0404.1989.tb03866.x
PG 5
WC Clinical Neurology
WE Science Citation Index Expanded (SCI-EXPANDED)
SC Neurosciences & Neurology
GA AV029
UT WOS:A1989AV02900005
PM 2552739
DA 2022-10-25
ER

PT J
AU FUJII, Y
   LINDSTROM, J
AF FUJII, Y
   LINDSTROM, J
TI REGULATION OF ANTIBODY-PRODUCTION BY HELPER T-CELL CLONES IN
   EXPERIMENTAL AUTOIMMUNE MYASTHENIA-GRAVIS
SO JOURNAL OF IMMUNOLOGY
LA English
DT Article
C1 SALK INST BIOL STUDIES, RECEPTOR BIOL LAB, POB 85100, SAN DIEGO, CA 92138 USA.
FU NATIONAL INSTITUTE OF NEUROLOGICAL DISORDERS AND STROKE [R01NS011323]
   Funding Source: NIH RePORTER; NINDS NIH HHS [NS11323] Funding Source:
   Medline
CR ABBAS AK, 1988, IMMUNOL TODAY, V9, P89, DOI 10.1016/0167-5699(88)91271-6
   ARTHUR RP, 1986, J EXP MED, V163, P774, DOI 10.1084/jem.163.4.774
   ASANO Y, 1988, J IMMUNOL, V140, P419
   ASANO Y, 1983, J EXP MED, V157, P1867, DOI 10.1084/jem.157.6.1867
   ASHWELL JD, 1984, J EXP MED, V159, P881, DOI 10.1084/jem.159.3.881
   ATASSI MZ, 1987, FASEB J, V46, P2538
   BOTTOMLY K, 1983, J MOL CELL IMMUNOL, V1, P42
   CEREDIG R, 1985, NATURE, V314, P98, DOI 10.1038/314098a0
   CHESNUT RW, 1986, ADV IMMUNOL, V39, P51
   DEBAETS MH, 1982, J IMMUNOL, V128, P2228
   FERNANDEZBOTRAN R, 1986, P NATL ACAD SCI USA, V83, P9689, DOI 10.1073/pnas.83.24.9689
   FUJII Y, 1988, J IMMUNOL, V140, P1830
   FUJII Y, 1988, IN PRESS 2ND P INT C
   GILLIS S, 1977, NATURE, V268, P154, DOI 10.1038/268154a0
   GLEDLIN MA, 1986, CELL IMMUNOL, V97, P357
   GLIMCHER LH, 1982, J EXP MED, V155, P445, DOI 10.1084/jem.155.2.445
   HOHLFELD R, 1986, NEUROLOGY, V36, P618, DOI 10.1212/WNL.36.5.618
   HOHLFELD R, 1987, P NATL ACAD SCI USA, V84, P5379, DOI 10.1073/pnas.84.15.5379
   HOHLFELD R, 1988, J CLIN INVEST, V81, P657, DOI 10.1172/JCI113369
   KILLAR L, 1987, J IMMUNOL, V138, P1674
   KIM J, 1985, J EXP MED, V162, P188, DOI 10.1084/jem.162.1.188
   KONTIAINEN S, 1976, EUR J IMMUNOL, V6, P296, DOI 10.1002/eji.1830060412
   KROLICK KA, 1987, CELL IMMUNOL, V105, P75, DOI 10.1016/0008-8749(87)90057-8
   KURTJONES EA, 1987, J EXP MED, V166, P1774, DOI 10.1084/jem.166.6.1774
   LAMB JR, 1983, IMMUNOLOGY, V50, P397
   LANZAVECCHIA A, 1985, NATURE, V314, P537, DOI 10.1038/314537a0
   LENNON VA, 1976, ANN NY ACAD SCI, V274, P283, DOI 10.1111/j.1749-6632.1976.tb47693.x
   LICHTMAN AH, 1987, P NATL ACAD SCI USA, V84, P824, DOI 10.1073/pnas.84.3.824
   Lindstrom J, 1981, Methods Enzymol, V74 Pt C, P432
   LINDSTROM J, 1988, ADV IMMUNOL, V42, P233, DOI 10.1016/S0065-2776(08)60847-0
   LUBET MT, 1979, J IMMUNOL, V123, P426
   MATIS LA, 1983, J IMMUNOL, V130, P1527
   MOSMANN TR, 1987, IMMUNOL TODAY, V8, P223, DOI 10.1016/0167-5699(87)90171-X
   MOSMANN TR, 1986, J IMMUNOL, V136, P2348
   NAKANISHI K, 1984, J EXP MED, V160, P1605, DOI 10.1084/jem.160.6.1605
   NODA M, 1983, NATURE, V302, P528, DOI 10.1038/302528a0
   OGARRA A, 1988, IMMUNOL TODAY, V9, P45, DOI 10.1016/0167-5699(88)91259-5
   PAUL WE, 1987, ANNU REV IMMUNOL, V5, P429, DOI 10.1146/annurev.iy.05.040187.002241
   POWERS GD, 1987, J IMMUNOL, V139, P2567
   RALSTON S, 1987, BIOCHEMISTRY-US, V26, P3261, DOI 10.1021/bi00386a004
   ROCK KL, 1984, J EXP MED, V160, P1102, DOI 10.1084/jem.160.4.1102
   ROMAGNANI S, 1986, EUR J IMMUNOL, V16, P623, DOI 10.1002/eji.1830160607
   RUBIN B, 1986, EUR J IMMUNOL, V16, P1223, DOI 10.1002/eji.1830161007
   SEVERINSON E, 1987, EUR J IMMUNOL, V17, P67, DOI 10.1002/eji.1830170112
   TAMI JA, 1987, J IMMUNOL, V138, P732
   TITE JP, 1984, EUR J IMMUNOL, V14, P878, DOI 10.1002/eji.1830141004
   TSUDO M, 1984, J EXP MED, V160, P612, DOI 10.1084/jem.160.2.612
   TZARTOS SJ, 1988, P NATL ACAD SCI USA, V85, P2899, DOI 10.1073/pnas.85.9.2899
   VITETTA ES, 1987, IMMUNOL REV, V99, P193, DOI 10.1111/j.1600-065X.1987.tb01178.x
   VOLKMAN DJ, 1981, P NATL ACAD SCI-BIOL, V78, P2528, DOI 10.1073/pnas.78.4.2528
   WATSON J, 1979, J EXP MED, V150, P1510, DOI 10.1084/jem.150.6.1510
   WILDE DB, 1984, J IMMUNOL, V132, P1632
   WOOLLETT GR, 1985, EUR J IMMUNOL, V15, P168, DOI 10.1002/eji.1830150211
   ZHANG Y, 1987, ANN NY ACAD SCI, V505, P71
   ZHANG YP, 1988, EUR J IMMUNOL, V18, P551, DOI 10.1002/eji.1830180410
   ZUBLER RH, 1984, J EXP MED, V160, P1170, DOI 10.1084/jem.160.4.1170
NR 56
TC 47
Z9 48
U1 0
U2 0
PU AMER ASSOC IMMUNOLOGISTS
PI BETHESDA
PA 9650 ROCKVILLE PIKE, BETHESDA, MD 20814 USA
SN 0022-1767
EI 1550-6606
J9 J IMMUNOL
JI J. Immunol.
PD NOV 15
PY 1988
VL 141
IS 10
BP 3361
EP 3369
PG 9
WC Immunology
WE Science Citation Index Expanded (SCI-EXPANDED)
SC Immunology
GA Q8247
UT WOS:A1988Q824700019
PM 2972772
DA 2022-10-25
ER

PT J
AU ASHER, O
   NEUMANN, D
   FUCHS, S
AF ASHER, O
   NEUMANN, D
   FUCHS, S
TI INCREASED LEVELS OF ACETYLCHOLINE-RECEPTOR ALPHA-SUBUNIT MESSENGER-RNA
   IN EXPERIMENTAL AUTOIMMUNE MYASTHENIA-GRAVIS
SO FEBS LETTERS
LA English
DT Article
C1 WEIZMANN INST SCI, DEPT CHEM IMMUNOL, IL-76100 REHOVOT, ISRAEL.
OI Neumann, Drorit/0000-0002-4805-7511
CR AHARONOV A, 1977, IMMUNOCHEMISTRY, V14, P129, DOI 10.1016/0019-2791(77)90291-9
   APPEL SH, 1977, P NATL ACAD SCI USA, V74, P2130, DOI 10.1073/pnas.74.5.2130
   AVIV H, 1972, P NATL ACAD SCI USA, V69, P1408, DOI 10.1073/pnas.69.6.1408
   BARTFELD D, 1977, FEBS LETT, V77, P214, DOI 10.1016/0014-5793(77)80237-8
   BARTFELD D, 1978, P NATL ACAD SCI USA, V75, P4006, DOI 10.1073/pnas.75.8.4006
   BOULTER J, 1985, J NEUROSCI, V5, P2545
   BUONANNO A, 1986, J BIOL CHEM, V261, P1452
   DRACHMAN DB, 1976, ANN NY ACAD SCI, V274, P226, DOI 10.1111/j.1749-6632.1976.tb47688.x
   DRACHMAN DB, 1978, NEW ENGL J MED, V298, P186, DOI 10.1056/NEJM197801262980404
   DRACHMAN DB, 1978, NEW ENGL J MED, V298, P136, DOI 10.1056/NEJM197801192980305
   ENGEL AG, 1977, NEUROLOGY, V27, P307, DOI 10.1212/WNL.27.4.307
   EVANS S, 1987, J BIOL CHEM, V262, P4911
   Fuchs S, 1979, Curr Top Microbiol Immunol, V85, P1
   GOLDMAN D, 1985, J NEUROSCI, V5, P2553
   HEINEMANN S, 1977, P NATL ACAD SCI USA, V74, P3090, DOI 10.1073/pnas.74.7.3090
   Karlin A., 1980, CELL SURFACE NEURONA, P191
   KLARSFELD A, 1985, P NATL ACAD SCI USA, V82, P4558, DOI 10.1073/pnas.82.13.4558
   LEMEUR M, 1981, CELL, V23, P561, DOI 10.1016/0092-8674(81)90152-5
   LENNON VA, 1975, J EXP MED, V141, P1365, DOI 10.1084/jem.141.6.1365
   MERLIE JP, 1984, J CELL BIOL, V99, P332, DOI 10.1083/jcb.99.1.332
   MISHINA M, 1986, NATURE, V321, P406, DOI 10.1038/321406a0
   MOCHLYROSEN D, 1981, BIOCHEMISTRY-US, V20, P5920, DOI 10.1021/bi00523a041
   MOSS SJ, 1987, EMBO J, V6, P3917, DOI 10.1002/j.1460-2075.1987.tb02732.x
   POPOT JL, 1984, PHYSIOL REV, V64, P1162, DOI 10.1152/physrev.1984.64.4.1162
   POTTER E, 1981, P NATL ACAD SCI-BIOL, V78, P6662, DOI 10.1073/pnas.78.11.6662
   RIGBY PWJ, 1977, J MOL BIOL, V113, P237, DOI 10.1016/0022-2836(77)90052-3
   SHANI M, 1981, DEV BIOL, V86, P483, DOI 10.1016/0012-1606(81)90206-2
   VINCENT A, 1980, PHYSIOL REV, V60, P756, DOI 10.1152/physrev.1980.60.3.756
NR 28
TC 25
Z9 25
U1 0
U2 0
PU WILEY
PI HOBOKEN
PA 111 RIVER ST, HOBOKEN 07030-5774, NJ USA
SN 1873-3468
J9 FEBS LETT
JI FEBS Lett.
PD JUN 20
PY 1988
VL 233
IS 2
BP 277
EP 281
DI 10.1016/0014-5793(88)80442-3
PG 5
WC Biochemistry & Molecular Biology; Biophysics; Cell Biology
WE Science Citation Index Expanded (SCI-EXPANDED)
SC Biochemistry & Molecular Biology; Biophysics; Cell Biology
GA P2464
UT WOS:A1988P246400012
PM 3260196
OA Bronze
DA 2022-10-25
ER

PT J
AU VERNETDERGARABEDIAN, B
   MOREL, E
   BACH, JF
AF VERNETDERGARABEDIAN, B
   MOREL, E
   BACH, JF
TI HETEROGENEITY OF ANTIBODIES BLOCKING THE BINDING OF BUNGAROTOXIN TO
   ACETYLCHOLINE-RECEPTOR IN MYASTHENIA-GRAVIS
SO COMPTES RENDUS DE L ACADEMIE DES SCIENCES SERIE III-SCIENCES DE LA
   VIE-LIFE SCIENCES
LA French
DT Article
RP VERNETDERGARABEDIAN, B (corresponding author), HOP NECKER,CNRS LAB 122,INSERM,U25,UNITE RECH IMMUNOPATHOL & NEPHROL,F-75743 PARIS 15,FRANCE.
CR AHARONOV A, 1975, IMMUNOCHEMISTRY, V12, P765, DOI 10.1016/0019-2791(75)90227-X
   DRACHMAN DB, 1978, NEW ENGL J MED, V298, P186, DOI 10.1056/NEJM197801262980404
   DRACHMAN DB, 1982, NEW ENGL J MED, V307, P769, DOI 10.1056/NEJM198209233071301
   DRACHMAN DB, 1978, NEW ENGL J MED, V298, P136, DOI 10.1056/NEJM197801192980305
   DWYER DS, 1979, CLIN EXP IMMUNOL, V37, P448
   FULPIUS BW, 1980, P NATL ACAD SCI-BIOL, V77, P4326, DOI 10.1073/pnas.77.7.4326
   HEIDMANN T, 1978, ANNU REV BIOCHEM, V47, P317, DOI 10.1146/annurev.bi.47.070178.001533
   LEFVERT AK, 1981, J NEUROIMMUNOL, V1, P125, DOI 10.1016/0165-5728(81)90015-1
   LINDSTROM J, 1977, CLIN IMMUNOL IMMUNOP, V7, P36, DOI 10.1016/0090-1229(77)90027-7
   MEUNIER JC, 1972, BIOCHEMISTRY-US, V11, P1200, DOI 10.1021/bi00757a014
   RAIMOND F, 1982, CLIN EXP IMMUNOL, V47, P345
   ROSES AD, 1981, NEUROLOGY, V31, P220, DOI 10.1212/WNL.31.2.220
   VINCENT A, 1980, PHYSIOL REV, V60, P756, DOI 10.1152/physrev.1980.60.3.756
   WHITING PJ, 1983, J NEUROIMMUNOL, V5, P1, DOI 10.1016/0165-5728(83)90022-X
NR 14
TC 2
Z9 2
U1 0
U2 0
PU JOHN LIBBEY EUROTEXT LTD
PI MONTROUGE
PA 127 AVE DE LA REPUBLIQUE, 92120 MONTROUGE, FRANCE
SN 0764-4469
J9 CR ACAD SCI III-VIE
JI Comptes Rendus Acad. Sci. Ser. III-Sci. Vie-Life Sci.
PY 1984
VL 298
IS 16
BP 449
EP 452
PG 4
WC Biology; Multidisciplinary Sciences
WE Science Citation Index Expanded (SCI-EXPANDED)
SC Life Sciences & Biomedicine - Other Topics; Science & Technology - Other
   Topics
GA SU291
UT WOS:A1984SU29100002
PM 6428718
DA 2022-10-25
ER

PT J
AU HEININGER, K
   FATEHMOGHADAM, A
   TOYKA, KV
   BESINGER, UA
   WITTHOFT, J
AF HEININGER, K
   FATEHMOGHADAM, A
   TOYKA, KV
   BESINGER, UA
   WITTHOFT, J
TI SIGNIFICANCE OF ACETYLCHOLINE-RECEPTOR ANTIBODY IN THE DIAGNOSIS AND
   THERAPY MONITORING OF MYASTHENIA-GRAVIS
SO RICERCA IN CLINICA E IN LABORATORIO
LA English
DT Article
C1 UNIV MUNICH,KLINIKUM GROSSHADERN,INST KLIN CHEM,D-8000 MUNICH 22,FED REP GER.
   TECH UNIV MUNICH,NEUROL KLIN,D-8000 MUNICH 2,FED REP GER.
CR BESINGER UA, 1979, ARBEITSTAGUNG DTSCH
   DRACHMAN DB, 1978, NEW ENGL J MED, V298, P186, DOI 10.1056/NEJM197801262980404
   DRACHMAN DB, 1978, NEW ENGL J MED, V298, P136, DOI 10.1056/NEJM197801192980305
   KALIES I, 1979, KLIN WSCHR, V57, P857
   LEVFERT AK, 1978, J NEUROL NEUROSUR PS, V41, P394
   LINDSTROM JM, 1976, NEUROLOGY, V26, P1054, DOI 10.1212/WNL.26.11.1054
   TOYKA KV, 1979, KLIN WOCHENSCHR, V57, P937, DOI 10.1007/BF01478550
   Vincent A, 1979, Adv Cytopharmacol, V3, P269
NR 8
TC 1
Z9 1
U1 0
U2 2
PU CASA EDITRICE IL PONTE S R L
PI MILAN
PA CASELLA POSTALE 1071, 20100 MILAN, ITALY
SN 0390-5748
J9 RES CLIN LAB
PY 1980
VL 10
IS 1
BP 255
EP 258
DI 10.1007/BF02984936
PG 4
WC Medicine, Research & Experimental
WE Science Citation Index Expanded (SCI-EXPANDED)
SC Research & Experimental Medicine
GA KB589
UT WOS:A1980KB58900039
PM 7008156
DA 2022-10-25
ER

PT J
AU MUMENTHALER, M
   LUTSCHG, J
   ROSSI, L
AF MUMENTHALER, M
   LUTSCHG, J
   ROSSI, L
TI MANAGEMENT OF MYASTHENIA-GRAVIS PSEUDOPARALYTICA - STUDY OF 60 PERSONAL
   CASES AND REVIEW OF LITERATURE
SO CLINICA TERAPEUTICA
LA Italian
DT Article
C1 UNIV BERN,INSELSPITAL,NEUROL KLIN,CH-3010 BERN,SWITZERLAND.
NR 0
TC 0
Z9 0
U1 0
U2 0
PU CLINICA TERAPEUTICA
PI ROME
PA SOC ED UNIV VIA G B MORGAGNI 1, ROME, ITALY
SN 0009-9074
J9 CLIN TER
PY 1976
VL 78
IS 5
BP 405
EP 420
PG 16
WC Medicine, General & Internal; Pharmacology & Pharmacy
WE Science Citation Index Expanded (SCI-EXPANDED)
SC General & Internal Medicine; Pharmacology & Pharmacy
GA CR412
UT WOS:A1976CR41200001
PM 188592
DA 2022-10-25
ER

PT J
AU QING, Y
   LEFVERT, AK
AF QING, Y
   LEFVERT, AK
TI HUMAN MUSCLE ACETYLCHOLINE-RECEPTOR REACTIVE T-LYMPHOCYTES AND
   B-LYMPHOCYTES IN MYASTHENIA-GRAVIS
SO ANNALS OF THE NEW YORK ACADEMY OF SCIENCES-SERIES
LA English
DT Article
C1 KAROLINSKA HOSP, DEPT MED, S-10401 STOCKHOLM 60, SWEDEN.
RP QING, Y (corresponding author), KAROLINSKA HOSP, IMMUNOL RES LAB, S-10401 STOCKHOLM 60, SWEDEN.
CR CZERKINSKY C, 1988, J IMMUNOL METHODS, V110, P29, DOI 10.1016/0022-1759(88)90079-8
   HOHLFELD R, 1984, NATURE, V310, P244, DOI 10.1038/310244a0
   LEFVERT AK, 1978, J NEUROL NEUROSUR PS, V41, P394, DOI 10.1136/jnnp.41.5.394
NR 3
TC 0
Z9 0
U1 0
U2 0
PU WILEY
PI HOBOKEN
PA 111 RIVER ST, HOBOKEN 07030-5774, NJ USA
J9 ANN NY ACAD SCI
JI Ann.NY Acad.Sci.
PD JUN 21
PY 1993
VL 681
BP 339
EP 341
PG 3
WC Multidisciplinary Sciences
WE Science Citation Index Expanded (SCI-EXPANDED)
SC Science & Technology - Other Topics
GA LM123
UT WOS:A1993LM12300051
DA 2022-10-25
ER

PT J
AU CONTI, CAL
   FALCINI, F
   MARTINUCCI, M
   MONTERISI, N
   CALANDI, C
AF CONTI, CAL
   FALCINI, F
   MARTINUCCI, M
   MONTERISI, N
   CALANDI, C
TI CLINICAL AND IMMUNOLOGICAL STUDY OF 2 CASES OF CONGENITAL
   MYASTHENIA-GRAVIS IN SIBLINGS
SO MINERVA PEDIATRICA
LA Italian
DT Article
C1 UNIV FLORENCE, IST CLIN PEDIAT, I-50121 FLORENCE, ITALY.
   OSPED PEDIAT IL SALVIATINO, FIRENZE, ITALY.
   OSPED GEN PROVINCIALE SAN GIUSEPPE, DIV PEDIAT, EMPOLI, ITALY.
CR AARLI JA, 1971, ACTA PATHOLOG MICROB, VB 79, P365
   Allegra G, 1969, Arch De Vecchi Anat Patol, V55, P547
   ALMON RR, 1974, SCIENCE, V186, P55, DOI 10.1126/science.186.4158.55
   ALPERT LI, 1972, AM J CLIN PATHOL, V58, P647
   BAIRD HW, 1972, LANCET, V2, P437
   BEHAN PO, 1973, LANCET, V2, P1033
   Benedetti-Valentini S, 1968, Osp Ital Chir, V19, P289
   BENENDOKAPUSCIN.B, 1973, MINERVA MED, V50, P420
   Berto F, 1971, Policlinico Prat, V78, P930
   BEUTNER EH, 1968, J AMER MED ASSOC, V203, P845, DOI 10.1001/jama.203.10.845
   BLACK JT, 1973, NEUROLOGY, V23, P851, DOI 10.1212/WNL.23.8.851
   BUNDEY S, 1972, J NEUROL NEUROSUR PS, V35, P41, DOI 10.1136/jnnp.35.1.41
   CADDELL J, 1972, LANCET, V2, P771
   CLARKE RR, 1971, AM J DIS CHILD, V122, P356, DOI 10.1001/archpedi.1971.02110040140017
   CLARKE SW, 1972, LANCET, V1, P1125
   CLOSS O, 1974, J CLIN PATHOL, V27, P162, DOI 10.1136/jcp.27.2.162
   DALBY A, 1971, LANCET, V1, P597
   ENGEL AG, 1973, NEUROLOGY, V23, P1273, DOI 10.1212/WNL.23.12.1273
   FELSTOFF WB, 1974, ANN INTERN MED, V81, P225
   FELTKAMP TE, 1970, ANN I PASTEUR PARIS, V118, P468
   FLACKE W, 1973, NEW ENGL J MED, V288, P27, DOI 10.1056/NEJM197301042880107
   FRITZE D, 1974, LANCET, V2, P43
   FRITZE D, 1973, LANCET, V2, P211
   GATH I, 1970, ACTA NEUROL SCAND, V46, P323, DOI 10.1111/j.1600-0404.1970.tb05796.x
   GENTNER DR, 1972, ARCH NEUROL-CHICAGO, V27, P521, DOI 10.1001/archneur.1972.00490180057013
   GOLDSTEIN G, 1972, ANNU REV MED, V22, P119
   GOUST JM, 1972, REV NEUROL-FRANCE, V127, P355
   GREER M, 1960, PEDIATRICS, V26, P101
   GROB D, 1961, ARCH INTERN MED, V108, P615, DOI 10.1001/archinte.1961.03620100107017
   GROB PJ, 1971, J PEDIATR-US, V78, P723, DOI 10.1016/S0022-3476(71)80493-6
   HAVARD CWH, 1973, BRIT MED J, V3, P347
   HOKKANEN E, 1972, ACTA NEUROL SCAND, V48, P375
   ISAACS H, 1974, S AFR MED J, V48, P1783
   KEYNES G, 1946, BRIT J SURG, V32, P201
   KJAER M, 1971, ACTA NEUROL SCAND, V47, P464, DOI 10.1111/j.1600-0404.1971.tb07501.x
   KORENYIBOTH A, 1973, EUR NEUROL, V10, P311, DOI 10.1159/000114286
   KORNFELD P, 1971, NEUROLOGY, V21, P550, DOI 10.1212/WNL.21.5.550
   KOTT E, 1973, NEUROLOGY, V23, P745, DOI 10.1212/WNL.23.7.745
   Kunze K, 1973, Med Klin, V68, P723
   LEVASSEUR P, 1971, ANN MED INTERNE, V122, P931
   LEVIN PM, 1949, ARCH NEURO PSYCHIATR, V62, P745, DOI 10.1001/archneurpsyc.1949.02310180046006
   MARTIN L, 1974, NEUROLOGY, V24, P680, DOI 10.1212/WNL.24.7.680
   MCFARLIN DE, 1971, J IMMUNOL, V106, P292
   MCLEAN WT, 1973, ARCH NEUROL-CHICAGO, V29, P223, DOI 10.1001/archneur.1973.00490280035004
   MILLICHAP JG, 1960, NEUROLOGY, V10, P1007, DOI 10.1212/WNL.10.11.1007
   MODIGLIANI E, 1973, Annales de Medecine Interne, V124, P193
   MORI R, 1973, LANCET, V1, P210
   NAMBA T, 1970, PEDIATRICS, V45, P488
   NAMBA T, 1971, ARCH NEUROL-CHICAGO, V25, P49, DOI 10.1001/archneur.1971.00490010059009
   NAMBA T, 1971, J NEUROL NEUROSUR PS, V34, P531, DOI 10.1136/jnnp.34.5.531
   NAMBA T, 1972, ARCH NEUROL-CHICAGO, V26, P144, DOI 10.1001/archneur.1972.00490080062006
   NAMBA T, 1970, NEUROLOGY, V20, P385
   NAMBA T, 1971, NEUROLOGY, V21, P1008, DOI 10.1212/WNL.21.10.1008
   NELSON W, 1971, TRATTATO PEDIATRIA T, V2, P1547
   PAPATESTAS AE, 1973, BMJ-BRIT MED J, V2, P306, DOI 10.1136/bmj.2.5861.306
   PAPATESTAS AE, 1971, AM J MED, V50, P465, DOI 10.1016/0002-9343(71)90336-6
   REMY J, 1970, REV NEUROL PARIS, V3, P173
   ROITT IM, 1973, COMPENDIO IMMUNOLOGI, P52
   Ronchi O, 1967, Riv Patol Nerv Ment, V88, P277
   ROSENBERG RN, 1971, SCIENCE, V173, P644, DOI 10.1126/science.173.3997.644
   ROSSI R, 1971, RIV CLIN PED, V84, P1
   RUCH CT, 1971, FISIOLOGIA BIOFISICA, V1, pR2
   SEYBOLD ME, 1971, ARCH NEUROL-CHICAGO, V25, P385, DOI 10.1001/archneur.1971.00490050019001
   SMITH R, 1971, LANCET, V1, P945
   TAKAMORI M, 1973, ARCH NEUROL-CHICAGO, V29, P420, DOI 10.1001/archneur.1973.00490300082011
   WALKER MB, 1973, BRIT MED J, V2, P42, DOI 10.1136/bmj.2.5857.42
   WARMOLTS JR, 1970, LANCET, V2, P1198
   WOLF SM, 1972, BRIT MED J, V1, P380, DOI 10.1136/bmj.1.5796.380
   1972, BRIT MED J, V3, P543
NR 69
TC 0
Z9 0
U1 0
U2 0
PU EDIZIONI MINERVA MEDICA
PI TURIN
PA CORSO BRAMANTE 83-85 INT JOURNALS DEPT., 10126 TURIN, ITALY
SN 0026-4946
EI 1827-1715
J9 MINERVA PEDIATR
JI Minerva Pediat.
PY 1977
VL 29
IS 35
BP 2087
EP 2102
PG 16
WC Pediatrics
WE Science Citation Index Expanded (SCI-EXPANDED)
SC Pediatrics
GA EE491
UT WOS:A1977EE49100003
PM 593242
DA 2022-10-25
ER

PT J
AU Ellison, J
   Thomson, AJ
   Walker, ID
   Greer, IA
AF Ellison, J
   Thomson, AJ
   Walker, ID
   Greer, IA
TI Thrombocytopenia and leucopenia precipitated by pregnancy in a woman
   with myasthenia gravis
SO BRITISH JOURNAL OF OBSTETRICS AND GYNAECOLOGY
LA English
DT Article
ID THYMOMA
C1 Univ Glasgow, Glasgow Royal Matern Hosp, Dept Haematol, Glasgow, Lanark, Scotland.
   Univ Glasgow, Glasgow Royal Infirm, Glasgow G31 2ER, Lanark, Scotland.
CR Batocchi AP, 1999, NEUROLOGY, V52, P447, DOI 10.1212/WNL.52.3.447
   Howard JF, 1998, NEUROLOGY, V51, pS30, DOI 10.1212/WNL.51.6_Suppl_5.S30
   IGARASHI S, 1992, CLIN NEUROL, V32, P321
   Kobayashi M, 1995, SURG TODAY, V25, P1061, DOI 10.1007/BF00311695
   Leker RR, 1998, J NEUROL SCI, V156, P107, DOI 10.1016/S0022-510X(98)00031-8
   Letsky EA, 1996, BRIT J HAEMATOL, V95, P21
   MATHIESON PW, 1990, Q J MED, V74, P57
   THORNTON YS, 1987, CONT REV OBSTET GYNA, V32, P157
NR 8
TC 4
Z9 4
U1 0
U2 0
PU BLACKWELL SCIENCE LTD
PI OXFORD
PA P O BOX 88, OSNEY MEAD, OXFORD OX2 0NE, OXON, ENGLAND
SN 0306-5456
J9 BRIT J OBSTET GYNAEC
JI Br. J. Obstet. Gynaecol.
PD AUG
PY 2000
VL 107
IS 8
BP 1052
EP 1054
DI 10.1111/j.1471-0528.2000.tb10414.x
PG 3
WC Obstetrics & Gynecology
WE Science Citation Index Expanded (SCI-EXPANDED)
SC Obstetrics & Gynecology
GA 342AJ
UT WOS:000088622900022
PM 10955443
DA 2022-10-25
ER

PT J
AU SZATHMARY, I
   SIMON, J
   SZOBOR, A
   PIFFKO, P
AF SZATHMARY, I
   SIMON, J
   SZOBOR, A
   PIFFKO, P
TI MYASTHENIA-GRAVIS - THE EFFECT OF TENSILON ON THE CALORIC NYSTAGMUS
   RESPONSE - PHOTOELECTRONYSTAGMOGRAPHIC STUDY
SO ORL-JOURNAL FOR OTO-RHINO-LARYNGOLOGY AND ITS RELATED SPECIALTIES
LA English
DT Article
C1 ROBERT KAROLY HOSP,DEPT NEUROL,BUDAPEST,HUNGARY.
NR 0
TC 0
Z9 0
U1 0
U2 0
PU KARGER
PI BASEL
PA ALLSCHWILERSTRASSE 10, CH-4009 BASEL, SWITZERLAND
SN 0301-1569
J9 ORL J OTO-RHINO-LARY
JI ORL-J. Oto-Rhino-Laryngol. Relat. Spec.
PY 1979
VL 41
IS 2
BP 91
EP 99
PG 9
WC Otorhinolaryngology
WE Science Citation Index Expanded (SCI-EXPANDED)
SC Otorhinolaryngology
GA HH072
UT WOS:A1979HH07200003
PM 573429
DA 2022-10-25
ER

PT J
AU RICHMAN, DP
   PATRICK, J
   ARNASON, BGW
AF RICHMAN, DP
   PATRICK, J
   ARNASON, BGW
TI CELLULAR IMMUNITY IN MYASTHENIA-GRAVIS - RESPONSE TO PURIFIED
   ACETYLCHOLINE-RECEPTOR AND AUTOLOGOUS THYMOCYTES
SO NEW ENGLAND JOURNAL OF MEDICINE
LA English
DT Article
C1 MASSACHUSETTS GEN HOSP, DEPT NEUROL, BOSTON, MA 02114 USA.
   HARVARD UNIV, MED SCH, BOSTON, MA 02115 USA.
   DARTMOUTH COLL, MED SCH, DEPT BIOCHEM, HANOVER, NH 03755 USA.
CR ABDOU NI, 1974, NEW ENGL J MED, V291, P1271, DOI 10.1056/NEJM197412122912403
   ABRAMSKY O, 1975, ARCH NEUROL-CHICAGO, V32, P684, DOI 10.1001/archneur.1975.00490520054008
   ABRAMSKY O, 1975, CLIN EXP IMMUNOL, V19, P11
   ALMON RR, 1974, SCIENCE, V186, P55, DOI 10.1126/science.186.4158.55
   BENDER AN, 1975, LANCET, V1, P607
   BEVAN S, IN PRESS
   DATTA SK, 1974, NEW ENGL J MED, V291, P1304, DOI 10.1056/NEJM197412122912411
   ENGEL A G, 1976, Journal of Neuropathology and Experimental Neurology, V35, P113
   ENGEL AG, 1971, ANN NY ACAD SCI, V183, P46, DOI 10.1111/j.1749-6632.1971.tb30741.x
   FAMBROUGH DM, 1973, SCIENCE, V182, P293, DOI 10.1126/science.182.4109.293
   FELTKAMP TE, 1974, BMJ-BRIT MED J, V1, P131, DOI 10.1136/bmj.1.5899.131
   GROB D, 1958, J Chronic Dis, V8, P536, DOI 10.1016/0021-9681(58)90009-2
   HADDEN JW, 1973, FED PROC, V32, P1022
   LENNON VA, 1975, J EXP MED, V141, P1365, DOI 10.1084/jem.141.6.1365
   LENNON VA, IN PRESS
   LINDSTROM J, IN PRESS
   PATRICK J, 1973, SCIENCE, V180, P871, DOI 10.1126/science.180.4088.871
   PATRICK J, 1975, BIOCHEM BIOPH RES CO, V64, P219, DOI 10.1016/0006-291X(75)90241-7
   PATRICK J, 1973, P NATL ACAD SCI USA, V70, P3334, DOI 10.1073/pnas.70.12.3334
   PERLO VP, 1966, NEUROLOGY, V16, P431, DOI 10.1212/WNL.16.5.431
   PERLO VP, 1975, NEUROLOGY, V25, P294, DOI 10.1212/WNL.25.3.294
   PIRSKANEN R, 1972, ANN CLIN RES, V4, P304
   RICHMAN D P, 1976, Journal of Neuropathology and Experimental Neurology, V35, P113
   SULLIVAN JD, 1974, APPL MICROBIOL, V28, P1023, DOI 10.1128/AEM.28.6.1023-1026.1974
   TARRABHAZDA R, IN PRESS
   TINDALL SC, 1973, ARCH NEUROL-CHICAGO, V29, P202, DOI 10.1001/archneur.1973.00490270084016
NR 26
TC 146
Z9 147
U1 0
U2 0
PU MASSACHUSETTS MEDICAL SOC
PI WALTHAM
PA WALTHAM WOODS CENTER, 860 WINTER ST,, WALTHAM, MA 02451-1413 USA
SN 0028-4793
EI 1533-4406
J9 NEW ENGL J MED
JI N. Engl. J. Med.
PY 1976
VL 294
IS 13
BP 694
EP 698
DI 10.1056/NEJM197603252941304
PG 5
WC Medicine, General & Internal
WE Science Citation Index Expanded (SCI-EXPANDED)
SC General & Internal Medicine
GA BK234
UT WOS:A1976BK23400004
PM 129705
DA 2022-10-25
ER

PT J
AU Burns, TM
   Conaway, M
   Sanders, DB
AF Burns, Ted M.
   Conaway, Mark
   Sanders, Donald B.
CA MG Composite MG-QOL15 Study Grp
TI The MG Composite A valid and reliable outcome measure for myasthenia
   gravis
SO NEUROLOGY
LA English
DT Article
ID QUALITY-OF-LIFE; MYCOPHENOLATE-MOFETIL; STANDARDS; TRIAL; AZATHIOPRINE;
   RELIABILITY; INSTRUMENT; SCORE
AB Objective: To study the concurrent and construct validity and test-retest reliability in the practice setting of an outcome measure for myasthenia gravis (MG).
   Methods: Eleven centers participated in the validation study of the Myasthenia Gravis Composite (MGC) scale. Patients with MG were evaluated at 2 consecutive visits. Concurrent and construct validities of the MGC were assessed by evaluating MGC scores in the context of other MG-specific outcome measures. We used numerous potential indicators of clinical improvement to assess the sensitivity and specificity of the MGC for detecting clinical improvement. Test-retest reliability was performed on patients at the University of Virginia.
   Results: A total of 175 patients with MG were enrolled at 11 sites from July 1, 2008, to January 31, 2009. A total of 151 patients were seen in follow-up. Total MGC scores showed excellent concurrent validity with other MG-specific scales. Analyses of sensitivities and specificities of the MGC revealed that a 3-point improvement in total MGC score was optimal for signifying clinical improvement. A 3-point improvement in the MGC also appears to represent a meaningful improvement to most patients, as indicated by improved 15-item myasthenia gravis quality of life scale (MG-QOL15) scores. The psychometric properties were no better for an individualized subscore made up of the 2 functional domains that the patient identified as most important to treat. The test-retest reliability coefficient of the MGC was 98%, with a lower 95% confidence interval of 97%, indicating excellent test-retest reliability.
   Conclusions: The Myasthenia Gravis Composite is a reliable and valid instrument for measuring clinical status of patients with myasthenia gravis in the practice setting and in clinical trials. Neurology (R) 2010;74:1434-1440
C1 [Burns, Ted M.; Conaway, Mark; Sanders, Donald B.] Univ Virginia, Dept Neurol, Charlottesville, VA 22908 USA.
RP Burns, TM (corresponding author), Univ Virginia, Dept Neurol, POB 800394, Charlottesville, VA 22908 USA.
EM tmb8r@virginia.edu
RI Antozzi, Carlo/AAB-8787-2019
OI Antozzi, Carlo/0000-0001-9270-5224
FU Myasthenia Gravis Foundation of America; FOOD AND DRUG ADMINISTRATION
   [R01FD003538, R01FD003454] Funding Source: NIH RePORTER; NATIONAL CENTER
   FOR RESEARCH RESOURCES [U54RR019482] Funding Source: NIH RePORTER;
   NATIONAL INSTITUTE OF NEUROLOGICAL DISORDERS AND STROKE [R01NS049203,
   R01NS049639] Funding Source: NIH RePORTER
FX Supported in part by the Myasthenia Gravis Foundation of America.
CR Barohn RJ, 2003, ANN NY ACAD SCI, V998, P432, DOI 10.1196/annals.1254.056
   Barohn RJ, 1998, ANN NY ACAD SCI, V841, P769, DOI 10.1111/j.1749-6632.1998.tb11015.x
   Burns TM, 2008, MUSCLE NERVE, V38, P957, DOI 10.1002/mus.21053
   Burns TM, 2008, MUSCLE NERVE, V38, P1553, DOI 10.1002/mus.21185
   DRACHMAN DB, 1982, NEW ENGL J MED, V307, P769, DOI 10.1056/NEJM198209233071301
   F J.L, 1986, DESIGN ANAL CLIN EXP
   Farrugia ME, 2006, BRAIN, V129, P1481, DOI 10.1093/brain/awl095
   Gajdos P, 2003, ANN NY ACAD SCI, V998, P445, DOI 10.1196/annals.1254.058
   Grob D, 2008, MUSCLE NERVE, V37, P141, DOI 10.1002/mus.20950
   Jaretzki A, 2000, NEUROLOGY, V55, P16, DOI 10.1212/WNL.55.1.16
   Keesey JC, 2004, MUSCLE NERVE, V29, P484, DOI 10.1002/mus.20030
   MANTEGAZZA R, 1990, J NEUROL, V237, P339, DOI 10.1007/BF00315656
   MANTEGAZZA R, 1988, J NEUROL, V235, P449, DOI 10.1007/BF00314245
   Mullins LL, 2008, MUSCLE NERVE, V38, P947, DOI 10.1002/mus.21016
   OOSTERHUIS HJG, 1964, J NEUROL SCI, V1, P512, DOI 10.1016/0022-510X(64)90171-6
   Padua L, 2002, NEUROL SCI, V23, P59, DOI 10.1007/s100720200027
   Palace J, 1998, NEUROLOGY, V50, P1778, DOI 10.1212/WNL.50.6.1778
   Rosner B, 2006, FUNDAMENTALS BIOSTAT
   Sanders DB, 2008, NEUROLOGY, V71, P400, DOI 10.1212/01.wnl.0000312374.95186.cc
   Sanders DB, 2003, ANN NY ACAD SCI, V998, P440, DOI 10.1196/annals.1254.057
   Sanders DB, 2008, NEUROLOGY, V71, P394, DOI 10.1212/01.wnl.0000312373.67493.7f
   Sharshar T, 2000, J NEUROL, V247, P286, DOI 10.1007/s004150050585
   SWETS JA, 1988, SCIENCE, V240, P1285, DOI 10.1126/science.3287615
   Wolfe GI, 1999, NEUROLOGY, V52, P1487, DOI 10.1212/WNL.52.7.1487
NR 24
TC 139
Z9 148
U1 0
U2 3
PU LIPPINCOTT WILLIAMS & WILKINS
PI PHILADELPHIA
PA 530 WALNUT ST, PHILADELPHIA, PA 19106-3621 USA
SN 0028-3878
J9 NEUROLOGY
JI Neurology
PD MAY 4
PY 2010
VL 74
IS 18
BP 1434
EP 1440
DI 10.1212/WNL.0b013e3181dc1b1e
PG 7
WC Clinical Neurology
WE Science Citation Index Expanded (SCI-EXPANDED)
SC Neurosciences & Neurology
GA 590OM
UT WOS:000277236200009
PM 20439845
OA Green Published, Bronze
DA 2022-10-25
ER

PT J
AU Zhu, HS
   Zou, JY
   Yang, L
   Zeng, B
   Xiao, JF
   Xin, Z
   Chen, ZG
   Su, CH
AF Zhu Haoshuai
   Zou Jianyong
   Yang Lei
   Zeng Bo
   Xiao, Jiefei
   Xin Zhang
   Chen, Zhenguang
   Su Chunhua
TI Factors affecting improvement of neurologic status evaluated by
   Quantitative Myasthenia Gravis Score for patients with thymomatous
   myasthenia gravis after extended thymectomy
SO JOURNAL OF TRANSLATIONAL MEDICINE
LA English
DT Article
DE Masaoka-Koga stage; Myasthenia gravis; Myasthenia gravis score;
   Neurological outcome; Thymoma; Thymectomy
ID CLASSIFICATION-SYSTEM; PROGNOSTIC-FACTORS; OUTCOMES; STAGE
AB Background The length of time for clinical improvement of patients with thymomatous myasthenia gravis (MG) after extended thymectomy is not clear. The purpose of this study was to determine the length of time after thymectomy in patients with thymomatous MG to achieve a 3-point reduction of Quantitative Myasthenia Gravis Score (QMGS), and identify variables associated with a failure to achieve the reduction. Methods The records of patients with thymomatous MG who underwent extended thymectomy from January 2005 to December 2018 were retrospectively reviewed. The primary end point was a reduction of 3 points of QMGs and the secondary end point was another reduction of 3 points of QMGs. Results A total of 481 patients were included in the analysis, the mean age of the patients was 41.63 +/- 8.55 years, and approximately 60% were male. The median time to achieve a 3 point decrease in QMGS was 6 months, and the median time to achieve another 3 point decrease was 30 months. Multivariable analysis indicated that age >= 42 years and Masaoka-Koga stage > I were associated with a lower probability of achieving a 3 point decrease in QMGS (HR = 0.55 and 0.65, respectively). Likewise, multivariable analysis indicated that age >= 42 years and Masaoka-Koga stage > I were associated with a lower probability of achieving a second 3 point decrease in QMGS (HR = 0.53 and 0.53, respectively). Conclusions In patients with thymomatous MG who receive thymectomy, age >= 42 years and Masaoka-Koga stage > I are associated with a worse prognosis and failure to achieve a 3 point decrease in QMGS.
C1 [Zhu Haoshuai; Zou Jianyong; Yang Lei; Zeng Bo; Xiao, Jiefei; Xin Zhang; Chen, Zhenguang; Su Chunhua] Sun Yat Sen Univ, Dept Thorac Surg, Affiliated Hosp 1, Zhongshan 2ed Rd, Guangzhou, Guangdong, Peoples R China.
RP Su, CH (corresponding author), Sun Yat Sen Univ, Dept Thorac Surg, Affiliated Hosp 1, Zhongshan 2ed Rd, Guangzhou, Guangdong, Peoples R China.
EM suchh@mail.sysu.edu.cn
CR Alekseeva TM, 2018, J NEUROL, V265, P2312, DOI 10.1007/s00415-018-8995-4
   Barnett Carolina, 2015, J Neuromuscul Dis, V2, P301
   Barnett Carolina, 2012, J Clin Neuromuscul Dis, V13, P201, DOI 10.1097/CND.0b013e31824619d5
   Bedlack RS, 2005, NEUROLOGY, V64, P1968, DOI 10.1212/01.WNL.0000163988.28892.79
   Berrih-Aknin S, 2014, J AUTOIMMUN, V52, P90, DOI 10.1016/j.jaut.2013.12.011
   Ciafaloni Emma, 2019, Continuum (Minneap Minn), V25, P1767, DOI 10.1212/CON.0000000000000800
   Dadmanesh F, 2001, Chest Surg Clin N Am, V11, P407
   De Rosa A, 2021, THORAC CANCER, V12, P106, DOI 10.1111/1759-7714.13724
   Detterbeck F, 2011, J THORAC ONCOL, V6, pS1698, DOI 10.1097/JTO.0b013e31821e7b12
   Detterbeck FC, 2006, ANN THORAC SURG, V81, P2328, DOI 10.1016/j.athoracsur.2005.11.067
   Detterbeck FC, 2011, J THORAC ONCOL, V6, pS1710, DOI 10.1097/JTO.0b013e31821e8cff
   DRACHMAN DB, 1994, NEW ENGL J MED, V330, P1797, DOI 10.1056/NEJM199406233302507
   Evoli A, 2002, NEUROLOGY, V59, P1844, DOI 10.1212/01.WNL.0000032502.89361.0C
   Jaretzki A, 2000, ANN THORAC SURG, V70, P327, DOI 10.1016/S0003-4975(00)01595-2
   Kaufman AJ, 2016, SEMIN THORAC CARDIOV, V28, P561, DOI 10.1053/j.semtcvs.2016.04.002
   Kim HK, 2007, J THORAC CARDIOV SUR, V134, P601, DOI 10.1016/j.jtcvs.2007.05.015
   Kondo K, 2005, ANN THORAC SURG, V79, P219, DOI 10.1016/j.athoracsur.2004.06.090
   Lopez-Cano M, 2003, ANN THORAC SURG, V76, P1643, DOI 10.1016/S0003-4975(03)01139-1
   Maggi L, 2008, J NEUROIMMUNOL, V201, P237, DOI 10.1016/j.jneuroim.2008.07.012
   Marx A, 2015, EXP NEUROL, V270, P55, DOI 10.1016/j.expneurol.2015.02.010
   Okumura M, 2002, CANCER-AM CANCER SOC, V94, P624, DOI 10.1002/cncr.10226
   Sharshar T, 2000, J NEUROL, V247, P286, DOI 10.1007/s004150050585
   Shen JF, 2018, J THORAC DIS, V10, P2981, DOI 10.21037/jtd.2018.05.30
   Siwachat S, 2018, ASIAN J SURG, V41, P77, DOI 10.1016/j.asjsur.2016.09.006
   Wolfe GI, 2016, NEW ENGL J MED, V375, P511, DOI 10.1056/NEJMoa1602489
   Yu S, 2015, ACTA NEUROL SCAND, V131, P94, DOI 10.1111/ane.12289
NR 26
TC 1
Z9 1
U1 0
U2 0
PU BMC
PI LONDON
PA CAMPUS, 4 CRINAN ST, LONDON N1 9XW, ENGLAND
EI 1479-5876
J9 J TRANSL MED
JI J. Transl. Med.
PD OCT 2
PY 2021
VL 19
IS 1
AR 413
DI 10.1186/s12967-021-03082-z
PG 11
WC Medicine, Research & Experimental
WE Science Citation Index Expanded (SCI-EXPANDED)
SC Research & Experimental Medicine
GA WA3OF
UT WOS:000702797700001
PM 34600541
OA Green Published, Green Submitted, gold
DA 2022-10-25
ER

PT J
AU Aguilo-Seara, G
   Xie, YC
   Sheehan, J
   Kusner, LL
   Kaminski, HJ
AF Aguilo-Seara, Gabriela
   Xie, Yanchen
   Sheehan, Jarrod
   Kusner, Linda L.
   Kaminski, Henry J.
TI Ablation of IL-17 expression moderates experimental autoimmune
   myasthenia gravis disease severity
SO CYTOKINE
LA English
DT Article
DE Myasthenia gravis; Acetylcholine receptor; Autoimmunity; Interleukin-17
ID GERMINAL CENTER FORMATION; IFN-GAMMA; T-CELLS; C57BL/6 MICE; CYTOKINES;
   THYMUS
AB An array of cytokines influences the pathogenesis of early onset myasthenia gravis (MG) and its animal model, experimental autoimmune myasthenia gravis (EAMG). Patients with MG, in particular those with more severe weakness, have elevations of the pro-inflammatory cytokine IL-17 in the blood. We assessed the role of IL-17A in autoimmunity by inducing EAMG in mice with knockout of IL-17 and found a reduction of EAMG severity, but not a complete ablation of disease. The IL-17k mice had no evidence of weakness, low levels of acetylcholine receptor antibodies, and retention of acetylcholine receptor at the neuromuscular junction. Splenic germinal center size was reduced in EAMG IL-17k mice along with elevations of Foxp3 and BCL-6 gene expression, suggesting a shift away from pro-inflammatory signals. The results emphasize the importance of IL-17 in EAMG development and that IL-17 independent pathways drive the autoimmune reaction.
C1 [Aguilo-Seara, Gabriela; Xie, Yanchen; Kusner, Linda L.; Kaminski, Henry J.] George Washington Univ, Dept Neurol, 2150 Penn Ave NW, Washington, DC 20037 USA.
   [Sheehan, Jarrod; Kusner, Linda L.; Kaminski, Henry J.] George Washington Univ, Pharmacol & Physiol, Washington, DC USA.
RP Kaminski, HJ (corresponding author), George Washington Univ, Dept Neurol, 2150 Penn Ave NW, Washington, DC 20037 USA.
EM HKaminski@mfa.gwu.edu
OI Kaminski, Henry/0000-0002-8195-0141; Kusner, Linda/0000-0002-5530-2140;
   Xie, Yanchen/0000-0002-7879-0554
FU Myasthenia Gravis Foundation of Illinois
FX The work was supported by a grant from the Myasthenia Gravis Foundation
   of Illinois.
CR Bai Y, 2008, EUR J IMMUNOL, V38, P1877, DOI 10.1002/eji.200737973
   Balasa B, 1997, J EXP MED, V186, P385, DOI 10.1084/jem.186.3.385
   Blaho VA, 2009, J IMMUNOL, V183, P5644, DOI 10.4049/jimmunol.0901499
   Breitfeld D, 2000, J EXP MED, V192, P1545, DOI 10.1084/jem.192.11.1545
   Cao YH, 2016, J IMMUNOL, V196, P2075, DOI 10.4049/jimmunol.1501339
   Deng CS, 2002, J IMMUNOL, V169, P1077, DOI 10.4049/jimmunol.169.2.1077
   Ding YN, 2013, J IMMUNOL, V191, P1614, DOI 10.4049/jimmunol.1300479
   Farrugia ME, 2010, CURR OPIN NEUROL, V23, P489, DOI 10.1097/WCO.0b013e32833cc968
   Ferretti E, 2016, J LEUKOCYTE BIOL, V100, P913, DOI 10.1189/jlb.1VMR0216-096RR
   Gradolatto A, 2014, J AUTOIMMUN, V52, P53, DOI 10.1016/j.jaut.2013.12.015
   Karachunski PI, 2000, J IMMUNOL, V164, P5236, DOI 10.4049/jimmunol.164.10.5236
   Kusner LL, 2014, PLOS ONE, V9, DOI 10.1371/journal.pone.0102231
   Kusner LL, 2014, MUSCLE NERVE, V49, P749, DOI 10.1002/mus.24057
   Le Panse R, 2013, CURR OPIN NEUROL, V26, P569, DOI 10.1097/WCO.0b013e328364d6cd
   Livak KJ, 2001, METHODS, V25, P402, DOI 10.1006/meth.2001.1262
   MEINL E, 1991, AM J PATHOL, V139, P995
   Moiola M, 1998, EUR J IMMUNOL, V28, P2487, DOI 10.1002/(SICI)1521-4141(199808)28:08<2487::AID-IMMU2487>3.0.CO;2-Y
   Noack M, 2014, AUTOIMMUN REV, V13, P668, DOI 10.1016/j.autrev.2013.12.004
   Roche JC, 2011, MUSCLE NERVE, V44, P278, DOI 10.1002/mus.22070
   Sawant DV, 2015, IMMUNOLOGY, V145, P11, DOI 10.1111/imm.12393
   Sawant DV, 2013, MOL IMMUNOL, V54, P435, DOI 10.1016/j.molimm.2013.01.006
   Schaffert H, 2015, EUR J IMMUNOL, V45, P1339, DOI 10.1002/eji.201445064
   Sweet RA, 2012, CURR OPIN IMMUNOL, V24, P658, DOI 10.1016/j.coi.2012.10.003
   Tuzun E, 2015, EXP NEUROL
   Wang W, 2007, J IMMUNOL, V178, P7072, DOI 10.4049/jimmunol.178.11.7072
   Xie YC, 2016, CYTOKINE, V78, P44, DOI 10.1016/j.cyto.2015.06.011
   Zhou YF, 2007, J IMMUNOL, V179, P8562, DOI 10.4049/jimmunol.179.12.8562
NR 27
TC 14
Z9 16
U1 0
U2 10
PU ACADEMIC PRESS LTD- ELSEVIER SCIENCE LTD
PI LONDON
PA 24-28 OVAL RD, LONDON NW1 7DX, ENGLAND
SN 1043-4666
EI 1096-0023
J9 CYTOKINE
JI Cytokine
PD AUG
PY 2017
VL 96
BP 279
EP 285
DI 10.1016/j.cyto.2017.05.008
PG 7
WC Biochemistry & Molecular Biology; Cell Biology; Immunology
WE Science Citation Index Expanded (SCI-EXPANDED)
SC Biochemistry & Molecular Biology; Cell Biology; Immunology
GA EZ9IG
UT WOS:000405042800039
PM 28599246
DA 2022-10-25
ER

PT J
AU Maiti, PK
   Feferman, T
   Im, SH
   Souroujon, MC
   Fuchs, S
AF Maiti, PK
   Feferman, T
   Im, SH
   Souroujon, MC
   Fuchs, S
TI Immunosuppression of rat myasthenia gravis by oral administration of a
   syngeneic acetylcholine receptor fragment
SO JOURNAL OF NEUROIMMUNOLOGY
LA English
DT Article
DE mucosal tolerance; myasthenia gravis; autoimmunity; Th1/Th2 cells
ID EXPERIMENTAL AUTOIMMUNE ENCEPHALOMYELITIS; EXPERIMENTAL ALLERGIC
   ENCEPHALOMYELITIS; T-CELL-ACTIVATION; CD40 LIGAND; RECOMBINANT FRAGMENT;
   NEGATIVE REGULATOR; DEFICIENT MICE; UP-REGULATION; MURINE LUPUS;
   IFN-GAMMA
AB A syngeneic rat recombinant fragment of the extracellular domain of the acetylcholine receptor (AM) alpha-subunit (Ralpha1-205), administered orally, suppresses ongoing experimental autoimmune myasthenia gravis (EAMG) in rats. The underlying mechanism is a shift from Th1 to Th2 regulation as evidenced by downregulated mRNA expression levels of IFN-gamma and TNF-alpha, upregulated IL-10, changes in anti-AChR IgG isotypes and diminished Th1 signaling via CD28/CTLA-4:B7. Unlike the xenogeneic fragment, the syngeneic Ralpha1-205 does not induce elevation in TGF-beta and elicitation of autoregulatory cells. The ability to suppress EAMG by a non-immunogenic syngeneic fragment of AChR is encouraging and may in the future be applied for the treatment of myasthenia gravis in humans. (C) 2004 Elsevier B.V. All rights reserved.
C1 Weizmann Inst Sci, Dept Immunol, IL-76100 Rehovot, Israel.
   Open Univ Israel, IL-61392 Tel Aviv, Israel.
RP Fuchs, S (corresponding author), Weizmann Inst Sci, Dept Immunol, IL-76100 Rehovot, Israel.
EM sara.fuchs@weizmann.ac.il
RI Im, Sin-Hyeog/AAM-9586-2021; , Tali/AAC-9642-2020; Im,
   Sin-Hyeog/E-6811-2013
OI Im, Sin-Hyeog/0000-0002-3173-1856; , Tali/0000-0002-4072-341X; Im,
   Sin-Hyeog/0000-0002-3173-1856
CR AHARONOV A, 1977, IMMUNOCHEMISTRY, V14, P129, DOI 10.1016/0019-2791(77)90291-9
   Baggi F, 1999, J CLIN INVEST, V104, P1287, DOI 10.1172/JCI7121
   Balasa B, 1997, J IMMUNOL, V159, P4620
   Balasa B, 1997, J EXP MED, V186, P385, DOI 10.1084/jem.186.3.385
   BARTFELD D, 1978, P NATL ACAD SCI USA, V75, P4006, DOI 10.1073/pnas.75.8.4006
   BEESON D, 1990, EMBO J, V9, P2101, DOI 10.1002/j.1460-2075.1990.tb07378.x
   Carayanniotis G, 1997, IMMUNOLOGY, V90, P421, DOI 10.1111/j.1365-2567.1997.00421.x
   Drachman DB, 1996, MUSCLE NERVE, V19, P1239
   DURIE FH, 1993, SCIENCE, V261, P1328, DOI 10.1126/science.7689748
   Faria AMC, 2003, J AUTOIMMUN, V20, P135, DOI 10.1016/S0896-8411(02)00112-9
   FINCK BK, 1994, SCIENCE, V265, P1225, DOI 10.1126/science.7520604
   Gerritse K, 1996, P NATL ACAD SCI USA, V93, P2499, DOI 10.1073/pnas.93.6.2499
   Girvin AR, 2000, J IMMUNOL, V164, P136, DOI 10.4049/jimmunol.164.1.136
   GREWAL IS, 1995, NATURE, V378, P617, DOI 10.1038/378617a0
   Grewal IS, 1996, SCIENCE, V273, P1864, DOI 10.1126/science.273.5283.1864
   Griggs ND, 1996, J EXP MED, V183, P801, DOI 10.1084/jem.183.3.801
   HOWARD M, 1992, IMMUNOL TODAY, V13, P198, DOI 10.1016/0167-5699(92)90153-X
   Im SH, 2000, J NEUROIMMUNOL, V111, P161, DOI 10.1016/S0165-5728(00)00395-7
   Im SH, 2000, J IMMUNOL, V165, P3599, DOI 10.4049/jimmunol.165.7.3599
   Im SH, 2001, FASEB J, V15, P2140, DOI 10.1096/fj.01-0072com
   Im SH, 1999, J CLIN INVEST, V104, P1723, DOI 10.1172/JCI8121
   Im SH, 2001, J IMMUNOL, V166, P6893, DOI 10.4049/jimmunol.166.11.6893
   Karachunski PI, 1997, J CLIN INVEST, V100, P3027, DOI 10.1172/JCI119857
   Karachunski PI, 2000, J IMMUNOL, V164, P5236, DOI 10.4049/jimmunol.164.10.5236
   Karandikar NJ, 1996, J EXP MED, V184, P783, DOI 10.1084/jem.184.2.783
   KENNEDY MK, 1994, EUR J IMMUNOL, V24, P116, DOI 10.1002/eji.1830240118
   Koshy M, 1996, J CLIN INVEST, V98, P826, DOI 10.1172/JCI118855
   LENNON VA, 1991, J IMMUNOL, V146, P2245
   Lenschow DJ, 1996, ANNU REV IMMUNOL, V14, P233, DOI 10.1146/annurev.immunol.14.1.233
   MA CG, 1995, J NEUROIMMUNOL, V58, P51, DOI 10.1016/0165-5728(94)00187-S
   Matusevicius D, 1996, J NEUROIMMUNOL, V71, P191, DOI 10.1016/S0165-5728(96)00152-X
   MCINTOSH KR, 1995, CELL IMMUNOL, V166, P103, DOI 10.1006/cimm.1995.0012
   MOHAN C, 1995, J IMMUNOL, V154, P1470
   Moiola M, 1998, EUR J IMMUNOL, V28, P2487, DOI 10.1002/(SICI)1521-4141(199808)28:08<2487::AID-IMMU2487>3.0.CO;2-Y
   Mukherjee S, 2002, J LEUKOCYTE BIOL, V72, P921
   OKUMURA S, 1994, ANN NEUROL, V36, P704, DOI 10.1002/ana.410360504
   PARKER DC, 1993, ANNU REV IMMUNOL, V11, P331, DOI 10.1146/annurev.iy.11.040193.001555
   Poussin MA, 2000, J NEUROIMMUNOL, V111, P152, DOI 10.1016/S0165-5728(00)00385-4
   Reynolds J, 2000, J CLIN INVEST, V105, P643, DOI 10.1172/JCI6710
   ROY M, 1995, EUR J IMMUNOL, V25, P596, DOI 10.1002/eji.1830250243
   Shi FD, 1998, EUR J IMMUNOL, V28, P3587, DOI 10.1002/(SICI)1521-4141(199811)28:11<3587::AID-IMMU3587>3.3.CO;2-P
   Shi FD, 1998, J NEUROL SCI, V155, P1, DOI 10.1016/S0022-510X(97)00232-3
   Stout RD, 1996, J IMMUNOL, V156, P8
   Teleshova N, 2000, MUSCLE NERVE, V23, P946, DOI 10.1002/(SICI)1097-4598(200006)23:6<946::AID-MUS16>3.0.CO;2-4
   THOMPSON CB, 1995, CELL, V81, P979, DOI 10.1016/S0092-8674(05)80001-7
   WALUNAS TL, 1994, IMMUNITY, V1, P405, DOI 10.1016/1074-7613(94)90071-X
   Wang HB, 2000, INT IMMUNOL, V12, P1381, DOI 10.1093/intimm/12.10.1381
   WANG ZY, 1993, J NEUROIMMUNOL, V44, P209, DOI 10.1016/0165-5728(93)90045-Z
   Zhang ZR, 2001, BIOSEPARATION, V10, P113, DOI 10.1023/A:1012013404483
NR 49
TC 36
Z9 42
U1 0
U2 1
PU ELSEVIER SCIENCE BV
PI AMSTERDAM
PA PO BOX 211, 1000 AE AMSTERDAM, NETHERLANDS
SN 0165-5728
EI 1872-8421
J9 J NEUROIMMUNOL
JI J. Neuroimmunol.
PD JUL
PY 2004
VL 152
IS 1-2
BP 112
EP 120
DI 10.1016/j.jneuroim.2004.04.010
PG 9
WC Immunology; Neurosciences
WE Science Citation Index Expanded (SCI-EXPANDED)
SC Immunology; Neurosciences & Neurology
GA 839KX
UT WOS:000222785100013
PM 15223243
DA 2022-10-25
ER

PT J
AU Jonas, J
   Kaissling, G
   Druschky, KF
   Bahr, R
AF Jonas, J
   Kaissling, G
   Druschky, KF
   Bahr, R
TI The transsternal thymectomy. Indication of operation and perioperative
   management
SO ZENTRALBLATT FUR CHIRURGIE
LA German
DT Article
DE Myasthenia gravis; thymoma; transsternal thymectomy; propofol;
   patient-controlled analgesia
ID TOTAL INTRAVENOUS ANESTHESIA; MYASTHENIA-GRAVIS; PROGNOSTIC FACTORS;
   FOLLOW-UP; THORACOSCOPIC THYMECTOMY; CONSECUTIVE PATIENTS; MAXIMAL
   THYMECTOMY; SURGICAL-TREATMENT; CARCINOID-TUMORS; THYMIC TISSUE
AB Between 1985 and 1998 42 transsternal thymectomies were performed. The median duration of symptoms in myasthenia gravis patients (n = 27, 25/27 patients in stadium I/II of the Ossermann classification) was 40.3 weeks and 70.8 days between first diagnosis and operation. In 12 patients a thymoma was found (11/12 patients with stadium Lm of Masaoka classification), which was associated with myasthenia gravis symptoms in 10 cases. In 3 patients thymic tumors of other origin were verified histologically. After surgery these patients have an increased risk of pulmonary complications. We changed 1996 the perioperative anesthesiological procedure using total intravenous anesthesia with propofol/remifentanil and systemic patient - controlled analgesia with piritramid in the first two days after transsternal thymectomy. This management allows a quick extubation after operation and improved lung function postoperatively.
C1 Stadt Klinikum Karlsruhe, Klin Allgemein & Thoraxchirurg, D-76133 Karlsruhe, Germany.
RP Jonas, J (corresponding author), Stadt Klinikum Karlsruhe, Klin Allgemein & Thoraxchirurg, Moltkestr 90, D-76133 Karlsruhe, Germany.
CR ASHOUR MH, 1995, EUR J CARDIO-THORAC, V9, P461, DOI 10.1016/S1010-7940(05)80083-1
   Beekman R, 1997, J NEUROL, V244, P112, DOI 10.1007/s004150050059
   BERTRAM P, 1993, CHIRURG, V64, P796
   BEVER CT, 1983, ANN NEUROL, V14, P516, DOI 10.1002/ana.410140504
   Blalock A, 1939, ANN SURG, V110, P544, DOI 10.1097/00000658-193910000-00005
   Blalock A, 1944, J THORAC SURG, V13, P316
   BLOSSOM GB, 1998, ARCH SURG-CHICAGO, V128, P855
   BOLDT J, J CARDIOTHORAC VASC, V12, P654
   Bramis J, 1997, EUR J SURG, V163, P897
   Christensen PB, 1998, J NEUROL NEUROSUR PS, V64, P78, DOI 10.1136/jnnp.64.1.78
   COOPER JD, 1988, ANN THORAC SURG, V45, P242, DOI 10.1016/S0003-4975(10)62457-5
   Cowen D, 1998, ONCOLOGY-NY, V12, P1001
   DEFILIPPI VJ, 1994, ANN THORAC SURG, V57, P194, DOI 10.1016/0003-4975(94)90394-8
   Detterbeck FC, 1996, ANN THORAC SURG, V62, P242, DOI 10.1016/0003-4975(96)00202-0
   ECONOMOPOULOS GC, 1990, ANN THORAC SURG, V50, P58, DOI 10.1016/0003-4975(90)90087-M
   ELERT O, 1992, Z HERZ THORAX GEFASS, V6, P99
   ELLIS K, 1988, AM J ROENTGENOL, V151, P873, DOI 10.2214/ajr.151.5.873
   ETIENNE T, 1993, EUR J CARDIO-THORAC, V7, P449, DOI 10.1016/1010-7940(93)90272-D
   FORNASIERO A, 1991, CANCER, V68, P30, DOI 10.1002/1097-0142(19910701)68:1<30::AID-CNCR2820680106>3.0.CO;2-4
   FUENTES P, 1992, EUR J CARDIO-THORAC, V6, P180, DOI 10.1016/1010-7940(92)90214-I
   FUKAI I, 1991, J THORAC CARDIOV SUR, V101, P1099
   GAUDECKER B, 1991, ANAT EMBRYOL, V183, P1
   Gripp S, 1998, CANCER-AM CANCER SOC, V83, P1495, DOI 10.1002/(SICI)1097-0142(19981015)83:8<1495::AID-CNCR4>3.3.CO;2-F
   GROB D, 1987, ANN NY ACAD SCI, V505, P472, DOI 10.1111/j.1749-6632.1987.tb51317.x
   Guth S, 1997, ZBL CHIR, V122, P655
   HATTON PD, 1989, ANN THORAC SURG, V47, P838, DOI 10.1016/0003-4975(89)90015-5
   HUANG MH, 1988, SURG GYNECOL OBSTET, V166, P436
   INDERBITZI R, 1991, CHIRURG, V62, P474
   Ishimura H, 1998, J CLIN ANESTH, V10, P228, DOI 10.1016/S0952-8180(98)00011-7
   JARETZKI A, 1988, J THORAC CARDIOV SUR, V95, P747
   JARETZKI A, 1988, J THORAC CARDIOV SUR, V96, P711
   KIRSCHNER PA, 1990, ANN THORAC SURG, V49, P550, DOI 10.1016/0003-4975(90)90300-U
   LANSAK DJ, 1990, NEUROLOGY, V40, P1826
   Lehmann A, 1999, J CARDIOTHOR VASC AN, V13, P15, DOI 10.1016/S1053-0770(99)90166-0
   LEWIS RA, 1995, ANN NEUROL, V37, P51
   LINK H, J CLIN INVEST, V87, P1291
   Lorimer M, 1998, ANAESTH INTENS CARE, V26, P210, DOI 10.1177/0310057X9802600216
   Mack MJ, 1996, J THORAC CARDIOV SUR, V112, P1352, DOI 10.1016/S0022-5223(96)70151-4
   MAGGI G, 1986, CANCER-AM CANCER SOC, V58, P765, DOI 10.1002/1097-0142(19860801)58:3<765::AID-CNCR2820580326>3.0.CO;2-S
   MAGGI G, 1991, ANN THORAC SURG, V51, P152, DOI 10.1016/0003-4975(91)90478-9
   MANTEGAZZA R, 1990, J NEUROL, V237, P339, DOI 10.1007/BF00315656
   MASAOKA A, 1981, CANCER, V48, P2485, DOI 10.1002/1097-0142(19811201)48:11<2485::AID-CNCR2820481123>3.0.CO;2-R
   MASAOKA A, 1975, J THORAC CARDIOV SUR, V70, P747
   MASOAKA A, 1996, ANN THORAC SURG, V3, P853
   Matsuzaki Y, 1998, Ann Thorac Cardiovasc Surg, V4, P192
   MOLNAR J, 1990, EUR J CARDIO-THORAC, V4, P8, DOI 10.1016/1010-7940(90)90233-P
   MONIG SP, 1992, ZENTRALBL CHIR, V120, P963
   Morlion B, 1999, BRIT J ANAESTH, V82, P52, DOI 10.1093/bja/82.1.52
   MULDER DG, 1989, ANN THORAC SURG, V48, P551, DOI 10.1016/S0003-4975(10)66861-0
   NAKAHARA K, 1988, J THORAC CARDIOV SUR, V95, P1041
   Nakamura H, 1996, J THORAC CARDIOV SUR, V112, P371, DOI 10.1016/S0022-5223(96)70264-7
   Nicolaou S, 1996, RADIOLOGY, V201, P471, DOI 10.1148/radiology.201.2.8888243
   Nix WA, 1997, NERVENARZT, V68, P85, DOI 10.1007/s001150050102
   NUSSBAUM MS, 1992, SURGERY, V112, P681
   OH SJ, 1992, MUSCLE NERVE, V15, P720, DOI 10.1002/mus.880150616
   Ohlmer A, 1997, Anaesthesiol Reanim, V22, P159
   OLANOW CW, 1982, ANN SURG, V196, P113, DOI 10.1097/00000658-198208000-00001
   OOSTERHUIS HJ, 1981, ANN NY ACAD SCI, V377, P678, DOI 10.1111/j.1749-6632.1981.tb33766.x
   OOSTERHUIS HJGH, 1989, J NEUROL NEUROSUR PS, V52, P1121, DOI 10.1136/jnnp.52.10.1121
   OOSTERHUIS HJGH, 1988, MONOGR ALLERGY, V25, P75
   OSSERMAN KE, 1971, MT SINAI J MED, V38, P497
   PALMISANI MT, 1994, EUR NEUROL, V34, P78
   PAPATESTAS AE, 1987, ANN SURG, V206, P79, DOI 10.1097/00000658-198707000-00013
   Regnard JF, 1996, J THORAC CARDIOV SUR, V112, P376, DOI 10.1016/S0022-5223(96)70265-9
   RHODES M, 1992, J THORAC CARDIOV SUR, V103, P17
   ROSAI J, 1972, CANCER, V29, P1061, DOI 10.1002/1097-0142(197204)29:4<1061::AID-CNCR2820290456>3.0.CO;2-3
   Ruckert JC, 1998, ZBL CHIR, V123, P506
   SABBAGH MN, 1995, MUSCLE NERVE, V18, P1475, DOI 10.1002/mus.880181220
   SARKAR MR, 1993, CHIR PRAX, V46, P13
   SAUERBRUCH F, 1912, BRUNS BEITR KLIN CHI, V77, P1
   Schneider PM, 1997, ANN SURG ONCOL, V4, P46, DOI 10.1007/BF02316810
   Schulze W, 1998, CHIRURG, V69, P1345, DOI 10.1007/s001040050582
   SCHUMM F, 1985, J NEUROL NEUROSUR PS, V48, P332, DOI 10.1136/jnnp.48.4.332
   SORENSEN TT, 1989, EUR NEUROL, V29, P177, DOI 10.1159/000116405
   SPATH G, 1987, CHIRURG, V58, P529
   SPEICHER A, 1995, ANAESTHESIST, V44, P265, DOI 10.1007/s001010050153
   SUGARBAKER DJ, 1993, ANN THORAC SURG, V56, P653, DOI 10.1016/0003-4975(93)90942-B
   Teh BT, 1997, MEDICINE, V76, P21, DOI 10.1097/00005792-199701000-00002
   TOMMASI RM, 1995, MINERVA ANESTHESIOL, V61, P183
   WANG LS, 1992, CANCER, V70, P443, DOI 10.1002/1097-0142(19920715)70:2<443::AID-CNCR2820700212>3.0.CO;2-T
   WICK MR, 1982, AM J SURG PATHOL, V6, P195, DOI 10.1097/00000478-198204000-00001
   WOLFF H, 1991, ZBL CHIR, V116, P3
NR 82
TC 2
Z9 2
U1 0
U2 1
PU GEORG THIEME VERLAG KG
PI STUTTGART
PA RUDIGERSTR 14, D-70469 STUTTGART, GERMANY
SN 0044-409X
EI 1438-9592
J9 ZBL CHIR
JI Zent.bl. Chir.
PY 2000
VL 125
IS 8
BP 671
EP 677
DI 10.1055/s-2000-10648
PG 7
WC Surgery
WE Science Citation Index Expanded (SCI-EXPANDED)
SC Surgery
GA 346EM
UT WOS:000088857900003
PM 10986748
DA 2022-10-25
ER

PT J
AU Benny, WB
   Sutton, DMC
   Oger, J
   Bril, V
   McAteer, MJ
   Rock, G
AF Benny, WB
   Sutton, DMC
   Oger, J
   Bril, V
   McAteer, MJ
   Rock, G
TI Clinical evaluation of a staphylococcal protein A immunoadsorption
   system in the treatment of myasthenia gravis patients
SO TRANSFUSION
LA English
DT Article
ID ACETYLCHOLINE-RECEPTOR; PLASMA-EXCHANGE; PLASMAPHERESIS; THERAPY
AB BACKGROUND:The role of plasma exchange is well established in the management of myasthenia gravis, an autoimmune disorder characterized by muscle weakness and caused by circulating IgG antibodies with specificity against the acetylcholine receptor. Plasma antibody removal by conventional means, however, is nonselective and uses replacement fluids (chiefly, albumin solution) derived from human plasma.
   STUDY DESIGN AND METHODS: The Canadian Apheresis Group undertook a study at two Canadian apheresis centers to clinically evaluate a staphylococcal protein A immunoadsorption system (EXCORIM) in myasthenia gravis patients.
   RESULTS: The immunoadsorption system was safe and well tolerated. Ten of 12 patients had improvement in their neurologic status, as measured by a 20-point scoring system,The mean improvement in the weakness score was significant for the group (p = 0.0013).
   CONCLUSION: Patients with myasthenia gravis respond to treatment with plasma immunoadsorption. Further studies are required for a cost-benefit analysis.
C1 Vancouver Hosp & Hlth Sci Ctr, Div Hematol, Cell Separator Unit, Vancouver, BC V5Z 1M9, Canada.
   Univ British Columbia, Dept Med, Div Neurol, Neuroimmunol Lab, Vancouver, BC V6T 1W5, Canada.
   Toronto Hosp, Dept Med, Div Hematol, Toronto, ON M5T 2S8, Canada.
   Toronto Hosp, Dept Med, Div Neurol, Toronto, ON M5T 2S8, Canada.
   COBE BCT Inc, Lakewood, CO USA.
   Univ Ottawa, Dept Pathol, Div Hematol, Ottawa Hosp, Ottawa, ON K1N 6N5, Canada.
RP Rock, G (corresponding author), Canadian Apheresis Grp, 435 St Laurent Blvd,Suite 206, Ottawa, ON K1K 2Z8, Canada.
RI BRIL, vera/ABA-6509-2020
CR AINSWORTH SK, 1988, CANCER, V61, P1495, DOI 10.1002/1097-0142(19880415)61:8<1495::AID-CNCR2820610804>3.0.CO;2-Q
   BJORO K, 1994, NEW ENGL J MED, V331, P1607, DOI 10.1056/NEJM199412153312402
   Ciavarella D, 1993, J Clin Apher, V8, P242, DOI 10.1002/jca.2920080406
   DAU PC, 1977, NEW ENGL J MED, V297, P1134, DOI 10.1056/NEJM197711242972102
   Dau PC, 1995, J CLIN APHERESIS, V10, P210, DOI 10.1002/jca.2920100410
   DAU PC, 1981, ANN NY ACAD SCI, V377, P700, DOI 10.1111/j.1749-6632.1981.tb33768.x
   DAU PC, 1980, MUSCLE NERVE, V3, P468, DOI 10.1002/mus.880030603
   GJORSTRUP P, 1990, TRANSFUS SCI, V11, P281, DOI 10.1016/0955-3886(90)90028-H
   JONES JV, 1976, LANCET, V1, P709
   KAUFMAN RL, 1988, NEUROLOGY, V38, P818, DOI 10.1212/WNL.38.5.818
   LINDSTROM JM, 1976, NEUROLOGY, V26, P1054, DOI 10.1212/WNL.26.11.1054
   LOCKWOOD CM, 1976, LANCET, V1, P711
   PATRICK J, 1973, SCIENCE, V180, P871, DOI 10.1126/science.180.4088.871
   PINCHING AJ, 1976, LANCET, V2, P1373
   SAMUELSSON G, 1993, THERAPEUTIC PLASMA P, V12, P843
   Smith R E, 1992, J Clin Apher, V7, P4, DOI 10.1002/jca.2920070103
   Tindall R S, 1982, Prog Clin Biol Res, V106, P113
   1998, MED CONSIDERATIONS A
NR 18
TC 31
Z9 38
U1 0
U2 1
PU AMER ASSOC BLOOD BANKS
PI BETHESDA
PA 8101 GLENBROOK RD, BETHESDA, MD 20814-2749 USA
SN 0041-1132
J9 TRANSFUSION
JI Transfusion
PD JUL
PY 1999
VL 39
IS 7
BP 682
EP 687
DI 10.1046/j.1537-2995.1999.39070682.x
PG 6
WC Hematology
WE Science Citation Index Expanded (SCI-EXPANDED)
SC Hematology
GA 216EK
UT WOS:000081428100004
PM 10413274
DA 2022-10-25
ER

PT J
AU Prior, DE
   Cooper, BA
   Zhang, B
   Ghosh, PS
AF Prior, Devin E.
   Cooper, Baillee A.
   Zhang, Bo
   Ghosh, Partha S.
TI Developing outcome measures of disease activity in pediatric myasthenia
SO MUSCLE & NERVE
LA English
DT Article
DE congenital myasthenic syndrome; juvenile myasthenia gravis; outcome
   measures; pediatric myasthenia; practice guidelines
AB Introduction Pediatric myasthenia encompasses juvenile myasthenia gravis (JMG) and congenital myasthenic syndrome (CMS), which are chronic disorders with fluctuating symptoms amenable to medical therapy. Disease activity and treatment response may be difficult to assess, but, unlike adults, outcome measures have not been developed in children.
   Methods The study was performed in children (0-18 years of age) at the neuromuscular center of a pediatric hospital over a 3-year period. Patients were recruited prospectively as part of their routine clinical care. Demographic data, diagnosis (JMG/CMS), and the following scales were recorded at each visit: Myasthenia Gravis Foundation of America (MGFA) class, Myasthenia Gravis Composite (MGC), and Pediatric Myasthenia-Quality of Life 15 (PM-QOL15).
   Results Thirty-three patients (24 JMG, 9 CMS) were included in the study, 22 had two or more visits. We established known-groups validity of the MGC and PM-QOL15 scores as compared with the MGFA class. To establish concurrent validity, we constructed a receiver-operating characteristic curve and calculated threshold values of MGC and PM-QOL15 with optimal sensitivity and specificity for identifying a patient with more severe (MGFA III or higher) disease. Finally, we demonstrated the concordance between the MGC and PM-QOL15 by their statistically significant positive Pearson and Spearman correlations.
   Discussion Our study suggests that MGC and PM-QOL15 are important disease outcome measures in pediatric myasthenia that are easy to administer and provide reliable assessment of disease activity in the clinic setting. Further studies are needed to validate their use for pediatric clinical research trials.
C1 [Prior, Devin E.] Lahey Hosp & Med Ctr, Dept Neurol, Burlington, MA USA.
   [Cooper, Baillee A.] Tufts Univ, Sch Med, Boston, MA 02111 USA.
   [Zhang, Bo] Boston Childrens Hosp, Dept Neurol, 21 Autumn St,Suite 323, Boston, MA 02115 USA.
   [Zhang, Bo] Boston Childrens Hosp, ICCTR Biostat & Res Design Ctr, 21 Autumn St,Suite 323, Boston, MA 02115 USA.
   [Zhang, Bo] Harvard Med Sch, 21 Autumn St,Suite 323, Boston, MA 02115 USA.
   [Ghosh, Partha S.] Boston Childrens Hosp, Dept Neurol, 300 Longwood Ave, Boston, MA 02115 USA.
RP Zhang, B (corresponding author), Boston Childrens Hosp, Dept Neurol, 21 Autumn St,Suite 323, Boston, MA 02115 USA.; Zhang, B (corresponding author), Boston Childrens Hosp, ICCTR Biostat & Res Design Ctr, 21 Autumn St,Suite 323, Boston, MA 02115 USA.; Zhang, B (corresponding author), Harvard Med Sch, 21 Autumn St,Suite 323, Boston, MA 02115 USA.; Ghosh, PS (corresponding author), Boston Childrens Hosp, Dept Neurol, 300 Longwood Ave, Boston, MA 02115 USA.
EM bo.zhang@childrens.harvard.edu; partha.ghosh@childrens.harvard.edu
CR American Academy of Orthopaedic Surgeons. Pediatric Orthopaedic Society of North America. American Academy of Pediatrics. Shriners Hospitals, 1997, SCOR ALG PED OUTC DA
   Barohn RJ, 2003, ANN NY ACAD SCI, V998, P432, DOI 10.1196/annals.1254.056
   Burns TM, 2008, MUSCLE NERVE, V38, P957, DOI 10.1002/mus.21053
   Burns TM, 2016, MUSCLE NERVE, V53, P3, DOI 10.1002/mus.24953
   Burns TM, 2012, ANN NY ACAD SCI, V1274, P99, DOI 10.1111/j.1749-6632.2012.06812.x
   Burns TM, 2011, MUSCLE NERVE, V43, P14, DOI 10.1002/mus.21883
   Burns TM, 2010, NEUROLOGY, V74, P1434, DOI 10.1212/WNL.0b013e3181dc1b1e
   Burns TM, 2010, MUSCLE NERVE, V41, P219, DOI 10.1002/mus.21609
   Engel AG, 2015, LANCET NEUROL, V14, P420, DOI 10.1016/S1474-4422(14)70201-7
   Ghosh, 2021, MUSCLE NERVE, P1
   Ionita CM, 2013, PEDIATR NEUROL, V48, P95, DOI 10.1016/j.pediatrneurol.2012.07.008
   Jaretzki A, 2000, NEUROLOGY, V55, P16, DOI 10.1212/WNL.55.1.16
   Kolski, 2013, PEDIATRICS, V132, pE944
   Lerman JA, 2005, J PEDIATR ORTHOPED, V25, P405, DOI 10.1097/01.bpo.0000149866.80894.70
   Liew WKM, 2014, JAMA NEUROL, V71, P575, DOI 10.1001/jamaneurol.2014.17
   Liew WKM, 2013, CURR OPIN PEDIATR, V25, P694, DOI 10.1097/MOP.0b013e328365ad16
   O'Connell K, 2020, FRONT NEUROL, V11, DOI 10.3389/fneur.2020.00743
   Peragallo JH, 2017, SEMIN PEDIATR NEUROL, V24, P116, DOI 10.1016/j.spen.2017.04.003
   Sanders DB, 2010, AUTOIMMUNITY, V43, P428, DOI 10.3109/08916930903518107
   Xu L, 2020, MUSCLE NERVE, V61, P226, DOI 10.1002/mus.26745
   Zingariello CD, 2020, PEDIATR NEUROL, V111, P40, DOI 10.1016/j.pediatrneurol.2020.07.002
NR 21
TC 0
Z9 0
U1 0
U2 1
PU WILEY
PI HOBOKEN
PA 111 RIVER ST, HOBOKEN 07030-5774, NJ USA
SN 0148-639X
EI 1097-4598
J9 MUSCLE NERVE
JI Muscle Nerve
PD MAY
PY 2021
VL 63
IS 5
BP 751
EP 757
DI 10.1002/mus.27208
EA FEB 2021
PG 7
WC Clinical Neurology; Neurosciences
WE Science Citation Index Expanded (SCI-EXPANDED)
SC Neurosciences & Neurology
GA RO1GT
UT WOS:000623110900001
PM 33604899
DA 2022-10-25
ER

PT J
AU Breiner, A
   Widdifield, J
   Katzberg, HD
   Barnett, C
   Bril, V
   Tu, K
AF Breiner, Ari
   Widdifield, Jessica
   Katzberg, Hans D.
   Barnett, Carolina
   Bril, Vera
   Tu, Karen
TI Epidemiology of myasthenia gravis in Ontario, Canada
SO NEUROMUSCULAR DISORDERS
LA English
DT Article
DE Administrative health data; Epidemiology; Incidence; Myasthenia gravis;
   Prevalence
ID PREVALENCE
AB Incidence and prevalence estimates in myasthenia gravis have varied widely. Recent studies based on administrative health data have large sample sizes but lack rigorous validation of MG cases, and have not examined the North American population. Our aim was to explore trends in MG incidence and prevalence for the years 1996-2013 in the province of Ontario, Canada (population 13.5 million). We employed a previously validated algorithm to identify MG cases. Linking with census data allowed for the calculation of crude- and age/sex-standardized incidence and prevalence rates for the years 1996-2013. The regional distribution of MG cases throughout the province was examined. Mean age at the first myasthenia gravis encounter was 60.2 +/- 17.1 years. In 2013, there were 3611 prevalent cases in Ontario, and the crude prevalence rate was 32.0/100,000 population. Age- and sex-standardized prevalence rates rose consistently over time from 16.3/100,000 (15.4-17.1) in 1996 to 26.3/100,000 (25.4-27.3) in 2013. Standardized incidence rates remained stable between 1996 (2.7/100,000; 95% CL 2.3-3.0) and 2013 (2.3/100,000; 2.1-2.6). Incidence was highest in younger women and older men, and geographic variation was evident throughout the province. In conclusion, this large epidemiological study shows rising myasthenia gravis prevalence with stable incidence over time, which is likely reflective of patients living longer, possibly due to improved disease treatment. Our findings provide accurate information on the Canadian epidemiology of myasthenia gravis and burden for health care resources planning for the province, respectively. (C) 2015 Elsevier B.V. All rights reserved.
C1 [Breiner, Ari; Katzberg, Hans D.; Barnett, Carolina; Bril, Vera] Univ Toronto, Dept Med, Div Neurol, Toronto, ON, Canada.
   [Widdifield, Jessica; Tu, Karen] ICES, Toronto, ON, Canada.
   [Widdifield, Jessica] McGill Univ, Montreal, PQ, Canada.
   [Tu, Karen] Univ Toronto, Dept Family & Community Med, Toronto, ON M5S 1A1, Canada.
   [Tu, Karen] Toronto Western Hosp, Univ Hlth Network, Family Hlth Team, Toronto, ON M5T 2S8, Canada.
RP Breiner, A (corresponding author), Toronto Gen Hosp, 200 Elizabeth St,Room 5EC-307, Toronto, ON M5G 2C4, Canada.
EM ari.breiner@uhn.ca
RI Barnett, Carolina/AFM-9470-2022; BRIL, vera/ABA-6509-2020
OI Tu, Karen/0000-0003-0883-4934; Bril, Vera/0000-0002-5805-4883; Breiner,
   Ari/0000-0002-5225-3208
FU 'New Initiatives' grant from the Division of Neurology, University of
   Toronto
FX This project was supported by a 'New Initiatives' grant from the
   Division of Neurology, University of Toronto. The authors wish to thank
   Diane Green, Drew Wilton, and Peter Gozdyra of the Institute for
   Clinical Evaluative Sciences for their contribution.
CR Andersen JB, 2014, ACTA NEUROL SCAND, V129, P26, DOI 10.1111/ane.12233
   Andersen JB, 2010, EUR J NEUROL, V17, P1445, DOI 10.1111/j.1468-1331.2010.03089.x
   [Anonymous], 2005, IMPR HLTH CAR DAT ON
   Breiner A, 2015, NEUROEPIDEMIOLOGY, V44, P108, DOI 10.1159/000375463
   Carr AS, 2010, BMC NEUROL, V10, DOI 10.1186/1471-2377-10-46
   Chan B., 2005, SUPPLY UTILIZATION G
   Eaton WW, 2007, J AUTOIMMUN, V29, P1, DOI 10.1016/j.jaut.2007.05.002
   GARLAND H, 1956, BMJ-BRIT MED J, V1, P1259, DOI 10.1136/bmj.1.4978.1259
   Gattellari M, 2012, EUR J NEUROL, V19, P1413, DOI 10.1111/j.1468-1331.2012.03698.x
   Guptill JT, 2012, MUSCLE NERVE, V45, P363, DOI 10.1002/mus.22327
   KURTZKE JF, 1978, ADV NEUROL, V19, P541
   Lai CH, 2010, NEUROEPIDEMIOLOGY, V35, P66, DOI 10.1159/000311012
   LINDSTROM JM, 1976, NEUROLOGY, V26, P1054, DOI 10.1212/WNL.26.11.1054
   MacDonald BK, 2000, BRAIN, V123, P665, DOI 10.1093/brain/123.4.665
   Pakzad Z, 2011, NEUROLOGY, V76, P1526, DOI 10.1212/WNL.0b013e318217e735
   Phillips LH, 1996, NEUROLOGY, V47, P1233, DOI 10.1212/WNL.47.5.1233
   Silvestri NJ, 2012, SEMIN NEUROL, V32, P215, DOI 10.1055/s-0032-1329200
NR 17
TC 55
Z9 60
U1 0
U2 8
PU PERGAMON-ELSEVIER SCIENCE LTD
PI OXFORD
PA THE BOULEVARD, LANGFORD LANE, KIDLINGTON, OXFORD OX5 1GB, ENGLAND
SN 0960-8966
EI 1873-2364
J9 NEUROMUSCULAR DISORD
JI Neuromusc. Disord.
PD JAN
PY 2016
VL 26
IS 1
BP 41
EP 46
DI 10.1016/j.nmd.2015.10.009
PG 6
WC Clinical Neurology; Neurosciences
WE Science Citation Index Expanded (SCI-EXPANDED)
SC Neurosciences & Neurology
GA DE2LT
UT WOS:000370459500008
PM 26573434
DA 2022-10-25
ER

PT J
AU Sieb, JP
   Kohler, W
AF Sieb, Joern Peter
   Koehler, Wolfgang
TI Benefits from sustained-release pyridostigmine bromide in myasthenia
   gravis: Results of a prospective multicenter open-label trial
SO CLINICAL NEUROLOGY AND NEUROSURGERY
LA English
DT Article
DE Pyridostigmine bromide; Sustained-release formulation; Muscarinergic
   side-effects; Myasthenia gravis; Therapy; Autoimmune disorder
AB Introduction: For more than 50 years the acetylcholinesterase inhibitor pyridostigmine bromide has been the drug of choice in the symptomatic therapy for myasthenia gravis. The sustained-release dosage form of pyridostigmine (SR-Pyr) is only available in a limited number of countries (e.g. in the United States and Germany). Astonishingly, the therapeutic usefulness of SR-Pyr has not yet been evaluated.
   Methods: In this non-interventional prospective open-label trial, 72 patients with stable myasthenia gravis were switched from instant-release dosage forms of pyridostigmine bromide to SR-Pyr. The results from the 37 patients younger than 60 years were separately analyzed.
   Results: The initial daily dose of SR-Pyr was 288.1 +/- 171.0 mg. The drug switch was unproblematic in all patients. The number of daily doses was significantly reduced from 4.3 to 3.6 (p = 0.011). The switch to SR-Pyr ameliorated the total quantified myasthenia gravis (QMG) score from 0.9 +/- 0.5 to 0.6 +/- 0.4 (p < 0.001) in all patients and in the younger subgroup. This was accompanied by a significant improvement in the quality of life parameters. The health status valued by EuroQoL questionnaire improved from 0.626 +/- 0.286 to 0.782 +/- 0.186 (p < 0.001). After switching to SR-Pyr, 28 adverse reactions disappeared and 24 adverse reactions occurred less frequent or weaker, however, 17 new adverse reactions were documented.
   Conclusions: Our results support the usefulness of SR-Pyr in an individualized therapeutic regimen to improve quality of life regardless of the patient's age in myasthenia gravis. (C) 2010 Elsevier B.V. All rights reserved.
C1 [Sieb, Joern Peter] Gen Hosp, Dept Neurol Geriatr Med & Palliat Care, D-18435 Stralsund, Germany.
   [Koehler, Wolfgang] Hosp Hubertusburg, Dept Neurol & Neurol Intens Care, D-04479 Wermsdorf, Germany.
RP Sieb, JP (corresponding author), Gen Hosp, Dept Neurol Geriatr Med & Palliat Care, Grosse Parower St, D-18435 Stralsund, Germany.
EM j.sieb@klinikum-hst.de
RI Koehler, Wolfgang/AAW-2278-2020
OI Koehler, Wolfgang/0000-0002-6058-9545
CR BESINGER UA, 1983, NEUROLOGY, V33, P1316, DOI 10.1212/WNL.33.10.1316
   BREYERPFAFF U, 1985, CLIN PHARMACOL THER, V37, P495, DOI 10.1038/clpt.1985.78
   COHAN SL, 1976, NEUROLOGY, V26, P536, DOI 10.1212/WNL.26.6.536
   Drachman Daniel B, 2008, Handb Clin Neurol, V91, P253, DOI 10.1016/S0072-9752(07)01508-4
   Jaretzki A, 2000, NEUROLOGY, V55, P16, DOI 10.1212/WNL.55.1.16
   MILNERBROWN HS, 1987, NEUROLOGY, V37, P800, DOI 10.1212/WNL.37.5.800
   SCHUMM F, 1985, FORTSCHR NEUROL PSYC, V53, P201, DOI 10.1055/s-2007-1001967
   Sieb JP, 2009, AKTUEL NEUROL, V36, P4, DOI 10.1055/s-0028-1090147
   WHITE MC, 1981, NEUROLOGY, V31, P145, DOI 10.1212/WNL.31.2.145
   WILLIAMS A, 1990, HEALTH POLICY, V16, P199
   *WISS DIENST ICN, 2000, CHOL MESTINON KURZ E
NR 11
TC 15
Z9 19
U1 1
U2 8
PU ELSEVIER
PI AMSTERDAM
PA RADARWEG 29, 1043 NX AMSTERDAM, NETHERLANDS
SN 0303-8467
EI 1872-6968
J9 CLIN NEUROL NEUROSUR
JI Clin. Neurol. Neurosurg.
PD NOV
PY 2010
VL 112
IS 9
BP 781
EP 784
DI 10.1016/j.clineuro.2010.06.018
PG 4
WC Clinical Neurology; Surgery
WE Science Citation Index Expanded (SCI-EXPANDED)
SC Neurosciences & Neurology; Surgery
GA 676MR
UT WOS:000283916500008
PM 20663605
DA 2022-10-25
ER

PT J
AU Fuchs, S
   Feferman, T
   Meidler, R
   Margalit, R
   Sicsic, C
   Wang, N
   Zhu, KY
   Brenner, T
   Laub, O
   Souroujon, MC
AF Fuchs, Sara
   Feferman, Tall
   Meidler, Roberto
   Margalit, Raanan
   Sicsic, Camille
   Wang, Ningshan
   Zhu, Kai-Yun
   Brenner, Talma
   Laub, Orgad
   Souroujon, Miriam C.
TI A disease-specific fraction isolated from IVIG is essential for the
   immunosuppressive effect of IVIG in experimental autoimmune myasthenia
   gravis
SO JOURNAL OF NEUROIMMUNOLOGY
LA English
DT Article
DE IVIG (intravenous immunoglobulin) therapy; disease-specific
   anti-antibodies; myasthenia gravis (MG); experimental autoimmune
   myasthenia gravis (EAMG)
ID DOSE INTRAVENOUS IMMUNOGLOBULIN; ACETYLCHOLINE-RECEPTOR;
   ANTIINFLAMMATORY ACTIVITY; MULTIPLE-SCLEROSIS; RHEUMATIC-DISEASES;
   GAMMA-GLOBULIN; T-CELL; ENCEPHALOMYELITIS; MECHANISMS; MICE
AB Intravenous immunoglobulin (IVIG) treatment is beneficially used in autoimmune disorders including myasthenia gravis (MG) although its mode of action and active components are still not fully identified. In an attempt to isolate from IVIG a disease-specific suppressive fraction, IVIG was passed on columns of IgG from rats with experimental autoimmune MG (EAMG) or from MG patients. These chromatographies resulted in depletion of the suppressive activity of IVIG on rat EAMG whereas the minute amounts of IgG fractions eluted from the EAMG- or MG-specific columns retained the immunosuppressive activity of IVIG. These results demonstrate that a minor disease-specific immunoglobulin fraction present in IVIG is essential for its suppressive activity. (C) 2007 Elsevier B.V. All rights reserved.
C1 [Fuchs, Sara; Feferman, Tall; Margalit, Raanan; Wang, Ningshan; Zhu, Kai-Yun; Souroujon, Miriam C.] Weizmann Inst Sci, Dept Immunol, IL-76100 Rehovot, Israel.
   [Meidler, Roberto; Laub, Orgad] Omrix Biopharmaceut, Ness Ziona, Israel.
   [Sicsic, Camille; Brenner, Talma] Hadassah Hebrew Univ Med Ctr, Dept Neurol, Jerusalem, Israel.
   [Souroujon, Miriam C.] Open Univ, Dept Nat Sci, IL-43107 Raanana, Israel.
RP Fuchs, S (corresponding author), Weizmann Inst Sci, Dept Immunol, IL-76100 Rehovot, Israel.
EM sara.fuchs@weizmann.ac.il
CR Achiron A, 2000, J AUTOIMMUN, V15, P323, DOI 10.1006/jaut.2000.0433
   AHARONOV A, 1977, IMMUNOCHEMISTRY, V14, P129, DOI 10.1016/0019-2791(77)90291-9
   Bayry J, 2006, INT IMMUNOPHARMACOL, V6, P528, DOI 10.1016/j.intimp.2005.11.013
   Bayry J, 2007, NAT CLIN PRACT RHEUM, V3, P262, DOI 10.1038/ncprheum0481
   Buchwald B, 2002, ANN NEUROL, V51, P673, DOI 10.1002/ana.10205
   Buchwald B, 2005, MUSCLE NERVE, V31, P487, DOI 10.1002/mus.20269
   BUSSEL JB, 1984, BRIT J HAEMATOL, V56, P1, DOI 10.1111/j.1365-2141.1984.tb01266.x
   Dalakas MC, 2004, PHARMACOL THERAPEUT, V102, P177, DOI 10.1016/j.pharmthera.2004.04.002
   Durelli L, 2002, NEUROL SCI, V23, pS39, DOI 10.1007/s100720200014
   EDAN G, 1994, J NEUROL NEUROSUR PS, V57, P55, DOI 10.1136/jnnp.57.Suppl.55
   FATEHMOGHADAM A, 1984, LANCET, V1, P848
   Ferrero B, 2002, NEUROL SCI, V23, pS9, DOI 10.1007/s100720200011
   Gajdos P, 1997, ANN NEUROL, V41, P789, DOI 10.1002/ana.410410615
   GAJDOS P, 1984, LANCET, V1, P406
   Gold R, 2007, NAT CLIN PRACT NEURO, V3, P36, DOI 10.1038/ncpneuro0376
   Hughes RAC, 2002, J ANAT, V200, P331, DOI 10.1046/j.1469-7580.2002.00041.x
   Im SH, 1999, J CLIN INVEST, V104, P1723, DOI 10.1172/JCI8121
   Jia JP, 2000, CHINESE MED J-PEKING, V113, P1096
   Jorgensen SH, 2005, J NEUROL SCI, V233, P61, DOI 10.1016/j.jns.2005.03.005
   Kaneko Y, 2006, SCIENCE, V313, P670, DOI 10.1126/science.1129594
   Kazatchkine MD, 2001, NEW ENGL J MED, V345, P747, DOI 10.1056/NEJMra993360
   Lemieux W, 2005, MOL IMMUNOL, V42, P839, DOI 10.1016/j.molimm.2004.07.046
   LENNON VA, 1991, J IMMUNOL, V146, P2245
   Pashov A, 1998, EUR J IMMUNOL, V28, P1823, DOI 10.1002/(SICI)1521-4141(199806)28:06<1823::AID-IMMU1823>3.0.CO;2-F
   Pyne D, 2002, RHEUMATOLOGY, V41, P367, DOI 10.1093/rheumatology/41.4.367
   Rutter Anita, 2002, Curr Opin Investig Drugs, V3, P713
   Samuelsson A, 2001, SCIENCE, V291, P484, DOI 10.1126/science.291.5503.484
   SAOUDI A, 1993, INT IMMUNOL, V5, P1559, DOI 10.1093/intimm/5.12.1559
   Shoenfeld Y, 2002, INT IMMUNOL, V14, P1303, DOI 10.1093/intimm/dxf099
   SOUROUJON MC, 1985, IMMUNOL LETT, V9, P331, DOI 10.1016/0165-2478(85)90058-6
   SOUROUJON MC, 1986, ANN NY ACAD SCI, V475, P81, DOI 10.1111/j.1749-6632.1986.tb20858.x
   Vassilev T, 1999, EUR J IMMUNOL, V29, P2436, DOI 10.1002/(SICI)1521-4141(199908)29:08<2436::AID-IMMU2436>3.3.CO;2-0
   Wada J, 2001, CLIN EXP IMMUNOL, V124, P282, DOI 10.1046/j.1365-2249.2001.01499.x
   Weishaupt A, 2002, ACTA NEUROPATHOL, V104, P385, DOI 10.1007/s00401-002-0568-y
   Zhu KY, 2006, J NEUROIMMUNOL, V176, P187, DOI 10.1016/j.jneuroim.2006.04.011
NR 35
TC 23
Z9 23
U1 0
U2 0
PU ELSEVIER SCIENCE BV
PI AMSTERDAM
PA PO BOX 211, 1000 AE AMSTERDAM, NETHERLANDS
SN 0165-5728
EI 1872-8421
J9 J NEUROIMMUNOL
JI J. Neuroimmunol.
PD FEB
PY 2008
VL 194
IS 1-2
BP 89
EP 96
DI 10.1016/j.jneuroim.2007.11.020
PG 8
WC Immunology; Neurosciences
WE Science Citation Index Expanded (SCI-EXPANDED)
SC Immunology; Neurosciences & Neurology
GA 284CT
UT WOS:000254683600013
PM 18178258
DA 2022-10-25
ER

PT J
AU Elmaci, NT
   Ratip, S
   Ince-Gunal, D
   Tanridag, T
AF Elmaci, NT
   Ratip, S
   Ince-Gunal, D
   Tanridag, T
TI Myasthenia gravis with thymoma and autoimmune haemolytic anaemia. A case
   report
SO NEUROLOGICAL SCIENCES
LA English
DT Article
DE autoimmune haemolytic anemia; myasthenia gravis; thymoma
ID HEMOLYTIC-ANEMIA; CELL APLASIA
AB Myasthenia gravis is an autoimmune disorder that affects the neuromuscular junction and leads to weakness of the skeletal muscles. Associated autoimmune diseases such as systemic lupus erythematosus, rheumatoid arthritis and pernicious anaemia are present in approximately 5% of the myasthenic patients. This report presents a 64-year-old man with autoimmune haemolytic anemia associated with myasthenia gravis and thymoma. The patient developed a severe Coomb's positive autoimmune haemolytic anaemia, which was resistant to treatment with large doses of prednisone. Haemolytic anaemia entered remission one month following thymectomy, and the patient has maintained a normal haemoglobin and a negative Coomb's test without the need for steroid or immunosuppressive therapy. In conclusion, thymectomy may induce a striking improvement of therapy-resistant autoimmune haemolytic anemia in patients with MG and thymoma, but in terms of remission, a long follow-up is needed as autoimmune diseases can show spontaneous fluctuations.
C1 Marmar Univ, Sch Med, Dept Neurol, Istanbul, Turkey.
   Marmara Univ, Sch Med, Dept Haematol, Istanbul, Turkey.
RP Elmaci, NT (corresponding author), Marmar Univ, Sch Med, Dept Neurol, Istanbul, Turkey.
RI Tuncer Elmaci, Nese/AAA-6397-2022
CR ABDOU NI, 1974, NEW ENGL J MED, V291, P1271, DOI 10.1056/NEJM197412122912403
   ADAMS RD, 1997, PRINCIPLES NEUROLOGY, P1465
   ALBAHARY C, 1977, NOUV PRESSE MED, V6, P659
   ALBAHARY C, 1972, NOUV PRESSE MED, V1, P1931
   BAILEY RO, 1988, AM J CLIN PATHOL, V89, P687, DOI 10.1093/ajcp/89.5.687
   COHEN SM, 1967, ARCH INTERN MED, V120, P717, DOI 10.1001/archinte.120.6.717
   COX A, 1986, ANN NEUROL, V19, P297, DOI 10.1002/ana.410190314
   DURANCE RA, 1971, P ROY SOC MED, V64, P61, DOI 10.1177/003591577106400138
   HALPERIN IC, 1966, NEW ENGL J MED, V275, P663, DOI 10.1056/NEJM196609222751210
   HANDA SI, 1994, J CLIN PATHOL, V47, P676, DOI 10.1136/jcp.47.7.676
   IWASAKI Y, 1989, AM J OPHTHALMOL, V107, P90, DOI 10.1016/0002-9394(89)90826-X
   KAMEOKA J, 1991, JPN J MED, V30, P330
   KORFELD P, 1979, AM J MED SCI, V277, P111
   KROL TC, 1979, ARCH NEUROL-CHICAGO, V36, P594, DOI 10.1001/archneur.1979.00500450088022
   Kuriyama M, 1977, Nihon Naika Gakkai Zasshi, V66, P541
   LISAK RP, 1986, ANN NEUROL, V19, P87, DOI 10.1002/ana.410190119
   Rennenberg RJMW, 1997, NETH J MED, V50, P110, DOI 10.1016/S0300-2977(96)00084-8
   RICHMAN DP, 1994, NEUROL CLIN, V12, P273, DOI 10.1016/S0733-8619(18)30097-5
   ROSENOW EC, 1984, ARCH INTERN MED, V144, P765
   SILBERSTEIN EB, 1970, BMJ-BRIT MED J, V3, P445, DOI 10.1136/bmj.3.5720.445
   SNADERS DB, 1996, NEUROLOGY CLIN PRACT, P1983
   TANIGUCHI S, 1988, BRIT J HAEMATOL, V68, P473, DOI 10.1111/j.1365-2141.1988.tb04239.x
   Thomas A, 1999, WINTROBES CLIN HEMAT, P1233
   ZOUPANOS G, 1970, SCHWEIZ MED WSCHR, V100, P1885
NR 24
TC 8
Z9 10
U1 0
U2 1
PU SPRINGER-VERLAG
PI NEW YORK
PA 175 FIFTH AVE, NEW YORK, NY 10010 USA
SN 1590-1874
J9 NEUROL SCI
JI Neurol. Sci.
PD APR
PY 2003
VL 24
IS 1
BP 34
EP 36
DI 10.1007/s100720300019
PG 3
WC Clinical Neurology; Neurosciences
WE Science Citation Index Expanded (SCI-EXPANDED)
SC Neurosciences & Neurology
GA 681MU
UT WOS:000183040600007
PM 12754655
DA 2022-10-25
ER

PT J
AU Wang, ZY
   Diethelm-Okita, B
   Okita, DK
   Kaminski, HJ
   Howard, JF
   Conti-Fine, BM
AF Wang, ZY
   Diethelm-Okita, B
   Okita, DK
   Kaminski, HJ
   Howard, JF
   Conti-Fine, BM
TI T cell recognition of muscle acetylcholine receptor in ocular myasthenia
   gravis
SO JOURNAL OF NEUROIMMUNOLOGY
LA English
DT Article
DE ocular myasthenia gravis; acetylcholine receptor; T cell recognition;
   autoimmunity
ID EMBRYONIC GAMMA-SUBUNIT; ALPHA-SUBUNIT; PEPTIDE RECOGNITION;
   EXTRAOCULAR-MUSCLE; EPITOPE REPERTOIRE; HEALTHY-SUBJECTS; CD4(+);
   EXPRESSION; MODEL; MICE
AB We examined the proliferative response of blood CD4(+) cells to muscle acetylcholine receptor (AChR) subunits and the epitope repertoire of the epsilon and gamma subunits, in ocular myasthenia gravis (oMG) patients and healthy subjects. oMG patients seldom recognized all subunits. The frequency and intensity of recognition was the same for all subunits, irrespective of the disease duration. The responses in oMG were lower than in generalized myasthenia gravis. Healthy subjects had frequent, low responses to one or more subunits. oMG patients recognized several epitopes on the gamma and epsilon subunits, that partially overlapped those recognized in gMG. The subunits and epitopes recognized by individual oMG patients changed over time. Thus, oMG patients have minimal and unstable sensitization of anti-AChR CD4(+) cells, in agreement with their low and inconsistent synthesis of anti-AChR antibody. (C) 2000 Elsevier Science B.V. All rights reserved.
C1 Univ Minnesota, Dept Biochem Mol Biol & Biophys, Minneapolis, MN 55455 USA.
   Univ Minnesota, Dept Pharmacol, Minneapolis, MN 55455 USA.
   Case Western Reserve Univ, Dept Neurol, Cleveland, OH 44106 USA.
   Univ N Carolina, Dept Neurol, Chapel Hill, NC USA.
RP Conti-Fine, BM (corresponding author), Univ Minnesota, Dept Biochem, 1479 Gortner Ave, St Paul, MN 55108 USA.
EM conti@biosci.cbs.umn.edu
OI Kaminski, Henry/0000-0002-8195-0141; Howard, James/0000-0002-7136-8617
FU NATIONAL INSTITUTE OF NEUROLOGICAL DISORDERS AND STROKE [R01NS023919]
   Funding Source: NIH RePORTER; NINDS NIH HHS [NS23919] Funding Source:
   Medline
CR AHLBERG R, 1994, NEUROLOGY, V44, P1732, DOI 10.1212/WNL.44.9.1732
   CONTIFINE B, 1997, MYASTHENIA GRAVIS IM
   CONTIFINE BM, 1998, ANN NY ACAD SCI, V841, P87
   Diethelm-Okita B, 1998, J AUTOIMMUN, V11, P191, DOI 10.1006/jaut.1998.0190
   DRACHMAN DB, 1994, NEW ENGL J MED, V330, P1797, DOI 10.1056/NEJM199406233302507
   Hausmann S, 1999, J IMMUNOL, V162, P5389
   Hausmann S, 1999, J IMMUNOL, V162, P338
   HORTON RM, 1993, NEUROLOGY, V43, P983, DOI 10.1212/WNL.43.5.983
   Kaminski HJ, 1997, ANN NEUROL, V41, P419, DOI 10.1002/ana.410410402
   KAMINSKI HJ, 1995, NEUROLOGY, V45, P516, DOI 10.1212/WNL.45.3.516
   Kaminski HJ, 1996, INVEST OPHTH VIS SCI, V37, P345
   KAMINSKI HJ, 1990, NEUROLOGY, V40, P1663, DOI 10.1212/WNL.40.11.1663
   MacLennan C, 1997, ANN NEUROL, V41, P423, DOI 10.1002/ana.410410404
   MANFREDI AA, 1992, NEUROLOGY, V42, P1092, DOI 10.1212/WNL.42.5.1092
   MANFREDI AA, 1993, J CLIN INVEST, V92, P1055, DOI 10.1172/JCI116610
   MARTINO G, 1993, ANN NEUROL, V34, P48, DOI 10.1002/ana.410340110
   Marx A, 2000, MYASTHENIA GRAVIS, P28
   Marx A, 1997, VIRCHOWS ARCH, V430, P355, DOI 10.1007/s004280050044
   Mason D, 1998, IMMUNOL TODAY, V19, P395, DOI 10.1016/S0167-5699(98)01299-7
   MOIOLA L, 1994, J CLIN INVEST, V93, P1020, DOI 10.1172/JCI117050
   Ohno K, 1998, NEUROMUSCULAR DISORD, V8, pXII
   PROTTI MP, 1992, J CLIN INVEST, V90, P1558, DOI 10.1172/JCI116024
   PROTTI MP, 1990, P NATL ACAD SCI USA, V87, P7792, DOI 10.1073/pnas.87.19.7792
   SCHONBECK S, 1992, J CLIN INVEST, V90, P245, DOI 10.1172/JCI115843
   Wang ZY, 1999, NEUROLOGY, V52, P484, DOI 10.1212/WNL.52.3.484
   Wang ZY, 1998, NEUROLOGY, V50, P1045, DOI 10.1212/WNL.50.4.1045
   Wang ZY, 1998, J NEUROIMMUNOL, V91, P33, DOI 10.1016/S0165-5728(98)00146-5
   Wang ZY, 1997, NEUROLOGY, V48, P1643, DOI 10.1212/WNL.48.6.1643
NR 28
TC 28
Z9 34
U1 0
U2 1
PU ELSEVIER
PI AMSTERDAM
PA RADARWEG 29, 1043 NX AMSTERDAM, NETHERLANDS
SN 0165-5728
EI 1872-8421
J9 J NEUROIMMUNOL
JI J. Neuroimmunol.
PD AUG 1
PY 2000
VL 108
IS 1-2
BP 29
EP 39
DI 10.1016/S0165-5728(00)00250-2
PG 11
WC Immunology; Neurosciences
WE Science Citation Index Expanded (SCI-EXPANDED)
SC Immunology; Neurosciences & Neurology
GA 338WW
UT WOS:000088447100004
PM 10900334
DA 2022-10-25
ER

PT J
AU Machens, A
   Emskotter, T
   Busch, C
   Izbicki, JR
AF Machens, A
   Emskotter, T
   Busch, C
   Izbicki, JR
TI Postoperative infection after transsternal thymectomy for myasthenia
   gravis: A retrospective analysis of 125 cases
SO SURGERY TODAY-THE JAPANESE JOURNAL OF SURGERY
LA English
DT Article
DE thymectomy; myasthenia; infection
ID TRANS-CERVICAL THYMECTOMY; PLASMAPHERESIS
AB The present study was conducted in an attempt to clarify the extent to which the preoperative severity of myasthenia gravis and immunosuppression favor postoperative infection. A retrospective analysis was carried out on 125 consecutive patients who had undergone transsternal thymectomy for myasthenia gravis between 1976 and 1995. The preoperative severity of myasthenia was graded by a modified version of Osserman's classification, The incidence of postoperative pneumonia among patients with Osserman's class 1, class 2, class 3, and class 4 disease mere 0%, 10%, 21%, and 44%, respectively, showing a marked increase with the preoperative severity of myasthenia; however, postoperative wound infection and mediastinitis were unrelated to the preoperative severity of myasthenia. With every increment in Osserman class, there was an appreciable, though insignificant, rise in the frequency of preoperative immunosuppression. There was no significant association between postoperative infection and preoperative immunosuppression. These Endings indicate that a poor preoperative clinical status has a greater impact on the risk of postoperative pneumonia than immunosuppression, and therefore, every effort should be made to decrease the preoperative severity of myasthenia. Promoting the widespread use of plasmapheresis seems particularly important for this purpose.
C1 Univ Hamburg, Dept Surg, D-20246 Hamburg, Germany.
RP Machens, A (corresponding author), Martin Luther Univ, Dept Gen Surg, Ernst Grube Str 40, D-06097 Halle, Germany.
CR Busch C, 1996, ANN SURG, V224, P225, DOI 10.1097/00000658-199608000-00017
   COOPER JD, 1988, ANN THORAC SURG, V45, P242, DOI 10.1016/S0003-4975(10)62457-5
   JARETZKI A, 1988, J THORAC CARDIOV SUR, V95, P747
   KARWANDE SV, 1992, ANN THORAC SURG, V54, P1039, DOI 10.1016/0003-4975(92)90067-E
   KORNFELD P, 1981, ARCH NEUROL-CHICAGO, V38, P478, DOI 10.1001/archneur.1981.00510080040003
   MASAOKA A, 1982, NEUROLOGY, V32, P83, DOI 10.1212/WNL.32.1.83
   OSSERMAN KE, 1958, MYASTHENIA GRAVIS, P00079
   OWENS WD, 1978, ANESTHESIOLOGY, V49, P239, DOI 10.1097/00000542-197810000-00003
   SEGGIA JCB, 1995, ARQ NEURO-PSIQUIAT, V53, P411, DOI 10.1590/S0004-282X1995000300007
   SPATH G, 1987, THORAC CARDIOV SURG, V35, P283, DOI 10.1055/s-2007-1020248
NR 10
TC 10
Z9 10
U1 0
U2 0
PU SPRINGER VERLAG
PI NEW YORK
PA 175 FIFTH AVE, NEW YORK, NY 10010 USA
SN 0941-1291
J9 SURG TODAY
JI Surg. Today-Jpn. J. Surg.
PY 1998
VL 28
IS 8
BP 808
EP 810
DI 10.1007/s005950050231
PG 3
WC Surgery
WE Science Citation Index Expanded (SCI-EXPANDED)
SC Surgery
GA 109EL
UT WOS:000075308200007
PM 9719001
DA 2022-10-25
ER

PT J
AU Li, HN
   Huang, ZN
   Jia, DM
   Xue, HR
   Pan, J
   Zhang, MN
   Shi, KB
   Shi, FD
   Zhang, C
AF Li, Huining
   Huang, Zhenning
   Jia, Dongmei
   Xue, Huiru
   Pan, Jing
   Zhang, Meini
   Shi, Kaibin
   Shi, Fu-Dong
   Zhang, Chao
TI Low-dose rituximab treatment for new-onset generalized myasthenia gravis
SO JOURNAL OF NEUROIMMUNOLOGY
LA English
DT Article
DE Myasthenia gravis; Rituximab; Low-dose; New-onset
ID THERAPY
AB The aim of this retrospective case series study was to evaluate the response and durability of rituximab in patients with new-onset acetylcholine receptor positive (AChR +) generalized myasthenia gravis (MG). Patients were initiated with low-dose rituximab treatment within 3.5 months of onset without concomitant oral immunosuppressants. Seventeen patients (89%) remained relapse-free with a mean follow-up of 51.3 months. Clinical improvement was observed in parallel with the maintenance of low-dose corticosteroids or the complete discontinuation of corticosteroids. Long-term depletion of B cells with low-dose rituximab treatment has shown favorable efficacy and tolerance in reducing disease activity for AChR+ generalized MG.
C1 [Li, Huining; Huang, Zhenning; Jia, Dongmei; Pan, Jing; Shi, Kaibin; Shi, Fu-Dong; Zhang, Chao] Tianjin Med Univ Gen Hosp, Dept Neurol, Tianjin Neurol Inst, 154 Anshan Rd, Tianjin, Peoples R China.
   [Xue, Huiru; Zhang, Meini] Shanxi Med Univ, Hosp 1, Dept Neurol, Taiyuan, Peoples R China.
RP Zhang, C (corresponding author), Tianjin Med Univ Gen Hosp, Dept Neurol, Tianjin Neurol Inst, 154 Anshan Rd, Tianjin, Peoples R China.
EM chaozhang@tmu.edu.cn
FU Natural Science Foundation of Tianjin City [18JCQNJC13200]; National
   Natural Science Foundation of China [81601019]
FX The study was supported by grants from the Natural Science Foundation of
   Tianjin City (18JCQNJC13200) and National Natural Science Foundation of
   China (81601019) .
CR Anderson D, 2016, ANN CLIN TRANSL NEUR, V3, P552, DOI 10.1002/acn3.314
   Blum S, 2011, J NEUROL NEUROSUR PS, V82, P659, DOI 10.1136/jnnp.2010.220475
   Brauner S, 2020, JAMA NEUROL, V77, P974, DOI 10.1001/jamaneurol.2020.0851
   Choi K, 2019, THER ADV NEUROL DISO, V12, DOI 10.1177/1756286419871187
   Dalakas MC, 2019, NAT REV NEUROL, V15, P113, DOI 10.1038/s41582-018-0110-z
   Di Stefano V, 2020, J NEUROL NEUROSUR PS, V91, P392, DOI 10.1136/jnnp-2019-322606
   Diaz-Manera J., 2011, LONG LASTING TREATME, P1, DOI [10.1212/WNL.0b013e3182407982, DOI 10.1212/WNL.0B013E3182407982]
   Filippi M, 2018, NAT REV DIS PRIMERS, V4, DOI [10.1038/s41572-018-0041-4, 10.1038/s41572-018-0046-z]
   Gilhus NE, 2019, NAT REV DIS PRIMERS, V5, DOI 10.1038/s41572-019-0079-y
   He A, 2020, LANCET NEUROL, V19, P307, DOI 10.1016/S1474-4422(20)30067-3
   Jiang RY, 2020, JCI INSIGHT, V5, DOI 10.1172/jci.insight.136471
   Jing SS, 2017, J NEUROIMMUNOL, V311, P14, DOI 10.1016/j.jneuroim.2017.05.021
   Landon-Cardinal Oceane, 2018, J Neuromuscul Dis, V5, P241, DOI 10.3233/JND-180300
   Lebrun C, 2016, J NEUROIMMUNOL, V298, P79, DOI 10.1016/j.jneuroim.2016.07.009
   Lu J, 2020, MUSCLE NERVE, V61, P311, DOI 10.1002/mus.26790
   Morren J, 2020, J NEUROL SCI, V410, DOI 10.1016/j.jns.2019.116648
   Muto K, 2017, NEUROMUSCULAR DISORD, V27, P918, DOI 10.1016/j.nmd.2017.06.012
   Nowak R., 2019, MUSCLE NERVE, V60, P1, DOI [10.1002/mus.26647, DOI 10.1002/MUS.26647]
   Pitha J, 2012, CESK SLOV NEUROL N, V75, P244
   Rath J, 2020, J NEUROL, V267, P1004, DOI 10.1007/s00415-019-09667-5
   Robeson KR, 2017, JAMA NEUROL, V74, P60, DOI 10.1001/jamaneurol.2016.4190
   Tomschik M, 2020, NEUROLOGY, V95, pE1426, DOI 10.1212/WNL.0000000000010209
   Topakian R, 2019, J NEUROL, V266, P699, DOI 10.1007/s00415-019-09191-6
NR 23
TC 5
Z9 5
U1 1
U2 8
PU ELSEVIER
PI AMSTERDAM
PA RADARWEG 29, 1043 NX AMSTERDAM, NETHERLANDS
SN 0165-5728
EI 1872-8421
J9 J NEUROIMMUNOL
JI J. Neuroimmunol.
PD MAY 15
PY 2021
VL 354
AR 577528
DI 10.1016/j.jneuroim.2021.577528
EA MAR 2021
PG 6
WC Immunology; Neurosciences
WE Science Citation Index Expanded (SCI-EXPANDED)
SC Immunology; Neurosciences & Neurology
GA RN7IB
UT WOS:000640525500010
PM 33662696
DA 2022-10-25
ER

PT J
AU Chen, JX
   Li, JJ
   Zhu, K
   Zhou, Z
   Liu, WB
   Wang, HY
   Feng, HY
AF Chen Jiaxin
   Li Jingjing
   Zhu Kai
   Zhou Zhou
   Liu Weibin
   Wang Haiyan
   Feng Huiyu
TI Tracheoesophageal Fistula Caused by Tracheostomy in a Patient with
   Myasthenia Gravis after a Myasthenic Crisis
SO FRONTIERS IN NEUROLOGY
LA English
DT Article
DE myasthenia gravis; myasthenic crisis; tracheostomy; complication;
   tracheoesophageal fistula
ID MANAGEMENT
AB A 57-year-old woman with myasthenia gravis (MG), who had experienced a myasthenic crisis, complained of coughing while drinking. At first, this appeared to be a sequela of the myasthenic crisis. However, after further investigation, the problem was identified as a tracheoesophageal fistula, a complication of tracheostomy. Here, we describe this special case in the hope that we can improve diagnostic accuracy by providing a reminder for other physicians to consider the differences between MG and tracheoesophageal fistula. It is very important to pay more attention to such situations in clinical scenarios and administer the most appropriate treatment without delay.
C1 [Chen Jiaxin; Li Jingjing; Zhu Kai; Zhou Zhou; Liu Weibin; Wang Haiyan; Feng Huiyu] Sun Yat Sen Univ, Affiliated Hosp 1, Dept Neurol, Guangzhou, Guangdong, Peoples R China.
   [Chen Jiaxin; Li Jingjing; Zhu Kai; Zhou Zhou; Liu Weibin; Wang Haiyan; Feng Huiyu] Guangdong Prov Key Lab Diag & Treatment Major Neu, Guangzhou, Guangdong, Peoples R China.
RP Feng, HY (corresponding author), Sun Yat Sen Univ, Affiliated Hosp 1, Dept Neurol, Guangzhou, Guangdong, Peoples R China.; Feng, HY (corresponding author), Guangdong Prov Key Lab Diag & Treatment Major Neu, Guangzhou, Guangdong, Peoples R China.
EM yuyu_7510@163.com
FU Guangzhou Science Technology and Innovation Commission
   [201605122112149]; Undergraduate Teaching Reform Project of Sun Yat-sen
   University [8000031911105]; Guangdong Graduate Education Innovation
   Program [2015QTLXXM05]
FX This work was supported by a project grant from the Guangzhou Science
   Technology and Innovation Commission (Grant Reference: 201605122112149),
   the Undergraduate Teaching Reform Project of Sun Yat-sen University
   (Grant Reference: 8000031911105), and the Guangdong Graduate Education
   Innovation Program (Grant Reference: 2015QTLXXM05).
CR Barohn RJ, 1998, ANN NY ACAD SCI, V841, P769, DOI 10.1111/j.1749-6632.1998.tb11015.x
   Kotov S V, 2016, Zh Nevrol Psikhiatr Im S S Korsakova, V116, P103, DOI 10.17116/jnevro2016116111103-105
   Liang Y, 2006, CHIN J GERIATR, V25, P3
   Liu W, 2013, NEUROLOGY, P1509
   Parshin VD, 2013, KHIRURGIIA MOSK, V2, P73
   Rabinstein AA, 2016, CURR OPIN CRIT CARE, V22, P94, DOI 10.1097/MCC.0000000000000284
   Sanders DB, 2016, NEUROLOGY, V87, P419, DOI 10.1212/WNL.0000000000002790
   Tazi-Mezalek R, 2016, RESPIROLOGY, V21, P1452, DOI 10.1111/resp.12853
   Zhang J-N, 2011, SHANDONG MED J, V51, P96, DOI [10.3969/j.issn.1002-266X.2011.30.060, DOI 10.3969/J.ISSN.1002-266X.2011.30.060]
NR 9
TC 0
Z9 0
U1 1
U2 1
PU FRONTIERS MEDIA SA
PI LAUSANNE
PA PO BOX 110, EPFL INNOVATION PARK, BUILDING I, LAUSANNE, 1015,
   SWITZERLAND
SN 1664-2295
J9 FRONT NEUROL
JI Front. Neurol.
PD MAY 19
PY 2017
VL 8
AR 217
DI 10.3389/fneur.2017.00217
PG 4
WC Clinical Neurology; Neurosciences
WE Science Citation Index Expanded (SCI-EXPANDED)
SC Neurosciences & Neurology
GA EV3EA
UT WOS:000401639400002
OA gold, Green Published
DA 2022-10-25
ER

PT J
AU Chen, CY
   Lee, SC
   Chang, H
AF Chen, Chao-Yang
   Lee, Shih-Chun
   Chang, Hung
TI An invasive thymoma complicated with airway stenosis causing sudden
   hypoxia during surgery
SO SAUDI MEDICAL JOURNAL
LA English
DT Article
ID MYASTHENIA-GRAVIS
C1 Tri Serv Gen Hosp, Div Thorac Surg, Dept Surg, Natl Def Med Ctr, Taipei 114, Taiwan.
RP Chang, H (corresponding author), Tri Serv Gen Hosp, Div Thorac Surg, Dept Surg, Natl Def Med Ctr, 4F,325,Sec 2,Cheng Kung Rd, Taipei 114, Taiwan.
EM cartilage77@yahoo.com.tw
CR Benatar M, 2006, NEUROMUSCULAR DISORD, V16, P459, DOI 10.1016/j.nmd.2006.05.006
   DRACHMAN DB, 1994, NEW ENGL J MED, V330, P1797, DOI 10.1056/NEJM199406233302507
   MORGENTHALER TI, 1993, MAYO CLIN PROC, V68, P1110, DOI 10.1016/S0025-6196(12)60907-0
   TSUBOTA N, 1993, TOHOKU J EXP MED, V171, P229, DOI 10.1620/tjem.171.229
NR 5
TC 0
Z9 0
U1 0
U2 0
PU SAUDI MED J
PI RIYADH
PA ARMED FORCES HOSPITAL, PO BOX 7897,, RIYADH 11159, SAUDI ARABIA
SN 0379-5284
J9 SAUDI MED J
JI Saudi Med. J.
PD OCT
PY 2007
VL 28
IS 10
BP 1603
EP 1604
PG 2
WC Medicine, General & Internal
WE Science Citation Index Expanded (SCI-EXPANDED)
SC General & Internal Medicine
GA 230PV
UT WOS:000250889300027
PM 17914529
DA 2022-10-25
ER

PT J
AU SHENOY, M
   DAVID, C
   OSHIMA, M
   ATASSI, MZ
   CHRISTADOSS, P
AF SHENOY, M
   DAVID, C
   OSHIMA, M
   ATASSI, MZ
   CHRISTADOSS, P
TI MOLECULAR IMMUNOPATHOGENESIS OF MYASTHENIA-GRAVIS USING MHC CLASS-II
   MUTANT AND TRANSGENIC MICE
SO ANNALS OF THE NEW YORK ACADEMY OF SCIENCES
LA English
DT Article
ID CHAIN
C1 UNIV TEXAS,MED BRANCH,DEPT MICROBIOL,3108 MED RES BLDG,RT J19,GALVESTON,TX 77555.
   MAYO CLIN & MAYO FDN,DEPT IMMUNOL,ROCHESTER,MN 55905.
   BAYLOR COLL MED,DEPT BIOCHEM,HOUSTON,TX 77030.
CR BELL J, 1986, LANCET, V1, P1058
   CHRISTADOSS P, 1985, IMMUNOGENETICS, V21, P33, DOI 10.1007/BF00372239
   CHRISTADOSS P, 1989, CRIT REV IMMUNOL, V9, P247
   CHRISTADOSS P, 1992, CLIN IMMUNOL IMMUNOP, V62, P235, DOI 10.1016/0090-1229(92)90077-2
   CHRISTADOSS P, 1990, IMMUNOGENETICS, V31, P241
   MULACJERICEVIC B, 1987, J PROTEIN CHEM, V6, P365, DOI 10.1007/BF02343335
NR 6
TC 1
Z9 1
U1 0
U2 0
PU NEW YORK ACAD SCIENCES
PI NEW YORK
PA 2 E 63RD ST, NEW YORK, NY 10021
SN 0077-8923
J9 ANN NY ACAD SCI
JI Ann. N.Y. Acad. Sci.
PD JUN 21
PY 1993
VL 681
BP 329
EP 331
DI 10.1111/j.1749-6632.1993.tb22909.x
PG 3
WC Multidisciplinary Sciences
WE Science Citation Index Expanded (SCI-EXPANDED)
SC Science & Technology - Other Topics
GA LM123
UT WOS:A1993LM12300048
PM 8395148
DA 2022-10-25
ER

PT J
AU NIEMI, WD
   NASTUK, WL
   CHANG, HW
   PLESCIA, OJ
   PLESCIA, AM
AF NIEMI, WD
   NASTUK, WL
   CHANG, HW
   PLESCIA, OJ
   PLESCIA, AM
TI FACTORS IN THE PRODUCTION OF EXPERIMENTAL AUTOIMMUNE MYASTHENIA-GRAVIS
   IN ACETYLCHOLINE-RECEPTOR IMMUNIZED RABBITS
SO ANNALS OF THE NEW YORK ACADEMY OF SCIENCES
LA English
DT Article
C1 COLUMBIA UNIV COLL PHYS & SURG,DEPT PHYSIOL,NEW YORK,NY 10032.
   RUTGERS STATE UNIV,WAKSMAN INST MICROBIOL,NEW BRUNSWICK,NJ 08903.
   COLUMBIA UNIV COLL PHYS & SURG,DEPT NEUROL,NEW YORK,NY 10032.
FU NATIONAL INSTITUTE OF NEUROLOGICAL DISORDERS AND STROKE [P01NS011766,
   P50NS011766] Funding Source: NIH RePORTER; NINDS NIH HHS [NS11766,
   NS14300] Funding Source: Medline
CR CHANG HW, 1974, P NATL ACAD SCI USA, V71, P2113, DOI 10.1073/pnas.71.5.2113
   ENGEL AG, 1977, MAYO CLIN PROC, V52, P267
   GREEN DPL, 1975, PROC R SOC SER B-BIO, V189, P57, DOI 10.1098/rspb.1975.0041
   ITO Y, 1974, PROC R SOC SER B-BIO, V187, P235, DOI 10.1098/rspb.1974.0072
   LENNON VA, 1978, J EXP MED, V147, P973, DOI 10.1084/jem.147.4.973
   LENNON VA, 1975, J EXP MED, V141, P1365, DOI 10.1084/jem.141.6.1365
   NASTUK WL, 1966, ANN NY ACAD SCI, V135, P664, DOI 10.1111/j.1749-6632.1966.tb45513.x
   NASTUK WL, 1979, AM J PHYSIOL, V236, pC53, DOI 10.1152/ajpcell.1979.236.1.C53
   NASTUK WL, 1960, P SOC EXP BIOL MED, V105, P177
   Nastuk WLO., 1956, REDUCTION SERUM COMP, V15, P135
   PATRICK J, 1973, SCIENCE, V180, P871, DOI 10.1126/science.180.4088.871
   PLESCIA OJ, 1966, ANN NY ACAD SCI, V135, P580, DOI 10.1111/j.1749-6632.1966.tb45505.x
   PLESCIA OJ, 1969, INT CONVOCATION IMMU, P27
   RUSSELL DS, 1953, J PATHOL BACTERIOL, V65, P279, DOI 10.1002/path.1700650202
   SAHASHI K, 1978, J NEUROPATH EXP NEUR, V37, P212, DOI 10.1097/00005072-197803000-00008
   Simpson JA, 1960, SCOT MED J, V5, P419, DOI [DOI 10.1177/003693306000501001, 10.1177/003693306000501001]
   STRAUSS AJL, 1960, P SOC EXP BIOL MED, V105, P184
   TARRABHAZDAI R, 1975, NATURE, V256, P128, DOI 10.1038/256128a0
NR 18
TC 3
Z9 3
U1 0
U2 0
PU NEW YORK ACAD SCIENCES
PI NEW YORK
PA 2 E 63RD ST, NEW YORK, NY 10021
SN 0077-8923
J9 ANN NY ACAD SCI
JI Ann.NY Acad.Sci.
PY 1981
VL 377
IS DEC
BP 222
EP 236
DI 10.1111/j.1749-6632.1981.tb33735.x
PG 15
WC Multidisciplinary Sciences
WE Science Citation Index Expanded (SCI-EXPANDED)
SC Science & Technology - Other Topics
GA NE127
UT WOS:A1981NE12700016
PM 6951475
DA 2022-10-25
ER

PT J
AU Singh, P
   Idowu, O
   Malik, I
   Nates, JL
AF Singh, Paramveer
   Idowu, Olakunle
   Malik, Imrana
   Nates, Joseph L.
TI Acute Respiratory Failure Induced by Magnesium Replacement in a
   62-Year-Old Woman with Myasthenia Gravis
SO TEXAS HEART INSTITUTE JOURNAL
LA English
DT Article
DE Magnesium/blood; magnesium sulfate/administration & dosage/adverse
   effects/therapeutic use; myasthenia
   gravis/complications/physiopathology; neuromuscular junction/drug
   effects; pre-eclampsia/complications; respiratory insufficiency/drug
   effects; risk factors; vital capacity
ID MORTALITY; HYPOMAGNESEMIA
AB Magnesium is known to act at the neuromuscular junction by inhibiting the presynaptic release of acetylcholine and desensitizing the postsynaptic membrane. Because of these effects, magnesium has been postulated to potentiate neuromuscular weakness. We describe the case of a 62-year-old woman with myasthenia gravis and a metastatic thymoma who was admitted to our intensive care unit for management of a myasthenic crisis. The patient's neuromuscular weakness worsened in association with standard intravenous magnesium replacement, and the exacerbated respiratory failure necessitated intubation, mechanical ventilation, and an extended stay in the intensive care unit. The effect of magnesium replacement on myasthenia gravis patients has not been well documented, and we present this case to increase awareness and stimulate research. In addition, we discuss the relevant medical literature.
C1 [Singh, Paramveer; Idowu, Olakunle; Malik, Imrana; Nates, Joseph L.] Univ Texas MD Anderson Canc Ctr, Crit Care Dept, Div Anesthesiol & Crit Care Med, Houston, TX 77030 USA.
RP Nates, JL (corresponding author), Univ Texas MD Anderson Canc Ctr, Crit Care Dept, Div Anesthesiol CCM, Unit 112,1515 Holcombe Blvd, Houston, TX 77030 USA.
EM jlnates@mdanderson.org
OI Idowu, Olakunle/0000-0002-2878-9600
CR BASHUK RG, 1990, MUSCLE NERVE, V13, P708, DOI 10.1002/mus.880130808
   Brochard L, 2012, CRIT CARE, V16, DOI 10.1186/cc11146
   COHEN BA, 1976, OBSTET GYNECOL, V48, pS35
   DELCASTILLO J, 1954, J PHYSIOL-LONDON, V124, P370, DOI 10.1113/jphysiol.1954.sp005114
   Elsais Ahmed, 2013, Tidsskr Nor Laegeforen, V133, P296, DOI 10.4045/tidsskr.12.0624
   Fawcett WJ, 1999, BRIT J ANAESTH, V83, P302, DOI 10.1093/bja/83.2.302
   HERPOLSHEIMER A, 1991, OBSTET GYNECOL, V78, P241
   Hughes BW, 2004, SEMIN NEUROL, V24, P21, DOI 10.1055/s-2004-829585
   Jahnen-Dechent W, 2012, CLIN KIDNEY J, V5, P3, DOI 10.1093/ndtplus/sfr163
   JENKINSON DH, 1957, J PHYSIOL-LONDON, V138, P434, DOI 10.1113/jphysiol.1957.sp005860
   Klair JS, 2014, BMJ CASE REP
   MCLEAN RM, 1994, AM J MED, V96, P63, DOI 10.1016/0002-9343(94)90117-1
   Mueksch JN, 2007, INT J OBSTET ANESTH, V16, P379, DOI 10.1016/j.ijoa.2007.03.012
   Pascuzzi RM, 2000, MED MYASTHENIA GRAVI, P5
   PATTEN BM, 1974, NEUROLOGY, V24, P986
   Ropper AH, 2004, NEUROLOGICAL NEUROSU, V4th, P299
   RUBEIZ GJ, 1993, CRIT CARE MED, V21, P203, DOI 10.1097/00003246-199302000-00010
   Soliman HM, 2003, CRIT CARE MED, V31, P1082, DOI 10.1097/01.CCM.0000060867.17556.A0
   Thomas CE, 1997, NEUROLOGY, V48, P1253, DOI 10.1212/WNL.48.5.1253
   Tong Garrison M, 2005, J Intensive Care Med, V20, P3, DOI 10.1177/0885066604271539
   WIEDEMANN HP, 1989, CLIN CHEST MED, V10, P239
NR 21
TC 6
Z9 7
U1 0
U2 2
PU TEXAS HEART INST
PI HOUSTON
PA PO BOX 20345, HOUSTON, TX 77225-0345 USA
SN 1526-6702
J9 TEX HEART I J
JI Tex. Heart Inst. J.
PD OCT
PY 2015
VL 42
IS 5
BP 495
EP 497
DI 10.14503/THIJ-14-4584
PG 3
WC Cardiac & Cardiovascular Systems
WE Science Citation Index Expanded (SCI-EXPANDED)
SC Cardiovascular System & Cardiology
GA CS9SD
UT WOS:000362430900021
PM 26504451
OA Green Published
DA 2022-10-25
ER

PT J
AU Goluszko, E
   Hjelmstrom, P
   Deng, CS
   Poussin, MA
   Ruddle, NH
   Christadoss, P
AF Goluszko, E
   Hjelmstrom, P
   Deng, CS
   Poussin, MA
   Ruddle, NH
   Christadoss, P
TI Lymphotoxin-alpha deficiency completely protects C57BL/6 mice from
   developing clinical experimental autoimmune myasthenia gravis
SO JOURNAL OF NEUROIMMUNOLOGY
LA English
DT Article
DE autoimmunity; myasthenia gravis; acetylcholine receptors; cytokines;
   lymphotoxins; TNF receptors
ID ACETYLCHOLINE-RECEPTOR; IFN-GAMMA; POLYMORPHISMS; THYMUS; GENES;
   MICROENVIRONMENT; MATURATION; INDUCTION; THERAPY
AB A complete prevention of clinical experimental autoimmune myasthenia gravis (EAMG) was observed in lymphotoxin (LT)-alpha deficient (LT-alpha (-/-)) mice compared to LT-alpha (+/+) mice when immunized with acetylcholine receptor. However, only a partial prevention of clinical EAMG incidence was observed in LT-beta (-/-) mice compared to LT-beta (-/-) mice. LT-alpha (-/-) and LT-beta (-/-) mice had lower mean titers of total IgG, IgG(1), IgG(2a) and IgG(2b) and higher or equal mean titers of IgM anti AChR antibodies compared to controls. Therefore. LT-alpha (-/-) and LT-beta (-/-) AChR immunized mice are capable of mounting a primary (IgM) humoral immune response to AChR, but are less capable of switching to the pathogenic anti-AChR IgG isotypes. LT could play a significant role in the pathogenesis of myasthenia gravis. (C) 2001 Elsevier Science B.V. All rights reserved.
C1 Univ Texas, Med Branch, Dept Microbiol & Immunol, Galveston, TX 77555 USA.
   Yale Univ, Sch Med, Dept Epidemiol & Publ Hlth, New Haven, CT 06520 USA.
   Yale Univ, Sch Med, Immunobiol Sect, New Haven, CT 06520 USA.
   Karolinska Inst, Dept Med, S-17176 Stockholm, Sweden.
RP Christadoss, P (corresponding author), Univ Texas, Med Branch, Dept Microbiol & Immunol, 301 Univ Blvd,3-142 MRB, Galveston, TX 77555 USA.
EM pchrista@utmb.edu
OI Hjelmstrom, Peter/0000-0001-6422-284X
CR Balasa B, 1997, J EXP MED, V186, P385, DOI 10.1084/jem.186.3.385
   BOFILL M, 1985, AM J PATHOL, V119, P462
   Bongioanni P, 1999, ARCH NEUROL-CHICAGO, V56, P933, DOI 10.1001/archneur.56.8.933
   Christadoss P, 2000, CLIN IMMUNOL, V94, P75, DOI 10.1006/clim.1999.4807
   CHRISTADOSS P, 1985, J NEUROIMMUNOL, V8, P29, DOI 10.1016/S0165-5728(85)80045-X
   Dedhia V, 1998, CLIN IMMUNOL IMMUNOP, V87, P266, DOI 10.1006/clin.1998.4535
   DEGLIESPOSTI MA, 1992, IMMUNOGENETICS, V35, P355
   Deng CS, 1996, J IMMUNOL, V157, P5675
   DETOGNI P, 1994, SCIENCE, V264, P703, DOI 10.1126/science.8171322
   DRACHMAN DB, 1994, NEW ENGL J MED, V330, P1797, DOI 10.1056/NEJM199406233302507
   FAMBROUGH DM, 1973, SCIENCE, V182, P293, DOI 10.1126/science.182.4109.293
   Fu YX, 1999, ANNU REV IMMUNOL, V17, P399, DOI 10.1146/annurev.immunol.17.1.399
   Fu YX, 2000, J IMMUNOL, V164, P2508, DOI 10.4049/jimmunol.164.5.2508
   Hjelmstrom P, 1998, J NEUROIMMUNOL, V88, P137, DOI 10.1016/S0165-5728(98)00107-6
   Hjelmstrom P, 1998, ANN NY ACAD SCI, V841, P368, DOI 10.1111/j.1749-6632.1998.tb10949.x
   HOFSTAD H, 1992, ACTA NEUROL SCAND, V85, P233
   Huang DR, 1999, J NEUROIMMUNOL, V94, P165, DOI 10.1016/S0165-5728(98)00253-7
   KAUL R, 1994, ADV NEUROIMMUNOL, V4, P387, DOI 10.1016/0960-5428(94)00012-D
   KIRCHNER T, 1986, VIRCHOWS ARCH B, V52, P237, DOI 10.1007/BF02889966
   Koni PA, 1997, IMMUNITY, V6, P491, DOI 10.1016/S1074-7613(00)80292-7
   Kratz A, 1996, J EXP MED, V183, P1461, DOI 10.1084/jem.183.4.1461
   Li HL, 1998, INT IMMUNOL, V10, P1359, DOI 10.1093/intimm/10.9.1359
   LINDBERG C, 1992, ACTA NEUROL SCAND, V86, P323, DOI 10.1111/j.1600-0404.1992.tb05094.x
   Lindstrom J, 1981, Methods Enzymol, V74 Pt C, P432
   LINDSTROM J, 1988, ADV IMMUNOL, V42, P233, DOI 10.1016/S0065-2776(08)60847-0
   Matsumoto M, 1996, NATURE, V382, P462, DOI 10.1038/382462a0
   MEINL E, 1991, AM J PATHOL, V139, P995
   Moiola M, 1998, EUR J IMMUNOL, V28, P2487, DOI 10.1002/(SICI)1521-4141(199808)28:08<2487::AID-IMMU2487>3.0.CO;2-Y
   SCHONBECK S, 1992, J CLIN INVEST, V90, P245, DOI 10.1172/JCI115843
   Skeie GO, 1999, ARCH NEUROL-CHICAGO, V56, P457, DOI 10.1001/archneur.56.4.457
   SODERSTR.N, 1970, LAB INVEST, V23, P451
   Suen WE, 1997, J EXP MED, V186, P1233, DOI 10.1084/jem.186.8.1233
   Wu B, 1997, J IMMUNOL, V159, P3016
   WU B, 1997, PROTOCOLS IMMUNOLOGY, V3
   Zelano G, 1998, EUR J IMMUNOGENET, V25, P403, DOI 10.1046/j.1365-2370.1998.00129.x
   Zhang GX, 1999, J IMMUNOL, V162, P3775
NR 36
TC 18
Z9 21
U1 0
U2 1
PU ELSEVIER
PI AMSTERDAM
PA RADARWEG 29, 1043 NX AMSTERDAM, NETHERLANDS
SN 0165-5728
EI 1872-8421
J9 J NEUROIMMUNOL
JI J. Neuroimmunol.
PD FEB 1
PY 2001
VL 113
IS 1
BP 109
EP 118
DI 10.1016/S0165-5728(00)00420-3
PG 10
WC Immunology; Neurosciences
WE Science Citation Index Expanded (SCI-EXPANDED)
SC Immunology; Neurosciences & Neurology
GA 395HM
UT WOS:000166575000012
PM 11137582
DA 2022-10-25
ER

PT J
AU Chisakuta, A
   Tasker, RC
AF Chisakuta, A
   Tasker, RC
TI Respiratory failure in myasthenia gravis and negative pressure support
SO PEDIATRIC NEUROLOGY
LA English
DT Article
AB A young female whose pyridostigmine treatment had recently been changed presented with myasthenia gravis, acute respiratory failure, and respiratory infection. She was supported with a noninvasive negative pressure cuirass device as an aid to optimizing medical therapies without the confounding factor of pharmacology-induced sedation and analgesia. (C) 1998 by Elsevier Science Inc. All rights reserved.
C1 Great Ormond St Hosp Sick Children, Dept Paediat Intens Care, London WC1N 3JH, England.
RP Tasker, RC (corresponding author), Univ Cambridge, Addenbrookes Hosp, Dept Paediat, Dept Box 116,Hills Rd, Cambridge CB2 2QQ, England.
RI Tasker, Robert C/R-5837-2019
OI Tasker, Robert/0000-0003-3647-8113
CR Berrouschot J, 1997, CRIT CARE MED, V25, P1228, DOI 10.1097/00003246-199707000-00027
   BOREL CO, 1993, CRIT CARE MED, V21, P1717, DOI 10.1097/00003246-199311000-00022
   Drinker P, 1929, J CLIN INVEST, V7, P229, DOI 10.1172/JCI100226
   GAPPA M, 1994, PEDIATR RES, V36, P364, DOI 10.1203/00006450-199409000-00017
   GRACEY DR, 1983, MAYO CLIN PROC, V58, P597
   HAYEK Z, 1993, INTENS CARE WORLD, V10, P1
   LASSEN HCA, 1953, LANCET, V264, P37
   MEESSEN NEL, 1994, J APPL PHYSIOL, V77, P1256, DOI 10.1152/jappl.1994.77.3.1256
NR 8
TC 2
Z9 2
U1 0
U2 0
PU ELSEVIER SCIENCE INC
PI NEW YORK
PA 360 PARK AVE SOUTH, NEW YORK, NY 10010-1710 USA
SN 0887-8994
EI 1873-5150
J9 PEDIATR NEUROL
JI Pediatr. Neurol.
PD SEP
PY 1998
VL 19
IS 3
BP 225
EP 226
DI 10.1016/S0887-8994(98)00034-4
PG 2
WC Clinical Neurology; Pediatrics
WE Science Citation Index Expanded (SCI-EXPANDED)
SC Neurosciences & Neurology; Pediatrics
GA 131CL
UT WOS:000076558100009
PM 9806142
DA 2022-10-25
ER

PT J
AU HORIKI, T
   MORIUCHI, J
   INOKO, H
   MORITA, K
   ICHIKAWA, Y
   SHINOHARA, Y
   TSUJI, K
   ARIMORI, S
AF HORIKI, T
   MORIUCHI, J
   INOKO, H
   MORITA, K
   ICHIKAWA, Y
   SHINOHARA, Y
   TSUJI, K
   ARIMORI, S
TI ANALYSIS OF HLA DPB1 ALLELE IN PATIENTS WITH MYASTHENIA-GRAVIS IN JAPAN
SO ANNALS OF THE NEW YORK ACADEMY OF SCIENCES
LA English
DT Article
ID DNA
C1 TOKAI UNIV,SCH MED,DEPT INTERNAL MED 5,ISEHARA,KANAGAWA 25911,JAPAN.
   TOKAI UNIV,SCH MED,DEPT TRANSPLANTAT 2,ISEHARA,KANAGAWA 25911,JAPAN.
RP HORIKI, T (corresponding author), TOKAI UNIV,SCH MED,DEPT INTERNAL MED 4,ISEHARA,KANAGAWA 25911,JAPAN.
CR MAEDA M, 1990, HUM IMMUNOL, V27, P111, DOI 10.1016/0198-8859(90)90108-2
   MORITA K, 1991, ANN NEUROL, V29, P168, DOI 10.1002/ana.410290209
   NAEIM F, 1978, TISSUE ANTIGENS, V12, P381, DOI 10.1111/j.1399-0039.1978.tb01347.x
NR 3
TC 0
Z9 0
U1 0
U2 0
PU NEW YORK ACAD SCIENCES
PI NEW YORK
PA 2 E 63RD ST, NEW YORK, NY 10021
SN 0077-8923
J9 ANN NY ACAD SCI
JI Ann. N.Y. Acad. Sci.
PD JUN 21
PY 1993
VL 681
BP 570
EP 572
DI 10.1111/j.1749-6632.1993.tb22943.x
PG 3
WC Multidisciplinary Sciences
WE Science Citation Index Expanded (SCI-EXPANDED)
SC Science & Technology - Other Topics
GA LM123
UT WOS:A1993LM12300082
PM 8357200
DA 2022-10-25
ER

PT J
AU COMPSTON, DAS
   VINCENT, A
   NEWSOMDAVIS, J
   BATCHELOR, JR
AF COMPSTON, DAS
   VINCENT, A
   NEWSOMDAVIS, J
   BATCHELOR, JR
TI CLINICAL, PATHOLOGICAL, HLA-ANTIGEN AND IMMUNOLOGICAL EVIDENCE FOR
   DISEASE HETEROGENEITY IN MYASTHENIA-GRAVIS
SO BRAIN
LA English
DT Article
C1 ROYAL FREE HOSP, DEPT NEUROL SCI, LONDON NW3 2QG, ENGLAND.
   NATL HOSP, LONDON WC1N 3BG, ENGLAND.
   HAMMERSMITH HOSP, ROYAL POSTGRAD MED SCH, LONDON W12 0HS, ENGLAND.
CR BATCHELOR JR, 1978, BRIT MED BULL, V34, P279, DOI 10.1093/oxfordjournals.bmb.a071512
   BATCHELOR JR, 1978, HISTOCOMPATIBILITY T, P205
   BODMER WF, 1978, BRIT MED BULL, V34, P213, DOI 10.1093/oxfordjournals.bmb.a071500
   BODMER WF, 1978, BRIT MED BULL, V34, P309, DOI 10.1093/oxfordjournals.bmb.a071518
   CASTLEMAN B, 1949, MEDICINE, V28, P27, DOI 10.1097/00005792-194902000-00002
   CHRISTIANSEN FT, 1978, MUSCLE NERVE, V1, P467, DOI 10.1002/mus.880010605
   COMPSTON DAS, 1978, BRAIN, V101, P495, DOI 10.1093/brain/101.3.495
   CUDWORTH AG, 1977, LANCET, V1, P385
   DAU PC, 1977, NEW ENGL J MED, V297, P1134, DOI 10.1056/NEJM197711242972102
   DEVRIES RRP, 1978, HISTOCOMPATIBILITY T, P409
   DOWNES JM, 1966, Q J MED, V35, P85
   EDDLESTON ALWF, 1978, BRIT MED BULL, V34, P295, DOI 10.1093/oxfordjournals.bmb.a071515
   ENGEL AG, 1977, MAYO CLIN PROC, V52, P267
   FAMBROUGH DM, 1973, SCIENCE, V182, P293, DOI 10.1126/science.182.4109.293
   FELTKAMP TE, 1974, BMJ-BRIT MED J, V1, P131, DOI 10.1136/bmj.1.5899.131
   FRITZE D, 1974, LANCET, V1, P240
   GALBRAITH RM, 1975, LANCET, V2, P886
   ITO Y, 1978, BRAIN, V101, P345, DOI 10.1093/brain/101.2.345
   KAAKINEN A, 1975, TISSUE ANTIGENS, V6, P175
   KEESEY J, 1977, NEW ENGL J MED, V296, P55
   LEFVERT AK, 1978, SCAND J IMMUNOL, V8, P525
   LINDSTROM J, 1978, MUSCLE NERVE, V1, P140, DOI 10.1002/mus.880010206
   LINDSTROM JM, 1976, NEUROLOGY, V26, P1054, DOI 10.1212/WNL.26.11.1054
   MITTAG T, 1976, NEW ENGL J MED, V294, P691, DOI 10.1056/NEJM197603252941303
   MORRIS PJ, 1976, LANCET, V2, P652
   NAEIM F, 1978, TISSUE ANTIGENS, V12, P381, DOI 10.1111/j.1399-0039.1978.tb01347.x
   NEWSOMDAVIS J, 1978, NEUROLOGY, V28, P266, DOI 10.1212/WNL.28.3.266
   NEWSOMDAVIS J, 1979, LANCET, V1, P464
   OOSTERHUIS HJGH, 1976, ANN NY ACAD SCI, V274, P468, DOI 10.1111/j.1749-6632.1976.tb47708.x
   OSSERMAN KE, 1971, MT SINAI J MED, V38, P497
   PANAYI GS, 1979, LANCET, V1, P730
   PANAYI GS, 1978, BMJ-BRIT MED J, V2, P1326, DOI 10.1136/bmj.2.6148.1326
   PINCHING AJ, 1976, LANCET, V2, P1373
   PIRSKANEN R, 1976, J NEUROL NEUROSUR PS, V39, P23, DOI 10.1136/jnnp.39.1.23
   REES AJ, 1978, LANCET, V1, P966
   RIMM AA, 1977, LANCET, V1, P1361
   SHIBUYA N, 1978, NEUROLOGY, V28, P804, DOI 10.1212/WNL.28.8.804
   SIMPSON JA, 1958, BRAIN, V81, P112, DOI 10.1093/brain/81.1.112
   SMITH CIE, 1978, TISSUE ANTIGENS, V12, P387
   STANLEY EF, 1978, SCIENCE, V200, P1285, DOI 10.1126/science.663610
   TOYKA KV, 1977, NEW ENGL J MED, V296, P125, DOI 10.1056/NEJM197701202960301
   VANDENBERGLOONEN EM, 1977, J IMMUNOGENET, V4, P331
   VINCENT A, 1979, LANCET, V1, P441
   Vincent A, 1979, ADV CYCLOPHARMACOLOG, V3, P267
   Weigert C., 1901, NEUROL CENT, V20, P597
NR 45
TC 401
Z9 404
U1 0
U2 10
PU OXFORD UNIV PRESS
PI OXFORD
PA GREAT CLARENDON ST, OXFORD OX2 6DP, ENGLAND
SN 0006-8950
EI 1460-2156
J9 BRAIN
JI Brain
PY 1980
VL 103
IS SEP
BP 579
EP 601
DI 10.1093/brain/103.3.579
PG 23
WC Clinical Neurology; Neurosciences
WE Science Citation Index Expanded (SCI-EXPANDED)
SC Neurosciences & Neurology
GA KN846
UT WOS:A1980KN84600007
PM 6968236
DA 2022-10-25
ER

PT J
AU CULLCANDY, SG
   MILEDI, R
   TRAUTMANN, A
   UCHITEL, OD
AF CULLCANDY, SG
   MILEDI, R
   TRAUTMANN, A
   UCHITEL, OD
TI RELEASE OF TRANSMITTER AT NORMAL, MYASTHENIA-GRAVIS AND MYASTHENIC
   SYNDROME AFFECTED HUMAN ENDPLATES
SO JOURNAL OF PHYSIOLOGY-LONDON
LA English
DT Article
RP CULLCANDY, SG (corresponding author), UNIV LONDON UNIV COLL, DEPT BIOPHYS, LONDON WC1E 6BT, ENGLAND.
OI Cull-Candy, Stuart G/0000-0002-0831-8326; Uchitel,
   Osvaldo/0000-0002-8909-6787
CR ALBUQUERQUE EX, 1976, EXP NEUROL, V51, P536, DOI 10.1016/0014-4886(76)90179-5
   BALNAVE RJ, 1973, BRIT J PHARMACOL, V47, P339, DOI 10.1111/j.1476-5381.1973.tb08332.x
   BENOIT PR, 1970, J PHYSIOL-LONDON, V210, P681, DOI 10.1113/jphysiol.1970.sp009235
   BOYD IA, 1956, J PHYSIOL-LONDON, V132, P74, DOI 10.1113/jphysiol.1956.sp005503
   COERS C, 1976, ANN NY ACAD SCI, V274, P6, DOI 10.1111/j.1749-6632.1976.tb47672.x
   COOKE JD, 1973, J PHYSIOL-LONDON, V228, P459, DOI 10.1113/jphysiol.1973.sp010095
   CRAWFORD AC, 1974, J PHYSIOL-LONDON, V240, P255, DOI 10.1113/jphysiol.1974.sp010609
   CULLCANDY SG, 1976, J PHYSIOL-LONDON, V260, P177, DOI 10.1113/jphysiol.1976.sp011510
   CULLCANDY SG, 1978, NATURE, V271, P74, DOI 10.1038/271074a0
   CULLCANDY SG, 1979, J PHYSIOL-LONDON, V287, P247, DOI 10.1113/jphysiol.1979.sp012657
   CULLCANDY SG, 1979, NATURE, V277, P236, DOI 10.1038/277236a0
   DELCASTILLO J, 1954, J PHYSIOL-LONDON, V124, P560, DOI 10.1113/jphysiol.1954.sp005129
   DENNIS MJ, 1974, J PHYSIOL-LONDON, V239, P571, DOI 10.1113/jphysiol.1974.sp010583
   DODGE FA, 1967, J PHYSIOL-LONDON, V193, P419, DOI 10.1113/jphysiol.1967.sp008367
   ELMQVIST D, 1964, J PHYSIOL-LONDON, V174, P417, DOI 10.1113/jphysiol.1964.sp007495
   ELMQVIST D, 1968, MAYO CLIN PROC, V43, P689
   ELMQVIST D, 1965, J PHYSIOL-LONDON, V178, P505, DOI 10.1113/jphysiol.1965.sp007639
   ENGEL AG, 1971, ANN NY ACAD SCI, V183, P46, DOI 10.1111/j.1749-6632.1971.tb30741.x
   FAMBROUGH DM, 1973, SCIENCE, V182, P293, DOI 10.1126/science.182.4109.293
   FATT P, 1952, J PHYSIOL-LONDON, V117, P109
   GREEN DPL, 1975, PHILOS T R SOC B, V270, P551, DOI 10.1098/rstb.1975.0031
   HODGKIN AL, 1949, J PHYSIOL-LONDON, V108, P37, DOI 10.1113/jphysiol.1949.sp004310
   HUBBARD JI, 1968, J PHYSIOL-LONDON, V196, P75, DOI 10.1113/jphysiol.1968.sp008495
   HUBBARD JI, 1968, J PHYSIOL-LONDON, V194, P355, DOI 10.1113/jphysiol.1968.sp008413
   ITO Y, 1976, PROC R SOC SER B-BIO, V192, P475, DOI 10.1098/rspb.1976.0025
   ITO Y, 1978, BRAIN, V101, P345, DOI 10.1093/brain/101.2.345
   JENKINSON DH, 1957, J PHYSIOL-LONDON, V138, P434, DOI 10.1113/jphysiol.1957.sp005860
   KATZ B, 1967, PROC R SOC SER B-BIO, V167, P23, DOI 10.1098/rspb.1967.0011
   KATZ B, 1970, J PHYSIOL-LONDON, V207, P789, DOI 10.1113/jphysiol.1970.sp009095
   KATZ B, 1965, PROC R SOC SER B-BIO, V161, P483, DOI 10.1098/rspb.1965.0016
   KATZ B, 1967, PROC R SOC SER B-BIO, V167, P1, DOI 10.1098/rspb.1967.0008
   Katz B, 1966, NERVE MUSCLE SYNAPSE
   KUNO M, 1971, J PHYSIOL-LONDON, V213, P545, DOI 10.1113/jphysiol.1971.sp009399
   LAMBERT EH, 1971, ANN NY ACAD SCI, V183, P183, DOI 10.1111/j.1749-6632.1971.tb30750.x
   LILEY AW, 1956, J PHYSIOL-LONDON, V133, P571, DOI 10.1113/jphysiol.1956.sp005610
   LINDSTROM JM, 1978, NEUROLOGY, V28, P130, DOI 10.1212/WNL.28.2.130
   MARTIN AR, 1966, PHYSIOL REV, V46, P51, DOI 10.1152/physrev.1966.46.1.51
   MILEDI R, 1971, J PHYSIOL-LONDON, V212, P245, DOI 10.1113/jphysiol.1971.sp009320
   MIYAMOTO MD, 1975, J PHYSIOL-LONDON, V250, P121, DOI 10.1113/jphysiol.1975.sp011045
   Molenaar P C, 1979, Prog Brain Res, V49, P449
   ROBERTS DV, 1969, EUR J PHARMACOL, V6, P281, DOI 10.1016/0014-2999(69)90186-1
   THIES RE, 1965, J NEUROPHYSIOL, V28, P427, DOI 10.1152/jn.1965.28.3.427
NR 42
TC 183
Z9 183
U1 0
U2 3
PU WILEY
PI HOBOKEN
PA 111 RIVER ST, HOBOKEN 07030-5774, NJ USA
SN 0022-3751
EI 1469-7793
J9 J PHYSIOL-LONDON
JI J. Physiol.-London
PY 1980
VL 299
IS FEB
BP 621
EP 638
DI 10.1113/jphysiol.1980.sp013145
PG 18
WC Neurosciences; Physiology
WE Science Citation Index Expanded (SCI-EXPANDED)
SC Neurosciences & Neurology; Physiology
GA JF944
UT WOS:A1980JF94400041
PM 6103954
OA Green Published
DA 2022-10-25
ER

PT J
AU King, LG
   Vite, CH
AF King, LG
   Vite, CH
TI Acute fulminating myasthenia gravis in five dogs
SO JOURNAL OF THE AMERICAN VETERINARY MEDICAL ASSOCIATION
LA English
DT Article
DE canine species; aspiration pneumonia, megaesophagus; myasthenia gravis;
   neuromuscular disorders
ID THYMOMA; CRISIS; PLASMAPHERESIS; HYPOTHYROIDISM
AB Acute fulminating myasthenia gravis (MG) was diagnosed in 5 dogs. Acute fulminating generalized MG in dogs is characterized by sudden onset of megaesophagus and frequent regurgitation of large volumes of fluid. Generalized muscle weakness can worsen and lead to recumbency within days.
   Despite appropriate supportive care, weakness is not alleviated by rest. Respiratory failure caused by aspiration pneumonia and loss of strength in muscles involved with respiration is a common cause of death. In dogs with acute onset of regurgitation, MG should be considered as a differential diagnosis. Clinicians should be aware of the risk of rapid progression to quadraparesis if aspiration pneumonia develops.
C1 Univ Penn, Sch Vet Med, Dept Clin Studies, Philadelphia, PA 19104 USA.
RP King, LG (corresponding author), Univ Penn, Sch Vet Med, Dept Clin Studies, Philadelphia, PA 19104 USA.
CR ARGOV Z, 1986, ARCH NEUROL-CHICAGO, V43, P255, DOI 10.1001/archneur.1986.00520030045010
   ARONSOHN MG, 1984, J AM VET MED ASSOC, V184, P1355
   ATWATER SW, 1994, J AM VET MED ASSOC, V205, P1007
   BARTGES JW, 1990, J AM VET MED ASSOC, V196, P1276
   BICHSEL P, 1988, J AM VET MED ASSOC, V192, P1745
   BRAUND KG, 1994, CLIN SYNDROMES VET N, P148
   BUDSBERG SC, 1993, J AM VET MED ASSOC, V202, P1859
   COHEN MS, 1981, ANN NY ACAD SCI, V377, P670, DOI 10.1111/j.1749-6632.1981.tb33765.x
   Dewey CW, 1997, J VET INTERN MED, V11, P50, DOI 10.1111/j.1939-1676.1997.tb00073.x
   Dewey CW, 1995, PROG VET NEUROL, V6, P117
   DRACHMAN DB, 1982, NEW ENGL J MED, V307, P769, DOI 10.1056/NEJM198209233071301
   HACKETT TB, 1995, J AM VET MED ASSOC, V206, P1173
   HALL GA, 1972, J PATHOL, V108, P177, DOI 10.1002/path.1711080214
   HATADA Y, 1987, BRIT J OBSTET GYNAEC, V94, P480, DOI 10.1111/j.1471-0528.1987.tb03130.x
   HITT ME, 1987, J AM VET MED ASSOC, V190, P1187
   HOPKINS AL, 1993, J SMALL ANIM PRACT, V34, P271, DOI 10.1111/j.1748-5827.1993.tb02685.x
   HOPKINS AL, 1992, J SMALL ANIM PRACT, V33, P477, DOI 10.1111/j.1748-5827.1992.tb01028.x
   JAGGY A, 1994, J VET INTERN MED, V8, P328, DOI 10.1111/j.1939-1676.1994.tb03245.x
   KLEBANOW ER, 1992, J AM ANIM HOSP ASSOC, V28, P63
   LISAK RP, 1982, MYASTHENIA GRAVIS, P216
   LORENZ MD, 1972, J AM VET MED ASSOC, V161, P795
   OH SJ, 1992, MUSCLE NERVE, V15, P720, DOI 10.1002/mus.880150616
   OH SJ, 1990, MUSCLE NERVE, V13, P187, DOI 10.1002/mus.880130302
   OMROD AN, 1961, VET REC, V73, P489
   Oosterhuis HJGH, 1993, MYASTHENIA GRAVIS, P13
   OSSERMAN KE, 1971, MT SINAI J MED, V38, P497
   PALMER AC, 1974, VET REC, V95, P452, DOI 10.1136/vr.95.20.452
   ROSES AD, 1981, NEUROLOGY, V31, P220, DOI 10.1212/WNL.31.2.220
   SALTIS LM, 1993, CRIT CARE MED, V21, P938, DOI 10.1097/00003246-199306000-00025
   SANDERS DB, 1987, ANN NY ACAD SCI, V505, P539, DOI 10.1111/j.1749-6632.1987.tb51322.x
   SELLMAN MS, 1985, SOUTHERN MED J, V78, P1208, DOI 10.1097/00007611-198510000-00017
   SEYBOLD ME, 1981, ANN NY ACAD SCI, V377, P292, DOI 10.1111/j.1749-6632.1981.tb33739.x
   SHELTON GD, 1990, J VET INTERN MED, V4, P281, DOI 10.1111/j.1939-1676.1990.tb03124.x
   SHELTON GD, 1988, NEUROLOGY, V38, P1417, DOI 10.1212/WNL.38.9.1417
   Sims M. H., 1990, Progress in Veterinary Neurology, V1, P311
   SNEAD OC, 1987, J PEDIATR-US, V110, P740, DOI 10.1016/S0022-3476(87)80014-8
   SOKOLL MD, 1981, ANESTHESIOLOGY, V55, P148, DOI 10.1097/00000542-198108000-00011
   STRICKER RB, 1993, ARCH NEUROL-CHICAGO, V50, P837, DOI 10.1001/archneur.1993.00540080046012
NR 38
TC 31
Z9 31
U1 0
U2 14
PU AMER VETERINARY MEDICAL ASSOC
PI SCHAUMBURG
PA 1931 N MEACHAM RD SUITE 100, SCHAUMBURG, IL 60173-4360 USA
J9 J AM VET MED ASSOC
JI J. Am. Vet. Med. Assoc.
PD MAR 15
PY 1998
VL 212
IS 6
BP 830
EP +
PG 6
WC Veterinary Sciences
WE Science Citation Index Expanded (SCI-EXPANDED)
SC Veterinary Sciences
GA ZJ034
UT WOS:000073172900032
PM 9530421
DA 2022-10-25
ER

PT J
AU MIHOVILOVIC, M
   WATERS, AE
   ROSES, AD
AF MIHOVILOVIC, M
   WATERS, AE
   ROSES, AD
TI ANALYSIS OF SELF-ANTIGENS IN MYASTHENIA-GRAVIS EMPLOYING CDNA CLONING
   TECHNIQUES
SO EOS-RIVISTA DI IMMUNOLOGIA ED IMMUNOFARMACOLOGIA
LA English
DT Article
ID ACETYLCHOLINE-RECEPTOR; ANTIBODY
C1 DUKE UNIV, MED CTR, DURHAM, NC 27710 USA.
CR BLAIR DA, 1987, ANN NY ACAD SCI, V505, P155
   GEISLER N, 1984, EMBO J, V3, P2701, DOI 10.1002/j.1460-2075.1984.tb02196.x
   GEISLER N, 1983, EMBO J, V2, P1295, DOI 10.1002/j.1460-2075.1983.tb01584.x
   GILHUS NE, 1983, J NEUROIMMUNOL, V5, P239, DOI 10.1016/0165-5728(83)90044-9
   Huynh TV, 1985, DNA CLONING TECHNIQU, V1, P49
   LINDSTROM JM, 1976, NEUROLOGY, V26, P1054, DOI 10.1212/WNL.26.11.1054
   ROSES AD, 1981, NEUROLOGY, V31, P220, DOI 10.1212/WNL.31.2.220
   VANDERGE.HW, 1966, LANCET, V1, P57
NR 8
TC 1
Z9 1
U1 0
U2 0
PU SIGMA-TAU SPA
PI ROME
PA VIALE SHAKESPEARE 47, 00144 ROME, ITALY
SN 0392-6699
J9 EOS-RIV IMMUNOL
JI EOS-Riv. Immunol. Immunofarm.
PY 1990
VL 10
IS 4
BP 190
EP 191
PG 2
WC Immunology
WE Science Citation Index Expanded (SCI-EXPANDED)
SC Immunology
GA EU111
UT WOS:A1990EU11100049
DA 2022-10-25
ER

PT J
AU VINCENT, A
   WHITING, PJ
   HEIDENREICH, F
   ROBERTS, A
AF VINCENT, A
   WHITING, PJ
   HEIDENREICH, F
   ROBERTS, A
TI MONOCLONAL ANTI-ACETYCHOLINE RECEPTOR ANTIBODIES AS PROBES FOR HUMAN
   ACETYLCHOLINE-RECEPTOR IN MYASTHENIA-GRAVIS
SO JOURNAL OF RECEPTOR RESEARCH
LA English
DT Article
RP VINCENT, A (corresponding author), ROYAL FREE HOSP,SCH MED,DEPT NEUROL SCI,LONDON NW3 2PF,ENGLAND.
OI Whiting, Paul/0000-0002-4121-1379
CR BARKAS T, 1987, SCIENCE, V235, P77, DOI 10.1126/science.2432658
   BRISSON A, 1986, NATO ASI SERIES H, V3
   COMPSTON DAS, 1980, BRAIN, V103, P579, DOI 10.1093/brain/103.3.579
   DWYER DS, 1983, NATURE, V301, P611, DOI 10.1038/301611a0
   GUY HR, 1986, NATO ASI SERIES H, V3
   KAO I, 1977, SCIENCE, V195, P74, DOI 10.1126/science.831257
   KAO PN, 1986, BIOPHYS J, V49, pA5
   LINDSTROM J, 1985, ANNU REV IMMUNOL, V3, P109
   LINDSTROM J, 1978, MUSCLE NERVE, V1, P140, DOI 10.1002/mus.880010206
   LINDSTROM J, 1986, TRENDS NEURO SCI, V9
   LINDSTROM JM, 1976, NEUROLOGY, V26, P1054, DOI 10.1212/WNL.26.11.1054
   MAELICKE A, 1986, NATO ASI SERIES H, V3
   MISCHINA M, 1986, NATURE, V321, P406
   NEUMANN D, 1986, P NATL ACAD SCI USA, V83, P9250, DOI 10.1073/pnas.83.23.9250
   NODA M, 1983, NATURE, V305, P818, DOI 10.1038/305818a0
   RATNAM M, 1986, BIOCHEMISTRY-US, V25, P4268, DOI 10.1021/bi00363a014
   SCADDING GK, 1981, NEUROLOGY, V31, P935, DOI 10.1212/WNL.31.8.935
   SCHLUEP M, 1987, IN PRESS ANN NEUROL
   SHIBAHARA S, 1985, EUR J BIOCHEM, V146, P15, DOI 10.1111/j.1432-1033.1985.tb08614.x
   TAYLOR P, 1986, NATO ASI SERIES H, V3
   TZARTOS SJ, 1982, P NATL ACAD SCI-BIOL, V79, P188, DOI 10.1073/pnas.79.1.188
   TZARTOS SJ, 1980, P NATL ACAD SCI-BIOL, V77, P755, DOI 10.1073/pnas.77.2.755
   VINCENT A, 1982, CLIN EXP IMMUNOL, V49, P257
   VINCENT A, 1986, IN PRESS NY ACAD SCI
   WEKERLE H, 1975, NATURE, V256, P493, DOI 10.1038/256493a0
   WHITING PJ, 1986, J NEUROIMMUNOL, V11, P223, DOI 10.1016/0165-5728(86)90006-8
   WHITING PJ, 1986, NEUROLOGY, V36, P612, DOI 10.1212/WNL.36.5.612
   WILLCOX N, 1986, IN PRESS AM J PATHOL
   WILSON PT, 1985, P NATL ACAD SCI USA, V82, P8790, DOI 10.1073/pnas.82.24.8790
NR 29
TC 1
Z9 1
U1 0
U2 2
PU MARCEL DEKKER INC
PI NEW YORK
PA 270 MADISON AVE, NEW YORK, NY 10016
SN 0197-5110
J9 J RECEPTOR RES
JI J. Recept. Res.
PY 1988
VL 8
IS 1-4
BP 143
EP 159
DI 10.3109/10799898809048984
PG 17
WC Cell Biology
WE Science Citation Index Expanded (SCI-EXPANDED)
SC Cell Biology
GA M9227
UT WOS:A1988M922700012
PM 3260283
DA 2022-10-25
ER

PT J
AU FON, GT
   BEIN, ME
   MANCUSO, AA
   KEESEY, JC
   LUPETIN, AR
   WONG, WS
AF FON, GT
   BEIN, ME
   MANCUSO, AA
   KEESEY, JC
   LUPETIN, AR
   WONG, WS
TI COMPUTED-TOMOGRAPHY OF THE ANTERIOR MEDIASTINUM IN MYASTHENIA-GRAVIS - A
   RADIOLOGIC-PATHOLOGIC CORRELATIVE STUDY
SO RADIOLOGY
LA English
DT Article
C1 INGLEWOOD RADIOL MED GRP,323 N PRAIRIE AVE,SUITE 124,INGLEWOOD,CA 90301.
   UNIV CALIF LOS ANGELES,CTR HLTH SCI,DEPT RADIOL SCI,LOS ANGELES,CA 90024.
   UNIV CALIF LOS ANGELES,CTR HLTH SCI,DEPT NEUROL,LOS ANGELES,CA 90024.
RI Mancuso, Anthony/AAP-9358-2020
CR AITA JF, 1979, ARCH NEUROL-CHICAGO, V36, P20, DOI 10.1001/archneur.1979.00500370050009
   Boyd E, 1932, AM J DIS CHILD, V43, P1162
   BROWN LR, 1980, AM J ROENTGENOL, V134, P1181, DOI 10.2214/ajr.134.6.1181
   CROWE JK, 1978, RADIOLOGY, V128, P75, DOI 10.1148/128.1.75
   DIEMER E, 1978, ROFO, V128, P27
   ELLIS K, 1964, AMER J ROENTGENOL RA, V91, P105
   GOEL Y, 1971, J NUCL MED, V12, P644
   HARE WSC, 1970, AUSTRALAS ANN MED, V19, P30
   HARPER RAK, 1965, CLIN RADIOL, V16, P97
   HEITZMAN ER, 1977, MEDIASTINUM RADIOLOG, P86
   JOST RG, 1978, RADIOLOGY, V126, P125, DOI 10.1148/126.1.125
   KEESEY J, 1980, NEUROLOGY, V30, P233, DOI 10.1212/WNL.30.3.233
   KEESEY JC, 1979, INDICATIONS THYMECTO, P124
   KEYNES G, 1955, BRIT J SURG, V42, P449, DOI 10.1002/bjs.18004217502
   KREEL L, 1968, P ROY SOC MED, V61, P754, DOI 10.1177/003591576806100805
   MCLOUD TC, 1979, J COMPUT ASSIST TOMO, V3, P170, DOI 10.1097/00004728-197904000-00004
   MINK JH, 1978, AM J ROENTGENOL, V130, P239, DOI 10.2214/ajr.130.2.239
   SONE S, 1980, AM J ROENTGENOL, V134, P81, DOI 10.2214/ajr.134.1.81
   SWICK HM, 1976, ANN NY ACAD SCI, V274, P536, DOI 10.1111/j.1749-6632.1976.tb47714.x
   TESTA GF, 1979, J NEUROL, V220, P21, DOI 10.1007/BF00313145
   WILKINS EW, 1966, J THORAC CARDIOV SUR, V52, P322, DOI 10.1016/S0022-5223(19)43412-0
NR 21
TC 44
Z9 45
U1 0
U2 0
PU RADIOLOGICAL SOC NORTH AMER
PI EASTON
PA 20TH AND NORTHAMPTON STS, EASTON, PA 18042
SN 0033-8419
J9 RADIOLOGY
JI Radiology
PY 1982
VL 142
IS 1
BP 135
EP 141
DI 10.1148/radiology.142.1.7053523
PG 7
WC Radiology, Nuclear Medicine & Medical Imaging
WE Science Citation Index Expanded (SCI-EXPANDED)
SC Radiology, Nuclear Medicine & Medical Imaging
GA MX123
UT WOS:A1982MX12300028
PM 7053523
DA 2022-10-25
ER

PT J
AU CLOSS, O
   AARLI, JA
AF CLOSS, O
   AARLI, JA
TI EVANS BLUE AS COUNTERSTAIN IN DEMONSTRATION OF MUSCLE ANTIBODIES BY
   IMMUNOFLUORESCENCE IN MYASTHENIA-GRAVIS
SO JOURNAL OF CLINICAL PATHOLOGY
LA English
DT Article
C1 UNIV BERGEN,SCH MED,DEPT NEUROL,BERGEN,NORWAY.
   GADE INST,DEPT MICROBIOL,BERGEN,NORWAY.
CR AARLI JA, 1972, J IMMUNOL, V109, P271
   AARLI JA, 1972, ACTA PATHOLOG MICROB, VB 80, P453
   AARLI JA, 1972, CLIN EXP IMMUNOL, V10, P453
   AARLI JA, 1970, CLIN EXP IMMUNOL, V7, P23
   BOONPUCKNAVIG S, 1967, J CLIN PATHOL, V20, P875, DOI 10.1136/jcp.20.6.875
   ESPINOSA E, 1968, J IMMUNOL, V100, P1020
   FRY CS, 1963, BRIT J VENER DIS, V39, P190
   LARSEN B, 1969, VOX SANG, V16, P69, DOI 10.1111/j.1423-0410.1969.tb04718.x
   LOWRY OH, 1951, J BIOL CHEM, V193, P265
   NAIRN RC, 1969, FLUORESCENT PROTEIN
   NICHOLS RL, 1962, J IMMUNOL, V89, P545
   OURTH DD, 1971, IMMUNOLOGY, V20, P437
NR 12
TC 4
Z9 4
U1 0
U2 0
PU BRITISH MED JOURNAL PUBL GROUP
PI LONDON
PA BRITISH MED ASSOC HOUSE, TAVISTOCK SQUARE, LONDON, ENGLAND WC1H 9JR
SN 0021-9746
J9 J CLIN PATHOL
JI J. Clin. Pathol.
PY 1974
VL 27
IS 2
BP 162
EP 167
DI 10.1136/jcp.27.2.162
PG 6
WC Pathology
WE Science Citation Index Expanded (SCI-EXPANDED)
SC Pathology
GA S6935
UT WOS:A1974S693500016
PM 4132968
OA Bronze, Green Published
DA 2022-10-25
ER

PT J
AU KOLB, R
   KRENN, J
AF KOLB, R
   KRENN, J
TI SEVERE RESPIRATORY DEPRESSION FOLLOWING APPLICATION OF NEOMYCIN IN A
   CASE OF MYASTHENIA GRAVIS PSEUDOPARALYTICA
SO ANAESTHESIST
LA German
DT Article
CR EMERY ERJ, 1963, ANAESTHESIA, V18, P57, DOI 10.1111/j.1365-2044.1963.tb13705.x
   FREYBURGER W. A., 1959, ANTIBIOT MED AND CLIN THER, V6, P457
   LINDESMITH LA, 1968, ANN INTERN MED, V68, P318, DOI 10.7326/0003-4819-68-2-318
   LUNDSGAARDHANSE.P, 1968, ANTIBIOTICA CHIRURGI
   MOLITOR H, 1946, J PHARMACOL EXP THER, V86, P151
   MUCKTER H., 1961, ANTIBIOT ET CHEMOTHER, V9, P83
   PERKINS RL, 1964, JAMA-J AM MED ASSOC, V190, P421
   STEINBEREITHNER K, 1967, B SCHWEIZ AKAD MED, V23, P57
   WALTER HW, 1969, ANTIBIOTIKA FIBEL
NR 9
TC 3
Z9 3
U1 0
U2 0
PU SPRINGER VERLAG
PI NEW YORK
PA 175 FIFTH AVE, NEW YORK, NY 10010
SN 0003-2417
J9 ANAESTHESIST
JI Anaesthesist
PY 1970
VL 19
IS 5
BP 186
EP &
PG 0
WC Anesthesiology
WE Science Citation Index Expanded (SCI-EXPANDED)
SC Anesthesiology
GA G4107
UT WOS:A1970G410700007
PM 4931849
DA 2022-10-25
ER

PT J
AU Feferman, T
   Aricha, R
   Mizrachi, K
   Geron, E
   Alon, R
   Souroujon, MC
   Fuchs, S
AF Feferman, Tali
   Aricha, Revital
   Mizrachi, Keren
   Geron, Erez
   Alon, Ronen
   Souroujon, Miriam. C.
   Fuchs, Sara
TI Suppression of experimental autoimmune myasthenia gravis by inhibiting
   the signaling between IFN-gamma inducible protein 10 (IP-10) and its
   receptor CXCR3
SO JOURNAL OF NEUROIMMUNOLOGY
LA English
DT Article
DE Myasthenia gravis (MG); Experimental autoimmune myasthenia gravis
   (EAMG); IFN-gamma inducible protein 10 (IP-10); CXCR3; Immunosuppression
ID CENTRAL-NERVOUS-SYSTEM; ACETYLCHOLINE-RECEPTOR; CHEMOKINE RECEPTORS;
   DIFFERENTIAL EXPRESSION; RHEUMATOID-ARTHRITIS; MULTIPLE-SCLEROSIS;
   T-CELLS; RECOMBINANT FRAGMENT; LUPUS-ERYTHEMATOSUS; ADJUVANT ARTHRITIS
AB We have previously demonstrated that the chemokine IFN-gamma inducible protein 10 (IP-10) and its receptor CXCR3, are overexpressed in myasthenia gravis (MG) and its animal model experimental autoimmune MG (EAMG), We now studied the potential of modulating rat EAMG by interference in CXCR3/IP-10 signaling. Two different approaches were used: 1) blocking IP-10 by IP-10-specific antibodies and 2) inhibiting the CXCR3 chemokine receptor by a CXCR3 antagonist. Treatment by either of these reagents led to suppression of EAMG suggesting that inhibition of CXCR3/IP-10 signaling can be considered as a potential treatment modality for MG. (C) 2009 Elsevier B.V. All rights reserved.
C1 [Feferman, Tali; Aricha, Revital; Mizrachi, Keren; Geron, Erez; Alon, Ronen; Souroujon, Miriam. C.; Fuchs, Sara] Weizmann Inst Sci, Dept Immunol, IL-76100 Rehovot, Israel.
   [Mizrachi, Keren] Bar Ilan Univ, Leslie & Susan Gonda Goldschmied Multidisciplinar, IL-52100 Ramat Gan, Israel.
   [Souroujon, Miriam. C.] Open Univ Israel, Dept Nat Sci, Raanana, Israel.
RP Fuchs, S (corresponding author), Weizmann Inst Sci, Dept Immunol, IL-76100 Rehovot, Israel.
EM sara.fuchs@weizmann.ac.il
RI ALON, RONEN/GRX-6987-2022; , Tali/AAC-9642-2020
OI , Tali/0000-0002-4072-341X; Alon, Ronen/0000-0001-9161-6369
FU Muscular Dystrophy Association of America (MDA); Association Francaise
   Contre les Myopathies (AFM); European Commission [LSHN-CT-2006-037833];
   Chief Scientist Office, Israel Ministry of Health
FX This research was supported by grants from The Muscular Dystrophy
   Association of America (MDA), The Association Francaise Contre les
   Myopathies (AFM), The European Commission (LSHN-CT-2006-037833) and The
   Chief Scientist Office, Israel Ministry of Health.
CR AHARONOV A, 1977, IMMUNOCHEMISTRY, V14, P129, DOI 10.1016/0019-2791(77)90291-9
   Aricha R, 2006, FASEB J, V20, P374, DOI 10.1096/fj.05-4909fje
   Baker MS, 2003, SURGERY, V134, P126, DOI 10.1067/msy.2003.213
   Balashov KE, 1999, P NATL ACAD SCI USA, V96, P6873, DOI 10.1073/pnas.96.12.6873
   Bradding P, 2006, J ALLERGY CLIN IMMUN, V117, P1277, DOI 10.1016/j.jaci.2006.02.039
   Bradley LM, 1999, J IMMUNOL, V162, P2511
   Chen WJ, 2007, J AUTOIMMUN, V28, P30, DOI 10.1016/j.jaut.2006.11.001
   Deurloo DT, 2007, BIOL BLOOD MARROW TR, V13, P105, DOI 10.1016/j.bbmt.2006.12.293
   Donnelly LE, 2006, TRENDS PHARMACOL SCI, V27, P546, DOI 10.1016/j.tips.2006.08.001
   ENGLISH D, 1974, J IMMUNOL METHODS, V5, P249, DOI 10.1016/0022-1759(74)90109-4
   Feferman T, 2005, J IMMUNOL, V174, P5324, DOI 10.4049/jimmunol.174.9.5324
   Fife BT, 2001, J IMMUNOL, V166, P7617, DOI 10.4049/jimmunol.166.12.7617
   Flier J, 2001, J PATHOL, V194, P398, DOI 10.1002/1096-9896(200108)194:4<397::AID-PATH899>3.0.CO;2-S
   Goldberg SH, 2001, NEUROPATH APPL NEURO, V27, P127, DOI 10.1046/j.1365-2990.2001.00312.x
   GOTTLIEB AB, 1988, J EXP MED, V168, P941, DOI 10.1084/jem.168.3.941
   Hancock WW, 2000, J EXP MED, V192, P1515, DOI 10.1084/jem.192.10.1515
   Hasegawa H, 2006, ARTHRITIS RHEUM-US, V54, P1174, DOI 10.1002/art.21745
   Henneken M, 2005, ARTHRITIS RES THER, V7, pR1001, DOI 10.1186/ar1776
   Im SH, 2000, J NEUROIMMUNOL, V111, P161, DOI 10.1016/S0165-5728(00)00395-7
   Im SH, 1999, J CLIN INVEST, V104, P1723, DOI 10.1172/JCI8121
   Janatpour MJ, 2001, J EXP MED, V194, P1375, DOI 10.1084/jem.194.9.1375
   Johnson M, 2007, BIOORG MED CHEM LETT, V17, P3339, DOI 10.1016/j.bmcl.2007.03.106
   Johnston B, 2003, J IMMUNOL, V171, P2960, DOI 10.4049/jimmunol.171.6.2960
   Kawauchi Y, 2006, AM J PHYSIOL-GASTR L, V291, pG345, DOI 10.1152/ajpgi.00002.2006
   Klein RS, 2004, J IMMUNOL, V172, P550, DOI 10.4049/jimmunol.172.1.550
   LENNON VA, 1991, J IMMUNOL, V146, P2245
   Liu LP, 2006, J IMMUNOL, V176, P4399, DOI 10.4049/jimmunol.176.7.4399
   Liu LP, 2005, CURR TOP DEV BIOL, V68, P149, DOI 10.1016/S0070-2153(05)68006-4
   Loetscher M, 1996, J EXP MED, V184, P963, DOI 10.1084/jem.184.3.963
   Luster AD, 1998, NEW ENGL J MED, V338, P436, DOI 10.1056/NEJM199802123380706
   Mach F, 1999, J CLIN INVEST, V104, P1041, DOI 10.1172/JCI6993
   Matsumo Y, 2005, J NEUROIMMUNOL, V170, P49, DOI 10.1016/j.jneuroim.2005.08.022
   MEDINA J, 2004, 29 NAT MED CHEM S MA
   MENON RTR, 2008, J NEUROIMMUNOL
   Mohan K, 2007, J IMMUNOL, V179, P8463, DOI 10.4049/jimmunol.179.12.8463
   Narumi S, 2000, CYTOKINE, V12, P1561, DOI 10.1006/cyto.2000.0757
   Narumi S, 2002, EUR J IMMUNOL, V32, P1784, DOI 10.1002/1521-4141(200206)32:6<1784::AID-IMMU1784>3.0.CO;2-R
   Neville Lewis F., 1997, Cytokine and Growth Factor Reviews, V8, P207, DOI 10.1016/S1359-6101(97)00015-4
   Patel DD, 2001, CLIN IMMUNOL, V98, P39, DOI 10.1006/clim.2000.4957
   Peled A, 2000, BLOOD, V95, P3289, DOI 10.1182/blood.V95.11.3289.011k33_3289_3296
   Qin SX, 1998, J CLIN INVEST, V101, P746, DOI 10.1172/JCI1422
   Salomon I, 2002, J IMMUNOL, V169, P2685, DOI 10.4049/jimmunol.169.5.2685
   Sasaki S, 2002, EUR J IMMUNOL, V32, P3197, DOI 10.1002/1521-4141(200211)32:11<3197::AID-IMMU3197>3.0.CO;2-1
   Sindern E, 2002, J NEUROIMMUNOL, V131, P186, DOI 10.1016/S0165-5728(02)00263-1
   Singh UP, 2003, J IMMUNOL, V171, P1401, DOI 10.4049/jimmunol.171.3.1401
   Sorensen TL, 1999, J CLIN INVEST, V103, P807, DOI 10.1172/JCI5150
   SUZAKI Y, 2007, EUR RESP J
   Tsubaki T, 2005, CLIN EXP IMMUNOL, V141, P363, DOI 10.1111/j.1365-2249.2005.02850.x
   Uguccioni M, 1999, AM J PATHOL, V155, P331, DOI 10.1016/S0002-9440(10)65128-0
   VANWANROOIJ EJ, 2007, ARTERIOSCLER THROMB
   Walser TC, 2006, CANCER RES, V66, P7701, DOI 10.1158/0008-5472.CAN-06-0709
   Wojcik WJ, 1996, J PHARMACOL EXP THER, V278, P404
   Yang H, 2005, J IMMUNOL, V175, P2018, DOI 10.4049/jimmunol.175.3.2018
NR 53
TC 17
Z9 18
U1 0
U2 1
PU ELSEVIER SCIENCE BV
PI AMSTERDAM
PA PO BOX 211, 1000 AE AMSTERDAM, NETHERLANDS
SN 0165-5728
J9 J NEUROIMMUNOL
JI J. Neuroimmunol.
PD APR 30
PY 2009
VL 209
IS 1-2
BP 87
EP 95
DI 10.1016/j.jneuroim.2009.01.021
PG 9
WC Immunology; Neurosciences
WE Science Citation Index Expanded (SCI-EXPANDED)
SC Immunology; Neurosciences & Neurology
GA 448ZG
UT WOS:000266299900010
PM 19232748
DA 2022-10-25
ER

PT J
AU Chan, KH
   Lachance, DH
   Harper, CM
   Lennon, VA
AF Chan, Koon Ho
   Lachance, Daniel H.
   Harper, C. Michel
   Lennon, Vanda A.
TI Frequency of seronegativity in adult-acquired generalized myasthenia
   gravis
SO MUSCLE & NERVE
LA English
DT Article
DE AChR antibody; adult-acquired myasthenia gravis; autoantibody
   evaluation; MuSK antibody; seronegative myasthenia gravis
ID ACETYLCHOLINE-RECEPTOR ANTIBODY; ROCHESTER DIABETIC-NEUROPATHY; MUSK
   ANTIBODIES; AUTOANTIBODIES; SUBTYPE
AB We determined the prevalence of muscle acetylcholine receptor (AChR) antibodies in patients with adult-acquired generalized myasthenia gravis (MG), the seroconversion rate at 12 months, and the prevalence of muscle-specific tyrosine kinase (MuSK) antibody among persistently seronegative patients. We identified 562 consecutive Mayo Clinic patients with MG based on clinical and electrophysiological criteria. At presentation, 508 patients (90.4%) tested positive for AChR binding or AChR modulating antibodies. After 12 months, 15.2% of initially seronegative patients had become seropositive, yielding a seronegativity rate of 8.2% (95% confidence interval: 6.2-9.6%). Among seronegative patients not receiving immunosuppressants, 38% were MuSK anti body-positive and 43% were seropositive for nonmuscle autoantibodies. Classification as seronegative MG should be reserved for nonimmunosuppressed patients with generalized MG who lack muscle AChR binding, AChR modulating, or MuSK antibodies at presentation and at follow-up of at least 12 months.
C1 Coll Med, Mayo Clin, Dept Lab Med & Pathol, Rochester, MN 55905 USA.
   Coll Med, Mayo Clin, Dept Neurol, Rochester, MN USA.
   Coll Med, Dept Immunol, Rochester, MN USA.
RP Lachance, DH (corresponding author), Coll Med, Mayo Clin, Dept Lab Med & Pathol, 200 1st St SW, Rochester, MN 55905 USA.
EM Lachance.daniel@mayb.edu
RI Chan, Koon Ho/C-4208-2009
CR ALMON RR, 1975, BIOCHIM BIOPHYS ACTA, V393, P66, DOI 10.1016/0005-2795(75)90217-2
   ANDREWS PI, 1994, NEUROLOGY, V44, P1208, DOI 10.1212/WNL.44.7.1208
   Beeson D, 1996, NEUROSCI LETT, V207, P57, DOI 10.1016/0304-3940(96)12488-5
   BURGES J, 1994, MUSCLE NERVE, V17, P1393, DOI 10.1002/mus.880171208
   CIKES N, 1988, MAYO CLIN PROC, V63, P474, DOI 10.1016/S0025-6196(12)65645-6
   COMPSTON DAS, 1980, BRAIN, V103, P579, DOI 10.1093/brain/103.3.579
   DRACHMAN DB, 1978, NEW ENGL J MED, V298, P1116, DOI 10.1056/NEJM197805182982004
   DYCK PJ, 1991, NEUROLOGY, V41, P799, DOI 10.1212/WNL.41.6.799
   DYCK PJ, 1995, NEUROLOGY, V45, P1115, DOI 10.1212/WNL.45.6.1115
   ENGEL AG, 1999, CONT NEUROL SERIES, V56, P251
   Evoli A, 2003, BRAIN, V126, P2304, DOI 10.1093/brain/awg223
   Glass DJ, 1996, CELL, V85, P513, DOI 10.1016/S0092-8674(00)81252-0
   Griesmann G.E., 2002, MANUAL CLIN LAB IMMU, V6, P1005
   GRIESMANN GE, 1998, MUSCLE NERVE       S, V7, pS122
   GROB D, 1995, NEUROLOGY, V45, P338, DOI 10.1212/WNL.45.2.338
   HARPER CM, 2007, CURRENT CLIN NEUROLO
   Hoch W, 2001, NAT MED, V7, P365, DOI 10.1038/85520
   HOWARD FM, 1987, ANN NY ACAD SCI, V505, P526, DOI 10.1111/j.1749-6632.1987.tb51321.x
   Jaretzki A, 2000, NEUROLOGY, V55, P16, DOI 10.1212/WNL.55.1.16
   Keesey JC, 2004, MUSCLE NERVE, V29, P484, DOI 10.1002/mus.20030
   Lauriola L, 2005, NEUROLOGY, V64, P536, DOI 10.1212/01.WNL.0000150587.71497.B6
   Lavrnic D, 2005, J NEUROL NEUROSUR PS, V76, P1099, DOI 10.1136/jnnp.2004.052415
   LEFVERT AK, 1978, J NEUROL NEUROSUR PS, V41, P394, DOI 10.1136/jnnp.41.5.394
   Lennon V, 1994, HDB MYASTHENIA GRAVI, P149
   LENNON VA, 1982, MUSCLE NERVE, V5, pS21
   LENNON VA, 1995, NEW ENGL J MED, V332, P1467, DOI 10.1056/NEJM199506013322203
   LENNON VA, 1997, NEUROLOGY S5, V48, P23
   Lennon VA, 1985, CLIN LABORATORY MOL, P29
   LIMBURG PC, 1983, J NEUROL SCI, V58, P357, DOI 10.1016/0022-510X(83)90095-3
   Lindstrom JM, 1998, NEUROLOGY, V51, P933
   McConville J, 2004, ANN NEUROL, V55, P580, DOI 10.1002/ana.20061
   MCEVOY KM, 1989, NEW ENGL J MED, V321, P1567, DOI 10.1056/NEJM198912073212303
   MILLER RG, 1981, MUSCLE NERVE, V4, P442
   MOSSMAN S, 1986, LANCET, V1, P116
   Sanders DB, 2003, NEUROLOGY, V60, P1978, DOI 10.1212/01.WNL.0000065882.63904.53
   SANDERS DB, 1987, ANN NEUROL S, V22, pP27
   Sanders Donald B., 1997, Neurology, V48, pS40
   Scuderi F, 2002, LAB INVEST, V82, P1139, DOI 10.1097/01.LAB.0000028144.48023.9B
   SOLIVEN BC, 1988, NEUROLOGY, V38, P514, DOI 10.1212/WNL.38.4.514
   TINDALL RSA, 1981, ANN NEUROL, V10, P437, DOI 10.1002/ana.410100506
   Vernino S, 2004, CLIN CANCER RES, V10, P7270, DOI 10.1158/1078-0432.CCR-04-0735
   Vincent A, 2004, SEMIN NEUROL, V24, P125, DOI 10.1055/s-2004-829589
NR 42
TC 62
Z9 62
U1 0
U2 2
PU WILEY
PI HOBOKEN
PA 111 RIVER ST, HOBOKEN 07030-5774, NJ USA
SN 0148-639X
EI 1097-4598
J9 MUSCLE NERVE
JI Muscle Nerve
PD NOV
PY 2007
VL 36
IS 5
BP 651
EP 658
DI 10.1002/mus.20854
PG 8
WC Clinical Neurology; Neurosciences
WE Science Citation Index Expanded (SCI-EXPANDED)
SC Neurosciences & Neurology
GA 222ET
UT WOS:000250279600007
PM 17654558
DA 2022-10-25
ER

PT J
AU WILLCOX, N
   SCHLUEP, M
   RITTER, MA
   NEWSOMDAVIS, J
AF WILLCOX, N
   SCHLUEP, M
   RITTER, MA
   NEWSOMDAVIS, J
TI THE THYMUS IN SERONEGATIVE MYASTHENIA-GRAVIS PATIENTS
SO JOURNAL OF NEUROLOGY
LA English
DT Article
DE MYASTHENIA GRAVIS THYMUS; THYMIC HYPERPLASIA; THYMITIS; SERONEGATIVE
   MYASTHENIA GRAVIS; HUMAN LYMPHOCYTE CULTURES
AB In 5-10% of all patients with typical generalised myasthenia gravis (MG), serum antibody to the acetylcholine receptor (AChR) is undetectable. To determine whether these represent a distinct subgroup, we have compared the thymuses of 14 seronegatives, 70 seropositives and 12 non-myasthenic controls. By quantitative immunohistology on coded sections, the 7 seronegative samples were clearly distinguishable from the controls by the pronounced lymph node-type T-cell areas in the medulla. While these closely resembled those in the seropositive cases, germinal centres were significantly sparser, and total in vitro IgG production was disproportionately low (per B cell) in the 12 cases tested. Furthermore, specific anti-AChR production was never detected in any of these cultures. The data support the view that the medullary T-cell areas are the most consistent abnormalitiy in the MG thymus (though it may not be primary), and they strongly imply that seronegative and seropositive MG are distinct entities.
RP WILLCOX, N (corresponding author), UNIV OXFORD, JOHN RADCLIFFE HOSP, INST MOLEC MED, NEUROSCI GRP, OXFORD OX3 9DU, ENGLAND.
CR BOFILL M, 1985, AM J PATHOL, V119, P462
   DRACHMAN DB, 1982, NEW ENGL J MED, V307, P769, DOI 10.1056/NEJM198209233071301
   ENGEL AG, 1977, MAYO CLIN PROC, V52, P267
   KIRCHNER T, 1988, VIRCHOWS ARCH B, V54, P295
   KIRCHNER T, 1986, VIRCHOWS ARCH B, V52, P237, DOI 10.1007/BF02889966
   KUNKL A, 1981, IMMUNOLOGY, V43, P371
   LEFVERT AK, 1986, SCAND J IMMUNOL, V23, P655, DOI 10.1111/j.1365-3083.1986.tb02001.x
   LINDSTROM JM, 1976, ANN NY ACAD SCI, V274, P254, DOI 10.1111/j.1749-6632.1976.tb47691.x
   MOSSMAN S, 1986, LANCET, V1, P116
   NEWSOMDAVIS J, 1987, ANN NY ACAD SCI, V505, P12, DOI 10.1111/j.1749-6632.1987.tb51279.x
   OSSERMAN KE, 1971, MT SINAI J MED, V38, P497
   SCADDING GK, 1981, NEUROLOGY, V31, P935, DOI 10.1212/WNL.31.8.935
   SCHLUEP M, 1987, ANN NEUROL, V22, P212, DOI 10.1002/ana.410220205
   SCHLUEP M, 1988, J AUTOIMMUN, V1, P445, DOI 10.1016/0896-8411(88)90067-4
   SCHUMM F, 1985, J NEUROL NEUROSUR PS, V48, P332, DOI 10.1136/jnnp.48.4.332
   SEYBOLD ME, 1981, ANN NY ACAD SCI, V377, P292, DOI 10.1111/j.1749-6632.1981.tb33739.x
   SOMMER N, 1990, ANN NEUROL, V28, P312, DOI 10.1002/ana.410280303
   VINCENT A, 1985, CLIN EXP IMMUNOL, V60, P631
   WEKERLE H, 1977, LANCET, V1, P678
   WILLCOX HNA, 1983, CLIN EXP IMMUNOL, V54, P378
   WILLCOX N, 1989, Q J MED, V73, P1071
NR 21
TC 35
Z9 35
U1 0
U2 0
PU SPRINGER HEIDELBERG
PI HEIDELBERG
PA TIERGARTENSTRASSE 17, D-69121 HEIDELBERG, GERMANY
SN 0340-5354
EI 1432-1459
J9 J NEUROL
JI J. Neurol.
PY 1991
VL 238
IS 5
BP 256
EP 261
PG 6
WC Clinical Neurology
WE Science Citation Index Expanded (SCI-EXPANDED)
SC Neurosciences & Neurology
GA GC001
UT WOS:A1991GC00100003
PM 1919609
DA 2022-10-25
ER

PT J
AU Ceren, AN
   Salci, Y
   Balkan, AF
   Kutukcu, EC
   Armutlu, K
   Ozdamar, SE
AF Ceren, Ali Naim
   Salci, Yeliz
   Balkan, Ayla Fil
   Kutukcu, Ebru Calik
   Armutlu, Kadriye
   Ozdamar, Sevim Erdem
TI The effects of spinal stabilization exercises in patients with myastenia
   gravis: a randomized crossover study
SO DISABILITY AND REHABILITATION
LA English
DT Article; Early Access
DE Myasthenia gravis; spinal stabilization exercise; home exercise program;
   callisthenic exercise; physiotherapy
ID QUALITY-OF-LIFE; FATIGUE SEVERITY SCALE; MYASTHENIA-GRAVIS;
   MULTIPLE-SCLEROSIS; BALANCE; STRENGTH; GUIDELINES; THERAPY
AB Purpose The effects of spinal stabilization exercises (SSE) on fatigue, muscle strength, respiratory functions, functional capacity, and quality of life (QoL) in myastenia gravis (MG) patients were investigated. Materials and methods This study which was designed a single-blinded, randomized crossover trial were included mild to moderate 10 MG patients, aged between 18 and 65. SSE and home program were applied to the patients for six weeks, four weeks between each exercise program. Fatigue assessed with Fatigue Severity Scale (FSS) and Visual Analog Fatigue Scale (VAFS). Muscle strengths were assessed with dynamometric measures. Respiratory Function Test, 6 Minute Walk Test (6MWT), Quantitative Myasthenia Gravis Score (QMGS), Myasthenia Gravis Quality of Life Scale-15 (MGQOL-15) were used. Results All parameters were improved in SSE group, but not neck muscles strength, QMGS, and respiratory functions in home program group. FSS, VAFS, muscle strength, 6MWT, MGQOL-15 values were found significantly different in SSE group (p = .005 in all parameters). Conclusions SSE are safe and effective on fatigue, muscle strength, respiratory functions, functional capacity, and QoL for MG patients, so it may be suggested to include SSE in rehabilitation programs of MG patients.
C1 [Ceren, Ali Naim; Salci, Yeliz; Balkan, Ayla Fil; Kutukcu, Ebru Calik; Armutlu, Kadriye] Hacettepe Univ, Fac Phys Therapy & Rehabil, Adnan Saygun Caddesi, TR-06100 Ankara, Turkey.
   [Ozdamar, Sevim Erdem] Hacettepe Univ, Fac Med, Dept Neurol, Adnan Saygun Caddesi, Ankara, Turkey.
RP Ceren, AN (corresponding author), Hacettepe Univ, Fac Phys Therapy & Rehabil, Adnan Saygun Caddesi, TR-06100 Ankara, Turkey.
EM alinaimceren@gmail.com
OI Ceren, Ali Naim/0000-0002-1617-6946
CR Ambrogi V, 2017, AM J PHYS MED REHAB, V96, P77, DOI 10.1097/PHM.0000000000000538
   Armutlu K, 2007, INT J REHABIL RES, V30, P81, DOI 10.1097/MRR.0b013e3280146ec4
   Aydin T, 2014, EUR REV MED PHARMACO, V18, P1189
   Barnett Carolina, 2012, J Clin Neuromuscul Dis, V13, P201, DOI 10.1097/CND.0b013e31824619d5
   BRINKMANN JR, 1994, J ORTHOP SPORT PHYS, V19, P100, DOI 10.2519/jospt.1994.19.2.100
   Bulguroglu I, 2017, NEUROREHABILITATION, V41, P413, DOI 10.3233/NRE-162121
   Burns TM, 2008, MUSCLE NERVE, V38, P957, DOI 10.1002/mus.21053
   Carling A, 2017, MULT SCLER J, V23, P1394, DOI 10.1177/1352458516677591
   Cavalcante P, 2013, AUTOIMMUN REV, V12, P863, DOI 10.1016/j.autrev.2013.03.010
   Cejvanovic S, 2014, ACTA NEUROL SCAND, V129, P367, DOI 10.1111/ane.12193
   Crapo RO, 2002, AM J RESP CRIT CARE, V166, P111, DOI 10.1164/rccm.166/1/111
   Farrugia Maria E, 2018, J Neuromuscul Dis, V5, P373, DOI 10.3233/JND-170299
   Freeman Jennifer, 2004, Physiother Res Int, V9, P104, DOI 10.1002/pri.307
   Fregonezi GAD, 2005, CHEST, V128, P1524, DOI 10.1378/chest.128.3.1524
   Freitag S, 2018, RESP MED, V144, P7, DOI 10.1016/j.rmed.2018.09.001
   Gilhus NE, 2016, NEW ENGL J MED, V375, P2570, DOI 10.1056/NEJMra1602678
   de Barros ARG, 2013, J BRAS PNEUMOL, V39, P317, DOI 10.1590/S1806-37132013000300008
   Guclu-Gunduz A, 2014, NEUROREHABILITATION, V34, P337, DOI 10.3233/NRE-130957
   Heliopoulos I, 2003, MUSCLE NERVE, V27, P715, DOI 10.1002/mus.10378
   Jemmett R., 2003, SPINAL STABILIZATION
   Kalron A, 2017, CLIN REHABIL, V31, P319, DOI 10.1177/0269215516637202
   Keser I, 2011, NEUROREHABILITATION, V29, P91, DOI 10.3233/NRE-2011-0682
   Key J, 2013, J BODYW MOV THER, V17, P541, DOI 10.1016/j.jbmt.2013.03.012
   KRUPP LB, 1989, ARCH NEUROL-CHICAGO, V46, P1121, DOI 10.1001/archneur.1989.00520460115022
   Litchfield M, 1989, J Neurosci Nurs, V21, P375
   LOHI EL, 1993, ARCH PHYS MED REHAB, V74, P1178
   Melzer N, 2016, J NEUROL, V263, P1473, DOI 10.1007/s00415-016-8045-z
   Miller MR, 2005, EUR RESPIR J, V26, P319, DOI 10.1183/09031936.05.00034805
   PANJABI MM, 1992, J SPINAL DISORD, V5, P383, DOI 10.1097/00002517-199212000-00001
   Paul RH, 2001, MUSCLE NERVE, V24, P512, DOI 10.1002/mus.1034
   Rahbek MA, 2017, MUSCLE NERVE, V56, P700, DOI 10.1002/mus.25552
   Rassler B, 2007, NEUROMUSCULAR DISORD, V17, P385, DOI 10.1016/j.nmd.2007.01.001
   Salci Y, 2019, MUSCLE NERVE, V59, P208, DOI 10.1002/mus.26345
   Tanovska Nikolina, 2018, Open Access Maced J Med Sci, V6, P472, DOI 10.3889/oamjms.2018.110
   Tarakci E, 2013, CLIN REHABIL, V27, P813, DOI 10.1177/0269215513481047
   Tascilar NF, 2016, TURK J MED SCI, V46, P1107, DOI 10.3906/sag-1504-97
   Tomruk MS, 2016, MULT SCLER RELAT DIS, V7, P70, DOI 10.1016/j.msard.2016.03.008
   van den Berg LEM, 2015, ORPHANET J RARE DIS, V10, DOI 10.1186/s13023-015-0303-0
   Vickerstaff V, 2019, BMC MED RES METHODOL, V19, DOI 10.1186/s12874-019-0754-4
   Weiner P, 1998, CAN J NEUROL SCI, V25, P236, DOI 10.1017/S0317167100034077
   Westerberg E, 2018, MEDICINE, V97, DOI 10.1097/MD.0000000000011510
   Westerberg E, 2017, MUSCLE NERVE, V56, P207, DOI 10.1002/mus.25493
   Wong SH, 2014, MUSCLE NERVE, V49, P654, DOI 10.1002/mus.24054
NR 43
TC 0
Z9 0
U1 3
U2 8
PU TAYLOR & FRANCIS LTD
PI ABINGDON
PA 2-4 PARK SQUARE, MILTON PARK, ABINGDON OR14 4RN, OXON, ENGLAND
SN 0963-8288
EI 1464-5165
J9 DISABIL REHABIL
JI Disabil. Rehabil.
DI 10.1080/09638288.2021.2022221
EA DEC 2021
PG 8
WC Rehabilitation
WE Science Citation Index Expanded (SCI-EXPANDED); Social Science Citation Index (SSCI)
SC Rehabilitation
GA XZ4ZY
UT WOS:000737662600001
PM 34978954
DA 2022-10-25
ER

PT J
AU HUSAIN, F
   RYAN, NJ
   HOGAN, GR
   GONZALEZ, E
AF HUSAIN, F
   RYAN, NJ
   HOGAN, GR
   GONZALEZ, E
TI OCCURRENCE OF INVASIVE THYMOMA AFTER THYMECTOMY FOR MYASTHENIA-GRAVIS -
   REPORT OF A CASE
SO NEUROLOGY
LA English
DT Article
C1 LOUISIANA STATE UNIV,SCH MED,DEPT PEDIAT,SHREVEPORT,LA 71130.
   LOUISIANA STATE UNIV,SCH MED,DEPT PATHOL,SHREVEPORT,LA 71130.
RP HUSAIN, F (corresponding author), LOUISIANA STATE UNIV,SCH MED,DEPT NEUROL,1501 KINGS HIGHWAY,SHREVEPORT,LA 71130, USA.
CR AUSTIN EH, 1983, ANN THORAC SURG, V35, P548, DOI 10.1016/S0003-4975(10)60432-8
   FECHNER RE, 1969, CANCER, V23, P1423, DOI 10.1002/1097-0142(196906)23:6<1423::AID-CNCR2820230625>3.0.CO;2-M
   GOLDSTEIN G, 1969, HUMAN THYMUS, P165
   JARETZKI A, 1988, J THORAC CARDIOV SUR, V95, P747
   JARETZKI A, 1977, ANN THORAC SURG, V24, P120, DOI 10.1016/S0003-4975(10)63720-4
   JOSEPH BS, 1973, NEUROLOGY, V23, P109, DOI 10.1212/WNL.23.2.109
   LEWIS CT, 1975, POSTGRAD MED J, V51, P38, DOI 10.1136/pgmj.51.591.38
   MASAOKA A, 1975, J THORAC CARDIOV SUR, V70, P747
   ROSENBERG M, 1981, BRIT MED J, V282, P1583, DOI 10.1136/bmj.282.6276.1583
   ROSENBERG M, 1983, AM J MED, V74, P78, DOI 10.1016/0002-9343(83)91122-1
NR 10
TC 10
Z9 10
U1 0
U2 0
PU LITTLE BROWN CO
PI BOSTON
PA 34 BEACON STREET, BOSTON, MA 02108-1493
SN 0028-3878
J9 NEUROLOGY
JI Neurology
PD JAN
PY 1990
VL 40
IS 1
BP 170
EP 171
DI 10.1212/WNL.40.1.170
PG 2
WC Clinical Neurology
WE Science Citation Index Expanded (SCI-EXPANDED)
SC Neurosciences & Neurology
GA CH971
UT WOS:A1990CH97100037
PM 2296369
DA 2022-10-25
ER

PT J
AU LINDAHL, G
   LEFVERT, AK
   HEDFORS, E
AF LINDAHL, G
   LEFVERT, AK
   HEDFORS, E
TI PERIDUCTAL LYMPHOCYTIC INFILTRATES IN SALIVARY-GLANDS IN
   MYASTHENIA-GRAVIS PATIENTS LACKING SJOGRENS-SYNDROME
SO CLINICAL AND EXPERIMENTAL IMMUNOLOGY
LA English
DT Article
C1 KAROLINSKA INST,HUDDINGE HOSP,DEPT CLIN CHEM,S-14186 HUDDINGE,SWEDEN.
RP LINDAHL, G (corresponding author), KAROLINSKA INST,HUDDINGE HOSP,DEPT RHEUMATOL,S-14186 HUDDINGE,SWEDEN.
CR APPEL SH, 1975, NEW ENGL J MED, V293, P760, DOI 10.1056/NEJM197510092931508
   BALLARDINI G, 1984, LANCET, V2, P1009
   BLOCH KJ, 1965, MEDICINE, V44, P187, DOI 10.1097/00005792-196505000-00001
   CHISHOLM DM, 1968, J CLIN PATHOL, V21, P656, DOI 10.1136/jcp.21.5.656
   CHISHOLM DM, 1970, J CLIN PATHOL, V23, P690, DOI 10.1136/jcp.23.8.690
   COMPSTON DAS, 1980, BRAIN, V103, P597
   DANIELS TE, 1984, ARTHRITIS RHEUM-US, V27, P147, DOI 10.1002/art.1780270205
   DOWNES JM, 1966, Q J MED, V35, P85
   GREENSPAN JS, 1974, ORAL SURG ORAL MED O, V37, P217, DOI 10.1016/0030-4220(74)90417-4
   GROSS WL, 1977, CLIN EXP IMMUNOL, V27, P48
   HANAFUSA T, 1983, LANCET, V2, P1111
   HEINTZE U, 1983, SWED DENT J, V7, P227
   KLARESKOG L, 1978, SCAND J IMMUNOL, V7, P199, DOI 10.1111/j.1365-3083.1978.tb00444.x
   KLARESKOG L, 1982, SCAND J IMMUNOL, V15, P501, DOI 10.1111/j.1365-3083.1982.tb00676.x
   LEFVERT AK, 1978, J NEUROL NEUROSUR PS, V41, P394, DOI 10.1136/jnnp.41.5.394
   LEFVERT AK, 1986, 10TH ARG S
   LINDAHL G, 1985, CLIN EXP IMMUNOL, V61, P475
   MANTHORPE R, 1981, ALLERGY, V36, P139, DOI 10.1111/j.1398-9995.1981.tb01829.x
   MOUTSOPOULOS HM, 1979, AM J MED, V66, P733, DOI 10.1016/0002-9343(79)91110-0
   MOUTSOPOULOS HM, 1980, ANN INTERN MED, V92, P212, DOI 10.7326/0003-4819-92-2-212
   MOUTSOPOULOS HM, 1979, NEW ENGL J MED, V301, P761, DOI 10.1056/NEJM197910043011405
   OOSTERHUIS HJ, 1968, ACTA NEUROL SCAND, V44, P219, DOI 10.1111/j.1600-0404.1968.tb05568.x
   OOSTERHUIS HJG, 1964, J NEUROL SCI, V1, P512, DOI 10.1016/0022-510X(64)90171-6
   SCHEYNIUS A, 1984, SCAND J IMMUNOL, V19, P141, DOI 10.1111/j.1365-3083.1984.tb00910.x
   SILBERBERG DH, 1962, ARCH NEUROL-CHICAGO, V6, P428, DOI 10.1001/archneur.1962.00450240006002
   VANBIJST.OP, 1969, ARCH OPHTHALMOL-CHIC, V82, P10
NR 26
TC 39
Z9 40
U1 0
U2 0
PU BLACKWELL SCIENCE LTD
PI OXFORD
PA OSNEY MEAD, OXFORD, OXON, ENGLAND OX2 0EL
SN 0009-9104
J9 CLIN EXP IMMUNOL
JI Clin. Exp. Immunol.
PD OCT
PY 1986
VL 66
IS 1
BP 95
EP 102
PG 8
WC Immunology
WE Science Citation Index Expanded (SCI-EXPANDED)
SC Immunology
GA E3321
UT WOS:A1986E332100011
PM 2948746
DA 2022-10-25
ER

PT J
AU RASH, JE
   HUDSON, CS
   GRAHAM, WF
   MAYER, RF
   WARNICK, JE
   ALBUQUERQUE, EX
AF RASH, JE
   HUDSON, CS
   GRAHAM, WF
   MAYER, RF
   WARNICK, JE
   ALBUQUERQUE, EX
TI FREEZE-FRACTURE STUDIES OF HUMAN NEUROMUSCULAR-JUNCTIONS -
   MEMBRANE-ALTERATIONS OBSERVED IN MYASTHENIA-GRAVIS
SO LABORATORY INVESTIGATION
LA English
DT Article
C1 UNIV MARYLAND, SCH MED, DEPT PATHOL, BALTIMORE, MD 21201 USA.
   UNIV MARYLAND, SCH MED, DEPT NEUROL, BALTIMORE, MD 21201 USA.
   UNIV MARYLAND, SCH MED, DEPT PHARMACOL & EXPTL THERAPEUT, BALTIMORE, MD 21201 USA.
   NINDS, BETHESDA, MD 20205 USA.
RP RASH, JE (corresponding author), COLORADO STATE UNIV, DEPT ANAT, FT COLLINS, CO 80523 USA.
FU NINDS NIH HHS [NS06779, NS14648, NS15991] Funding Source: Medline
CR ALBUQUERQUE EX, 1976, EXP NEUROL, V51, P536, DOI 10.1016/0014-4886(76)90179-5
   ALMON RR, 1974, SCIENCE, V186, P55, DOI 10.1126/science.186.4158.55
   BHAKDI S, 1978, P NATL ACAD SCI USA, V75, P5655, DOI 10.1073/pnas.75.11.5655
   BRANTON D, 1975, SCIENCE, V190, P54, DOI 10.1126/science.1166299
   DRACHMAN DB, 1978, NEW ENGL J MED, V298, P136, DOI 10.1056/NEJM197801192980305
   DREYER F, 1973, BRAIN RES, V62, P373, DOI 10.1016/0006-8993(73)90699-9
   ELLISMAN MH, 1976, J CELL BIOL, V68, P752, DOI 10.1083/jcb.68.3.752
   ELLISMAN MH, 1977, BRAIN RES, V137, P197, DOI 10.1016/0006-8993(77)90333-X
   ELLISMAN MH, 1979, FREEZE FRACTURE METH, P123
   ENGEL AG, 1977, MAYO CLIN PROC, V52, P267
   ENGEL AG, 1971, ANN NY ACAD SCI, V183, P46, DOI 10.1111/j.1749-6632.1971.tb30741.x
   ENGEL AG, 1976, ANN NY ACAD SCI, V274, P60, DOI 10.1111/j.1749-6632.1976.tb47676.x
   ENGEL AG, 1979, PLASMAPHERESIS IMMUN, P79
   HAMPAR B, 1971, P NATL ACAD SCI USA, V68, P1407, DOI 10.1073/pnas.68.7.1407
   HARRIMAN DGF, 1976, J NEUROL SCI, V28, P233, DOI 10.1016/0022-510X(76)90106-4
   HAY ED, 1979, FREEZE FRACTURE METH, P59
   HEUSER J, 1980, J CELL BIOL, V84, P560, DOI 10.1083/jcb.84.3.560
   HEUSER JE, 1974, J NEUROCYTOL, V3, P109, DOI 10.1007/BF01111936
   HUDSON CS, 1978, J PHARMACOL EXP THER, V205, P340
   HUDSON CS, 1977, J CELL BIOL, V75, pA116
   HUDSON CS, 1979, FREEZE FRACTURE METH, P1
   JOHNSON TJA, 1980, J CELL BIOL, V87, pA231
   KANASEKI T, 1969, J CELL BIOL, V42, P202, DOI 10.1083/jcb.42.1.202
   KARNOVSKY MJ, 1964, J HISTOCHEM CYTOCHEM, V12, P219, DOI 10.1177/12.3.219
   LINDSTROM JM, 1976, NEUROLOGY, V26, P1054, DOI 10.1212/WNL.26.11.1054
   MAUL GG, 1979, FREEZE FRACTURE METH, P37
   MULLEREBERHARD HJ, 1975, ANNU REV BIOCHEM, V44, P697, DOI 10.1146/annurev.bi.44.070175.003405
   PEARSE BMF, 1976, P NATL ACAD SCI USA, V73, P1255, DOI 10.1073/pnas.73.4.1255
   RASH JE, 1974, J CELL BIOL, V63, P567, DOI 10.1083/jcb.63.2.567
   RASH JE, 1979, NEUROLOGY, V29, P594
   RASH JE, 1978, J CELL BIOL, V79, pA232
   RASH JE, 1976, J CELL BIOL, V70, pA303
   RASH JE, 1980, LAB INVEST, V42, P144
   RASH JE, 1976, P NATL ACAD SCI USA, V73, P4584, DOI 10.1073/pnas.73.12.4584
   RASH JE, 1978, CELL MEMBRANE RECEPT, P47
   RASH JE, 1980, EMSA P, V38, P692
   RASH JE, 1974, EXCERPTA MED INT 333, V11, P271
   RASH JE, ANN NY ACAD SCI
   Rash JE, 1979, FREEZE FRACTURE METH, P111
   RASH JE, 1979, FREEZE FRACTURE METH, P153
   RASH JE, 1981, MYASTHENIA GRAVIS
   SAHASHI K, 1980, J NEUROPATH EXP NEUR, V39, P160, DOI 10.1097/00005072-198003000-00005
   SATIR BH, 1979, FREEZE FRACTURE METH, P43
   STEERE RL, 1979, FREEZE FRACTURE METH, P111
   TAYLOR RB, 1971, NATURE-NEW BIOL, V233, P225, DOI 10.1038/newbio233225a0
   WOODWARD MP, 1978, P NATL ACAD SCI USA, V75, P4394, DOI 10.1073/pnas.75.9.4394
NR 46
TC 13
Z9 13
U1 0
U2 0
PU NATURE PUBLISHING GROUP
PI NEW YORK
PA 75 VARICK ST, 9TH FLR, NEW YORK, NY 10013-1917 USA
SN 0023-6837
EI 1530-0307
J9 LAB INVEST
JI Lab. Invest.
PY 1981
VL 44
IS 6
BP 519
EP 530
PG 12
WC Medicine, Research & Experimental; Pathology
WE Science Citation Index Expanded (SCI-EXPANDED)
SC Research & Experimental Medicine; Pathology
GA LT410
UT WOS:A1981LT41000006
PM 7230737
DA 2022-10-25
ER

PT J
AU WHITTINGHAM, S
   MACKAY, IR
   KISS, ZS
AF WHITTINGHAM, S
   MACKAY, IR
   KISS, ZS
TI AN INTERPLAY OF GENETIC AND ENVIRONMENTAL FACTORS IN FAMILIAL HEPATITIS
   AND MYASTHENIA GRAVIS
SO GUT
LA English
DT Article
RI Mackay, Ian R/A-7228-2010
CR ALARCONSEGOVIA D, 1963, LANCET, V2, P662
   BECKER MD, 1970, LANCET, V1, P53
   CAVELL B, 1965, ACTA MED SCAND, V177, P751
   CHUTTANI HK, 1966, BMJ-BRIT MED J, V2, P676, DOI 10.1136/bmj.2.5515.676
   CORRIDAN M, 1963, J CLIN PATHOL, V16, P445, DOI 10.1136/jcp.16.5.445
   CULLINAN ER, 1958, BRIT MED J, V1, P1315, DOI 10.1136/bmj.1.5083.1315
   ELLING P, 1966, ACTA MED SCAND, V179, P527
   FENNELL RH, 1962, ARTHRITIS RHEUM, V5, P296
   Franken F H, 1967, Ger Med Mon, V12, P305
   FUDENBERG HH, 1966, ARTHRITIS RHEUM-US, V9, P464, DOI 10.1002/art.1780090310
   GALBRAITH RF, 1964, NEW ENGL J MED, V270, P229, DOI 10.1056/NEJM196401302700504
   GALLAGHER ND, 1962, BMJ-BRIT MED J, P906, DOI 10.1136/bmj.1.5282.906
   HOLBOROW J, 1964, ARTHRITIS RHEUM-US, V7, P119, DOI 10.1002/art.1780070204
   KLATSKIN G, 1958, AM J MED, V25, P333, DOI 10.1016/0002-9343(58)90072-X
   KUNKEL HG, 1964, ADV IMMUNOL, V4, P351, DOI 10.1016/S0065-2776(08)60711-7
   LAWRENCE JS, 1958, ANN RHEUM DIS, V17, P160, DOI 10.1136/ard.17.2.160
   LEONHARDT T, 1964, ACTA MED SCAND  S416, V176
   LINKE A, 1965, SCHWEIZ MED WSCHR, V95, P1492
   MACKAY IR, 1967, POSTGRAD MED, V41, P72, DOI 10.1080/00325481.1967.11696105
   MACKAY IR, 1962, Q J MED, V31, P485
   MACKAY IR, 1963, AUTOIMMUNE DISEASES, P123
   MADDREY WC, 1964, ANN INTERN MED, V61, P667, DOI 10.7326/0003-4819-61-4-667
   MATHEWS JD, 1970, BMJ-BRIT MED J, V1, P259, DOI 10.1136/bmj.1.5691.259
   NEEFE JR, 1955, ANN INTERN MED, V43, P1, DOI 10.7326/0003-4819-43-1-1
   NEFZGER MD, 1963, AM J MED, V35, P299, DOI 10.1016/0002-9343(63)90173-6
   POLLAK VE, 1964, NEW ENGL J MED, V271, P165, DOI 10.1056/NEJM196407232710401
   SHERLOCK S, 1969, B NEW YORK ACAD MED, V45, P138
   VANLOGHE.JJ, 1965, VOX SANG, V10, P1
   VELDE KT, 1964, J LAB CLIN MED, V64, P177
   WANGEL AG, 1968, BRIT J HAEMATOL, V14, P183, DOI 10.1111/j.1365-2141.1968.tb01486.x
   WHITTING.S, 1969, MED J AUSTRALIA, V1, P1200, DOI 10.5694/j.1326-5377.1969.tb62269.x
   WHITTINGHAM S, 1969, LANCET, V1, P951
   WILLIAMS RC, 1968, BLOOD, V31, P522, DOI 10.1182/blood.V31.4.522.522
   ZIEVE L, 1953, GASTROENTEROLOGY, V25, P495
   ZIFF M, 1958, ARTHRITIS RHEUM, V1, P392, DOI 10.1002/art.1780010503
NR 35
TC 14
Z9 14
U1 0
U2 0
PU BMJ PUBLISHING GROUP
PI LONDON
PA BRITISH MED ASSOC HOUSE, TAVISTOCK SQUARE, LONDON WC1H 9JR, ENGLAND
SN 0017-5749
EI 1468-3288
J9 GUT
JI Gut
PY 1970
VL 11
IS 10
BP 811
EP +
DI 10.1136/gut.11.10.811
PG 1
WC Gastroenterology & Hepatology
WE Science Citation Index Expanded (SCI-EXPANDED)
SC Gastroenterology & Hepatology
GA H8207
UT WOS:A1970H820700001
PM 5485830
OA Green Published, Bronze
DA 2022-10-25
ER

PT S
AU Richman, DP
   Agius, MA
   Kirvan, CA
   Gomez, CM
   Fairclough, RH
   Dupont, BL
   Maselli, RA
AF Richman, DP
   Agius, MA
   Kirvan, CA
   Gomez, CM
   Fairclough, RH
   Dupont, BL
   Maselli, RA
BE Richman, DP
TI Antibody effector mechanisms in myasthenia gravis - The complement
   hypothesis
SO MYASTHENIA GRAVIS AND RELATED DISEASES: DISORDERS OF THE NEUROMUSCULAR
   JUNCTION
SE Annals of the New York Academy of Sciences
LA English
DT Article; Proceedings Paper
CT 9th International Conference on Myasthenia Gravis and Related Disorders
CY MAY 07-10, 1997
CL SANTA MONICA, CA
SP New York Acad Sci, Myasthenia Gravis Fdn Amer Inc, Calif Chapter, Natl Inst Neurol Disorders & Stroke, Bayer Corp, Pharm Div, ICN Pharm, Jerome Fdn, Olsten Hlth Serv, Ultracare Home Hlth, Alpha Therapeut Serv, Broadway Fed Saving & Loan Assoc, Home Savings Bank Amer, Long Beach Branch, Ironworkers Local 433, Los Angeles, Calif, La Jolla Pharm Co, Merrill Lynch Pierce Fenner & Smith, Myasthenia Fdn Amer Inc, Orange Cty Auxiliary, Calif Chapter, San Gabriel Valley Auxiliary, Calif Chapter, Wellcome Trust
ID EXPERIMENTAL AUTOIMMUNE MYASTHENIA; ACETYLCHOLINE RECEPTOR ANTIBODIES;
   MAIN IMMUNOGENIC REGION; FC-GAMMA-RI; MONOCLONAL-ANTIBODIES; PASSIVE
   TRANSFER; HUMAN-IGG; NEUROMUSCULAR-JUNCTION; BUNGAROTOXIN BINDING;
   TORPEDO-CALIFORNICA
C1 Univ Calif Davis, Dept Neurol, Davis, CA 95616 USA.
   Univ Calif Davis, Ctr Neurosci, Davis, CA 95616 USA.
   Univ Minnesota, Dept Neurol, Minneapolis, MN 55455 USA.
RP Richman, DP (corresponding author), Univ Calif Davis, Dept Neurol, Davis, CA 95616 USA.
FU NATIONAL INSTITUTE OF NEUROLOGICAL DISORDERS AND STROKE [R01NS015462,
   P01NS024304, R01NS019779] Funding Source: NIH RePORTER; NINDS NIH HHS
   [NS15462, NS19779, NS24304] Funding Source: Medline
CR ABRAMSKY O, 1975, ARCH NEUROL-CHICAGO, V32, P684, DOI 10.1001/archneur.1975.00490520054008
   AGIUS MA, 1993, ANN NY ACAD SCI, V681, P274, DOI 10.1111/j.1749-6632.1993.tb22892.x
   AHLBERG R, 1994, NEUROLOGY, V44, P1732, DOI 10.1212/WNL.44.9.1732
   BELLONE M, 1991, EUR J IMMUNOL, V21, P2303, DOI 10.1002/eji.1830211003
   BEVAN S, 1977, NATURE, V267, P263, DOI 10.1038/267263a0
   BIESECKER G, 1989, J IMMUNOL, V142, P2654
   Buzzard EF, 1905, BRAIN, V28, P438
   CANFIELD SM, 1991, J EXP MED, V173, P1483, DOI 10.1084/jem.173.6.1483
   CHRISTADOSS P, 1988, J IMMUNOL, V140, P2589
   CONTITRONCONI BM, 1994, CRIT REV BIOCHEM MOL, V29, P69, DOI 10.3109/10409239409086798
   COREY AL, 1985, NEUROLOGY, V35, P1455, DOI 10.1212/WNL.35.10.1455
   COREY AL, 1987, J IMMUNOL, V138, P3269
   DORRINGTON KJ, 1985, ANN INST PASTEUR IMM, VC136, P260, DOI 10.1016/S0769-2625(85)80055-6
   DRACHMAN DB, 1982, NEW ENGL J MED, V307, P769, DOI 10.1056/NEJM198209233071301
   DRACHMAN DB, 1994, NEW ENGL J MED, V330, P1797, DOI 10.1056/NEJM199406233302507
   DUNCAN AR, 1988, NATURE, V332, P738, DOI 10.1038/332738a0
   DUPONT BL, 1987, ANN NY ACAD SCI, V505, P725, DOI 10.1111/j.1749-6632.1987.tb51351.x
   DUPONT BL, 1987, J NEUROIMMUNOL, V16, P47, DOI 10.1016/0165-5728(87)90199-8
   ENGEL AG, 1982, CIBA F SYMP, V90, P197
   ENGEL AG, 1980, J NEUROL NEUROSUR PS, V43, P577, DOI 10.1136/jnnp.43.7.577
   GOMEZ CM, 1981, ANN NY ACAD SCI, V377, P97, DOI 10.1111/j.1749-6632.1981.tb33726.x
   GOMEZ CM, 1979, BIOCHEM BIOPH RES CO, V88, P575, DOI 10.1016/0006-291X(79)92087-4
   GOMEZ CM, 1984, ACTA NEUROPATHOL, V63, P131, DOI 10.1007/BF00697195
   GOMEZ CM, 1983, P NATL ACAD SCI-BIOL, V80, P4089, DOI 10.1073/pnas.80.13.4089
   HOHLFELD R, 1986, NEUROLOGY, V36, P618, DOI 10.1212/WNL.36.5.618
   KAO I, 1977, SCIENCE, V196, P527, DOI 10.1126/science.850793
   Karlin A, 1995, NEURON, V15, P1231, DOI 10.1016/0896-6273(95)90004-7
   LENNON VA, 1978, J EXP MED, V147, P973, DOI 10.1084/jem.147.4.973
   LENNON VA, 1975, J EXP MED, V141, P1365, DOI 10.1084/jem.141.6.1365
   LENNON VA, 1980, NATURE, V285, P238, DOI 10.1038/285238a0
   LENNON VA, 1989, NEUROLOGY, V39, P1069, DOI 10.1212/WNL.39.8.1069
   LINDSTROM J, 1988, ADV IMMUNOL, V42, P233, DOI 10.1016/S0065-2776(08)60847-0
   LINDSTROM JM, 1976, J EXP MED, V144, P739, DOI 10.1084/jem.144.3.739
   LISAK RP, 1982, MYASTHENIA GRAVIS, P97
   LOUTRARI H, 1992, EUR J IMMUNOL, V22, P2449, DOI 10.1002/eji.1830220939
   LUND J, 1992, MOL IMMUNOL, V29, P53, DOI 10.1016/0161-5890(92)90156-R
   LUND J, 1991, J IMMUNOL, V147, P2657
   MASELLI RA, 1991, NEUROLOGY, V41, P1497, DOI 10.1212/WNL.41.9.1497
   MICHAELSEN TE, 1992, MOL IMMUNOL, V29, P319, DOI 10.1016/0161-5890(92)90018-S
   MIHOVILOVIC M, 1994, J IMMUNOL, V152, P5997
   MILETIC VD, 1995, CURR OPIN IMMUNOL, V7, P41, DOI 10.1016/0952-7915(95)80027-1
   MORGAN A, 1995, IMMUNOLOGY, V86, P319
   MOSHLYROSEN D, 1979, FEBS LETT, V106, P389, DOI 10.1016/0014-5793(79)80538-4
   NAKANO S, 1993, NEUROLOGY, V43, P1167, DOI 10.1212/WNL.43.6.1167
   PACHNER AR, 1989, NEUROLOGY, V39, P1057, DOI 10.1212/WNL.39.8.1057
   PASCUZZI RM, 1988, ARCH PATHOL LAB MED, V112, P934
   PATRICK J, 1973, SCIENCE, V180, P871, DOI 10.1126/science.180.4088.871
   PROTTI MP, 1993, IMMUNOL TODAY, V14, P363, DOI 10.1016/0167-5699(93)90237-F
   PROTTI MP, 1990, J IMMUNOL, V144, P1276
   RICHMAN DP, 1994, NEUROL CLIN, V12, P273, DOI 10.1016/S0733-8619(18)30097-5
   RICHMAN DP, 1976, NEW ENGL J MED, V294, P694, DOI 10.1056/NEJM197603252941304
   RICHMAN DP, 1993, ANN NY ACAD SCI, V681, P264, DOI 10.1111/j.1749-6632.1993.tb22891.x
   RICHMAN DP, 1980, NATURE, V286, P738, DOI 10.1038/286738a0
   RUSSELL DS, 1953, J PATHOL BACTERIOL, V65, P279, DOI 10.1002/path.1700650202
   SHENOY M, 1994, CLIN IMMUNOL IMMUNOP, V73, P338, DOI 10.1006/clin.1994.1207
   SOHASHI K, 1978, J NEUROPATHOL EXP NE, V37, P212
   TZARTOS SJ, 1982, P NATL ACAD SCI-BIOL, V79, P188, DOI 10.1073/pnas.79.1.188
   TZARTOS SJ, 1980, P NATL ACAD SCI-BIOL, V77, P755, DOI 10.1073/pnas.77.2.755
   TZARTOS SJ, 1991, MOL NEUROBIOL, V5, P1, DOI 10.1007/BF02935610
   VANGOOR H, 1994, LAB INVEST, V71, P456
   Ward E S, 1995, Ther Immunol, V2, P77
   XU Y, 1994, J BIOL CHEM, V269, P3469
   YOKOI T, 1987, EUR J IMMUNOL, V17, P1697, DOI 10.1002/eji.1830171204
   Zhang GX, 1996, J EXP MED, V184, P349, DOI 10.1084/jem.184.2.349
NR 64
TC 15
Z9 18
U1 0
U2 3
PU NEW YORK ACAD SCIENCES
PI NEW YORK
PA 2 EAST 63RD ST, NEW YORK, NY 10021 USA
SN 0077-8923
BN 1-57331-119-7
J9 ANN NY ACAD SCI
JI Ann.NY Acad.Sci.
PY 1998
VL 841
BP 450
EP 465
DI 10.1111/j.1749-6632.1998.tb10962.x
PG 16
WC Multidisciplinary Sciences; Clinical Neurology; Neurosciences
WE Conference Proceedings Citation Index - Science (CPCI-S); Science Citation Index Expanded (SCI-EXPANDED)
SC Science & Technology - Other Topics; Neurosciences & Neurology
GA BL26B
UT WOS:000074924900059
PM 9668274
DA 2022-10-25
ER

PT J
AU Hofstadt-van Oy, U
   Stankovic, S
   Kelbel, C
   Oswald, D
   Larrosa-Lombardi, S
   Barchfeld, T
   Cleff, U
AF Hofstadt-van Oy, Ulrich
   Stankovic, Slobodan
   Kelbel, Corinna
   Oswald, Daniel
   Larrosa-Lombardi, Simon
   Barchfeld, Thomas
   Cleff, Ulrich
TI Complement inhibition initiated recovery of a severe myasthenic crisis
   with COVID-19
SO JOURNAL OF NEUROLOGY
LA English
DT Article
DE COVID-19; Myasthenia gravis; Complement inhibition; Immunosuppression
ID GRAVIS
AB We report on a patient with refractory Myasthenia gravis with acetylcholine receptor antibodies with two prior myasthenic crises suffering from COVID-19 with rapid evolving weakness and respiratory failure. Respiratory failure developed and prolonged mechanical ventilation was necessary. After plasmapheresis, residual, severe generalized and bulbar weakness persisted. Complement inhibition with eculizumab was, therefore, introduced and lead to rapid recovery. In refractory myasthenic crisis individualised therapies could be successful.
C1 [Hofstadt-van Oy, Ulrich; Stankovic, Slobodan; Cleff, Ulrich] Klinikum Westfalen, Knappschaftskrankenhaus Dortmund, Klin Neurol, D-44309 Dortmund, Germany.
   [Kelbel, Corinna; Oswald, Daniel] Knappschaftskrankenhaus Dortmun, Klin Anasthesiol Intens Med & Schmerztherapie, D-44309 Dortmund, Germany.
   [Larrosa-Lombardi, Simon; Barchfeld, Thomas] Klinikum Westfalen, Knappschaftskrankenhaus Dortmund, Klin Pneumol Intens Med & Schlafmed, D-44309 Dortmund, Germany.
   [Hofstadt-van Oy, Ulrich] Univ Witten Herdecke, Dept Humanmed, Fak Gesundheit, D-58455 Witten, Germany.
RP Hofstadt-van Oy, U (corresponding author), Klinikum Westfalen, Knappschaftskrankenhaus Dortmund, Klin Neurol, D-44309 Dortmund, Germany.; Hofstadt-van Oy, U (corresponding author), Univ Witten Herdecke, Dept Humanmed, Fak Gesundheit, D-58455 Witten, Germany.
EM Utrich.Hofstadt@klinikum-westfalen.de
OI Hofstadt-van Oy, Ulrich/0000-0003-4956-597X
CR Burns TM, 2011, MUSCLE NERVE, V43, P14, DOI 10.1002/mus.21883
   Chaudhuri A, 2009, QJM-INT J MED, V102, P97, DOI 10.1093/qjmed/hcn152
   Gilhus NE, 2016, NEW ENGL J MED, V375, P2570, DOI 10.1056/NEJMra1602678
   Horby P, 2021, NEW ENGL J MED, V384, P693, DOI [10.1056/NEJMoa2021436, 10.1056/NEJMoa2022926]
   Jacob S, 2020, J NEUROL SCI, V412, DOI 10.1016/j.jns.2020.116803
   Jaretzki A 3rd, 2000, Ann Thorac Surg, V70, P327
   Mantegazza R, 2018, THER ADV NEUROL DISO, V11, P1, DOI 10.1177/1756285617749134
   Melzer N, 2016, J NEUROL, V263, P1473, DOI 10.1007/s00415-016-8045-z
   Muppidi S, 2020, LANCET NEUROL, V19, P970, DOI 10.1016/S1474-4422(20)30413-0
   Neumann B, 2020, NEUROLOGY, V94, pE299, DOI 10.1212/WNL.0000000000008688
   Risitano AM, 2020, NAT REV IMMUNOL, V20, P343, DOI 10.1038/s41577-020-0320-7
   Wolfe GI, 1999, NEUROLOGY, V52, P1487, DOI 10.1212/WNL.52.7.1487
   Yang XL, 2019, AM J OTOLARYNG, V40, P292, DOI 10.1016/j.amjoto.2018.11.002
NR 13
TC 5
Z9 6
U1 0
U2 1
PU SPRINGER HEIDELBERG
PI HEIDELBERG
PA TIERGARTENSTRASSE 17, D-69121 HEIDELBERG, GERMANY
SN 0340-5354
EI 1432-1459
J9 J NEUROL
JI J. Neurol.
PD SEP
PY 2021
VL 268
IS 9
BP 3125
EP 3128
DI 10.1007/s00415-021-10428-6
EA FEB 2021
PG 4
WC Clinical Neurology
WE Science Citation Index Expanded (SCI-EXPANDED)
SC Neurosciences & Neurology
GA TZ1ND
UT WOS:000614351000001
PM 33537898
OA Bronze, Green Published
DA 2022-10-25
ER

PT J
AU CHRISTADOSS, P
   DAVID, CS
   SHENOY, M
   KEVE, S
AF CHRISTADOSS, P
   DAVID, CS
   SHENOY, M
   KEVE, S
TI E-ALPHA-KAPPA TRANSGENE IN B10 MICE SUPPRESSES THE DEVELOPMENT OF
   MYASTHENIA-GRAVIS
SO IMMUNOGENETICS
LA English
DT Article
C1 MAYO CLIN & MAYO FDN,DEPT IMMUNOL,ROCHESTER,MN 55905.
RP CHRISTADOSS, P (corresponding author), UNIV VERMONT,DEPT PATHOL,BURLINGTON,VT 05405, USA.
CR BAXEVANIS CN, 1982, J EXP MED, V156, P822, DOI 10.1084/jem.156.3.822
   BELL J, 1986, LANCET, V1, P1058
   BERMAN PW, 1980, J EXP MED, V152, P507, DOI 10.1084/jem.152.3.507
   BILL J, 1989, J EXP MED, V169, P1405, DOI 10.1084/jem.169.4.1405
   CHRISTADOSS P, 1988, J IMMUNOL, V140, P2589
   CHRISTADOSS P, 1985, IMMUNOGENETICS, V21, P33, DOI 10.1007/BF00372239
   CHRISTADOSS P, 1979, J IMMUNOL, V123, P2540
   CHRISTADOSS P, 1989, CRIT REV IMMUNOL, V9, P247
   Christadoss P., 1979, T and B lymphocytes: recognition and function., P249
   CHRISTADOSS P, 1986, J IMMUNOL, V137, P1845
   CHRISTADOSS P, 1982, J IMMUNOL, V128, P1141
   CHRISTADOSS P, 1981, ANN NY ACAD SCI, V377, P258, DOI 10.1111/j.1749-6632.1981.tb33737.x
   DAWKINS RL, 1983, IMMUNOL REV, V70, P5, DOI 10.1111/j.1600-065X.1983.tb00707.x
   DRACHMAN DB, 1981, ANNU REV NEUROSCI, V4, P195, DOI 10.1146/annurev.ne.04.030181.001211
   KAPPLER JW, 1987, CELL, V49, P273, DOI 10.1016/0092-8674(87)90568-X
   LEMEUR M, 1985, NATURE, V316, P38, DOI 10.1038/316038a0
   Lindstrom J, 1981, Methods Enzymol, V74 Pt C, P432
   MILICH DR, 1984, J EXP MED, V159, P41, DOI 10.1084/jem.159.1.41
   MIYASHITA N, 1988, IMMUNOGENETICS, V29, P14
   MOWAT AM, 1987, EUR J IMMUNOL, V17, P1673, DOI 10.1002/eji.1830171126
   NISHIMOTO H, 1987, NATURE, V328, P432, DOI 10.1038/328432a0
   OLIVEIRA DBG, 1989, CLIN EXP IMMUNOL, V75, P167
   REICH EP, 1990, IN PRESS NATURE
   SAFWENBERG J, 1978, TISSUE ANTIGENS, V12, P136, DOI 10.1111/j.1399-0039.1978.tb01309.x
NR 24
TC 45
Z9 45
U1 0
U2 0
PU SPRINGER VERLAG
PI NEW YORK
PA 175 FIFTH AVE, NEW YORK, NY 10010
SN 0093-7711
J9 IMMUNOGENETICS
JI Immunogenetics
PD APR
PY 1990
VL 31
IS 4
BP 241
EP 244
PG 4
WC Genetics & Heredity; Immunology
WE Science Citation Index Expanded (SCI-EXPANDED)
SC Genetics & Heredity; Immunology
GA DB484
UT WOS:A1990DB48400005
PM 2109730
DA 2022-10-25
ER

PT J
AU BROWN, JC
   JOHNS, RJ
AF BROWN, JC
   JOHNS, RJ
TI CLINICAL AND PHYSIOLOGICAL STUDIES OF EFFECT OF GUANIDINE ON PATIENTS
   WITH MYASTHENIA GRAVIS
SO JOHNS HOPKINS MEDICAL JOURNAL
LA English
DT Article
CR DESMEDT J E, 1956, Rev Neurol (Paris), V94, P154
   DESMEDT JE, 1966, ANN NY ACAD SCI, V135, P209, DOI 10.1111/j.1749-6632.1966.tb45474.x
   ELMQVIST D, 1964, J PHYSIOL-LONDON, V174, P417, DOI 10.1113/jphysiol.1964.sp007495
   FENG T. P., 1940, CHINESE JOUR PHYSIOL, V15, P367
   GROB D, 1956, B JOHNS HOPKINS HOSP, V99, P153
   GROB D, 1961, MYASTHENIA GRAVIS, P127
   Harvey AM, 1941, B JOHNS HOPKINS HOSP, V69, P547
   JOHNS RJ, 1955, AM J MED, V19, P679, DOI 10.1016/S0002-9343(55)80007-1
   JOHNS RJ, 1956, B JOHNS HOPKINS HOSP, V99, P125
   LAMBERT EH, 1966, ANN NY ACAD SCI, V135, P367, DOI 10.1111/j.1749-6632.1966.tb45484.x
   LAMBERT EH, 1956, AM J PHYSIOL, V187, P612
   LAMBERT EH, 1965, MUSCLE, P487
   MCQUILLE.MP, 1967, NEUROLOGY, V17, P527, DOI 10.1212/WNL.17.6.527
   Minot AS, 1939, J AMER MED ASSOC, V113, P553, DOI 10.1001/jama.1939.02800320005002
   OTSUKA M, 1960, J PHARMACOL EXP THER, V128, P273
   PAUL WM, 1965, MUSCLE            ED, P487
   SIMPSON JA, 1964, DISORDERS VOLUNTARY, P336
   VIETS HR, 1961, MYASTHENIA GRAVIS ED, P127
   VIETS NR, 1939, JAMA, V113, P559
   WALTON JN, 1964, DISORDERS VOLUNTA ED, P336
NR 20
TC 25
Z9 25
U1 0
U2 0
PU JOHNS HOPKINS UNIV PRESS
PI BALTIMORE
PA JOURNALS PUBLISHING DIVISION, 2715 NORTH CHARLES ST, BALTIMORE, MD
   21218-4319
SN 0021-7263
J9 JOHNS HOPKINS MED J
PY 1969
VL 124
IS 1
BP 1
EP &
PG 0
WC Medicine, General & Internal
WE Science Citation Index Expanded (SCI-EXPANDED)
SC General & Internal Medicine
GA C5402
UT WOS:A1969C540200001
PM 5762895
DA 2022-10-25
ER

PT J
AU BARGMAN, HB
   FEFFERMAN, I
AF BARGMAN, HB
   FEFFERMAN, I
TI MULTIPLE DERMATOFIBROMAS IN A PATIENT WITH MYASTHENIA-GRAVIS TREATED
   WITH PREDNISONE AND CYCLOPHOSPHAMIDE
SO JOURNAL OF THE AMERICAN ACADEMY OF DERMATOLOGY
LA English
DT Article
C1 SUNNYBROOK MED CTR, TORONTO M4N 3M5, ONTARIO, CANADA.
   SCARBOROUGH GEN HOSP, SCARBOROUGH, ONTARIO, CANADA.
CR BARAF CS, 1970, ARCH DERMATOL, V101, P588, DOI 10.1001/archderm.101.5.588
   NEWMAN DM, 1973, NEW ENGL J MED, V289, P842, DOI 10.1056/NEJM197310182891606
   WINKELMANN RK, 1963, ARCH DERMATOL, V88, P586, DOI 10.1001/archderm.1963.01590230094014
NR 3
TC 28
Z9 29
U1 0
U2 0
PU MOSBY-ELSEVIER
PI NEW YORK
PA 360 PARK AVENUE SOUTH, NEW YORK, NY 10010-1710 USA
SN 0190-9622
J9 J AM ACAD DERMATOL
JI J. Am. Acad. Dermatol.
PD FEB
PY 1986
VL 14
IS 2
SU S
BP 351
EP 352
DI 10.1016/S0190-9622(86)70041-8
PN 2
PG 2
WC Dermatology
WE Science Citation Index Expanded (SCI-EXPANDED)
SC Dermatology
GA AYW98
UT WOS:A1986AYW9800007
PM 3950136
DA 2022-10-25
ER

PT J
AU GREENBERG, SJ
   OLANOW, CW
   DAWSON, DV
   CRANE, B
   ROSES, AD
AF GREENBERG, SJ
   OLANOW, CW
   DAWSON, DV
   CRANE, B
   ROSES, AD
TI AUTOLOGOUS MIXED LYMPHOCYTE-REACTION IN PATIENTS WITH MYASTHENIA-GRAVIS
   - CORRELATION WITH DISEASE-ACTIVITY
SO JOURNAL OF IMMUNOLOGY
LA English
DT Article
C1 DUKE UNIV, MED CTR, DEPT MED, DIV NEUROL, DURHAM, NC 27710 USA.
   DUKE UNIV, MED CTR, DEPT PATHOL, DURHAM, NC 27710 USA.
RP GREENBERG, SJ (corresponding author), DUKE UNIV, MED CTR, DEPT MICROBIOL & IMMUNOL, DIV IMMUNOL, DURHAM, NC 27710 USA.
FU NIGMS NIH HHS [GM07003-05] Funding Source: Medline
CR ABDOU NI, 1974, NEW ENGL J MED, V291, P1271, DOI 10.1056/NEJM197412122912403
   AHARONOV A, 1975, P NATL ACAD SCI USA, V72, P1456, DOI 10.1073/pnas.72.4.1456
   APPEL SH, 1975, NEW ENGL J MED, V293, P760, DOI 10.1056/NEJM197510092931508
   APPEL SH, 1977, P NATL ACAD SCI USA, V74, P2130, DOI 10.1073/pnas.74.5.2130
   BERMAN PW, 1980, J EXP MED, V151, P204, DOI 10.1084/jem.151.1.204
   BIRNBAUM G, 1981, ANN NEUROL, V9, P439, DOI 10.1002/ana.410090505
   BIRNBAUM G, 1977, ANN NEUROL, V1, P331, DOI 10.1002/ana.410010404
   BRENNER T, 1978, ISRAEL J MED SCI, V14, P986
   COOK JD, 1977, NEUROLOGY, V27, P365
   DEWOLF WC, 1980, MANUAL CLIN IMMUNOLO, P1006
   DRACHMAN DB, 1978, P NATL ACAD SCI USA, V75, P3422, DOI 10.1073/pnas.75.7.3422
   DRACHMAN DB, 1978, NEW ENGL J MED, V298, P186, DOI 10.1056/NEJM197801262980404
   DRACHMAN DB, 1978, NEW ENGL J MED, V298, P136, DOI 10.1056/NEJM197801192980305
   ENGEL AG, 1971, ANN NY ACAD SCI, V183, P46, DOI 10.1111/j.1749-6632.1971.tb30741.x
   ENGLEMAN EG, 1980, J CLIN INVEST, V66, P149, DOI 10.1172/JCI109828
   FAMBROUGH DM, 1973, SCIENCE, V182, P293, DOI 10.1126/science.182.4109.293
   FUCHS S, 1976, NATURE, V263, P329, DOI 10.1038/263329a0
   FUCHS S, 1979, PLASMAPHERESIS IMMUN, P72
   GARLEPP M, 1979, IMMUNOLOGY, V37, P807
   GREENBERG SJ, 1982, ARCH DERMATOL, V118, P498, DOI 10.1001/archderm.118.7.498
   HAUSMAN PB, 1980, J IMMUNOL, V125, P1374
   HAUSMAN PB, 1981, J EXP MED, V153, P476, DOI 10.1084/jem.153.2.476
   HAYNES BF, 1983, J IMMUNOL, V131, P773
   Henry K, 1972, Br J Dis Chest, V66, P291, DOI 10.1016/0007-0971(72)90050-2
   ILFELD DN, 1977, J IMMUNOL, V119, P428
   JAMES SP, 1981, J IMMUNOL, V127, P2605
   JAMES SP, 1980, J CLIN INVEST, V66, P1305, DOI 10.1172/JCI109982
   JULIUS MH, 1973, EUR J IMMUNOL, V3, P645, DOI 10.1002/eji.1830031011
   KAPLAN ME, 1974, J IMMUNOL METHODS, V5, P131, DOI 10.1016/0022-1759(74)90003-9
   KATZ P, 1979, J IMMUNOL, V123, P2270
   KUNTZ MM, 1976, J EXP MED, V143, P1042, DOI 10.1084/jem.143.5.1042
   LIEBLEN J, 1962, CONTRIBUTIONS ORDE B, V7, P129
   LINDSTROM J, 1977, CLIN IMMUNOL IMMUNOP, V7, P36, DOI 10.1016/0090-1229(77)90027-7
[truncated: 1,058,879 more chars]
