# Supplementary material for: Knowledge mapping of global trends for myasthenia gravis development: A bibliometrics analysis
Source: Front Immunol. 2023 Mar 2;14:1132201. doi: 10.3389/fimmu.2023.1132201 (PMC10019893; doi:10.3389/fimmu.2023.1132201)
Supplement: Supplementary Material 2 — The Compressed package of text file with the 9,970 MG-related articles included. [file DataSheet_2.zip › download_3001-3500.txt]

FN Clarivate Analytics Web of Science
VR 1.0
PT J
AU Horai, Y
   Honda, M
   Nishino, A
   Nakashima, Y
   Suzuki, T
   Kawashiri, S
   Ichinose, K
   Tamai, M
   Nakamura, H
   Motomura, M
   Origuchi, T
   Kawakami, A
AF Horai, Yoshiro
   Honda, Mai
   Nishino, Ayako
   Nakashima, Yoshikazu
   Suzuki, Takahisa
   Kawashiri, Shin-ya
   Ichinose, Kunihiro
   Tamai, Mami
   Nakamura, Hideki
   Motomura, Masakatsu
   Origuchi, Tomoki
   Kawakami, Atsushi
TI Anti-citrullinated Protein Antibody-positive Rheumatoid Arthritis
   Associated with RS3PE Syndrome-like Symptoms and an Elevated Serum
   Vascular Endothelial Growth Factor Level in a Patient with Myasthenia
   Gravis
SO INTERNAL MEDICINE
LA English
DT Article
DE myasthenia gravis; rheumatoid arthritis; RS3PE syndrome; vascular
   endothelial growth factor
ID PITTING EDEMA; RHEUMATOLOGY/EUROPEAN LEAGUE; CLASSIFICATION CRITERIA;
   AMERICAN-COLLEGE; SYNOVITIS
AB A 73-year-old man with a history of myasthenia gravis (MG) was diagnosed with rheumatoid arthritis (RA) based on a history of polyarthritis and positivity for anti-citrullinated protein antibodies (ACPA). He presented with a high level of serum vascular endothelial growth factor (VEGF) and RS3PE syndrome-like pitting edema in the extremities, which improved following treatment with low-dose prednisolone. This is an interesting case of ACPA-positive RA associated with RS3PE syndrome-like pitting edema and a high VEGF level.
C1 [Horai, Yoshiro; Honda, Mai; Nishino, Ayako; Nakashima, Yoshikazu; Suzuki, Takahisa; Kawashiri, Shin-ya; Ichinose, Kunihiro; Tamai, Mami; Nakamura, Hideki; Kawakami, Atsushi] Nagasaki Univ, Grad Sch Biomed Sci, Dept Immunol & Rheumatol, Unit Translat Med, Nagasaki, Japan.
   [Motomura, Masakatsu] Nagasaki Univ, Grad Sch Biomed Sci, Dept Clin Neurosci & Neurol, Unit Translat Med, Nagasaki, Japan.
   [Origuchi, Tomoki] Nagasaki Univ, Grad Sch Biomed Sci, Dept Rehabil Sci, Unit Translat Med, Nagasaki, Japan.
RP Horai, Y (corresponding author), Nagasaki Univ, Grad Sch Biomed Sci, Dept Immunol & Rheumatol, Unit Translat Med, Nagasaki, Japan.
EM yoshirohorai0518@yahoo.co.jp
RI Ichinose, Kunihiro/I-2126-2019
OI Ichinose, Kunihiro/0000-0001-8794-7106; Tamai, Mami/0000-0002-2429-7553
CR Aletaha D, 2010, ANN RHEUM DIS, V69, P1580, DOI [10.1136/ard.2010.138461, 10.1002/art.27584]
   Aletaha D, 2010, ARTHRITIS RHEUM-US, V62, P2569, DOI 10.1002/art.27584
   Arima K, 2005, ANN RHEUM DIS, V64, P1653, DOI 10.1136/ard.2004.032995
   Bhakta BB, 1997, BRIT J RHEUMATOL, V36, P214
   Choi YM, 2003, J KOREAN MED SCI, V18, P606, DOI 10.3346/jkms.2003.18.4.606
   Kawashiri SY, 2010, RHEUMATOL INT, V30, P1677, DOI 10.1007/s00296-009-1142-x
   MCCARTY DJ, 1985, JAMA-J AM MED ASSOC, V254, P2763, DOI 10.1001/jama.254.19.2763
   Meyer O, 2003, ANN RHEUM DIS, V62, P120, DOI 10.1136/ard.62.2.120
   Szodoray P, 2010, AUTOIMMUN REV, V9, P140, DOI 10.1016/j.autrev.2009.04.006
   Tellez-Zenteno JF, 2003, NEUROLOGIA, V18, P54
   Yao QP, 2010, SEMIN ARTHRITIS RHEU, V40, P89, DOI 10.1016/j.semarthrit.2008.11.006
NR 11
TC 8
Z9 8
U1 0
U2 3
PU JAPAN SOC INTERNAL MEDICINE
PI TOKYO
PA 34-3 3-CHOME HONGO BUNKYO-KU, TOKYO, 113, JAPAN
SN 0918-2918
EI 1349-7235
J9 INTERNAL MED
JI Intern. Med.
PY 2014
VL 53
IS 8
BP 895
EP 898
DI 10.2169/internalmedicine.53.1897
PG 4
WC Medicine, General & Internal
WE Science Citation Index Expanded (SCI-EXPANDED)
SC General & Internal Medicine
GA AF4IE
UT WOS:000334674400015
PM 24739614
OA Bronze, Green Submitted
DA 2022-10-25
ER

PT J
AU Fasano, A
   Bentivoglio, AR
   Ialongo, T
   Soleti, F
   Evoli, A
AF Fasano, A
   Bentivoglio, AR
   Ialongo, T
   Soleti, F
   Evoli, A
TI Treatment with botulinum toxin in a patient with myasthenia gravis and
   cervical dystonia
SO NEUROLOGY
LA English
DT Article
ID TORTICOLLIS; INJECTIONS; THERAPY
C1 Univ Cattolica Sacro Cuore, Ist Neurol, Rome, Italy.
RP Bentivoglio, AR (corresponding author), Univ Cattolica Sacro Cuore, Ist Neurol, Rome, Italy.
EM mi8929@mclink.it
RI Bentivoglio, Anna Rita/K-3752-2018; Evoli, Amelia/AAD-6807-2022; Fasano,
   Alfonso/K-2558-2018
OI Bentivoglio, Anna Rita/0000-0002-9663-095X; Fasano,
   Alfonso/0000-0001-5346-0180
CR Bakheit AMO, 1997, J NEUROL NEUROSUR PS, V62, P198, DOI 10.1136/jnnp.62.2.198
   Bhatia KP, 1999, J NEUROL NEUROSUR PS, V67, P90, DOI 10.1136/jnnp.67.1.90
   EMMERSON J, 1994, MOVEMENT DISORD, V9, P367, DOI 10.1002/mds.870090319
   GIRLANDA P, 1992, J NEUROL NEUROSUR PS, V55, P844, DOI 10.1136/jnnp.55.9.844
   Goncalves MRR, 1999, ARQ NEURO-PSIQUIAT, V57, P683, DOI 10.1590/S0004-282X1999000400024
   LANGE DJ, 1991, MUSCLE NERVE, V14, P672, DOI 10.1002/mus.880140711
   Varrato J, 2000, NEUROLOGY, V55, P896, DOI 10.1212/WNL.55.6.896
NR 7
TC 15
Z9 15
U1 0
U2 2
PU LIPPINCOTT WILLIAMS & WILKINS
PI PHILADELPHIA
PA TWO COMMERCE SQ, 2001 MARKET ST, PHILADELPHIA, PA 19103 USA
SN 0028-3878
EI 1526-632X
J9 NEUROLOGY
JI Neurology
PD JUN 28
PY 2005
VL 64
IS 12
BP 2155
EP 2156
DI 10.1212/01.WNL.0000165997.77985.32
PG 2
WC Clinical Neurology
WE Science Citation Index Expanded (SCI-EXPANDED)
SC Neurosciences & Neurology
GA 939ZI
UT WOS:000230112300041
PM 15985599
DA 2022-10-25
ER

PT J
AU WHITING, PJ
   VINCENT, A
   NEWSOMDAVIS, J
AF WHITING, PJ
   VINCENT, A
   NEWSOMDAVIS, J
TI MYASTHENIA-GRAVIS - MONOCLONAL ANTIHUMAN ACETYLCHOLINE-RECEPTOR
   ANTIBODIES USED TO ANALYZE ANTIBODY SPECIFICITIES AND RESPONSES TO
   TREATMENT
SO NEUROLOGY
LA English
DT Article
C1 ROYAL FREE HOSP,SCH MED,DEPT NEUROL SCI,ROWLAND HILL ST,LONDON NW3 2PF,ENGLAND.
OI Whiting, Paul/0000-0002-4121-1379
CR BESINGER UA, 1983, NEUROLOGY, V33, P1316, DOI 10.1212/WNL.33.10.1316
   BRAY JJ, 1982, J IMMUNOL, V128, P105
   COMPSTON DAS, 1980, BRAIN, V103, P579, DOI 10.1093/brain/103.3.579
   LEFVERT AK, 1978, J NEUROL NEUROSUR PS, V41, P394, DOI 10.1136/jnnp.41.5.394
   LINDSTROM J, 1985, ANNU REV IMMUNOL, V3, P109
   LINDSTROM J, 1978, MUSCLE NERVE, V1, P140, DOI 10.1002/mus.880010206
   NEWSOMDAVIS J, 1978, NEUROLOGY, V28, P266, DOI 10.1212/WNL.28.3.266
   SAHASHI K, 1980, J NEUROPATH EXP NEUR, V39, P160, DOI 10.1097/00005072-198003000-00005
   SAVAGEMARENGO T, 1980, J NEUROL NEUROSUR PS, V43, P316, DOI 10.1136/jnnp.43.4.316
   SCADDING GK, 1981, NEUROLOGY, V31, P935, DOI 10.1212/WNL.31.8.935
   STANLEY EF, 1978, SCIENCE, V200, P1285, DOI 10.1126/science.663610
   TZARTOS SJ, 1982, P NATL ACAD SCI-BIOL, V79, P188, DOI 10.1073/pnas.79.1.188
   VINCENT A, 1980, PHYSIOL REV, V60, P756, DOI 10.1152/physrev.1980.60.3.756
   VINCENT A, 1982, CLIN EXP IMMUNOL, V49, P257
   VINCENT A, 1985, J NEUROL NEUROSUR PS, V48, P1246, DOI 10.1136/jnnp.48.12.1246
   VINCENT A, 1983, NEUROLOGY, V33, P1276, DOI 10.1212/WNL.33.10.1276
   WEINBERG CB, 1979, P NATL ACAD SCI USA, V76, P504, DOI 10.1073/pnas.76.1.504
   WEKERLE H, 1977, LANCET, V1, P678
   WHITING P, J NEUROIMMUNOL
   WHITING PJ, 1985, BIOCHEM SOC T, V13, P116, DOI 10.1042/bst0130116
NR 20
TC 44
Z9 44
U1 0
U2 1
PU LIPPINCOTT-RAVEN PUBL
PI PHILADELPHIA
PA 227 EAST WASHINGTON SQ, PHILADELPHIA, PA 19106
SN 0028-3878
J9 NEUROLOGY
JI Neurology
PD MAY
PY 1986
VL 36
IS 5
BP 612
EP 617
DI 10.1212/WNL.36.5.612
PG 6
WC Clinical Neurology
WE Science Citation Index Expanded (SCI-EXPANDED)
SC Neurosciences & Neurology
GA C2266
UT WOS:A1986C226600004
PM 3703260
DA 2022-10-25
ER

PT J
AU SAVINO, W
   EMONARD, H
   GRIMAUD, JA
AF SAVINO, W
   EMONARD, H
   GRIMAUD, JA
TI THYMIC EXTRACELLULAR-MATRIX IN MYASTHENIA-GRAVIS .2. IMMUNOHISTOCHEMICAL
   EVIDENCE FOR INCREASED TYPE-I COLLAGEN DEGRADATION
SO JOURNAL OF NEUROIMMUNOLOGY
LA English
DT Article
C1 INST PASTEUR,CNRS,PATHOL CELLULAIRE FOIE LAB,F-69365 LYON 7,FRANCE.
RP SAVINO, W (corresponding author), FIOCRUZ,INST OSWALDO CRUZ,DEPT IMMUNOL,AV BRASIL 4365,BR-21040 RIO DE JANEIRO,RJ,BRAZIL.
CR BACH JF, 1983, CLIN IMMUNOLOGY ALLE, V3
   BERRIH S, 1985, J HISTOCHEM CYTOCHEM, V33, P655, DOI 10.1177/33.7.3891843
   BIENKOWSKI RS, 1986, CONNECT TISSUE RES, V14, P213, DOI 10.3109/03008208609014261
   DARDENNE M, 1986, J IMMUNOL, V136, P1303
   EMONARD H, 1986, CELL MOL BIOL, V32, P633
   ENGEL WK, 1977, LANCET, V1, P1320
   FABRIS N, 1985, CELL IMMUNOL, V94, P125
   FOLCH H, 1986, CELL IMMUNOL, V102, P211, DOI 10.1016/0008-8749(86)90339-4
   GRIMAUD JA, 1980, J HISTOCHEM CYTOCHEM, V28, P1145, DOI 10.1177/28.11.7000887
   GRIMAUD JA, 1986, METHOD ENZYMAT AN, V9, P186
   GROSS J, 1962, P NATL ACAD SCI USA, V48, P1014, DOI 10.1073/pnas.48.6.1014
   JANOSSY G, 1986, HUMAN THYMUS, P89
   KAMO I, 1982, SCIENCE, V215, P995, DOI 10.1126/science.6297000
   MYLLYLA R, 1979, BIOCHEM J, V182, P311, DOI 10.1042/bj1820311
   PEREZTAMAYO R, 1978, AM J PATHOL, V92, P509
   PIZZIGHELLA S, 1983, J NEUROIMMUNOL, V4, P117, DOI 10.1016/0165-5728(83)90016-4
   ROUSE RV, 1982, HUM IMMUNOL, V5, P21, DOI 10.1016/0198-8859(82)90028-3
   SAVINO W, 1984, LANCET, V2, P45
   SAVINO W, 1984, CLIN EXP IMMUNOL, V55, P629
   SAVINO W, 1983, CLIN EXP IMMUNOL, V52, P7
   SAVION N, 1984, J CELL PHYSIOL, V118, P169, DOI 10.1002/jcp.1041180209
   SHIMIZU K, 1983, ACTA ANAT, V117, P257
   VIAC J, 1983, J INVEST DERMATOL, V81, P351, DOI 10.1111/1523-1747.ep12519941
   VINCENT A, 1978, LANCET, V1, P305
   WEKERLE W, 1986, HUMAN THYMUS HISTOPH, P179
   ZINGERNAGEL RM, 1978, J EXP MED, V147, P882
NR 26
TC 6
Z9 6
U1 0
U2 0
PU ELSEVIER SCIENCE BV
PI AMSTERDAM
PA PO BOX 211, 1000 AE AMSTERDAM, NETHERLANDS
SN 0165-5728
J9 J NEUROIMMUNOL
JI J. Neuroimmunol.
PD JUN
PY 1988
VL 18
IS 3
BP 223
EP 230
DI 10.1016/0165-5728(88)90100-2
PG 8
WC Immunology; Neurosciences
WE Science Citation Index Expanded (SCI-EXPANDED)
SC Immunology; Neurosciences & Neurology
GA N4992
UT WOS:A1988N499200005
PM 3366881
DA 2022-10-25
ER

PT J
AU TINDALL, RSA
   ROLLINS, JA
   PHILLIPS, JT
   GREENLEE, RG
   WELLS, L
   BELENDIUK, G
AF TINDALL, RSA
   ROLLINS, JA
   PHILLIPS, JT
   GREENLEE, RG
   WELLS, L
   BELENDIUK, G
TI PRELIMINARY-RESULTS OF A DOUBLE-BLIND, RANDOMIZED, PLACEBO-CONTROLLED
   TRIAL OF CYCLOSPORINE IN MYASTHENIA-GRAVIS
SO NEW ENGLAND JOURNAL OF MEDICINE
LA English
DT Article
RP TINDALL, RSA (corresponding author), UNIV TEXAS,HLTH SCI CTR,SW MED SCH,DEPT NEUROL,DALLAS,TX 75235, USA.
FU NCRR NIH HHS [M01-RR-00633] Funding Source: Medline; NATIONAL CENTER FOR
   RESEARCH RESOURCES [M01RR000633] Funding Source: NIH RePORTER
CR BENNETT W, 1985, TRANSPLANT P, V17, P297
   BESINGER UA, 1983, NEUROLOGY, V33, P1316, DOI 10.1212/WNL.33.10.1316
   BOREL JF, 1984, TRIANGLE, V23, P153
   COHEN DJ, 1984, ANN INTERN MED, V101, P667, DOI 10.7326/0003-4819-101-5-667
   DWYER DS, 1983, NATURE, V301, P611, DOI 10.1038/301611a0
   ENGEL AG, 1984, ANN NEUROL, V16, P519, DOI 10.1002/ana.410160502
   GROB D, 1981, ANN NY ACAD SCI, V377, P652, DOI 10.1111/j.1749-6632.1981.tb33764.x
   HIESTAND PC, 1986, P NATL ACAD SCI USA, V83, P2599, DOI 10.1073/pnas.83.8.2599
   HUMES HD, 1985, TRANSPLANT P S1, V17, P51
   Kahan B D, 1985, Transplant Proc, V17, P5
   LINDSTROM JM, 1976, NEUROLOGY, V26, P1054, DOI 10.1212/WNL.26.11.1054
   MOSES LE, 1984, NEW ENGL J MED, V311, P442, DOI 10.1056/NEJM198408163110705
   NYBERGHANSEN R, 1985, CYCLOSPORIN AUTOIMMU, P96
   PALLER MS, 1984, TRANSPL P, V17, P155
   TINDALL R, 1983, CLIN NEUROSCIENCES, V1, P745
   TINDALL RSA, 1981, J IMMUNOL METHODS, V45, P1, DOI 10.1016/0022-1759(81)90089-2
   VINCENT A, 1980, PHYSIOL REV, V60, P756, DOI 10.1152/physrev.1980.60.3.756
   von Graffenried B, 1985, Transplant Proc, V17, P215
   1985, LANCET, V1, P909
NR 19
TC 294
Z9 298
U1 0
U2 6
PU MASS MEDICAL SOC
PI BOSTON
PA 10 SHATTUCK, BOSTON, MA 02115
SN 0028-4793
J9 NEW ENGL J MED
JI N. Engl. J. Med.
PD MAR 19
PY 1987
VL 316
IS 12
BP 719
EP 724
DI 10.1056/NEJM198703193161205
PG 6
WC Medicine, General & Internal
WE Science Citation Index Expanded (SCI-EXPANDED)
SC General & Internal Medicine
GA G4055
UT WOS:A1987G405500005
PM 3547126
DA 2022-10-25
ER

PT J
AU KRADIN, RL
   KIPROV, D
   DICKERSIN, GR
   COLLINS, AB
   KRADIN, L
   MARK, EJ
AF KRADIN, RL
   KIPROV, D
   DICKERSIN, GR
   COLLINS, AB
   KRADIN, L
   MARK, EJ
TI IMMUNE-COMPLEX DISEASE WITH FATAL PULMONARY HEMORRHAGE - ITS OCCURRENCE
   IN A PATIENT WITH MYASTHENIA-GRAVIS
SO ARCHIVES OF PATHOLOGY & LABORATORY MEDICINE
LA English
DT Article
C1 MASSACHUSETTS GEN HOSP, DEPT PATHOL, JAMES HOMER WRIGHT LABS, BOSTON, MA 02114 USA.
   HARVARD UNIV, SCH MED, DEPT PATHOL, BOSTON, MA 02115 USA.
CR AACH R, 1973, AM J MED, V55, P199
   BYRD RB, 1973, CHEST, V64, P128, DOI 10.1378/chest.64.1.128
   CAMSU G, 1978, J CAN ASSOC RADIOL, V29, P66
   CHURG A, 1980, ARCH PATHOL LAB MED, V104, P388
   COCHRANE CG, 1963, J EXP MED, V118, P503, DOI 10.1084/jem.118.4.503
   COCHRANE CG, 1973, ADV IMMUNOL, V16, P186
   COUSER WG, 1980, KIDNEY INT, V17, P1, DOI 10.1038/ki.1980.1
   EAGEN JW, 1978, MEDICINE, V57, P545, DOI 10.1097/00005792-197811000-00005
   ELLIOTT ML, 1970, AM REV RESPIR DIS, V102, P895
   GOULD DB, 1975, ANN INTERN MED, V83, P836, DOI 10.7326/0003-4819-83-6-836
   JOHNSON KJ, 1974, J CLIN INVEST, V54, P349, DOI 10.1172/JCI107770
   KAPLAN RL, 1980, AM J PATHOL, V100, P115
   KLASSEN J, 1974, NEW ENGL J MED, V290, P1340, DOI 10.1056/NEJM197406132902403
   KUHN C, 1972, AM REV RESPIR DIS, V106, P931, DOI 10.1164/arrd.1972.106.6.931a
   LEWIS EJ, 1973, AM J MED, V54, P507, DOI 10.1016/0002-9343(73)90046-6
   MARTINEZ JS, 1971, ANN INTERN MED, V75, P67, DOI 10.7326/0003-4819-75-1-67
   MINTZ G, 1978, J RHEUMATOL, V5, P39
   NAMBA T, 1973, J NEUROL SCI, V20, P231, DOI 10.1016/0022-510X(73)90033-6
   OOSTERHUIS HJ, 1968, ACTA NEUROL SCAND, V44, P219, DOI 10.1111/j.1600-0404.1968.tb05568.x
   PARKIN TW, 1955, AM J MED, V18, P220, DOI 10.1016/0002-9343(55)90237-0
   RODRIGUEZITURBE B, 1977, ARCH PATHOL LAB MED, V101, P342
   SCHERZER H, 1978, AM REV RESPIR DIS, V117, P551
   SCHERZER H, 1978, J IMMUNOL, V121, P947
   SEIGENTHALER R, 1966, SCHWEIZ MED WOCHENSC, V96, P1223
   Simpson JA, 1960, SCOT MED J, V5, P419, DOI [DOI 10.1177/003693306000501001, 10.1177/003693306000501001]
   THEOFILOPOULOS AN, 1980, AM J PATHOL, V100, P529
   WARD PA, 1979, AM J PATHOL, V97, P85
NR 27
TC 5
Z9 5
U1 0
U2 2
PU COLL AMER PATHOLOGISTS
PI NORTHFIELD
PA C/O KIMBERLY GACKI, 325 WAUKEGAN RD, NORTHFIELD, IL 60093-2750 USA
SN 0003-9985
EI 1543-2165
J9 ARCH PATHOL LAB MED
JI Arch. Pathol. Lab. Med.
PY 1981
VL 105
IS 11
BP 582
EP 585
PG 4
WC Medical Laboratory Technology; Medicine, Research & Experimental;
   Pathology
WE Science Citation Index Expanded (SCI-EXPANDED)
SC Medical Laboratory Technology; Research & Experimental Medicine;
   Pathology
GA MQ270
UT WOS:A1981MQ27000005
PM 6457585
DA 2022-10-25
ER

PT J
AU RICHMAN, DP
   ANTEL, JP
   PATRICK, JW
   ARNASON, BGW
AF RICHMAN, DP
   ANTEL, JP
   PATRICK, JW
   ARNASON, BGW
TI CELLULAR-IMMUNITY TO ACETYLCHOLINE-RECEPTOR IN MYASTHENIA-GRAVIS -
   RELATIONSHIP TO HISTOCOMPATIBILITY TYPE AND ANTIGENIC SITE
SO NEUROLOGY
LA English
DT Article
C1 UNIV CHICAGO,PRITZKER SCH MED,CHICAGO,IL 60637.
   SALK INST BIOL STUDIES,DEPT NEUROBIOL,SAN DIEGO,CA 92112.
RP RICHMAN, DP (corresponding author), UNIV CHICAGO,DEPT NEUROL,DIV BIOL SCI,CHICAGO,IL 60637, USA.
OI antel, jack/0000-0002-5148-0636
CR ABRAMSKY O, 1975, CLIN EXP IMMUNOL, V19, P11
   AHARONOV A, 1975, LANCET, V2, P340
   ALMON RR, 1974, SCIENCE, V186, P55, DOI 10.1126/science.186.4158.55
   APPEL SH, 1975, NEW ENGL J MED, V293, P760, DOI 10.1056/NEJM197510092931508
   BENACERR.B, 1972, SCIENCE, V175, P273, DOI 10.1126/science.175.4019.273
   BENDER AN, 1975, LANCET, V1, P607
   DAU PC, 1977, NEW ENGL J MED, V297, P1134, DOI 10.1056/NEJM197711242972102
   FELTKAMP TE, 1974, BMJ-BRIT MED J, V1, P131, DOI 10.1136/bmj.1.5899.131
   FRITZE D, 1974, LANCET, V1, P240
   LINDSTROM J, 1976, J SUPRAMOL STR CELL, V4, P389, DOI 10.1002/jss.400040310
   LINDSTROM JM, 1976, ANN NY ACAD SCI, V274, P254, DOI 10.1111/j.1749-6632.1976.tb47691.x
   LINDSTROM JM, 1976, NEUROLOGY, V26, P1054, DOI 10.1212/WNL.26.11.1054
   PATRICK J, 1973, SCIENCE, V180, P871, DOI 10.1126/science.180.4088.871
   PATRICK J, 1973, P NATL ACAD SCI USA, V70, P3334, DOI 10.1073/pnas.70.12.3334
   Penn A S, 1977, Adv Neurol, V17, P41
   PINCHING AJ, 1976, LANCET, V2, P1373
   PIRSKANEN R, 1972, ANN CLIN RES, V4, P304
   RICHMAN DP, 1976, NEW ENGL J MED, V294, P694, DOI 10.1056/NEJM197603252941304
   RICHMAN DP, 1976, NEW ENGL J MED, V295, P226
   SEYBOLD ME, 1978, BRIT MED J, V2, P1051, DOI 10.1136/bmj.2.6144.1051
   SHEREMATA W, 1976, J NEUROPATH EXP NEUR, V35, P327, DOI 10.1097/00005072-197605000-00062
   TOYKA KV, 1975, SCIENCE, V190, P397, DOI 10.1126/science.1179220
   1976, NIAID MANUAL TISSUE
NR 23
TC 54
Z9 54
U1 0
U2 1
PU LIPPINCOTT-RAVEN PUBL
PI PHILADELPHIA
PA 227 EAST WASHINGTON SQ, PHILADELPHIA, PA 19106
SN 0028-3878
J9 NEUROLOGY
JI Neurology
PY 1979
VL 29
IS 3
BP 291
EP 296
DI 10.1212/WNL.29.3.291
PG 6
WC Clinical Neurology
WE Science Citation Index Expanded (SCI-EXPANDED)
SC Neurosciences & Neurology
GA GM192
UT WOS:A1979GM19200003
PM 571972
DA 2022-10-25
ER

PT J
AU SETO, M
   MOTOMURA, M
   TAKEO, G
   YOSHIMURA, T
   TSUJIHATA, M
   NAGATAKI, S
AF SETO, M
   MOTOMURA, M
   TAKEO, G
   YOSHIMURA, T
   TSUJIHATA, M
   NAGATAKI, S
TI TREATMENT OF MYASTHENIA-GRAVIS - A COMPARISON OF THE NATURAL COURSE AND
   CURRENT THERAPIES
SO TOHOKU JOURNAL OF EXPERIMENTAL MEDICINE
LA English
DT Article
DE MYASTHENIA GRAVIS; PROGNOSIS; ANTI-ACHR ANTIBODIES; THYMECTOMY;
   PREDNISOLONE
ID ACETYLCHOLINE-RECEPTOR ANTIBODIES; THYMECTOMY; PREDNISONE
AB Ninety-five patients with generalized myasthenia gravis were followed for 10 years to evaluate the long term effects of prednisolone, thymectomy, or both, and they were compared with a group only with anticholinesterase treatment. Only 15.0% of the patients with anticholinesterase alone had showed improvement 10 years after the onset, but more than 60% of those treated with prednisolone, thymectomy, or both showed improvement. Especially thymectomy induced complete remissions at 10 years after surgery in more than 20% of the patients. There was no difference between the histology of the thymi and clinical severity, or anti-acetylcholine receptor (AChR) antibody titer. In patients who showed improvement classified ''good'' of higher 10 years after thymectomy with or without prednisolone, anti-AChR antibody titers swiftly decreased to 37.8% of the value before surgery, and remained low thereafter. This result suggests that the marked decrease in anti-AChR antibody titers within 1 month after thymectomy is a favorable prognostic sign in myasthenia gravis patients who have undergone thymectomy.
C1 NAGASAKI UNIV, SCH MED, DEPT INTERNAL MED 1, 1-7-1 SAKAMOTO MACHI, NAGASAKI 852, JAPAN.
   NAGASAKI UNIV, SCH ALLIED MED SCI, NAGASAKI 852, JAPAN.
OI nagataki, shigenobu/0000-0002-9974-3554
CR Blalock A, 1939, ANN SURG, V110, P544, DOI 10.1097/00000658-193910000-00005
   BOLOOKI H, 1978, J THORAC CARDIOV SUR, V75, P754
   GENKINS G, 1975, AM J MED, V58, P517, DOI 10.1016/0002-9343(75)90125-4
   JOHNS TR, 1987, ANN NY ACAD SCI, V505, P568
   LINDSTROM JM, 1976, NEUROLOGY, V26, P1054, DOI 10.1212/WNL.26.11.1054
   MANN JD, 1976, NEUROLOGY, V26, P729, DOI 10.1212/WNL.26.8.729
   MASAOKA A, 1981, ANN NY ACAD SCI, V377, P755, DOI 10.1111/j.1749-6632.1981.tb33773.x
   MULDER DG, 1989, ANN THORAC SURG, V48, P551, DOI 10.1016/S0003-4975(10)66861-0
   NEWSOMDAVIS J, 1978, NEUROLOGY, V28, P266, DOI 10.1212/WNL.28.3.266
   OLANOW CW, 1982, ANN SURG, V196, P113, DOI 10.1097/00000658-198208000-00001
   OOSTERHUIS HJGH, 1983, J NEUROL SCI, V58, P371, DOI 10.1016/0022-510X(83)90096-5
   OOSTERHUIS HJGH, 1985, J NEUROL SCI, V69, P335, DOI 10.1016/0022-510X(85)90144-3
   ROWLAND LP, 1980, J NEUROL NEUROSUR PS, V43, P644, DOI 10.1136/jnnp.43.7.644
   ROWLAND LP, 1987, ANN NY ACAD SCI, V505, P566
   RUBIN JW, 1981, J THORAC CARDIOV SUR, V82, P720
   SEYBOLD ME, 1974, NEW ENGL J MED, V290, P81, DOI 10.1056/NEJM197401102900204
   SEYBOLD ME, 1978, BRIT MED J, V2, P1051, DOI 10.1136/bmj.2.6144.1051
   SPATH G, 1987, THORAC CARDIOV SURG, V35, P283, DOI 10.1055/s-2007-1020248
   VINCENT A, 1983, NEUROLOGY, V33, P1276, DOI 10.1212/WNL.33.10.1276
   VONREIS G, 1966, ANN NY ACAD SCI, V135, P409
   Walker N, 1934, LANCET, V2, P1191
   WARMOLTS JR, 1970, LANCET, V2, P1198
NR 22
TC 9
Z9 10
U1 0
U2 1
PU TOHOKU UNIV MEDICAL PRESS
PI SENDAI
PA 2-1, SEIRYO-MACHI, AOBA-KU, SENDAI, MIYAGI 980-8575, JAPAN
SN 0040-8727
EI 1349-3329
J9 TOHOKU J EXP MED
JI Tohoku J. Exp. Med.
PD JAN
PY 1993
VL 169
IS 1
BP 77
EP 86
DI 10.1620/tjem.169.77
PG 10
WC Medicine, General & Internal; Medicine, Research & Experimental
WE Science Citation Index Expanded (SCI-EXPANDED)
SC General & Internal Medicine; Research & Experimental Medicine
GA LP586
UT WOS:A1993LP58600008
PM 8211972
OA Bronze
DA 2022-10-25
ER

PT J
AU Mohabeer, AJ
   Kaplan, PJ
   Southern, PM
   Gander, RM
AF Mohabeer, AJ
   Kaplan, PJ
   Southern, PM
   Gander, RM
TI Algaemia due to Prototheca wickerhamii in a patient with myasthenia
   gravis
SO JOURNAL OF CLINICAL MICROBIOLOGY
LA English
DT Article
ID AMBULATORY PERITONEAL-DIALYSIS; CUTANEOUS PROTOTHECOSIS; AIDS
AB Prototheca wickerhamii is a rare cause of systemic infection in humans. While some cases occur in previously healthy individuals, others are associated with a variety of preexisting diseases. Here we present, for the first time, a case of P. wickerhamii algaemia in a patient with myasthenia gravis. The patient was successfully treated with amphotericin B.
C1 UNIV TEXAS,SW MED CTR DALLAS,DEPT PATHOL,DALLAS,TX 75235.
   UNIV TEXAS,SW MED CTR DALLAS,DEPT INFECT DIS,DALLAS,TX 75235.
CR BOYD AS, 1995, J AM ACAD DERMATOL, V32, P758, DOI 10.1016/0190-9622(95)91456-0
   CHAN JC, 1990, REV INFECT DIS, V12, P802
   DAVIES R. R., 1964, TRANS ROY SOC TROP MED HYG, V58, P448, DOI 10.1016/0035-9203(64)90094-X
   DAVIES RR, 1967, ANN TROP MED PARASIT, V61, P112, DOI 10.1080/00034983.1967.11686466
   GIBB AP, 1991, J INFECTION, V22, P183, DOI 10.1016/0163-4453(91)91679-R
   GOLDSTEIN GD, 1986, INT J DERMATOL, V25, P54, DOI 10.1111/j.1365-4362.1986.tb03405.x
   HENEY C, 1991, J INFECT DIS, V163, P930, DOI 10.1093/infdis/163.4.930
   IACOVIELLO VR, 1992, CLIN INFECT DIS, V15, P959, DOI 10.1093/clind/15.6.959
   KAMINSKI ZC, 1992, CLIN INFECT DIS, V15, P704, DOI 10.1093/clind/15.4.704
   Kunova A, 1996, J CHEMOTHERAPY, V8, P166, DOI 10.1179/joc.1996.8.2.166
   Kwok Nu, 1996, Clinical Microbiology Newsletter, V18, P183, DOI 10.1016/0196-4399(96)84101-8
   LAENG RH, 1994, AM J SURG PATHOL, V18, P1261, DOI 10.1097/00000478-199412000-00010
   LARONE DH, 1995, MED IMPORTANT FUNGI, P86
   MATSUDA T, 1992, EUR J EPIDEMIOL, V8, P397, DOI 10.1007/BF00158575
   MCGINNIS MR, 1992, CLIN MICROBIOLOGY PR
   OCONNOR JP, 1986, AM J KIDNEY DIS, V8, P122, DOI 10.1016/S0272-6386(86)80123-8
   PHAIR JP, 1981, J INFECT DIS, V144, P72, DOI 10.1093/infdis/144.1.72
   PORE RS, 1983, MYCOPATHOLOGIA, V81, P49, DOI 10.1007/BF00443909
   RIPPON JH, 1988, MED MYCOL, P723
   SANDS M, 1991, REV INFECT DIS, V13, P376
   SONCK C E, 1971, Mykosen, V14, P475
   VENEZIO FR, 1982, AM J CLIN PATHOL, V77, P485, DOI 10.1093/ajcp/77.4.485
   Warren Nancy G., 1995, P723
   WOOLRICH A, 1994, J AM ACAD DERMATOL, V31, P920, DOI 10.1016/S0190-9622(94)70260-8
NR 25
TC 30
Z9 30
U1 0
U2 0
PU AMER SOC MICROBIOLOGY
PI WASHINGTON
PA 1325 MASSACHUSETTS AVENUE, NW, WASHINGTON, DC 20005-4171
SN 0095-1137
J9 J CLIN MICROBIOL
JI J. Clin. Microbiol.
PD DEC
PY 1997
VL 35
IS 12
BP 3305
EP 3307
DI 10.1128/JCM.35.12.3305-3307.1997
PG 3
WC Microbiology
WE Science Citation Index Expanded (SCI-EXPANDED)
SC Microbiology
GA YG967
UT WOS:A1997YG96700056
PM 9399541
OA Green Published
DA 2022-10-25
ER

PT J
AU DALAKAS, MC
AF DALAKAS, MC
TI THE ROLE OF THYMOSIN-BETA-4 AND INTERDIGITATING CELLS IN THE THYMIC
   INVOLVEMENT OF MYASTHENIA-GRAVIS
SO ANNALS OF THE NEW YORK ACADEMY OF SCIENCES
LA English
DT Article
RP DALAKAS, MC (corresponding author), NINCDS, BLDG 10, ROOM 5N226, BETHESDA, MD 20892 USA.
CR DALAKAS MC, 1981, ANN NY ACAD SCI, V377, P477, DOI 10.1111/j.1749-6632.1981.tb33754.x
   DALAKAS MC, 1986, ANN NEUROL, V19, P349, DOI 10.1002/ana.410190407
   DALAKAS MC, 1981, J NEUROL SCI, V50, P239, DOI 10.1016/0022-510X(81)90170-2
   DALAKAS MC, 1983, NEUROLOGY, V33, P144, DOI 10.1212/WNL.33.2.144
   DALAKAS MC, 1984, THYMIC HORMONES LYMP, P111
   JANOSSY G, 1980, NATURE, V288, P81, DOI 10.1038/288081a0
   KAISERLING E, 1974, CELL TISSUE RES, V155, P47
   LOW TLK, 1981, P NATL ACAD SCI-BIOL, V78, P1162, DOI 10.1073/pnas.78.2.1162
   NAYLOR PH, 1984, IMMUNOPHARMACOLOGY, V7, P9, DOI 10.1016/0162-3109(84)90003-1
   THOMAS JA, 1982, J NEUROIMMUNOL, V3, P319, DOI 10.1016/0165-5728(82)90035-2
NR 11
TC 0
Z9 0
U1 0
U2 0
PU WILEY
PI HOBOKEN
PA 111 RIVER ST, HOBOKEN 07030-5774, NJ USA
SN 0077-8923
J9 ANN NY ACAD SCI
JI Ann.NY Acad.Sci.
PD AUG 29
PY 1987
VL 505
BP 809
EP 812
DI 10.1111/j.1749-6632.1987.tb51377.x
PG 4
WC Multidisciplinary Sciences
WE Science Citation Index Expanded (SCI-EXPANDED)
SC Science & Technology - Other Topics
GA R6891
UT WOS:A1987R689100100
DA 2022-10-25
ER

PT J
AU NAMBA, T
   SHAPIRO, MS
AF NAMBA, T
   SHAPIRO, MS
TI CORTICOTROPIN THERAPY IN PATIENTS WITH MYASTHENIA-GRAVIS - STEROID
   METABOLISM, AND HISTOLOGY OF SKELETAL-MUSCLE AND THYMUS
SO JOURNAL OF THE NEUROLOGICAL SCIENCES
LA English
DT Article
CR CAPE CA, 1969, J NEUROL NEUROSUR PS, V32, P290, DOI 10.1136/jnnp.32.4.290
   DALE SL, 1967, PRINCIPLES STEROID A
   DITTLER EL, 1952, NEW YORK STATE J MED, V52, P1565
   DREKTER IJ, 1952, J CLIN ENDOCR METAB, V12, P55, DOI 10.1210/jcem-12-1-55
   FORSHAM PH, 1948, J CLIN ENDOCRINOL, V8, P15, DOI 10.1210/jcem-8-1-15
   FRASER D, 1958, MYASTHENIA GRAVIS, P192
   GANDIGLI.G, 1968, EUR NEUROL, V1, P2, DOI 10.1159/000113605
   GRASHCHENKOV N, 1966, ANN NY ACAD SCI, V135, P398, DOI 10.1111/j.1749-6632.1966.tb45486.x
   GROB D, 1966, J AMER MED ASSOC, V198, P703, DOI 10.1001/jama.198.7.703
   GROB D, 1952, B JOHNS HOPKINS HOSP, V91, P124
   HELLMAN L, 1949, FED PROC, V8, P72
   HRAZDIRA C L, 1963, Cesk Neurol, V26, P141
   JANCHES M, 1965, J CLIN ENDOCR METAB, V25, P17, DOI 10.1210/jcem-25-1-17
   KANE C A, 1950, N Engl J Med, V243, P939, DOI 10.1056/NEJM195012142432401
   KIMURA T, 1966, J CLIN ENDOCR METAB, V26, P1093, DOI 10.1210/jcem-26-10-1093
   KLEIN JJ, 1964, NEW ENGL J MED, V271, P177, DOI 10.1056/NEJM196407232710403
   LAMARINEDEASS.J, 1960, ARCH NEURO PSIQUIAT, V18, P359
   MASON HL, 1948, J CLIN ENDOCRINOL, V8, P1
   MENDELOW H, 1958, MYASTHENIA GRAVIS, P10
   NAMBA T, 1972, ARCH NEUROL-CHICAGO, V26, P144, DOI 10.1001/archneur.1972.00490080062006
   Namba T, 1970, Trans Am Neurol Assoc, V95, P295
   NAMBA T, 1967, J LAB CLIN MED, V70, P258
   NAMBA T, 1969, NEUROLOGY, V19, P173, DOI 10.1212/WNL.19.2.173
   NAMBA T, 1971, NEUROLOGY, V21, P1008, DOI 10.1212/WNL.21.10.1008
   OSSERMAN KE, 1966, J AM MED ASS, V198, P123
   RITTER JA, 1950, AM J MED SCI, V220, P66
   SCHRIRE I, 1959, Q J MED, V28, P59
   SOFF ER LJ, 1948, J MT SINAI HOSP, V15, P73
   SOFFER LJ, 1950, 1 P CLIN ACTH C PHIL, P585
   SPRAGUE RG, 1950, ARCH INTERN MED, V85, P199, DOI 10.1001/archinte.1950.00230080003001
   TAKEBE K, 1968, J CLIN ENDOCR METAB, V28, P924, DOI 10.1210/jcem-28-6-924
   VONREIS G, 1966, ANN NY ACAD SCI, V135, P409
NR 32
TC 2
Z9 2
U1 0
U2 0
PU ELSEVIER SCIENCE BV
PI AMSTERDAM
PA PO BOX 211, 1000 AE AMSTERDAM, NETHERLANDS
SN 0022-510X
J9 J NEUROL SCI
JI J. Neurol. Sci.
PY 1972
VL 16
IS 2
BP 165
EP &
DI 10.1016/0022-510X(72)90085-8
PG 0
WC Clinical Neurology; Neurosciences
WE Science Citation Index Expanded (SCI-EXPANDED)
SC Neurosciences & Neurology
GA M7789
UT WOS:A1972M778900004
PM 4338783
DA 2022-10-25
ER

PT J
AU Muppidi, S
   Utsugisawa, K
   Benatar, M
   Murai, H
   Barohn, RJ
   Illa, I
   Jacob, S
   Vissing, J
   Burns, TM
   Kissel, JT
   Nowak, RJ
   Andersen, H
   Casasnovas, C
   de Bleecker, JL
   Vu, TH
   Mantegazza, R
   O'Brien, FL
   Wang, JJ
   Fujita, KP
   Howard, JF
   Kaya, A
   Khursigara, G
   Armstrong, R
   Diab, D
   Capocelli, K
   Lane, C
   Sanders, V
   Gandolfo, R
AF Muppidi, Srikanth
   Utsugisawa, Kimiaki
   Benatar, Michael
   Murai, Hiroyuki
   Barohn, Richard J.
   Illa, Isabel
   Jacob, Saiju
   Vissing, John
   Burns, Ted M.
   Kissel, John T.
   Nowak, Richard J.
   Andersen, Henning
   Casasnovas, Carlos
   de Bleecker, Jan L.
   Vu, Tuan H.
   Mantegazza, Renato
   O'Brien, Fanny L.
   Wang, Jing Jing
   Fujita, Kenji P.
   Howard, James F., Jr.
   Kaya, Angela
   Khursigara, Gus
   Armstrong, Roisin
   Diab, Diaa
   Capocelli, Kelley
   Lane, Cindy
   Sanders, Vicky
   Gandolfo, Ruth
CA REGAIN Study Grp
TI Long-term safety and efficacy of eculizumab in generalized myasthenia
   gravis
SO MUSCLE & NERVE
LA English
DT Article
DE eculizumab; MG-ADL; MGC; MG-QOL15; myasthenia gravis; QMG
ID COMPLEMENT INHIBITOR ECULIZUMAB; ACETYLCHOLINE-RECEPTOR; DOUBLE-BLIND;
   ANTIBODY; THERAPY
AB Introduction: Eculizumab is effective and well tolerated in patients with antiacetylcholine receptor antibody-positive refractory generalized myasthenia gravis (gMG; REGAIN; NCT01997229). We report an interim analysis of an open-label extension of REGAIN, evaluating eculizumab's long-term safety and efficacy. Methods: Eculizumab (1,200 mg every 2 weeks for 22.7 months [median]) was administered to 117 patients. Results: The safety profile of eculizumab was consistent with REGAIN; no cases of meningococcal infection were reported during the interim analysis period. Myasthenia gravis exacerbation rate was reduced by 75% from the year before REGAIN (P < 0.0001). Improvements with eculizumab in activities of daily living, muscle strength, functional ability, and quality of life in REGAIN were maintained through 3 years; 56% of patients achieved minimal manifestations or pharmacological remission. Patients who had received placebo during REGAIN experienced rapid and sustained improvements during open-label eculizumab (P < 0.0001). Discussion: These findings provide evidence for the long-term safety and sustained efficacy of eculizumab for refractory gMG. Muscle Nerve 2019
C1 [Muppidi, Srikanth] Stanford Univ, Sch Med, Dept Neurol & Neurosci, Stanford, CA 94305 USA.
   [Utsugisawa, Kimiaki] Hanamaki Gen Hosp, Dept Neurol, Hanamaki, Japan.
   [Benatar, Michael] Univ Miami, Miller Sch Med, Dept Neurol, Miami, FL 33136 USA.
   [Murai, Hiroyuki] Int Univ Hlth & Welf, Dept Neurol, Narita, Japan.
   [Barohn, Richard J.] Univ Kansas, Med Ctr, Dept Neurol, Kansas City, KS 66103 USA.
   [Illa, Isabel] Autonomous Univ Barcelona, Hosp St Pau, Dept Neurol, Barcelona, Spain.
   [Illa, Isabel; Casasnovas, Carlos] CIBERER, Barcelona, Spain.
   [Jacob, Saiju] Univ Hosp Birmingham, Queen Elizabeth Neurosci Ctr, Birmingham, W Midlands, England.
   [Jacob, Saiju] Univ Hosp Birmingham, Wellcome Trust Clin Res Facil, Birmingham, W Midlands, England.
   [Vissing, John] Univ Copenhagen, Dept Neurol, Rigshosp, Copenhagen, Denmark.
   [Burns, Ted M.] Univ Virginia Hlth Syst, Dept Neurol, Charlottesville, VA USA.
   [Kissel, John T.] Ohio State Univ, Dept Neurol, Columbus, OH 43210 USA.
   [Nowak, Richard J.] Yale Univ, Dept Neurol, Yale Sch Med, New Haven, CT USA.
   [Andersen, Henning] Aarhus Univ Hosp, Dept Neurol, Aarhus, Denmark.
   [Casasnovas, Carlos] Bellvitge Univ Hosp, Dept Neurol, Barcelona, Spain.
   [de Bleecker, Jan L.] Ghent Univ Hosp, Neuromuscular Reference Ctr, Ghent, Belgium.
   [Vu, Tuan H.] Univ S Florida, Dept Neurol, Tampa, FL USA.
   [Mantegazza, Renato] Fdn Carlo Besta Neurol Inst, IRCSS, Milan, Italy.
   [O'Brien, Fanny L.; Wang, Jing Jing; Fujita, Kenji P.; Kaya, Angela; Khursigara, Gus; Armstrong, Roisin; Diab, Diaa; Capocelli, Kelley; Lane, Cindy] Alexion Pharmaceut, Boston, MA USA.
   [Howard, James F., Jr.] Univ N Carolina, Dept Neurol, Chapel Hill, NC 27515 USA.
   [Sanders, Vicky; Gandolfo, Ruth] Oxford PharmaGenesis, Oxford, England.
RP Muppidi, S (corresponding author), Stanford Neurosci Hlth Ctr, Dept Neurol & Neurol Sci, Palo Alto, CA 94304 USA.
EM muppidis@stanford.edu
RI Mantegazza, Renato/AAB-7569-2019; ÖZTÜRK, Seda/AAR-5987-2020;
   Campanella, Angela/AAP-4204-2021; Lopergolo, Diego/AAG-7529-2022;
   Özçelik, Pınar/AAE-6321-2021; Vohanka, Stanislav/ABF-9821-2020; bonanno,
   silvia/J-8738-2018; Benatar, Michael/AAF-6605-2019; Van Damme,
   Philip/A-6464-2009; Lopergolo, Diego/AFL-7584-2022; De Bleecker,
   Jan/B-7785-2013; Antozzi, Carlo/AAB-8787-2019; ILLA,
   Isabel/AAD-1816-2019; Vecsei, Laszlo/B-2066-2010; Iorio,
   Raffaele/E-1236-2014; Hong, Yoon-Ho/AAP-1225-2020; Bednarik,
   Josef/H-1733-2014
OI Mantegazza, Renato/0000-0002-9810-5737; ÖZTÜRK,
   Seda/0000-0003-2686-2007; Campanella, Angela/0000-0001-8578-0920;
   Lopergolo, Diego/0000-0003-2256-0482; Vohanka,
   Stanislav/0000-0002-2229-624X; bonanno, silvia/0000-0002-8823-6821;
   Benatar, Michael/0000-0003-4241-5135; Van Damme,
   Philip/0000-0002-4010-2357; Lopergolo, Diego/0000-0003-2256-0482;
   Antozzi, Carlo/0000-0001-9270-5224; Gutmann, Laurie/0000-0003-3926-4209;
   Onesti, Emanuela/0000-0003-4041-2248; Statland,
   Jeffrey/0000-0003-0790-5315; Jacob, Saiju/0000-0003-0037-454X;
   Fernandez-Fournier Fernandez, Mireya/0000-0002-4885-0181; van der Kooi,
   Anneke/0000-0002-5261-5512; Mathew, Veena/0000-0003-3163-1705; ANTONINI,
   Giovanni/0000-0002-7519-7739; Cavus, Hakan/0000-0001-8947-172X; Gamez,
   Josep/0000-0003-3127-7486; Vecsei, Laszlo/0000-0001-8037-3672; Kohlrus,
   Stephanie/0000-0002-3135-9572; Trivedi, Jaya/0000-0001-6112-2325;
   Swenson, Andrea/0000-0003-1547-7699; Iorio,
   Raffaele/0000-0002-6270-0956; ozcelik, pinar/0000-0003-1978-1874;
   Andersen, Henning/0000-0002-9082-2694; Velez Santamaria,
   Valentina/0000-0001-7782-2473; Hong, Yoon-Ho/0000-0002-3325-6358;
   Inghilleri, Maurizio/0000-0001-5365-3417; Bednarik,
   Josef/0000-0001-7420-2383
FU Alexion Pharmaceuticals; NATIONAL CENTER FOR ADVANCING TRANSLATIONAL
   SCIENCES [UL1TR001863] Funding Source: NIH RePORTER
FX This work was funded by Alexion Pharmaceuticals
CR Barohn RJ, 1998, ANN NY ACAD SCI, V841, P769, DOI 10.1111/j.1749-6632.1998.tb11015.x
   BIESECKER G, 1989, J IMMUNOL, V142, P2654
   Burns TM, 2010, NEUROLOGY, V74, P1434, DOI 10.1212/WNL.0b013e3181dc1b1e
   Burns TM, 2010, MUSCLE NERVE, V41, P219, DOI 10.1002/mus.21609
   Buzzard KA, 2015, MUSCLE NERVE, V52, P204, DOI 10.1002/mus.24536
   CHRISTADOSS P, 1988, J IMMUNOL, V140, P2589
   Conti-Fine BM, 2006, J CLIN INVEST, V116, P2843, DOI 10.1172/JCI29894
   CONTITRONCONI B, 1981, BIOCHEMISTRY-US, V20, P2181, DOI 10.1021/bi00511a017
   Engel-Nitz NM, 2018, MUSCLE NERVE, V58, P99, DOI 10.1002/mus.26114
   FUMAGALLI G, 1982, J NEUROPATH EXP NEUR, V41, P567, DOI 10.1097/00005072-198211000-00001
   Gajdos P, 2005, ARCH NEUROL-CHICAGO, V62, P1689, DOI 10.1001/archneur.62.11.1689
   Hillmen P, 2006, NEW ENGL J MED, V355, P1233, DOI 10.1056/NEJMoa061648
   Howard JF, 2018, ANN NY ACAD SCI, V1412, P113, DOI 10.1111/nyas.13522
   Howard JF, 2017, LANCET NEUROL, V16, P976, DOI 10.1016/S1474-4422(17)30369-1
   Huda R, 2013, J AUTOIMMUN, V42, P94, DOI 10.1016/j.jaut.2013.01.003
   Jani-Aesadi A, 2007, J NEUROL SCI, V261, P127, DOI 10.1016/j.jns.2007.04.045
   Jaretzki A, 2000, NEUROLOGY, V55, P16, DOI 10.1212/WNL.55.1.16
   Karachunski PI, 2000, J IMMUNOL, V164, P5236, DOI 10.4049/jimmunol.164.10.5236
   Katzberg HD, 2014, MUSCLE NERVE, V49, P661, DOI 10.1002/mus.23988
   Kusner LL, 2014, MUSCLE NERVE, V49, P749, DOI 10.1002/mus.24057
   LINDSTROM JM, 1976, NEUROLOGY, V26, P1054, DOI 10.1212/WNL.26.11.1054
   MANTEGAZZA R, 1988, ITAL J NEUROL SCI, V9, P141, DOI 10.1007/BF02337460
   McNamara LA, 2017, AM J TRANSPLANT, V17, P2481, DOI 10.1111/ajt.14426
   Muppidi S, 2012, ANN NY ACAD SCI, V1274, P114, DOI 10.1111/j.1749-6632.2012.06817.x
   Muppidi S, 2011, MUSCLE NERVE, V44, P727, DOI 10.1002/mus.22140
   OH SJ, 1992, MUSCLE NERVE, V15, P720, DOI 10.1002/mus.880150616
   Piddlesden SJ, 1996, J NEUROIMMUNOL, V71, P173, DOI 10.1016/S0165-5728(96)00144-0
   Rother RP, 2007, NAT BIOTECHNOL, V25, P1256, DOI 10.1038/nbt1344
   Sanders DB, 2016, NEUROLOGY, V87, P419, DOI 10.1212/WNL.0000000000002790
   Silvestri Nicholas J, 2014, J Clin Neuromuscul Dis, V15, P167, DOI 10.1097/CND.0000000000000034
   SOMNIER FE, 1993, J NEUROL NEUROSUR PS, V56, P496, DOI 10.1136/jnnp.56.5.496
   Suh Joome, 2013, Yale Journal of Biology and Medicine, V86, P255
   VINCENT A, 1985, J NEUROL NEUROSUR PS, V48, P1246, DOI 10.1136/jnnp.48.12.1246
   Vincent A, 2003, ANN NY ACAD SCI, V998, P324, DOI 10.1196/annals.1254.036
   Wolfe GI, 1999, NEUROLOGY, V52, P1487, DOI 10.1212/WNL.52.7.1487
   Zhou YF, 2007, J IMMUNOL, V179, P8562, DOI 10.4049/jimmunol.179.12.8562
   Zuber J, 2012, AM J TRANSPLANT, V12, P3337, DOI 10.1111/j.1600-6143.2012.04252.x
   Zuber J, 2012, NAT REV NEPHROL, V8, P643, DOI 10.1038/nrneph.2012.214
NR 38
TC 93
Z9 96
U1 3
U2 9
PU WILEY
PI HOBOKEN
PA 111 RIVER ST, HOBOKEN 07030-5774, NJ USA
SN 0148-639X
EI 1097-4598
J9 MUSCLE NERVE
JI Muscle Nerve
PD JUL
PY 2019
VL 60
IS 1
BP 14
EP 24
DI 10.1002/mus.26447
PG 11
WC Clinical Neurology; Neurosciences
WE Science Citation Index Expanded (SCI-EXPANDED)
SC Neurosciences & Neurology
GA ID6ZX
UT WOS:000471831900011
PM 30767274
OA Green Published, hybrid
HC Y
HP N
DA 2022-10-25
ER

PT J
AU Yin, WF
   Ouyang, S
   Luo, ZH
   Zeng, QM
   Hu, B
   Xu, LQ
   Li, Y
   Xiao, B
   Yang, H
AF Yin, Weifan
   Ouyang, Song
   Luo, Zhaohui
   Zeng, Qiuming
   Hu, Bo
   Xu, Liqun
   Li, Yuan
   Xiao, Bo
   Yang, Huan
TI Immature Exosomes Derived from MicroRNA-146a Overexpressing Dendritic
   Cells Act as Antigen-Specific Therapy for Myasthenia Gravis
SO INFLAMMATION
LA English
DT Article
DE exosomes; dendritic cell; microRNA; myasthenia gravis; therapy
ID INDUCTION; TOLERANCE; RESPONSES; SURVIVAL; MODELS
AB Myasthenia gravis (MG) is a neurological autoimmune disease characterized by fluctuating weakness of certain voluntary muscles. Current treatments for MG are largely directed at suppressing the whole immune system by using immunosuppressants or glucocorticoids and often cause several side effects. The ideal therapeutic methods for MG should suppress aberrant immunoactivation specifically, while retaining normal function of the immune system. In this study, we first produced exosomes from microRNA-146a overexpressing dendritic cells (DCs). Then, we observed suppressive effects of those exosomes in experimental autoimmune myasthenia gravis (EAMG) mice. Results showed that exosomes from microRNA-146a overexpressing DCs expressed decreased levels of CD80 and CD86. In experimental autoimmune MG, exosomes from microRNA-146a overexpressing DCs suppressed ongoing clinical MG in mice and altered T helper cell profiles from Th1/Th17 to Th2/Treg both in serum and spleen, and the therapeutic effects of those exosomes were antigen-specific and partly dose dependent. All the findings provide experimental basis for antigen-specific therapy of MG.
C1 [Yin, Weifan] Cent S Univ, Xiangya Hosp 2, Dept Neurol, Changsha, Hunan, Peoples R China.
   [Ouyang, Song; Li, Yuan] First Hosp Changsha City, Dept Neurol, Changsha, Hunan, Peoples R China.
   [Luo, Zhaohui; Zeng, Qiuming; Hu, Bo; Xu, Liqun; Xiao, Bo; Yang, Huan] Cent S Univ, Dept Neurol, Xiangya Hosp, Changsha, Hunan, Peoples R China.
RP Yang, H (corresponding author), Cent S Univ, Dept Neurol, Xiangya Hosp, Changsha, Hunan, Peoples R China.
EM 258022567@qq.com
FU National Nature Science Foundation of China [81571173, 81601048]
FX This work was supported by the National Nature Science Foundation of
   China (No. 81571173 and No. 81601048).
CR Banchereau J, 1998, NATURE, V392, P245, DOI 10.1038/32588
   Bodey B, 2000, ANTICANCER RES, V20, P2665
   Bu N, 2015, J NEUROIMMUNOL, V285, P71, DOI 10.1016/j.jneuroim.2015.04.009
   Chen T, 2011, FEBS LETT, V585, P567, DOI 10.1016/j.febslet.2011.01.010
   Christadoss P, 2000, CLIN IMMUNOL, V94, P75, DOI 10.1006/clim.1999.4807
   CHRISTADOSS P, 1985, J NEUROIMMUNOL, V8, P29, DOI 10.1016/S0165-5728(85)80045-X
   Chung CYJ, 2013, CLIN DEV IMMUNOL, DOI 10.1155/2013/972865
   Doffek K, 2011, MOL IMMUNOL, V48, P1771, DOI 10.1016/j.molimm.2011.04.021
   DRACHMAN DB, 1994, NEW ENGL J MED, V330, P1797, DOI 10.1056/NEJM199406233302507
   Du J, 2012, MED ONCOL, V29, P2814, DOI 10.1007/s12032-012-0175-2
   Fukaya T, 2012, MOL CELL, V48, P825, DOI 10.1016/j.molcel.2012.09.024
   Hall BM, 2015, CLIN J AM SOC NEPHRO, V10, P2050, DOI 10.2215/CJN.06620714
   Imai T, 2015, MUSCLE NERVE, V51, P692, DOI 10.1002/mus.24438
   Karrich JJ, 2013, BLOOD, V122, P3001, DOI 10.1182/blood-2012-12-475087
   Kim SH, 2007, J IMMUNOL, V179, P2242, DOI 10.4049/jimmunol.179.4.2242
   Kim SH, 2006, MOL THER, V13, P289, DOI 10.1016/j.ymthe.2005.09.015
   Kim SH, 2005, J IMMUNOL, V174, P6440, DOI 10.4049/jimmunol.174.10.6440
   Li X, 2012, PLOS ONE, V7, DOI 10.1371/journal.pone.0044045
   Li XL, 2016, J NEUROINFLAMM, V13, DOI 10.1186/s12974-016-0475-0
   Luo J, 2014, J IMMUNOL, V193, P5044, DOI 10.4049/jimmunol.1401392
   Manavella PA, 2011, METHODS MOL BIOL, V732, P121, DOI 10.1007/978-1-61779-083-6_9
   Matsue H, 2002, J IMMUNOL, V169, P3555, DOI 10.4049/jimmunol.169.7.3555
   Min WP, 2000, J IMMUNOL, V164, P161, DOI 10.4049/jimmunol.164.1.161
   O'Connell RM, 2010, NAT REV IMMUNOL, V10, P111, DOI 10.1038/nri2708
   Osorio F, 2015, FRONT IMMUNOL, V6, DOI 10.3389/fimmu.2015.00535
   Park H, 2015, J BIOL CHEM, V290, P2831, DOI 10.1074/jbc.M114.591420
   Peche H, 2006, AM J TRANSPLANT, V6, P1541, DOI 10.1111/j.1600-6143.2006.01344.x
   Pitt JM, 2016, J CLIN INVEST, V126, P1224, DOI 10.1172/JCI81137
   Pusic AD, 2014, J NEUROIMMUNOL, V266, P12, DOI 10.1016/j.jneuroim.2013.10.014
   RODGAARD A, 1987, CLIN EXP IMMUNOL, V67, P82
   Rodrigues D. B., 2015, BIOMED RES INT, V2015
   Segura E, 2005, BLOOD CELL MOL DIS, V35, P89, DOI 10.1016/j.bcmd.2005.05.003
   Talaat RM, 2015, CYTOKINE, V72, P146, DOI 10.1016/j.cyto.2014.12.027
   Tan A, 2010, INT J NANOMED, V5, DOI 10.2147/IJN.S13402
   Xiao J, 2012, MOL MED REP, V6, P1035, DOI 10.3892/mmr.2012.1055
   Yang XJ, 2011, J SURG RES, V171, P826, DOI 10.1016/j.jss.2010.05.021
   Yin WF, 2013, INFLAMMATION, V36, P232, DOI 10.1007/s10753-012-9539-1
NR 37
TC 30
Z9 30
U1 2
U2 21
PU SPRINGER/PLENUM PUBLISHERS
PI NEW YORK
PA 233 SPRING ST, NEW YORK, NY 10013 USA
SN 0360-3997
EI 1573-2576
J9 INFLAMMATION
JI Inflammation
PD AUG
PY 2017
VL 40
IS 4
BP 1460
EP 1473
DI 10.1007/s10753-017-0589-2
PG 14
WC Cell Biology; Immunology
WE Science Citation Index Expanded (SCI-EXPANDED)
SC Cell Biology; Immunology
GA EZ4DL
UT WOS:000404661800034
PM 28523463
DA 2022-10-25
ER

PT J
AU Huong, NTC
   Altibi, AMA
   Hoa, NM
   Tuan, LA
   Salman, S
   Morsy, S
   Lien, NTB
   Truong, NT
   Mai, NTH
   Hoa, PTL
   Thang, NB
   Trung, VT
AF Nguyen Thi Cam Huong
   Altibi, Ahmed M. A.
   Nguyen My Hoa
   Le Anh Tuan
   Salman, Samar
   Morsy, Sara
   Nguyen Thi Bich Lien
   Nguyen Thanh Truong
   Nguyen Thi Hoang Mai
   Pham Thi Le Hoa
   Nguyen Ba Thang
   Van The Trung
TI Progressive cutaneous Cryptococcosis complicated with meningitis in a
   myasthenia gravis patient on long-term immunosuppressive therapy - a
   case report
SO BMC INFECTIOUS DISEASES
LA English
DT Article
DE Cryptococcus; Cutaneous Cryptococcosis; Cryptococcus meningitis;
   Myasthenia gravis
ID IMMUNOCOMPETENT PATIENT; NEOFORMANS; DIAGNOSIS; GATTII
AB Background: Cryptococcosis is an opportunistic infection caused by the encapsulated yeast Cryptococcus neoformans and most remarkably manifests in HIV-infected individuals, especially in the settings of very low CD4 count. Development of cryptococcosis in HIV-uninfected individuals is exceedingly rare and usually signifies a marked immunodeficiency. Cryptococcosis in association with myasthenia gravis or thymoma has been previously documented in only very few cases in the literature.
   Case presentation: We reported a complicated case of severe cutaneous cryptococcosis in a 39-year-old Vietnamese male patient with myasthenia gravis on long-term immunosuppressive therapy. The patient presented with a five month history of recurrent and progressive skin lesions that later on progressed into cryptococcal meningitis.
   Conclusion: Through this case, we aimed to emphasize the importance of including cutaneous cryptococcosis in the differential diagnosis of cutaneous lesions in patients on chronic immunosuppressive therapy. The cutaneous manifestations of cryptococcosis can be the first clue for a disseminated disease, which makes early recognition crucial and life-saving.
C1 [Nguyen Thi Cam Huong; Nguyen My Hoa; Le Anh Tuan; Pham Thi Le Hoa] Univ Med & Pharm Ho Chi Minh City, Dept Infect Dis, Ho Chi Minh City, Vietnam.
   [Altibi, Ahmed M. A.] Univ Jordan, Fac Med, Amman, Jordan.
   [Salman, Samar] Tanta Univ Hosp, Dermatol & Venereol Dept, Tanta, Egypt.
   [Morsy, Sara] Tanta Univ, Fac Med, Biochem Dept, Tanta, Egypt.
   [Nguyen Thi Bich Lien] Ho Chi Minh City Hosp Dermatol Venereol, Ho Chi Minh City, Vietnam.
   [Nguyen Thi Cam Huong; Nguyen My Hoa; Le Anh Tuan; Nguyen Thanh Truong; Nguyen Thi Hoang Mai; Pham Thi Le Hoa] Hosp Trop Dis, Ho Chi Minh City, Vietnam.
   [Van The Trung] Univ Med & Pharm Ho Chi Minh City, Dept Dermatol, Ho Chi Minh City, Vietnam.
   [Nguyen Thi Hoang Mai] Univ Oxford, Clin Res Unit, Ho Chi Minh City, Vietnam.
   [Nguyen Ba Thang] Univ Med & Pharm Ho Chi Minh City, Dept Neurol, Ho Chi Minh City, Vietnam.
RP Huong, NTC (corresponding author), Univ Med & Pharm Ho Chi Minh City, Dept Infect Dis, Ho Chi Minh City, Vietnam.; Huong, NTC (corresponding author), Hosp Trop Dis, Ho Chi Minh City, Vietnam.; Trung, VT (corresponding author), Univ Med & Pharm Ho Chi Minh City, Dept Dermatol, Ho Chi Minh City, Vietnam.
EM camhuong37@yahoo.com; vanthetrungdhyd@yahoo.com
RI Morsy, Sara/AAP-5378-2020; Altibi, Ahmed/AAD-1025-2020
OI Morsy, Sara/0000-0002-2477-1139; Altibi, Ahmed/0000-0001-7518-5415
CR Ayudhya DPN, 2004, CLIN PHARMACOKINET, V43, P725, DOI 10.2165/00003088-200443110-00003
   Baddley JW, 2011, CLIN INFECT DIS, V52, pE94, DOI 10.1093/cid/ciq216
   Boulware DR, 2010, J INFECT DIS, V202, P962, DOI 10.1086/655785
   Chowdhary A, 2012, CRIT REV MICROBIOL, V38, P1, DOI 10.3109/1040841X.2011.606426
   Christianson JC, 2003, MED MYCOL, V41, P177, DOI 10.1080/1369378031000137224
   Geerlings SE, 1999, FEMS IMMUNOL MED MIC, V26, P259, DOI 10.1016/S0928-8244(99)00142-X
   Lafleur L, 2004, CUTIS, V74, P165
   Lagrou K, 2005, J INTERN MED, V257, P385, DOI 10.1111/j.1365-2796.2005.01466.x
   Lindsley MD, 2011, CLIN INFECT DIS, V53, P321, DOI 10.1093/cid/cir379
   Lorenzoni PJ, 2011, ARQ NEURO-PSIQUIAT, V69, P410, DOI 10.1590/S0004-282X2011000300031
   Murakami Y, 2016, RESPIROL CASE REP, V4, DOI 10.1002/rcr2.167
   Musubire Abdu K, 2013, J AIDS Clin Res, VSuppl 3
   Narayanan S, 2011, INT J INFECT DIS, V15, pE70, DOI 10.1016/j.ijid.2010.09.006
   Nascimento E, 2014, MYCOSES, V57, P442, DOI 10.1111/myc.12176
   Neuville S, 2003, CLIN INFECT DIS, V36, P337, DOI 10.1086/345956
   Pappas Peter G, 2013, Trans Am Clin Climatol Assoc, V124, P61
   Raberahona M, 2016, RAPID FATAL OUTCOME, V2016
   ROWLAND LP, 1965, NEW ENGL J MED, V273, P620, DOI 10.1056/NEJM196509162731202
   Santiago TMG, 2014, J AM ACAD DERMATOL, V71, P293, DOI 10.1016/j.jaad.2014.03.042
   Schmidt S, 1998, J NEUROL SCI, V157, P201, DOI 10.1016/S0022-510X(98)00085-9
   Shah NB, 2015, MYCOPATHOLOGIA, V179, P275, DOI 10.1007/s11046-014-9847-0
   Yip S. K. H., 1998, Annals Academy of Medicine Singapore, V27, P873
NR 22
TC 4
Z9 4
U1 0
U2 6
PU BMC
PI LONDON
PA CAMPUS, 4 CRINAN ST, LONDON N1 9XW, ENGLAND
SN 1471-2334
J9 BMC INFECT DIS
JI BMC Infect. Dis.
PD APR 26
PY 2017
VL 17
AR 311
DI 10.1186/s12879-017-2415-8
PG 7
WC Infectious Diseases
WE Science Citation Index Expanded (SCI-EXPANDED)
SC Infectious Diseases
GA ET6XF
UT WOS:000400435900004
PM 28446137
OA Green Published, gold
DA 2022-10-25
ER

PT J
AU Mullins, LL
   Carpentier, MY
   Paul, RH
   Sanders, DB
AF Mullins, Larry L.
   Carpentier, Melissa Y.
   Paul, Robert H.
   Sanders, Donald B.
CA Muscle Study Grp
TI Disease-specific measure of quality of life for myasthenia gravis
SO MUSCLE & NERVE
LA English
DT Article
DE quality of life; myasthenia gravis; physical ability
ID VALIDATION; CYCLOSPORINE
AB In 2000 a Task Force of the Myasthenia Gravis Foundation of America recommended development of a quality of life (QOL) measure specific for myasthenia gravis (MG). Extant investigations have relied solely on assessment of physical aspects of daily living in conceptualizing QOL, despite research that emphasizes the importance of including psychological factors. In the present study we developed a QOL questionnaire specific to MG (MG-QOL) that assesses both physical and psychological aspects of function. The MG-QOL questionnaire was administered as a secondary measure of efficacy in a recently completed prospective trial of mycophenolate mofetil involving 80 MG patients. Comparisons indicated that the MG-QOL performed better than a nondisease-specific measure of COL, the SF-36, in demonstrating disease change as assessed by the primary measure, the Quantitative MG score (QMG). The MG-QOL correlated highly with the SF-36, and demonstrated stronger associations with independent physical ability ratings. Results from this study support the use of this new measure of QCL, both clinically and in treatment trials of MG.
C1 [Mullins, Larry L.] Univ Oklahoma, Hlth Sci Ctr, Dept Pediat, Oklahoma City, OK 73190 USA.
   [Carpentier, Melissa Y.] Oklahoma State Univ, Dept Psychol, Stillwater, OK 74078 USA.
   [Paul, Robert H.] Univ Missouri, Dept Psychol, St Louis, MO 63121 USA.
   [Sanders, Donald B.] Duke Univ, Med Ctr, Div Neurol, Durham, NC 27710 USA.
RP Mullins, LL (corresponding author), Univ Oklahoma, Hlth Sci Ctr, Dept Pediat, Oklahoma City, OK 73190 USA.
EM larry.mullins@okstate.edu
FU NATIONAL CENTER FOR RESEARCH RESOURCES [M01RR000044, M01RR000034,
   M01RR001346] Funding Source: NIH RePORTER
CR Barohn RJ, 1998, ANN NY ACAD SCI, V841, P769, DOI 10.1111/j.1749-6632.1998.tb11015.x
   Bedlack RS, 2005, NEUROLOGY, V64, P1968, DOI 10.1212/01.WNL.0000163988.28892.79
   Cella DF, 1996, NEUROLOGY, V47, P129, DOI 10.1212/WNL.47.1.129
   Jaretzki A 3rd, 2000, Ann Thorac Surg, V70, P327
   MICLENZ T, 2006, HEALTH QUAL LIFE OUT, V4, P66
   Muller K., 1989, STAT POWER ANAL BEHA, V31, P499, DOI [10.1080/00401706.1989.10488618, 10.4324/9780203771587]
   *MUSCL STUD GROUP, 2008, NEUROLOGY IN PRESS
   Padua L, 2002, NEUROL SCI, V23, P59, DOI 10.1007/s100720200027
   Padua L, 2001, NEUROL SCI, V22, P363, DOI 10.1007/s100720100066
   Pascuzzi RM, 2002, THER APHER, V6, P57, DOI 10.1046/j.1526-0968.2002.00403.x
   Paul RH, 2000, J NEUROL SCI, V179, P59, DOI 10.1016/S0022-510X(00)00367-1
   Paul RH, 2000, MUSCLE NERVE, V23, P1402, DOI 10.1002/1097-4598(200009)23:9<1402::AID-MUS11>3.0.CO;2-B
   Paul RH, 2001, NEUROSCI BIOBEHAV R, V25, P75, DOI 10.1016/S0149-7634(00)00052-X
   Sanders DB, 2003, ANN NY ACAD SCI, V998, P440, DOI 10.1196/annals.1254.057
   TINDALL RSA, 1992, J AUTOIMMUN, V5, P301, DOI 10.1016/0896-8411(92)90048-U
   TINDALL RSA, 1993, ANN NY ACAD SCI, V681, P539, DOI 10.1111/j.1749-6632.1993.tb22937.x
   Vincent KA, 2007, NEUROLOGY, V68, P1051, DOI 10.1212/01.wnl.0000257819.47628.41
   WARE JE, 1992, MED CARE, V30, P473, DOI 10.1097/00005650-199206000-00002
   Wolfe GI, 1999, NEUROLOGY, V52, P1487, DOI 10.1212/WNL.52.7.1487
NR 19
TC 65
Z9 68
U1 0
U2 7
PU WILEY
PI HOBOKEN
PA 111 RIVER ST, HOBOKEN 07030-5774, NJ USA
SN 0148-639X
EI 1097-4598
J9 MUSCLE NERVE
JI Muscle Nerve
PD AUG
PY 2008
VL 38
IS 2
BP 947
EP 956
DI 10.1002/mus.21016
PG 10
WC Clinical Neurology; Neurosciences
WE Science Citation Index Expanded (SCI-EXPANDED)
SC Neurosciences & Neurology
GA 335JY
UT WOS:000258288100001
PM 18697209
DA 2022-10-25
ER

PT J
AU Gunji, K
   Skolnick, C
   Bednarczuk, T
   Benes, S
   Ackrell, BAC
   Cochran, B
   Kennerdell, JS
   Wall, JR
AF Gunji, K
   Skolnick, C
   Bednarczuk, T
   Benes, S
   Ackrell, BAC
   Cochran, B
   Kennerdell, JS
   Wall, JR
TI Eye muscle antibodies in patients with ocular myasthenia gravis:
   Possible mechanism for eye muscle inflammation in acetylcholine-receptor
   antibody-negative patients
SO CLINICAL IMMUNOLOGY AND IMMUNOPATHOLOGY
LA English
DT Article
DE myasthenia gravis; ocular myasthenia gravis; eye muscle; skeletal
   muscle; immunoblotting; thyroid-associated ophthalmopathy; 64 kDa
   protein; succinate dehydrogenase; calsequestrin
ID THYROID-ASSOCIATED OPHTHALMOPATHY; AUTOANTIBODIES; MEMBRANE;
   AUTOIMMUNITY; SERUM
AB Myasthenia gravis is an organ-specific autoimmune disorder generally thought to be caused by an antibody-mediated attack against the skeletal muscle nicotinic acetylcholine (Ach) receptor (AchR) at the neuromuscular junction. Extraocular muscle weakness and double vision are present in about 90% of patients with myasthenia gravis and are the predominant complaints in about 20% of patients, when the condition is called ocular myasthenia gravis (OMG). While serum antibodies against the AchR are detected in most patients with generalized myasthenia gravis (GMG), they are not found in about one-third of patients with the ocular variety, and epidemiological, clinical, and serological studies suggest that OMG and GMG are two separate diseases. Both forms of myasthenia gravis are sometimes associated with thyroid autoimmunity or thyroid-associated ophthalmopathy (TAO). We have therefore tested the sera of patients with GMG and OMG by Western blotting for antibodies against porcine eye muscle membrane proteins in general, and by enzyme-linked immunosorbent assays (ELISA) specifically for reaction with two skeletal muscle antigens which are prominent marker antigens for TAO, namely, the calcium-binding protein calsequestrin and the so-called "64-kDa protein." The 64-kDa protein has recently been identified as the flavoprotein subunit of mitochondrial succinate dehydrogenase. Patients with ophthalmopathy and myasthenia were excluded. Nine of the patients had associated Graves' hyperthyroidism without evident ophthalmopathy and one had Hashimoto's thyroiditis. Antibodies against porcine eye muscle membrane antigens of M-r 15-110 kDa were detected in patients with GMG or OMG, one or-more antibodies being detected in 100% of patients with GMG and in 88% of those with OMG. The most frequently found antibodies were those targeting eye muscle membrane proteins of 15, 67, and 110 kDa. Antibodies reactive with purified calsequestrin (63 kDa) were detected in 21% of patients with OMG but in no patient with GMG. Antibodies recognizing purified succinate dehydrogenase (67 kDa) were found in 42% of patients with OMG, in 100% (5 of 5) of patients with GMG, and in 48% of all patients with myasthenia gravis not associated with Graves' hyperthyroidism. There was no close correlation between any eye muscle-reactive antibody and antibodies against the AchR in either group of myasthenic patients. The findings support the notion that immunoreactivity against skeletal muscle proteins other than the AchR may play a role in the development of the muscle weakness in AchR antibody-negative patients with OMG and GMG, although it is unlikely that any of the antibodies demonstrated in this study are directly implicated. Similarly, while the demonstration of antibodies reactive with eye muscle antigens associated with TAO in patients with OMG raises the possibility that the link between the ocular lesions of myasthenia gravis and Graves' disease may be autoimmunity against a common antigen(s), it is more likely that both disorders are mediated by cytotoxic T cells recognizing another cell membrane antigen, such as the novel thyroid and eye muscle shared protein G2s, and that serum antibodies reactive with succinate dehydrogenase Fp subunit and calsequestrin are markers of an immune-mediated eye muscle reaction. (C) 1998 Academic Press.
C1 Thyroid Eye Dis Res Lab, Pittsburgh, PA 15238 USA.
   Ohio State Univ, Dept Ophthalmol, Columbus, OH 43210 USA.
   Vet Affairs Med Ctr, San Francisco, CA 94121 USA.
   Univ Calif San Francisco, Dept Biochem & Biophys, San Francisco, CA 94143 USA.
RP Wall, JR (corresponding author), Thyroid Eye Dis Res Lab, 3290 Wm Pitt Way,U-PARC Bldg B4 Room 125, Pittsburgh, PA 15238 USA.
FU NATIONAL HEART, LUNG, AND BLOOD INSTITUTE [P01HL016251] Funding Source:
   NIH RePORTER; NHLBI NIH HHS [HL16251] Funding Source: Medline
CR ACHLIEP M, 1987, ANN NEUROL, V22, P212
   BAGINSKY ML, 1969, J BIOL CHEM, V244, P5313
   BURCH HB, 1993, ENDOCR REV, V14, P747, DOI 10.1210/er.14.6.747
   DAVIS KA, 1971, BIOCHEMISTRY-US, V10, P2509
   DRACHMAN DB, 1994, NEW ENGL J MED, V330, P1797, DOI 10.1056/NEJM199406233302507
   GARLEPP MJ, 1981, J NEUROIMMUNOL, V1, P325, DOI 10.1016/0165-5728(81)90035-7
   GRAUS YMF, 1993, IMMUNOL RES, V12, P78, DOI 10.1007/BF02918370
   GUNJI K, THYROID S
   HOFSTAD H, 1992, AUTOIMMUNITY, V12, P271, DOI 10.3109/08916939209148469
   KAO I, 1977, SCIENCE, V195, P74, DOI 10.1126/science.831257
   KAPUSTA M, 1990, AUTOIMMUNITY, V7, P33, DOI 10.3109/08916939009041048
   KILJANSKI JI, 1995, INT ARCH ALLERGY IMM, V106, P204, DOI 10.1159/000236844
   KREISEL W, 1994, ACTA HISTOCHEM, V96, P51, DOI 10.1016/S0065-1281(11)80009-7
   Kubota S, 1998, J CLIN ENDOCR METAB, V83, P443, DOI 10.1210/jc.83.2.443
   KUBOTA S, IN PRESS THYROID
   KUBOTA S, IN PRESS ENDOCR PRAC
   KUKS JB, 1983, J NEUROL SCI, V119, P183
   LAEMMLI UK, 1970, NATURE, V227, P680, DOI 10.1038/227680a0
   LINDSTROM J, 1985, ANNU REV IMMUNOL, V3, P109
   MARINO M, IN PRESS J CLIN ENDO
   MERLI A, 1979, BIOCHEMISTRY-US, V18, P1393, DOI 10.1021/bi00575a001
   MILLER A, 1992, THYROID, V2, P197, DOI 10.1089/thy.1992.2.197
   MILLER A, 1986, ACTA ENDOCRINOL-COP, V113, P514, DOI 10.1530/acta.0.1130514
   MYGLAND A, 1992, ANN NEUROL, V32, P589, DOI 10.1002/ana.410320419
   NEBES V, 1996, P 69 ANN M AM THYR A
   OSSERMAN KE, 1953, MYASTHENIA GRAVIS, V80
   SALVI M, 1988, FEBS LETT, V232, P135, DOI 10.1016/0014-5793(88)80402-2
   Salvi M, 1991, Thyroid, V1, P207, DOI 10.1089/thy.1991.1.207
   SEYBOLD MB, 1983, JAMA-J AM MED ASSOC, V205, P2516
   TINDALL RSA, 1980, ANN NEUROL PSYCHIAT, V6, P229
   WALL JR, 1966, THYROID, V6, P353
   ZIMMERMANN CW, 1993, CLIN INVESTIGATOR, V71, P445
NR 32
TC 18
Z9 22
U1 0
U2 4
PU ACADEMIC PRESS INC
PI SAN DIEGO
PA 525 B ST, STE 1900, SAN DIEGO, CA 92101-4495 USA
SN 0090-1229
J9 CLIN IMMUNOL IMMUNOP
JI Clin. Immunol. Immunopathol.
PD JUN
PY 1998
VL 87
IS 3
BP 276
EP 281
DI 10.1006/clin.1998.4536
PG 6
WC Immunology; Pathology
WE Science Citation Index Expanded (SCI-EXPANDED)
SC Immunology; Pathology
GA ZV972
UT WOS:000074360800010
PM 9646837
DA 2022-10-25
ER

PT J
AU CUEVA, J
   LOSHL, D
   ANDRE, P
   WARTER, JM
   POINDRON, P
AF CUEVA, J
   LOSHL, D
   ANDRE, P
   WARTER, JM
   POINDRON, P
TI INJECTION OF INTERFERON SUPPRESSES CLINICAL AND ELECTROMYOGRAPHICAL
   SIGNS OF MYASTHENIA-GRAVIS TRANSMITTED FROM MAN TO RAT
SO COMPTES RENDUS DE L ACADEMIE DES SCIENCES SERIE III-SCIENCES DE LA
   VIE-LIFE SCIENCES
LA French
DT Article
C1 UER SCI MED,NEUROL CLIN,F-67091 STRASBOURG,FRANCE.
   UNIV STRASBOURG 1,UER SCI PHARMACEUT,VIROL LAB,F-67048 STRASBOURG,FRANCE.
RP CUEVA, J (corresponding author), CTR HOSP MULHOUSE,MICROCHIRURG & INVEST NEUROL LABS,87 AVE ALTKIRCH,F-68051 MULHOUSE,FRANCE.
CR CUEVA J, 1985, SEM HOPITAUX
   FINTER NB, 1969, J GEN VIROL, V5, P419, DOI 10.1099/0022-1317-5-3-419
   KNIGHT E, 1977, BIOCHEM BIOPH RES CO, V74, P707, DOI 10.1016/0006-291X(77)90360-6
   KUHRY JG, 1983, BIOCHEM BIOPH RES CO, V110, P88, DOI 10.1016/0006-291X(83)91264-0
   POINDRON P, 1981, INTERFERONS A, V78, P165
NR 5
TC 2
Z9 2
U1 0
U2 0
PU JOHN LIBBEY EUROTEXT LTD
PI MONTROUGE
PA 127 AVE DE LA REPUBLIQUE, 92120 MONTROUGE, FRANCE
SN 0764-4469
J9 CR ACAD SCI III-VIE
JI Comptes Rendus Acad. Sci. Ser. III-Sci. Vie-Life Sci.
PY 1985
VL 301
IS 4
BP 125
EP 130
PG 6
WC Biology; Multidisciplinary Sciences
WE Science Citation Index Expanded (SCI-EXPANDED)
SC Life Sciences & Biomedicine - Other Topics; Science & Technology - Other
   Topics
GA AMB25
UT WOS:A1985AMB2500003
PM 2412668
DA 2022-10-25
ER

PT J
AU GRACEY, DR
   DIVERTIE, MB
   HOWARD, FM
   PAYNE, WS
AF GRACEY, DR
   DIVERTIE, MB
   HOWARD, FM
   PAYNE, WS
TI POSTOPERATIVE RESPIRATORY CARE AFTER TRANSSTERNAL THYMECTOMY IN
   MYASTHENIA-GRAVIS - A 3-YEAR EXPERIENCE IN 53 PATIENTS
SO CHEST
LA English
DT Article
C1 MAYO CLIN & MAYO FDN,DEPT NEUROL,CRIT CARE MED SECT,ROCHESTER,MN 55901.
   MAYO CLIN & MAYO FDN,DEPT SURG,ROCHESTER,MN 55901.
RP GRACEY, DR (corresponding author), MAYO CLIN & MAYO FDN,DIV THORAC DIS & INTERNAL MED,PUBLICAT SECT,ROCHESTER,MN 55901, USA.
CR BLACK LF, 1969, AM REV RESPIR DIS, V99, P696
   BLACK LF, 1971, AM REV RESPIR DIS, V103, P641
   Bone RC., 1982, RESP CARE, V27, P402
   BUCKINGHAM JM, 1976, ANN SURG, V184, P453, DOI 10.1097/00000658-197610000-00008
   COHN HE, 1974, J THORAC CARDIOV SUR, V68, P876
   GRACEY DR, 1984, CHEST, V85, P739, DOI 10.1378/chest.85.6.739
   LEVENTHAL SR, 1980, ANESTHESIOLOGY, V53, P26, DOI 10.1097/00000542-198007000-00006
   LOACH AB, 1975, BRIT MED J, V1, P309, DOI 10.1136/bmj.1.5953.309
   MULDER DG, 1974, AM J SURG, V128, P202
   OLANOW CW, 1982, ANN SURG, V196, P113, DOI 10.1097/00000658-198208000-00001
   OSSERMAN KE, 1971, MT SINAI J MED, V38, P497
   PAPATESTAS AE, 1971, MT SINAI J MED, V38, P586
   PAPATESTAS AE, 1971, AM J MED, V50, P465, DOI 10.1016/0002-9343(71)90336-6
   RINGQVIST I, 1971, ACTA MED SCAND, V190, P499
   STAUFFER JL, 1981, AM J MED, V70, P65, DOI 10.1016/0002-9343(81)90413-7
   STAUFFER JL, 1982, RESPIR CARE, V27, P417
NR 16
TC 43
Z9 47
U1 0
U2 0
PU AMER COLL CHEST PHYSICIANS
PI NORTHBROOK
PA 3300 DUNDEE ROAD, NORTHBROOK, IL 60062-2348
SN 0012-3692
J9 CHEST
JI Chest
PY 1984
VL 86
IS 1
BP 67
EP 71
DI 10.1378/chest.86.1.67
PG 5
WC Critical Care Medicine; Respiratory System
WE Science Citation Index Expanded (SCI-EXPANDED)
SC General & Internal Medicine; Respiratory System
GA SY937
UT WOS:A1984SY93700015
PM 6734295
DA 2022-10-25
ER

PT J
AU LEFVERT, AK
   SUNDEN, H
   HOLM, G
AF LEFVERT, AK
   SUNDEN, H
   HOLM, G
TI ACETYLCHOLINE-RECEPTOR ANTIBODIES AND ANTIIDIOTYPIC ANTIBODIES PRODUCED
   IN BLOOD LYMPHOCYTE-CULTURES FROM PATIENTS WITH MYASTHENIA-GRAVIS
SO SCANDINAVIAN JOURNAL OF IMMUNOLOGY
LA English
DT Article
C1 HUDDINGE UNIV HOSP,DEPT CLIN IMMUNOL,S-14186 HUDDINGE,SWEDEN.
RP LEFVERT, AK (corresponding author), HUDDINGE UNIV HOSP,DEPT CLIN CHEM,S-14186 HUDDINGE,SWEDEN.
CR BOYUM A, 1968, SCAND J CLIN LAB INV, VS 21, P77
   DRACHMAN DB, 1981, ANNU REV NEUROSCI, V4, P195, DOI 10.1146/annurev.ne.04.030181.001211
   DWYER DS, 1983, NATURE, V301, P611, DOI 10.1038/301611a0
   JAMES RW, 1980, FEBS LETT, V120, P145, DOI 10.1016/0014-5793(80)81066-0
   JERNE NK, 1974, ANN INST PASTEUR IMM, VC125, P373
   Lefvert A K, 1986, Concepts Immunopathol, V3, P285
   LEFVERT AK, 1982, EUR J IMMUNOL, V12, P790, DOI 10.1002/eji.1830120917
   LEFVERT AK, 1985, J NEUROIMMUNOL, V9, P41, DOI 10.1016/S0165-5728(85)80005-9
   LEFVERT AK, 1984, SCAND J IMMUNOL, V19, P485, DOI 10.1111/j.1365-3083.1984.tb00958.x
   LEFVERT AK, 1978, SCAND J IMMUNOL, V8, P525
   LEFVERT AK, 1984, ACTA NEUROL SCAND, V69, P204
   LINDSTROM JM, 1981, METHOD ENZYMOL, V74, P433
   OOSTERHUIS HJG, 1964, J NEUROL SCI, V1, P512, DOI 10.1016/0022-510X(64)90171-6
   PEEST D, 1982, SCAND J IMMUNOL, V15, P595, DOI 10.1111/j.1365-3083.1982.tb00689.x
   ROSEN A, 1979, LKB317 APPL NOT
   WALLER M, 1986, IMMUNOCHEMISTRY, V5, P577
NR 16
TC 24
Z9 24
U1 0
U2 0
PU BLACKWELL SCIENCE LTD
PI OXFORD
PA OSNEY MEAD, OXFORD, OXON, ENGLAND OX2 0EL
SN 0300-9475
J9 SCAND J IMMUNOL
JI Scand. J. Immunol.
PD JUN
PY 1986
VL 23
IS 6
BP 655
EP 662
DI 10.1111/j.1365-3083.1986.tb02001.x
PG 8
WC Immunology
WE Science Citation Index Expanded (SCI-EXPANDED)
SC Immunology
GA C9187
UT WOS:A1986C918700005
PM 3715409
DA 2022-10-25
ER

PT J
AU WOJCIECHOWSKI, APJ
   HANNING, CD
   POHL, JEF
AF WOJCIECHOWSKI, APJ
   HANNING, CD
   POHL, JEF
TI POSTOPERATIVE APNEA AND LATENT MYASTHENIA-GRAVIS - VALUE OF
   ACETYLCHOLINE-RECEPTOR ANTIBODY ESTIMATION IN THE DIFFERENTIAL-DIAGNOSIS
SO ANAESTHESIA
LA English
DT Article
RP WOJCIECHOWSKI, APJ (corresponding author), UNIV LEICESTER,LEICESTER GEN HOSP,DEPT MED,GWENDOLEN RD,LEICESTER LE5 4PW,ENGLAND.
CR ARGOV Z, 1979, NEW ENGL J MED, V301, P409, DOI 10.1056/NEJM197908233010805
   BLANLOEIL Y, 1980, Anesthesie Analgesie Reanimation, V37, P441
   LINDSTROM J, 1980, ANNU REV PHARMACOL, V20, P337, DOI 10.1146/annurev.pa.20.040180.002005
   MAHARRY JM, 1982, AM J OBSTET GYNECOL, V143, P36, DOI 10.1016/0002-9378(82)90680-9
   MILLER J, 1981, ANESTHESIA UNCOMMON, P530
   SAMAHA TJ, 1971, NEW ENGLAND J MED, V285, P1244
NR 6
TC 3
Z9 3
U1 0
U2 0
PU W B SAUNDERS CO LTD
PI LONDON
PA 24-28 OVAL RD, LONDON, ENGLAND NW1 7DX
SN 0003-2409
J9 ANAESTHESIA
JI Anaesthesia
PY 1985
VL 40
IS 9
BP 882
EP 884
DI 10.1111/j.1365-2044.1985.tb11051.x
PG 3
WC Anesthesiology
WE Science Citation Index Expanded (SCI-EXPANDED)
SC Anesthesiology
GA AQU20
UT WOS:A1985AQU2000010
PM 4051153
OA Bronze
DA 2022-10-25
ER

PT J
AU KNAPP, W
   PATEISKY, K
AF KNAPP, W
   PATEISKY, K
TI ANTIBODIES TO STRIATED-MUSCLE IN MYASTHENIA-GRAVIS, DEMONSTRATION OF
   SPECIFIC REACTIVITY OF F(AB')2-PIECE
SO ZEITSCHRIFT FUR IMMUNITATS-FORSCHUNG EXPERIMENTELLE UND KLINISCHE
   IMMUNOLOGIE
LA English
DT Article
CR AARLI JA, 1970, CLIN EXP IMMUNOL, V7, P23
   BEUTNER EH, 1966, ANN NY ACAD SCI, V135, P588, DOI 10.1111/j.1749-6632.1966.tb45506.x
   DJANIAN AY, 1964, J LAB CLIN MED, V63, P60
   FELTKAMP TE, 1963, VOX SANG, V8, P317, DOI 10.1111/j.1423-0410.1963.tb05242.x
   HIJMANS W, 1969, Clinical and Experimental Immunology, V4, P457
   NATVIG JB, 1966, ACTA PATHOL MIC SC, V66, P369, DOI 10.1111/apm.1966.66.3.369
   OSSERMAN KE, 1965, ANN NY ACAD SCI, V124, P730, DOI 10.1111/j.1749-6632.1965.tb18998.x
   SHULMAN S, 1966, IMMUNOLOGY, V10, P289
   Simpson JA, 1960, SCOT MED J, V5, P419, DOI [DOI 10.1177/003693306000501001, 10.1177/003693306000501001]
   STRAUSS AJL, 1960, P SOC EXP BIOL MED, V105, P184
   STRAUSS AJL, 1966, ANN NY ACAD SCI, V135, P557, DOI 10.1111/j.1749-6632.1966.tb45504.x
   STRAUSS AJL, 1967, J IMMUNOL, V99, P945
   VANDERGELD H, 1963, VOX SANG, V8, P196
   VETTERS JM, 1965, IMMUNOLOGY, V9, P93
NR 14
TC 2
Z9 2
U1 0
U2 0
PU GUSTAV FISCHER VERLAG
PI JENA
PA VILLENGANG 2, D-07745 JENA, GERMANY
J9 Z IMMUNITATSFORSCH
PY 1972
VL 143
IS 5
BP 477
EP &
PG 0
WC Allergy; Immunology
WE Science Citation Index Expanded (SCI-EXPANDED)
SC Allergy; Immunology
GA M8610
UT WOS:A1972M861000004
PM 4282930
DA 2022-10-25
ER

PT J
AU Calista, D
AF Calista, D
TI Oral erosive lichen planus associated with thymoma
SO INTERNATIONAL JOURNAL OF DERMATOLOGY
LA English
DT Article
ID MYASTHENIA-GRAVIS; LUPUS-ERYTHEMATOSUS; PEMPHIGUS; PATIENT;
   HYPOGAMMAGLOBULINEMIA; SARCOMA; TUMOR
C1 Osped Gen Provinciale M Bufalini, Dept Dermatol, I-47023 Cesena, Italy.
RP Calista, D (corresponding author), Osped Gen Provinciale M Bufalini, Dept Dermatol, I-47023 Cesena, Italy.
EM calista@iol.it
RI Calista, Donato/AAM-1567-2020
CR ARONSON IK, 1978, ARCH DERMATOL, V114, P255, DOI 10.1001/archderm.114.2.255
   ASHINOFF R, 1989, J AM ACAD DERMATOL, V21, P1076, DOI 10.1016/S0190-9622(89)70299-1
   BERBIS P, 1988, ANN DERMATOL VENER, V115, P258
   CRUZ PD, 1987, J AM ACAD DERMATOL, V16, P472, DOI 10.1016/S0190-9622(87)70064-4
   Descamps V, 1999, PRESSE MED, V28, P363
   Ghigliotti G, 1995, ANN DERMATOL VENER, V122, P692
   GIBSON LE, 1987, ACTA DERM-VENEREOL, V67, P351
   Gripp S, 1998, CANCER-AM CANCER SOC, V83, P1495, DOI 10.1002/(SICI)1097-0142(19981015)83:8<1495::AID-CNCR4>3.3.CO;2-F
   HELM TN, 1994, J AM ACAD DERMATOL, V30, P219, DOI 10.1016/S0190-9622(94)70020-6
   JAMES WD, 1984, ARCH DERMATOL, V120, P397, DOI 10.1001/archderm.120.3.397
   Lee IJ, 1999, J AM ACAD DERMATOL, V40, P294, DOI 10.1016/S0190-9622(99)70468-8
   Matsumoto Y, 1996, J AM ACAD DERMATOL, V35, P639, DOI 10.1016/S0190-9622(96)90699-4
   MCMANUS KG, 1994, ANN THORAC SURG, V58, P1534, DOI 10.1016/0003-4975(94)91953-4
   Mineo TC, 1996, J THORAC CARDIOV SUR, V111, P486, DOI 10.1016/S0022-5223(96)70461-0
   MORGENTHALER TI, 1993, MAYO CLIN PROC, V68, P1110, DOI 10.1016/S0025-6196(12)60907-0
   Muller-Hermelink HK, 2000, CURR OPIN ONCOL, V12, P426, DOI 10.1097/00001622-200009000-00007
   Muller-Hermelink HK, 1999, ANN MED, V31, P5
   Ng PPL, 1998, CLIN EXP DERMATOL, V23, P181
   Perez E, 1998, DERMATOLOGY, V197, P264, DOI 10.1159/000018010
   Port J L, 2001, Chest Surg Clin N Am, V11, P421
   ROTHBERG MS, 1989, ORAL SURG ORAL MED O, V68, P411, DOI 10.1016/0030-4220(89)90138-2
   Sugerman PB, 2000, BRIT J DERMATOL, V142, P449, DOI 10.1046/j.1365-2133.2000.03355.x
   TAN RSH, 1974, P ROY SOC MED, V67, P196, DOI 10.1177/003591577406700309
   VERDIER S, 1992, ANN DERMATOL VENER, V119, P765
   Vincent A, 1999, PATHOL RES PRACT, V195, P535, DOI 10.1016/S0344-0338(99)80002-8
   YOUNUS J, 1990, J AM ACAD DERMATOL, V23, P498, DOI 10.1016/0190-9622(90)70249-H
NR 26
TC 12
Z9 12
U1 0
U2 1
PU WILEY
PI HOBOKEN
PA 111 RIVER ST, HOBOKEN 07030-5774, NJ USA
SN 0011-9059
EI 1365-4632
J9 INT J DERMATOL
JI Int. J. Dermatol.
PD DEC
PY 2001
VL 40
IS 12
BP 762
EP 764
DI 10.1046/j.1365-4362.2001.01344.x
PG 3
WC Dermatology
WE Science Citation Index Expanded (SCI-EXPANDED)
SC Dermatology
GA 507TV
UT WOS:000173046200008
PM 11903672
DA 2022-10-25
ER

PT J
AU NIEMI, WD
   NASTUK, WL
   CHANG, HW
   PENN, AS
   ROSENBERRY, TL
AF NIEMI, WD
   NASTUK, WL
   CHANG, HW
   PENN, AS
   ROSENBERRY, TL
TI ELECTRO-PHYSIOLOGICAL STUDIES OF THYMECTOMIZED AND NON-THYMECTOMIZED
   ACETYLCHOLINE RECEPTOR-IMMUNIZED ANIMAL-MODELS OF MYASTHENIA-GRAVIS
SO EXPERIMENTAL NEUROLOGY
LA English
DT Article
C1 COLUMBIA UNIV,DEPT NEUROL,NEW YORK,NY 10032.
RP NIEMI, WD (corresponding author), COLUMBIA UNIV,DEPT PHYSIOL,NEW YORK,NY 10032, USA.
CR CHANG HW, 1974, P NATL ACAD SCI USA, V71, P2113, DOI 10.1073/pnas.71.5.2113
   ENGEL AG, 1977, MAYO CLIN PROC, V52, P267
   ENGEL AG, 1977, NEUROLOGY, V27, P307, DOI 10.1212/WNL.27.4.307
   ENGEL AG, 1976, ANN NY ACAD SCI, V274, P60, DOI 10.1111/j.1749-6632.1976.tb47676.x
   GOLDSTEIN G, 1966, LANCET, V2, P315
   GREEN DPL, 1975, PROC R SOC SER B-BIO, V189, P57, DOI 10.1098/rspb.1975.0041
   GROB D, 1976, ANN NY ACAD SCI, V274, P143, DOI 10.1111/j.1749-6632.1976.tb47683.x
   HEILBRONN E, 1976, ANN NY ACAD SCI, V274, P337, DOI 10.1111/j.1749-6632.1976.tb47696.x
   KAO I, 1977, NEUROLOGY, V27, P364
   KARLIN A, 1978, J CELL BIOL, V76, P577, DOI 10.1083/jcb.76.3.577
   KATZ B, 1957, J PHYSIOL-LONDON, V138, P63, DOI 10.1113/jphysiol.1957.sp005838
   LENNON VA, 1976, ANN NY ACAD SCI, V274, P283, DOI 10.1111/j.1749-6632.1976.tb47693.x
   NASTUK WL, 1976, ANN NY ACAD SCI, V274, P130, DOI 10.1111/j.1749-6632.1976.tb47681.x
   NASTUK WL, 1960, P SOC EXP BIOL MED, V105, P177
   NASTUK WL, 1977, P INT UNION PHYSL SC, V13, P544
   NIEMI WD, 1978, FED PROC, V37, P577
   PATRICK J, 1973, SCIENCE, V180, P871, DOI 10.1126/science.180.4088.871
   PATRICK J, 1973, P NATL ACAD SCI USA, V70, P3334, DOI 10.1073/pnas.70.12.3334
   PENN AS, 1976, ANN NY ACAD SCI, V274, P354, DOI 10.1111/j.1749-6632.1976.tb47697.x
   PLESCIA OJ, 1969, INT CONVOCATION IMMU, P27
   RICHMAN DP, 1976, NEW ENGL J MED, V294, P694, DOI 10.1056/NEJM197603252941304
   SANDERS DB, 1976, ANN NY ACAD SCI, V274, P319, DOI 10.1111/j.1749-6632.1976.tb47695.x
   SCHOFFENIELS E, 1957, BIOCHIM BIOPHYS ACTA, V26, P585, DOI 10.1016/0006-3002(57)90106-3
   Simpson JA, 1960, SCOT MED J, V5, P419, DOI [DOI 10.1177/003693306000501001, 10.1177/003693306000501001]
   SUGIYAMA H, 1973, FEBS LETT, V35, P124, DOI 10.1016/0014-5793(73)80592-7
   TARRABHAZDI R, 1975, J EXP MED, V142, P785, DOI 10.1084/jem.142.3.785
   TOYKA KV, 1975, SCIENCE, V190, P397, DOI 10.1126/science.1179220
   TOYKA KV, 1977, NEW ENGL J MED, V296, P125, DOI 10.1056/NEJM197701202960301
   VALDERRAMA R, 1976, ANN NY ACAD SCI, V274, P108, DOI 10.1111/j.1749-6632.1976.tb47679.x
   WEBB GD, 1973, BIOCHIM BIOPHYS ACTA, V297, P313, DOI 10.1016/0304-4165(73)90078-0
NR 30
TC 6
Z9 6
U1 0
U2 1
PU ACADEMIC PRESS INC JNL-COMP SUBSCRIPTIONS
PI SAN DIEGO
PA 525 B ST, STE 1900, SAN DIEGO, CA 92101-4495
SN 0014-4886
J9 EXP NEUROL
JI Exp. Neurol.
PY 1979
VL 63
IS 1
BP 1
EP 27
DI 10.1016/0014-4886(79)90182-1
PG 27
WC Neurosciences
WE Science Citation Index Expanded (SCI-EXPANDED)
SC Neurosciences & Neurology
GA GJ379
UT WOS:A1979GJ37900001
PM 223859
DA 2022-10-25
ER

PT J
AU Ito, K
   Mizutani, J
   Murofushi, T
   Mizuno, M
AF Ito, K
   Mizutani, J
   Murofushi, T
   Mizuno, M
TI Bilateral pseudo-internucleaur ophthalmoplegia in myasthenia gravis
SO ORL-JOURNAL FOR OTO-RHINO-LARYNGOLOGY AND ITS RELATED SPECIALTIES
LA English
DT Article
DE bilateral pseudo-internuclear ophthalmoplegia; myasthenia gravis;
   multiple sclerosis; dissociated nystagmus; saccadic hypermetria;
   impairment of adduction
ID INTER-NUCLEAR OPHTHALMOPLEGIA; OCULAR MYASTHENIA; NYSTAGMUS
AB A 38-year-old male with bilateral pseudo-internuclear ophthalmoplegia (-INO) in myasthenia that could have been misdiagnosed as INO in multiple sclerosis is reported. He experienced fluctuating symptoms including double vision, imbalance, and tinnitus. His eye mo-elements simulated bilateral INO, with a downshoot in abduction. After thyrmectomy, his eye movements became normal. From our case and a review of the literature, we propose that ptosis, downshoot, and fatigability are likely to be signs of pseudo-INO in myasthenia, whereas an impaired vertical smooth pursuit is unlikely, Dissociated nystagmus and monocular overshoot might be the results of central compensation.
RP Ito, K (corresponding author), UNIV TOKYO,DEPT OTOLARYNGOL,BUNKYO KU,7-3-1 HONGO,TOKYO 113,JAPAN.
RI murofushi, toshihisa/Q-1159-2019
CR ACERS TE, 1979, AM J OPHTHALMOL, V88, P319, DOI 10.1016/0002-9394(79)90627-5
   BAKHEIT AMO, 1991, J ROY SOC MED, V84, P627
   BALOH RW, 1978, ARCH NEUROL-CHICAGO, V35, P484, DOI 10.1001/archneur.1978.00500320004002
   BALOH RW, 1978, ARCH NEUROL-CHICAGO, V35, P490, DOI 10.1001/archneur.1978.00500320010003
   CASTELLI P, 1994, J FR OPHTHALMOL, V47, P252
   COGAN DG, 1970, ARCH OPHTHALMOL-CHIC, V84, P583
   EVINGER LC, 1977, EXP BRAIN RES, V28, P1
   GEORGE J, 1984, J NEUROL NEUROSUR PS, V47, P1044, DOI 10.1136/jnnp.47.9.1044
   GLASER JS, 1966, ARCH OPHTHALMOL-CHIC, V75, P363
   JAY WM, 1987, J CLIN NEURO-OPHTHAL, V7, P74
   METZ HS, 1977, J PEDIATR OPHTHALMOL, V14, P23
   MILLER NR, 1985, WALSH HOYTS CLIN NEU, P840
   SCHMIDT D, 1995, NEURO-OPHTHALMOLOGY, V15, P21, DOI 10.3109/01658109509044590
   SPOONER JW, 1979, NEUROLOGY, V29, P29, DOI 10.1212/WNL.29.1.29
   SUZUKI J I, 1962, Acta Otolaryngol, V54, P49, DOI 10.3109/00016486209126922
   VONNOORDEN GK, 1984, AM J OPHTHALMOL, V98, P602, DOI 10.1016/0002-9394(84)90246-0
   WALTON JN, 1977, BRAINS DIS NERVOUS S, P544
   ZASORIN NL, 1985, ARCH OPHTHALMOL-CHIC, V103, P55
NR 18
TC 7
Z9 7
U1 0
U2 0
PU KARGER
PI BASEL
PA ALLSCHWILERSTRASSE 10, CH-4009 BASEL, SWITZERLAND
SN 0301-1569
J9 ORL J OTO-RHINO-LARY
JI ORL-J. Oto-Rhino-Laryngol. Relat. Spec.
PD MAR-APR
PY 1997
VL 59
IS 2
BP 122
EP 126
DI 10.1159/000276922
PG 5
WC Otorhinolaryngology
WE Science Citation Index Expanded (SCI-EXPANDED)
SC Otorhinolaryngology
GA WY147
UT WOS:A1997WY14700011
PM 9166884
DA 2022-10-25
ER

PT J
AU PROTTI, MP
   MANFREDI, AA
   STRAUB, C
   HOWARD, JF
   CONTITRONCONI, BM
AF PROTTI, MP
   MANFREDI, AA
   STRAUB, C
   HOWARD, JF
   CONTITRONCONI, BM
TI IMMUNODOMINANT REGIONS FOR T-HELPER-CELL SENSITIZATION ON THE HUMAN
   NICOTINIC RECEPTOR ALPHA-SUBUNIT IN MYASTHENIA-GRAVIS
SO PROCEEDINGS OF THE NATIONAL ACADEMY OF SCIENCES OF THE UNITED STATES OF
   AMERICA
LA English
DT Article
C1 UNIV N CAROLINA,DEPT NEUROL,CHAPEL HILL,NC 27599.
   UNIV MINNESOTA,COLL BIOL SCI,DEPT BIOCHEM,ST PAUL,MN 55108.
RI Protti, Maria Pia/J-7899-2016; Manfredi, Angelo A./C-7018-2014
OI Protti, Maria Pia/0000-0001-9079-2336; Manfredi, Angelo
   A./0000-0001-8370-6970; Howard, James/0000-0002-7136-8617
FU NINDS NIH HHS [NS 29919] Funding Source: Medline; NATIONAL INSTITUTE OF
   NEUROLOGICAL DISORDERS AND STROKE [R01NS029919] Funding Source: NIH
   RePORTER
CR BELLONE M, 1989, J IMMUNOL, V143, P3568
   BLANCHARD SG, 1979, BIOCHEMISTRY-US, V18, P1875, DOI 10.1021/bi00577a005
   BRETT SJ, 1989, J IMMUNOL, V143, P771
   CLARK DG, 1972, BIOCHEMISTRY-US, V11, P1663, DOI 10.1021/bi00759a020
   CLERICI M, 1989, NATURE, V339, P383, DOI 10.1038/339383a0
   DELISI C, 1985, P NATL ACAD SCI USA, V82, P7048, DOI 10.1073/pnas.82.20.7048
   DOSREIS GA, 1985, EUR J IMMUNOL, V15, P446
   DRACHMAN DB, 1983, TRENDS NEUROSCI, V6, P446, DOI 10.1016/0166-2236(83)90216-3
   ELLIOTT J, 1980, BIOCHEM J, V185, P667, DOI 10.1042/bj1850667
   ELLIOTT J, 1979, P NATL ACAD SCI USA, V76, P2576, DOI 10.1073/pnas.76.6.2576
   ENGEL AG, 1984, ANN NEUROL, V16, P519, DOI 10.1002/ana.410160502
   GOTTI C, 1988, FEBS LETT, V228, P118, DOI 10.1016/0014-5793(88)80598-2
   GUY HR, 1987, TRENDS NEUROSCI, V10, P318, DOI 10.1016/0166-2236(87)90087-7
   HARCOURT GC, 1988, J CLIN INVEST, V82, P1295, DOI 10.1172/JCI113729
   HEINRIKSON RL, 1984, ANAL BIOCHEM, V136, P65, DOI 10.1016/0003-2697(84)90307-5
   HOHLFELD R, 1986, NEUROLOGY, V36, P618, DOI 10.1212/WNL.36.5.618
   HOHLFELD R, 1987, P NATL ACAD SCI USA, V84, P5379, DOI 10.1073/pnas.84.15.5379
   HOHLFELD R, 1984, NATURE, V310, P244, DOI 10.1038/310244a0
   HOUGHTEN RA, 1985, P NATL ACAD SCI USA, V82, P5131, DOI 10.1073/pnas.82.15.5131
   KOTANI H, 1984, CLIN EXP IMMUNOL, V56, P390
   KURNICK JT, 1979, SCAND J IMMUNOL, V10, P563, DOI 10.1111/j.1365-3083.1979.tb01391.x
   LAMBERT LE, 1989, J IMMUNOL, V143, P802
   LEVINSON AI, 1987, J CLIN IMMUNOL, V7, P187, DOI 10.1007/BF00915723
   LIDER O, 1988, SCIENCE, V239, P181, DOI 10.1126/science.2447648
   Lindstrom J, 1981, Methods Enzymol, V74 Pt C, P432
   LIVINGSTONE AM, 1987, ANNU REV IMMUNOL, V5, P477, DOI 10.1146/annurev.iy.05.040187.002401
   LOHSE AW, 1989, SCIENCE, V244, P820, DOI 10.1126/science.2471264
   MCCARTHY MP, 1986, ANNU REV NEUROSCI, V9, P383
   MELMS A, 1988, J CLIN INVEST, V81, P902, DOI 10.1172/JCI113401
   MELMS A, 1989, J CLIN INVEST, V83, P285
   MICHALEK MT, 1989, P NATL ACAD SCI USA, V86, P3316, DOI 10.1073/pnas.86.9.3316
   NEUMANN D, 1986, P NATL ACAD SCI USA, V83, P9250, DOI 10.1073/pnas.83.23.9250
   NICHOLAS JA, 1989, J IMMUNOL, V143, P2790
   NODA M, 1983, NATURE, V305, P818, DOI 10.1038/305818a0
   PROTTI MP, 1990, J IMMUNOL, V144, P1276
   PROTTI MP, 1990, J IMMUNOL, V144, P1711
   RALSTON S, 1987, BIOCHEMISTRY-US, V26, P3261, DOI 10.1021/bi00386a004
   ROMAIN PL, 1984, CLIN IMMUNOL IMMUNOP, V30, P117, DOI 10.1016/0090-1229(84)90012-6
   ROTHBARD JB, 1988, EMBO J, V7, P93, DOI 10.1002/j.1460-2075.1988.tb02787.x
   SAKAI K, 1988, P NATL ACAD SCI USA, V85, P8608, DOI 10.1073/pnas.85.22.8608
   SCHMIDT J, 1973, ANAL BIOCHEM, V52, P349, DOI 10.1016/0003-2697(73)90036-5
   SCHOEPFER R, 1988, FEBS LETT, V226, P235, DOI 10.1016/0014-5793(88)81430-3
   SINIGAGLIA F, 1988, NATURE, V336, P778, DOI 10.1038/336778a0
   SUN D, 1988, NATURE, V332, P843, DOI 10.1038/332843a0
   TZARTOS SJ, 1982, P NATL ACAD SCI-BIOL, V79, P188, DOI 10.1073/pnas.79.1.188
   TZARTOS SJ, 1988, P NATL ACAD SCI USA, V85, P2899, DOI 10.1073/pnas.85.9.2899
   URBAN JL, 1989, CELL, V59, P257, DOI 10.1016/0092-8674(89)90288-2
   VACCHIO MS, 1989, J IMMUNOL, V143, P2814
   VANDENBARK AR, 1989, NATURE, V341, P511
   WILSON PT, 1985, P NATL ACAD SCI USA, V82, P8790, DOI 10.1073/pnas.82.24.8790
   1979, DHEW NIH80545 PUBL
NR 51
TC 70
Z9 71
U1 0
U2 1
PU NATL ACAD SCIENCES
PI WASHINGTON
PA 2101 CONSTITUTION AVE NW, WASHINGTON, DC 20418
SN 0027-8424
J9 P NATL ACAD SCI USA
JI Proc. Natl. Acad. Sci. U. S. A.
PD OCT
PY 1990
VL 87
IS 19
BP 7792
EP 7796
DI 10.1073/pnas.87.19.7792
PG 5
WC Multidisciplinary Sciences
WE Science Citation Index Expanded (SCI-EXPANDED)
SC Science & Technology - Other Topics
GA EB299
UT WOS:A1990EB29900092
PM 2145582
OA Green Submitted, Green Published
DA 2022-10-25
ER

PT J
AU KOTT, E
   GENKINS, G
   RULE, AH
AF KOTT, E
   GENKINS, G
   RULE, AH
TI LEUKOCYTE RESPONSE TO MUSCLE ANTIGENS IN MYASTHENIA-GRAVIS -
   RELATIONSHIP TO CLINICAL SEVERITY AND PRESENCE OF CIRCULATING ANTIBODIES
SO NEUROLOGY
LA English
DT Article
C1 MT SINAI SCH MED,DEPT MED,NEW YORK,NY 10029.
   MT SINAI SCH MED,MYASTHENIA GRAVIS RES LAB,NEW YORK,NY 10029.
   MT SINAI SCH MED,DEPT NEUROL,NEW YORK,NY 10029.
CR ADNER MM, 1964, NEW ENGL J MED, V271, P1327, DOI 10.1056/NEJM196412242712601
   ALPERT L, 1971, Federation Proceedings, V30, P247
   ALPERT LI, 1971, ARCH PATHOL, V91, P55
   ALPERT LI, IN PRESS
   ARMSTRON.RM, 1972, NEUROLOGY, V22, P425
   ARMSTRONG RM, 1971, CLIN RES, V19, P436
   BLALOCK A, 1939, ANN SURG, V110, P566
   BLOOM BR, 1970, ANN NY ACAD SCI, V169, P258, DOI 10.1111/j.1749-6632.1970.tb55994.x
   BUZZARD EF, 1905, BRAIN, V28, P644
   CASPARY EA, 1971, J NEUROL NEUROSUR PS, V34, P179, DOI 10.1136/jnnp.34.2.179
   CASPARY EA, 1971, J NEUROL NEUROSUR PS, V34, P353, DOI 10.1136/jnnp.34.3.353
   CASTLEMAN B, 1949, MEDICINE, V28, P27, DOI 10.1097/00005792-194902000-00002
   DESMEDT JE, 1969, ANN NY ACAD SCI, V135, P209
   DRACHMAN DB, 1972, ANN NY ACAD SCI, V183, P158
   JOSHUA H, 1967, ISRAEL J MED SCI, V3, P855
   KORNFELD P, 1965, ANN INTERN MED, V63, P416, DOI 10.7326/0003-4819-63-3-416
   KOTT E, 1971, LANCET, V2, P816
   KOTT E, 1972, NEUROLOGY, V22, P425
   LEVINE L, 1967, HDB EXPERIMENTAL IMM, P707
   NAMBA T, 1969, NEUROLOGY, V19, P461, DOI 10.1212/WNL.19.5.461
   OSSERMAN KE, 1971, MT SINAI J MED, V38, P497
   OSSERMAN KE, 1965, NEW ENGL J MED, V273, P615, DOI 10.1056/NEJM196509162731201
   RICKEN K, 1969, BAYER S, V1, P268
   ROSENBERG SA, 1970, J IMMUNOL, V105, P1667
   RULE A H, 1971, Federation Proceedings, V30, P247
   RULE AH, 1973, J IMMUNOL, V110, P401
   RULE AH, 1971, MT SINAI J MED, V38, P538
   Simpson JA, 1960, SCOT MED J, V5, P419, DOI [DOI 10.1177/003693306000501001, 10.1177/003693306000501001]
   SOBERG MT, 1967, ACTA MED SCAND, V181, P247
   Weigert C., 1901, NEUROL CENT, V20, P597
   WEINER LB, 1966, ANN NY ACAD SCI, V135, P644, DOI 10.1111/j.1749-6632.1966.tb45511.x
NR 31
TC 23
Z9 23
U1 0
U2 0
PU LIPPINCOTT-RAVEN PUBL
PI PHILADELPHIA
PA 227 EAST WASHINGTON SQ, PHILADELPHIA, PA 19106
SN 0028-3878
J9 NEUROLOGY
JI Neurology
PY 1973
VL 23
IS 4
BP 374
EP 380
DI 10.1212/WNL.23.4.374
PG 7
WC Clinical Neurology
WE Science Citation Index Expanded (SCI-EXPANDED)
SC Neurosciences & Neurology
GA P2986
UT WOS:A1973P298600007
PM 4575302
DA 2022-10-25
ER

PT J
AU NAMBA, T
   ARIMORI, S
   GROB, D
AF NAMBA, T
   ARIMORI, S
   GROB, D
TI EFFECT ON MICE OF INTRAVENOUS ADMINISTRATION OF LYMPHOCYTES FROM NORMAL
   SUBJECTS AND FROM PATIENTS WITH MYASTHENIA GRAVIS
SO NEUROLOGY
LA English
DT Article
CR ADNER MM, 1964, NEW ENGL J MED, V271, P1327, DOI 10.1056/NEJM196412242712601
   ALLISON AC, 1964, LANCET, V2, P1371
   BEUTNER EH, 1966, ANN NY ACAD SCI, V135, P588, DOI 10.1111/j.1749-6632.1966.tb45506.x
   COULSON AS, 1964, LANCET, V1, P468
   DIENGDOH JV, 1965, NATURE, V207, P1405, DOI 10.1038/2071405a0
   DJANIAN AY, 1964, J LAB CLIN MED, V63, P60
   FELIXDAVIES D, 1961, ARTHRITIS RHEUM, V4, P416
   FINK S, 1967, GUT, V8, P20, DOI 10.1136/gut.8.1.20
   GOLDSTEIN A, 1964, BIOSTATISTICS INTROD
   GOOD RA, 1966, ANN NY ACAD SCI, V135, P451, DOI 10.1111/j.1749-6632.1966.tb45494.x
   GORDON WV, 1965, ARCH INTERN MED, V115, P405
   GROB D, 1958, J Chronic Dis, V8, P536, DOI 10.1016/0021-9681(58)90009-2
   HESS EV, 1962, J EXP MED, V115, P421, DOI 10.1084/jem.115.2.421
   HOUSLEY J, 1967, BRIT MED J, V1, P679
   KAKULAS BA, 1966, NATURE, V210, P1115, DOI 10.1038/2101115a0
   KAKULAS BA, 1966, J PATHOL BACTERIOL, V91, P495, DOI 10.1002/path.1700910225
   KORNFELD P, 1965, ANN INTERN MED, V63, P416, DOI 10.7326/0003-4819-63-3-416
   MCBRIDE RA, 1966, CANCER RES, V26, P1135
   MEDAWAR PD, 1959, BIOLOGICAL PROBLE ED, P176
   MENDELOW H, 1958, MYASTHENIA GRAVIS, P10
   MOELLER E, 1965, J EXP MED, V122, P11
   NAMBA T, 1968, NEUROLOGY, V18, P273
   NAMBA T, 1967, J LAB CLIN MED, V70, P258
   NAMBA T, 1966, ANN NY ACAD SCI, V135, P606, DOI 10.1111/j.1749-6632.1966.tb45508.x
   NAMBA T, 1967, ARCH NEUROL-CHICAGO, V17, P637, DOI 10.1001/archneur.1967.00470300079013
   NAMBA T, IN PRESS
   Nisbet N W, 1962, Br Med J, V1, P206
   NISBET NW, 1962, BRIT MED J, V1, P129
   OSSERMAN KE, 1958, MYASTHENIA GRAVIS ED, P10
   PARKES JD, 1966, LANCET, V1, P388
   PATERSON PY, 1960, J EXP MED, V111, P119, DOI 10.1084/jem.111.1.119
   PERLMAN P, 1962, J EXP MED, V117, P717
   PERLO VP, 1961, MYASTHENIA GRAVIS, P505
   RAFFEL S, 1965, IMMUNOLOGICAL DISEAS, P146
   RUSSELL PS, 1962, CIBA F S TRANSPLANTA, P350
   SAMTER M, 1965, IMMUNOLOGICAL DIS ED, P146
   SISKIND GW, 1959, BIOLOGICAL PROBLEMS, P176
   STRAUSS AJL, 1966, LANCET, V1, P772
   STRAUSS AJL, 1960, P SOC EXP BIOL MED, V105, P184
   STURGILL BC, 1964, P SOC EXP BIOL MED, V115, P246
   VANDERGELD H, 1964, P SOC EXP BIOL MED, V115, P782
   VIETS HR, 1961, MYASTHENIA GRAVIS ED, P505
   WAKSMAN BH, 1963, INT ARCH ALLER A IMM, V23, P129, DOI 10.1159/000229412
   WEISSMAN.G, 1965, NEW ENGL J MED, V273, P1084, DOI 10.1056/NEJM196511112732006
   WEISSMANN G, 1965, NEW ENGL J MED, V273, P1143, DOI 10.1056/NEJM196511182732107
   WHITE RG, 1962, LANCET, V2, P120
   WOLSTENHOLME GEW, 1962, CIBA F S TRANSPLANTA, P350
NR 47
TC 17
Z9 17
U1 0
U2 1
PU LIPPINCOTT WILLIAMS & WILKINS
PI PHILADELPHIA
PA 227 EAST WASHINGTON SQ, PHILADELPHIA, PA 19106
SN 0028-3878
J9 NEUROLOGY
JI Neurology
PY 1969
VL 19
IS 5
BP 461
EP &
DI 10.1212/WNL.19.5.461
PG 0
WC Clinical Neurology
WE Science Citation Index Expanded (SCI-EXPANDED)
SC Neurosciences & Neurology
GA D2175
UT WOS:A1969D217500005
PM 5815220
DA 2022-10-25
ER

PT J
AU WHEATLEY, LM
   URSO, D
   ZHENG, Y
   LOH, E
   LEVINSON, AI
AF WHEATLEY, LM
   URSO, D
   ZHENG, Y
   LOH, E
   LEVINSON, AI
TI MOLECULAR ANALYSIS OF INTRATHYMIC NICOTINIC ACETYLCHOLINE-RECEPTOR
SO ANNALS OF THE NEW YORK ACADEMY OF SCIENCES
LA English
DT Article
ID MYASTHENIA-GRAVIS; ALPHA-SUBUNIT; SYNTHETIC PEPTIDES; THYMOMAS; THYMUS;
   EXPRESSION; PROTEIN
RP WHEATLEY, LM (corresponding author), UNIV PENN,SCH MED,DEPT MED,PHILADELPHIA,PA 19104, USA.
CR BEESON D, 1990, EMBO J, V9, P2101, DOI 10.1002/j.1460-2075.1990.tb07378.x
   CHOMCZYNSKI P, 1987, ANAL BIOCHEM, V162, P156, DOI 10.1016/0003-2697(87)90021-2
   ENGEL WK, 1977, LANCET, V1, P1310
   FUCHS S, 1980, NATURE, V287, P162, DOI 10.1038/287162a0
   FUJII Y, 1988, J IMMUNOL, V140, P1830
   GEUDER KI, 1989, THYMUS, V14, P179
   HARA Y, 1991, FEBS LETT, V279, P137, DOI 10.1016/0014-5793(91)80268-8
   KAO I, 1977, SCIENCE, V195, P74, DOI 10.1126/science.831257
   KARLIN A, 1991, HARVEY LECT, V85, P71
   LEVINSON AI, 1987, J CLIN IMMUNOL, V7, P187, DOI 10.1007/BF00915723
   MARX A, 1989, AM J PATHOL, V134, P865
   MARX A, 1990, LAB INVEST, V62, P279
   MIHOVILOVIC M, 1991, EXP NEUROL, V111, P175, DOI 10.1016/0014-4886(91)90004-V
   NELSON S, 1990, J NEUROIMMUNOL, V29, P81, DOI 10.1016/0165-5728(90)90150-L
   OSHIMA M, 1990, EUR J IMMUNOL, V20, P2563, DOI 10.1002/eji.1830201206
   RALSTON S, 1987, BIOCHEMISTRY-US, V26, P3261, DOI 10.1021/bi00386a004
   SCHLUEP M, 1987, ANN NEUROL, V22, P212, DOI 10.1002/ana.410220205
   TZARTOS SJ, 1988, P NATL ACAD SCI USA, V85, P2899, DOI 10.1073/pnas.85.9.2899
   WEKERLE H, 1986, HUMAN THYMUS HISTOPH, P179
   WERKELE H, 1978, EUR J IMMUNOL, V8, P579
   WHEATLEY LM, 1992, J IMMUNOL, V148, P3105
   ZHANG Y, 1990, EUR J IMMUNOL, V20, P2577, DOI 10.1002/eji.1830201208
NR 22
TC 16
Z9 16
U1 0
U2 0
PU NEW YORK ACAD SCIENCES
PI NEW YORK
PA 2 E 63RD ST, NEW YORK, NY 10021
SN 0077-8923
J9 ANN NY ACAD SCI
JI Ann. N.Y. Acad. Sci.
PD JUN 21
PY 1993
VL 681
BP 74
EP 82
DI 10.1111/j.1749-6632.1993.tb22871.x
PG 9
WC Multidisciplinary Sciences
WE Science Citation Index Expanded (SCI-EXPANDED)
SC Science & Technology - Other Topics
GA LM123
UT WOS:A1993LM12300010
PM 8357211
DA 2022-10-25
ER

PT J
AU SNYDER, RA
   SCHWARTZ, RA
AF SNYDER, RA
   SCHWARTZ, RA
TI TELANGIECTATIC KAPOSIS SARCOMA - OCCURRENCE IN A PATIENT WITH THYMOMA
   AND MYASTHENIA-GRAVIS RECEIVING LONG-TERM IMMUNOSUPPRESSIVE THERAPY
SO ARCHIVES OF DERMATOLOGY
LA English
DT Article
RP SNYDER, RA (corresponding author), UNIV CALIF SAN FRANCISCO,SCH MED,DEPT DERMATOL,SAN FRANCISCO,CA 94143, USA.
CR DURACK DT, 1981, NEW ENGL J MED, V305, P1465, DOI 10.1056/NEJM198112103052408
   HARWOOD R, 1979, AM J MED, V67, P756
   HOSHAW RA, 1980, ARCH DERMATOL, V116, P1280, DOI 10.1001/archderm.116.11.1280
   HYMES KB, 1981, LANCET, V2, P598
   KLEIN E, 1980, CANCER, V45, P427, DOI 10.1002/1097-0142(19800201)45:3<427::AID-CNCR2820450304>3.0.CO;2-1
   KLEIN E, 1982, CANCER MED, P2057
   MCCARTHY WD, 1950, SURG GYNECOL OBSTET, V91, P465
   SCHWARTZ RA, 1980, J AM ACAD DERMATOL, V2, P509, DOI 10.1016/S0190-9622(80)80153-8
   STRIBLING J, 1978, CANCER, V42, P442, DOI 10.1002/1097-0142(197808)42:2<442::AID-CNCR2820420210>3.0.CO;2-2
   ULBRIGHT TM, 1981, CANCER-AM CANCER SOC, V47, P963, DOI 10.1002/1097-0142(19810301)47:5<963::AID-CNCR2820470524>3.0.CO;2-3
NR 10
TC 29
Z9 29
U1 0
U2 0
PU AMER MEDICAL ASSOC
PI CHICAGO
PA 515 N STATE ST, CHICAGO, IL 60610
SN 0003-987X
J9 ARCH DERMATOL
JI Arch. Dermatol.
PY 1982
VL 118
IS 12
BP 1020
EP 1021
DI 10.1001/archderm.118.12.1020
PG 2
WC Dermatology
WE Science Citation Index Expanded (SCI-EXPANDED)
SC Dermatology
GA PT147
UT WOS:A1982PT14700026
PM 7149746
DA 2022-10-25
ER

PT J
AU KOZINER, B
   BLOCH, KJ
   PERLO, VP
AF KOZINER, B
   BLOCH, KJ
   PERLO, VP
TI DISTRIBUTION OF PERIPHERAL-BLOOD LATEX-INGESTING CELLS, T-CELLS, AND
   B-CELLS IN PATIENTS WITH MYASTHENIA-GRAVIS
SO ANNALS OF THE NEW YORK ACADEMY OF SCIENCES
LA English
DT Article
C1 HARVARD UNIV,SCH MED,DEPT MED,BOSTON,MA 02115.
   MASSACHUSETTS GEN HOSP,ARTHRIT & CLIN IMMUNOL UNIT,BOSTON,MA 02114.
   HARVARD UNIV,SCH MED,DEPT NEUROL,BOSTON,MA 02115.
   MASSACHUSETTS GEN HOSP,SERV NEUROL,BOSTON,MA 02114.
CR ABDOU NI, 1974, NEW ENGL J MED, V291, P1271, DOI 10.1056/NEJM197412122912403
   AISENBERG AC, 1972, NEW ENGL J MED, V287, P272, DOI 10.1056/NEJM197208102870603
   BENTWICH Z, 1973, CLIN IMMUNOL IMMUNOP, V1, P511, DOI 10.1016/0090-1229(73)90007-X
   BOYUM A, 1968, SCAND J CLIN LAB INV, V21, P97
   CAROSELLA ED, 1974, CELL IMMUNOL, V12, P323, DOI 10.1016/0008-8749(74)90085-9
   CEROTTINI JC, 1970, NATURE, V228, P1308, DOI 10.1038/2281308a0
   CHESS L, 1975, FED PROC, V34, P1031
   Claman H N, 1969, Transplant Rev, V1, P92
   DIAZJOUANEN E, 1975, AM J MED, V58, P620, DOI 10.1016/0002-9343(75)90497-0
   DiGeorge A. M., 1968, BIRTH DEFECTS OAS, V4, P116
   FROLAND S S, 1972, Scandinavian Journal of Immunology, V1, P269, DOI 10.1111/j.1365-3083.1972.tb01818.x
   GREAVES MF, 1974, T B LYMPHOCYTES ORIG
   GREENBERG AH, 1973, NATURE-NEW BIOL, V242, P111, DOI 10.1038/newbio242111a0
   GREY HM, 1971, J CLIN INVEST, V50, P2368, DOI 10.1172/JCI106735
   JONDAL M, 1972, J EXP MED, V136, P207, DOI 10.1084/jem.136.2.207
   METCALF D, 1965, NATURE, V208, P1336, DOI 10.1038/2081336a0
   MILLER JFA, 1965, NATURE, V208, P1337, DOI 10.1038/2081337a0
   NYFIELD PE, 1974, LANCET, V1, P309
   OSOBA D, 1964, J EXP MED, V119, P177, DOI 10.1084/jem.119.1.177
   Osserman K, 1958, MYASTHENIA GRAVIS
   PIROFSKY B, 1972, CLIN EXP IMMUNOL, V12, P89
   REDDY MM, 1974, LANCET, V2, P46
   RIEGER CHL, 1974, J ALLERGY CLIN IMMUN, V53, P76
   STARZL TE, 1970, CLIN EXP IMMUNOL, V6, P803
   STJERNSW.J, 1972, LANCET, V1, P1352
   STOBO JD, 1973, J EXP MED, V138, P71, DOI 10.1084/jem.138.1.71
   TAYLOR RB, 1965, NATURE, V208, P1334, DOI 10.1038/2081334a0
   WARA DW, 1975, NEW ENGL J MED, V292, P70, DOI 10.1056/NEJM197501092920204
   WEKSLER ME, 1974, J CLIN INVEST, V53, P99, DOI 10.1172/JCI107565
   WILLIAMS RC, 1973, J CLIN INVEST, V52, P283, DOI 10.1172/JCI107184
   Wybran J, 1971, Trans Assoc Am Physicians, V84, P239
NR 31
TC 15
Z9 15
U1 0
U2 0
PU NEW YORK ACAD SCIENCES
PI NEW YORK
PA 2 E 63RD ST, NEW YORK, NY 10021
SN 0077-8923
J9 ANN NY ACAD SCI
JI Ann.NY Acad.Sci.
PY 1976
VL 274
IS MAY28
BP 411
EP 420
DI 10.1111/j.1749-6632.1976.tb47702.x
PG 10
WC Multidisciplinary Sciences
WE Science Citation Index Expanded (SCI-EXPANDED)
SC Science & Technology - Other Topics
GA BV364
UT WOS:A1976BV36400029
PM 1085588
DA 2022-10-25
ER

PT J
AU OSSERMAN, KE
   GENKINS, G
AF OSSERMAN, KE
   GENKINS, G
TI CRITICAL REAPPRAISAL OF USE OF EDROPHONIUM (TENSILON) CHLORIDE TESTS IN
   MYASTHENIA GRAVIS AND SIGNIFICANCE OF CLINICAL CLASSIFICATION
SO ANNALS OF THE NEW YORK ACADEMY OF SCIENCES
LA English
DT Article
CR BLAUGRUND SM, 1964, ANN OTO RHINOL LARYN, V73, P618, DOI 10.1177/000348946407300305
   BREININ GM, 1957, ARCH OPHTHALMOL-CHIC, V57, P161, DOI 10.1001/archopht.1957.00930050169001
   CHURCHILLDAVID. H, 1961, 2 ISMG, P199
   EATON LE, 1957, TREATMENT MYASTHENIA
   FOLDES FF, 1962, ANESTHESIOLOGY, V23, P837, DOI 10.1097/00000542-196211000-00015
   FOSTER FM, 1957, TREATMENT MYASTHE ED
   GARRATTINI S, 1963, ADVANCES PHARMACO ED, V2, P113
   GENKINS G, 1960, Bull N Y Acad Med, V36, P826
   GENKINS G, 1961, MYASTHENIA GRAVIS, P519
   GLASER GH, 1963, ADV PHARMACOL, V2, P113, DOI 10.1016/S1054-3589(08)60086-1
   GROB D, 1958, JAMA-J AM MED ASSOC, V166, P1855, DOI 10.1001/jama.1958.62990150001011
   GROB D, 1961, ARCH INTERN MED, V108, P615, DOI 10.1001/archinte.1961.03620100107017
   KEYNES G, 1954, LANCET, V1, P1197
   MACKAY RP, 1956, YEAR BOOK NEUROLOGY
   Osserman K, 1958, MYASTHENIA GRAVIS
   OSSERMAN K E, 1956, J Mt Sinai Hosp N Y, V23, P711
   OSSERMAN KE, 1963, JAMA-J AM MED ASSOC, V183, P97
   OSSERMAN KE, 1953, AMA ARCH NEUROL PSY, V70, P385, DOI 10.1001/archneurpsyc.1953.02320330110009
   OSSERMAN KE, 1958, ARCH INTERN MED, V102, P72, DOI 10.1001/archinte.1958.00260190074008
   OSSERMAN KE, 1956, JAMA-J AM MED ASSOC, V160, P153, DOI 10.1001/jama.1956.02960380001001
   OSSERMAN KE, 1952, JAMA-J AM MED ASSOC, V150, P265, DOI 10.1001/jama.1952.03680040007002
   OSSERMAN KE, 1963, ANESTHESIA J AMER AS, P311
   OSSERMAN KERMIT E., 1953, JOUR MT SINAI HOSP, V20, P165
   RUSSELL DS, 1953, J PATHOL BACTERIOL, V65, P279, DOI 10.1002/path.1700650202
   TETHER JE, 1955, AM J MED, V19, P740, DOI 10.1016/S0002-9343(55)80019-8
   TETHER JE, PERSONAL COMMUNICATI
   VIETS HR, 1961, 2 INT S P MYASTH  ED, P199
   VIETS HR, 1961, 2 INT S P MYASTH  ED
   VIETS HR, 1935, NEW ENG J MED, V29, P6
   VIETS HR, 1961, MYASTHENIA GRAVIS ED, P519
   WESTERBERG MR, 1951, U MICHIGAN MED B, V17, P311
NR 31
TC 73
Z9 74
U1 0
U2 2
PU NEW YORK ACAD SCIENCES
PI NEW YORK
PA 2 E 63RD ST, NEW YORK, NY 10021
SN 0077-8923
J9 ANN NY ACAD SCI
JI Ann.NY Acad.Sci.
PY 1966
VL 135
IS A1
BP 312
EP &
DI 10.1111/j.1749-6632.1966.tb45479.x
PG 0
WC Multidisciplinary Sciences
WE Science Citation Index Expanded (SCI-EXPANDED)
SC Science & Technology - Other Topics
GA 74047
UT WOS:A19667404700026
PM 5221347
DA 2022-10-25
ER

PT J
AU Kim, JY
   Yang, Y
   Moon, JS
   Lee, EY
   So, SH
   Lee, HS
   Park, KD
   Choi, YC
AF Kim, Jee Young
   Yang, Young
   Moon, Joon-Shik
   Lee, Eun Young
   So, Sun Hwha
   Lee, Hong-Soo
   Park, Kee Duk
   Choi, Young-Chul
TI Serum BAFF expression in patients with myasthenia gravis
SO JOURNAL OF NEUROIMMUNOLOGY
LA English
DT Article
DE BAFF; B lymphocyte stimulator; myasthenia gravis (MG)
ID B-LYMPHOCYTE STIMULATOR; MULTIPLE-SCLEROSIS; RECEPTORS; APRIL
AB A B-cell activating factor of the tumor necrosis factor (TNF) family (BAFF) is an essential B-cell survival factor. Myasthenia gravis (MG) is one of the most typical antibody-mediated autoimmune disorders. To test whether serum BAFF levels are increased in MG patients, we compared the serum BAFF levels of 40 MG patients with those of 30 healthy controls. Serum BAFF levels of MG group Were significantly higher than those of healthy group. These results suggested that the BAFF might play a role in the immunopathogenesis of MG and further study on B-cell and T-cell activation may be needed. (C) 2008 Elsevier B.V. All rights reserved.
C1 [Kim, Jee Young; Park, Kee Duk] Ewha Womans Univ, Coll Med, Dept Neurol, Seoul, South Korea.
   [Yang, Young] Sookmyung Womens Univ, Dept Life Sci, Seoul, South Korea.
   [Moon, Joon-Shik] Mayo Clin, Dept Neurol, Rochester, MN USA.
   [Lee, Eun Young; So, Sun Hwha; Choi, Young-Chul] Yonsei Univ, Coll Med, Dept Neurol, Brain Korea Project Med 21, Seoul, South Korea.
   [Lee, Hong-Soo] Ewha Womans Univ, Coll Med, Dept Family Med, Seoul, South Korea.
RP Choi, YC (corresponding author), Yonsei Univ, Coll Med, Dept Neurol, Yongdong Severance Hosp, 146-92 Dogok Dong, Seoul, South Korea.
EM ycchoi@yuhs.ac
OI Choi, Young-Chul/0000-0001-5525-6861; Yang, Young/0000-0003-4239-0804
CR Cheema GS, 2001, ARTHRITIS RHEUM-US, V44, P1313, DOI 10.1002/1529-0131(200106)44:6<1313::AID-ART223>3.0.CO;2-S
   Ding CH, 2006, CURR OPIN INVEST DR, V7, P464
   KATIRJI B, 2002, NEUROMUSCULAR DISORD, P916
   Mackay F, 2007, CURR OPIN IMMUNOL, V19, P327, DOI 10.1016/j.coi.2007.04.008
   Mariette X, 2003, ANN RHEUM DIS, V62, P168, DOI 10.1136/ard.62.2.168
   Ropper AH, 2005, ADAMS VICTORS PRINCI, P1250
   Tangye SG, 2006, SEMIN IMMUNOL, V18, P305, DOI 10.1016/j.smim.2006.04.004
   Thangarajh M, 2007, SCAND J IMMUNOL, V65, P461, DOI 10.1111/j.1365-3083.2007.01921.x
   Thangarajh M, 2004, J NEUROIMMUNOL, V152, P183, DOI 10.1016/j.jneuroim.2004.03.017
   Thangarajh M, 2006, J NEUROIMMUNOL, V178, P161, DOI 10.1016/j.jneuroim.2006.05.023
   Zhang J, 2001, J IMMUNOL, V166, P6, DOI 10.4049/jimmunol.166.1.6
NR 11
TC 37
Z9 38
U1 0
U2 2
PU ELSEVIER SCIENCE BV
PI AMSTERDAM
PA PO BOX 211, 1000 AE AMSTERDAM, NETHERLANDS
SN 0165-5728
J9 J NEUROIMMUNOL
JI J. Neuroimmunol.
PD AUG 13
PY 2008
VL 199
IS 1-2
BP 151
EP 154
DI 10.1016/j.jneuroim.2008.05.010
PG 4
WC Immunology; Neurosciences
WE Science Citation Index Expanded (SCI-EXPANDED)
SC Immunology; Neurosciences & Neurology
GA 343YL
UT WOS:000258892200018
PM 18586330
DA 2022-10-25
ER

PT J
AU TZARTOS, SJ
   SEYBOLD, ME
   LINDSTROM, JM
AF TZARTOS, SJ
   SEYBOLD, ME
   LINDSTROM, JM
TI SPECIFICITIES OF ANTIBODIES TO ACETYLCHOLINE-RECEPTORS IN SERA FROM
   MYASTHENIA-GRAVIS PATIENTS MEASURED BY MONOCLONAL-ANTIBODIES
SO PROCEEDINGS OF THE NATIONAL ACADEMY OF SCIENCES OF THE UNITED STATES OF
   AMERICA-BIOLOGICAL SCIENCES
LA English
DT Article
C1 VET ADM HOSP,NEUROL SERV,SAN DIEGO,CA 92161.
   SALK INST BIOL STUDIES,RECEPTOR BIOL LAB,POB 85800,SAN DIEGO,CA 92138.
FU NINDS NIH HHS [NS 11323] Funding Source: Medline; NATIONAL INSTITUTE OF
   NEUROLOGICAL DISORDERS AND STROKE [R01NS011323] Funding Source: NIH
   RePORTER
CR COMPSTON AVA, BRAIN, V103, P579
   CONTITRONCONI B, 1981, BIOCHEMISTRY-US, V20, P2181, DOI 10.1021/bi00511a017
   DAU PC, 1977, NEW ENGL J MED, V297, P1134, DOI 10.1056/NEJM197711242972102
   DRACHMAN DB, 1981, ANN NY ACAD SCI
   ENGEL AG, 1977, MAYO CLIN PROC, V52, P267
   ENGEL AG, 1976, J NEUROPATH EXP NEUR, V35, P569, DOI 10.1097/00005072-197609000-00008
   ENGEL AG, 1979, HDB CLIN NEUROLOGY, V41, P95
   FAMBROUGH DM, 1973, SCIENCE, V182, P293, DOI 10.1126/science.182.4109.293
   GOMEZ CM, 1979, BIOCHEM BIOPH RES CO, V88, P575, DOI 10.1016/0006-291X(79)92087-4
   GULLICK WJ, 1981, BIOCHEMISTRY-US, V20, P2173, DOI 10.1021/bi00511a016
   HEINEMANN S, 1977, P NATL ACAD SCI USA, V74, P3090, DOI 10.1073/pnas.74.7.3090
   JAMES RW, 1980, FEBS LETT, V120, P145, DOI 10.1016/0014-5793(80)81066-0
   KAO I, 1977, SCIENCE, V196, P527, DOI 10.1126/science.850793
   LINDSTROM J, 1980, ANNU REV PHARMACOL, V20, P337, DOI 10.1146/annurev.pa.20.040180.002005
   LINDSTROM J, 1978, MUSCLE NERVE, V1, P140, DOI 10.1002/mus.880010206
   Lindstrom J, 1981, Methods Enzymol, V74 Pt C, P432
   LINDSTROM J, 1979, MUSCLE NERVE, V2, P173, DOI 10.1002/mus.880020304
   LINDSTROM J, 1981, ANN NY ACAD SCI
   LINDSTROM JM, 1976, J EXP MED, V144, P726, DOI 10.1084/jem.144.3.726
   LINDSTROM JM, 1976, NEUROLOGY, V26, P1054, DOI 10.1212/WNL.26.11.1054
   LINDSTROM JM, 1978, NEUROLOGY, V28, P130, DOI 10.1212/WNL.28.2.130
   MOCHLYROSEN D, 1981, BIOCHEMISTRY-US, V20, P5920, DOI 10.1021/bi00523a041
   NEWSOMDAVIS J, 1978, NEUROLOGY, V28, P266, DOI 10.1212/WNL.28.3.266
   OSSERMAN KE, 1971, MT SINAI J MED NY, V38, P492
   SAHASHI K, 1980, J NEUROPATH EXP NEUR, V39, P160, DOI 10.1097/00005072-198003000-00005
   SEYBOLD M, 1981, ANN NY ACAD SCI
   TZARTOS SJ, 1981, J BIOL CHEM, V256, P8635
   TZARTOS SJ, 1980, P NATL ACAD SCI-BIOL, V77, P755, DOI 10.1073/pnas.77.2.755
   TZARTOS SJ, 1981, MONOCLONAL ANTIBODIE
NR 29
TC 355
Z9 366
U1 0
U2 4
PU NATL ACAD SCIENCES
PI WASHINGTON
PA 2101 CONSTITUTION AVE NW, WASHINGTON, DC 20418
SN 0027-8424
J9 P NATL ACAD SCI-BIOL
PY 1982
VL 79
IS 1
BP 188
EP 192
DI 10.1073/pnas.79.1.188
PG 5
WC Biology
WE Science Citation Index Expanded (SCI-EXPANDED)
SC Life Sciences & Biomedicine - Other Topics
GA MX882
UT WOS:A1982MX88200040
PM 6948300
OA Bronze, Green Published
DA 2022-10-25
ER

PT J
AU AARLI, JA
AF AARLI, JA
TI LOCALIZATION AND PROPERTIES OF AN ACID-SOLUBLE MUSCLE ANTIGEN REACTING
   WITH ANTIBODIES IN MYASTHENIA-GRAVIS SERA
SO ACTA PATHOLOGICA ET MICROBIOLOGICA SCANDINAVICA SECTION B-MICROBIOLOGY
   AND IMMUNOLOGY
LA English
DT Article
CR AARLI JA, 1970, CLIN EXP IMMUNOL, V7, P23
   AARLI JA, 2 M SCAND SOC IMM SA
   AARLI JA, IN PRESS
   BELCHER R, 1954, ANALYST, V79, P201, DOI 10.1039/an9547900201
   BEUTNER EH, 1966, ANN NY ACAD SCI, V135, P588, DOI 10.1111/j.1749-6632.1966.tb45506.x
   ESPINOSA E, 1970, J IMMUNOL, V105, P416
   ESPINOSA E, 1968, J IMMUNOL, V100, P1020
   FELTKAMP TE, 1963, VOX SANG, V8, P317, DOI 10.1111/j.1423-0410.1963.tb05242.x
   GROV A, 1964, ACTA PATHOL MIC SC, V61, P588, DOI 10.1111/apm.1964.61.4.588
   HESS JW, 1962, CLIN RES, V10, P294
   KABAT EA, 1967, EXPT IMMUNOCHEMISTRY, P120
   KUNKEL HG, 1960, PLASMA PROTEINS, V1, P279
   LARSEN B, 1969, VOX SANG, V16, P69, DOI 10.1111/j.1423-0410.1969.tb04718.x
   LOWRY OH, 1951, J BIOL CHEM, V193, P265
   MCCOLLESTER DL, 1962, BIOCHIM BIOPHYS ACTA, V57, P427, DOI 10.1016/0006-3002(62)91153-8
   NAMBA T, 1967, ARCH NEUROL-CHICAGO, V17, P637, DOI 10.1001/archneur.1967.00470300079013
   NICHOLS RL, 1962, J IMMUNOL, V89, P545
   STRAUSS AJL, 1960, P SOC EXP BIOL MED, V105, P184
   STRAUSS AJL, 1966, ANN NY ACAD SCI, V135, P557, DOI 10.1111/j.1749-6632.1966.tb45504.x
   TREVELYAN WE, 1950, NATURE, V166, P444, DOI 10.1038/166444b0
NR 20
TC 17
Z9 17
U1 0
U2 0
PU MUNKSGAARD INT PUBL LTD
PI COPENHAGEN
PA 35 NORRE SOGADE, PO BOX 2148, DK-1016 COPENHAGEN, DENMARK
J9 ACTA PATHOLOG MICROB
PY 1972
VL B 80
IS 3
BP 453
EP &
PG 0
WC Immunology; Microbiology
WE Science Citation Index Expanded (SCI-EXPANDED)
SC Immunology; Microbiology
GA M7841
UT WOS:A1972M784100016
PM 4114938
DA 2022-10-25
ER

PT J
AU Stein, VM
AF Stein, V. M.
TI Neurology in dogs and cat puppies
SO TIERAERZTLICHE PRAXIS AUSGABE KLEINTIERE HEIMTIERE
LA German
DT Article
ID MYASTHENIA-GRAVIS; PECTUS EXCAVATUM; SWIMMER SYNDROME; MYOPATHIES;
   DIAGNOSIS; KITTEN; AGE
C1 [Stein, V. M.] Univ Vet Med Hannover, Klin Kleintiere, Arbeitsgrp Neurol, Hannover, Germany.
RP Stein, VM (corresponding author), Univ Penn, Sch Vet Med, Dept Clin Studies, 3900 Delancey St, Philadelphia, PA 19104 USA.
EM vstein@vet.upenn.edu
CR BEAVER BV, 1982, VET MED SM ANIM CLIN, V77, P39
   BOUDRIEAU RJ, 1990, COMP CONT EDUC PRACT, V12, P341
   BREAZILE JE, 1978, VET CLIN N AM, V8, P31, DOI 10.1016/S0091-0279(78)50004-X
   deLahunta A., 1983, VET NEUROANATOMY CLI, V2nd
   Dickinson PJ, 2005, J VET INTERN MED, V19, P920, DOI 10.1892/0891-6640(2005)19[920:CMGISM]2.0.CO;2
   DUBEY JP, 2006, INFECT DIS DOG CAT, P754
   ENGLAND GCW, 2005, TXB VET INTERNAL MED, P1708
   FOSSUM TW, 1989, J AM ANIM HOSP ASSOC, V25, P595
   Fox M. W., 1963, J SMALL ANIM PRACT, V4, P85
   FOX MW, 1967, J COMP NEUROL, V130, P233, DOI 10.1002/cne.901300305
   Garosi L., 2004, MANUAL CANINE FELINE, P1
   Greenberg David A., 2006, Current Alzheimer Research, V3, P25, DOI 10.2174/156720506775697106
   Hosgood G, 1998, SMALL ANIMAL PAEDIAT, P271
   HOSKINS JD, 1990, COMP CONT EDUC PRACT, V12, P1215
   Hoskins JD, 2001, VET PEDIAT, P419
   HOSKINS JD, 2001, VET PEDIAT, P426
   Jaggy A, 2007, ATLAS LEHRBUCH KLEIN, V2nd, P27
   JOHNSON CA, 2003, SMALL ANIMAL INTERNA, P886
   Landsberg G., 2001, VET PEDIAT, P22
   Lavely JA, 2006, VET CLIN N AM-SMALL, V36, P475, DOI 10.1016/j.cvsm.2005.12.009
   LORENZ MD, 1977, KIRK CURRENT VET THE, P905
   MADDISON JE, 1992, J VET INTERN MED, V6, P341, DOI 10.1111/j.1939-1676.1992.tb00367.x
   MATHEWS KG, 2005, TXB VET INTERNAL MED, P1453
   Maxie M. G., 2007, JUBB KENNEDY PALMERS, V1, P281
   Podell M, 2002, VET CLIN N AM-SMALL, V32, P147, DOI 10.1016/S0195-5616(03)00083-4
   Schatzberg SJ, 2003, J VET INTERN MED, V17, P538, DOI 10.1892/0891-6640(2003)017&lt;0538:PCRPAO&gt;2.3.CO;2
   Sewell AC, 2007, KLEINTIERPRAXIS, V52, P209
   Shelton GD, 2004, VET CLIN N AM-SMALL, V34, P1483, DOI 10.1016/j.cvsm.2004.05.019
   Shelton GD, 2002, VET CLIN N AM-SMALL, V32, P103, DOI 10.1016/S0195-5616(03)00081-0
   Shelton GD, 2002, VET CLIN N AM-SMALL, V32, P189, DOI 10.1016/S0195-5616(03)00085-8
   SHORES A, 1983, COMP CONT EDUC PRACT, V5, P1033
   SMALLEY HE, 1968, TOXICOL APPL PHARM, V13, P392, DOI 10.1016/0041-008X(68)90115-4
   Stein VM, 2007, KLEINTIERPRAXIS, V52, P225
   SUTER PF, 1984, THORACIC RADIOGRAPHY, P164
   SWALLOW JS, 1977, RES VET SCI, V23, P29, DOI 10.1016/S0034-5288(18)33218-1
   TIPOLD A, 1995, J VET INTERN MED, V9, P304, DOI 10.1111/j.1939-1676.1995.tb01089.x
   Vandevelde M, 2005, ACTA NEUROPATHOL, V109, P56, DOI 10.1007/s00401-004-0958-4
   Verhoeven G, 2006, J SMALL ANIM PRACT, V47, P615, DOI 10.1111/j.1748-5827.2006.00069.x
   VITE C, 2005, BRAUNDS CLIN NEUROLO
   Vite C H, 2006, BRAUNDS CLIN NEUROLO
   Vollaire MR, 2005, AM J VET RES, V66, P874, DOI 10.2460/ajvr.2005.66.874
   Wagner F, 2007, WIEN TIERARZTL MONAT, V94, P84
   WEHREND A, 2008, NEONATOLOGIE BEIM HU
   Wenger DA, 1999, J HERED, V90, P138, DOI 10.1093/jhered/90.1.138
NR 44
TC 0
Z9 0
U1 0
U2 8
PU SCHATTAUER GMBH-VERLAG MEDIZIN NATURWISSENSCHAFTEN
PI STUTTGART
PA HOLDERLINSTRASSE 3, D-70174 STUTTGART, GERMANY
SN 1434-1239
J9 TIERAERZTL PRAX K H
JI Tierarztl. Prax. Ausg. Kleintiere Heimtiere
PY 2009
VL 37
IS 1
BP 51
EP 60
PG 10
WC Veterinary Sciences
WE Science Citation Index Expanded (SCI-EXPANDED)
SC Veterinary Sciences
GA 423BB
UT WOS:000264470300009
DA 2022-10-25
ER

PT J
AU Mak, W
   Chan, KH
   Ho, SL
AF Mak, W
   Chan, KH
   Ho, SL
TI A case of ocular myasthenia gravis and Miller-Fisher syndrome
SO HOSPITAL MEDICINE
LA English
DT Article
ID GUILLAIN-BARRE-SYNDROME; IGG ANTIBODY; VARIANT
C1 Univ Hong Kong, Queen Mary Hosp, Dept Med, Neurodiagnost Unit, Hong Kong, Hong Kong, Peoples R China.
RP Mak, W (corresponding author), Univ Hong Kong, Queen Mary Hosp, Dept Med, Neurodiagnost Unit, Hong Kong, Hong Kong, Peoples R China.
RI Ho, Shu-Leong/AFK-8146-2022; Ho, Shu Leong/C-4136-2009
CR Buchwald B, 2001, NEUROLOGY, V56, P67, DOI 10.1212/WNL.56.1.67
   CHIBA A, 1993, NEUROLOGY, V43, P1911, DOI 10.1212/WNL.43.10.1911
   Lyu RK, 1997, J NEUROL NEUROSUR PS, V63, P494, DOI 10.1136/jnnp.63.4.494
   MILLERFISHER C, 1956, NEW ENGL J MED, V255, P57
   Mori M, 2001, NEUROLOGY, V56, P1104, DOI 10.1212/WNL.56.8.1104
   NewsomDavis J, 1997, CURR OPIN NEUROL, V10, P18, DOI 10.1097/00019052-199702000-00005
   Odaka M, 2001, J NEUROL NEUROSUR PS, V70, P50, DOI 10.1136/jnnp.70.1.50
   ROBERTS M, 1994, LANCET, V343, P454, DOI 10.1016/S0140-6736(94)92694-8
NR 8
TC 16
Z9 17
U1 0
U2 0
PU MARK ALLEN PUBLISHING LTD
PI LONDON
PA CROXTED MEWS, 286A-288 CROXTED ROAD, LONDON SE24 9BY, ENGLAND
SN 1462-3935
J9 HOSP MED
JI Hosp. Med
PD FEB
PY 2005
VL 66
IS 2
BP 116
EP 117
PG 2
WC Medicine, General & Internal
WE Science Citation Index Expanded (SCI-EXPANDED)
SC General & Internal Medicine
GA 899DV
UT WOS:000227126000020
PM 15739712
DA 2022-10-25
ER

PT J
AU MILNERBROWN, HS
   MELLENTHIN, MA
   SHARMA, ML
   MILLER, RG
AF MILNERBROWN, HS
   MELLENTHIN, MA
   SHARMA, ML
   MILLER, RG
TI QUANTITATIVE CORRELATION BETWEEN THE TIME COURSE OF PLASMA
   PYRIDOSTIGMINE LEVELS AND NEUROMUSCULAR FUNCTION IN MYASTHENIA-GRAVIS
SO ANNALS OF THE NEW YORK ACADEMY OF SCIENCES
LA English
DT Article
C1 UNIV CALIF SAN FRANCISCO, SAN FRANCISCO, CA 94143 USA.
RP MILNERBROWN, HS (corresponding author), CHILDRENS HOSP SAN FRANCISCO, DEPT NEUROL NEUROMUSCULAR RES, OPD 504, 3700 CALIF ST, SAN FRANCISCO, CA 94118 USA.
CR DERUYTER MGM, 1980, J CHROMATOGR, V183, P193, DOI 10.1016/S0378-4347(00)81693-X
NR 1
TC 0
Z9 0
U1 0
U2 0
PU WILEY
PI HOBOKEN
PA 111 RIVER ST, HOBOKEN 07030-5774, NJ USA
SN 0077-8923
J9 ANN NY ACAD SCI
JI Ann.NY Acad.Sci.
PD AUG 29
PY 1987
VL 505
BP 838
EP 841
DI 10.1111/j.1749-6632.1987.tb51386.x
PG 4
WC Multidisciplinary Sciences
WE Science Citation Index Expanded (SCI-EXPANDED)
SC Science & Technology - Other Topics
GA R6891
UT WOS:A1987R689100109
DA 2022-10-25
ER

PT J
AU SHIRAI, T
   MIYATA, M
   NAKASE, A
   ITOH, T
AF SHIRAI, T
   MIYATA, M
   NAKASE, A
   ITOH, T
TI LYMPHOCYTE SUBPOPULATION IN NEOPLASTIC AND NON-NEOPLASTIC THYMUS AND IN
   BLOOD OF PATIENTS WITH MYASTHENIA-GRAVIS
SO CLINICAL AND EXPERIMENTAL IMMUNOLOGY
LA English
DT Article
C1 SAPPORO CITY GEN HOSP,DEPT MED,SAPPORO,JAPAN.
   SAPPORO CITY GEN HOSP,DEPT THORAC SURG,SAPPORO,JAPAN.
   SAPPORO CITY GEN HOSP,DEPT PATHOL,SAPPORO 060,JAPAN.
CR ADNER MM, 1964, NEW ENGL J MED, V271, P1327, DOI 10.1056/NEJM196412242712601
   ALLISON AC, 1971, LANCET, V2, P135
   ALPERT LI, 1971, ARCH PATHOL, V91, P55
   ARMSTRONG RM, 1972, 6TH P LEUK C, P657
   BRADFIELD JW, 1973, CLIN EXP IMMUNOL, V13, P243
   BRAIN P, 1970, CLIN EXP IMMUNOL, V6, P681
   BURNET FM, 1964, J PATHOL BACTERIOL, V88, P229, DOI 10.1002/path.1700880129
   CANTOR H, 1970, J EXP MED, V131, P22
   CASTLEMAN B, 1966, ANN NY ACAD SCI, V135, P496, DOI 10.1111/j.1749-6632.1966.tb45497.x
   Castleman B, 1955, ATLAS TUMOR PATHOLOG
   COOMBS R R A, 1970, International Archives of Allergy and Applied Immunology, V39, P658
   FROLAND S, 1971, NATURE-NEW BIOL, V234, P251, DOI 10.1038/newbio234251a0
   HOUSLEY J, 1967, BMJ-BRIT MED J, V2, P679, DOI 10.1136/bmj.2.5553.679
   HOWARD JC, 1972, J EXP MED, V135, P200, DOI 10.1084/jem.135.2.200
   HOWARD JC, 1972, J EXP MED, V135, P185, DOI 10.1084/jem.135.2.185
   JONDAL M, 1972, J EXP MED, V136, P207, DOI 10.1084/jem.136.2.207
   KNAPP W, 1972, Z IMMUNITATSFORSCH, V144, P329
   KNIGHT S, 1968, Clinical and Experimental Immunology, V3, P323
   KORNFELD P, 1965, ANN INTERN MED, V63, P416, DOI 10.7326/0003-4819-63-3-416
   LAY WH, 1971, NATURE, V230, P531, DOI 10.1038/230531a0
   OSSERMAN KE, 1965, ANN NY ACAD SCI, V124, P730, DOI 10.1111/j.1749-6632.1965.tb18998.x
   PAPAMICH.M, 1972, LANCET, V2, P64
   PHILLIPS B, 1973, NATURE-NEW BIOL, V241, P254, DOI 10.1038/newbio241254a0
   RAFF MC, 1970, IMMUNOLOGY, V19, P637
   ROSS GD, 1973, J CLIN INVEST, V52, P377, DOI 10.1172/JCI107194
   SHIRAI T, 1972, CLIN EXP IMMUNOL, V12, P133
   SHIRAI T, 1971, P NATL ACAD SCI USA, V68, P1412, DOI 10.1073/pnas.68.7.1412
   SHIRAI T, 1972, CLIN EXP IMMUNOL, V12, P455
   SHIRAI T, 1972, J IMMUNOL, V109, P32
   SHIRAI T, 1973, J IMMUNOL, V110, P517
   SIEGLER R, 1965, J EXP MED, V122, P929, DOI 10.1084/jem.122.5.929
   SMILEY JD, 1969, CLIN EXP IMMUNOL, V4, P387
   STRAUSS AJL, 1966, ANN NY ACAD SCI, V135, P557, DOI 10.1111/j.1749-6632.1966.tb45504.x
   STUTMAN O, 1968, P SOC EXP BIOL MED, V127, P1204
   VANDERGELD H, 1963, LANCET, V2, P373
   ZATZ MM, 1971, CLIN EXP IMMUNOL, V8, P491
NR 36
TC 31
Z9 31
U1 0
U2 0
PU BLACKWELL SCIENCE LTD
PI OXFORD
PA P O BOX 88, OSNEY MEAD, OXFORD, OXON, ENGLAND OX2 0NE
SN 0009-9104
J9 CLIN EXP IMMUNOL
JI Clin. Exp. Immunol.
PY 1976
VL 26
IS 1
BP 118
EP 123
PG 6
WC Immunology
WE Science Citation Index Expanded (SCI-EXPANDED)
SC Immunology
GA CF885
UT WOS:A1976CF88500017
PM 1087211
DA 2022-10-25
ER

PT J
AU HARCOURT, GC
   SOMMER, N
   ROTHBARD, J
   WILLCOX, HNA
   NEWSOMDAVIS, J
AF HARCOURT, GC
   SOMMER, N
   ROTHBARD, J
   WILLCOX, HNA
   NEWSOMDAVIS, J
TI A JUXTA-MEMBRANE EPITOPE ON THE HUMAN ACETYLCHOLINE-RECEPTOR RECOGNIZED
   BY T-CELLS IN MYASTHENIA-GRAVIS
SO JOURNAL OF CLINICAL INVESTIGATION
LA English
DT Article
C1 ROYAL FREE HOSP,SCH MED,DEPT NEUROL SCI,LONDON NW3 2QG,ENGLAND.
   NATL HOSP,LONDON WC1N 3BG,ENGLAND.
   IMPERIAL CANC RES FUND,LONDON WC2,ENGLAND.
CR BARTON R, 1976, J IMMUNOL, V116, P462
   BOFILL M, 1985, AM J PATHOL, V119, P462
   COMPSTON DAS, 1980, BRAIN, V103, P579, DOI 10.1093/brain/103.3.579
   DAUSSET J, 1980, PROGR IMMUNOLOGY, V4, P513
   GAMMON G, 1987, IMMUNOL REV, V98, P53
   HARCOURT G, 1987, IMMUNOL TODAY, V8, P319, DOI 10.1016/0167-5699(87)90002-8
   HOHLFELD R, 1987, P NATL ACAD SCI USA, V84, P5379, DOI 10.1073/pnas.84.15.5379
   HOHLFELD R, 1984, NATURE, V310, P244, DOI 10.1038/310244a0
   KIRCHNER T, 1988, AM J PATHOL, V130, P268
   LAMB JR, 1983, IMMUNOLOGY, V50, P659
   LAMB JR, 1982, J IMMUNOL, V128, P233
   LENNON VA, 1985, P NATL ACAD SCI USA, V82, P8805, DOI 10.1073/pnas.82.24.8805
   LINDSTROM J, 1985, ANNU REV IMMUNOL, V3, P109
   MELMS A, 1988, J CLIN INVEST, V81, P902, DOI 10.1172/JCI113401
   ROTHBARD JB, 1988, EMBO J, V7, P93, DOI 10.1002/j.1460-2075.1988.tb02787.x
   SCHLUEP M, 1987, ANN NEUROL, V22, P212, DOI 10.1002/ana.410220205
   SETTE A, 1987, NATURE, V328, P395, DOI 10.1038/328395a0
   TOWNSEND ARM, 1986, CELL, V44, P959, DOI 10.1016/0092-8674(86)90019-X
   TZARTOS SJ, 1982, P NATL ACAD SCI-BIOL, V79, P188, DOI 10.1073/pnas.79.1.188
   UNANUE ER, 1984, ANNU REV IMMUNOL, V2, P395, DOI 10.1146/annurev.iy.02.040184.002143
   WEKERLE H, 1977, LANCET, V1, P678
   WHITING P, 1985, EUR J BIOCHEM, V150, P533, DOI 10.1111/j.1432-1033.1985.tb09054.x
   WILLCOX HNA, 1983, CLIN EXP IMMUNOL, V54, P378
NR 23
TC 85
Z9 86
U1 0
U2 0
PU ROCKEFELLER UNIV PRESS
PI NEW YORK
PA 1114 FIRST AVE, 4TH FL, NEW YORK, NY 10021
SN 0021-9738
J9 J CLIN INVEST
JI J. Clin. Invest.
PD OCT
PY 1988
VL 82
IS 4
BP 1295
EP 1300
DI 10.1172/JCI113729
PG 6
WC Medicine, Research & Experimental
WE Science Citation Index Expanded (SCI-EXPANDED)
SC Research & Experimental Medicine
GA Q4655
UT WOS:A1988Q465500019
PM 2459161
OA Green Published, Bronze
DA 2022-10-25
ER

PT J
AU DENIZOT, M
   FULPIUS, BW
   COX, JN
   FERRIER, PE
AF DENIZOT, M
   FULPIUS, BW
   COX, JN
   FERRIER, PE
TI CLINICAL AND BIOLOGICAL EVOLUTION OF A MYASTHENIA-GRAVIS AFTER
   THYMECTOMY IN A 13-YEAR-OLD GIRL
SO HELVETICA PAEDIATRICA ACTA
LA French
DT Article
C1 UNIV GENEVA,FAC SCI,DEPT BIOCHIM,CH-1211 GENEVA 4,SWITZERLAND.
   UNIV GENEVA,FAC MED,DEPT PATHOL,CH-1211 GENEVA 4,SWITZERLAND.
RP DENIZOT, M (corresponding author), UNIV GENEVA,FAC MED,DEPT PEDIAT & GENET,PEDIAT CLIN,CH-1211 GENEVA 4,SWITZERLAND.
CR BUCHNALL RC, 1977, P R SOC MED S3, V70, P114
   LEFVERT AK, 1977, ACTA MED SCAND, V201, P181
   LINDSTROM J, 1977, CLIN IMMUNOL IMMUNOP, V7, P36, DOI 10.1016/0090-1229(77)90027-7
   LINDSTROM JM, 1976, NEUROLOGY, V26, P1054, DOI 10.1212/WNL.26.11.1054
   MASTERS CL, 1977, AM J MED, V63, P689, DOI 10.1016/0002-9343(77)90153-X
   MONNIER VM, 1977, CLIN EXP IMMUNOL, V29, P16
   SARNAT HB, 1977, NEUROLOGY, V27, P550, DOI 10.1212/WNL.27.6.550
   SCADDING GK, 1977, BRIT MED J, V1, P1512, DOI 10.1136/bmj.1.6075.1512
   SEYBOLD ME, 1978, BRIT MED J, V2, P1051, DOI 10.1136/bmj.2.6144.1051
   SIMPSON JA, 1966, ANN NY ACAD SCI, V135, P506, DOI 10.1111/j.1749-6632.1966.tb45499.x
   Simpson JA, 1960, SCOT MED J, V5, P419, DOI [DOI 10.1177/003693306000501001, 10.1177/003693306000501001]
NR 11
TC 4
Z9 4
U1 0
U2 0
PU SCHWABE & CO AG VERLAG
PI MUTTENZ 1
PA FARNSBURGERSTRASSE 8, CH-4132 MUTTENZ 1, SWITZERLAND
SN 0018-022X
J9 HELV PAEDIATR ACTA
PY 1979
VL 34
IS 4
BP 375
EP 380
PG 6
WC Psychology, Developmental; Pediatrics
WE Science Citation Index Expanded (SCI-EXPANDED)
SC Psychology; Pediatrics
GA HR508
UT WOS:A1979HR50800009
PM 521303
DA 2022-10-25
ER

PT J
AU LISAK, RP
   SMILEY, R
   SCHOTLAND, DH
   BANK, WJ
   SANTOLI, D
AF LISAK, RP
   SMILEY, R
   SCHOTLAND, DH
   BANK, WJ
   SANTOLI, D
TI ABNORMALITIES OF T-CELL SUB-POPULATIONS IN THE BLOOD AND THYMUS OF
   PATIENTS WITH MYASTHENIA-GRAVIS
SO JOURNAL OF THE NEUROLOGICAL SCIENCES
LA English
DT Article
C1 WISTAR INST ANAT & BIOL,MULTIPLE SCLEROSIS RES CTR,PHILADELPHIA,PA 19104.
RP LISAK, RP (corresponding author), UNIV PENN,HENRY M WATTS JR MUSCULAR DYSTROPHY ASSOC NEUROMUSCULAR RES CTR,PHILADELPHIA,PA 19104, USA.
CR ABDOU NI, 1974, NEW ENGL J MED, V291, P1271, DOI 10.1056/NEJM197412122912403
   ADNER MM, 1964, NEW ENGL J MED, V271, P1327, DOI 10.1056/NEJM196412242712601
   BIRNBAUM G, 1976, ANN NY ACAD SCI, V274, P527, DOI 10.1111/j.1749-6632.1976.tb47713.x
   CASTLEMAN B, 1966, ANN NY ACAD SCI, V135, P496, DOI 10.1111/j.1749-6632.1966.tb45497.x
   COOK JD, 1977, NEUROLOGY MINNEAP, V11, P365
   DICKLER HB, 1974, NATURE, V247, P213, DOI 10.1038/247213a0
   DOWNES JM, 1966, Q J MED, V35, P85
   DRACHMAN DB, 1978, NEW ENGL J MED, V298, P136, DOI 10.1056/NEJM197801192980305
   FAUCI AS, 1978, J IMMUNOL, V121, P1473
   FERRARINI M, 1975, EUR J IMMUNOL, V5, P70, DOI 10.1002/eji.1830050115
   LISAK RP, 1976, ANN NY ACAD SCI, V274, P402, DOI 10.1111/j.1749-6632.1976.tb47701.x
   LISAK RP, 1978, NEUROLOGY, V28, P1298, DOI 10.1212/WNL.28.12.1298
   LISAK RP, 1975, ANN CLIN LAB SCI, V5, P228
   MISCHAK RP, 1978, MUSCLE NERVE, V1, P337
   MORETTA L, 1977, J EXP MED, V146, P184, DOI 10.1084/jem.146.1.184
   MORETTA L, 1976, J IMMUNOL, V117, P2171
   Moretta L, 1978, Contemp Top Immunobiol, V8, P19
   OPELZ G, 1978, ARCH NEUROL-CHICAGO, V35, P413, DOI 10.1001/archneur.1978.00500310015003
   Penn A S, 1971, Res Publ Assoc Res Nerv Ment Dis, V49, P215
   PIANTELLI, 1979, CLIN EXP IMMUNOL, V36, P85
   SANTOLI D, 1978, J IMMUNOL, V120, P1369
   SANTOLI D, 1978, CLIN EXP IMMUNOL, V33, P309
   SHIRAI T, 1976, CLIN EXP IMMUNOL, V26, P118
   SIMPSON JA, 1977, SCOT MED J, V22, P201, DOI 10.1177/003693307702200305
   SIMPSON JA, 1978, MUSCLE NERVE, V1, P45, DOI 10.1002/mus.880010107
   SIMPSON JA, 1976, ANN NY ACAD SCI, V274, P382, DOI 10.1111/j.1749-6632.1976.tb47699.x
   Simpson JA, 1960, SCOT MED J, V5, P419, DOI [DOI 10.1177/003693306000501001, 10.1177/003693306000501001]
   SMILEY JD, 1969, CLIN EXP IMMUNOL, V4, P387
   STRAUSS AJL, 1960, P SOC EXP BIOL MED, V105, P184
   VINCENT A, 1978, LANCET, V1, P305
NR 30
TC 19
Z9 19
U1 0
U2 0
PU ELSEVIER SCIENCE BV
PI AMSTERDAM
PA PO BOX 211, 1000 AE AMSTERDAM, NETHERLANDS
SN 0022-510X
J9 J NEUROL SCI
JI J. Neurol. Sci.
PY 1979
VL 44
IS 1
BP 69
EP 76
DI 10.1016/0022-510X(79)90224-7
PG 8
WC Clinical Neurology; Neurosciences
WE Science Citation Index Expanded (SCI-EXPANDED)
SC Neurosciences & Neurology
GA HW723
UT WOS:A1979HW72300007
PM 316002
DA 2022-10-25
ER

PT J
AU Kohler, W
   Bucka, C
   Sokolowski, P
   Blattner, R
   Hertel, G
AF Kohler, W
   Bucka, C
   Sokolowski, P
   Blattner, R
   Hertel, G
TI Azathioprine and other immunosuppressive agents in myasthenia gravis
SO AKTUELLE NEUROLOGIE
LA German
DT Article
ID PLASMA-EXCHANGE; DRUG-THERAPY; DISEASE; TRIAL; CYCLOSPORINE; PREDNISONE;
   TOXICITY
C1 Krankenhaus Moabit, Neurol Abt, D-10559 Berlin, Germany.
RP Kohler, W (corresponding author), Krankenhaus Moabit, Neurol Abt, Turmstr 21, D-10559 Berlin, Germany.
CR BEHAN PO, 1979, LANCET, V2, P438
   BERLIT P, 1993, INTERNIST, V34, P788
   Bonifati DM, 1997, J NEUROL, V244, P542, DOI 10.1007/s004150050141
   Bromberg MB, 1997, J NEUROL SCI, V150, P59, DOI 10.1016/S0022-510X(97)05370-7
   COMPSTON DAS, 1980, BRAIN, V103, P579, DOI 10.1093/brain/103.3.579
   Cosi V, 1993, Acta Neurol (Napoli), V15, P123
   DAU PC, 1977, NEW ENGL J MED, V297, P1134, DOI 10.1056/NEJM197711242972102
   De Assis J L, 1986, Arq Neuropsiquiatr, V44, P109
   Delwaide P J, 1967, Acta Neurol Psychiatr Belg, V67, P701
   DRETCHEN KL, 1976, ANESTHESIOLOGY, V45, P604, DOI 10.1097/00000542-197612000-00003
   DREWS J, 1990, IMMUNOPHARMACOLOGY, pCH4
   ELION GB, 1975, HDB EXPT PHARM, P404
   FAHEY JL, 1987, ANN INTERN MED, V106, P257, DOI 10.7326/0003-4819-106-2-257
   FONSECA V, 1990, POSTGRAD MED J, V66, P102, DOI 10.1136/pgmj.66.772.102
   GAJDOS P, 1993, J NEUROL NEUROSUR PS, V56, P1157
   GLIDDEN RS, 1988, ANESTHESIOLOGY, V68, P595, DOI 10.1097/00000542-198804000-00018
   GOULON M, 1989, PRESSE MED, V18, P341
   HERTEL G, 1978, PLASMAPHERESIS IMMUN, P315
   HOHLFELD R, 1985, ANN NEUROL, V17, P238, DOI 10.1002/ana.410170304
   HOHLFELD R, 1988, NEUROLOGY, V38, P258, DOI 10.1212/WNL.38.2.258
   HOHLFELD R, 1996, NEUROLOGICAL DISORDE, P947
   KINLEN LJ, 1979, BRIT MED J, V2, P1461, DOI 10.1136/bmj.2.6203.1461
   KISSEL JT, 1986, NEUROLOGY, V36, P35, DOI 10.1212/WNL.36.1.35
   KORNFELD P, 1985, MT SINAI J MED, V52, P347
   Kuks J B, 1991, Neuromuscul Disord, V1, P423, DOI 10.1016/0960-8966(91)90005-D
   Lindner A, 1997, J NEUROL, V244, P515, DOI 10.1007/s004150050135
   MANTEGAZZA R, 1988, J NEUROL, V235, P449, DOI 10.1007/BF00314245
   MATELL G, 1987, ANN NY ACAD SCI, V505, P588, DOI 10.1111/j.1749-6632.1987.tb51327.x
   Mertens H G, 1973, Med Welt, V24, P955
   MERTENS HG, 1981, ANN NY ACAD SCI, V377, P691, DOI 10.1111/j.1749-6632.1981.tb33767.x
   MERTENS HG, 1969, EUR NEUROL, V2, P321, DOI 10.1159/000113809
   MERTENS HG, 1977, MYASTHENIA GRAVIS AN, P264
   MIANO MA, 1991, NEUROLOGY, V41, P919, DOI 10.1212/WNL.41.6.919
   NEWSOMDAVIS J, 1979, LANCET, V1, P464
   NIAKAN E, 1986, ARCH NEUROL-CHICAGO, V43, P155, DOI 10.1001/archneur.1986.00520020049018
   OOSTERHUIS HJGH, 1988, MONOGR ALLERGY, V25, P75
   OSTRER H, 1984, AM J MED GENET, V17, P627, DOI 10.1002/ajmg.1320170312
   PALACE J, 1996, NEUROLOGY, V46, P332
   PEREZ MC, 1981, NEUROLOGY, V31, P32, DOI 10.1212/WNL.31.1.32
   ROUBENOFF R, 1988, SEMIN ARTHRITIS RHEU, V18, P88, DOI 10.1016/0049-0172(88)90002-9
   ROWLAND LP, 1971, ANN NY ACAD SCI, V183, P351, DOI 10.1111/j.1749-6632.1971.tb30764.x
   SCHALKE BCD, 1988, ALKUELLE ASPEKTE NEU, P73
   SCHUMM F, 1984, EUR ARCH PSY CLIN N, V234, P224, DOI 10.1007/BF00381353
   Sommer N, 1997, J NEUROL NEUROSUR PS, V62, P156, DOI 10.1136/jnnp.62.2.156
   TINDALL RSA, 1987, NEW ENGL J MED, V316, P719, DOI 10.1056/NEJM198703193161205
   TINDALL RSA, 1993, ANN NY ACAD SCI, V681, P539, DOI 10.1111/j.1749-6632.1993.tb22937.x
   Tumani H, 1997, NERVENARZT, V68, P336, DOI 10.1007/s001150050132
   VALLI G, 1987, ITAL J NEUROL SCI, V8, P593, DOI 10.1007/BF02333667
   WITTE AS, 1986, NEUROLOGY, V36, P1533, DOI 10.1212/WNL.36.11.1533
NR 49
TC 0
Z9 0
U1 0
U2 0
PU GEORG THIEME VERLAG KG
PI STUTTGART
PA RUDIGERSTR 14, D-70469 STUTTGART, GERMANY
SN 0302-4350
EI 1438-9428
J9 AKTUEL NEUROL
JI Aktuelle Neurol.
PD JUN
PY 1998
VL 25
SU 2
BP S48
EP S51
DI 10.1055/s-2007-1017722
PG 4
WC Clinical Neurology
WE Science Citation Index Expanded (SCI-EXPANDED)
SC Neurosciences & Neurology
GA ZY968
UT WOS:000074681600011
DA 2022-10-25
ER

PT J
AU GRATWOHL, A
   CORNU, P
   SPECK, B
   BURRI, HP
   MEILI, R
   KUMMER, H
   FULPIUS, B
AF GRATWOHL, A
   CORNU, P
   SPECK, B
   BURRI, HP
   MEILI, R
   KUMMER, H
   FULPIUS, B
TI CLINICAL AND IMMUNOLOGICAL INVESTIGATIONS IN A WOMAN PATIENT WITH
   MYASTHENIA-GRAVIS BEFORE AND AFTER REPEATED PLASMA-EXCHANGE
SO SCHWEIZERISCHE MEDIZINISCHE WOCHENSCHRIFT
LA German
DT Article
C1 UNIV GENEVA,DEPT BIOCHIM,CH-1211 GENEVA 4,SWITZERLAND.
   UNIV BASEL,DEPT INNERE MED,HAMATOL ABT,CH-4031 BASEL,SWITZERLAND.
   BLUTSPENDEZENTRUM BASEL,DEPT INNERE MED,BASEL,SWITZERLAND.
   KANTONSSPITAL,BRUDERHOLZ,SWITZERLAND.
CR BUCKNER CD, 1978, TRANSPLANTATION, V26, P233, DOI 10.1097/00007890-197810000-00006
   DAU PC, 1977, NEW ENGL J MED, V297, P1134, DOI 10.1056/NEJM197711242972102
   De Crousaz G, 1978, Schweiz Med Wochenschr, V108, P602
   FULPIUS BW, 1978, B SCHWEIZ AKAD MED, V34, P25
   LOCKWOOD CM, 1977, LANCET, V1, P63
   LOCKWOOD CM, 1976, LANCET, V1, P711
   MONNIER VM, 1977, CLIN EXP IMMUNOL, V29, P16
   NEWSOMDAVIS J, NEW ENGL J MED
   PINCHING AJ, 1976, LANCET, V2, P1373
NR 9
TC 3
Z9 3
U1 0
U2 0
PU SCHWABE & CO AG VERLAG
PI MUTTENZ 1
PA FARNSBURGERSTRASSE 8, CH-4132 MUTTENZ 1, SWITZERLAND
SN 0036-7672
J9 SCHWEIZ MED WSCHR
JI Schweiz. Med. Wochenschr.
PY 1979
VL 109
IS 44
BP 1711
EP 1713
PG 3
WC Medicine, General & Internal
WE Science Citation Index Expanded (SCI-EXPANDED)
SC General & Internal Medicine
GA HU553
UT WOS:A1979HU55300005
PM 524104
DA 2022-10-25
ER

PT J
AU PECK, SM
   OSSERMAN, KE
AF PECK, SM
   OSSERMAN, KE
TI STUDIES IN BULLOUS DISEASES - TREATMENT OF PEMPHIGUS VULGARIS WITH
   METHOTREXATE 2 PATIENTS (ONE WITH CONCURRENT MYASTHENIA GRAVIS)
SO JOURNAL OF THE MOUNT SINAI HOSPITAL
LA English
DT Article
CR AUERBACH R, 1964, ARCH DERMATOL, V90, P553, DOI 10.1001/archderm.1964.01600060019003
   BEUTNER EH, 1965, J AMER MED ASSOC, V192, P682, DOI 10.1001/jama.1965.03080210026006
   BEUTNER EH, 1964, P SOC EXP BIOL MED, V117, P505
   BLACK RL, 1964, JAMA-J AM MED ASSOC, V189, P743
   CHORZELS.TP, 1966, ARCH DERMATOL, V93, P570, DOI 10.1001/archderm.93.5.570
   CHORZELSKI TP, 1966, ACTA DERM-VENEREOL, V47, P26
   COE RO, 1968, J AMER MED ASSOC, V206, P1515, DOI 10.1001/jama.206.7.1515
   FRANK L, 1968, DERMATOLOGICA, V137, P87, DOI 10.1159/000254035
   PECK SM, 1968, NEW ENGL J MED, V279, P951, DOI 10.1056/NEJM196810312791801
   STRAUSS AJL, 1960, P SOC EXP BIOL MED, V105, P184
   VANSCOTT EJ, 1964, ARCH DERMATOL, V89, P550, DOI 10.1001/archderm.1964.01590280050009
   WRIGHT ET, 1966, ARCH DERMATOL, V93, P731, DOI 10.1001/archderm.93.6.731
NR 12
TC 26
Z9 26
U1 0
U2 1
J9 J MT SINAI HOSP
PY 1969
VL 36
IS 1
BP 71
EP &
PG 0
WC Medicine, Research & Experimental
WE Science Citation Index Expanded (SCI-EXPANDED)
SC Research & Experimental Medicine
GA C5524
UT WOS:A1969C552400011
PM 5249498
DA 2022-10-25
ER

PT J
AU HAYASHI, M
   KIDA, K
   YAMADA, I
   MATSUDA, H
   TSUNEISHI, M
   TAMURA, O
AF HAYASHI, M
   KIDA, K
   YAMADA, I
   MATSUDA, H
   TSUNEISHI, M
   TAMURA, O
TI DIFFERENCES BETWEEN OCULAR AND GENERALIZED MYASTHENIA-GRAVIS - BINDING
   CHARACTERISTICS OF ANTI-ACETYLCHOLINE RECEPTOR ANTIBODY AGAINST BOVINE
   MUSCLES
SO JOURNAL OF NEUROIMMUNOLOGY
LA English
DT Article
C1 TSUNEISHI HOSP,DEPT PEDIAT,KOCHI 78153,JAPAN.
   EHIME UNIV,SCH MED,DEPT OPHTHALMOL,SHIGENOBU,EHIME 79102,JAPAN.
RP HAYASHI, M (corresponding author), EHIME UNIV,SCH MED,DEPT PEDIAT,SHIGENOBU,EHIME 79102,JAPAN.
CR BRADLEY R, 1973, RES VET SCI, V15, P274, DOI 10.1016/S0034-5288(18)33843-8
   BRAY JJ, 1982, J IMMUNOL, V128, P105
   BROCKES JP, 1975, BIOCHEMISTRY-US, V14, P2092, DOI 10.1021/bi00681a008
   CUATRECASAS P, 1970, J BIOL CHEM, V245, P3059
   HAYASHI K, 1986, SOLID STATE COMMUN, V58, P781, DOI 10.1016/0038-1098(86)90767-2
   KIM YI, 1986, ACTA PEDIATR JPN, V8, P616
   KONISHI J, 1974, ENDOCRINOLOGY, V95, P434, DOI 10.1210/endo-95-2-434
   LANG B, 1982, J IMMUNOL METHODS, V51, P371, DOI 10.1016/0022-1759(82)90405-7
   LEFVERT AK, 1978, J NEUROL NEUROSUR PS, V41, P394, DOI 10.1136/jnnp.41.5.394
   LINDSTROM JM, 1976, NEUROLOGY, V26, P1054, DOI 10.1212/WNL.26.11.1054
   MOSSMAN S, 1986, LANCET, V1, P116
   NAMBA T, 1968, NEUROLOGY, V18, P403, DOI 10.1212/WNL.18.4.403
   ODA K, 1986, J NEUROL SCI, V74, P125, DOI 10.1016/0022-510X(86)90099-7
   OSSERMAN KE, 1971, MT SINAI J MED, V38, P497
   SEYBOLD ME, 1981, ANN NY ACAD SCI, V377, P292, DOI 10.1111/j.1749-6632.1981.tb33739.x
   TINDALL RSA, 1981, ANN NEUROL, V10, P437, DOI 10.1002/ana.410100506
   TOYKA KV, 1986, DEUT MED WOCHENSCHR, V111, P1435, DOI 10.1055/s-2008-1068647
   VINCENT A, 1982, CLIN EXP IMMUNOL, V49, P257
   VINCENT A, 1980, J NEUROL NEUROSUR PS, V43, P590, DOI 10.1136/jnnp.43.7.590
   ZAHM DS, 1983, EXP NEUROL, V80, P258, DOI 10.1016/0014-4886(83)90022-5
NR 20
TC 9
Z9 9
U1 0
U2 0
PU ELSEVIER SCIENCE BV
PI AMSTERDAM
PA PO BOX 211, 1000 AE AMSTERDAM, NETHERLANDS
SN 0165-5728
J9 J NEUROIMMUNOL
JI J. Neuroimmunol.
PD FEB
PY 1989
VL 21
IS 2-3
BP 227
EP 233
DI 10.1016/0165-5728(89)90178-1
PG 7
WC Immunology; Neurosciences
WE Science Citation Index Expanded (SCI-EXPANDED)
SC Immunology; Neurosciences & Neurology
GA R9315
UT WOS:A1989R931500014
PM 2913046
DA 2022-10-25
ER

PT J
AU PACHNER, AR
   ITANO, A
   RICALTON, N
   CHOE, S
AF PACHNER, AR
   ITANO, A
   RICALTON, N
   CHOE, S
TI CHRONIC MURINE EXPERIMENTAL MYASTHENIA-GRAVIS - STRENGTH TESTING AND
   SEROLOGY
SO CLINICAL IMMUNOLOGY AND IMMUNOPATHOLOGY
LA English
DT Article
ID ACETYLCHOLINE-RECEPTOR; BUNGAROTOXIN BINDING; ALPHA-SUBUNIT;
   AUTOIMMUNITY
RP PACHNER, AR (corresponding author), GEORGETOWN UNIV,SCH MED,DEPT NEUROL,3800 RESERVOIR RD,WASHINGTON,DC 20007, USA.
OI Itano, Andrea/0000-0002-4766-6876
FU NATIONAL INSTITUTE OF NEUROLOGICAL DISORDERS AND STROKE [R01NS023538]
   Funding Source: NIH RePORTER; NINDS NIH HHS [NS 23538] Funding Source:
   Medline
CR ASHER O, 1988, FEBS LETT, V233, P277, DOI 10.1016/0014-5793(88)80442-3
   BERMAN PW, 1980, J EXP MED, V151, P204, DOI 10.1084/jem.151.1.204
   CHRISTADOSS P, 1985, J NEUROIMMUNOL, V8, P29, DOI 10.1016/S0165-5728(85)80045-X
   CHRISTADOSS P, 1981, ANN NY ACAD SCI, V377, P258, DOI 10.1111/j.1749-6632.1981.tb33737.x
   FUCHS S, 1976, NATURE, V263, P329, DOI 10.1038/263329a0
   KARLSON E, 1971, J BIOCH, V21, P1
   MARZO AL, 1987, CLIN EXP IMMUNOL, V64, P101
   PACHNER AR, 1983, CLIN EXP IMMUNOL, V51, P543
   PACHNER AR, 1989, NEUROLOGY, V39, P1057, DOI 10.1212/WNL.39.8.1057
   PACHNER AR, 1987, YALE J BIOL MED, V60, P169
   PACHNER AR, 1982, ANN NEUROL, V11, P48, DOI 10.1002/ana.410110109
   PACHNER AR, 1989, IMMUNOL LETT, V20, P199, DOI 10.1016/0165-2478(89)90080-1
   SCHMIDT J, 1973, ANAL BIOCHEM, V52, P349, DOI 10.1016/0003-2697(73)90036-5
   WILSON PT, 1988, MOL PHARMACOL, V34, P643
NR 14
TC 3
Z9 3
U1 0
U2 1
PU ACADEMIC PRESS INC JNL-COMP SUBSCRIPTIONS
PI SAN DIEGO
PA 525 B ST, STE 1900, SAN DIEGO, CA 92101-4495
SN 0090-1229
J9 CLIN IMMUNOL IMMUNOP
JI Clin. Immunol. Immunopathol.
PD JUN
PY 1991
VL 59
IS 3
BP 398
EP 406
DI 10.1016/0090-1229(91)90035-9
PG 9
WC Immunology; Pathology
WE Science Citation Index Expanded (SCI-EXPANDED)
SC Immunology; Pathology
GA FM732
UT WOS:A1991FM73200008
PM 2029792
DA 2022-10-25
ER

PT J
AU MATHIESON, PW
   ONEILL, JH
   DURRANT, STS
   HENDERSON, SJ
   GREEN, PJ
   NEWSOMDAVIS, J
AF MATHIESON, PW
   ONEILL, JH
   DURRANT, STS
   HENDERSON, SJ
   GREEN, PJ
   NEWSOMDAVIS, J
TI ANTIBODY-MEDIATED PURE NEUTROPHIL APLASIA, RECURRENT MYASTHENIA-GRAVIS
   AND PREVIOUS THYMOMA - CASE-REPORT AND LITERATURE-REVIEW
SO QUARTERLY JOURNAL OF MEDICINE
LA English
DT Article
C1 NATL HOSP,DEPT CLIN NEUROL,LONDON WC1N 3BG,ENGLAND.
   LEICESTER ROYAL INFIRM,DEPT HAEMATOL,LEICESTER LE1 5WW,ENGLAND.
   ST MARYS GEN HOSP,PORTSMOUTH PO3 6AQ,HANTS,ENGLAND.
CR ACKLAND SP, 1988, AM J CLIN PATHOL, V89, P260, DOI 10.1093/ajcp/89.2.260
   ADLER E, 1967, DEUT MED WOCHENSCHR, V92, P423, DOI 10.1055/s-0028-1103640
   DEGOS L, 1982, BLOOD, V60, P968
   GOLDMAN JM, 1980, BRIT J HAEMATOL, V46, P7
   HIRST E, 1967, MEDICINE, V46, P225, DOI 10.1097/00005792-196705000-00001
   JACOBSON BM, 1971, NEW ENGL J MED, V284, P39
   JOSSE JW, 1958, NEW ENGL J MED, V259, P113, DOI 10.1056/NEJM195807172590303
   KRANTZ SB, 1974, NEW ENGL J MED, V291, P345
   LEVITT LJ, 1983, NEW ENGL J MED, V308, P1141, DOI 10.1056/NEJM198305123081908
   LIMBURG PC, 1983, J NEUROL SCI, V58, P357, DOI 10.1016/0022-510X(83)90095-3
   MERTENS HG, 1981, ANN NY ACAD SCI, V377, P691, DOI 10.1111/j.1749-6632.1981.tb33767.x
   MILNES JP, 1984, BRIT MED J, V289, P1333, DOI 10.1136/bmj.289.6455.1333
   MITCHELL EB, 1983, CLIN LAB HAEMATOL, V5, P253
   NAMBA T, 1978, MEDICINE, V57, P411, DOI 10.1097/00005792-197809000-00002
   SAFJAR SH, 1970, BRIT J HAEMATOL, V19, P435
   SHINKAI T, 1985, JPN J CLIN ONCOL, V15, P567
   SOUADJIAN JV, 1974, ARCH INTERN MED, V134, P374, DOI 10.1001/archinte.134.2.374
   WEINER LB, 1966, ANN NY ACAD SCI, V135, P644, DOI 10.1111/j.1749-6632.1966.tb45511.x
   WEIR AB, 1989, MED PEDIATR ONCOL, V17, P58, DOI 10.1002/mpo.2950170112
   YOUNG RH, 1977, IRISH J MED SCI, V146, P266, DOI 10.1007/BF03030971
NR 20
TC 14
Z9 14
U1 0
U2 0
PU OXFORD UNIV PRESS UNITED KINGDOM
PI OXFORD
PA WALTON ST JOURNALS DEPT, OXFORD, ENGLAND OX2 6DP
SN 0033-5622
J9 Q J MED
JI Q. J. Med.
PD JAN
PY 1990
VL 74
IS 273
BP 57
EP 61
PG 5
WC Medicine, General & Internal
WE Science Citation Index Expanded (SCI-EXPANDED)
SC General & Internal Medicine
GA CL111
UT WOS:A1990CL11100007
PM 2326435
DA 2022-10-25
ER

PT J
AU KIM, YI
   SANDERS, DB
AF KIM, YI
   SANDERS, DB
TI EXPERIMENTAL AUTO-IMMUNE MYASTHENIA-GRAVIS - EFFECTS OF CALCIUM AND
   POTASSIUM ON SPONTANEOUS RELEASE OF NEUROMUSCULAR TRANSMITTER
SO EXPERIMENTAL NEUROLOGY
LA English
DT Article
C1 UNIV VIRGINIA,JERRY LEWIS NEUROMUSCULAR CTR,CHARLOTTESVILLE,VA 22908.
RP KIM, YI (corresponding author), UNIV VIRGINIA,SCH MED,DEPT NEUROL,CHARLOTTESVILLE,VA 22908, USA.
CR ALBUQUERQUE EX, 1976, EXP NEUROL, V51, P536, DOI 10.1016/0014-4886(76)90179-5
   Anders R. J., 1977, The First Annual Symposium on Computer Application in Medical Care, P263
   BEANI L, 1966, BRIT J PHARM CHEMOTH, V27, P299, DOI 10.1111/j.1476-5381.1966.tb01664.x
   CHURCHILLDAVIDSON HC, 1953, J PHYSIOL-LONDON, V122, P252, DOI 10.1113/jphysiol.1953.sp004996
   CULLCANDY SG, 1978, NATURE, V271, P74, DOI 10.1038/271074a0
   DESMEDT JE, 1966, ANN NY ACAD SCI, V135, P209, DOI 10.1111/j.1749-6632.1966.tb45474.x
   ELMQVIST D, 1964, J PHYSIOL-LONDON, V174, P417, DOI 10.1113/jphysiol.1964.sp007495
   ENGEL AG, 1976, J NEUROPATH EXP NEUR, V35, P569, DOI 10.1097/00005072-197609000-00008
   FAMBROUGH DM, 1973, SCIENCE, V182, P293, DOI 10.1126/science.182.4109.293
   GAGE PW, 1965, NATURE, V208, P395, DOI 10.1038/208395a0
   GROB D, 1961, MYASTHENIA GRAVIS, P127
   HODGKIN AL, 1968, P R SOC LONDON BIOL, V148, P1
   HUBBARD JI, 1968, J PHYSIOL-LONDON, V194, P355, DOI 10.1113/jphysiol.1968.sp008413
   KIM YI, 1978, FED PROC, V37, P578
   LAMBERT EH, 1976, ANN NY ACAD SCI, V274, P300, DOI 10.1111/j.1749-6632.1976.tb47694.x
   LINDSTROM JM, 1978, NEUROLOGY, V28, P130, DOI 10.1212/WNL.28.2.130
   MATTHEWS G, 1977, J PHYSIOL-LONDON, V266, P69, DOI 10.1113/jphysiol.1977.sp011756
   MATTHEWS G, 1977, J PHYSIOL-LONDON, V266, P91, DOI 10.1113/jphysiol.1977.sp011757
   PATRICK J, 1973, SCIENCE, V180, P871, DOI 10.1126/science.180.4088.871
   SANDERS DB, 1977, ARCH NEUROL-CHICAGO, V34, P75, DOI 10.1001/archneur.1977.00500140029004
   SANDERS DB, 1976, ANN NY ACAD SCI, V274, P319, DOI 10.1111/j.1749-6632.1976.tb47695.x
   Simpson JA, 1960, SCOT MED J, V5, P419, DOI [DOI 10.1177/003693306000501001, 10.1177/003693306000501001]
   TAKEUCHI A, 1961, J PHYSIOL-LONDON, V155, P46, DOI 10.1113/jphysiol.1961.sp006612
   WARD D, 1972, AM J PHYSIOL, V222, P216, DOI 10.1152/ajplegacy.1972.222.1.216
   WILSON DF, 1977, AM J PHYSIOL, V233, pC157, DOI 10.1152/ajpcell.1977.233.5.C157
NR 25
TC 6
Z9 6
U1 0
U2 0
PU ACADEMIC PRESS INC JNL-COMP SUBSCRIPTIONS
PI SAN DIEGO
PA 525 B ST, STE 1900, SAN DIEGO, CA 92101-4495
SN 0014-4886
J9 EXP NEUROL
JI Exp. Neurol.
PY 1978
VL 61
IS 2
BP 311
EP 317
DI 10.1016/0014-4886(78)90249-2
PG 7
WC Neurosciences
WE Science Citation Index Expanded (SCI-EXPANDED)
SC Neurosciences & Neurology
GA FQ978
UT WOS:A1978FQ97800007
PM 710555
DA 2022-10-25
ER

PT J
AU Onda, A
   Miyagawa, S
   Takahashi, N
   Gochi, M
   Takagi, M
   Nishino, I
   Suzuki, S
   Oishi, C
   Yaguchi, H
AF Onda, Asako
   Miyagawa, Shinji
   Takahashi, Naoko
   Gochi, Mina
   Takagi, Masamichi
   Nishino, Ichizo
   Suzuki, Shigeaki
   Oishi, Chizuko
   Yaguchi, Hiroshi
TI Pembrolizumab-induced Ocular Myasthenia Gravis with Anti-titin Antibody
   and Necrotizing Myopathy
SO INTERNAL MEDICINE
LA English
DT Article
DE pembrolizumab; ocular myasthenia gravis; anti-titin antibody;
   necrotizing myopathy; tubular aggregates
AB A 73-year-old man developed diplopia after the administration of pembrolizumab for lung adenocarcinoma. He had ptosis and external ophthalmoplegia without general muscle weakness. Serum CK levels were elevated. Although autoantibodies to acetylcholine receptor and muscle-specific kinase, the edrophonium test, and the repetitive nerve stimulation test were all negative, anti-titin autoantibody was positive, leading to the diagnosis of myasthenia gravis (MG). Muscle pathology showed necrotizing myopathy with tubular aggregates. Unlike previously reported cases of pembrolizumab-associated MG, the present case showed ocular MG. This is the first case of pembrolizumab-associated MG with anti-titin antibody, as well as the first case with tubular aggregates.
C1 [Onda, Asako; Miyagawa, Shinji; Yaguchi, Hiroshi] Jikei Univ, Kashiwa Hosp, Dept Neurol, Kashiwa, Chiba, Japan.
   [Takahashi, Naoko; Gochi, Mina; Takagi, Masamichi] Jikei Univ, Kashiwa Hosp, Dept Resp Med, Kashiwa, Chiba, Japan.
   [Nishino, Ichizo] Natl Ctr Neurol & Psychiat, Natl Inst Neurosci, Dept Neuromuscular Res, Kodaira, Tokyo, Japan.
   [Suzuki, Shigeaki] Keio Univ, Sch Med, Dept Neurol, Tokyo, Japan.
   [Oishi, Chizuko] Kyorin Univ Hosp, Dept Neurol, Mitaka, Tokyo, Japan.
RP Onda, A (corresponding author), Jikei Univ, Kashiwa Hosp, Dept Neurol, Kashiwa, Chiba, Japan.
EM a.onda@jikei.ac.jp
RI Suzuki, Shigeaki/N-9555-2013
CR Bilen MA, 2016, J IMMUNOTHER CANCER, V4, DOI 10.1186/s40425-016-0139-8
   Gonzalez NL, 2017, NEUROMUSCULAR DISORD, V27, P266, DOI 10.1016/j.nmd.2017.01.002
   Hurst RL, 2016, CURR NEUROL NEUROSCI, V16, DOI 10.1007/s11910-016-0668-z
   Kao JC, 2017, JAMA NEUROL, V74, P1216, DOI 10.1001/jamaneurol.2017.1912
   Kim NR, 2003, J KOREAN MED SCI, V18, P135
   Liewluck T, 2018, J IMMUNOTHER, V41, P208, DOI 10.1097/CJI.0000000000000196
   Miyauchi Eisaku, 2016, Gan To Kagaku Ryoho, V43, P666
   Nguyen BHV, 2017, MELANOMA RES, V27, P152, DOI 10.1097/CMR.0000000000000310
   Norwood TG, 2017, J IMMUNOTHER CANCER, V5, DOI 10.1186/s40425-017-0296-4
   Polat P, 2016, MUSCLE NERVE, V54, P507, DOI 10.1002/mus.25163
   Suzuki S, 2011, AUTOIMMUNE DIS
   Suzuki S, 2017, NEUROLOGY, V89, P1127, DOI 10.1212/WNL.0000000000004359
NR 12
TC 15
Z9 15
U1 0
U2 1
PU JAPAN SOC INTERNAL MEDICINE
PI TOKYO
PA 34-3 3-CHOME HONGO BUNKYO-KU, TOKYO, 113, JAPAN
SN 0918-2918
EI 1349-7235
J9 INTERNAL MED
JI Intern. Med.
PY 2019
VL 58
IS 11
BP 1635
EP 1638
DI 10.2169/internalmedicine.1956-18
PG 4
WC Medicine, General & Internal
WE Science Citation Index Expanded (SCI-EXPANDED)
SC General & Internal Medicine
GA IB4MV
UT WOS:000470247600019
PM 30713313
OA Green Submitted, Green Published, gold
DA 2022-10-25
ER

PT J
AU Saraei, M
   Hosseinbigi, B
   Shahnazi, M
   Bijani, B
AF Saraei, M.
   Hosseinbigi, B.
   Shahnazi, M.
   Bijani, B.
TI Fatal Strongyloides hyper-infection in a patient with myasthenia gravis
SO INFECTION
LA English
DT Article
DE Strongyloides stercoralis; Hyper-infection; Myasthenia gravis;
   Albendazole
ID STERCORALIS HYPERINFECTION; TRANSPLANTATION; IRAN
AB We report a fatal case of Strongyloides hyper-infection as the result of corticosteroid therapy of a patient with myasthenia gravis.
   Our patient was a farmer with a past history of living in an endemic area for Strongyloides stercoralis in Iran. Hyper-infection was diagnosed during the advanced-stage disease by demonstration of enormous number of larvae in the direct smears prepared from both the stool and tracheal secretions. Unfortunately, despite appropriate anti-parasite therapy, the patient died due to respiratory failure.
   We recommend the provision of more awareness in high-risk people prior to immunosuppressive therapy, through screening for S. stercoralis, even in non-endemic regions.
C1 [Saraei, M.; Hosseinbigi, B.; Shahnazi, M.] Qazvin Univ Med Sci, Dept Parasitol & Mycol, Fac Med, Qazvin, Iran.
   [Bijani, B.] Qazvin Univ Med Sci, Dept Infect Dis, Fac Med, Qazvin, Iran.
   [Bijani, B.] Buali Hosp, Qazvin 3413786165, Iran.
RP Bijani, B (corresponding author), Buali Hosp, Buali St, Qazvin 3413786165, Iran.
EM dr.bijani@gmail.com
RI Bijani, Behzad/K-1701-2017
OI Bijani, Behzad/0000-0003-1789-3055; Saraei, Mehrzad/0000-0002-4312-9838
CR Al-Hasan MN, 2007, AM J CLIN PATHOL, V128, P622, DOI 10.1309/PK0RDQWB764C3WQ2
   Ashrafi K, 2010, IRAN J PARASITOL, V5, P40
   Basile A, 2010, J AM ACAD DERMATOL, V63, P896, DOI 10.1016/j.jaad.2009.09.037
   Bava Amadeo Javier, 2009, J Int Assoc Physicians AIDS Care (Chic), V8, P235, DOI 10.1177/1545109709336882
   Concha R, 2005, J CLIN GASTROENTEROL, V39, P203, DOI 10.1097/01.mcg.0000152779.68900.33
   Fardet L, 2007, J INFECTION, V54, P18, DOI 10.1016/j.jinf.2006.01.016
   HAKIM SZ, 1986, ARCH PATHOL LAB MED, V110, P809
   Kia EB, 2008, KOREAN J PARASITOL, V46, P261, DOI 10.3347/kjp.2008.46.4.261
   Moghadam Katayoun G, 2011, Acta Med Indones, V43, P191
   Mokaddas EM, 2009, MED PRIN PRACT, V18, P414, DOI 10.1159/000226298
   Nagalotimath S J, 1974, Indian J Pathol Bacteriol, V17, P190
   Rokni MB, 2008, ANN TROP MED PARASIT, V102, P283, DOI 10.1179/136485908X300805
   Sasaki Y, 2013, INFECTION, V41, P1189, DOI 10.1007/s15010-013-0483-2
   Vilela EG, 2009, TRANSPL INFECT DIS, V11, P132, DOI 10.1111/j.1399-3062.2008.00350.x
   Wirk B, 2009, TRANSPL INFECT DIS, V11, P143, DOI 10.1111/j.1399-3062.2008.00360.x
   Yassin MA, 2010, BRAZ J INFECT DIS, V14, P536, DOI 10.1590/S1413-86702010000500019
NR 16
TC 7
Z9 7
U1 0
U2 5
PU SPRINGER HEIDELBERG
PI HEIDELBERG
PA TIERGARTENSTRASSE 17, D-69121 HEIDELBERG, GERMANY
SN 0300-8126
EI 1439-0973
J9 INFECTION
JI Infection
PD DEC
PY 2014
VL 42
IS 6
BP 1039
EP 1042
DI 10.1007/s15010-014-0637-x
PG 4
WC Infectious Diseases
WE Science Citation Index Expanded (SCI-EXPANDED)
SC Infectious Diseases
GA AT2EC
UT WOS:000344743600011
PM 24871626
DA 2022-10-25
ER

PT J
AU PADUA, L
   PALMISANI, MT
   DITRAPANI, G
   EVOLI, A
   LARROCCA, LM
   TONALI, P
AF PADUA, L
   PALMISANI, MT
   DITRAPANI, G
   EVOLI, A
   LARROCCA, LM
   TONALI, P
TI MYASTHENIA-GRAVIS AND THYMIC HODGKINS-DISEASE ASSOCIATED IN ONE PATIENT
   WITH FAMILIAL LYMPHOPROLIFERATIVE DISORDERS
SO CLINICAL NEUROPATHOLOGY
LA English
DT Article
DE MYASTHENIA GRAVIS; HODGKINS DISEASE; LYMPHOPROLIFERATIVE DISORDERS; HLA
AB A 38-year-old man affected with generalized myasthenia gravis (MG) was submitted to thymectomy. At surgery thymic Hodgkin's disease (granulomatous thymoma) and an area of thymic hyperplasia were found. Subsequently, after treatment with anticholinesterase and corticosteroids, the patient achieved clinical remission. The development of MG in this patient could be related to the presence of thymic hyperplasia, rather than to the granulomatous thymoma. Family history revealed that a brother of the patient was affected by non-Hodgkin T-cell lymphoma. Human leukocyte antigens (HLA) were identical in the two affected siblings. The present report suggests a possible link between MG and lymphoproliferative disorders whose mechanism still needs to be clarified.
C1 UNIV CATTOLICA SACRO CUORE, POLICLIN A GEMELLI, INST PATHOL, ROME, ITALY.
RP PADUA, L (corresponding author), UNIV CATTOLICA SACRO CUORE, POLICLIN A GEMELLI, INST NEUROL, I-00168 ROME, ITALY.
RI Evoli, Amelia/AAD-6807-2022; Padua, Luca/K-5398-2016
OI Padua, Luca/0000-0003-2570-9326
CR COMPSTON DAS, 1980, BRAIN, V103, P579, DOI 10.1093/brain/103.3.579
   KIRCHNER T, 1988, AM J PATHOL, V130, P268
   LEVINE GD, 1979, PLASMAPHERESIS IMMUN, P113
   MARX A, 1989, THYMUS, V14, P171
   NEWSOMDAVIS J, 1987, MYASTHENIA GRAVIS BI, P12
   NULL JA, 1977, AM J CLIN PATHOL, V67, P521
   SAFAR D, 1987, J CLIN IMMUNOL, V7, P225, DOI 10.1007/BF00915728
   SCHLUEP M, 1987, ANN NEUROL, V22, P212, DOI 10.1002/ana.410220205
   TRANCHANT C, 1989, 2ND EUR C MYASTH GRA
NR 9
TC 9
Z9 9
U1 0
U2 0
PU DUSTRI-VERLAG DR KARL FEISTLE
PI MUNCHEN-DEISENHOFEN
PA BAHNHOFSTRABE 9 POSTFACH 49, W-8024 MUNCHEN-DEISENHOFEN, GERMANY
SN 0722-5091
J9 CLIN NEUROPATHOL
JI Clin. Neuropathol.
PD SEP-OCT
PY 1994
VL 13
IS 5
BP 292
EP 294
PG 3
WC Clinical Neurology; Pathology
WE Science Citation Index Expanded (SCI-EXPANDED)
SC Neurosciences & Neurology; Pathology
GA PH740
UT WOS:A1994PH74000004
PM 7805314
DA 2022-10-25
ER

PT J
AU JERMY, AC
   FISHER, CA
   VINCENT, AC
   WILLCOX, NA
   NEWSOMDAVIS, J
AF JERMY, AC
   FISHER, CA
   VINCENT, AC
   WILLCOX, NA
   NEWSOMDAVIS, J
TI EXPERIMENTAL AUTOIMMUNE MYASTHENIA-GRAVIS INDUCED IN MICE WITHOUT
   ADJUVANT - GENETIC SUSCEPTIBILITY AND ADOPTIVE TRANSFER OF WEAKNESS
SO JOURNAL OF AUTOIMMUNITY
LA English
DT Article
C1 ROYAL FREE HOSP, SCH MED, DEPT NEUROL SCI, LONDON NW3 2PF, ENGLAND.
CR BERMAN PW, 1980, J EXP MED, V151, P204, DOI 10.1084/jem.151.1.204
   BERMAN PW, 1980, J EXP MED, V152, P507, DOI 10.1084/jem.152.3.507
   BROWN AN, UNPUB IMMUNIZATION E
   CHRISTADOSS P, 1985, J NEUROIMMUNOL, V8, P29, DOI 10.1016/S0165-5728(85)80045-X
   CHRISTADOSS P, 1986, J IMMUNOL, V137, P1845
   CHRISTADOSS P, 1982, J IMMUNOL, V128, P1141
   CHRISTADOSS P, 1981, ANN NY ACAD SCI, V377, P258, DOI 10.1111/j.1749-6632.1981.tb33737.x
   FAMBROUGH DM, 1973, SCIENCE, V182, P293, DOI 10.1126/science.182.4109.293
   FUCHS S, 1976, NATURE, V263, P329, DOI 10.1038/263329a0
   ITO Y, 1978, BIOCH MYASTHENIA GRA, P89
   JERMY AC, 1987, ANN NY ACAD SCI, V505, P806, DOI 10.1111/j.1749-6632.1987.tb51376.x
   LAMBERT EH, 1976, ANN NY ACAD SCI, V274, P300, DOI 10.1111/j.1749-6632.1976.tb47694.x
   LANG B, 1983, J PHYSIOL-LONDON, V344, P335, DOI 10.1113/jphysiol.1983.sp014943
   LENNON VA, 1975, J EXP MED, V141, P1365, DOI 10.1084/jem.141.6.1365
   LINDSTROM JM, 1976, ANN NY ACAD SCI, V274, P254, DOI 10.1111/j.1749-6632.1976.tb47691.x
   LINDSTROM JM, 1976, J EXP MED, V144, P726, DOI 10.1084/jem.144.3.726
   MARZO AL, 1986, CLIN EXP IMMUNOL, V64, P101
   MOSSMAN S, 1988, J NEUROL SCI, V84, P15, DOI 10.1016/0022-510X(88)90170-0
   PATRICK J, 1973, SCIENCE, V180, P871, DOI 10.1126/science.180.4088.871
   SCADDING GK, 1986, IMMUNOLOGY, V58, P151
   VINCENT A, 1980, PHYSIOL REV, V60, P756, DOI 10.1152/physrev.1980.60.3.756
   WARREN HS, 1986, ANNU REV IMMUNOL, V4, P369, DOI 10.1146/annurev.iy.04.040186.002101
   WHITING P, 1985, EUR J BIOCHEM, V150, P533, DOI 10.1111/j.1432-1033.1985.tb09054.x
   WHITING PJ, 1986, J NEUROIMMUNOL, V11, P223, DOI 10.1016/0165-5728(86)90006-8
   WILSON S, 1983, J NEUROL NEUROSUR PS, V46, P377, DOI 10.1136/jnnp.46.5.377
NR 25
TC 7
Z9 7
U1 0
U2 0
PU ACADEMIC PRESS LTD- ELSEVIER SCIENCE LTD
PI LONDON
PA 24-28 OVAL RD, LONDON NW1 7DX, ENGLAND
SN 0896-8411
EI 1095-9157
J9 J AUTOIMMUN
JI J. Autoimmun.
PD OCT
PY 1989
VL 2
IS 5
BP 675
EP 688
DI 10.1016/S0896-8411(89)80006-X
PG 14
WC Immunology
WE Science Citation Index Expanded (SCI-EXPANDED)
SC Immunology
GA AU585
UT WOS:A1989AU58500006
PM 2803477
DA 2022-10-25
ER

PT J
AU POLLARD, BJ
   HARPER, NJN
   DORAN, BRH
AF POLLARD, BJ
   HARPER, NJN
   DORAN, BRH
TI USE OF CONTINUOUS PROLONGED ADMINISTRATION OF ATRACURIUM IN THE ITU TO A
   PATIENT WITH MYASTHENIA-GRAVIS
SO BRITISH JOURNAL OF ANAESTHESIA
LA English
DT Article
C1 MANCHESTER ROYAL INFIRM,ADULT INTENS CARE UNIT,MANCHESTER M13 9WL,LANCS,ENGLAND.
CR ALI HH, 1985, ANESTHESIA ANALGESIA, V64, P185
   BARAKA A, 1984, ANESTH ANALG, V63, P1127
   BELL CF, 1984, ANAESTHESIA, V39, P961, DOI 10.1111/j.1365-2044.1984.tb08883.x
   Black T E, 1985, Eur J Anaesthesiol, V2, P29
   EAGAR BM, 1984, BRIT J ANAESTH, V56, P447, DOI 10.1093/bja/56.5.447
   FAMBROUGH DM, 1973, SCIENCE, V182, P293, DOI 10.1126/science.182.4109.293
   FOLDES FF, 1962, ANESTHESIOLOGY, V23, P837, DOI 10.1097/00000542-196211000-00015
   HARPER NJN, 1988, BRIT J ANAESTH, V60, pP344
   HUNTER JM, 1986, BRIT J ANAESTH, V58, pS89, DOI 10.1093/bja/58.suppl_1.89S
   KATZ RL, 1982, ANESTH ANALG, V61, P730
   MACDONALD AM, 1984, BRIT J ANAESTH, V56, P651, DOI 10.1093/bja/56.6.651
   RAMSEY FM, 1985, CAN ANAESTH SOC J, V32, P642, DOI 10.1007/BF03011412
   SIMMONDS RJ, 1985, J CHROMATOGR, V343, P431, DOI 10.1016/S0378-4347(00)84615-0
   VACANTI CA, 1985, ANESTHESIOLOGY, V62, P692, DOI 10.1097/00000542-198505000-00038
   WARD S, 1983, BRIT J ANAESTH, V55, pS35
   WARD S, 1984, ANAESTHESIA, V39, P51, DOI 10.1111/j.1365-2044.1984.tb09456.x
   WEATHERLEY BC, 1983, BRIT J ANAESTH, V55, pS39
NR 17
TC 7
Z9 8
U1 0
U2 0
PU PROF SCI PUBL
PI LONDON
PA TAVISTOCK HOUSE EAST, TAVISTOCK SQUARE, LONDON, ENGLAND WC1H 9JR
SN 0007-0912
J9 BRIT J ANAESTH
JI Br. J. Anaesth.
PD JAN
PY 1989
VL 62
IS 1
BP 95
EP 97
DI 10.1093/bja/62.1.95
PG 3
WC Anesthesiology
WE Science Citation Index Expanded (SCI-EXPANDED)
SC Anesthesiology
GA R6175
UT WOS:A1989R617500019
PM 2917117
OA Bronze
DA 2022-10-25
ER

PT J
AU Devic, P
   Petiot, P
   Simonet, T
   Stojkovic, T
   Delmont, E
   Franques, J
   Magot, A
   Vial, C
   Lagrange, E
   Nicot, AS
   Risson, V
   Eymard, B
   Schaeffer, L
AF Devic, P.
   Petiot, P.
   Simonet, T.
   Stojkovic, T.
   Delmont, E.
   Franques, J.
   Magot, A.
   Vial, C.
   Lagrange, E.
   Nicot, A. S.
   Risson, V.
   Eymard, B.
   Schaeffer, L.
TI Antibodies to clustered acetylcholine receptor: expanding the phenotype
SO EUROPEAN JOURNAL OF NEUROLOGY
LA English
DT Article
DE autoantibodies; myasthenia
ID MYASTHENIA-GRAVIS
AB Background and purposeTo provide a detailed phenotypical description of seronegative patients with generalized myasthenia gravis and antibodies to clustered acetylcholine receptors (AChRs) and to assess their frequency amongst a French seronegative generalized myasthenia gravis (SNMG) population.
   MethodsA French SNMG database was created and the sera from the 37 patients included in it were analysed by immunofluorescence of cell-based assays using cotransfection of AChR subunit genes together with rapsyn to densely cluster the AChRs.
   ResultsSixteen per cent (n=6) of the SNMG patients were found to have antibodies to clustered AChR. They presented either with early onset MG and thymic hyperplasia, late onset MG and thymic involution, or thymoma associated MG. They responded well to cholinesterase inhibitors and immunosuppressants.
   ConclusionsPatients with antibodies to clustered AChR account for a significant proportion of SNMG patients and resemble patients with AChR antibodies detected by standard radio-immunoprecipitation.
C1 [Devic, P.; Simonet, T.; Nicot, A. S.; Risson, V.; Schaeffer, L.] Univ Lyon 1, CNRS, UMR 5239, Ecole Normale Super Lyon,Lab Biol Mol & Cellule, F-69365 Lyon, France.
   [Devic, P.] Hosp Civils Lyon, Serv Explorat Neurol, Ctr Reference Malad Neuromusculaires, Lyon, France.
   [Petiot, P.] Hosp Civils Lyon, Hop Croix Rousse, Serv Explorat Neurol, Ctr Reference Malad Neuromusculaires, Lyon, France.
   [Stojkovic, T.; Eymard, B.] Hop La Pitie Salpetriere, Inst Myol, Paris, France.
   [Delmont, E.] CHU Nice, Ctr Reference Malad Neuromusculaires, F-06202 Nice, France.
   [Delmont, E.] SLA, Nice, France.
   [Franques, J.] CHU Timone, Dept Neurol & Malad Neuromusculaires, Marseille, France.
   [Magot, A.] CHU Nantes, Dept Neurol, Ctr Reference Malad Neuromusculaires, F-44035 Nantes 01, France.
   [Vial, C.] Hosp Civils Lyon, Hop Neurol Pierre Wertheimer, Serv Electroneuromyog, Bron, France.
   [Lagrange, E.] CHU Grenoble, Dept Neurol, Ctr Reference Malad Neuromusculaires, F-38043 Grenoble, France.
RP Schaeffer, L (corresponding author), Ecole Normale Super Lyon, Lab Biol Mol Cellule, 46 Allee Italie, F-69364 Lyon 07, France.
EM laurent.schaeffer@ens-lyon.fr
RI STOJKOVIC, Tanya/AAA-3967-2021; Nicot, Anne-Sophie/GSE-6467-2022
OI Risson, Valerie/0000-0002-6812-6297; schaeffer,
   laurent/0000-0001-6600-503X
FU Fondation pour la Recherche Medicale (FRM); Axa insurances
FX PD was funded by the Fondation pour la Recherche Medicale (FRM). ASN was
   funded by Axa insurances.
CR Hoch W, 2001, NAT MED, V7, P365, DOI 10.1038/85520
   Jacob S, 2012, ARCH NEUROL-CHICAGO, V69, P994, DOI 10.1001/archneurol.2012.437
   Leite MI, 2008, BRAIN, V131, P1940, DOI 10.1093/brain/awn092
   Pevzner A, 2012, J NEUROL, V259, P427, DOI 10.1007/s00415-011-6194-7
   Vincent A, 2005, CURR OPIN NEUROL, V18, P519, DOI 10.1097/01.wco.0000180660.57801.3f
   Yang L, 2011, J NEUROL SCI, V301, P71, DOI 10.1016/j.jns.2010.10.023
NR 6
TC 43
Z9 45
U1 0
U2 9
PU WILEY-BLACKWELL
PI HOBOKEN
PA 111 RIVER ST, HOBOKEN 07030-5774, NJ USA
SN 1351-5101
EI 1468-1331
J9 EUR J NEUROL
JI Eur. J. Neurol.
PD JAN
PY 2014
VL 21
IS 1
BP 130
EP 134
DI 10.1111/ene.12270
PG 5
WC Clinical Neurology; Neurosciences
WE Science Citation Index Expanded (SCI-EXPANDED)
SC Neurosciences & Neurology
GA 265IB
UT WOS:000327943000025
PM 24112557
DA 2022-10-25
ER

PT J
AU Nicocia, G
   Bonanno, C
   Lupica, A
   Toscano, A
   Rodolico, C
AF Nicocia, Giulia
   Bonanno, Carmen
   Lupica, Antonino
   Toscano, Antonio
   Rodolico, Carmelo
TI Myasthenia gravis after etanercept and ustekinumab treatment for
   psoriatic arthritis: A case report
SO NEUROMUSCULAR DISORDERS
LA English
DT Article
DE Ustekinumab; Etanercept; Ab-AChR myasthenia gravis; Psoriatic arthritis
ID TNF-ALPHA; DISEASE; RECOMMENDATIONS; THERAPY
AB A 35-year-old man was diagnosed with psoriatic arthritis treated with methotrexate and cyclosporine, the latter was then interrupted. Subsequently, etanercept was introduced, administered for 10 years and then replaced with ustekinumab. Six months after treatment with ustekinumab, patient underwent a chest CT scan for pneumonia, showing an anterior mediastinal mass which turned out to be a thymoma. He was referred to our department with fatigue, difficulty in raising arms and transient episodes of diplopia after exertion. Clinical history revealed that these symptoms had begun about 7 years previously but were ascribed to psoriatic arthritis. A diagnosis of anti-acetylcholine receptor antibodies positive myasthenia gravis was made; a higher dosage of methotrexate and prednisone were started with regression of symptoms. Our case increases the number of clinical reports of myasthenia gravis onset in patients with a history of rheumatic disease treated with anti-TNF alpha drugs. We speculate that ustekinumab could contribute to clinical worsening. (C) 2020 Elsevier B.V. All rights reserved.
C1 [Nicocia, Giulia; Bonanno, Carmen; Lupica, Antonino; Toscano, Antonio; Rodolico, Carmelo] Univ Messina, Dept Clin & Expt Med, Unit Neurol & Neuromuscular Dis, Messina, Italy.
RP Rodolico, C (corresponding author), Univ Messina, Dept Clin & Expt Med, Unit Neurol & Neuromuscular Dis, Messina, Italy.
EM crodolico@unime.it
RI Bonanno, Carmen/ABH-7410-2020; Toscano, Antonio/AHE-4657-2022
OI RODOLICO, Carmelo/0000-0003-2543-6356
CR Alahgholi-Hajibehzad M, 2015, EXPERT REV CLIN IMMU, V11, P859, DOI 10.1586/1744666X.2015.1047345
   Becker JG, 2012, J AM ACAD DERMATOL, V67, pE150, DOI 10.1016/j.jaad.2011.11.955
   Bruzzese V, 2015, INT J RHEUM DIS, V18, P375, DOI 10.1111/1756-185X.12340
   Christadoss P, 2002, J NEUROIMMUNOL, V122, P186, DOI 10.1016/S0165-5728(01)00473-8
   Coates LC, 2016, ARTHRITIS RHEUMATOL, V68, P1060, DOI 10.1002/art.39573
   Cope A, 1997, RES IMMUNOL, V148, P307, DOI 10.1016/S0923-2494(97)87239-2
   Cullen G, 2011, ALIMENT PHARM THER, V34, P1318, DOI 10.1111/j.1365-2036.2011.04866.x
   Drachman DB, 2016, SEMIN NEUROL, V36, P419, DOI 10.1055/s-0036-1586265
   Fee DB, 2009, MUSCLE NERVE, V39, P866, DOI 10.1002/mus.21280
   Frleta M, 2014, CURR RHEUMATOL REP, V16, DOI 10.1007/s11926-014-0414-y
   Gossec L, 2016, ANN RHEUM DIS, V75, P499, DOI 10.1136/annrheumdis-2015-208337
   Haraoui B, 2009, SEMIN ARTHRITIS RHEU, V39, P176, DOI 10.1016/j.semarthrit.2008.06.004
   Mease P, 2005, J AM ACAD DERMATOL, V52, P1, DOI 10.1016/j.jaad.2004.06.013
   Moreland LW, 1997, NEW ENGL J MED, V337, P141, DOI 10.1056/NEJM199707173370301
   Onsun N, 2017, EUR J DERMATOL, V27, P81, DOI 10.1684/ejd.2016.2888
   Perrotta FM, 2016, REUMATISMO, V68, P57, DOI 10.4081/reumatismo.2016.873
   Poor SM, 2019, CLIN EXP IMMUNOL, V196, P259, DOI 10.1111/cei.13261
   Ramos-Levi AM, 2018, FRONT ENDOCRINOL, V9, DOI 10.3389/fendo.2018.00083
   Richez C, 2005, NEUROLOGY, V64, P1468, DOI 10.1212/01.WNL.0000158681.29117.8B
   Rowin J, 2008, ANN NY ACAD SCI, V1132, P300, DOI 10.1196/annals.1405.028
   Sardu C, 2012, PLOS ONE, V7, DOI 10.1371/journal.pone.0032487
   Sawada Jun, 2013, Rinsho Shinkeigaku, V53, P351
   Slowinska M, 2010, J DERMATOL CASE REP, V4, P15, DOI 10.3315/jdcr.2010.1041
   Tuzun E, 2011, J AUTOIMMUN, V37, P136, DOI 10.1016/j.jaut.2011.05.006
   Tuzun E, 2005, J AUTOIMMUN, V24, P261, DOI 10.1016/j.jaut.2005.01.013
NR 25
TC 4
Z9 4
U1 1
U2 1
PU PERGAMON-ELSEVIER SCIENCE LTD
PI OXFORD
PA THE BOULEVARD, LANGFORD LANE, KIDLINGTON, OXFORD OX5 1GB, ENGLAND
SN 0960-8966
EI 1873-2364
J9 NEUROMUSCULAR DISORD
JI Neuromusc. Disord.
PD MAR
PY 2020
VL 30
IS 3
BP 246
EP 249
DI 10.1016/j.nmd.2020.01.001
PG 4
WC Clinical Neurology; Neurosciences
WE Science Citation Index Expanded (SCI-EXPANDED)
SC Neurosciences & Neurology
GA LD1XQ
UT WOS:000525825300011
PM 32057636
DA 2022-10-25
ER

PT J
AU Strijbos, E
   Gartner, FR
   Verschuuren, JJ
AF Strijbos, Ellen
   Gartner, Fania R.
   Verschuuren, Jan J.
TI TRANSLATION AND VALIDATION OF THE 15-ITEM MYASTHENIA GRAVIS QUALITY OF
   LIFE SCALE IN DUTCH
SO MUSCLE & NERVE
LA English
DT Article
DE myasthenia gravis; MG-QOL15; outcome measure; translation; validation
ID CROSS-SECTIONAL AREA; LOW-BACK-PAIN; LUMBAR MULTIFIDUS; MUSCLE; ATROPHY
AB Introduction: The 15-item Myasthenia Gravis Quality of Life (MG-QOL15) scale has been developed to assess the health-related quality of life of patients with myasthenia gravis (MG). The aim of this study was to translate the original English version into Dutch and to test the test-retest reliability and construct validity. Methods: Fifty patients with MG were included. Test-retest reliability and internal consistency were assessed using the intraclass correlation coefficient (ICC) and the Cronbach alpha. Construct validity was assessed by testing 5 predefined hypotheses. Results: A good test-retest reliability was confirmed with an ICC of 0.866. The Cronbach a was 0.93. The predefined hypotheses were confirmed in 80% of cases, which points to good construct validity. Discussion: The Dutch MG-QOL15 has good test-retest reliability and good construct validity. It can be used for research in a Dutch-speaking population. It is also suitable for monitoring individual patients in clinical practice.
C1 [Strijbos, Ellen; Verschuuren, Jan J.] Leiden Univ, Med Ctr, Dept Neurol, Albinusdreef 2, NL-2333 ZA Leiden, Netherlands.
   [Gartner, Fania R.] Leiden Univ, Med Ctr, Dept Med Decis Making, Leiden, Netherlands.
RP Strijbos, E (corresponding author), Leiden Univ, Med Ctr, Dept Neurol, Albinusdreef 2, NL-2333 ZA Leiden, Netherlands.
EM e.strijbos@lumc.nl
OI Verschuuren, Jan/0000-0002-4572-1501
CR Altinkaya N, 2016, SKELETAL RADIOL, V45, P73, DOI 10.1007/s00256-015-2252-z
   Battie MC, 2012, SPINE J, V12, P932, DOI 10.1016/j.spinee.2012.08.020
   Beneck GJ, 2012, ARCH PHYS MED REHAB, V93, P300, DOI 10.1016/j.apmr.2011.09.017
   Budzik JF, 2014, RADIOGRAPHICS, V34, pE56, DOI 10.1148/rg.343125062
   Curtis E, 2015, J CELL PHYSIOL, V230, P2618, DOI 10.1002/jcp.25001
   D'hooge R, 2012, MANUAL THER, V17, P584, DOI 10.1016/j.math.2012.06.007
   Fortin M, 2013, PHYS THER, V93, P873, DOI 10.2522/ptj.20120457
   Freeman MD, 2010, PM&R, V2, P142, DOI 10.1016/j.pmrj.2009.11.006
   Infantolino BW, 2016, J BIOMECH, V49, P1973, DOI 10.1016/j.jbiomech.2016.04.025
   Javadian Y, 2012, J BACK MUSCULOSKELET, V25, P149, DOI 10.3233/BMR-2012-0321
   Kader DF, 2000, CLIN RADIOL, V55, P145, DOI 10.1053/crad.1999.0340
   Khalil C, 2010, EUR J RADIOL, V76, P391, DOI 10.1016/j.ejrad.2010.03.012
   Kim WH, 2011, J KOREAN NEUROSURG S, V50, P201, DOI 10.3340/jkns.2011.50.3.201
   Kjaer P, 2007, BMC MED, V5, DOI 10.1186/1741-7015-5-2
   Lieber RL, 2000, MUSCLE NERVE, V23, P1647, DOI 10.1002/1097-4598(200011)23:11<1647::AID-MUS1>3.3.CO;2-D
   Lilja Y, 2016, BMC MED IMAGING, V16, DOI 10.1186/s12880-016-0145-9
   MACINTOSH JE, 1986, CLIN BIOMECH, V1, P205, DOI 10.1016/0268-0033(86)90147-6
   MACINTOSH JE, 1986, CLIN BIOMECH, V1, P196, DOI 10.1016/0268-0033(86)90146-4
   Marcon M, 2015, EUR RADIOL, V25, P290, DOI 10.1007/s00330-014-3424-2
   Niemelainen R, 2011, SPINE, V36, P2152, DOI 10.1097/BRS.0b013e318204b05a
   Ranson CA, 2006, EUR SPINE J, V15, P764, DOI 10.1007/s00586-005-0909-3
   Rosatelli AL, 2008, CLIN ANAT, V21, P539, DOI 10.1002/ca.20659
   Tascilar NF, 2016, TURK J MED SCI, V46, P1107, DOI 10.3906/sag-1504-97
   Walston JD, 2012, CURR OPIN RHEUMATOL, V24, P623, DOI 10.1097/BOR.0b013e328358d59b
   Yarjanian JA, 2013, PM&R, V5, P39, DOI 10.1016/j.pmrj.2012.08.017
   Zaraiskaya T, 2006, J MAGN RESON IMAGING, V24, P402, DOI 10.1002/jmri.20651
   Zwarts, 2002, ELECTRODIAGNOSTIC ME
NR 27
TC 4
Z9 4
U1 0
U2 4
PU WILEY
PI HOBOKEN
PA 111 RIVER ST, HOBOKEN 07030-5774, NJ USA
SN 0148-639X
EI 1097-4598
J9 MUSCLE NERVE
JI Muscle Nerve
PD FEB
PY 2018
VL 57
IS 2
BP 206
EP 211
DI 10.1002/mus.25641
PG 6
WC Clinical Neurology; Neurosciences
WE Science Citation Index Expanded (SCI-EXPANDED)
SC Neurosciences & Neurology
GA FS7GA
UT WOS:000419964700012
PM 28271514
DA 2022-10-25
ER

PT J
AU Xie, YC
   Li, HF
   Sun, L
   Kusner, LL
   Wang, SH
   Meng, YX
   Zhang, X
   Hong, Y
   Gao, X
   Li, Y
   Kaminski, HJ
AF Xie, Yanchen
   Li, Hai-Feng
   Sun, Liang
   Kusner, Linda L.
   Wang, Shuhui
   Meng, Yunxiao
   Zhang, Xu
   Hong, Yu
   Gao, Xiang
   Li, Yao
   Kaminski, Henry J.
TI The Role of Osteopontin and Its Gene on Glucocorticoid Response in
   Myasthenia Gravis
SO FRONTIERS IN NEUROLOGY
LA English
DT Article
DE myasthenia gravis; glucocorticoid; osteopontin; secreted phosphoprotein
   1; quantitative myasthenia gravis score
ID NASOPHARYNGEAL CARCINOMA; POLYMORPHISMS; ASSOCIATION; EXPRESSION; SPP1;
   RECOMMENDATIONS; ARTHRITIS; SEVERITY; DISEASE; CELLS
AB Biomarkers that assess treatment response for patients with the autoimmune disorder, myasthenia gravis (MG), have not been evaluated to a significant extent. We hypothesized the pro-inflammatory cytokine, osteopontin (OPN), may be associated with variability of response to glucocorticoids (GCs) in patients with MG. A cohort of 250 MG patients treated with standardized protocol of GCs was recruited, and plasma OPN and polymorphisms of its gene, secreted phosphoprotein 1 (SPP1), were evaluated. Mean OPN levels were higher in patients compared to healthy controls. Carriers of rs11728697*T allele (allele definition: one of two or more alternative forms of a gene) were more frequent in the poorly GC responsive group compared to the GC responsive group indicating an association of rs11728697*T allele with GC non-responsiveness. One risk haplotype (AGTACT) was identified associated with GC non-responsiveness compared with GC responsive MG group. Genetic variations of SPP1 were found associated with the response to GC among MG patients.
C1 [Xie, Yanchen; Kaminski, Henry J.] George Washington Univ, Dept Neurol, Washington, DC 20052 USA.
   [Xie, Yanchen; Wang, Shuhui; Li, Yao] Capital Med Univ, Beijing Friendship Hosp, Dept Neurol, Beijing, Peoples R China.
   [Li, Hai-Feng] Shandong Univ, Qilu Hosp, Dept Neurol, Jinan, Peoples R China.
   [Sun, Liang] Minist Hlth, Beijing Inst Geriatr, Beijing Hosp, Key Lab Geriatr, Beijing, Peoples R China.
   [Kusner, Linda L.; Kaminski, Henry J.] George Washington Univ, Dept Pharmacol, Washington, DC 20052 USA.
   [Kusner, Linda L.; Kaminski, Henry J.] George Washington Univ, Dept Physiol, Washington, DC USA.
   [Meng, Yunxiao] Chinese Acad Med Sci, Peking Union Med Coll Hosp, Dept Pathol, Beijing, Peoples R China.
   [Zhang, Xu; Hong, Yu; Gao, Xiang] Qingdao Univ, Affiliated Hosp, Dept Neurol, Qingdao, Peoples R China.
RP Kaminski, HJ (corresponding author), George Washington Univ, Dept Neurol, Washington, DC 20052 USA.; Li, HF (corresponding author), Shandong Univ, Qilu Hosp, Dept Neurol, Jinan, Peoples R China.; Kaminski, HJ (corresponding author), George Washington Univ, Dept Pharmacol, Washington, DC 20052 USA.; Kaminski, HJ (corresponding author), George Washington Univ, Dept Physiol, Washington, DC USA.
EM drlhf@163.com; hkaminski@mfa.gwu.edu
OI Kusner, Linda/0000-0002-5530-2140; Hong, Yu/0000-0002-3125-2855; Xie,
   Yanchen/0000-0002-7879-0554; Kaminski, Henry/0000-0002-8195-0141
FU National Natural Science Foundation of China [81070963, 81400068];
   Beijing Natural Science Foundation [7142042]; Shandong Provincial
   Natural Science Foundation [ZR2010HM019]
FX The present study was supported by the National Natural Science
   Foundation of China (No. 81070963 to H-FL, No. 81400068 to YM), Beijing
   Natural Science Foundation (No. 7142042 to YX), and Shandong Provincial
   Natural Science Foundation (No. ZR2010HM019 to H-FL.). The Meta A.
   Neumann endowment provided additional support (HK).
CR Aarli JA, 2008, ANN NY ACAD SCI, V1132, P238, DOI 10.1196/annals.1405.040
   Arjomandi M, 2011, PEDIAT ALLER IMM PUL, V24, P207, DOI 10.1089/ped.2011.0095
   Barohn RJ, 1998, ANN NY ACAD SCI, V841, P769, DOI 10.1111/j.1749-6632.1998.tb11015.x
   Bedlack RS, 2005, NEUROLOGY, V64, P1968, DOI 10.1212/01.WNL.0000163988.28892.79
   Benatar M, 2012, MUSCLE NERVE, V45, P909, DOI 10.1002/mus.23330
   Binder M, 2012, CLIN EXP RHEUMATOL, V30, P772
   COSI V, 1991, ACTA NEUROL SCAND, V84, P33, DOI 10.1111/j.1600-0404.1991.tb04899.x
   EVOLI A, 1992, EUR NEUROL, V32, P37, DOI 10.1159/000116785
   Fairfax BP, 2012, NAT GENET, V44, P502, DOI 10.1038/ng.2205
   Farrugia ME, 2014, MUSCLE NERVE, V50, P501, DOI 10.1002/mus.24214
   Gazal S, 2015, ANN RHEUM DIS, V74, DOI 10.1136/annrheumdis-2013-204581
   Glas J, 2011, PLOS ONE, V6, DOI 10.1371/journal.pone.0029309
   Han B, 2008, ANN HUM GENET, V72, P834, DOI 10.1111/j.1469-1809.2008.00469.x
   Han SZ, 2008, PLOS ONE, V3, DOI 10.1371/journal.pone.0001757
   Hewer R, 2006, CLIN CHIM ACTA, V364, P159, DOI 10.1016/j.cccn.2005.05.035
   Hikita ST, 2006, INVEST OPHTH VIS SCI, V47, P4435, DOI 10.1167/iovs.06-0064
   Howard JF, 2013, MUSCLE NERVE, V48, P76, DOI 10.1002/mus.23839
   Jaretzki A, 2000, NEUROLOGY, V55, P16, DOI 10.1212/WNL.55.1.16
   Jolma A, 2010, GENOME RES, V20, P861, DOI 10.1101/gr.100552.109
   Juge PA, 2014, ANN RHEUM DIS, V73, P1840, DOI 10.1136/annrheumdis-2014-205539
   Kyriakides T, 2011, NEUROLOGY, V77, P1858, DOI 10.1212/WNL.0b013e318239b9ae
   Meriggioli MN, 2009, LANCET NEUROL, V8, P475, DOI 10.1016/S1474-4422(09)70063-8
   Mi YY, 2015, SCI REP-UK, V5, DOI 10.1038/srep14164
   PASCUZZI RM, 1984, ANN NEUROL, V15, P291, DOI 10.1002/ana.410150316
   Ramamoorthy S, 2016, RHEUM DIS CLIN N AM, V42, P15, DOI 10.1016/j.rdc.2015.08.002
   Ramchandani D, 2013, ONCOL REP, V30, P1860, DOI 10.3892/or.2013.2632
   Richman DP, 2003, NEUROLOGY, V61, P1652, DOI 10.1212/01.WNL.0000098887.24618.A0
   Rittling SR, 2015, J DENT RES, V94, P1638, DOI 10.1177/0022034515605270
   Sakamoto K, 2016, J IMMUNOL, V197, P2177, DOI 10.4049/jimmunol.1600987
   SGHIRLANZONI A, 1984, NEUROLOGY, V34, P170, DOI 10.1212/WNL.34.2.170
   Shin T, 2006, J VET MED SCI, V68, P379, DOI 10.1292/jvms.68.379
   Skeie GO, 2010, EUR J NEUROL, V17, P893, DOI 10.1111/j.1468-1331.2010.03019.x
   Song JJ, 2011, J CLIN INVEST, V121, P3517, DOI 10.1172/JCI46387
   van den Bergen JC, 2015, J NEUROL NEUROSUR PS, V86, P1060, DOI 10.1136/jnnp-2014-308409
   Veyrieras JB, 2008, PLOS GENET, V4, DOI 10.1371/journal.pgen.1000214
   Wang JL, 2014, MED ONCOL, V31, DOI 10.1007/s12032-014-0020-x
   Wang JL, 2014, HUM IMMUNOL, V75, P76, DOI 10.1016/j.humimm.2013.09.014
   Wang KX, 2008, CYTOKINE GROWTH F R, V19, P333, DOI 10.1016/j.cytogfr.2008.08.001
   Wolfe GI, 2008, MUSCLE NERVE, V38, P1429, DOI 10.1002/mus.21142
   Xie D, 2013, CELL, V155, P713, DOI 10.1016/j.cell.2013.09.043
   Xie Y, 2016, EUR J NEUROL, V23, P1372, DOI 10.1111/ene.13040
   Zhou YF, 2014, INVEST OPHTH VIS SCI, V55, P4348, DOI 10.1167/iovs.14-14422
   Zou YF, 2013, AUTOIMMUNITY, V46, P531, DOI 10.3109/08916934.2013.830714
NR 43
TC 11
Z9 11
U1 0
U2 6
PU FRONTIERS MEDIA SA
PI LAUSANNE
PA PO BOX 110, EPFL INNOVATION PARK, BUILDING I, LAUSANNE, 1015,
   SWITZERLAND
SN 1664-2295
J9 FRONT NEUROL
JI Front. Neurol.
PD MAY 31
PY 2017
VL 8
AR 230
DI 10.3389/fneur.2017.00230
PG 9
WC Clinical Neurology; Neurosciences
WE Science Citation Index Expanded (SCI-EXPANDED)
SC Neurosciences & Neurology
GA EX5FI
UT WOS:000403263300002
PM 28620344
OA Green Published, gold
DA 2022-10-25
ER

PT J
AU Rostedt, A
   Padua, L
   Stalberg, EV
AF Rostedt, A
   Padua, L
   Stalberg, EV
TI Correlation between regional myasthenic weakness and mental aspects of
   quality of life
SO EUROPEAN JOURNAL OF NEUROLOGY
LA English
DT Article
DE bulbar; disease-specific questionnaire; MG questionnaire; myasthenia
   gravis; patient-oriented; quality of life
ID GRAVIS; FATIGUE
AB Here we report how the different types of regional muscle involvement, i.e. bulbar, ocular or generalized, in patients with myasthenia gravis (MG) influence the mental aspects of quality of life. Clinical examination according to Osserman was performed in 48 MG patients (45 women, three men; mean age 54, SD 12 years). Each patient was at the time for clinical evaluation asked to fill out the disease-specific Myasthenia Gravis Questionnaire (MGQ) and the Short-Form 36-item questionnaire for health survey (SF-36) as patient-oriented tools. We related the regional domains (generalized domain, bulbar domain and ocular domain) of the MGQ and the clinical findings, respectively, with mental quality of life as assessed by SF-36. Bulbar and generalized involvement results in impairment of mental aspects of quality of life, whereas ocular involvement does not.
C1 Univ Uppsala Hosp, Dept Clin Neurophysiol, S-75185 Uppsala, Sweden.
   Univ Cattolica Sacro Cuore, Inst Neurol, Rome, Italy.
RP Rostedt, A (corresponding author), Univ Uppsala Hosp, Dept Clin Neurophysiol, S-75185 Uppsala, Sweden.
EM anna.rostedt@swipnet.se
RI Padua, Luca/K-5398-2016
OI Padua, Luca/0000-0003-2570-9326
CR AMADIO PC, 1993, J BONE JOINT SURG AM, V75A, P1583, DOI 10.2106/00004623-199311000-00001
   Jaretzki A, 2000, NEUROLOGY, V55, P16, DOI 10.1212/WNL.55.1.16
   Padua L, 2005, NEUROL SCI, V25, P331, DOI 10.1007/s10072-004-0366-5
   Padua L, 2002, NEUROL SCI, V23, P59, DOI 10.1007/s100720200027
   Padua L, 2001, NEUROL SCI, V22, P363, DOI 10.1007/s100720100066
   Paul RH, 2000, J NEUROL SCI, V179, P59, DOI 10.1016/S0022-510X(00)00367-1
   Paul RH, 2000, J NEUROPSYCH CLIN N, V12, P499, DOI 10.1176/appi.neuropsych.12.4.499
   Paul RH, 2000, MUSCLE NERVE, V23, P1402, DOI 10.1002/1097-4598(200009)23:9<1402::AID-MUS11>3.0.CO;2-B
   Paul RH, 2002, J CLIN NEUROSCI, V9, P243, DOI 10.1054/jocn.2001.1016
   Paul RH, 2001, MUSCLE NERVE, V24, P512, DOI 10.1002/mus.1034
   Tonali P, 1999, ITAL J NEUROL SCI, V20, P139, DOI 10.1007/s100720050022
   WARE JE, 1992, MED CARE, V30, P473, DOI 10.1097/00005650-199206000-00002
NR 12
TC 25
Z9 26
U1 0
U2 4
PU WILEY
PI HOBOKEN
PA 111 RIVER ST, HOBOKEN 07030-5774, NJ USA
SN 1351-5101
EI 1468-1331
J9 EUR J NEUROL
JI Eur. J. Neurol.
PD FEB
PY 2006
VL 13
IS 2
BP 191
EP 193
DI 10.1111/j.1468-1331.2006.01149.x
PG 3
WC Clinical Neurology; Neurosciences
WE Science Citation Index Expanded (SCI-EXPANDED)
SC Neurosciences & Neurology
GA 014HK
UT WOS:000235470200014
PM 16490052
DA 2022-10-25
ER

PT J
AU SCHUMM, F
   FATEHMOGHADAM, A
   DICHGANS, J
AF SCHUMM, F
   FATEHMOGHADAM, A
   DICHGANS, J
TI CORRELATION BETWEEN SERUM ANTI-ACETYLCHOLINE RECEPTOR ANTIBODY-LEVELS
   AND CLINICAL STATE UNDER IMMUNOSUPPRESSIVE THERAPY IN MYASTHENIA-GRAVIS
SO EUROPEAN ARCHIVES OF PSYCHIATRY AND CLINICAL NEUROSCIENCE
LA German
DT Article
C1 UNIV MUNICH, KLINIKUM GROSSHADERN, INST KLIN CHEM, D-8000 MUNICH 70, GERMANY.
RP SCHUMM, F (corresponding author), UNIV TUBINGEN, NEUROL KLIN, LIEBERMEISTERSTR 18, D-7400 TUBINGEN 1, GERMANY.
CR BESINGER UA, 1981, ANN NY ACAD SCI, V377, P812, DOI 10.1111/j.1749-6632.1981.tb33781.x
   BESINGER UA, 1983, NEUROLOGY, V33, P1316, DOI 10.1212/WNL.33.10.1316
   BESINGER UA, 1980, VERHANDLUNGEN DTSCH, V1, P568
   DAU PC, 1977, NEW ENGL J MED, V297, P1134, DOI 10.1056/NEJM197711242972102
   DAU PC, 1980, MUSCLE NERVE, V3, P468, DOI 10.1002/mus.880030603
   DRACHMAN DB, 1981, ANN NY ACAD SCI, V377, P175, DOI 10.1111/j.1749-6632.1981.tb33731.x
   FATEHMOGHADAM A, 1984, UNPUB ANDERUNG ANTIK
   HAWKEY CJ, 1981, J NEUROL NEUROSUR PS, V44, P469, DOI 10.1136/jnnp.44.6.469
   KALIES I, 1979, KLIN WOCHENSCHR, V57, P875, DOI 10.1007/BF01477026
   KORNFELD P, 1981, ARCH NEUROL-CHICAGO, V38, P478, DOI 10.1001/archneur.1981.00510080040003
   LEFVERT AK, 1978, J NEUROL NEUROSUR PS, V41, P394, DOI 10.1136/jnnp.41.5.394
   LINDSTROM J, 1977, CLIN IMMUNOL IMMUNOP, V7, P36, DOI 10.1016/0090-1229(77)90027-7
   LINDSTROM JM, 1976, NEUROLOGY, V26, P1054, DOI 10.1212/WNL.26.11.1054
   NEWSOMDAVIS J, 1979, LANCET, V1, P464
   NEWSOMDAVIS J, 1978, NEUROLOGY, V28, P166
   OLANOW CW, 1982, ANN SURG, V196, P113, DOI 10.1097/00000658-198208000-00001
   OOSTERHUIS HJGH, 1983, J NEUROL SCI, V58, P371, DOI 10.1016/0022-510X(83)90096-5
   REUTHER P, 1979, PLASMAPHERESIS IMMUN, P329
   ROSES AD, 1981, NEUROLOGY, V31, P220, DOI 10.1212/WNL.31.2.220
   SCHUMM F, 1982, THESIS TUBINGEN
   SEYBOLD ME, 1981, ANN NY ACAD SCI, V377, P292, DOI 10.1111/j.1749-6632.1981.tb33739.x
   SEYBOLD ME, 1978, BRIT MED J, V2, P1051, DOI 10.1136/bmj.2.6144.1051
   SEYBOLD ME, 1979, PLASMAPHERESIS IMMUN, P307
   Tindall R S, 1981, Compr Ther, V7, P33
   TINDALL RSA, 1980, NEUROLOGY, V30, P554
   TOYKA KV, 1979, KLIN WOCHENSCHR, V57, P937, DOI 10.1007/BF01478550
   VINCENT A, 1980, PHYSIOL REV, V60, P756, DOI 10.1152/physrev.1980.60.3.756
   VINCENT A, 1983, NEUROLOGY, V33, P1276, DOI 10.1212/WNL.33.10.1276
   VINCENT A, 1980, J NEUROL NEUROSUR PS, V43, P590, DOI 10.1136/jnnp.43.7.590
   WEKERLE H, 1981, ANN NY ACAD SCI, V377, P455, DOI 10.1111/j.1749-6632.1981.tb33753.x
NR 30
TC 12
Z9 14
U1 0
U2 0
PU SPRINGER HEIDELBERG
PI HEIDELBERG
PA TIERGARTENSTRASSE 17, D-69121 HEIDELBERG, GERMANY
SN 0940-1334
EI 1433-8491
J9 EUR ARCH PSY CLIN N
JI Eur. Arch. Psych. Clin. Neurosci.
PY 1984
VL 234
IS 4
BP 224
EP 230
DI 10.1007/BF00381353
PG 7
WC Clinical Neurology; Psychiatry
WE Science Citation Index Expanded (SCI-EXPANDED)
SC Neurosciences & Neurology; Psychiatry
GA TZ708
UT WOS:A1984TZ70800004
PM 6526060
DA 2022-10-25
ER

PT J
AU WIERSBOWSKYSCHMEEL, A
   HELPAP, B
   TOTOVIC, V
   GROULS, V
AF WIERSBOWSKYSCHMEEL, A
   HELPAP, B
   TOTOVIC, V
   GROULS, V
TI THYMUS IN MYASTHENIA-GRAVIS - A LIGHT AND ELECTRON-MICROSCOPIC STUDY OF
   A CASE WITH THYMIC FOLLICULAR HYPERPLASIA
SO PATHOLOGY RESEARCH AND PRACTICE
LA English
DT Article
C1 UNIV BONN,INST PATHOL,D-5300 BONN,FED REP GER.
CR AWAYA K, 1966, SAISHIN IGAKU, V20, P2667
   DUIJVESTIJN AM, 1981, CELL TISSUE RES, V218, P279
   DUIJVESTIJN AM, 1982, CELL TISSUE RES, V224, P291, DOI 10.1007/BF00216874
   HEUSERMANN U, 1980, CELL TISSUE RES, V209, P279
   HEUSERMANN U, 1982, LYMPHOPROLIFERATIVE, P25
   HOEFSMIT ECM, 1975, MONONUCLEAR PHAGOCYT, P129
   HOEFSMIT ECM, 1980, RETICULOENDOTHELIAL, V1, P417
   KAISERLING E, 1974, CELL TISSUE RES, V155, P47
   KAMPERDIJK EWA, 1980, CELL TISS RES, V192, P1
   KLUG H, 1980, VIRCHOWS ARCH B, V34, P291, DOI 10.1007/BF02892426
   MULLERHE.HK, 1974, CELL TISSUE RES, V154, P167
   MULLERHE.HK, 1974, VIRCHOWS ARCH B, V16, P371, DOI 10.1007/BF02894089
   MULLERHERMELINK HK, 1978, HDB SPEZ PATHOL ANAT, V1, P1
   NOSSAL GJV, 1968, J EXP MED, V127, P277, DOI 10.1084/jem.127.2.277
   ROSAI J, 1975, TUMORS THYMUS ATLAS
   van Rooijen N, 1977, J Reticuloendothel Soc, V21, P143
   VANROOIJEN N, 1975, INT ARCH ALLER A IMM, V49, P754, DOI 10.1159/000231459
   VEERMAN AJP, 1975, CELL TISSUE RES, V161, P211, DOI 10.1007/BF00220369
   VEERMAN AJP, 1974, CELL TISSUE RES, V148, P247
   WATANABE H, ACTA PATH JAP, V16, P323
   WATANABE S, 1979, ACTA PATHOL JAPON, V29, P533
   WIERSBOWSKY A, 1982, CELL TISSUE RES, V223, P335, DOI 10.1007/BF01258494
   Wolff K, 1972, Curr Probl Dermatol, V4, P79
NR 23
TC 4
Z9 4
U1 0
U2 1
PU GUSTAV FISCHER VERLAG
PI JENA
PA VILLENGANG 2, D-07745 JENA, GERMANY
SN 0344-0338
J9 PATHOL RES PRACT
JI Pathol. Res. Pract.
PY 1984
VL 178
IS 4
BP 323
EP 331
DI 10.1016/S0344-0338(84)80021-7
PG 9
WC Pathology
WE Science Citation Index Expanded (SCI-EXPANDED)
SC Pathology
GA SN237
UT WOS:A1984SN23700003
PM 6728714
DA 2022-10-25
ER

PT J
AU Teng, HW
   Sung, JY
AF Teng, Hao-Wen
   Sung, Jia-Ying
TI PTOSIS AS THE INITIAL PRESENTATION OF GUILLAIN-BARRE SYNDROME
SO JOURNAL OF EMERGENCY MEDICINE
LA English
DT Article
DE Guillain-Barre syndrome; ptosis without ophthalmoplegia; descending
   paralysis; myasthenia gravis; myasthenic crisis
ID OCULAR MYASTHENIA-GRAVIS; VARIANTS
AB Background: Guillain-Barre syndrome has been regarded as a spectrum of diseases with many variants. Objective: To present a case in which, when the ocular muscles are affected in the beginning, it is very challenging to distinguish Guillain-Barre syndrome from myasthenia gravis. Case Report: We describe a patient with Guillain-Barre syndrome who presented initially with isolated ptosis without ophthalmoplegia and subsequently developed descending paralysis. Due to the primary involvement of the lid levators, the patient was initially diagnosed as having a myasthenic crisis. Conclusion: Although extremely rare, Guillain-Barre syndrome can present initially as isolated ptosis with subsequent descending paralysis. (c) 2012 Elsevier Inc.
C1 [Teng, Hao-Wen; Sung, Jia-Ying] Taipei Med Univ, Dept Neurol, Wan Fang Hosp, Taipei 116, Taiwan.
RP Sung, JY (corresponding author), Taipei Med Univ, Dept Neurol, Wan Fang Hosp, 111,Sec 3,Xinglong Rd, Taipei 116, Taiwan.
OI TENG, HAO-WEN/0000-0001-7434-7611
CR ALBERS JW, 1989, MUSCLE NERVE, V12, P435, DOI 10.1002/mus.880120602
   BRANNAGAN TH, 2005, MERRITTS NEUROLOGY, P748
   Brazis PW, 2001, LOCALIZATION CLIN NE, P252
   de Entrambasaguas M, 2007, REV NEUROLOGIA, V44, P397, DOI 10.33588/rn.4407.2006442
   GROB D, 1987, ANN NY ACAD SCI, V505, P472
   Gurwood Andrew S, 2006, Optometry, V77, P540, DOI 10.1016/j.optm.2006.06.014
   Keane JR, 2007, ARCH NEUROL-CHICAGO, V64, P178, DOI 10.1001/archneur.64.2.178
   Kizilay F, 2008, MUSCLE NERVE, V37, P544, DOI 10.1002/mus.20968
   Lee SH, 2008, NEUROLOGY, V71, P426, DOI 10.1212/01.wnl.0000324266.95814.74
   Levin KH, 2004, NEUROLOGIST, V10, P61, DOI 10.1097/01.nrl.0000117821.35196.0b
   Oh SJ, 2001, NEUROLOGY, V56, P82, DOI 10.1212/WNL.56.1.82
   Padua L, 2000, CLIN NEUROPHYSIOL, V111, P1203, DOI 10.1016/S1388-2457(00)00307-2
   ROPPER AH, 1986, ARCH NEUROL-CHICAGO, V43, P1150, DOI 10.1001/archneur.1986.00520110044012
   Stidham DB, 2000, OPHTHALMOLOGY, V107, P1476, DOI 10.1016/S0161-6420(00)00230-X
   Yuan CL, 2000, EUR NEUROL, V44, P79, DOI 10.1159/000008201
NR 15
TC 7
Z9 7
U1 0
U2 3
PU ELSEVIER SCIENCE INC
PI NEW YORK
PA 360 PARK AVE SOUTH, NEW YORK, NY 10010-1710 USA
SN 0736-4679
EI 1090-1280
J9 J EMERG MED
JI J. Emerg. Med.
PD NOV
PY 2012
VL 43
IS 5
BP E283
EP E285
DI 10.1016/j.jemermed.2010.05.016
PG 3
WC Emergency Medicine
WE Science Citation Index Expanded (SCI-EXPANDED)
SC Emergency Medicine
GA 036NP
UT WOS:000311034400003
PM 20634019
DA 2022-10-25
ER

PT J
AU Zinman, LH
   O'Connor, PW
   Dadson, KE
   Leung, RCM
   Ngo, M
   Bril, V
AF Zinman, LH
   O'Connor, PW
   Dadson, KE
   Leung, RCM
   Ngo, M
   Bril, V
TI Sensitivity of repetitive facial-nerve stimulation in patients with
   myasthenia gravis
SO MUSCLE & NERVE
LA English
DT Article
DE electromyography; myasthenia gravis; repetitive nerve stimulation;
   sensitivity; single-fiber electromyography
ID SINGLE-FIBER EMG; MUSCLE
AB Repetitive stimulation of the facial nerve is commonly performed in cases of suspected myasthenia gravis (MG) because bulbar weakness is often present, but the most sensitive facial muscle is unknown. We compared the sensitivity of repetitive nerve stimulation (RNS) to the frontalis and nasalis muscles in 244 patients with suspected MG. We found no difference in sensitivity of RNS when recording from these muscles in both ocular and generalized MG. In addition, we confirmed the low sensitivity of RNS for ocular (18%) or generalized (47%) MG. The specificity of facial RNS for both muscles was 100% and, in certain circumstances, may obviate the need for further diagnostic testing.
C1 Univ Toronto, Hlth Network, Toronto Gen Hosp, Div Neurol 138213N, Toronto, ON M5G 2N2, Canada.
   St Michaels Hosp, Div Neurol, Toronto, ON M5B 1W8, Canada.
RP Bril, V (corresponding author), Univ Toronto, Hlth Network, Toronto Gen Hosp, Div Neurol 138213N, 585 Univ Ave, Toronto, ON M5G 2N2, Canada.
EM vera.bril@utoronto.ca
RI BRIL, vera/ABA-6509-2020
CR AAEM Quality Assurance Comm, 2001, MUSCLE NERVE, V24, P1239
   BROMBERG MB, 1994, MUSCLE NERVE, V17, P820, DOI 10.1002/mus.880170720
   Costa J, 2004, CLIN NEUROPHYSIOL, V115, P2776, DOI 10.1016/j.clinph.2004.05.024
   HOWARD JF, 1994, NEUROL CLIN, V12, P305, DOI 10.1016/S0733-8619(18)30099-9
   Katzberg Hans D, 2005, J Clin Neuromuscul Dis, V6, P109, DOI 10.1097/01.cnd.0000155026.66153.f0
   OEY PL, 1993, MUSCLE NERVE, V16, P142, DOI 10.1002/mus.880160204
   OH SJ, 1992, MUSCLE NERVE, V15, P720, DOI 10.1002/mus.880150616
   Ruys-Van Oeyen AEWM, 2002, MUSCLE NERVE, V26, P279, DOI 10.1002/mus.10201
NR 8
TC 17
Z9 20
U1 0
U2 1
PU WILEY
PI HOBOKEN
PA 111 RIVER ST, HOBOKEN 07030-5774, NJ USA
SN 0148-639X
EI 1097-4598
J9 MUSCLE NERVE
JI Muscle Nerve
PD MAY
PY 2006
VL 33
IS 5
BP 694
EP 696
DI 10.1002/mus.20511
PG 3
WC Clinical Neurology; Neurosciences
WE Science Citation Index Expanded (SCI-EXPANDED)
SC Neurosciences & Neurology
GA 037MZ
UT WOS:000237152300015
PM 16421884
DA 2022-10-25
ER

PT J
AU TESCH, H
   HOHLFELD, R
   TOYKA, KV
AF TESCH, H
   HOHLFELD, R
   TOYKA, KV
TI ANALYSIS OF IMMUNOGLOBULIN AND T-CELL RECEPTOR GENE REARRANGEMENTS IN
   THE THYMUS OF MYASTHENIA-GRAVIS PATIENTS
SO JOURNAL OF NEUROIMMUNOLOGY
LA English
DT Article
C1 UNIV DUSSELDORF, NEUROL KLIN, D-4000 DUSSELDORF 1, FED REP GER.
RP TESCH, H (corresponding author), UNIV COLOGNE, MED KLIN 1, J STELZMANN STR 9, D-5000 COLOGNE 41, FED REP GER.
CR BESINGER UA, 1983, NEUROLOGY, V33, P1316, DOI 10.1212/WNL.33.10.1316
   Blalock A, 1944, J THORAC SURG, V13, P316
   BORST J, 1987, NATURE, V325, P683, DOI 10.1038/325683a0
   BRENNER MB, 1987, NATURE, V325, P689, DOI 10.1038/325689a0
   CLEARY ML, 1984, NEW ENGL J MED, V310, P477, DOI 10.1056/NEJM198402233100801
   CLEARY ML, 1984, P NATL ACAD SCI-BIOL, V81, P593, DOI 10.1073/pnas.81.2.593
   DENHARDT DT, 1966, BIOCHEM BIOPH RES CO, V23, P641, DOI 10.1016/0006-291X(66)90447-5
   EARLY P, 1980, CELL, V19, P981, DOI 10.1016/0092-8674(80)90089-6
   FEINBERG AP, 1983, ANAL BIOCHEM, V132, P6, DOI 10.1016/0003-2697(83)90418-9
   FISHLEDER A, 1987, NEW ENGL J MED, V316, P1118, DOI 10.1056/NEJM198704303161803
   FREIMARK B, 1987, J IMMUNOL, V138, P1724
   HARCOURT G, 1987, J NEUROIMMUNOL, V16, P70, DOI 10.1016/0165-5728(87)90236-0
   HEDRICK SM, 1984, NATURE, V308, P149, DOI 10.1038/308149a0
   HIETER PA, 1980, CELL, V22, P197, DOI 10.1016/0092-8674(80)90168-3
   HOHLFELD R, 1987, P NATL ACAD SCI USA, V84, P5379, DOI 10.1073/pnas.84.15.5379
   HOHLFELD R, 1984, NATURE, V310, P244, DOI 10.1038/310244a0
   HOOVER ML, 1985, J EXP MED, V162, P1087, DOI 10.1084/jem.162.3.1087
   Jerne N. K, 1975, HARVEY LECT, V70, P93
   KAO I, 1977, SCIENCE, V195, P74, DOI 10.1126/science.831257
   KIRCHNER T, 1988, IN PRESS AM J PATHOL
   KORNSTEIN MJ, 1984, AM J PATHOL, V117, P184
   LANIER LL, 1986, NATURE, V324, P268, DOI 10.1038/324268a0
   LAWN RM, 1978, CELL, V15, P1157, DOI 10.1016/0092-8674(78)90043-0
   LEDER P, 1982, SCI AM, V246, P102, DOI 10.1038/scientificamerican0582-102
   LEFRANC MP, 1985, NATURE, V316, P464, DOI 10.1038/316464a0
   LISAK RP, 1986, J IMMUNOL, V137, P1221
   LISAK RP, 1983, NEUROLOGY, V33, P868, DOI 10.1212/WNL.33.7.868
   Maniatis T., 1982, MOL CLONING COLD SPR
   MELMS A, 1987, J NEUROIMMUNOL, V16, P122, DOI 10.1016/0165-5728(87)90317-1
   MINDEN MD, 1986, BLOOD, V68, P327
   NEWSOMDAVIS J, 1987, ANN NY ACAD SCI, V505, P12, DOI 10.1111/j.1749-6632.1987.tb51279.x
   NOONAN DJ, 1986, J EXP MED, V163, P644, DOI 10.1084/jem.163.3.644
   PELICCI PG, 1986, J EXP MED, V164, P2049, DOI 10.1084/jem.164.6.2049
   RAJEWSKY K, 1986, HDB EXPT IMMUNOLOGY, V2
   ROBINSON MA, 1985, P NATL ACAD SCI USA, V82, P3804, DOI 10.1073/pnas.82.11.3804
   SCHLUEP M, 1987, ANN NEUROL, V22, P212, DOI 10.1002/ana.410220205
   TONEGAWA S, 1983, NATURE, V302, P575, DOI 10.1038/302575a0
   TZARTOS SJ, 1982, P NATL ACAD SCI-BIOL, V79, P188, DOI 10.1073/pnas.79.1.188
   Viets HR, 1960, THYMECTOMY MYASTHENI
   VINCENT A, 1978, LANCET, V1, P305
   WEKERLE H, 1981, ANN NY ACAD SCI, V377, P455, DOI 10.1111/j.1749-6632.1981.tb33753.x
   YANAGI Y, 1984, NATURE, V308, P145, DOI 10.1038/308145a0
NR 42
TC 8
Z9 8
U1 0
U2 1
PU ELSEVIER SCIENCE BV
PI AMSTERDAM
PA PO BOX 211, 1000 AE AMSTERDAM, NETHERLANDS
SN 0165-5728
EI 1872-8421
J9 J NEUROIMMUNOL
JI J. Neuroimmunol.
PD FEB
PY 1989
VL 21
IS 2-3
BP 169
EP 176
DI 10.1016/0165-5728(89)90172-0
PG 8
WC Immunology; Neurosciences
WE Science Citation Index Expanded (SCI-EXPANDED)
SC Immunology; Neurosciences & Neurology
GA R9315
UT WOS:A1989R931500008
PM 2783584
DA 2022-10-25
ER

PT J
AU Duplan, V
   Dutartre, P
   Druet, P
   Saoudi, A
AF Duplan, V
   Dutartre, P
   Druet, P
   Saoudi, A
TI The immunosuppressant LF 15-0195 prevents experimental autoimmune
   myasthenia gravis in Brown-Norway rats
SO TRANSPLANTATION PROCEEDINGS
LA English
DT Article; Proceedings Paper
CT 5th International Conference on New Trends in Immunosuppression
CY FEB 07-10, 2002
CL GENEVA, SWITZERLAND
ID 15-DEOXYSPERGUALIN; DEOXYSPERGUALIN
C1 Univ Toulouse 3, Hop Purpan, F-31062 Toulouse, France.
   Hop Purpan, INSERM, U563, F-31059 Toulouse, France.
   Labs Fournier SCA, Axe Immunol, Daix, France.
RP Duplan, V (corresponding author), Hop Purpan, INSERM, U563, Pl Dr Baylac, F-31059 Toulouse, France.
RI SAOUDI, Abdelhadi/K-6719-2014
OI SAOUDI, Abdelhadi/0000-0001-7015-8178
CR Christadoss P, 2000, CLIN IMMUNOL, V94, P75, DOI 10.1006/clim.1999.4807
   Lebreton L, 1999, J MED CHEM, V42, P4749, DOI 10.1021/jm991043x
   LINDSTROM J, 1988, ADV IMMUNOL, V42, P233, DOI 10.1016/S0065-2776(08)60847-0
   LINDSTROM J, 1979, MUSCLE NERVE, V2, P173, DOI 10.1002/mus.880020304
   MORIKAWA K, 1992, TRANSPLANTATION, V54, P526, DOI 10.1097/00007890-199209000-00026
   NADLER SG, 1992, SCIENCE, V258, P484, DOI 10.1126/science.1411548
   Saoudi A, 1999, J IMMUNOL, V162, P7189
   SCHREIBER SL, 1991, SCIENCE, V251, P283, DOI 10.1126/science.1702904
   TEPPER MA, 1993, ANN NY ACAD SCI, V685, P136, DOI 10.1111/j.1749-6632.1993.tb35860.x
NR 9
TC 3
Z9 3
U1 0
U2 0
PU ELSEVIER SCIENCE INC
PI NEW YORK
PA 360 PARK AVE SOUTH, NEW YORK, NY 10010-1710 USA
SN 0041-1345
J9 TRANSPLANT P
JI Transplant. Proc.
PD NOV
PY 2002
VL 34
IS 7
BP 2962
EP 2965
AR PII S0041-1345(02)03504-2
DI 10.1016/S0041-1345(02)03504-2
PG 4
WC Immunology; Surgery; Transplantation
WE Conference Proceedings Citation Index - Science (CPCI-S); Science Citation Index Expanded (SCI-EXPANDED)
SC Immunology; Surgery; Transplantation
GA 613ZP
UT WOS:000179162200170
PM 12431673
DA 2022-10-25
ER

PT J
AU Katzberg, HD
   Barnett, C
   Bril, V
AF Katzberg, Hans D.
   Barnett, Carolina
   Bril, Vera
TI Predictors of response to immunomodulation in patients with myasthenia
   gravis
SO MUSCLE & NERVE
LA English
DT Article
DE immunomodulation; intravenous immunoglobulin; myasthenia gravis;
   plasmapheresis; predictors
ID DOSE INTRAVENOUS IMMUNOGLOBULIN; ACETYLCHOLINE-RECEPTOR ANTIBODIES;
   PLASMA-EXCHANGE; DOUBLE-BLIND; PLASMAPHERESIS; THERAPY; TRIAL; CRISIS
AB Introduction: Factors determining response to intravenous immunoglobulin (IVIg) and plasmapheresis in myasthenia gravis (MG) have not been evaluated systematically. Methods: This study included patients treated with IVIg (n = 63) or plasmapheresis (n = 42) from two trials evaluating IVIg vs. placebo or plasmapheresis in MG. Response was defined as improvement in the quantitative myasthenia gravis score (QMGS) of =3.5 points at day 14. Baseline clinical, electrophysiological, and immunological factors were analyzed as predictors. Results: Baseline QMGS, acetylcholine receptor antibody (AChRAb) positivity, single-fiber electromyography (SFEMG) jitter, and percent abnormal pairs and percent blocking pairs were higher in responders than in non-responders. Using multivariate logistic regression, the odds ratio for response was 13.0 (1.01381.5) in QMGS 1117 and 15.3 (1.34414.3) in QMGS >17 compared with QMGS <11. Conclusions: Baseline QMGS, AChRAb positivity, and SFEMG parameters were more abnormal in patients who responded to treatment. Using multivariate regression, baseline QMGS remained as the only significant independent predictor of response. Muscle Nerve, 2012
C1 [Katzberg, Hans D.; Barnett, Carolina; Bril, Vera] Univ Toronto, Toronto, ON, Canada.
   [Katzberg, Hans D.; Barnett, Carolina; Bril, Vera] Toronto Gen Hosp, Univ Hlth Network, Toronto, ON M5B 2H9, Canada.
RP Katzberg, HD (corresponding author), Univ Toronto, Toronto, ON, Canada.
EM hans.katzberg@utoronto.com
RI Barnett, Carolina/AFM-9470-2022; BRIL, vera/ABA-6509-2020
OI Barnett, Carolina/0000-0001-5546-0221
CR ARSURA EL, 1986, ARCH INTERN MED, V146, P1365, DOI 10.1001/archinte.146.7.1365
   Barth D, 2011, NEUROLOGY, V76, P2017, DOI 10.1212/WNL.0b013e31821e5505
   BIRMANNS B, 1991, J NEUROL SCI, V102, P184, DOI 10.1016/0022-510X(91)90067-H
   Bromberg MB, 1997, J NEUROL SCI, V150, P59, DOI 10.1016/S0022-510X(97)05370-7
   COSI V, 1991, ACTA NEUROL SCAND, V84, P81, DOI 10.1111/j.1600-0404.1991.tb04912.x
   DAU PC, 1981, ANN NY ACAD SCI, V377, P700, DOI 10.1111/j.1749-6632.1981.tb33768.x
   De Feo LG, 2002, MUSCLE NERVE, V26, P31, DOI 10.1002/mus.10133
   Deymeer F, 2007, NEUROLOGY, V68, P609, DOI 10.1212/01.wnl.0000254620.45529.97
   Evoli A, 2003, BRAIN, V126, P2304, DOI 10.1093/brain/awg223
   EVOLI A, 1993, ITAL J NEUROL SCI, V14, P233, DOI 10.1007/BF02335664
   Gajdos P, 2005, ARCH NEUROL-CHICAGO, V62, P1689, DOI 10.1001/archneur.62.11.1689
   Gajdos P, 1997, ANN NEUROL, V41, P789, DOI 10.1002/ana.410410615
   GAJDOS P, 1993, J NEUROL NEUROSUR PS, V56, P1157
   GOTI P, 1995, THORAX, V50, P1080, DOI 10.1136/thx.50.10.1080
   Jongen JLM, 1998, J NEUROL, V245, P26
   Katzberg Hans D, 2005, J Clin Neuromuscul Dis, V6, P109, DOI 10.1097/01.cnd.0000155026.66153.f0
   LIMBURG PC, 1983, J NEUROL SCI, V58, P357, DOI 10.1016/0022-510X(83)90095-3
   Lindberg C, 1998, ACTA NEUROL SCAND, V97, P370, DOI 10.1111/j.1600-0404.1998.tb05968.x
   Mahalati K, 1999, J CLIN APHERESIS, V14, P1, DOI 10.1002/(SICI)1098-1101(1999)14:1<1::AID-JCA1>3.0.CO;2-U
   Mandawat A, 2010, ANN NEUROL, V68, P797, DOI 10.1002/ana.22139
   Meriggioli MN, 2003, ANN NY ACAD SCI, V998, P494, DOI 10.1196/annals.1254.064
   Nagayasu T, 2005, GEN THORAC CARDIOVAS, V53, P2, DOI 10.1007/s11748-005-1001-y
   Pasnoor M, 2010, MUSCLE NERVE, V41, P370, DOI 10.1002/mus.21533
   Ronager J, 2001, ARTIF ORGANS, V25, P967, DOI 10.1046/j.1525-1594.2001.06717.x
   STALBERG E, 1980, J NEUROL NEUROSUR PS, V43, P622, DOI 10.1136/jnnp.43.7.622
   TINDALL RSA, 1993, ANN NY ACAD SCI, V681, P539, DOI 10.1111/j.1749-6632.1993.tb22937.x
   Yeh JH, 2001, ACTA NEUROL SCAND, V104, P78, DOI 10.1034/j.1600-0404.2001.104002078.x
   Zinman L, 2008, MUSCLE NERVE, V37, P172, DOI 10.1002/mus.20908
   Zinman L, 2007, NEUROLOGY, V68, P837, DOI 10.1212/01.wnl.0000256698.69121.45
NR 29
TC 15
Z9 15
U1 0
U2 8
PU WILEY
PI HOBOKEN
PA 111 RIVER ST, HOBOKEN 07030-5774, NJ USA
SN 0148-639X
EI 1097-4598
J9 MUSCLE NERVE
JI Muscle Nerve
PD MAY
PY 2012
VL 45
IS 5
BP 648
EP 652
DI 10.1002/mus.23236
PG 5
WC Clinical Neurology; Neurosciences
WE Science Citation Index Expanded (SCI-EXPANDED)
SC Neurosciences & Neurology
GA 924WV
UT WOS:000302722900005
PM 22499090
DA 2022-10-25
ER

PT J
AU Sun, CY
   Meng, FP
   Li, YX
   Jin, QX
   Li, HH
   Li, FF
AF Sun, Changyuan
   Meng, Fanping
   Li, Yingxin
   Jin, Quanxin
   Li, Honghua
   Li, Fangfang
TI Antigen-specific Immunoadsorption of Anti-acetylcholine Receptor
   Antibodies from Sera of Patients with Myastenia Gravis
SO ARTIFICIAL CELLS BLOOD SUBSTITUTES AND BIOTECHNOLOGY
LA English
DT Article
DE Myasthenia gravis; immunoadsorption; anti-acetylcholine receptor
   antibodies
ID AUTOIMMUNE MYASTHENIA-GRAVIS; MUSCLE ACETYLCHOLINE-RECEPTOR;
   ALPHA-SUBUNIT; AUTOANTIBODIES; LIGANDS; CELLS; ACHR
AB Background: The binding of anti-acetylcholine receptor antibodies (AChRAb) to the main immunogenic region (MIR) of AChR alpha-subunit in the neuromuscular junction is the major pathogenesis of myasthenia gravis (MG). Methods: A synthetic peptide of 10 amino acids corresponding to the MIR of human AChR was coupled with cellulose beads to make an antigen-specific immunoadsorbent (hMIR10-CB). Results: The hMIR10-CB could remove AChRAb in MG sera by 40.3 +/- 2.3%, compared to a tryptophan nonspecific adsorbent Trp-CB by only 22.4 +/- 1.5% as determined in ELISA, and also showed good blood compatibility for blood cells, plasma ions and plasma proteins as checked in whole blood perfusion in rabbits. Conclusions: The antigen-specific immunoadsorbent hMIR10-CB can serve as a potential candidate in the immunoadsorption treatment of MG.
C1 [Sun, Changyuan; Meng, Fanping; Li, Yingxin; Jin, Quanxin; Li, Honghua; Li, Fangfang] Yanbian Univ, Coll Med, Dept Immunol & Pathogenic Biol, Yanji 133000, Jilin Province, Peoples R China.
RP Meng, FP (corresponding author), Yanbian Univ, Coll Med, Dept Immunol & Pathogenic Biol, 1829 Juzi St, Yanji 133000, Jilin Province, Peoples R China.
EM fpmeng@ybu.edu.cn
FU National Science Foundation of China [30360100, 30460128, 30760234,
   30860260]
FX This work was supported by grants from the National Science Foundation
   of China (No. 30360100, 30460128, 30760234 and 30860260). We would also
   like to thank Prof. Y. Yu and Prof. D. Kong at Bioactive Materials Key
   Laboratory of Ministry of Education, Nankai University, Tianjin, China,
   for their kind help in the preparation of immunoadsorbents.
CR Aricha R, 2008, J IMMUNOL, V180, P2132, DOI 10.4049/jimmunol.180.4.2132
   Aruna BV, 2006, J NEUROIMMUNOL, V177, P63, DOI 10.1016/j.jneuroim.2006.04.018
   Gold R, 2008, NEUROTHERAPEUTICS, V5, P535, DOI 10.1016/j.nurt.2008.08.011
   GRAUS Y, 1995, J IMMUNOL, V154, P6382
   Guo CY, 2005, J IMMUNOL METHODS, V303, P142, DOI 10.1016/j.jim.2005.04.013
   LEFVERT AK, 1981, J NEUROIMMUNOL, V1, P125, DOI 10.1016/0165-5728(81)90015-1
   Meriggioli MN, 2008, ANN NY ACAD SCI, V1132, P276, DOI 10.1196/annals.1405.023
   Psaridi-Linardaki L, 2005, J NEUROIMMUNOL, V159, P183, DOI 10.1016/j.jneuroim.2004.10.002
   Schneidewind-Muller JM, 2002, ARTIF ORGANS, V26, P140, DOI 10.1046/j.1525-1594.2002.06920.x
   Splendiani G, 2003, ARTIF CELL BLOOD SUB, V31, P69, DOI 10.1081/BIO-120018004
   STIEGLBAUER K, 2009, J NEUROL SCI
   SUNDBERG L, 1974, J CHROMATOGR, V90, P87, DOI 10.1016/S0021-9673(01)94777-6
   Takamori M, 2001, THER APHER, V5, P340, DOI 10.1046/j.1526-0968.2001.00367.x
   Takamori M, 1996, TRANSFUS SCI, V17, P445
   TZARTOS SJ, 1988, P NATL ACAD SCI USA, V85, P2899, DOI 10.1073/pnas.85.9.2899
   Vincent A, 2001, LANCET, V357, P2122, DOI 10.1016/S0140-6736(00)05186-2
   Yang L, 2004, ARTIF CELL BLOOD SUB, V32, P519, DOI 10.1081/BIO-200039610
   Zisimopoulou P, 2008, J NEUROIMMUNOL, V200, P133, DOI 10.1016/j.jneuroim.2008.06.002
NR 18
TC 4
Z9 5
U1 1
U2 10
PU INFORMA HEALTHCARE
PI LONDON
PA TELEPHONE HOUSE, 69-77 PAUL STREET, LONDON EC2A 4LQ, ENGLAND
SN 1073-1199
EI 1532-4184
J9 ARTIF CELL BLOOD SUB
JI Artif. Cells Blood Substit. Biotechnol.
PD APR
PY 2010
VL 38
IS 2
BP 99
EP 102
DI 10.3109/10731191003634778
PG 4
WC Biotechnology & Applied Microbiology; Engineering, Biomedical; Materials
   Science, Biomaterials
WE Science Citation Index Expanded (SCI-EXPANDED)
SC Biotechnology & Applied Microbiology; Engineering; Materials Science
GA 567SO
UT WOS:000275467100006
PM 20196680
DA 2022-10-25
ER

PT J
AU Song, J
   Xi, JY
   Yu, WB
   Yan, C
   Luo, SS
   Zhou, L
   Zhu, WH
   Lu, JH
   Dong, Q
   Xiao, BG
   Zhao, CB
AF Song, Jie
   Xi, Jian-Ying
   Yu, Wen-Bo
   Yan, Chong
   Luo, Su-Shan
   Zhou, Lei
   Zhu, Wen-Hua
   Lu, Jia-Hong
   Dong, Qiang
   Xiao, Bao-Guo
   Zhao, Chong-Bo
TI Inhibition of ROCK activity regulates the balance of Th1, Th17 and Treg
   cells in myasthenia gravis
SO CLINICAL IMMUNOLOGY
LA English
DT Article
DE Myasthenia gravis; Rho kinase; Fasudil; T helper cells
ID MUSCLE ACETYLCHOLINE-RECEPTOR; CD4(+) T-CELLS; IFN-GAMMA; IL-17;
   ACTIVATION; MECHANISMS; PATHOGENESIS; RECOGNITION; DEFICIENCY; TOLERANCE
AB Aberrant ROCK activation has been found in patients with several autoimmune diseases, but the role of ROCK in myasthenia gravis (MG) has not yet been clearly investigated. Here, we demonstrated that ROCK activity was significantly higher in peripheral blood mononuclear cells (PBMCs) from MG patients. ROCK inhibitor Fasudil down-regulated the proportions of Th1 and Th17 cells in PBMCs of MG patients in vitro. Intraperitoneal injection of Fasudil ameliorated the severity of experimental autoimmune myasthenia gravis (EAMG) rats and restored the balance of Th1/Th2/Th17/Treg subsets. Furthermore, Fasudil inhibited the proliferation of antigen-specific Th1 and Th17 cells, and inhibited CD4 + T cells differentiated into Th1 and Th17 through decreasing phosphorylated Stat1 and Stat3, but promoted Treg cell differentiation through increasing phosphorylated Stat5. We conclude that dysregulated ROCK activity may be involved in the pathogenic immune response of MG and inhibition of ROCK activity might serve as a novel treatment strategy for MG.
C1 [Song, Jie; Xi, Jian-Ying; Yu, Wen-Bo; Yan, Chong; Luo, Su-Shan; Zhou, Lei; Zhu, Wen-Hua; Lu, Jia-Hong; Dong, Qiang; Xiao, Bao-Guo; Zhao, Chong-Bo] Fudan Univ, Huashan Hosp, Dept Neurol, 12 Middle Wulumuqi Rd, Shanghai 200040, Peoples R China.
RP Zhao, CB (corresponding author), Fudan Univ, Huashan Hosp, Dept Neurol, 12 Middle Wulumuqi Rd, Shanghai 200040, Peoples R China.
EM zhao_chongbo@fudan.edu.cn
RI Luo, Sushan/AAF-7736-2019; Luo, Sushan/GNM-9927-2022; Yu,
   Wen-Bo/M-8673-2017
OI Yu, Wen-Bo/0000-0001-9483-3027; Luo, Sushan/0000-0002-9033-7568
FU Shanghai Municipal Commission of Health and Family Planning [201440019];
   Science and Technology Commission of Shanghai Municipality
   [15DZ1208002]; National Key Research and Development Program of China
   [2016YFC0901504]
FX This research was supported by financial grants from the Shanghai
   Municipal Commission of Health and Family Planning (No.201440019),
   Science and Technology Commission of Shanghai Municipality (No.
   15DZ1208002) and the National Key Research and Development Program of
   China (No. 2016YFC0901504).
CR Abbas AK, 1996, NATURE, V383, P787, DOI 10.1038/383787a0
   Alahgholi-Hajibehzad M, 2015, EXPERT REV CLIN IMMU, V11, P859, DOI 10.1586/1744666X.2015.1047345
   Apostolidis SA, 2013, J BIOL CHEM, V288, P26775, DOI 10.1074/jbc.M113.483743
   Baggi F, 2004, J IMMUNOL, V172, P2697, DOI 10.4049/jimmunol.172.4.2697
   Bai Y, 2008, EUR J IMMUNOL, V38, P1877, DOI 10.1002/eji.200737973
   Berrih-Aknin S, 2014, J AUTOIMMUN, V52, P90, DOI 10.1016/j.jaut.2013.12.011
   Biswas PS, 2010, J CLIN INVEST, V120, P3280, DOI 10.1172/JCI42856
   Cao YH, 2016, J IMMUNOL, V196, P2075, DOI 10.4049/jimmunol.1501339
   Conti-Fine BM, 2008, ANN NY ACAD SCI, V1132, P193, DOI 10.1196/annals.1405.042
   Gaffen SL, 2014, NAT REV IMMUNOL, V14, P585, DOI 10.1038/nri3707
   Garber K, 2014, NATURE, V507, P418, DOI 10.1038/507418a
   Gilhus NE, 2016, NAT REV NEUROL, V12, P259, DOI 10.1038/nrneurol.2016.44
   Gomez AM, 2010, AUTOIMMUNITY, V43, P353, DOI 10.3109/08916930903555943
   Gradolatto A, 2012, ANN NY ACAD SCI, V1274, P40, DOI 10.1111/j.1749-6632.2012.06791.x
   Isgro J, 2013, ARTHRITIS RHEUM-US, V65, P1592, DOI 10.1002/art.37934
   Li H, 2016, MOL CELL NEUROSCI, V74, P106, DOI 10.1016/j.mcn.2016.05.001
   Li N, 2012, EUR J IMMUNOL, V42, P1140, DOI 10.1002/eji.201142088
   Li YS, 2007, J IMMUNOL, V178, P1938, DOI 10.4049/jimmunol.178.3.1938
   Liu RL, 2010, EUR J IMMUNOL, V40, P1577, DOI 10.1002/eji.200939792
   Liu RL, 2009, EXP NEUROL, V220, P366, DOI 10.1016/j.expneurol.2009.09.022
   MANFREDI AA, 1993, J CLIN INVEST, V92, P1055, DOI 10.1172/JCI116610
   Mu LL, 2011, CLIN IMMUNOL, V141, P36, DOI 10.1016/j.clim.2011.04.013
   Mu LL, 2009, IMMUNOLOGY, V128, pe826, DOI 10.1111/j.1365-2567.2009.03089.x
   O'Shea JJ, 2011, NAT REV IMMUNOL, V11, P239, DOI 10.1038/nri2958
   Pernis AB, 2016, ANNU REV MED, V67, P355, DOI 10.1146/annurev-med-051914-022120
   Ricker E., 2016, F1000RES, V5, DOI [10.12688/ f1000research.7522.1, DOI 10.12688/F1000RESEARCH.7522.1]
   Rozo C, 2017, ANN RHEUM DIS, V76, DOI 10.1136/annrheumdis-2016-209850
   Schaffert H, 2015, EUR J IMMUNOL, V45, P1339, DOI 10.1002/eji.201445064
   Truebestein Linda, 2016, Small GTPases, V7, P82, DOI 10.1080/21541248.2016.1173770
   Tybulewicz VLJ, 2009, NAT REV IMMUNOL, V9, P630, DOI 10.1038/nri2606
   Villegas JA, 2018, ANN NY ACAD SCI, V1413, P154, DOI 10.1111/nyas.13591
   Wang CC, 2015, J NEUROINFLAMM, V12, DOI 10.1186/s12974-015-0334-4
   Wang ZY, 1998, NEUROLOGY, V50, P1045, DOI 10.1212/WNL.50.4.1045
   Xie YC, 2016, CYTOKINE, V78, P44, DOI 10.1016/j.cyto.2015.06.011
   Yang H, 2010, INFLAMM RES, V59, P197, DOI 10.1007/s00011-009-0087-6
   Yang WJ, 2018, J AUTOIMMUN, V89, P125, DOI 10.1016/j.jaut.2017.12.009
   Yao XH, 2014, IMMUNOLOGY, V143, P396, DOI 10.1111/imm.12322
   Zanin-Zhorov A, 2014, P NATL ACAD SCI USA, V111, P16814, DOI 10.1073/pnas.1414189111
   Zhang GX, 1999, J IMMUNOL, V162, P3775
NR 39
TC 11
Z9 13
U1 2
U2 9
PU ACADEMIC PRESS INC ELSEVIER SCIENCE
PI SAN DIEGO
PA 525 B ST, STE 1900, SAN DIEGO, CA 92101-4495 USA
SN 1521-6616
EI 1521-7035
J9 CLIN IMMUNOL
JI Clin. Immunol.
PD JUN
PY 2019
VL 203
BP 142
EP 153
DI 10.1016/j.clim.2019.05.006
PG 12
WC Immunology
WE Science Citation Index Expanded (SCI-EXPANDED)
SC Immunology
GA IE7YN
UT WOS:000472591000016
PM 31078707
DA 2022-10-25
ER

PT J
AU BIELORY, L
   BIGELSEN, S
   MICHAELS, J
AF BIELORY, L
   BIGELSEN, S
   MICHAELS, J
TI HEADACHES, MUSCULAR WEAKNESS, AND IGA DEFICIENCY
SO ANNALS OF ALLERGY
LA English
DT Article
ID MYASTHENIA-GRAVIS; EXTENDED HAPLOTYPES; ANTIBODIES; DISEASE;
   IMMUNODEFICIENCY; AUTOIMMUNITY; PHENYTOIN; CHILDREN
C1 UNIV MED & DENT NEW JERSEY, NEW JERSEY MED SCH, DEPT MED, NEWARK, NJ 07103 USA.
   UNIV MED & DENT NEW JERSEY, NEW JERSEY MED SCH, DEPT NEUROSCI, NEWARK, NJ 07103 USA.
CR AMMANN AJ, 1971, MEDICINE, V50, P223, DOI 10.1097/00005792-197105000-00004
   ASURA EL, 1988, AM J MED SCI, V295, P438
   BEHAN PO, 1976, LANCET, V1, P593
   BERKMAN SA, 1990, ANN INTERN MED, V112, P278, DOI 10.7326/0003-4819-112-4-278
   BUCKLEY RH, 1987, JAMA-J AM MED ASSOC, V258, P2841
   CUNNINGHAMRUNDLES C, 1981, CLIN EXP IMMUNOL, V45, P299
   DAWKINS RL, 1983, IMMUNOL REV, V70, P5, DOI 10.1111/j.1600-065X.1983.tb00707.x
   DOSCH HM, 1982, NEW ENGL J MED, V306, P406, DOI 10.1056/NEJM198202183060707
   DWYER DS, 1987, ANN NY ACAD SCI, V505, P461, DOI 10.1111/j.1749-6632.1987.tb51316.x
   ENGEL AG, 1984, ANN NEUROL, V16, P519, DOI 10.1002/ana.410160502
   FERNANDES R, 1991, NY STATE J MED, V91, P8
   FERREIRA A, 1988, CLIN IMMUNOL IMMUNOP, V47, P199, DOI 10.1016/0090-1229(88)90072-4
   FRENCH MAH, 1990, IMMUNOL TODAY, V11, P271, DOI 10.1016/0167-5699(90)90110-U
   KANTOR FS, 1988, HOSP PRACT, V23, P75
   LINDSTROM JM, 1976, NEUROLOGY, V26, P1054, DOI 10.1212/WNL.26.11.1054
   MARTINEZSANZ R, 1990, J CARDIOVASC SURG, V31, P247
   MORGAN G, 1988, ARCH DIS CHILD, V63, P579, DOI 10.1136/adc.63.6.579
   OSTERGAARD PA, 1980, CLIN EXP IMMUNOL, V40, P561
   OXELIUS VA, 1981, NEW ENGL J MED, V304, P1476, DOI 10.1056/NEJM198106113042408
   PINEDA AA, 1975, TRANSFUSION, V15, P10
   PLEBANI A, 1986, LANCET, V1, P829
   RAVITS J, 1988, POSTGRAD MED, V83, P219, DOI 10.1080/00325481.1988.11700114
   ROSEN FS, 1984, NEW ENGL J MED, V311, P235, DOI 10.1056/NEJM198407263110406
   SAULSBURY FT, 1989, J PEDIATR-US, V115, P268, DOI 10.1016/S0022-3476(89)80080-0
   SCHATTNER A, 1990, REV INFECT DIS, V12, P204
   SEAGER J, 1975, LANCET, V2, P632
   SUZUKI T, 1988, J RHEUMATOL, V15, P716
   TAIT B, 1989, GASTROENTEROLOGY, V97, P479, DOI 10.1016/0016-5085(89)90088-7
   VYAN GN, 1975, J LAB CLIN MED   MAY, P85
   WALDMANN TA, 1983, ANN INTERN MED, V99, P367, DOI 10.7326/0003-4819-99-3-367
   WELCH TR, 1986, NEW ENGL J MED, V314, P1476, DOI 10.1056/NEJM198606053142303
   WILTON AN, 1985, IMMUNOGENETICS, V21, P333, DOI 10.1007/BF00430799
NR 32
TC 0
Z9 0
U1 0
U2 0
PU AMER COLL ALLERGY ASTHMA IMMUNOLOGY
PI ARLINGTON HTS
PA 85 WEST ALGONQUIN RD SUITE 550, ARLINGTON HTS, IL 60005 USA
SN 0003-4738
J9 ANN ALLERGY
JI Ann. Allergy
PD JUN
PY 1992
VL 68
IS 6
BP 467
EP 471
PG 5
WC Allergy
WE Science Citation Index Expanded (SCI-EXPANDED)
SC Allergy
GA HY076
UT WOS:A1992HY07600003
PM 1610021
DA 2022-10-25
ER

PT J
AU CHAN, PCK
   TAM, SCF
   CHENG, IKP
AF CHAN, PCK
   TAM, SCF
   CHENG, IKP
TI ORAL NEOSTIGMINE AND LYMPHATIC ABSORPTION IN A MYASTHENIA-GRAVIS PATIENT
   ON CONTINUOUS AMBULATORY PERITONEAL-DIALYSIS (CAPD)
SO PERITONEAL DIALYSIS INTERNATIONAL
LA English
DT Article
C1 QUEEN MARY HOSP, DEPT CLIN BIOCHEM, HONG KONG, HONG KONG.
RP CHAN, PCK (corresponding author), UNIV HONG KONG, QUEEN MARY HOSP, DEPT MED, POKFULAM RD, HONG KONG, HONG KONG.
CR CHAN PCK, IN PRESS JHK MED ASS
   COOK J G H, 1975, Annals of Clinical Biochemistry, V12, P219
   Johnston M., 1985, EXPT BIOL LYMPHATIC, P81
   LEAK LV, 1978, AM J ANAT, V151, P557, DOI 10.1002/aja.1001510409
   MACTIER RA, 1987, KIDNEY INT, V32, P165, DOI 10.1038/ki.1987.188
   MACTIER RA, 1988, NEPHRON, V50, P229, DOI 10.1159/000185164
   MACTIER RA, 1987, J CLIN INVEST, V80, P1311, DOI 10.1172/JCI113207
   MACTIER RA, 1987, AM J KIDNEY DIS, V10, P461, DOI 10.1016/S0272-6386(87)80194-4
   MACTIER RA, 1988, KIDNEY INT, V34, P82, DOI 10.1038/ki.1988.148
   MAHER JF, 1985, PERITONEAL DIALYSIS, P267
   PAOLO ND, 1986, NEPHRON, V44, P365
   SLINGENEYER A, 1983, NEPHRON, V33, P133, DOI 10.1159/000182927
   Starling E H, 1894, J Physiol, V16, P140
   TSILIBARY EC, 1983, MICROVASC RES, V25, P22, DOI 10.1016/0026-2862(83)90041-9
   TWARDOWSKI ZJ, 1987, PERITON DIALYSIS INT, V7, P138
   VONRECKLINGHAUS, 1862, LYMPHGEFASSE IHVE BE
   WIDEROE TE, 1984, NEPHRON, V38, P238, DOI 10.1159/000183316
NR 17
TC 3
Z9 3
U1 0
U2 0
PU MULTIMED INC
PI TORONTO
PA 66 MARTIN ST, TORONTO, ON L9T 2R2, CANADA
SN 0896-8608
J9 PERITON DIALYSIS INT
JI Perit. Dial. Int.
PY 1990
VL 10
IS 1
BP 93
EP 96
PG 4
WC Urology & Nephrology
WE Science Citation Index Expanded (SCI-EXPANDED)
SC Urology & Nephrology
GA CT731
UT WOS:A1990CT73100023
PM 2085592
DA 2022-10-25
ER

PT J
AU OKSENBERG, JR
   SHERRITT, M
   BEGOVICH, AB
   ERLICH, HA
   BERNARD, CC
   CAVALLISFORZA, LL
   STEINMAN, L
AF OKSENBERG, JR
   SHERRITT, M
   BEGOVICH, AB
   ERLICH, HA
   BERNARD, CC
   CAVALLISFORZA, LL
   STEINMAN, L
TI T-CELL RECEPTOR V-ALPHA AND C-ALPHA ALLELES ASSOCIATED WITH
   MULTIPLE-SCLEROSIS AND MYASTHENIA-GRAVIS
SO PROCEEDINGS OF THE NATIONAL ACADEMY OF SCIENCES OF THE UNITED STATES OF
   AMERICA
LA English
DT Article
C1 STANFORD UNIV, DEPT NEUROL, STANFORD, CA 94305 USA.
   LA TROBE UNIV, NEUROIMMUNOL LAB, BUNDOORA, VIC 3083, AUSTRALIA.
   CETUS CORP, DEPT HUMAN GENET, EMERYVILLE, CA 94608 USA.
OI Steinman, Lawrence/0000-0002-2437-2250
CR ACHAORBEA H, 1988, CELL, V54, P263, DOI 10.1016/0092-8674(88)90558-2
   BALL EJ, 1987, IMMUNOGENETICS, V26, P48, DOI 10.1007/BF00345454
   BEALL SS, 1988, IN PRESS J NEUROIMMU
   BELL J, 1986, LANCET, V1, P1058
   BERLINER N, 1985, J CLIN INVEST, V76, P1283, DOI 10.1172/JCI112086
   CIULLA TA, 1987, J NEUROIMMUNOL, V16, P34, DOI 10.1016/0165-5728(87)90179-2
   COHEN D, 1984, P NATL ACAD SCI-BIOL, V81, P1774, DOI 10.1073/pnas.81.6.1774
   CONCANNON P, 1987, J EXP MED, V165, P1130, DOI 10.1084/jem.165.4.1130
   DEMAINE AG, 1987, ANN NY ACAD SCI, V505, P800
   FEDER J, 1985, AM J HUM GENET, V37, P635
   GAISER CN, 1987, J CLIN INVEST, V79, P309, DOI 10.1172/JCI112801
   GOLDSTEIN R, 1987, CLIN RES, V35, pA86
   HOOVER ML, 1986, COLD SPRING HARB SYM, V51, P803, DOI 10.1101/SQB.1986.051.01.093
   HORN GT, 1988, P NATL ACAD SCI USA, V85, P6012, DOI 10.1073/pnas.85.16.6012
   MARTELL M, 1987, CR ACAD SCI III-VIE, V304, P105
   MIGONE N, 1983, P NATL ACAD SCI-BIOL, V80, P467, DOI 10.1073/pnas.80.2.467
   MULLIS KB, 1987, METHOD ENZYMOL, V155, P335
   OKSENBERG JR, 1988, HUM IMMUNOL, V22, P111, DOI 10.1016/0198-8859(88)90041-9
   Osserman K, 1958, MYASTHENIA GRAVIS
   ROBINSON MA, 1985, HUM IMMUNOL, V14, P195, DOI 10.1016/0198-8859(85)90228-9
   SAIKI RK, 1985, SCIENCE, V230, P1350, DOI 10.1126/science.2999980
   SAIKI RK, 1988, SCIENCE, V239, P487, DOI 10.1126/science.2448875
   SCHARF SJ, 1988, P NATL ACAD SCI USA, V85, P3504, DOI 10.1073/pnas.85.10.3504
   SIM GK, 1984, NATURE, V312, P771
   SO A, 1987, IMMUNOGENETICS, V25, P141, DOI 10.1007/BF00344026
   SOUTHERN EM, 1975, J MOL BIOL, V98, P503, DOI 10.1016/S0022-2836(75)80083-0
   TODD JA, 1988, SCIENCE, V240, P1003, DOI 10.1126/science.3368786
   WEETMAN AP, 1987, HUM IMMUNOL, V20, P167, DOI 10.1016/0198-8859(87)90030-9
   WEINER HL, 1983, ARCH NEUROL-CHICAGO, V40, P704, DOI 10.1001/archneur.1983.04050100044018
   YOSHIKAI Y, 1986, J EXP MED, V164, P90, DOI 10.1084/jem.164.1.90
NR 30
TC 190
Z9 195
U1 0
U2 1
PU NATL ACAD SCIENCES
PI WASHINGTON
PA 2101 CONSTITUTION AVE NW, WASHINGTON, DC 20418 USA
SN 0027-8424
J9 P NATL ACAD SCI USA
JI Proc. Natl. Acad. Sci. U. S. A.
PD FEB
PY 1989
VL 86
IS 3
BP 988
EP 992
DI 10.1073/pnas.86.3.988
PG 5
WC Multidisciplinary Sciences
WE Science Citation Index Expanded (SCI-EXPANDED)
SC Science & Technology - Other Topics
GA T1444
UT WOS:A1989T144400049
PM 2915992
OA Green Published
DA 2022-10-25
ER

PT J
AU OOSTERHUIS, HJGH
   LIMBURG, PC
   HUMMELTAPPEL, E
   THE, TH
AF OOSTERHUIS, HJGH
   LIMBURG, PC
   HUMMELTAPPEL, E
   THE, TH
TI ANTI-ACETYLCHOLINE RECEPTOR ANTIBODIES IN MYASTHENIA-GRAVIS .2. CLINICAL
   AND SEROLOGICAL FOLLOW-UP OF INDIVIDUAL PATIENTS
SO JOURNAL OF THE NEUROLOGICAL SCIENCES
LA English
DT Article
C1 STATE UNIV GRONINGEN HOSP,DEPT CLIN IMMUNOL,9713 EZ GRONINGEN,NETHERLANDS.
RP OOSTERHUIS, HJGH (corresponding author), UNIV HOSP GRONINGEN,DEPT NEUROL,9700 RB GRONINGEN,NETHERLANDS.
CR BARTOCCIONI E, 1980, J NEUROL, V224, P9, DOI 10.1007/BF00313202
   BESINGER KA, 1981, ANN NY ACAD SCI, V377, P812
   BRADLEY RJ, 1980, PROGR BRAIN RES, V49, P441
   CARTER B, 1980, J NEUROL NEUROSUR PS, V43, P397, DOI 10.1136/jnnp.43.5.397
   CUENOUD S, 1980, NEUROLOGY, V30, P201, DOI 10.1212/WNL.30.2.201
   DAU PC, 1980, MUSCLE NERVE, V3, P468, DOI 10.1002/mus.880030603
   ELIAS SB, 1979, ANN NEUROL, V6, P72, DOI 10.1002/ana.410060119
   ENGEL AG, 1981, MYASTHENIA GRAVIS PA, P191
   KEESEY J, 1981, ANN NY ACAD SCI, V377, P729, DOI 10.1111/j.1749-6632.1981.tb33771.x
   KEESEY J, 1977, NEW ENGL J MED, V296, P55
   KORNFELD P, 1981, MUSCLE NERVE, V4, P413, DOI 10.1002/mus.880040510
   LEFVERT AK, 1978, J NEUROL NEUROSUR PS, V41, P394, DOI 10.1136/jnnp.41.5.394
   LIMBURG PC, 1983, J NEUROL SCI, V58, P357, DOI 10.1016/0022-510X(83)90095-3
   LIMBURG PC, 1982, ANN NY ACAD SCI, V377, P859
   Miller R G, 1981, Muscle Nerve, V4, P255, DOI 10.1002/mus.880040314
   MITTAG T, 1981, MUSCLE NERVE, V4, P16, DOI 10.1002/mus.880040105
   NEWSOMDAVIS J, 1978, NEUROLOGY, V28, P266, DOI 10.1212/WNL.28.3.266
   ODA K, 1981, NEUROLOGY, V31, P282, DOI 10.1212/WNL.31.3.282
   OOSTERHUIS HJGH, 1981, CLIN NEUROL NEUROSUR, V83, P105, DOI 10.1016/0303-8467(81)90014-7
   PIRSKANEN R, 1981, ANN NY ACAD SCI, V377, P606, DOI 10.1111/j.1749-6632.1981.tb33761.x
   POLLARD JD, 1980, AUST NZ J MED, V10, P212, DOI 10.1111/j.1445-5994.1980.tb03715.x
   REUTHER P, 1979, PLASMAPHERESIS IMMUN, P329
   ROSES AD, 1981, NEUROLOGY, V31, P220, DOI 10.1212/WNL.31.2.220
   SAVAGEMARENGO T, 1980, J NEUROL NEUROSUR PS, V43, P316, DOI 10.1136/jnnp.43.4.316
   SCADDING GK, 1981, NEUROLOGY, V31, P935, DOI 10.1212/WNL.31.8.935
   SEYBOLD ME, 1981, NEUROLOGY, V31, P778, DOI 10.1212/WNL.31.6.778
   SEYBOLD ME, 1981, ANN NY ACAD SCI, V377, P292, DOI 10.1111/j.1749-6632.1981.tb33739.x
   SEYBOLD ME, 1978, BRIT MED J, V2, P1051, DOI 10.1136/bmj.2.6144.1051
   SEYBOLD ME, 1979, PLASMAPHERESIS IMMUN, P307
   TINDALL RSA, 1980, NEUROLOGY, V30, P554
   VINCENT A, 1980, J NEUROL NEUROSUR PS, V43, P590, DOI 10.1136/jnnp.43.7.590
   WIJERMANS P, 1980, CLIN IMMUNOL IMMUNOP, V16, P11, DOI 10.1016/0090-1229(80)90161-0
NR 32
TC 116
Z9 123
U1 0
U2 3
PU ELSEVIER SCIENCE BV
PI AMSTERDAM
PA PO BOX 211, 1000 AE AMSTERDAM, NETHERLANDS
SN 0022-510X
J9 J NEUROL SCI
JI J. Neurol. Sci.
PY 1983
VL 58
IS 3
BP 371
EP 385
DI 10.1016/0022-510X(83)90096-5
PG 15
WC Clinical Neurology; Neurosciences
WE Science Citation Index Expanded (SCI-EXPANDED)
SC Neurosciences & Neurology
GA QF237
UT WOS:A1983QF23700005
PM 6842265
DA 2022-10-25
ER

PT J
AU BOGOUSSLAVSKY, J
   REGLI, F
   DORET, AM
   FULPIUS, BW
   OSTINELLI, B
   RABINOWICZ, T
   RUZICKA, J
AF BOGOUSSLAVSKY, J
   REGLI, F
   DORET, AM
   FULPIUS, BW
   OSTINELLI, B
   RABINOWICZ, T
   RUZICKA, J
TI ENCEPHALOPATHY, PERIPHERAL NEUROPATHY, DYSAUTONOMIA, MYASTHENIA-GRAVIS,
   MALIGNANT THYMOMA, AND ANTI-ACETYLCHOLINE RECEPTOR ANTIBODIES IN THE CSF
SO EUROPEAN NEUROLOGY
LA English
DT Article
C1 UNIV GENEVA, DEPT BIOCHIM SCI 2, CH-1211 GENEVA 4, SWITZERLAND.
   CHU VAUDOIS, DIV NEUROPATHOL, CH-1011 LAUSANNE, SWITZERLAND.
   CHU VAUDOIS, INST PATHOL, CH-1011 LAUSANNE, SWITZERLAND.
RP BOGOUSSLAVSKY, J (corresponding author), CHU VAUDOIS, SERV NEUROL, CH-1011 LAUSANNE, SWITZERLAND.
CR AKATSUKA S, 1977, JAP J CLIN MED, V35, P1788
   CORSELLIS JA, 1968, BRAIN, V91, P481, DOI 10.1093/brain/91.3.481
   CROFT PB, 1967, BRAIN, V90, P31, DOI 10.1093/brain/90.1.31
   CUENOUD S, 1980, NEUROLOGY, V30, P201, DOI 10.1212/WNL.30.2.201
   GOLDMAN AJ, 1975, NEUROLOGY, V25, P1021, DOI 10.1212/WNL.25.11.1021
   GRAY GF, 1979, AM J SURG PATHOL, V3, P235, DOI 10.1097/00000478-197906000-00006
   HALPERIN JJ, 1981, ARCH NEUROL-CHICAGO, V38, P773, DOI 10.1001/archneur.1981.00510120073012
   KAUFFMAN CA, 1979, AM J MED, V67, P724, DOI 10.1016/0002-9343(79)90274-2
   KEESEY JC, 1978, LANCET, V1, P777
   KETZ E, 1979, ACTA NEUROL BELG, V79, P469
   LAURITZEN M, 1980, NEUROLOGY, V30, P634, DOI 10.1212/WNL.30.6.634
   LEFVERT AK, 1977, LANCET, V2, P351
   MACDONALD J, 1978, SURG NEUROL, V9, P58
   MALAS D, 1977, ANN NEUROL, V1, P188, DOI 10.1002/ana.410010216
   MONNIER VM, 1977, CLIN EXP IMMUNOL, V29, P16
   REDDY RV, 1981, ARCH NEUROL-CHICAGO, V38, P781, DOI 10.1001/archneur.1981.00510120081016
   REGEV I, 1982, ACTA NEUROL SCAND, V65, P681, DOI 10.1111/j.1600-0404.1982.tb03122.x
   SALYER WR, 1976, CANCER, V37, P229, DOI 10.1002/1097-0142(197601)37:1<229::AID-CNCR2820370133>3.0.CO;2-2
   SLATER G, 1978, ANN SURG, V188, P171, DOI 10.1097/00000658-197808000-00008
   SOUADJIAN JV, 1974, ARCH INTERN MED, V134, P374, DOI 10.1001/archinte.134.2.374
   TRELLES L, 1971, Acta Neurologica Belgica, V71, P407
NR 21
TC 25
Z9 28
U1 0
U2 0
PU KARGER
PI BASEL
PA ALLSCHWILERSTRASSE 10, CH-4009 BASEL, SWITZERLAND
SN 0014-3022
EI 1421-9913
J9 EUR NEUROL
JI Eur. Neurol.
PY 1983
VL 22
IS 5
BP 301
EP 306
DI 10.1159/000115576
PG 6
WC Clinical Neurology; Neurosciences
WE Science Citation Index Expanded (SCI-EXPANDED)
SC Neurosciences & Neurology
GA RK496
UT WOS:A1983RK49600001
PM 6628458
DA 2022-10-25
ER

PT J
AU SHORE, A
   LIMATIBUL, S
   DOSCH, HM
   GELFAND, EW
AF SHORE, A
   LIMATIBUL, S
   DOSCH, HM
   GELFAND, EW
TI IDENTIFICATION OF 2 SERUM COMPONENTS REGULATING THE EXPRESSION OF
   LYMPHOCYTE-T FUNCTION IN CHILDHOOD MYASTHENIA-GRAVIS
SO NEW ENGLAND JOURNAL OF MEDICINE
LA English
DT Article
C1 HOSP SICK CHILDREN,RES INST,DIV IMMUNOL,TORONTO M5G 1X8,ONTARIO,CANADA.
CR ALMON RR, 1974, SCIENCE, V186, P55, DOI 10.1126/science.186.4158.55
   BACH JF, 1972, LANCET, V2, P1056
   BUNDEY S, 1972, CLIN EXP IMMUNOL, V11, P321
   DOSCH HM, 1976, J IMMUNOL METHODS, V11, P107, DOI 10.1016/0022-1759(76)90138-1
   DOSCH HM, 1979, IMMUNOL REV, V45, P243, DOI 10.1111/j.1600-065X.1979.tb00280.x
   DOSCH HM, 1977, J IMMUNOL, V118, P302
   ENGEL AG, 1977, NEUROLOGY, V27, P307, DOI 10.1212/WNL.27.4.307
   ENGEL WK, 1977, LANCET, V1, P1310
   FAMBROUGH DM, 1973, SCIENCE, V182, P293, DOI 10.1126/science.182.4109.293
   FELTKAMP TE, 1974, BMJ-BRIT MED J, V1, P131, DOI 10.1136/bmj.1.5899.131
   GELFAND EW, 1979, CLIN IMMUNOL IMMUNOP, V12, P119, DOI 10.1016/0090-1229(79)90117-X
   GELFAND EW, 1978, HEMATOPOIETIC CELL D, P277
   GOLDSTEI.G, 1974, NATURE, V247, P11, DOI 10.1038/247011a0
   KAO I, 1977, NEUROLOGY, V27, P364
   LENNON VA, 1975, J EXP MED, V141, P1365, DOI 10.1084/jem.141.6.1365
   LENNON VA, 1978, HUM PATHOL, V9, P541, DOI 10.1016/S0046-8177(78)80135-X
   LENNON VA, 1976, ANN NY ACAD SCI, V274, P283, DOI 10.1111/j.1749-6632.1976.tb47693.x
   LENNON VA, INT S ORGAN SPECIFIC
   LIMATIBUL S, 1978, CLIN EXP IMMUNOL, V33, P503
   LINDSTROM JM, 1976, NEUROLOGY, V26, P1054, DOI 10.1212/WNL.26.11.1054
   OOSTERHUIS HJ, 1968, ACTA NEUROL SCAND, V44, P219, DOI 10.1111/j.1600-0404.1968.tb05568.x
   PYKE KW, 1975, NEW ENGL J MED, V293, P424, DOI 10.1056/NEJM197508282930904
   RICHMAN DP, 1976, NEW ENGL J MED, V294, P694, DOI 10.1056/NEJM197603252941304
   SHORE A, 1979, CELL IMMUNOL, V45, P157, DOI 10.1016/0008-8749(79)90371-X
   SHORE A, 1978, NATURE, V274, P586, DOI 10.1038/274586a0
   TARRABHAZDI R, 1975, J EXP MED, V142, P785, DOI 10.1084/jem.142.3.785
NR 26
TC 71
Z9 71
U1 0
U2 0
PU MASS MEDICAL SOC
PI BOSTON
PA 10 SHATTUCK, BOSTON, MA 02115
SN 0028-4793
J9 NEW ENGL J MED
JI N. Engl. J. Med.
PY 1979
VL 301
IS 12
BP 625
EP 629
DI 10.1056/NEJM197909203011202
PG 5
WC Medicine, General & Internal
WE Science Citation Index Expanded (SCI-EXPANDED)
SC General & Internal Medicine
GA HL627
UT WOS:A1979HL62700002
PM 314058
DA 2022-10-25
ER

PT J
AU DRAXLER, V
AF DRAXLER, V
TI ACUTE RESPIRATORY DISHES SYNDROME DUE TO HIGH DOSAGE OF PENICILLIN IN A
   CASE OF MYASTHENIA-GRAVIS
SO ANAESTHESIST
LA German
DT Article
C1 UNIV VIENNA,CHIRURG KLIN 1,INTENSIV THERAPIE STN,A-1090 VIENNA,AUSTRIA.
   UNIV VIENNA,INST ANAESTHESIOL,A-1090 VIENNA,AUSTRIA.
CR BAISSET A, 1962, ANESTH ANALG REANIM, V19, P813
   BODLEY PO, 1962, ANAESTHESIA, V17, P438, DOI 10.1111/j.1365-2044.1962.tb13499.x
   EMMERY ERJ, 1963, ANAESTHESIA, V18, P57
   FISK GC, 1961, BRIT MED J, V1, P556, DOI 10.1136/bmj.1.5225.556
   JINDAL MN, 1960, BRIT J PHARM CHEMOTH, V15, P506, DOI 10.1111/j.1476-5381.1960.tb00271.x
   KOLB R, 1970, ANAESTHESIST, V19, P186
   LINDESMITH LA, 1968, ANN INTERN MED, V68, P318, DOI 10.7326/0003-4819-68-2-318
   LULLMANN H, 1960, CHEMOTHERAPY, V1, P375, DOI 10.1159/000219416
   MOLITOR H, 1946, J PHARMACOL EXP THER, V86, P151
   OSTERLOH G, 1961, ARZNEIMITTEL-FORSCH, V11, P1139
   OSTERLOH G, 1962, THER UMSCHAU, V19, P121
   PERKINS RL, 1964, JAMA-J AM MED ASSOC, V190, P421
   STEINBEREITHNER K, 1967, B SCHWEIZ AKAD MED, V23, P57
   TIMMERMAN JC, 1959, TOXICOL APPL PHARM, V1, P299, DOI 10.1016/0041-008X(59)90114-0
   WALTER AM, 1969, ANTIBIOTICA FIBEL
NR 15
TC 4
Z9 4
U1 0
U2 0
PU SPRINGER VERLAG
PI NEW YORK
PA 175 FIFTH AVE, NEW YORK, NY 10010
SN 0003-2417
J9 ANAESTHESIST
JI Anaesthesist
PY 1973
VL 22
IS 11
BP 505
EP 506
PG 2
WC Anesthesiology
WE Science Citation Index Expanded (SCI-EXPANDED)
SC Anesthesiology
GA R5390
UT WOS:A1973R539000008
PM 4780413
DA 2022-10-25
ER

PT J
AU Kanemaru, S
   Fukushima, H
   Kojima, H
   Kaneko, K
   Yamashita, M
   Ito, J
AF Kanemaru, Shin-ichi
   Fukushima, Hideyuki
   Kojima, Hisayoshi
   Kaneko, Ken-ichi
   Yamashita, Masaru
   Ito, Juichi
TI A case report of myasthenia gravis localized to the larynx
SO AURIS NASUS LARYNX
LA English
DT Article
DE myasthenia gravis; dyspnea; vocal cord; edrophonium
ID CORD ABDUCTOR PARALYSIS; VOCAL FOLD PARALYSIS; CLASSIFICATION
AB This report describes a very rare case of myasthenia gravis (MG) localized to the larynx, with the onset of dyspnea requiring tracheotomy. The vocal cords of this patient were fixed in the paramedian position. Under fiberscopic observation, improvement of laryngeal function was demonstrated after intravenous injection of edrophonium. However, no voice change occurred. The posterior crico-arytenoid muscle has the sole responsibility of abducting the vocal cord; thus, it is concluded that the dyspnea was caused by the selective paralysis of this muscle. We suggest that MG should be considered in cases of vocal cord paralysis of unknown etiology. (c) 2006 Elsevier Ireland Ltd. All rights reserved.
C1 Kyoto Univ, Grad Sch Med, Dept Otolaryngol Head & Neck Surg, Sakyo Ku, Kyoto 6068507, Japan.
   Kitano Hosp, Dept Otolaryngol, Kita Ku, Osaka, Japan.
   Kojima ENT Clin, Sakyo Ku, Kyoto 6060833, Japan.
   Fukui Red Cross Hosp, Dept Otolaryngol, Fukui 9188501, Japan.
RP Kanemaru, S (corresponding author), Kyoto Univ, Grad Sch Med, Dept Otolaryngol Head & Neck Surg, Sakyo Ku, 54 Kawahara Cho, Kyoto 6068507, Japan.
EM kanemaru@ent.kuhp.kyoto-u.ac.jp
RI Yamashita, Masaru/B-2411-2009
CR FAIRLEY JW, 1992, J LARYNGOL OTOL, V106, P737, DOI 10.1017/S0022215100120730
   ISOZAKI E, 1995, J NEUROL SCI, V130, P197, DOI 10.1016/0022-510X(95)00030-6
   Isozaki E, 1996, J NEUROL NEUROSUR PS, V60, P399, DOI 10.1136/jnnp.60.4.399
   Maillard I, 2000, CHEST, V118, P874, DOI 10.1378/chest.118.3.874
   Maschka DA, 1997, LARYNGOSCOPE, V107, P1429, DOI 10.1097/00005537-199711000-00002
   Osei-Lah V, 1999, J LARYNGOL OTOL, V113, P678, DOI 10.1017/S0022215100144834
   Porter Neil C, 2005, Curr Treat Options Neurol, V7, P79, DOI 10.1007/s11940-005-0009-z
   SCHMIDTNOWARA WW, 1984, ARCH NEUROL-CHICAGO, V41, P567, DOI 10.1001/archneur.1984.04050170117030
   Watts C, 2006, CLIN REHABIL, V20, P112, DOI 10.1191/0269215506cr931oa
   WILLIAMS A, 1979, J NEUROL NEUROSUR PS, V42, P151, DOI 10.1136/jnnp.42.2.151
NR 10
TC 5
Z9 6
U1 0
U2 2
PU ELSEVIER SCI LTD
PI OXFORD
PA THE BOULEVARD, LANGFORD LANE, KIDLINGTON, OXFORD OX5 1GB, OXON, ENGLAND
SN 0385-8146
EI 1879-1476
J9 AURIS NASUS LARYNX
JI Auris Nasus Larynx
PD SEP
PY 2007
VL 34
IS 3
BP 401
EP 403
DI 10.1016/j.anl.2006.11.007
PG 3
WC Otorhinolaryngology
WE Science Citation Index Expanded (SCI-EXPANDED)
SC Otorhinolaryngology
GA 191PJ
UT WOS:000248143200021
PM 17222525
DA 2022-10-25
ER

PT J
AU Lebrun, C
   Bourg, V
   Bresch, S
   Cohen, M
   Rosenthal-Allieri, MA
   Desnuelle, C
   Ticchioni, M
AF Lebrun, Christine
   Bourg, Veronique
   Bresch, Saskia
   Cohen, Mikael
   Rosenthal-Allieri, Maria Alessandra
   Desnuelle, Claude
   Ticchioni, Michel
TI Therapeutic target of memory B cells depletion helps to tailor
   administration frequency of rituximab in myasthenia gravis
SO JOURNAL OF NEUROIMMUNOLOGY
LA English
DT Article
DE Myasthenia gravis; Rituximab; Memory B cells; lmmunosuppression
AB Rituximab (RTX) has demonstrated efficacy in limiting relapses in myasthenia gravis (MG). We investigated the interest of CD27 + memory B cell monitoring in patients as a biological marker of clinical relapse. Twenty-four patients have been treated with RTX (375 mg/m(2)/week-month as an induction treatment). Maintenance treatment consisted with either systematic treatment every 3 months or only when CD27 + memory B cells were detectable. After the induction treatment, the mean infusions were 1.3/year compared with 4/year. We suggest that RTX administration frequency can be decreased safely by monitoring the re-emerging CD27 + memory B cells. (C) 2016 Elsevier B.V. All rights reserved.
C1 [Lebrun, Christine; Bourg, Veronique; Bresch, Saskia; Cohen, Mikael; Desnuelle, Claude] Hop Pasteur 2, Serv Neurol, 30 Voie Romaine, F-06002 Nice, France.
   [Rosenthal-Allieri, Maria Alessandra; Ticchioni, Michel] Hop Archet 1, Serv Immunol, Ave St Antoine Ginestiere, F-06000 Nice, France.
RP Lebrun, C (corresponding author), Hop Pasteur 2, Serv Neurol, 30 Voie Romaine, F-06002 Nice, France.
EM lebrun.c@chu-nice.fr
RI lebrun-frenay, christine/AAP-9539-2021; Ticchioni, Michel/P-8095-2016
OI lebrun-frenay, christine/0000-0002-3713-2416; Cohen,
   Mikael/0000-0002-3985-1297
CR Blum S, 2011, J NEUROL NEUROSUR PS, V82, P659, DOI 10.1136/jnnp.2010.220475
   Collongues N, 2012, MUSCLE NERVE, V46, P687, DOI 10.1002/mus.23412
   Evoli A, 2013, AUTOIMMUN REV, V12, P931, DOI 10.1016/j.autrev.2013.03.004
   Govindarajan R, 2015, NEUROMUSCULAR DISORD, V25, P651, DOI 10.1016/j.nmd.2015.03.014
   Kim SH, 2013, JAMA NEUROL, V70, P1110, DOI 10.1001/jamaneurol.2013.3071
   Lebrun C, 2009, EUR J NEUROL, V16, P246, DOI 10.1111/j.1468-1331.2008.02399.x
   Lindberg C, 2010, ACTA NEUROL SCAND, V122, P225, DOI 10.1111/j.1600-0404.2010.01345.x
   Lorio R., 2015, J NEUROL, V262, P1115
   Maurer MA, 2016, J NEUROIMMUNOL, V290, P49, DOI 10.1016/j.jneuroim.2015.11.006
   Maurer MA, 2012, J CLIN INVEST, V122, P1393, DOI 10.1172/JCI58743
   Yi JS, 2013, MUSCLE NERVE, V48, P992, DOI 10.1002/mus.24063
NR 11
TC 30
Z9 31
U1 0
U2 6
PU ELSEVIER SCIENCE BV
PI AMSTERDAM
PA PO BOX 211, 1000 AE AMSTERDAM, NETHERLANDS
SN 0165-5728
EI 1872-8421
J9 J NEUROIMMUNOL
JI J. Neuroimmunol.
PD SEP 15
PY 2016
VL 298
BP 79
EP 81
DI 10.1016/j.jneuroim.2016.07.009
PG 3
WC Immunology; Neurosciences
WE Science Citation Index Expanded (SCI-EXPANDED)
SC Immunology; Neurosciences & Neurology
GA DW8WQ
UT WOS:000383936600012
PM 27609279
DA 2022-10-25
ER

PT J
AU Termsarasab, P
   Katirji, B
AF Termsarasab, Pichet
   Katirji, Bashar
TI Opportunistic infections in myasthenia gravis treated with mycophenolate
   mofetil
SO JOURNAL OF NEUROIMMUNOLOGY
LA English
DT Article
DE Cytomegalovirus; Epstein-Barr virus; Myasthenia gravis; Mycophenolate
   mofetil; Opportunistic infection
ID EFFICACY; TRIAL
AB Mycophenolate mofetil (MMF) is used for immunosuppression in myasthenia gravis (MG). Although there are numerous data on associated infection and prophylaxis in transplant patients who are on MMF, data in MG remains lacking. We report two elderly seropositive MG patients who developed cytomegalovirus (CMV) enteritis and Epstein-Barr virus (EBV) encephalitis while on MMF for 5 months and 1 year, respectively. Chronic MMF therapy in MG patients may trigger life-threatening infections including CMV and EBV diseases, especially in the elderly. Similar to the practice in transplant patients, viral serology testing and appropriate prophylactic regimen with antiviral agents should be considered, particularly in older MG patients. (C) 2012 Elsevier B.V. All rights reserved.
C1 [Termsarasab, Pichet; Katirji, Bashar] Case Western Reserve Univ, Sch Med, Univ Hosp Case Med Ctr, Neurol Inst, Cleveland, OH 44106 USA.
RP Termsarasab, P (corresponding author), Case Western Reserve Univ, Sch Med, Univ Hosp Case Med Ctr, Neurol Inst, 11100 Euclid Ave, Cleveland, OH 44106 USA.
EM Pichet.Termsarasab@uhhospitals.org
RI Katirji, Bashar/AAM-8409-2021
OI Termsarasab, Pichet/0000-0002-3260-3119
CR Fulton B, 1996, DRUGS, V51, P278, DOI 10.2165/00003495-199651020-00007
   Hehir MK, 2010, MUSCLE NERVE, V41, P593, DOI 10.1002/mus.21640
   Meriggioli MN, 2003, ANN NY ACAD SCI, V998, P494, DOI 10.1196/annals.1254.064
   Meriggioli MN, 2003, NEUROLOGY, V61, P1438, DOI 10.1212/01.WNL.0000094122.88929.0B
   Moreso F, 1998, CLIN TRANSPLANT, V12, P198
   NATSUMEDA Y, 1993, ANN NY ACAD SCI, V696, P88
   Ritter ML, 2009, TRANSPL INFECT DIS, V11, P290, DOI 10.1111/j.1399-3062.2009.00407.x
   Sanders DB, 2008, NEUROLOGY, V71, P400, DOI 10.1212/01.wnl.0000312374.95186.cc
   Sanders DB, 2008, NEUROLOGY, V71, P394, DOI 10.1212/01.wnl.0000312373.67493.7f
NR 9
TC 18
Z9 18
U1 0
U2 3
PU ELSEVIER SCIENCE BV
PI AMSTERDAM
PA PO BOX 211, 1000 AE AMSTERDAM, NETHERLANDS
SN 0165-5728
J9 J NEUROIMMUNOL
JI J. Neuroimmunol.
PD AUG 15
PY 2012
VL 249
IS 1-2
BP 83
EP 85
DI 10.1016/j.jneuroim.2012.04.016
PG 3
WC Immunology; Neurosciences
WE Science Citation Index Expanded (SCI-EXPANDED)
SC Immunology; Neurosciences & Neurology
GA 978TI
UT WOS:000306768300012
PM 22613699
DA 2022-10-25
ER

PT J
AU NEWSOMDAVIS, J
AF NEWSOMDAVIS, J
TI MYASTHENIA-GRAVIS AND MYASTHENIC SYNDROMES - AUTOIMMUNE-DISEASE AT THE
   NEUROMUSCULAR-JUNCTION
SO CURRENT OPINION IN NEUROLOGY AND NEUROSURGERY
LA English
DT Article
ID RECEPTOR ALPHA-SUBUNIT; CEREBROSPINAL-FLUID; ACETYLCHOLINE-RECEPTORS;
   HUMAN MUSCLE; T-CELLS; ANTIBODIES; THYMECTOMY; CARCINOMA; THYMOMA;
   CHANNEL
AB Acetylcholine receptors, anti-acetylcholine-receptor antibodies, T-cell responses, immunogenetics and management in myasthenia gravis are discussed in this review.  Also covered are anti-voltage-gated-calcium-channel antibodies in the Lambert-Eaton myasthenic syndrome and an antibody-mediated mechanism in acquired neuromyotonia (Isaacs' syndrome).
C1 UNIV OXFORD,DEPT CLIN NEUROL,OXFORD,ENGLAND.
   UNIV OXFORD,INST MOLEC MED,OXFORD,ENGLAND.
CR ADAMS C, 1990, J CHILD NEUROL, V5, P215, DOI 10.1177/088307389000500313
   BEESON D, 1990, ANN HUM GENET, V54, P199, DOI 10.1111/j.1469-1809.1990.tb00378.x
   BEESON D, 1990, EMBO J, V9, P2101, DOI 10.1002/j.1460-2075.1990.tb07378.x
   BROOKS EB, 1990, J NEUROIMMUNOL, V28, P83, DOI 10.1016/0165-5728(90)90043-M
   BURGES J, 1990, MUSCLE NERVE, V13, P407, DOI 10.1002/mus.880130507
   CARLSSON B, 1990, IMMUNOGENETICS, V31, P285, DOI 10.1007/BF02115001
   CHALK CH, 1990, NEUROLOGY, V40, P1552, DOI 10.1212/WNL.40.10.1552
   COHENHAGUENAUER O, 1987, CYTOGENET CELL GENET, V46, P595
   ENGEL AG, 1982, ANN NEUROL, V11, P553, DOI 10.1002/ana.410110603
   FUJII N, 1990, ANN NEUROL, V27, P642, DOI 10.1002/ana.410270610
   FUMAGALLI G, 1990, NEURON, V4, P563, DOI 10.1016/0896-6273(90)90114-U
   HOHIFELD R, 1990, CURR OPIN NEUROL NEU, V3, P684
   KAPLAN I, 1990, P NATL ACAD SCI USA, V87, P8100, DOI 10.1073/pnas.87.20.8100
   KEESEY JC, 1978, LANCET, V1, P777
   LANSKA DJ, 1990, NEUROLOGY, V40, P1828, DOI 10.1212/WNL.40.12.1828
   LEPRINCE C, 1990, J IMMUNOL, V145, P2115
   LEYS K, 1991, ANN NEUROL, V29, P307, DOI 10.1002/ana.410290313
   MATSUKI K, 1990, J CLIN INVEST, V86, P392, DOI 10.1172/JCI114724
   MAVRA M, 1990, ACTA NEUROL SCAND, V81, P250
   MOKHTARIAN F, 1990, J CLIN INVEST, V86, P2099, DOI 10.1172/JCI114948
   MULLER KMI, 1990, J NEUROIMMUNOL, V30, P219, DOI 10.1016/0165-5728(90)90106-W
   NEWSOMDAVIS J, 1991, J NEUROL NEUROSUR PS, V54, P542
   ONEILL JH, 1988, BRAIN, V111, P577, DOI 10.1093/brain/111.3.577
   OSHIMA M, 1990, EUR J IMMUNOL, V20, P2563, DOI 10.1002/eji.1830201206
   PROTTI MP, 1990, J IMMUNOL, V144, P1276
   PROTTI MP, 1991, J IMMUNOL, V146, P2253
   RAGHEB S, 1990, NEUROLOGY, V40, P1120, DOI 10.1212/WNL.40.7.1120
   ROBERTS A, 1985, NATURE, V317, P737, DOI 10.1038/317737a0
   SALVETTI M, 1991, ANN NEUROL, V29, P508, DOI 10.1002/ana.410290510
   SHER E, 1989, LANCET, V2, P640
   SINHA S, 1991, LANCET, V338, P75, DOI 10.1016/0140-6736(91)90073-X
   SOMMER N, 1990, ANN NEUROL, V28, P312, DOI 10.1002/ana.410280303
   STEINMAN L, 1990, FASEB J, V4, P2726, DOI 10.1096/fasebj.4.10.2197152
   TANDAN R, 1990, CANCER-AM CANCER SOC, V65, P1286, DOI 10.1002/1097-0142(19900315)65:6<1286::AID-CNCR2820650605>3.0.CO;2-8
   TZARTOS SJ, 1990, CLIN EXP IMMUNOL, V80, P376
   TZARTOS SJ, 1991, AUTOIMMUNITY, V8, P259, DOI 10.3109/08916939109007633
   ZHANG Y, 1990, EUR J IMMUNOL, V20, P2577, DOI 10.1002/eji.1830201208
NR 37
TC 1
Z9 1
U1 0
U2 0
PU CURRENT SCIENCE LTD
PI LONDON
PA 34-42 CLEVELAND STREET, LONDON, ENGLAND W1P 6LB
SN 0951-7383
J9 CURR OPIN NEUROL NEU
PD OCT
PY 1991
VL 4
IS 5
BP 683
EP 688
PG 6
WC Neurosciences
WE Science Citation Index Expanded (SCI-EXPANDED)
SC Neurosciences & Neurology
GA GH009
UT WOS:A1991GH00900005
DA 2022-10-25
ER

PT J
AU STALBERG, E
   TRONTELJ, JV
   SCHWARTZ, MS
AF STALBERG, E
   TRONTELJ, JV
   SCHWARTZ, MS
TI SINGLE MUSCLE FIBER RECORDING OF JITTER PHENOMENON IN PATIENTS WITH
   MYASTHENIA-GRAVIS AND IN MEMBERS OF THEIR FAMILIES
SO ANNALS OF THE NEW YORK ACADEMY OF SCIENCES
LA English
DT Article
C1 ACAD HOSP UPPSALA, DEPT CLIN NEUROPHYSIOL, UPPSALA, SWEDEN.
   UNIV HOSP LJUBLJANA, INST CLIN NEUROPHYSIOL, LJUBLJANA, YUGOSLAVIA.
CR BALLANTYNE JP, 1974, J NEUROL NEUROSUR PS, V37, P1187, DOI 10.1136/jnnp.37.11.1187
   BLOM S, 1971, ELECTROEN CLIN NEURO, V30, P477, DOI 10.1016/0013-4694(71)90145-3
   COERS C, 1959, Acta Neurol Psychiatr Belg, V59, P539
   DAHLBACK LO, 1970, ELECTROEN CLIN NEURO, V29, P579, DOI 10.1016/0013-4694(70)90100-8
   EKSTEDT J, 1974, J NEUROL NEUROSUR PS, V37, P526, DOI 10.1136/jnnp.37.5.526
   EKSTEDT J, 1964, ACTA PHYSIOL SCAND, V61, P1
   EKSTEDT J, 1973, NEW DEVELOPMENTS ELE, V1, P84
   EKSTEDT J, 1965, 6 INT C EL CLIN NEUR, P669
   ELMQVIST D, 1964, J PHYSIOL-LONDON, V174, P417, DOI 10.1113/jphysiol.1964.sp007495
   ENGEL AG, 1973, NEW DEVELOPMENTS ELE, V1, P196
   HERRMANN C, 1966, NEUROLOGY, V16, P75, DOI 10.1212/WNL.16.1.75
   HOKKANEN E, 1969, J NEUROL SCI, V9, P463, DOI 10.1016/0022-510X(69)90090-2
   JACOB A, 1968, Journal of Medical Genetics, V5, P257, DOI 10.1136/jmg.5.4.257
   KENNEDY FS, 1973, CAN MED ASSOC J, V37, P216
   KURLAND LT, 1961, MYASTHENIA GRAVIS, P307
   NAMBA T, 1971, ARCH NEUROL-CHICAGO, V25, P49, DOI 10.1001/archneur.1971.00490010059009
   Osserman K, 1958, MYASTHENIA GRAVIS
   RINGQVIST I, 1971, THESIS
   SCHWARTZ MS, 1975, J NEUROL NEUROSUR PS, V38, P678, DOI 10.1136/jnnp.38.7.678
   SCHWARTZ MS, 1975, ARCH NEUROL-CHICAGO, V32, P815, DOI 10.1001/archneur.1975.00490540059007
   SCHWARTZ MS, 1974, EXCERP MED, V334, P64
   SCHWARTZ MS, TO BE PUBLISHED
   STALBERG E, 1975, J NEUROL NEUROSUR PS, V38, P874, DOI 10.1136/jnnp.38.9.874
   STALBERG E, 1975, J NEUROL NEUROSUR PS, V38, P799, DOI 10.1136/jnnp.38.8.799
   STALBERG E, 1974, J NEUROL NEUROSUR PS, V37, P540, DOI 10.1136/jnnp.37.5.540
   STALBERG E, 1973, NEUROPADIATRIE, V4, P20, DOI 10.1055/s-0028-1091725
   STALBERG E, 1971, ELECTROEN CLIN NEURO, V31, P429, DOI 10.1016/0013-4694(71)90164-7
   Stalberg E, 1973, NEW DEVELOPMENTS ELE
   STALBERG E, 1966, ACTA PSYCHIAT S S287, V70, P1
   STORMMATHISEN A, 1961, MYASTHENIA GRAVIS
   THIELE B, 1975, J NEUROL NEUROSUR PS, V38, P881, DOI 10.1136/jnnp.38.9.881
   TRONTELJ JV, IN PRESS
   TRONTELJ JV, 1974, EXCERPTA MED, V334, P64
   WOLF SM, 1966, ANN NY ACAD SCI, V135, P517, DOI 10.1111/j.1749-6632.1966.tb45500.x
NR 34
TC 44
Z9 44
U1 0
U2 0
PU WILEY
PI HOBOKEN
PA 111 RIVER ST, HOBOKEN 07030-5774, NJ USA
SN 0077-8923
J9 ANN NY ACAD SCI
JI Ann.NY Acad.Sci.
PY 1976
VL 274
IS MAY28
BP 189
EP 202
DI 10.1111/j.1749-6632.1976.tb47685.x
PG 14
WC Multidisciplinary Sciences
WE Science Citation Index Expanded (SCI-EXPANDED)
SC Science & Technology - Other Topics
GA BV364
UT WOS:A1976BV36400014
PM 1066986
DA 2022-10-25
ER

PT J
AU ABRAMSKY, O
   AHARONOV, A
   TEITELBAUM, D
   FUCHS, S
AF ABRAMSKY, O
   AHARONOV, A
   TEITELBAUM, D
   FUCHS, S
TI MYASTHENIA-GRAVIS AND ACETYLCHOLINE-RECEPTOR - EFFECT OF STEROIDS IN
   CLINICAL COURSE AND CELLULAR IMMUNE-RESPONSE TO ACETYLCHOLINE-RECEPTOR
SO ARCHIVES OF NEUROLOGY
LA English
DT Article
C1 HADASSAH UNIV HOSP,DEPT NEUROL,JERUSALEM,ISRAEL.
   HEBREW UNIV,HADASSAH MED SCH,JERUSALEM,ISRAEL.
   WEIZMANN INST SCI,DEPT CHEM IMMUNOL,REHOVOTH,ISRAEL.
CR ABRAMSKY O, 1974, ISRAEL J MED SCI, V10, P1167
   ABRAMSKY O, 1975, CLIN EXP IMMUNOL, V19, P11
   AHARONOV A, TO BE PUBLISHED
   ALPERT LI, 1972, AM J CLIN PATHOL, V58, P647
   ARMSTRONG RM, 1973, NEUROLOGY, V23, P1078, DOI 10.1212/WNL.23.10.1078
   BEUTNER E H, 1962, JAMA, V182, P46
   BRUNNER NG, 1972, NEUROLOGY, V22, P603, DOI 10.1212/WNL.22.6.603
   COHEN IR, 1970, J EXP MED, V132, P1055, DOI 10.1084/jem.132.6.1055
   DALBY A, 1971, LANCET, V1, P597
   FAMBROUGH DM, 1973, SCIENCE, V182, P293, DOI 10.1126/science.182.4109.293
   FIELD EJ, 1973, 10TH INT C NEUR AMST, V296, P67
   GENKINS G, 1971, ANN NY ACAD SCI, V183, P369, DOI 10.1111/j.1749-6632.1971.tb30766.x
   HALL ZW, 1972, ANNU REV BIOCHEM, V41, P925, DOI 10.1146/annurev.bi.41.070172.004425
   HIRSHFELD H, 1970, FEBS LETT, V7, P317, DOI 10.1016/0014-5793(70)80193-4
   JENKINS RB, 1972, LANCET, V1, P765
   KJAER M, 1971, ACTA NEUROL SCAND, V47, P464, DOI 10.1111/j.1600-0404.1971.tb07501.x
   KOTT E, 1973, NEUROLOGY, V23, P374, DOI 10.1212/WNL.23.4.374
   KOTT E, 1973, NEUROLOGY, V23, P745, DOI 10.1212/WNL.23.7.745
   LENNON VA, 1971, LANCET, V1, P630
   LONDON Y, 1971, BIOCHIM BIOPHYS ACTA, V249, P188, DOI 10.1016/0005-2736(71)90096-4
   MORI R, 1973, LANCET, V1, P210
   NAMBA T, 1971, NEUROLOGY, V21, P1008, DOI 10.1212/WNL.21.10.1008
   OSSERMAN KE, 1971, MT SINAI J MED, V38, P497
   PATRICK J, 1973, SCIENCE, V180, P871, DOI 10.1126/science.180.4088.871
   RULE AH, 1971, MT SINAI J MED, V38, P538
   SEYBOLD ME, 1974, NEW ENGL J MED, V290, P81, DOI 10.1056/NEJM197401102900204
   SIMPSON JA, 1966, ANN NY ACAD SCI, V135, P506, DOI 10.1111/j.1749-6632.1966.tb45499.x
   Simpson JA, 1960, SCOT MED J, V5, P419, DOI [DOI 10.1177/003693306000501001, 10.1177/003693306000501001]
   STAVY L, 1974, TRANSPLANTATION, V17, P173, DOI 10.1097/00007890-197402000-00004
   STRAUSS AJL, 1960, P SOC EXP BIOL MED, V105, P184
   STRAUSS AJL, 1966, ANN NY ACAD SCI, V135, P557, DOI 10.1111/j.1749-6632.1966.tb45504.x
   SUGIYAMA H, 1973, FEBS LETT, V35, P124, DOI 10.1016/0014-5793(73)80592-7
   VALENTINE F, 1971, IN VITRO METHODS CEL, P443
   VANDERGE.HW, 1966, LANCET, V1, P57
   VANDERGELD H, 1963, LANCET, V2, P373
   VONREIS G, 1966, ANN NY ACAD SCI, V135, P409
   WARMOLTS JR, 1970, LANCET, V2, P1198
   WARMOLTS JR, 1972, NEW ENGL J MED, V286, P17, DOI 10.1056/NEJM197201062860104
   WEBB C, 1974, LANCET, V2, P66
NR 39
TC 54
Z9 54
U1 0
U2 0
PU AMER MEDICAL ASSOC
PI CHICAGO
PA 515 N STATE ST, CHICAGO, IL 60610
SN 0003-9942
J9 ARCH NEUROL-CHICAGO
JI Arch. Neurol.
PY 1975
VL 32
IS 10
BP 684
EP 687
DI 10.1001/archneur.1975.00490520054008
PG 4
WC Clinical Neurology
WE Science Citation Index Expanded (SCI-EXPANDED)
SC Neurosciences & Neurology
GA AS234
UT WOS:A1975AS23400008
PM 1180731
DA 2022-10-25
ER

PT J
AU Suzuki, S
   Nogawa, S
   Tanaka, K
   Koto, A
   Fukuuchi, Y
   Kuwana, M
AF Suzuki, S
   Nogawa, S
   Tanaka, K
   Koto, A
   Fukuuchi, Y
   Kuwana, M
TI Initial predictors of development of pure red cell aplasia in myasthenia
   gravis after thymectomy
SO CLINICAL NEUROLOGY AND NEUROSURGERY
LA English
DT Article
DE HLA class II; myasthenia gravis; pure red cell aplasia; thymectomy
ID FOLLOW-UP; THYMOMA; DISEASES
AB Pure red cell aplasia (PRCA) is well known to be concomitant with myasthenia gravis (MG), but it is difficult to predict the development of PRCA in patients with MG. Of 135 patients with MG, four (2.9%) had PRCA. All patients developed PRCA after thymectomy during a period when MG was in remission. The frequencies of thymoma, bulbar involvement and high anti-acetylcholine receptor (AChR) antibody levels were significantly higher in four patients with PRCA. Japanese MG patients with these characteristics at presentation were at significant risk for the development of PRCA after thymectomy. (C) 2003 Elsevier B.V. All rights reserved.
C1 Keio Univ, Sch Med, Dept Neurol, Shinjuku Ku, Tokyo 1608582, Japan.
   Keio Univ, Sch Med, Inst Adv Med Res, Shinjuku Ku, Tokyo 1608582, Japan.
RP Nogawa, S (corresponding author), Keio Univ, Sch Med, Dept Neurol, Shinjuku Ku, 35 Shinanomachi, Tokyo 1608582, Japan.
RI Suzuki, Shigeaki/N-9555-2013; Kuwana, Masataka/L-2918-2013
CR BAILEY RO, 1988, AM J CLIN PATHOL, V89, P687, DOI 10.1093/ajcp/89.5.687
   DRACHMAN DB, 1994, NEW ENGL J MED, V330, P1797, DOI 10.1056/NEJM199406233302507
   Erslev AJ, 1996, BLOOD REV, V10, P20, DOI 10.1016/S0268-960X(96)90017-X
   Evoli A, 2002, NEUROLOGY, V59, P1844, DOI 10.1212/01.WNL.0000032502.89361.0C
   Jaretzki A, 2000, NEUROLOGY, V55, P16, DOI 10.1212/WNL.55.1.16
   Mamiya S, 1997, EUR J HAEMATOL, V59, P199
   MASAOKA A, 1981, CANCER, V48, P2485, DOI 10.1002/1097-0142(19811201)48:11<2485::AID-CNCR2820481123>3.0.CO;2-R
   MASAOKA A, 1989, CANCER, V64, P1872, DOI 10.1002/1097-0142(19891101)64:9<1872::AID-CNCR2820640920>3.0.CO;2-0
   Mizobuchi S, 1998, JPN J CLIN ONCOL, V28, P696, DOI 10.1093/jjco/28.11.696
   OOSTERHUIS HJGH, 1976, ANN NY ACAD SCI, V274, P468, DOI 10.1111/j.1749-6632.1976.tb47708.x
   SOCINSKI MA, 1983, ARCH INTERN MED, V143, P543, DOI 10.1001/archinte.143.3.543
   Suzuki S, 2001, J NEUROL SCI, V189, P59, DOI 10.1016/S0022-510X(01)00560-3
NR 12
TC 8
Z9 9
U1 0
U2 1
PU ELSEVIER SCIENCE BV
PI AMSTERDAM
PA PO BOX 211, 1000 AE AMSTERDAM, NETHERLANDS
SN 0303-8467
J9 CLIN NEUROL NEUROSUR
JI Clin. Neurol. Neurosurg.
PD DEC
PY 2003
VL 106
IS 1
BP 16
EP 18
DI 10.1016/S0303-8467(03)00061-1
PG 3
WC Clinical Neurology; Surgery
WE Science Citation Index Expanded (SCI-EXPANDED)
SC Neurosciences & Neurology; Surgery
GA 756DJ
UT WOS:000187450300004
PM 14643910
DA 2022-10-25
ER

PT J
AU Huh, WK
   Tada, J
   Fujimoto, W
   Toi, Y
   Arakawa, K
   Arata, J
   Morita, H
   Hamada, H
AF Huh, WK
   Tada, J
   Fujimoto, W
   Toi, Y
   Arakawa, K
   Arata, J
   Morita, H
   Hamada, H
TI Thyroid gland tumour, pemphigus foliaceus and myasthenia gravis in the
   daughter of a woman with myasthenia gravis
SO CLINICAL AND EXPERIMENTAL DERMATOLOGY
LA English
DT Article
ID INTERNAL MALIGNANCIES; DISEASES; THYMOMA; JAPAN
AB We describe a rare case of pemphigus foliaceus associated with familial myasthenia gravis (MG). A 35-year-old woman developed MG during oral corticosteroid treatment for pemphigus foliaceus. She had been operated on for a thyroid gland tumour that was confirmed histopathologically to be papillary carcinoma without metastasis. At the time of treatment, her mother had had MG for 30 years and undergone thymectomy 22 years ago. A specific ELISA technique showed that antidesmoglein I antibody was present in the daughter. There are many reports of multiple diseases such as pemphigus, thymoma, malignancy, and other autoimmune diseases associated with MG. However, familial MG following pemphigus foliaceus has not been reported previously.
C1 Okayama Univ, Sch Med, Dept Dermatol, Okayama 7008558, Japan.
   Kawasaki Hosp, Div Dermatol, Okayama, Japan.
   Harima Hosp, Div Dermatol, Aioi, Japan.
   Aioi Municipal Hosp, Dept Internal Med, Aioi, Japan.
RP Huh, WK (corresponding author), Okayama Univ, Sch Med, Dept Dermatol, 2-5-1 Shikata Cho, Okayama 7008558, Japan.
CR COOPER A, 1981, AUST NZ J MED, V11, P277
   CRUZ PD, 1987, J AM ACAD DERMATOL, V16, P472, DOI 10.1016/S0190-9622(87)70064-4
   Kim Hee-Tae, 1995, Journal of Korean Medical Science, V10, P298
   MAIZE JC, 1975, ARCH DERMATOL, V111, P1334, DOI 10.1001/archderm.111.10.1334
   MORIOKA S, 1994, DERMATOLOGY, V189, P82, DOI 10.1159/000246937
   OGAWA H, 1995, J DERMATOL SCI, V9, P136, DOI 10.1016/0923-1811(94)00371-K
   Patten Stella Frunza, 1994, International Journal of Dermatology, V33, P836
   Sherer Y, 1997, INT J ONCOL, V10, P939
   SZOBOR A, 1989, ACTA MED HUNG, V46, P13
   YOUNUS J, 1990, J AM ACAD DERMATOL, V23, P498, DOI 10.1016/0190-9622(90)70249-H
NR 10
TC 9
Z9 9
U1 0
U2 0
PU BLACKWELL SCIENCE LTD
PI OXFORD
PA P O BOX 88, OSNEY MEAD, OXFORD OX2 0NE, OXON, ENGLAND
SN 0307-6938
J9 CLIN EXP DERMATOL
JI Clin. Exp. Dermatol.
PD SEP
PY 2001
VL 26
IS 6
BP 504
EP 506
DI 10.1046/j.1365-2230.2001.00877.x
PG 3
WC Dermatology
WE Science Citation Index Expanded (SCI-EXPANDED)
SC Dermatology
GA 482QE
UT WOS:000171586100010
PM 11678876
DA 2022-10-25
ER

PT J
AU KUKS, JBM
   LIMBURG, PC
   HORST, G
   OOSTERHUIS, HJGH
AF KUKS, JBM
   LIMBURG, PC
   HORST, G
   OOSTERHUIS, HJGH
TI ANTIBODIES TO SKELETAL-MUSCLE IN MYASTHENIA-GRAVIS .3. RELATION WITH
   CLINICAL COURSE AND THERAPY
SO JOURNAL OF THE NEUROLOGICAL SCIENCES
LA English
DT Article
DE MYASTHENIA GRAVIS; ANTI-SKELETAL MUSCLE ANTIBODIES; FOLLOW-UP; CLINICAL
   COURSE; ANTIACETYLCHOLINE RECEPTOR ANTIBODIES; THYMECTOMY;
   IMMUNOMODULATING DRUGS
ID ACETYLCHOLINE RECEPTOR ANTIBODIES; MAIN IMMUNOGENIC REGION;
   MONOCLONAL-ANTIBODY; EPITHELIAL-CELLS; THYMECTOMY; THYMOMA;
   AUTOANTIBODIES
AB Fluctuations of anti skeletal muscle antibodies (AMA) were studied in relation to clinical changes and fluctuations in anti acetylcholine receptor antibodies (a-AChR). Forty-two patients with generalized myasthenia gravis were studied in clinical and serological follow-up during several years under various conditions. Results from this study demonstrate that AMA fluctuate in strong relation to a-AChR, clinical course and immunosuppressive therapy. Thymomectomy resulted in an increase or de novo appearance of AMA in 10 of the 12 patients who did not receive immunosuppressive medication.
C1 UNIV GRONINGEN HOSP,DEPT RHEUMATOL,9700 RB GRONINGEN,NETHERLANDS.
   UNIV GRONINGEN HOSP,DEPT CLIN IMMUNOL,9700 RB GRONINGEN,NETHERLANDS.
RP KUKS, JBM (corresponding author), UNIV GRONINGEN HOSP,DEPT NEUROL,POB 30001,9700 RB GRONINGEN,NETHERLANDS.
CR BEUTNER EH, 1966, ANN NY ACAD SCI, V135, P588, DOI 10.1111/j.1749-6632.1966.tb45506.x
   CIKES N, 1988, MAYO CLIN PROC, V63, P474, DOI 10.1016/S0025-6196(12)65645-6
   CONTITRONCONI BM, 1981, NEUROLOGY NY, V31, P1440
   DARDENNE M, 1987, AM J PATHOL, V126, P194
   DRACHMAN DB, 1978, NEW ENGL J MED, V298, P1116, DOI 10.1056/NEJM197805182982004
   GILHUS NE, 1984, J NEUROIMMUNOL, V7, P55, DOI 10.1016/S0165-5728(84)80006-5
   GILHUS NE, 1986, ACTA NEUROL SCAND, V73, P428, DOI 10.1111/j.1600-0404.1986.tb03300.x
   KIMURA J, 1967, NEUROLOGY, V17, P413, DOI 10.1212/WNL.17.4.413
   KIRCHNER T, 1987, LANCET, V1, P218
   KIRCHNER T, 1988, AM J PATHOL, V130, P268
   KOMIYAMA A, 1988, J NEUROL, V235, P207, DOI 10.1007/BF00314348
   Kuks J B, 1991, Neuromuscul Disord, V1, P423, DOI 10.1016/0960-8966(91)90005-D
   KUKS JBM, 1991, J AUTOIMMUN, V4, P197, DOI 10.1016/0896-8411(91)90018-8
   KUKS JBM, 1993, J NEUROL SCI, V119, P183, DOI 10.1016/0022-510X(93)90132-I
   KUKS JBM, 1993, J NEUROL SCI, V120, P78, DOI 10.1016/0022-510X(93)90028-W
   KURODA Y, 1984, ANN NEUROL, V15, P400, DOI 10.1002/ana.410150416
   LIMBURG PC, 1983, J NEUROL SCI, V58, P357, DOI 10.1016/0022-510X(83)90095-3
   MASAOKA A, 1978, NEUROLOGY, V28, P495, DOI 10.1212/WNL.28.5.495
   MONDEN Y, 1984, CANCER-AM CANCER SOC, V54, P2513, DOI 10.1002/1097-0142(19841201)54:11<2513::AID-CNCR2820541133>3.0.CO;2-I
   NAMBA T, 1967, ARCH NEUROL-CHICAGO, V17, P637, DOI 10.1001/archneur.1967.00470300079013
   NAMBA T, 1978, MEDICINE, V57, P411, DOI 10.1097/00005792-197809000-00002
   NASTUK WL, 1966, ARCH NEUROL-CHICAGO, V15, P1
   OOSTERHUIS HJ, 1981, ANN NY ACAD SCI, V377, P678, DOI 10.1111/j.1749-6632.1981.tb33766.x
   OOSTERHUIS HJG, 1984, MYASTHENIA GRAVIS, P21
   OOSTERHUIS HJGH, 1983, J NEUROL SCI, V58, P371, DOI 10.1016/0022-510X(83)90096-5
   OOSTERHUIS HJGH, 1985, J NEUROL SCI, V69, P335, DOI 10.1016/0022-510X(85)90144-3
   PENN AS, 1986, MUSCLE NERVE, V9, P407, DOI 10.1002/mus.880090505
   THORLACIUS S, 1986, ACTA NEUROL SCAND, V74, P486, DOI 10.1111/j.1600-0404.1986.tb07875.x
   TZARTOS S, 1987, J NEUROIMMUNOL, V15, P185, DOI 10.1016/0165-5728(87)90092-0
   TZARTOS SJ, 1985, J IMMUNOL, V134, P2343
   WEINER LB, 1966, ANN NY ACAD SCI, V135, P644, DOI 10.1111/j.1749-6632.1966.tb45511.x
   Weissberg D, 1973, Ann Thorac Surg, V16, P141
   WILKINS EW, 1966, J THORAC CARDIOV SUR, V52, P322, DOI 10.1016/S0022-5223(19)43412-0
   WILLIAMS CL, 1986, J EXP MED, V164, P1043, DOI 10.1084/jem.164.4.1043
NR 34
TC 8
Z9 8
U1 0
U2 0
PU ELSEVIER SCIENCE BV
PI AMSTERDAM
PA PO BOX 211, 1000 AE AMSTERDAM, NETHERLANDS
SN 0022-510X
J9 J NEUROL SCI
JI J. Neurol. Sci.
PD DEC 15
PY 1993
VL 120
IS 2
BP 168
EP 173
DI 10.1016/0022-510X(93)90269-5
PG 6
WC Clinical Neurology; Neurosciences
WE Science Citation Index Expanded (SCI-EXPANDED)
SC Neurosciences & Neurology
GA MP896
UT WOS:A1993MP89600008
PM 8138806
DA 2022-10-25
ER

PT J
AU Ponseti, JM
   Espin, E
   Armengol, M
AF Ponseti, JM
   Espin, E
   Armengol, M
TI Diagnosis and treatment of myasthenia gravis
SO MEDICINA CLINICA
LA Spanish
DT Article
ID TRANS-CERVICAL THYMECTOMY; ACETYLCHOLINE-RECEPTOR; MAXIMAL THYMECTOMY;
   MANAGEMENT; EXPERIENCE; THERAPY; THYMOMA
C1 Univ vall Hebron, Gen Hosp, Serv Cirug Prof Armengol, Unidad Func Miastenia, E-08035 Barcelona, Spain.
RP Ponseti, JM (corresponding author), Univ vall Hebron, Gen Hosp, Serv Cirug Prof Armengol, Unidad Func Miastenia, Paseo Vall Hebron 119-129, E-08035 Barcelona, Spain.
OI Armengol, Manuel/0000-0002-3211-3195; Espin-Basany,
   Eloy/0000-0002-9139-4548
CR AHLBERG R, 1993, ANN NY ACAD SCI, V681, P552, DOI 10.1111/j.1749-6632.1993.tb22938.x
   ARSURA E, 1989, CLIN IMMUNOL IMMUNOP, V53, pS170, DOI 10.1016/0090-1229(89)90083-4
   BATRA P, 1987, AM J ROENTGENOL, V148, P515, DOI 10.2214/ajr.148.3.515
   BEHAN PO, 1979, LANCET, V2, P438
   Blalock A, 1944, J THORAC SURG, V13, P316
   BUCKNALL RC, 1975, BRIT MED J, V1, P600, DOI 10.1136/bmj.1.5958.600
   Bulkley GB, 1997, ANN SURG, V226, P324, DOI 10.1097/00000658-199709000-00012
   COOPER JD, 1988, ANN THORAC SURG, V45, P242, DOI 10.1016/S0003-4975(10)62457-5
   Dale HH, 1936, J PHYSIOL-LONDON, V86, P353, DOI 10.1113/jphysiol.1936.sp003371
   DAU PC, 1977, NEW ENGL J MED, V297, P1134, DOI 10.1056/NEJM197711242972102
   DRACHMAN DB, 1994, NEW ENGL J MED, V330, P1797, DOI 10.1056/NEJM199406233302507
   DRACHMAN DB, 1993, ANN NY ACAD SCI, V681, P515, DOI 10.1111/j.1749-6632.1993.tb22935.x
   Erb W., 1879, ARCH PSYCHIAT NERVEN, V9, P325
   FISCHER JE, 1987, ANN SURG, V205, P496, DOI 10.1097/00000658-198705000-00007
   Fort Lopez-Barajas J M, 1988, Med Clin (Barc), V91, P325
   Goldflam S., 1893, DTSCH ZR NERVENH, V4, DOI 10.1007/BF01665294
   Guthrie LG, 1903, LANCET, V1, P330
   Harvey AM, 1941, B JOHNS HOPKINS HOSP, V69, P1
   HENZE A, 1984, SCAND J THORAC CARD, V18, P235, DOI 10.3109/14017438409109897
   Howard JF, 1998, NEUROLOGY, V51, pS30, DOI 10.1212/WNL.51.6_Suppl_5.S30
   HOWARD JF, 1990, SEMIN NEUROL, V10, P89, DOI 10.1055/s-2008-1041258
   JARETZKI A, 1988, J THORAC CARDIOV SUR, V95, P747
   JARETZKI A, 1988, J THORAC CARDIOV SUR, V96, P711
   JARETZKI A, 1977, ANN THORAC SURG, V24, P120, DOI 10.1016/S0003-4975(10)63720-4
   JOHNSTON I, 1994, NEUROLOGY, V44, P334, DOI 10.1212/WNL.44.2.334
   JOLLY F, 1895, BERL KLIN WOCHNSCHR, V23, P1
   Kaminski Henry J., 1997, Neurology, V48, pS8
   KEYNES G, 1946, BRIT J SURG, V33, P201, DOI 10.1002/bjs.18003313102
   Kornfeld P, 1992, J Clin Apher, V7, P63, DOI 10.1002/jca.2920070205
   KUNEL RW, 1986, ANN NEUROL, V20, P740
   LANG B, 1993, ANN NY ACAD SCI, V681, P382, DOI 10.1111/j.1749-6632.1993.tb22917.x
   LANSKA DJ, 1990, NEUROLOGY, V40, P1828, DOI 10.1212/WNL.40.12.1828
   LEOVEY A, 1975, EUR NEUROL, V13, P422, DOI 10.1159/000114698
   LINDSTROM JM, 1976, NEUROLOGY, V26, P1054, DOI 10.1212/WNL.26.11.1054
   Lovelace Robert E., 1997, Neurology, V48, pS76
   MASAOKA A, 1975, J THORAC CARDIOV SUR, V70, P747
   MERTENS HG, 1969, EUR NEUROL, V2, P321, DOI 10.1159/000113809
   MILLER RG, 1981, MUSCLE NERVE, V4, P442
   MILLIKAN CH, 1951, NEUROLOGY, V1, P145, DOI 10.1212/WNL.1.3.145
   MOLNAR J, 1990, EUR J CARDIO-THORAC, V4, P8, DOI 10.1016/1010-7940(90)90233-P
   MOORTHY G, 1989, NEUROLOGY, V39, P1150, DOI 10.1212/WNL.39.9.1150
   MORAES CT, 1989, NEW ENGL J MED, V320, P1293, DOI 10.1056/NEJM198905183202001
   MULDER DG, 1989, ANN THORAC SURG, V48, P551, DOI 10.1016/S0003-4975(10)66861-0
   NASTUK WL, 1960, P SOC EXP BIOL MED, V105, P177
   NUSSBAUM MS, 1992, SURGERY, V112, P681
   OH SJ, 1993, ANN NY ACAD SCI, V681, P584, DOI 10.1111/j.1749-6632.1993.tb22948.x
   OKUMURA S, 1994, ANN NEUROL, V36, P704, DOI 10.1002/ana.410360504
   ONEILL JH, 1988, BRAIN, V111, P577, DOI 10.1093/brain/111.3.577
   OSSERMAN KE, 1955, AM J MED, V19, P737, DOI 10.1016/S0002-9343(55)80018-6
   OSSERMAN KE, 1952, JAMA-J AM MED ASSOC, V150, P265, DOI 10.1001/jama.1952.03680040007002
   OSSERMAN KE, 1958, MYASTHENIA GRAVIS, P00079
   OTTO TJ, 1987, THORAX, V42, P199, DOI 10.1136/thx.42.3.199
   PAPATESTAS AE, 1987, ANN SURG, V206, P79, DOI 10.1097/00000658-198707000-00013
   PASTERNAK JF, 1981, J PEDIATR-US, V99, P644, DOI 10.1016/S0022-3476(81)80281-8
   PATRICK J, 1973, SCIENCE, V180, P871, DOI 10.1126/science.180.4088.871
   PENN AS, 1993, ANN NY ACAD SCI, V681, P319, DOI 10.1111/j.1749-6632.1993.tb22906.x
   PERLO VP, 1966, NEUROLOGY, V16, P431, DOI 10.1212/WNL.16.5.431
   PIROFSKY B, 1979, NEUROLOGY, V29, P112, DOI 10.1212/WNL.29.1.112
   PONSETI JM, 1976, THESIS U AUTONOMA BA
   PONSETI JM, 1994, BR J SURG S1, V81, P64
   PONSETI JM, 1995, MIASTENIA GRAVIS MAN
   ROSENBERG M, 1986, CHEST, V89, P888, DOI 10.1378/chest.89.6.888
   SANDERS DB, 1994, NEUROL CLIN, V12, P343, DOI 10.1016/S0733-8619(18)30101-4
   Sanders Donald B., 1997, Neurology, V48, pS40
   SCHWAB RS, 1955, AM J MED, V19, P734, DOI 10.1016/S0002-9343(55)80017-4
   Simpson JA, 1960, SCOT MED J, V5, P419, DOI [DOI 10.1177/003693306000501001, 10.1177/003693306000501001]
   SOMMER N, 1990, ANN NEUROL, V28, P312, DOI 10.1002/ana.410280303
   TEJEDOR ED, 1995, MIASTENIA GRAVIS SIN, P169
   TINDALL RSA, 1993, ANN NY ACAD SCI, V681, P539, DOI 10.1111/j.1749-6632.1993.tb22937.x
   Tregnaghi A, 1995, Radiol Med, V90, P404
   Walker MB, 1934, LANCET, V1, P1200
   Wilkins KB, 1999, ANN SURG, V230, P562, DOI 10.1097/00000658-199910000-00012
   Wilks S., 1877, GUYS HOSP REP, V22, P7
NR 73
TC 5
Z9 6
U1 0
U2 1
PU ELSEVIER ESPANA SLU
PI BARCELONA
PA AV JOSEP TARRADELLAS, 20-30, 1ERA PLANTA, BARCELONA, CP-08029, SPAIN
SN 0025-7753
EI 1578-8989
J9 MED CLIN-BARCELONA
JI Med. Clin.
PD SEP 9
PY 2000
VL 115
IS 7
BP 264
EP 270
DI 10.1016/S0025-7753(00)71529-6
PG 7
WC Medicine, General & Internal
WE Science Citation Index Expanded (SCI-EXPANDED)
SC General & Internal Medicine
GA 364DK
UT WOS:000089876600008
PM 11013152
DA 2022-10-25
ER

PT J
AU LINDSTROM, J
AF LINDSTROM, J
TI HOW AUTO-IMMUNE RESPONSE TO ACETYLCHOLINE-RECEPTOR IMPAIRS
   NEUROMUSCULAR-TRANSMISSION IN MYASTHENIA-GRAVIS AND ITS ANIMAL-MODEL
SO FEDERATION PROCEEDINGS
LA English
DT Article
RP LINDSTROM, J (corresponding author), SALK INST BIOL STUDIES, SAN DIEGO, CA 92112 USA.
CR ALBUQUERQUE EX, 1976, ANN NY ACAD SCI, V274, P475, DOI 10.1111/j.1749-6632.1976.tb47709.x
   APPEL SH, 1977, P NATL ACAD SCI USA, V74, P2130, DOI 10.1073/pnas.74.5.2130
   BEVAN S, 1977, NATURE, V267, P263, DOI 10.1038/267263a0
   DAU PC, 1977, NEW ENGL J MED, V297, P1134, DOI 10.1056/NEJM197711242972102
   DEVREOTES PN, 1975, J CELL BIOL, V65, P335, DOI 10.1083/jcb.65.2.335
   DRACHMAN DB, 1978, NEW ENGL J MED, V298, P186, DOI 10.1056/NEJM197801262980404
   DRACHMAN DB, 1978, NEW ENGL J MED, V298, P136, DOI 10.1056/NEJM197801192980305
   ENGEL A, NEUROLOGY
   ENGEL AG, 1977, MAYO CLIN PROC, V52, P267
   ENGEL AG, 1971, ANN NY ACAD SCI, V183, P46, DOI 10.1111/j.1749-6632.1971.tb30741.x
   ENGEL AG, 1977, NEUROLOGY, V27, P307, DOI 10.1212/WNL.27.4.307
   ENGEL AG, 1976, J NEUROPATH EXP NEUR, V35, P569, DOI 10.1097/00005072-197609000-00008
   ENGEL AG, 1976, ANN NY ACAD SCI, V274, P60, DOI 10.1111/j.1749-6632.1976.tb47676.x
   FAMBROUGH DM, 1973, SCIENCE, V182, P293, DOI 10.1126/science.182.4109.293
   HEINEMANN S, 1977, P NATL ACAD SCI USA, V74, P3090, DOI 10.1073/pnas.74.7.3090
   HEINEMANN S, 1978, NATURE, V274, P65, DOI 10.1038/274065a0
   KAO I, 1977, SCIENCE, V196, P527, DOI 10.1126/science.850793
   KARLIN A, 1975, COLD SPRING HARB SYM, V40, P203, DOI 10.1101/SQB.1976.040.01.022
   LENNON VA, 1976, IMMUNOL COMMUN, V5, P323, DOI 10.3109/08820137609044283
   LENNON VA, 1978, J EXP MED, V147, P973, DOI 10.1084/jem.147.4.973
   LENNON VA, 1975, J EXP MED, V141, P1365, DOI 10.1084/jem.141.6.1365
   LINDSTROM J, 1977, CLIN IMMUNOL IMMUNOP, V7, P36, DOI 10.1016/0090-1229(77)90027-7
   LINDSTROM J, 1976, J SUPRAMOL STR CELL, V4, P389, DOI 10.1002/jss.400040310
   LINDSTROM J, 1978, P NATL ACAD SCI USA, V75, P769, DOI 10.1073/pnas.75.2.769
   LINDSTROM J, 1977, P MDA INT SCI C, P121
   LINDSTROM J, ADV IMMUNOL
   LINDSTROM J, 1978, BIOCH MYASTHENIA GRA, P135
   LINDSTROM JM, 1976, ANN NY ACAD SCI, V274, P254, DOI 10.1111/j.1749-6632.1976.tb47691.x
   LINDSTROM JM, 1976, J EXP MED, V144, P726, DOI 10.1084/jem.144.3.726
   LINDSTROM JM, 1976, J EXP MED, V144, P739, DOI 10.1084/jem.144.3.739
   LINDSTROM JM, 1976, NEUROLOGY, V26, P1054, DOI 10.1212/WNL.26.11.1054
   LINDSTROM JM, 1978, NEUROLOGY, V28, P130, DOI 10.1212/WNL.28.2.130
   NEWSOMDAVIS J, 1978, NEUROLOGY, V28, P266, DOI 10.1212/WNL.28.3.266
   RAFTERY MA, 1975, COLD SPRING HARB SYM, V40, P193, DOI 10.1101/SQB.1976.040.01.021
   SAHASHI K, 1978, J NEUROPATH EXP NEUR, V37, P212, DOI 10.1097/00005072-197803000-00008
   TOYKA KV, 1977, NEW ENGL J MED, V296, P125, DOI 10.1056/NEJM197701202960301
NR 36
TC 4
Z9 4
U1 0
U2 0
PU FEDERATION AMER SOC EXP BIOL
PI BETHESDA
PA 9650 ROCKVILLE PIKE, BETHESDA, MD 20814-3998 USA
SN 0014-9446
J9 FED PROC
PY 1978
VL 37
IS 14
BP 2828
EP 2830
PG 3
WC Biology
WE Science Citation Index Expanded (SCI-EXPANDED)
SC Life Sciences & Biomedicine - Other Topics
GA GA987
UT WOS:A1978GA98700009
PM 214352
DA 2022-10-25
ER

PT J
AU SAMAHA, FJ
AF SAMAHA, FJ
TI SODIUM-POTASSIUM ADENOSINE TRIPHOSPHATE IN DISEASED MUSCLE - STUDIES ON
   PERIODIC PARALYSIS MYASTHENIA GRAVIS AND EATON-LAMBERT SYNDROME
SO NEUROLOGY
LA English
DT Article
CR ALBERS RW, 1967, ANNU REV BIOCHEM, V36, P727, DOI 10.1146/annurev.bi.36.070167.003455
   SAMAHA FJ, 1965, ARCH BIOCHEM BIOPHYS, V109, P76, DOI 10.1016/0003-9861(65)90289-4
   SAMAHA FJ, 1966, ARCH BIOCHEM BIOPHYS, V114, P481, DOI 10.1016/0003-9861(66)90371-7
   SKOU JC, 1957, BIOCHIM BIOPHYS ACTA, V23, P394, DOI 10.1016/0006-3002(57)90343-8
NR 4
TC 3
Z9 3
U1 0
U2 0
PU LIPPINCOTT WILLIAMS & WILKINS
PI PHILADELPHIA
PA 227 EAST WASHINGTON SQ, PHILADELPHIA, PA 19106
SN 0028-3878
J9 NEUROLOGY
JI Neurology
PY 1969
VL 19
IS 6
BP 551
EP &
DI 10.1212/WNL.19.6.551
PG 0
WC Clinical Neurology
WE Science Citation Index Expanded (SCI-EXPANDED)
SC Neurosciences & Neurology
GA D4047
UT WOS:A1969D404700005
PM 4239040
DA 2022-10-25
ER

PT J
AU JEREB, B
AF JEREB, B
TI OUR EXPERIENCES WITH IMMUNOSUPPRESSIVE TREATMENT OF MYASTHENIA-GRAVIS -
   CASE-REPORTS FROM THE NEUROLOGICAL-CLINIC 1970-1980
SO ZDRAVSTVENI VESTNIK
LA Slovene
DT Article
RP JEREB, B (corresponding author), UNIV LJUBLJANA,CTR KLIN,NEVROLOSKA KLIN,YU-61105 LJUBLJANA,YUGOSLAVIA.
NR 0
TC 1
Z9 1
U1 0
U2 0
PU SLOVENSKEGA ZDRAVNISKEGA
PI LJUBLJANA
PA KOMENSKEGA UL 4, LJUBLJANA, SLOVENIA 61001
SN 0350-0063
J9 ZDRAV VESTN
PY 1983
VL 52
IS 4
BP 171
EP 173
PG 3
WC Medicine, General & Internal
WE Science Citation Index Expanded (SCI-EXPANDED)
SC General & Internal Medicine
GA QS398
UT WOS:A1983QS39800005
DA 2022-10-25
ER

PT J
AU HARFAST, B
   HUDDLESTONE, JR
   BRAHENY, S
   SEYBOLD, ME
   OLDSTONE, MBA
AF HARFAST, B
   HUDDLESTONE, JR
   BRAHENY, S
   SEYBOLD, ME
   OLDSTONE, MBA
TI MYASTHENIA-GRAVIS - INVITRO IMMUNOGLOBULIN PRODUCTION WITH POKEWEED
   MITOGEN CHALLENGE AND LYMPHOCYTE-B AND LYMPHOCYTE-T COMPETENCE
SO CLINICAL IMMUNOLOGY AND IMMUNOPATHOLOGY
LA English
DT Article
C1 VET ADM MED CTR,SAN DIEGO,CA 92161.
   UNIV CALIF SAN DIEGO,LA JOLLA,CA 92093.
RP HARFAST, B (corresponding author), SCRIPPS CLIN & RES FDN,DEPT IMMUNOPATHOL,LA JOLLA,CA 92037, USA.
FU NIAID NIH HHS [AI-07007] Funding Source: Medline; NINDS NIH HHS
   [NS-12428] Funding Source: Medline; NATIONAL INSTITUTE OF NEUROLOGICAL
   DISORDERS AND STROKE [P50NS012428] Funding Source: NIH RePORTER
CR ALLISON AC, 1971, LANCET, V2, P35
   ANTEL JP, 1978, NEUROLOGY, V28, P106, DOI 10.1212/WNL.28.9_Part_2.106
   BIRNBAUM G, 1976, ANN NY ACAD SCI, V274, P527, DOI 10.1111/j.1749-6632.1976.tb47713.x
   BOYUM A, 1968, SCAND J CLIN LAB INV, VS 21, P51
   DEBAETS MH, 1980, IMMUNOPATHOLOGY
   DRACHMAN DB, 1978, NEW ENGL J MED, V298, P136, DOI 10.1056/NEJM197801192980305
   FOX RI, 1981, J IMMUNOL, V126, P2062
   HAYNES BT, 1979, J IMMUNOL, V124, P1209
   HUDDLESTONE J, UNPUBLISHED
   HUDDLESTONE JR, 1979, J IMMUNOL, V123, P1615
   HUDDLESTONE JR, 1980, 4TH INT C IMM PAR
   INDIVERI F, 1980, J IMMUNOL METHODS, V34, P107, DOI 10.1016/0022-1759(80)90164-7
   LENNON VA, 1980, NATURE, V285, P238, DOI 10.1038/285238a0
   LINDSTROM J, 1978, MUSCLE NERVE, V1, P140, DOI 10.1002/mus.880010206
   LINDSTROM J, 1977, CLIN IMMUNOL IMMUNOP, V7, P36, DOI 10.1016/0090-1229(77)90027-7
   LINDSTROM JM, 1979, PLASMAPHERESIS IMMUN, P3
   LISAK RP, 1979, J NEUROL SCI, V44, P69, DOI 10.1016/0022-510X(79)90224-7
   MCDONALD WI, 1977, BRIT MED BULL, V33, P4, DOI 10.1093/oxfordjournals.bmb.a071393
   MISCHAK RP, 1979, PLASMAPHERESIS IMMUN, P72
   MORETTA L, 1977, J EXP MED, V146, P184, DOI 10.1084/jem.146.1.184
   PATRICK J, 1973, SCIENCE, V180, P871, DOI 10.1126/science.180.4088.871
   PIANTELLI M, 1979, CLIN EXP IMMUNOL, V36, P85
   REINHERZ EL, 1980, NEW ENGL J MED, V303, P125, DOI 10.1056/NEJM198007173030303
   REINHERZ EL, 1980, J EXP MED, V151, P969, DOI 10.1084/jem.151.4.969
   Simpson JA, 1960, SCOT MED J, V5, P419, DOI [DOI 10.1177/003693306000501001, 10.1177/003693306000501001]
   WIJERMANS P, 1980, J IMMUNOL, V124, P1977
NR 26
TC 11
Z9 11
U1 0
U2 0
PU ACADEMIC PRESS INC JNL-COMP SUBSCRIPTIONS
PI SAN DIEGO
PA 525 B ST, STE 1900, SAN DIEGO, CA 92101-4495
SN 0090-1229
J9 CLIN IMMUNOL IMMUNOP
JI Clin. Immunol. Immunopathol.
PY 1981
VL 20
IS 3
BP 336
EP 345
DI 10.1016/0090-1229(81)90144-6
PG 10
WC Immunology; Pathology
WE Science Citation Index Expanded (SCI-EXPANDED)
SC Immunology; Pathology
GA MF983
UT WOS:A1981MF98300007
PM 6210478
DA 2022-10-25
ER

PT J
AU SHALE, DJ
   LANE, DJ
   DAVIS, CJF
AF SHALE, DJ
   LANE, DJ
   DAVIS, CJF
TI AIR-FLOW LIMITATION IN MYASTHENIA-GRAVIS - THE EFFECT OF
   ACETYLCHOLINESTERASE INHIBITOR THERAPY ON AIR-FLOW LIMITATION
SO AMERICAN REVIEW OF RESPIRATORY DISEASE
LA English
DT Article
C1 RADCLIFFE INFIRM,DEPT NEUROL,OXFORD OX2 6HE,ENGLAND.
RP SHALE, DJ (corresponding author), CHURCHILL HOSP,OSLER CHEST UNIT,OXFORD OX3 7LJ,ENGLAND.
CR CABEZAS GA, 1971, J APPL PHYSIOL, V31, P651, DOI 10.1152/jappl.1971.31.5.651
   COTES JE, 1978, LUNG FUNCTION
   Davis J., 1977, ADV MED, P1
   DETROYER A, 1980, AM REV RESPIR DIS, V121, P629
   DOUGLAS NJ, 1979, J APPL PHYSIOL, V46, P256, DOI 10.1152/jappl.1979.46.2.256
   DOUGLAS NJ, 1979, THORAX, V34, P51, DOI 10.1136/thx.34.1.51
   DUBOIS AB, 1956, J CLIN INVEST, V35, P327, DOI 10.1172/JCI103282
   DUBOIS AB, 1956, J CLIN INVEST, V35, P322, DOI 10.1172/JCI103281
   ENGEL LA, 1976, J APPL PHYSIOL, V40, P411, DOI 10.1152/jappl.1976.40.3.411
   GELB AF, 1981, CHEST, V79, P273, DOI 10.1378/chest.79.3.273
   HENSLEY MJ, 1978, J APPL PHYSIOL, V45, P778, DOI 10.1152/jappl.1978.45.5.778
   INGRAM RH, 1977, J CLIN INVEST, V59, P696, DOI 10.1172/JCI108688
   LINDSTROM J, 1977, CLIN IMMUNOL IMMUNOP, V7, P36, DOI 10.1016/0090-1229(77)90027-7
   RINGQVIST I, 1971, ACTA MED SCAND, V190, P509
   WIDDICOMBE JG, 1962, J APPL PHYSIOL, V17, P613, DOI 10.1152/jappl.1962.17.4.613
   WOOLCOCK AJ, 1969, J APPL PHYSIOL, V26, P806, DOI 10.1152/jappl.1969.26.6.806
   [No title captured]
NR 17
TC 15
Z9 15
U1 0
U2 1
PU AMER LUNG ASSOC
PI NEW YORK
PA 1740 BROADWAY, NEW YORK, NY 10019
SN 0003-0805
J9 AM REV RESPIR DIS
JI Am. Rev. Respir. Dis.
PY 1983
VL 128
IS 4
BP 618
EP 621
PG 4
WC Respiratory System
WE Science Citation Index Expanded (SCI-EXPANDED)
SC Respiratory System
GA RL615
UT WOS:A1983RL61500008
PM 6226224
DA 2022-10-25
ER

PT J
AU SAHASHI, K
   ENGEL, AG
   LINDSTROM, JM
   LAMBERT, EH
   LENNON, VA
AF SAHASHI, K
   ENGEL, AG
   LINDSTROM, JM
   LAMBERT, EH
   LENNON, VA
TI ULTRASTRUCTURAL LOCALIZATION OF IMMUNE-COMPLEXES (IGG AND C3) AT
   ENDPLATE IN EXPERIMENTAL AUTO-IMMUNE MYASTHENIA-GRAVIS
SO JOURNAL OF NEUROPATHOLOGY AND EXPERIMENTAL NEUROLOGY
LA English
DT Article
C1 MAYO CLIN & MAYO FDN,DEPT NEUROL,ROCHESTER,MN 55901.
   MAYO CLIN & MAYO FDN,NEUROMUSCULAR RES LAB,ROCHESTER,MN 55901.
   SALK INST BIOL STUDIES,SAN DIEGO,CA 92112.
CR APPEL SH, 1975, NEW ENGL J MED, V293, P760, DOI 10.1056/NEJM197510092931508
   APPEL SH, 1977, P NATL ACAD SCI USA, V74, P2130, DOI 10.1073/pnas.74.5.2130
   BIBERFELD P, 1975, J IMMUNOL METHODS, V6, P249, DOI 10.1016/0022-1759(75)90068-X
   ENGEL AG, 1977, MAYO CLIN PROC, V52, P267
   ENGEL AG, 1977, NEUROLOGY, V27, P307, DOI 10.1212/WNL.27.4.307
   ENGEL AG, 1976, J NEUROPATH EXP NEUR, V35, P569, DOI 10.1097/00005072-197609000-00008
   FORSGREN A, 1966, J IMMUNOL, V97, P822
   GHETIE V, 1974, EUR J IMMUNOL, V4, P500, DOI 10.1002/eji.1830040711
   HEINEMANN S, 1977, P NATL ACAD SCI USA, V74, P3090, DOI 10.1073/pnas.74.7.3090
   KAO I, 1977, SCIENCE, V196, P527, DOI 10.1126/science.850793
   KARNOVASKY MORRIS J., 1967, J CELL BIOL, V35, P213, DOI 10.1083/jcb.35.1.213
   KESSLER SW, 1976, J IMMUNOL, V117, P1482
   KRONVALL G, 1969, J IMMUNOL, V103, P828
   LAMBERT EH, 1976, ANN NY ACAD SCI, V274, P300, DOI 10.1111/j.1749-6632.1976.tb47694.x
   LENNON VA, 1975, J EXP MED, V141, P1365, DOI 10.1084/jem.141.6.1365
   LINDSTROM JM, 1976, ANN NY ACAD SCI, V274, P254, DOI 10.1111/j.1749-6632.1976.tb47691.x
   LINDSTROM JM, 1976, J EXP MED, V144, P726, DOI 10.1084/jem.144.3.726
   LINDSTROM JM, 1976, NEUROLOGY, V26, P1054, DOI 10.1212/WNL.26.11.1054
   MITTAG T, 1976, NEW ENGL J MED, V294, P691, DOI 10.1056/NEJM197603252941303
   MULLEREBERHARD HJ, 1975, ANNU REV BIOCHEM, V44, P697, DOI 10.1146/annurev.bi.44.070175.003405
   NAKANE, 1974, J HISTOCHEM CYTOCHEM, V22, P1084
   PATRICK J, 1973, SCIENCE, V180, P871, DOI 10.1126/science.180.4088.871
   TARRABHAZDAI R, 1975, NATURE, V256, P128, DOI 10.1038/256128a0
   WILLIAMS CA, 1967, METHODS IMMUNOLOGY I, V1, P319
NR 24
TC 89
Z9 92
U1 0
U2 2
PU AMER ASSN NEUROPATHOLOGISTS INC
PI LAWRENCE
PA 1041 NEW HAMPSHIRE ST, LAWRENCE, KS 66044
SN 0022-3069
J9 J NEUROPATH EXP NEUR
JI J. Neuropathol. Exp. Neurol.
PY 1978
VL 37
IS 2
BP 212
EP 223
DI 10.1097/00005072-197803000-00008
PG 12
WC Clinical Neurology; Neurosciences; Pathology
WE Science Citation Index Expanded (SCI-EXPANDED)
SC Neurosciences & Neurology; Pathology
GA EU325
UT WOS:A1978EU32500008
PM 147324
DA 2022-10-25
ER

PT J
AU Han, JJ
   Zhang, J
   Li, MQ
   Zhang, YN
   Lv, J
   Zhao, X
   Wang, SM
   Wang, LL
   Yang, HN
   Han, SS
   Fang, H
   Gao, F
AF Han, Jiaojiao
   Zhang, Jing
   Li, Mingqiang
   Zhang, Yingna
   Lv, Jie
   Zhao, Xue
   Wang, Shumin
   Wang, Lulu
   Yang, Haonan
   Han, Sensen
   Fang, Hua
   Gao, Feng
TI A novel MuSK cell-based myasthenia gravis diagnostic assay
SO JOURNAL OF NEUROIMMUNOLOGY
LA English
DT Article
DE Myasthenia gravis; Muscle-specific kinase; Antibody; Cell-based assay;
   Enzyme-linked immunosorbent assay; Indirect immunofluorescence assay
ID AUTOANTIBODIES; ANTIBODIES; MECHANISMS; KINASE; IGG4
AB To improve the clinical diagnosis of neural autoimmune diseases, we developed an in-house muscle-specific kinase (MuSK) antibody cell-based assay (CBA) and compared its performance with RIA, ELISA, and other CBAs. Sera from patients with myasthenia gravis (MG) and other autoimmune diseases were analyzed. We found 46 (18.3%) MuSK-CBA Ab positive cases among 251 AChR-Ab negative cases [patients] and 4 (0.6%) MuSK-CBA Ab positive cases [among] the 624 AChR-Ab positive samples. Comparing these with available clinic assays, our highly specific CBA method is more sensitive than commercial ELISA and IFA(indirect immunofluorescence assay).
C1 [Han, Jiaojiao; Zhang, Jing; Zhang, Yingna; Lv, Jie; Zhao, Xue; Wang, Shumin; Yang, Haonan; Han, Sensen; Fang, Hua; Gao, Feng] Zhengzhou Univ, Henan Inst Med & Pharmaceut Sci, Dept Neuroimmunol, Zhengzhou 450052, Henan, Peoples R China.
   [Han, Jiaojiao] Zhengzhou Univ, Acad Med Sci, Zhengzhou 450052, Henan, Peoples R China.
   [Li, Mingqiang; Wang, Lulu] Zhengzhou Univ, Dept Neurol, Affiliated Hosp 2, Zhengzhou 450014, Henan, Peoples R China.
   [Yang, Haonan; Han, Sensen] Zhengzhou Univ, BGI Coll, Zhengzhou 450052, Henan, Peoples R China.
RP Gao, F (corresponding author), Zhengzhou Univ, Henan Inst Med & Pharmaceut Sci, Dept Neuroimmunol, Zhengzhou 450052, Henan, Peoples R China.
EM gaoyuanshan@126.com
FU Henan Provincial Natural Science Foundation Funded Project
   [182300410294]; Key science and technology project of Henan province
   [172102310298]; Key Research Projects of Henan Higher Education
   Institutions [18A360001/19A320045]; Henan Institute of Medical and
   Pharmacological Sciences basic operating expenses project [2017]; Henan
   Institute of Medical and Pharmacological Sciences basic operating
   expenses project [2018]
FX This work was supported by Henan Provincial Natural Science Foundation
   Funded Project [grant number 182300410294]; Key science and technology
   project of Henan province [grant number 172102310298]; Key Research
   Projects of Henan Higher Education Institutions [grant numbers
   18A360001/19A320045]; and Henan Institute of Medical and Pharmacological
   Sciences basic operating expenses project [2017,2018]
CR Bartoccioni E, 2006, NEUROLOGY, V67, P505, DOI 10.1212/01.wnl.0000228225.23349.5d
   Buckley C, 2005, NAT CLIN PRACT NEURO, V1, P22, DOI 10.1038/ncpneuro0033
   Cavalcante P, 2012, CURR OPIN NEUROL, V25, P621, DOI 10.1097/WCO.0b013e328357a829
   Chang T, 2014, J NEUROL SCI, V343, P82, DOI 10.1016/j.jns.2014.05.037
   Chen H M, 1996, Zhonghua Yi Xue Za Zhi (Taipei), V58, P62
   Gilhus NE, 2019, NAT REV DIS PRIMERS, V5, DOI 10.1038/s41572-019-0079-y
   Hoch W, 2001, NAT MED, V7, P365, DOI 10.1038/85520
   Hong Y, 2017, EUR J NEUROL, V24, P844, DOI 10.1111/ene.13300
   Huda S, 2017, NEUROL-NEUROIMMUNOL, V4, DOI 10.1212/NXI.0000000000000357
   Huijbers MG, 2013, P NATL ACAD SCI USA, V110, P20783, DOI 10.1073/pnas.1313944110
   Jaretzki A, 2000, ANN THORAC SURG, V70, P327, DOI 10.1016/S0003-4975(00)01595-2
   Leite MI, 2008, BRAIN, V131, P1940, DOI 10.1093/brain/awn092
   Li M, 2019, EUR J NEUROL, V26, P1296, DOI 10.1111/ene.13979
   Masiakowski P, 1998, CURR BIOL, V8, pR407, DOI 10.1016/S0960-9822(98)70263-5
   Mori S, 2013, AUTOIMMUN REV, V12, P912, DOI 10.1016/j.autrev.2013.03.005
   Niks EH, 2008, J NEUROIMMUNOL, V195, P151, DOI 10.1016/j.jneuroim.2008.01.013
   Omar HA, 2010, CLIN EXP NEPHROL, V14, P272, DOI 10.1007/s10157-009-0256-5
   Ricken G, 2018, FRONT NEUROL, V9, DOI 10.3389/fneur.2018.00841
   Stankovic M, 2018, ACTA NEUROL BELG, V118, P423, DOI 10.1007/s13760-018-0915-y
   Tsonis AI, 2015, J NEUROIMMUNOL, V284, P10, DOI 10.1016/j.jneuroim.2015.04.015
   Vincent A, 2006, ACTA NEUROL SCAND, V113, P1, DOI 10.1111/j.1600-0404.2006.00605.x
   Vincent A, 2003, ANN NY ACAD SCI, V998, P324, DOI 10.1196/annals.1254.036
   Yang L, 2011, J NEUROL SCI, V301, P71, DOI 10.1016/j.jns.2010.10.023
   Yeh JH, 2004, NEUROLOGY, V62, P2131, DOI 10.1212/01.WNL.0000128042.28877.C3
   Zhang B., 2014, PLOS ONE, V9
   Zhang B, 2012, ARCH NEUROL-CHICAGO, V69, P445, DOI 10.1001/archneurol.2011.2393
   Zisimopoulou P, 2013, AUTOIMMUN REV, V12, P924, DOI 10.1016/j.autrev.2013.03.002
NR 27
TC 3
Z9 3
U1 1
U2 29
PU ELSEVIER
PI AMSTERDAM
PA RADARWEG 29, 1043 NX AMSTERDAM, NETHERLANDS
SN 0165-5728
EI 1872-8421
J9 J NEUROIMMUNOL
JI J. Neuroimmunol.
PD DEC 15
PY 2019
VL 337
AR 577076
DI 10.1016/j.jneuroim.2019.577076
PG 6
WC Immunology; Neurosciences
WE Science Citation Index Expanded (SCI-EXPANDED)
SC Immunology; Neurosciences & Neurology
GA JP5QK
UT WOS:000498318800014
PM 31655425
DA 2022-10-25
ER

PT J
AU Ralli, M
   Altissimi, G
   Di Stadio, A
   Mazzei, F
   Turchetta, R
   Cianfrone, G
AF Ralli, Massimo
   Altissimi, Giancarlo
   Di Stadio, A.
   Mazzei, Filippo
   Turchetta, Rosaria
   Cianfrone, Giancarlo
TI Relationship between hearing function and myasthenia gravis: A
   contemporary review
SO JOURNAL OF INTERNATIONAL MEDICAL RESEARCH
LA English
DT Article
DE Myasthenia gravis; tinnitus; hearing loss; otoacustic emissions;
   contralateral acoustic stimulation
ID PRODUCT OTOACOUSTIC EMISSIONS; ACOUSTIC DISTORTION PRODUCTS; STAPEDIAL
   REFLEX; STIMULATION; NOISE; DIAGNOSIS; TINNITUS; DECAY
AB There is increasing evidence of a connection between hearing function and myasthenia gravis (MG). Studies of the pathophysiological basis of this relationship suggest that acetylcholine receptors (AChRs) on outer hair cells (OHCs) play a central role. In patients with MG, autoantibodies against AChRs induce a progressive loss of AChRs on OHCs, decreasing their electromotility. The stapedial reflex decay test can be altered in MG patients, and can be used as an additional tool for diagnosis and monitoring. Transient evoked and distortion product otoacoustic emissions are the main diagnostic tool for monitoring OHC functionality in MG patients, and can be used to record subclinical hearing alterations before the onset of clinically evident hearing loss. Understanding the association between MG and hearing dysfunction requires a multidisciplinary approach. Otolaryngologists should take this relationship into account when approaching patients with a diagnosis of myasthenia gravis and in patients with MG with ?128;?in MG patients, and the progress of hearing alterations should always be monitored in patients with MG.
C1 [Ralli, Massimo] Sapienza Univ Rome, Dept Oral & Maxillofacial Sci, Viale Policlin 155, I-00186 Rome, Italy.
   [Altissimi, Giancarlo; Mazzei, Filippo; Turchetta, Rosaria; Cianfrone, Giancarlo] Sapienza Univ Rome, Policlin Umberto 1, Audiol Sect, Dept Sense Organs, Rome, Italy.
   [Di Stadio, A.] Massachusetts Eye & Ear Infirm, Dept Otolaryngol, 243 Charles St, Boston, MA 02114 USA.
RP Ralli, M (corresponding author), Sapienza Univ Rome, Dept Oral & Maxillofacial Sci, Viale Policlin 155, I-00186 Rome, Italy.
EM massimo.ralli@uniroma1.it
RI Di Stadio, Arianna/Q-2498-2017; Ralli, Massimo/E-1780-2018
OI Di Stadio, Arianna/0000-0001-5510-3814; Ralli,
   Massimo/0000-0001-8776-0421
CR BISCHOFF C, 1989, J NEUROL, V236, P343, DOI 10.1007/BF00314377
   BLOM S, 1974, J NEUROL SCI, V21, P71, DOI 10.1016/0022-510X(74)90107-5
   Cianfrone G, 2015, ANN OTO RHINOL LARYN, V124, P550, DOI 10.1177/0003489415570931
   COLLET L, 1990, HEARING RES, V43, P251, DOI 10.1016/0378-5955(90)90232-E
   Deenen Johanna C W, 2015, J Neuromuscul Dis, V2, P73
   Di Girolamo S, 2001, HEARING RES, V162, P80, DOI 10.1016/S0378-5955(01)00370-7
   Fetoni AR, 2009, MED SCI MONITOR, V15, pPR1
   GROB D, 1987, ANN NY ACAD SCI, V505, P472, DOI 10.1111/j.1749-6632.1987.tb51317.x
   Hamed SA, 2006, ACTA NEUROL SCAND, V113, P46, DOI 10.1111/j.1600-0404.2005.00541.x
   KRAMER LD, 1981, ANN NEUROL, V9, P531, DOI 10.1002/ana.410090604
   Matsuda M, 2005, INTERNAL MED, V44, P572, DOI 10.2169/internalmedicine.44.572
   Meriggioli MN, 2012, EXPERT REV CLIN IMMU, V8, P427, DOI [10.1586/eci.12.34, 10.1586/ECI.12.34]
   MOULIN A, 1993, HEARING RES, V65, P193, DOI 10.1016/0378-5955(93)90213-K
   Pakzad Z, 2011, NEUROLOGY, V76, P1526, DOI 10.1212/WNL.0b013e318217e735
   Paludetti G, 2001, ACTA OTO-LARYNGOL, V121, P119
   Phillips LH, 2003, ANN NY ACAD SCI, V998, P407, DOI 10.1196/annals.1254.053
   PLINKERT PK, 1994, HNO, V42, P738
   Sheppard A, 2014, ACTA OTORHINOLARYNGO, V34, P79
   SMITH M J, 1991, Electromyography and Clinical Neurophysiology, V31, P317
   Toth L, 2000, Electromyogr Clin Neurophysiol, V40, P17
   Toth L, 1998, HEARING RES, V126, P123, DOI 10.1016/S0378-5955(98)00154-3
   Trouth AJ, 2012, AUTOIMMUN DIS, V2012, DOI 10.1155/2012/874680
   WARREN WR, 1977, ARCH NEUROL-CHICAGO, V34, P496, DOI 10.1001/archneur.1977.00500200056011
   Williams DM, 1997, HEARING RES, V104, P127, DOI 10.1016/S0378-5955(96)00189-X
   YAMANE M, 1984, ORL J OTO-RHINO-LARY, V46, P84, DOI 10.1159/000275691
NR 25
TC 9
Z9 11
U1 0
U2 11
PU SAGE PUBLICATIONS LTD
PI LONDON
PA 1 OLIVERS YARD, 55 CITY ROAD, LONDON EC1Y 1SP, ENGLAND
SN 0300-0605
EI 1473-2300
J9 J INT MED RES
JI J. Int. Med. Res.
PD OCT
PY 2017
VL 45
IS 5
SI SI
BP 1459
EP 1465
DI 10.1177/0300060516672124
PG 7
WC Medicine, Research & Experimental; Pharmacology & Pharmacy
WE Science Citation Index Expanded (SCI-EXPANDED)
SC Research & Experimental Medicine; Pharmacology & Pharmacy
GA FJ1UM
UT WOS:000412505400001
PM 27834304
OA Green Published, gold
DA 2022-10-25
ER

PT J
AU Rozmilowska, I
   Adamczyk-Sowa, M
   Pierzchala, K
   Czyzewski, D
AF Rozmilowska, Izabela
   Adamczyk-Sowa, Monika
   Pierzchala, Krystyna
   Czyzewski, Damian
TI Validity and reliability of the Polish version of myasthenia gravis -
   Quality of life questionnaire-15 item
SO NEUROLOGIA I NEUROCHIRURGIA POLSKA
LA English
DT Article
DE Myasthenia gravis; MG-QOL 15; Validation; Quality of life; Questionnarie
ID VALIDATION
AB Aim: The myasthenia gravis-quality of life questionnaire 15 item (MG-QOL15) is a short, and easy to use disease-specific quality of life (QOL) tool in myasthenia gravis. The aim of this study was to validate and adapt the Polish version of the MG-QOL15.
   Materials and methods: The total number of 50 patients with MG were qualified for the examination. Each patient underwent neurological examination and completed the quality of life evaluation questionnaire MQ-QOL 15 after translation and back-translation. Additionally, each patient was asked to evaluate the quality of his/her life by means of questionnaire SF-36 in Polish language version.
   Results: The MG-QOL15 was found to have high internal consistency, test-retest reliability, and concurrent validity.
   Conclusion: The MG-QOL15 is accepted to be a valid, reliable, valuable tool for measuring disease-specific QOL in Polish patients with MG. (C) 2017 Polish Neurological Society. Published by Elsevier Sp. z o.o. All rights reserved.
C1 [Rozmilowska, Izabela; Adamczyk-Sowa, Monika; Pierzchala, Krystyna] Med Univ Silesia, Dept Neurol Zabrze, Ul 3 Go Maja 13-15, PL-41800 Zabrze, Poland.
   [Czyzewski, Damian] Med Univ Silesia, Dept Thorac Surg, Ul 3 Go Maja 13-15, PL-41800 Zabrze, Poland.
RP Rozmilowska, I (corresponding author), Med Univ Silesia, Dept Neurol, Ul 3 Go Maja 13-15, PL-41800 Zabrze, Poland.
EM izabela.rozmilowska@med.sum.edu.pl
OI Adamczyk-Sowa, Monika/0000-0002-6894-9891; Rozmilowska,
   Izabela/0000-0002-9774-7252; Czyzewski, Damian/0000-0002-8881-6762
CR Barnett C, 2013, J NEUROL NEUROSUR PS, V84, P94, DOI 10.1136/jnnp-2011-301449
   Burns TM, 2008, MUSCLE NERVE, V38, P957, DOI 10.1002/mus.21053
   Burns TM, 2011, MUSCLE NERVE, V43, P14, DOI 10.1002/mus.21883
   Burns TM, 2016, MUSCLE NERVE, P24
   Conti-Fine BM, 2006, J CLIN INVEST, V116, P2843, DOI 10.1172/JCI29894
   Jaretzki A, 2000, ANN THORAC SURG, V70, P327, DOI 10.1016/S0003-4975(00)01595-2
   Kostera-Pruszczyk A, 2008, EUR J NEUROL, V15, P720, DOI 10.1111/j.1468-1331.2008.02176.x
   Masuda M, 2012, MUSCLE NERVE, V46, P166, DOI 10.1002/mus.23398
   MCHORNEY CA, 1993, MED CARE, V31, P247, DOI 10.1097/00005650-199303000-00006
   Mullins LL, 2008, MUSCLE NERVE, V38, P947, DOI 10.1002/mus.21016
   Ostovan VR, 2016, MUSCLE NERVE, V54, P65, DOI 10.1002/mus.25002
   Szczudlik P, 2014, ACTA NEUROL SCAND, V130, P229, DOI 10.1111/ane.12271
   Tascilar NF, 2016, TURK J MED SCI, V46, P1107, DOI 10.3906/sag-1504-97
   Tylka J, 2009, KARDIOL POL, V67, P1166
NR 14
TC 0
Z9 0
U1 0
U2 4
PU ELSEVIER URBAN & PARTNER SP Z O O
PI WROCLAW
PA UL MIGDALOWA 4, LOK 59, WROCLAW, 02-796, POLAND
SN 0028-3843
EI 1897-4260
J9 NEUROL NEUROCHIR POL
JI Neurol. Neurochir. Pol.
PD JUL-AUG
PY 2017
VL 51
IS 4
BP 311
EP 318
DI 10.1016/j.pjnns.2017.05.003
PG 8
WC Clinical Neurology
WE Science Citation Index Expanded (SCI-EXPANDED)
SC Neurosciences & Neurology
GA FM6MW
UT WOS:000415168300006
PM 28579082
OA Green Published
DA 2022-10-25
ER

PT J
AU Wang, YH
   Ha, JC
   Liu, G
   Wang, YF
AF Wang, Y. H.
   Ha, J. C.
   Liu, G.
   Wang, Y. F.
TI RESEARCH ON THE INFLUENCE OF alpha-GalCer ACTIVATING EXPERIMENTAL
   AUTOIMMUNE MYASTHENIA GRAVIS MICE NKT CELLS AT DIFFERENT TIMES ON
   MYASTHENIA GRAVIS
SO JOURNAL OF BIOLOGICAL REGULATORS AND HOMEOSTATIC AGENTS
LA English
DT Article
DE myasthenia gravis; NKT cells; alpha-GalCer
AB This study aims to observe the effect of natural killer T (NKT) cell activation on experimental autoimmune myasthenia gravis (EAMG) model by injecting mice with a-GalCer in enterocoelia at different times, thus to provide a new therapy for EAMG. EAMG animal model of C57BL/6 mice was established and the mice were injected with alpha-GalCer irritant in enterocoelia. V alpha 14 NKT cells were then activated through the transfer of CD1d. This paper discusses the effect of NKT cell activation on EAMG at different times by observing the variation of weight, clinical performance and relevant immunity indexes of mice. In C57BL/6 mice, the EAMG incidence rate of the Vehicle Group was 90%, the average onset duration was 37 +/- 6 days; The incidence rate of alpha-GalCer prevention group was 30%, the average onset duration was 51 +/- 9 days. The forward immunization of alpha-GalCer activates NKT and protects C57BL/6 mice from the occurrence of EAMG, which provides basis for prevention and treatment of EAMG and other autoimmune diseases.
C1 [Wang, Y. H.; Ha, J. C.] Henan Sci & Technol Univ, Affiliated Hosp 1, Emergency Clin Dept, Luoyang, Peoples R China.
   [Liu, G.] Henan Sci & Technol Univ, Affiliated Hosp 1, Mol Biol Lab, Luoyang, Peoples R China.
   [Wang, Y. F.] Henan Sci & Technol Univ, Basic Med, Luoyang, Peoples R China.
RP Wang, YH (corresponding author), Henan Sci & Technol Univ, Affiliated Hosp 1, Emergency Clin Dept, 636 Guanlin St, Luolong Dist, Luoyang, Peoples R China.
EM wyhhnkj@163.com
CR Chang T, 2011, CHIN J NEUROI NEUR, V18, P357
   Chen B, 2011, CHIN J NER MENTAL DI, V17, P893
   Li LY, 2013, CHIN J CLIN ELECT VE, V7, P9278
   Liu LH, 2013, J BRAIN NERVOUS DIS, V21, P155
   Long YM, 2010, CHIN J CONT NEU NEUR, V10, P49
   Meriggioli MN, 2009, LANCET NEUROL, V8, P475, DOI 10.1016/S1474-4422(09)70063-8
   Qiu SB, 2011, CHIN J IMMU, V27, P1205
   Sathasivam S, 2011, THER CLIN RISK MANAG, V7, P313, DOI 10.2147/TCRM.S14015
   Skeie GO, 2010, EUR J NEUROL, V17, P893, DOI 10.1111/j.1468-1331.2010.03019.x
   [王洪峰 Wang Hongfeng], 2014, [中国免疫学杂志, Chinese Journal of Immunology], V30, P909
   Wang ML, 2010, INTERNAL MED CHINA, V5, P621
   [魏秀丽 Wei Xiuli], 2010, [第三军医大学学报, Acta Academiae Medicinae Militaris Tertiae], V32, P353
   Wen YJ, 2012, J SHAANXI COLL TRAD, V35, P64
   Wu W, 2012, SCAND J IMMUNOL, V76, P559, DOI 10.1111/j.1365-3083.2012.02773.x
   Zheng QH, 2013, PROG BIOCHEM BIOPHYS, V40, P454, DOI 10.3724/SP.J.1206.2012.00493
   武周游, 2013, [中华急诊医学杂志, Chinese Journal of Emergency Medicine], V22, P321
NR 16
TC 3
Z9 3
U1 0
U2 1
PU BIOLIFE SAS
PI SILVA MARINA (TE)
PA VIA S STEFANO 39 BIS, 64029 SILVA MARINA (TE), ITALY
SN 0393-974X
EI 1724-6083
J9 J BIOL REG HOMEOS AG
JI J. Biol. Regul. Homeost. Agents
PD JAN-MAR
PY 2015
VL 29
IS 1
BP 195
EP 200
PG 6
WC Endocrinology & Metabolism; Immunology; Medicine, Research &
   Experimental; Physiology
WE Science Citation Index Expanded (SCI-EXPANDED)
SC Endocrinology & Metabolism; Immunology; Research & Experimental
   Medicine; Physiology
GA CG5FK
UT WOS:000353316300023
PM 25864758
DA 2022-10-25
ER

PT J
AU Lee, JJ
   Koh, KM
   Kim, US
AF Lee, Jung Jin
   Koh, Kyung Min
   Kim, Ungsoo Samuel
TI The Anti-Acetylcholine Receptor Antibody Test in Suspected Ocular
   Myasthenia Gravis
SO JOURNAL OF OPHTHALMOLOGY
LA English
DT Article
ID MUSCLE
AB Aim.To estimate the clinical significance of anti-acetylcholine receptor antibody (anti-AChR-Ab) levels in suspected ocular myasthenia gravis. Methods. In total, 144 patients complaining of fluctuating diplopia and ptosis were evaluated for serum levels of anti-acetylcholine receptor antibody and their medical charts were retrospectively reviewed. Subjects were classified into three groups: variable diplopia only, ptosis only, and both variable diplopia and ptosis. We investigated serum anti-AChR-Ab titer levels and performed thyroid autoantibody tests. Results. Patients' chief complaints were diplopia (N = 103), ptosis (N = 12), and their concurrence (N = 29). Abnormal anti-AChR-Ab was observed in 21 of 144 patients (14.1%). Between the three groups, mean age, number of seropositive patients, and mean anti-AChR-Ab level were not significantly different (P = 0.224, 0.073, and 0.062, resp.). Overall, 27.5% of patients had abnormal thyroid autoantibodies. Conclusion. The sensitivity of anti-AChR-Ab was 14.1% in suspected ocular myasthenia gravis and seropositivity in myasthenia gravis patients showed a high correlation with the presence of thyroid autoantibodies.
C1 [Lee, Jung Jin; Koh, Kyung Min; Kim, Ungsoo Samuel] Konyang Univ, Coll Med, Kims Eye Hosp, Dept Ophthalmol, Seoul 150034, South Korea.
   [Kim, Ungsoo Samuel] Konyang Univ, Coll Med, Dept Ophthalmol, Taejon 302718, South Korea.
RP Kim, US (corresponding author), Konyang Univ, Coll Med, Kims Eye Hosp, Dept Ophthalmol, Youngdeungpo 4th 156, Seoul 150034, South Korea.
EM ungsookim@kimeye.com
RI Kim, Ungsoo/AID-3701-2022; Koh, Kyung Min/J-8316-2012
CR Benatar M, 2007, NEUROLOGY, V68, P2144, DOI 10.1212/01.wnl.0000263481.14289.90
   Benatar M, 2006, NEUROMUSCULAR DISORD, V16, P459, DOI 10.1016/j.nmd.2006.05.006
   Cleary M, 2008, STRABISMUS, V16, P11, DOI 10.1080/15569520701830992
   Cojocaru I M, 2000, Rom J Intern Med, V38-39, P111
   ENGEL AG, 1984, ANN NEUROL, V16, P519, DOI 10.1002/ana.410160502
   KUKS JBM, 1993, J NEUROL SCI, V119, P183, DOI 10.1016/0022-510X(93)90132-I
   Kupersmith MJ, 1996, ARCH NEUROL-CHICAGO, V53, P802, DOI 10.1001/archneur.1996.00550080128020
   Kupersmith MJ, 2003, ARCH NEUROL-CHICAGO, V60, P243, DOI 10.1001/archneur.60.2.243
   LIMBURG PC, 1983, J NEUROL SCI, V58, P357, DOI 10.1016/0022-510X(83)90095-3
   Mao ZF, 2011, INT J NEUROSCI, V121, P121, DOI 10.3109/00207454.2010.539307
   Mittal Manoj Kumar, 2011, J Clin Neuromuscul Dis, V13, P46, DOI 10.1097/CND.0b013e31821c5634
   Nakamura H, 2008, J ENDOCRINOL INVEST, V31, P861, DOI 10.1007/BF03346432
   Oopik M, 2008, EUR J NEUROL, V15, P246, DOI 10.1111/j.1468-1331.2007.02038.x
   OOSTERHUIS HJGH, 1982, DOC OPHTHALMOL, V52, P363, DOI 10.1007/BF01675867
   Polymeris A, 2012, EXP CLIN ENDOCR DIAB, V120, P254, DOI 10.1055/s-0032-1304598
   SEYBOLD ME, 1983, JAMA-J AM MED ASSOC, V250, P2516, DOI 10.1001/jama.250.18.2516
   VINCENT A, 1985, J NEUROL NEUROSUR PS, V48, P1246, DOI 10.1136/jnnp.48.12.1246
   Yaman A, 2003, NEUROL INDIA, V51, P100
NR 18
TC 3
Z9 3
U1 0
U2 3
PU HINDAWI LTD
PI LONDON
PA ADAM HOUSE, 3RD FLR, 1 FITZROY SQ, LONDON, W1T 5HF, ENGLAND
SN 2090-004X
EI 2090-0058
J9 J OPHTHALMOL
JI J. Ophthalmol.
PY 2014
VL 2014
AR 689792
DI 10.1155/2014/689792
PG 4
WC Ophthalmology
WE Science Citation Index Expanded (SCI-EXPANDED)
SC Ophthalmology
GA AU7EO
UT WOS:000345763900001
PM 25478208
OA Green Submitted, Green Published, gold
DA 2022-10-25
ER

PT J
AU TETSUO, N
   TSUJIHATA, M
   SATOH, A
   YOSHIMURA, T
   NAKAMURA, T
   SETO, M
   NAGATAKI, S
AF TETSUO, N
   TSUJIHATA, M
   SATOH, A
   YOSHIMURA, T
   NAKAMURA, T
   SETO, M
   NAGATAKI, S
TI EXPERIMENTAL NEONATAL AUTOIMMUNE MYASTHENIA-GRAVIS - AN
   IMMUNOHISTOCHEMICAL, ULTRASTRUCTURAL AND ELECTROPHYSIOLOGICAL STUDY OF
   THE MOTOR END-PLATE
SO JOURNAL OF THE NEUROLOGICAL SCIENCES
LA English
DT Article
DE NEONATAL MYASTHENIA GRAVIS; ANTIACETYLCHOLINE RECEPTOR ANTIBODY; MOTOR
   END-PLATE; IMMUNE COMPLEXES; MINIATURE END-PLATE POTENTIAL
ID ACETYLCHOLINE-RECEPTOR ANTIBODY; NEUROMUSCULAR-JUNCTION; ENDPLATE;
   INFANTS; MOTHERS; IGG
AB Neonatal rats born of and nursed by mothers immunized with Narke japonica acetylcholine receptor protein had elevated serum anti-acetylcholine receptor antibodies that reached the mother's level on day 10 after delivery and decreased rapidly after weaning. IgG was present at the motor end-plates up to day 170, and the motor end-plate fine structure remained abnormal up to day 80. Miniature, end-plate potential amplitudes in the diaphragm were at the control levels within 10 days of birth, but were lower than those of the controls up to day 80 after birth. We could not obtain the direct evidence that transient synthesis of antibodies occurs in experimental autoimmune myasthenia gravis pups. This model can serve as an experimental model of transient neonatal myasthenia gravis in humans, exception for the route of antibody transfer and the time of the onset of illness.
C1 NAGASAKI UNIV, SCH MED, DEPT INTERNAL MED 1, NAGASAKI 852, JAPAN.
   NAGASAKI KITA HOSP, NAGASAKI, JAPAN.
   NAGASAKI UNIV, SCH ALLIED MED SCI, NAGASAKI, JAPAN.
OI nagataki, shigenobu/0000-0002-9974-3554
CR ARIZONO N, 1983, ACTA PATHOL JAPON, V33, P507
   DESMEDT JE, 1977, NEW ENGL J MED, V296, P633
   DONALDSON JO, 1981, AM J DIS CHILD, V135, P222, DOI 10.1001/archpedi.1981.02130270014006
   DONAT JFG, 1981, NEUROLOGY, V31, P911, DOI 10.1212/WNL.31.7.911
   DRACHMAN DB, 1978, NEW ENGL J MED, V298, P1116, DOI 10.1056/NEJM197805182982004
   ELDEFRAWI ME, 1973, ARCH BIOCHEM BIOPHYS, V159, P362, DOI 10.1016/0003-9861(73)90462-1
   ELIAS SB, 1978, ANN NEUROL, V3, P416
   ELMQVIST D, 1964, J PHYSIOL-LONDON, V174, P417, DOI 10.1113/jphysiol.1964.sp007495
   ENGEL AG, 1979, NEUROLOGY, V29, P179, DOI 10.1212/WNL.29.2.179
   ENGEL AG, 1971, ANN NY ACAD SCI, V183, P46, DOI 10.1111/j.1749-6632.1971.tb30741.x
   ENGEL AG, 1976, J NEUROPATH EXP NEUR, V35, P569, DOI 10.1097/00005072-197609000-00008
   FATT P, 1951, J PHYSIOL-LONDON, V115, P320, DOI 10.1113/jphysiol.1951.sp004675
   GUTMANN L, 1980, ARCH NEUROL-CHICAGO, V37, P738, DOI 10.1001/archneur.1980.00500600086026
   KEESEY J, 1977, NEW ENGL J MED, V296, P55
   LAMBERT EH, 1976, ANN NY ACAD SCI, V274, P300, DOI 10.1111/j.1749-6632.1976.tb47694.x
   LEFVERT AK, 1978, J NEUROL NEUROSUR PS, V41, P394, DOI 10.1136/jnnp.41.5.394
   LEFVERT AK, 1983, NEUROLOGY, V33, P133, DOI 10.1212/WNL.33.2.133
   LILEY AW, 1956, J PHYSIOL-LONDON, V132, P650, DOI 10.1113/jphysiol.1956.sp005555
   LINDSTROM J, 1977, CLIN IMMUNOL IMMUNOP, V7, P36, DOI 10.1016/0090-1229(77)90027-7
   NAKANE PK, 1974, J HISTOCHEM CYTOCHEM, V22, P1084, DOI 10.1177/22.12.1084
   NAKAO K, 1977, NEW ENGL J MED, V297, P169
   NAMBA T, 1970, PEDIATRICS, V45, P488
   OHTA M, 1981, NEUROLOGY, V31, P1019, DOI 10.1212/WNL.31.8.1019
   SANDERS DB, 1978, MUSCLE NERVE, V1, P146, DOI 10.1002/mus.880010207
   SCOTT JS, 1976, LANCET, V1, P78
   Skoglund R R, 1978, Bull Los Angeles Neurol Soc, V43, P66
   TSUJIHATA M, 1989, NEUROLOGY, V39, P1359, DOI 10.1212/WNL.39.10.1359
   TSUJIHATA M, 1980, NEUROLOGY, V30, P1203, DOI 10.1212/WNL.30.11.1203
   TSUJIHATA M, 1979, NEUROLOGY, V29, P654, DOI 10.1212/WNL.29.5.654
NR 29
TC 0
Z9 0
U1 0
U2 0
PU ELSEVIER SCIENCE BV
PI AMSTERDAM
PA PO BOX 211, 1000 AE AMSTERDAM, NETHERLANDS
SN 0022-510X
EI 1878-5883
J9 J NEUROL SCI
JI J. Neurol. Sci.
PD OCT
PY 1995
VL 132
IS 2
BP 97
EP 104
DI 10.1016/0022-510X(95)00127-N
PG 8
WC Clinical Neurology; Neurosciences
WE Science Citation Index Expanded (SCI-EXPANDED)
SC Neurosciences & Neurology
GA RW052
UT WOS:A1995RW05200002
PM 8543956
DA 2022-10-25
ER

PT J
AU Kapinas, K
   Kimiskidis, VK
   Kazis, AD
   Kokkas, B
   Tsolaki, M
   Georgiadis, G
AF Kapinas, K
   Kimiskidis, VK
   Kazis, AD
   Kokkas, B
   Tsolaki, M
   Georgiadis, G
TI Myasthenia gravis: correlation of age with clinical course and anti-AChR
   antibody levels
SO INTERNATIONAL JOURNAL OF IMMUNOPATHOLOGY AND PHARMACOLOGY
LA English
DT Article
DE myasthenia gravis; age; thymectomy; anti-AChR antibodies
ID NATURAL COURSE; FOLLOW-UP; THYMECTOMY; THERAPY
AB We studied the significance of age as a factor affecting prognosis and anti-AChR antibody levels in myasthenia gravis, comparing patients with symptom onset before 50 (37 patients) and at or after 50 (33 patients). More of the older patients, compared to younger ones (69.9% versus 32.4%, p<0.05) progressed to severe disease in the first three years of treatment, Five older patients died during myasthenic crises, whereas no deaths occured in the younger group. In addition: older patients did not respond as favorably as younger ones to anticholinesterase treatment and more of them required combination therapy. Anti-AChR antibody levels were significantly lower in older patients (9.2 versus 34.9 nM, p<0.005).
   We conclude that symptom onset at or after the age of 50 predicts unfavorable outcome in myasthenia gravis and is associated with lower anti-AChR antibody levels, This group of patients requires earlier treatment with corticosteroids, immunosuppressive drugs or both.
C1 G Papanikolaou Hosp, Dept Neurol C, Thessaloniki 57010, Greece.
   Aristotle Univ Thessaloniki, Sch Med, Dept Pharmacol, Thessaloniki, Greece.
RP Kapinas, K (corresponding author), G Papanikolaou Hosp, Dept Neurol C, Thessaloniki 57010, Greece.
OI Kimiskidis, Vasilios/0000-0002-3335-3019; Tsolaki,
   Magda/0000-0002-2072-8010
CR ALMON RR, 1974, SCIENCE, V186, P55, DOI 10.1126/science.186.4158.55
   Beekman R, 1997, J NEUROL, V244, P112, DOI 10.1007/s004150050059
   DONALDSON DH, 1990, NEUROLOGY, V40, P786, DOI 10.1212/WNL.40.5.786
   DRACHMAN DB, 1994, NEW ENGL J MED, V330, P1797, DOI 10.1056/NEJM199406233302507
   Evoli A, 1996, NEUROLOGY, V46, P4086
   GENKINS G, 1987, ANN NY ACAD SCI, V505, P500, DOI 10.1111/j.1749-6632.1987.tb51318.x
   GROB D, 1981, ANN NY ACAD SCI, V377, P652, DOI 10.1111/j.1749-6632.1981.tb33764.x
   HEISER JC, 1982, ARCH SURG-CHICAGO, V117, P533
   Lindstrom J, 1981, Methods Enzymol, V74 Pt C, P432
   MANTEGAZZA R, 1990, J NEUROL, V237, P339, DOI 10.1007/BF00315656
   NEWSOMDAVIS J, 1987, ANN NY ACAD SCI, V505, P12, DOI 10.1111/j.1749-6632.1987.tb51279.x
   OLANOW CW, 1987, ANN NY ACAD SCI, V505, P595, DOI 10.1111/j.1749-6632.1987.tb51328.x
   OOSTERHUIS HJGH, 1989, J NEUROL NEUROSUR PS, V52, P1121, DOI 10.1136/jnnp.52.10.1121
   OOSTERHUIS HJGH, 1988, MONOGR ALLERGY, V25, P75
   OSSERMAN KE, 1966, J AMER MED ASSOC, V198, P699
   PASCUZZI RM, 1984, ANN NEUROL, V15, P291, DOI 10.1002/ana.410150316
   PERLO VP, 1975, NEUROLOGY, V25, P294, DOI 10.1212/WNL.25.3.294
   ROWLAND LP, 1987, ANN NY ACAD SCI, V505, P607, DOI 10.1111/j.1749-6632.1987.tb51329.x
   VINCENT A, 1980, J NEUROL NEUROSUR PS, V43, P590, DOI 10.1136/jnnp.43.7.590
   WEKSLER M, 1996, CLIN IMMUNOLOGY PRIN, P789
NR 20
TC 6
Z9 6
U1 0
U2 2
PU SAGE PUBLICATIONS INC
PI THOUSAND OAKS
PA 2455 TELLER RD, THOUSAND OAKS, CA 91320 USA
SN 0394-6320
J9 INT J IMMUNOPATH PH
JI Int. J. Immunopathol. Pharmacol.
PD SEP-DEC
PY 1999
VL 12
IS 3
BP 127
EP 131
PG 5
WC Immunology; Pathology; Pharmacology & Pharmacy
WE Science Citation Index Expanded (SCI-EXPANDED)
SC Immunology; Pathology; Pharmacology & Pharmacy
GA 260FD
UT WOS:000083938100003
PM 12783640
DA 2022-10-25
ER

PT J
AU Ciafaloni, E
AF Ciafaloni, E
TI Mycophenolate mofetil and myasthenia gravis
SO LUPUS
LA English
DT Article
DE immunosuppression; myasthenia gravis; mycophenolate mofetil;
   mycophenolic acid; treatment
ID AZATHIOPRINE TOXICITY; DOUBLE-BLIND; STANDARDS; TRIAL
AB Myasthenia gravis (MG) represents the prototypic autoimmune disorder with well characterized immunopathology. Advances in the diagnosis and treatment of this neuromuscular transmission disorder have significantly improved the management of myasthenic patients. Unfortunately the currently available immunomodulating treatments have significant side effects and some patients do not tolerate them or adequately respond to them. Therefore the possibility of a new immunosuppressant agent that is safe, effective and has steroid-sparing effect is very appealing. Mycophenotate mofetil (MMF) has shown promising effects in MG patients in preliminary studies and is currently being studied in two prospective, randomized, double-blind, placebo controlled, multicenter trials to better establish its role in the treatment of MG.
C1 Univ Rochester, Dept Neurol, Rochester, NY 14642 USA.
RP Ciafaloni, E (corresponding author), Univ Rochester, Dept Neurol, 601 Elmwood Ave,Box 673, Rochester, NY 14642 USA.
EM emma_ciafaloni@urmc.rochester.edu
CR Chaudhry V, 2001, NEUROLOGY, V56, P94, DOI 10.1212/WNL.56.1.94
   Ciafaloni E, 2000, NEUROLOGY, V55, P448, DOI 10.1212/WNL.55.3.448
   Ciafaloni E, 2001, NEUROLOGY, V56, P97, DOI 10.1212/WNL.56.1.97
   Gajdos P, 1997, ANN NEUROL, V41, P789, DOI 10.1002/ana.410410615
   Gronseth GS, 2000, NEUROLOGY, V55, P7, DOI 10.1212/WNL.55.1.7
   Hauser RA, 1998, NEUROLOGY, V51, P912, DOI 10.1212/WNL.51.3.912-a
   Hoch W, 2001, NAT MED, V7, P365, DOI 10.1038/85520
   HOHLFELD R, 1988, NEUROLOGY, V38, P258, DOI 10.1212/WNL.38.2.258
   Jaretzki A, 2000, NEUROLOGY, V55, P16, DOI 10.1212/WNL.55.1.16
   KISSEL JT, 1986, NEUROLOGY, V36, P35, DOI 10.1212/WNL.36.1.35
   MANTEGAZZA R, 1988, J NEUROL, V235, P449, DOI 10.1007/BF00314245
   Meriggioli MN, 2003, ANN NY ACAD SCI, V998, P494, DOI 10.1196/annals.1254.064
   Meriggioli MN, 2003, NEUROLOGY, V61, P1438, DOI 10.1212/01.WNL.0000094122.88929.0B
   Palace J, 1998, NEUROLOGY, V50, P1778, DOI 10.1212/WNL.50.6.1778
   PASCUZZI RM, 1984, ANN NEUROL, V15, P291, DOI 10.1002/ana.410150316
   TYNDALL RSA, 1987, NEW ENGL J MED, V316, P719
   WITTE AS, 1984, ANN NEUROL, V15, P602, DOI 10.1002/ana.410150615
NR 17
TC 17
Z9 17
U1 0
U2 4
PU ARNOLD, HODDER HEADLINE PLC
PI LONDON
PA 338 EUSTON ROAD, LONDON NW1 3BH, ENGLAND
SN 0961-2033
J9 LUPUS
JI Lupus
PY 2005
VL 14
SU 1
BP S46
EP S49
DI 10.1191/0961203305lu2118oa
PG 4
WC Rheumatology
WE Science Citation Index Expanded (SCI-EXPANDED)
SC Rheumatology
GA 912GO
UT WOS:000228065800010
PM 15803932
DA 2022-10-25
ER

PT J
AU Tannemaat, MR
   Verschuuren, JJGM
AF Tannemaat, Martijn R.
   Verschuuren, Jan J. G. M.
TI Emerging therapies for autoimmune myasthenia gravis: Towards treatment
   without corticosteroids
SO NEUROMUSCULAR DISORDERS
LA English
DT Article
DE Myasthenia gravis; Treatment; Emerging therapies; Corticosteroids
ID MYCOPHENOLATE-MOFETIL; DOUBLE-BLIND; EPHEDRINE TREATMENT;
   RANDOMIZED-TRIAL; EFFICACY; MUSK; RITUXIMAB; SAFETY;
   3,4-DIAMINOPYRIDINE; PREDNISOLONE
AB Myasthenia gravis is an autoimmune disease characterized by dysfunction of the neuromuscular junction. Current treatment is based on lifestyle advice, symptomatic treatment, immunosuppressive drugs and thymectomy. Corticosteroids remain the cornerstone of treatment beside symptomatic medication due to their low cost, wide availability and fast mode of action. However, long term steroid use carries substantial risks of severe adverse side effects. Therefore, non-steroidal immunosuppressive drugs are commonly added to the treatment. Unfortunately, they have a delayed-onset effect and evidence of their efficacy appears to be difficult to obtain. Several trials using drugs that have had clear positive results in other immunological disorders have failed in myasthenia. This failure may in part be related to difficulties in the design of clinical trial for myasthenia, which has a fluctuating disease course involving weakness that may be difficult to assess quantitively. This problem is exacerbated by the tendency of most clinical trials to select patients with a stable, but severe disease. Future trials should: select patients with weakness and fatigability that is completely explained by their myasthenia gravis, use a design that avoids the exclusion of patients with recent changes in medication, and explore the possibilities to completely avoid the use of corticosteroids. (C) 2019 The Author(s). Published by Elsevier B.V.
C1 [Tannemaat, Martijn R.; Verschuuren, Jan J. G. M.] Leiden Univ, Dept Neurol, Med Ctr, Albinusdreef 2, NL-2333 ZA Leiden, Netherlands.
RP Tannemaat, MR (corresponding author), Leiden Univ, Dept Neurol, Med Ctr, Albinusdreef 2, NL-2333 ZA Leiden, Netherlands.
EM m.r.tannemaat@lumc.nl
RI Tannemaat, Martijn/S-3445-2016
OI Tannemaat, Martijn/0000-0003-2929-0390
CR Bae JS, 2006, J CLIN NEUROSCI, V13, P1006, DOI 10.1016/j.jocn.2005.12.041
   Beat M.G., 2018, PHASE 2 TRIAL RITUXI
   Beecher G, 2019, DRUGS, V79, P353, DOI 10.1007/s40265-019-1065-0
   Benatar M, 2016, MUSCLE NERVE, V53, P363, DOI 10.1002/mus.24769
   Burns TM, 2015, MUSCLE NERVE, V51, P635, DOI 10.1002/mus.24608
   Carr AS, 2010, BMC NEUROL, V10, DOI 10.1186/1471-2377-10-46
   Ciafaloni E, 2001, NEUROLOGY, V56, P97, DOI 10.1212/WNL.56.1.97
   Diaz-Manera J, 2012, NEUROLOGY, V78, P189, DOI 10.1212/WNL.0b013e3182407982
   Edwards JCW, 2004, NEW ENGL J MED, V350, P2572, DOI 10.1056/NEJMoa032534
   Evoli A, 2018, ANN NY ACAD SCI, V1412, P82, DOI 10.1111/nyas.13518
   Evoli A, 2016, NEUROLOGY, V86, P1070, DOI 10.1212/WNL.0000000000002466
   Gilhus NE, 2016, NEW ENGL J MED, V375, P2570, DOI 10.1056/NEJMra1602678
   Gilhus NE, 2018, J NEUROL, V265, P1251, DOI 10.1007/s00415-018-8751-9
   Gilhus NE, 2015, LANCET NEUROL, V14, P1023, DOI 10.1016/S1474-4422(15)00145-3
   Gotterer L, 2016, J NEUROL SCI, V369, P294, DOI 10.1016/j.jns.2016.08.057
   Hehir MK, 2017, NEUROLOGY, V89, P1069, DOI 10.1212/WNL.0000000000004341
   Hewett K, 2018, NEUROLOGY, V90, pE1425, DOI 10.1212/WNL.0000000000005323
   Howard JF, 2018, NEUROLOGY, V90
   Howard JF, 2017, LANCET NEUROL, V16, P976, DOI 10.1016/S1474-4422(17)30369-1
   KREMER JM, 1986, ARTHRITIS RHEUM, V29, P822, DOI 10.1002/art.1780290702
   Kupersmith MJ, 2003, ARCH NEUROL-CHICAGO, V60, P243, DOI 10.1001/archneur.60.2.243
   Kusner LL, 2019, MOL THER-METH CLIN D, V13, P484, DOI 10.1016/j.omtm.2019.04.009
   Lashley D, 2010, NEUROLOGY, V74, P1517, DOI 10.1212/WNL.0b013e3181dd43bf
   Lee M, 2018, ANN NY ACAD SCI, V1412, P129, DOI 10.1111/nyas.13538
   Lee MK, 2018, J CLIN NEUROSCI, V50, P194, DOI 10.1016/j.jocn.2018.01.024
   Lipka AF, 2017, NEUROMUSCULAR DISORD, V27, P259, DOI 10.1016/j.nmd.2016.11.009
   Lonze BE, 2018, ANN SURG, V268, P488, DOI 10.1097/SLA.0000000000002924
   Lorant T, 2018, AM J TRANSPLANT, V18, P2752, DOI 10.1111/ajt.14733
   Lorenzoni PJ, 2013, J NEUROL SCI, V331, P155, DOI 10.1016/j.jns.2013.05.017
   LUNDH H, 1985, EUR ARCH PSY CLIN N, V234, P374, DOI 10.1007/BF00386054
   Mantegazza R, 2011, NEUROPSYCH DIS TREAT, V7, P151, DOI 10.2147/NDT.S8915
   McKeage K, 2019, DRUGS, V79, P347, DOI 10.1007/s40265-019-01068-2
   Mee J, 2003, J NEURO-OPHTHALMOL, V23, P251, DOI 10.1097/00041327-200312000-00002
   Meriggioli MN, 2003, NEUROLOGY, V61, P1438, DOI 10.1212/01.WNL.0000094122.88929.0B
   Nicolle MW, 2006, NEUROLOGY, V67, P140, DOI 10.1212/01.wnl.0000223515.15691.26
   OOSTERHUIS HJGH, 1982, DOC OPHTHALMOL, V52, P363, DOI 10.1007/BF01675867
   OSSERMAN KE, 1971, MT SINAI J MED, V38, P497
   Palace J, 1998, NEUROLOGY, V50, P1778, DOI 10.1212/WNL.50.6.1778
   Pasnoor M, 2016, NEUROLOGY, V87, P57, DOI 10.1212/WNL.0000000000002795
   Pradas J, 1990, Neurologia, V5, P11
   Rahbek MA, 2017, MUSCLE NERVE, V56, P700, DOI 10.1002/mus.25552
   Cruz PMR, 2015, NEUROLOGY, V85, P1043, DOI 10.1212/WNL.0000000000001952
   Sanders DB, 2008, NEUROLOGY, V71, P400, DOI 10.1212/01.wnl.0000312374.95186.cc
   Sanders DB, 2008, ANN NY ACAD SCI, V1132, P249, DOI 10.1196/annals.1405.031
   Sanders DB, 2016, NEUROLOGY, V87, P419, DOI 10.1212/WNL.0000000000002790
   Sanders DB, 2010, AUTOIMMUNITY, V43, P428, DOI 10.3109/08916930903518107
   Schneider-Gold C, 2017, THER ADV NEUROL DISO, V10, P339, DOI 10.1177/1756285617721093
   SEYBOLD ME, 1981, ANN NY ACAD SCI, V377, P292, DOI 10.1111/j.1749-6632.1981.tb33739.x
   SOLLINGER HW, 1995, TRANSPLANTATION, V60, P225, DOI 10.1097/00007890-199508000-00003
   Stohl W, 2017, ARTHRITIS RHEUMATOL, V69, P1016, DOI 10.1002/art.40049
   Strijbos E, 2019, VACCINE, V37, P919, DOI 10.1016/j.vaccine.2019.01.007
   Sudulagunta Sreenivasa Rao, 2016, Ger Med Sci, V14, pDoc12
   Suh Joome, 2013, Yale Journal of Biology and Medicine, V86, P255
   Sussman Jon, 2015, Pract Neurol, V15, P199, DOI 10.1136/practneurol-2015-001126
   Tandan R, 2017, MUSCLE NERVE, V56, P185, DOI 10.1002/mus.25597
   TINDALL RSA, 1993, ANN NY ACAD SCI, V681, P539, DOI 10.1111/j.1749-6632.1993.tb22937.x
   Ulrichts P, 2018, J CLIN INVEST, V128, P4372, DOI 10.1172/JCI97911
   Wei L, 2004, ANN INTERN MED, V141, P764, DOI 10.7326/0003-4819-141-10-200411160-00007
   Westerberg E, 2017, MUSCLE NERVE, V56, P207, DOI 10.1002/mus.25493
   Wolfe GI, 2016, NEW ENGL J MED, V375, P511, DOI 10.1056/NEJMoa1602489
   Zach H, 2013, EUR J NEUROL, V20, P708, DOI 10.1111/ene.12057
NR 61
TC 8
Z9 10
U1 0
U2 5
PU PERGAMON-ELSEVIER SCIENCE LTD
PI OXFORD
PA THE BOULEVARD, LANGFORD LANE, KIDLINGTON, OXFORD OX5 1GB, ENGLAND
SN 0960-8966
EI 1873-2364
J9 NEUROMUSCULAR DISORD
JI Neuromusc. Disord.
PD FEB
PY 2020
VL 30
IS 2
BP 111
EP 119
DI 10.1016/j.nmd.2019.12.003
PG 9
WC Clinical Neurology; Neurosciences
WE Science Citation Index Expanded (SCI-EXPANDED)
SC Neurosciences & Neurology
GA LD1XA
UT WOS:000525823700002
PM 32007304
OA Green Published, hybrid
DA 2022-10-25
ER

PT J
AU Lv, J
   Ren, L
   Han, SS
   Zhang, J
   Zhao, X
   Zhang, YN
   Fang, H
   Zhang, LY
   Yang, HN
   Wang, SM
   Yang, JH
   Cui, XZ
   Zhang, QY
   Zhang, YK
   Gao, F
AF Lv, Jie
   Ren, Lu
   Han, Sensen
   Zhang, Jing
   Zhao, Xue
   Zhang, Yingna
   Fang, Hua
   Zhang, Linyuan
   Yang, Haonan
   Wang, Shumin
   Yang, Junhong
   Cui, Xinzheng
   Zhang, Qingyong
   Zhang, Yunke
   Gao, Feng
TI Peripheral blood hsa-circRNA5333-4: A novel biomarker for myasthenia
   gravis
SO CLINICAL IMMUNOLOGY
LA English
DT Article
DE Myasthenia gravis (MG); Circular RNA (CircRNA); Hsa-circRNA5333-4;
   Peripheral blood; Biomarker
AB In this study, the potential of specific Circular RNAs (circRNAs) as novel peripheral blood biomarkers for myasthenia gravis (MG) was explored. We analyzed circRNAs in the peripheral blood of three normal controls and three MG patients using RNA microarray. Candidate circRNAs were validated in three independent cohorts by Quantitative Real-time polymerase chain reaction (qPCR). Eleven differentially expressed circRNAs were initially identified and four were confirmed in the first independent cohort. Hsa_circ_0076490 and hsa_circ_5333-4 had the largest areas under the curve (AUCs) of the receiver operating characteristics (ROC) and were validated in the second cohort. In the third cohort, hsa-circRNA5333-4 had a larger AUC: 0.864 (95% confidence interval [CI] = 0.801-0.928, P < 0.001), a stronger correlation with the Quantitative Myasthenia Gravis Score (qMG): r = 0.505 (P < 0.001) and was correlated with gender and acetylcholine receptor antibody levels (P < 0.05). So hsa-circRNA5333-4 represents a novel biomarker for the diagnosis and monitoring of MG.
C1 [Lv, Jie; Han, Sensen; Zhang, Jing; Zhao, Xue; Zhang, Yingna; Fang, Hua; Zhang, Linyuan; Yang, Haonan; Wang, Shumin; Gao, Feng] Zhengzhou Univ, Dept Neuroimmunol, BGI Coll, Zhengzhou 450052, Peoples R China.
   [Lv, Jie; Han, Sensen; Zhang, Jing; Zhao, Xue; Zhang, Yingna; Fang, Hua; Zhang, Linyuan; Yang, Haonan; Wang, Shumin; Gao, Feng] Zhengzhou Univ, Henan Inst Med & Pharmaceut Sci, Acad Med Sci, Zhengzhou 450052, Peoples R China.
   [Ren, Lu] Zhengzhou Univ, Dept Neurol, Affiliated Hosp 2, Zhengzhou 450014, Peoples R China.
   [Ren, Lu] First Peoples Hosp Pingdingshan City, Dept Neurol, Pingdingshan, Peoples R China.
   [Yang, Junhong; Zhang, Yunke] Henan Univ TCM, Dept Encephalopathy, Affiliated Hosp 1, Zhengzhou 450008, Peoples R China.
   [Cui, Xinzheng; Zhang, Qingyong] Zhengzhou Univ, Henan Prov Peoples Hosp, Myasthenia Gravis Comprehens Diag & Treatment Ctr, Zhengzhou 450003, Peoples R China.
RP Gao, F (corresponding author), Zhengzhou Univ, Dept Neuroimmunol, BGI Coll, Zhengzhou 450052, Peoples R China.; Gao, F (corresponding author), Zhengzhou Univ, Henan Inst Med & Pharmaceut Sci, Acad Med Sci, Zhengzhou 450052, Peoples R China.
EM gaoyuanshan@126.com
FU National Natural Science Foundation of China [81471545]; Henan
   Provincial Natural Science Foundation [182300410294]; Key science and
   technology project of Henan province [202102310402, 172102310298]; Key
   Research Projects of Henan Higher Education Institutions
   [16A320010/17A320046/18A360001/19A320045]; Project of Basic Research
   Fund of Henan Institute of Medical and Pharmacological Sciences
   [2020BP0201, 2020BP0102, 2020BP0109]; Henan Engineering Technology
   Research Center for Accurate Diagnosis and Treatment of Neuroimmunity;
   Key Laboratory of Pharmacology for Liver Diseases of Henan Province
FX This study was supported by National Natural Science Foundation of China
   [grant No:81471545], Henan Provincial Natural Science Foundation Funded
   Project [grant No:182300410294], Key science and technology project of
   Henan province [grant No: 202102310402, No: 172102310298], Key Research
   Projects of Henan Higher Education Institutions [grant
   No:16A320010/17A320046/18A360001/19A320045] and Project of Basic
   Research Fund of Henan Institute of Medical and Pharmacological Sciences
   (2020BP0201, 2020BP0102, 2020BP0109). And we appreciate the support of
   platforms like Henan Engineering Technology Research Center for Accurate
   Diagnosis and Treatment of Neuroimmunity and Key Laboratory of
   Pharmacology for Liver Diseases of Henan Province.
CR Berrih-Aknin S, 2014, J AUTOIMMUN, V48-49, P143, DOI 10.1016/j.jaut.2014.01.003
   Carr AS, 2010, BMC NEUROL, V10, DOI 10.1186/1471-2377-10-46
   Chen SJ, 2017, CLIN CHIM ACTA, V466, P167, DOI 10.1016/j.cca.2017.01.025
   Conti-Fine BM, 2006, J CLIN INVEST, V116, P2843, DOI 10.1172/JCI29894
   Enuka Y, 2016, NUCLEIC ACIDS RES, V44, P1370, DOI 10.1093/nar/gkv1367
   Gilhus NE, 2015, LANCET NEUROL, V14, P1023, DOI 10.1016/S1474-4422(15)00145-3
   Gilhus NE, 2009, EXPERT REV NEUROTHER, V9, P351, DOI 10.1586/14737175.9.3.351
   Gorlach A, 2017, J MOL MED, V95, P1137, DOI 10.1007/s00109-017-1603-8
   Hansen TB, 2013, NATURE, V495, P384, DOI 10.1038/nature11993
   Jeck WR, 2014, NAT BIOTECHNOL, V32, P453, DOI 10.1038/nbt.2890
   Jeck WR, 2013, RNA, V19, P141, DOI 10.1261/rna.035667.112
   Keesey JC, 2002, MUSCLE NERVE, V26, P1, DOI 10.1002/mus.10095
   Ma Y, 2020, BIOMED PHARMACOTHER, V128, DOI 10.1016/j.biopha.2020.110251
   Mombaur B, 2015, SAMJ S AFR MED J, V105, P619, DOI [10.7196/SAMJnew.8328, 10.7196/SAMJNEW.8328]
   Mullins LL, 2008, MUSCLE NERVE, V38, P947, DOI 10.1002/mus.21016
   Punga T, 2014, ANN CLIN TRANSL NEUR, V1, P49, DOI 10.1002/acn3.24
   Qu SB, 2015, CANCER LETT, V365, P141, DOI 10.1016/j.canlet.2015.06.003
   Sabre L, 2020, FRONT IMMUNOL, V11, DOI 10.3389/fimmu.2020.00213
   Sabre L, 2017, BRAIN BEHAV, V7, DOI 10.1002/brb3.653
   Sanders DB, 2014, MUSCLE NERVE, V49, P483, DOI 10.1002/mus.23944
   Teng LF, 2017, ONCOTARGET, V8, P107125, DOI 10.18632/oncotarget.22349
   Tominaga K, 2010, EXP CELL RES, V316, P92, DOI 10.1016/j.yexcr.2009.09.015
   Trouth AJ, 2012, AUTOIMMUN DIS, V2012, DOI 10.1155/2012/874680
   Wang JF, 2020, CELL DEATH DIS, V11, DOI 10.1038/s41419-020-2230-9
   Zhang ZR, 2018, EBIOMEDICINE, V34, P267, DOI 10.1016/j.ebiom.2018.07.036
   Zhao ZZ, 2017, SCI REP-UK, V7, DOI 10.1038/srep39918
   Zhao ZZ, 2017, ACTA DIABETOL, V54, P237, DOI 10.1007/s00592-016-0943-0
NR 27
TC 0
Z9 0
U1 2
U2 7
PU ACADEMIC PRESS INC ELSEVIER SCIENCE
PI SAN DIEGO
PA 525 B ST, STE 1900, SAN DIEGO, CA 92101-4495 USA
SN 1521-6616
EI 1521-7035
J9 CLIN IMMUNOL
JI Clin. Immunol.
PD MAR
PY 2021
VL 224
AR 108676
DI 10.1016/j.clim.2021.108676
EA JAN 2021
PG 9
WC Immunology
WE Science Citation Index Expanded (SCI-EXPANDED)
SC Immunology
GA QJ5AQ
UT WOS:000619703800007
PM 33465495
DA 2022-10-25
ER

PT J
AU MITTAG, TW
   TORMAY, A
   MASSA, T
AF MITTAG, TW
   TORMAY, A
   MASSA, T
TI HETEROGENEITY OF ACETYLCHOLINE RECEPTORS IN DENERVATED MUSCLE -
   INTERACTIONS OF RECEPTORS WITH IMMUNOGLOBULIN FROM PATIENTS WITH
   MYASTHENIA-GRAVIS
SO MOLECULAR PHARMACOLOGY
LA English
DT Article
RP MITTAG, TW (corresponding author), CUNY,MT SINAI SCH MED,DEPT PHARMACOL,NEW YORK,NY 10029, USA.
CR AHARONOV A, 1975, LANCET, V2, P340
   ALMON RR, 1974, BIOCHEMISTRY-US, V13, P5522, DOI 10.1021/bi00724a011
   ALMON RR, 1975, BIOCHIM BIOPHYS ACTA, V393, P66, DOI 10.1016/0005-2795(75)90217-2
   ALMON RR, 1974, SCIENCE, V186, P55, DOI 10.1126/science.186.4158.55
   ALMON RR, 1976, BIOCHEMISTRY-US, V15, P3662, DOI 10.1021/bi00662a003
   APPEL SH, 1975, NEW ENGL J MED, V293, P760, DOI 10.1056/NEJM197510092931508
   BENDER AN, 1975, LANCET, V1, P607
   BROCKES JP, 1975, BIOCHEMISTRY-US, V14, P2100, DOI 10.1021/bi00681a009
   BROCKES JP, 1975, BIOCHEMISTRY-US, V14, P2092, DOI 10.1021/bi00681a008
   CAPRA JD, 1973, J EXP MED, V138, P410, DOI 10.1084/jem.138.2.410
   CHIU TH, 1973, BIOCHEM BIOPH RES CO, V51, P205, DOI 10.1016/0006-291X(73)90529-9
   DAVID GS, 1972, BIOCHEM BIOPH RES CO, V48, P464, DOI 10.1016/S0006-291X(72)80074-3
   FAMBROUGH DM, 1973, SCIENCE, V182, P293, DOI 10.1126/science.182.4109.293
   KNOTT G, 1975, MLAB ON LINE MODELIN
   LEE CY, 1972, J CHROMATOGR, V72, P71, DOI 10.1016/0021-9673(72)80009-8
   LINDSTROM J, 1977, CLIN IMMUNOL IMMUNOP, V7, P36, DOI 10.1016/0090-1229(77)90027-7
   LINDSTROM JM, 1976, ANN NY ACAD SCI, V274, P254, DOI 10.1111/j.1749-6632.1976.tb47691.x
   MITTAG T, 1976, NEW ENGL J MED, V294, P691, DOI 10.1056/NEJM197603252941303
   PATRICK J, 1973, P NATL ACAD SCI USA, V70, P3334, DOI 10.1073/pnas.70.12.3334
   SCHMIDT J, 1973, ANAL BIOCHEM, V52, P349, DOI 10.1016/0003-2697(73)90036-5
   1974, P NATIONAL COMPUTER, V43, P457
NR 21
TC 31
Z9 31
U1 0
U2 0
PU WILLIAMS & WILKINS
PI BALTIMORE
PA 351 WEST CAMDEN ST, BALTIMORE, MD 21201-2436
SN 0026-895X
J9 MOL PHARMACOL
JI Mol. Pharmacol.
PY 1978
VL 14
IS 1
BP 60
EP 68
PG 9
WC Pharmacology & Pharmacy
WE Science Citation Index Expanded (SCI-EXPANDED)
SC Pharmacology & Pharmacy
GA EK912
UT WOS:A1978EK91200006
PM 625290
DA 2022-10-25
ER

PT J
AU BALLANTYNE, JP
   HANSEN, S
AF BALLANTYNE, JP
   HANSEN, S
TI COMPUTER METHOD FOR ANALYSIS OF EVOKED MOTOR UNIT POTENTIALS .1. CONTROL
   SUBJECTS AND PATIENTS WITH MYASTHENIA-GRAVIS
SO JOURNAL OF NEUROLOGY NEUROSURGERY AND PSYCHIATRY
LA English
DT Article
C1 GLASGOW UNIV,DEPT NEUROL,GLASGOW,SCOTLAND.
   SO GEN HOSP,INST NEUROL SCI,DIV CLIN PHYS,GLASGOW,SCOTLAND.
CR BALLANTYNE JP, IN PRESS
   BICKERSTAFF ER, 1960, BRAIN, V83, P10, DOI 10.1093/brain/83.1.10
   BROOKE MH, 1969, NEUROLOGY, V19, P469, DOI 10.1212/WNL.19.5.469
   BROWNELL B, 1972, J NEUROL NEUROSUR PS, V35, P311, DOI 10.1136/jnnp.35.3.311
   BUCHTHAL F, 1957, ACTA PHYSIOL SCAND, V39, P83, DOI 10.1111/j.1748-1716.1957.tb01411.x
   BUCHTHAL F, 1955, ACTA PHYSIOL SCAND, V35, P174, DOI 10.1111/j.1748-1716.1955.tb01276.x
   BUCHTHAL F, 1973, NEW DEVELOPMENTS ELE, V1, P71
   COERS C, 1966, PROGRESSIVE MUSKELDY, P325
   EKSTEDT J, 1969, ELECTROEN CLIN NEURO, V27, P607, DOI 10.1016/0013-4694(69)90074-1
   EKSTEDT J, 1973, NEW DEVELOPMENTS ELE, V1, P89
   ENGEL WK, 1971, ANN NY ACAD SCI, V183, P72, DOI 10.1111/j.1749-6632.1971.tb30743.x
   ENGEL WK, 1973, NEW DEVELOPMENTS ELE, V1, P141
   HAKANSSON CH, 1956, ACTA PHYSIOL SCAND, V37, P14, DOI 10.1111/j.1748-1716.1956.tb01338.x
   HODES R, 1948, ARCH NEURO PSYCHIATR, V60, P340, DOI 10.1001/archneurpsyc.1948.02310040011002
   HUMPHREY JG, 1962, ARCH NEUROL-CHICAGO, V6, P339, DOI 10.1001/archneur.1962.00450230001001
   MACDERMOT V, 1960, BRAIN, V83, P24, DOI 10.1093/brain/83.1.24
   MCCOMAS AJ, 1971, J NEUROL NEUROSUR PS, V34, P121, DOI 10.1136/jnnp.34.2.121
   MCCOMAS AJ, 1971, LANCET, V1, P321
   MCCOMAS AJ, 1973, NEW DEVELOPMENTS ELE, V1, P55
   NEGRI S, 1973, CLIN STUDIES MYOLO 2, P381
   OOSTERHUIS H, 1973, J NEUROL NEUROSUR PS, V36, P244, DOI 10.1136/jnnp.36.2.244
   OOSTERHUIS HJ, 1972, ELECTROEN CLIN NEURO, V32, P697, DOI 10.1016/0013-4694(72)90105-8
   PINELLI P, 1953, NEUROLOGY, V3, P347, DOI 10.1212/WNL.3.5.347
   PRESWICK G, 1966, PROGRESSIVE MUSKELDY, P365
   ROSENFALCK P, 1969, ACTA PHYSIOLOGI S321, V75
   SIMPSON JA, 1974, HDB ELECTROENCEPHA B, V16, P10
   SIMPSON JA, 1969, BIOL BASIS MED, V3, P345
   SLOMIC AHMED, 1968, BRAIN RES, V10, P1
   STALBERG E, 1972, J NEUROL NEUROSUR PS, V35, P52, DOI 10.1136/jnnp.35.1.52
NR 29
TC 25
Z9 25
U1 0
U2 0
PU BRITISH MED JOURNAL PUBL GROUP
PI LONDON
PA BRITISH MED ASSOC HOUSE, TAVISTOCK SQUARE, LONDON, ENGLAND WC1H 9JR
SN 0022-3050
J9 J NEUROL NEUROSUR PS
JI J. Neurol. Neurosurg. Psychiatry
PY 1974
VL 37
IS 11
BP 1187
EP 1194
DI 10.1136/jnnp.37.11.1187
PG 8
WC Clinical Neurology; Psychiatry; Surgery
WE Science Citation Index Expanded (SCI-EXPANDED)
SC Neurosciences & Neurology; Psychiatry; Surgery
GA V3153
UT WOS:A1974V315300001
PM 4457614
OA Green Published, Bronze
DA 2022-10-25
ER

PT J
AU O'Riordan, JI
   Miller, DH
   Mottershead, JP
   Hirsch, NP
   Howard, RS
AF O'Riordan, JI
   Miller, DH
   Mottershead, JP
   Hirsch, NP
   Howard, RS
TI The management and outcome of patients with myasthenia gravis treated
   acutely in a neurological intensive care unit
SO EUROPEAN JOURNAL OF NEUROLOGY
LA English
DT Article
DE myasthenia gravis; intensive care
ID STEROID TREATMENT; PLASMA-EXCHANGE; MYOPATHY; THYMECTOMY; EXPERIENCE
AB The management and clinical course of patients with myasthenia gravis admitted to a neurological intensive therapy unit (ITU) over a 66 month period were reviewed. Twenty-seven patients were admitted in myasthenic crisis, eight of whom had multiple admissions. One patient had a cholinergic crisis and a further patient an acute myocardial infarction. A specific aetiological factor precipitating myasthenic crisis was identified in 19 instances: infection (8), reduction in medication (5), menstruation (4), and steroid administration (2). Thirteen patients with crisis had had a previous thymectomy, six with thymoma. Twenty-three out of 35 (66%) patients admitted in crisis required intubation; nine subsequently needed a tracheostomy. Twenty-nine patients received plasma exchange and seven intravenous immunoglobulin. Four patients in myasthenic crisis died in ITU [adult respiratory distress syndrome (1), disseminated intravascular coagulation and cytomegalovirus (CMV) pneumonitis (1), cardiac failure (1) and multiple organ failure (1)]. Appropriate management of myasthenia gravis requires the easy availability of specialised neuro-intensive care facilities. (C) 1998 Rapid Science Ltd.
C1 UCL Natl Hosp Neurol & Neurosurg, Dept Clin Neurol, London WC1N 3BG, England.
   UCL Natl Hosp Neurol & Neurosurg, Dept Anaesthesia, Batten Harris Unit, London WC1N 3BG, England.
RP O'Riordan, JI (corresponding author), Inst Neurol, Dept Clin Neurol, Queen Sq, London WC1N 3BG, England.
OI O'Riordan, Jonathan/0000-0001-6774-2488
CR ARSURA E, 1985, ARCH NEUROL-CHICAGO, V42, P1149, DOI 10.1001/archneur.1985.04060110031011
   Blalock A, 1939, ANN SURG, V110, P544, DOI 10.1097/00000658-193910000-00005
   BRUNNER NG, 1976, ANN NY ACAD SCI, V274, P577, DOI 10.1111/j.1749-6632.1976.tb47717.x
   CASTLEMAN B, 1949, MEDICINE, V28, P27, DOI 10.1097/00005792-194902000-00002
   COSI V, 1991, ACTA NEUROL SCAND, V84, P33, DOI 10.1111/j.1600-0404.1991.tb04899.x
   COSI V, 1991, ACTA NEUROL SCAND, V84, P81, DOI 10.1111/j.1600-0404.1991.tb04912.x
   DANON MJ, 1991, MUSCLE NERVE, V14, P1131, DOI 10.1002/mus.880141115
   ENGEL AG, 1984, ANN NEUROL, V16, P519, DOI 10.1002/ana.410160502
   FERGUSON IT, 1982, J NEUROL NEUROSUR PS, V45, P217, DOI 10.1136/jnnp.45.3.217
   HATTON PD, 1989, ANN THORAC SURG, V47, P838, DOI 10.1016/0003-4975(89)90015-5
   LACQUER L, 1901, NEUROL ZENTRALBLATT, V20, P594
   MACFARLANE IA, 1977, LANCET, V2, P615
   MANTEGAZZA R, 1988, J NEUROL, V235, P449, DOI 10.1007/BF00314245
   MILLER RG, 1986, NEUROLOGY, V36, P729, DOI 10.1212/WNL.36.5.729
   MULDER DG, 1989, ANN THORAC SURG, V48, P551, DOI 10.1016/S0003-4975(10)66861-0
   OOSTERHUIS HJGH, 1989, J NEUROL NEUROSUR PS, V52, P1121, DOI 10.1136/jnnp.52.10.1121
   ORIORDAN J, 1994, J NEUROL NEUROSUR PS, V57, P383, DOI 10.1136/jnnp.57.3.383
   OSSERMAN KE, 1971, MT SINAI J MED, V38, P497
   PANEGYRES PK, 1993, J NEUROL NEUROSUR PS, V56, P702, DOI 10.1136/jnnp.56.6.702
   PATON WDM, 1967, J PHYSIOL-LONDON, V191, P59, DOI 10.1113/jphysiol.1967.sp008237
   PINCHING AJ, 1976, LANCET, V2, P1373
   SELLMAN MS, 1985, SOUTHERN MED J, V78, P1208, DOI 10.1097/00007611-198510000-00017
   SHUMACHER R, 1913, MITT GRENZGEB MED CH, V25, P746
   SIMPSON JA, 1987, Q J MED, V64, P693
   THORLACIUS S, 1985, ACTA NEUROL SCAND, V72, P464
   TINDALL RSA, 1987, NEW ENGL J MED, V316, P719, DOI 10.1056/NEJM198703193161205
   Walker MB, 1934, LANCET, V1, P1200
NR 27
TC 39
Z9 41
U1 0
U2 2
PU WILEY-BLACKWELL
PI MALDEN
PA COMMERCE PLACE, 350 MAIN ST, MALDEN 02148, MA USA
SN 1351-5101
J9 EUR J NEUROL
JI Eur. J. Neurol.
PD MAR
PY 1998
VL 5
IS 2
BP 137
EP 142
DI 10.1046/j.1468-1331.1998.520137.x
PG 6
WC Clinical Neurology; Neurosciences
WE Science Citation Index Expanded (SCI-EXPANDED)
SC Neurosciences & Neurology
GA ZB344
UT WOS:000072462200003
PM 10210824
DA 2022-10-25
ER

PT J
AU Giraud, C
   Korach, JM
   Andreu, G
   Lacaze, C
   Vaicle, M
   Schooneman, F
   Guillevin, L
AF Giraud, C
   Korach, JM
   Andreu, G
   Lacaze, C
   Vaicle, M
   Schooneman, F
   Guillevin, L
TI Transfusion and therapeutic applications of apheresis techniques
SO TRANSFUSION CLINIQUE ET BIOLOGIQUE
LA French
DT Article
ID PLASMA-EXCHANGE; INTRAVENOUS IMMUNOGLOBULIN; MYASTHENIA-GRAVIS;
   DENDRITIC CELLS; TRIAL
C1 Etab Francais Sang, Ctr Atlantique, President SFH, Tours, France.
   CHU Poitiers, Serv Oncol Hematol & Therapie Cellulaire, Poitiers, France.
   Etab Francais Sang, Ctr Atlantique, Secretaire Adjointe SFH, Tours, France.
   Hop Avicenne, Serv Med Interne, President Honneur SFH, Paris, France.
RP Andreu, G (corresponding author), Etab Francais Sang, Ctr Atlantique, President SFH, Site Tours, Tours, France.
EM georges.andreu@efs.sante.fr
CR ANDREU G, 1994, TRANSFUS SCI, V15, P443, DOI 10.1016/0955-3886(94)90178-3
   ANDREU G, 1996, REGLES COMPATIBILITE
   Boissy P, 2000, HEMATOLOGIE, V6, P6
   BONNET D, 1999, HEMATOLOGIE, V5, P431
   BUZYN A, 1997, HEMATOLOGIE, V3, P518
   Chabannon C, 1998, M S-MED SCI, V14, P183, DOI 10.4267/10608/1006
   CHABANNON C, 1997, HEMATOLOGIE, V1, P13
   Clark W F, 1991, J Clin Apher, V6, P40, DOI 10.1002/jca.2920060109
   DHEDIN N, 1996, HEMATOLOGIE, V2, P427
   DREYFUS B, 1992, GREFFE MOELLE ALLOGE
   FILLET AM, 2000, HEMATOLOGIE, V6, P46
   Gajdos P, 1997, ANN NEUROL, V41, P789, DOI 10.1002/ana.410410615
   Gajdos P, 1998, ANN NY ACAD SCI, V841, P720, DOI 10.1111/j.1749-6632.1998.tb11008.x
   Gluckman JC, 2000, TRANSFUS CLIN BIOL, V7, P236, DOI 10.1016/S1246-7820(00)80004-X
   Guillevin L, 1997, ANN MED INTERNE, V148, P198
   HETVE P, 1999, MED SCI, V15, P983
   Korach JM, 1998, INTENS CARE MED, V24, P452, DOI 10.1007/s001340050595
   *LAB AMG, 2001, AMG TENT IMP DEJ RAP
   *LAB AV CHUG, 1998, AV ESS THER CELL ONC
   LADEB S, 2001, HEMATOLOGIE, P401
   LANSDORP P, 1996, HEMATOLOGIE, V2, P217
   LEVY V, 2000, HEMATOLOGIE, V6, P219
   Norol F, 1999, HEMATOLOGIE, V5, P133
   RIPOCHE J, 1997, HEMATOLIGIE, V3, P510
   ROBINET E, 2000, HEMATOLOGIE, V6, P66
   ROSENZWAJG M, 1998, HEMATOLOGIE, V4, P293
   Tavian M, 2000, TRANSFUS CLIN BIOL, V7, P238, DOI 10.1016/S1246-7820(00)80005-1
   Terme M, 2001, PATHOL BIOL, V49, P475, DOI 10.1016/S0369-8114(01)00170-5
   VIE H, 1998, HEMATOLOGIE, V4, P125
   Wallace DJ, 1998, J CLIN APHERESIS, V13, P163, DOI 10.1002/(SICI)1098-1101(1998)13:4<163::AID-JCA4>3.0.CO;2-1
   WINSLOW RM, 1998, HEMATOLOGIE, V4, P267
   2001, AVENTIS GRANOCYTE MO
   1996, CLUB REFLEXION HEMAT
NR 33
TC 3
Z9 3
U1 0
U2 0
PU ELSEVIER FRANCE-EDITIONS SCIENTIFIQUES MEDICALES ELSEVIER
PI ISSY-LES-MOULINEAUX
PA 65 RUE CAMILLE DESMOULINS, CS50083, 92442 ISSY-LES-MOULINEAUX, FRANCE
SN 1246-7820
J9 TRANSFUS CLIN BIOL
JI Transfu. Clin. Biol.
PD JUL
PY 2002
VL 9
IS 3
BP 186
EP 228
DI 10.1016/S1246-7820(02)00245-8
PG 43
WC Hematology; Immunology
WE Science Citation Index Expanded (SCI-EXPANDED)
SC Hematology; Immunology
GA 598CZ
UT WOS:000178258800006
PM 12357704
DA 2022-10-25
ER

PT J
AU ZHANG, Y
   FRUTIGER, S
   HUGHES, GJ
   SAVOY, MC
   BARKAS, T
AF ZHANG, Y
   FRUTIGER, S
   HUGHES, GJ
   SAVOY, MC
   BARKAS, T
TI IDENTIFICATION OF T-CELL EPITOPES OF AUTOANTIGENS USING RECOMBINANT
   PROTEINS - STUDIES ON EXPERIMENTAL AUTOIMMUNE MYASTHENIA-GRAVIS
SO IMMUNOLOGY
LA English
DT Article
C1 UNIV GENEVA,DEPT MED BIOCHEM,CH-1211 GENEVA 4,SWITZERLAND.
   CANTONAL UNIV HOSP,NEUROL SERV,LAUSANNE,SWITZERLAND.
CR ABRAMSKY O, 1975, ARCH NEUROL-CHICAGO, V32, P684, DOI 10.1001/archneur.1975.00490520054008
   BARKAS T, 1986, FEBS LETT, V196, P237, DOI 10.1016/0014-5793(86)80254-X
   BARKAS T, 1988, J BIOL CHEM, V263, P5916
   BERZOFSKY JA, 1986, YEAR IMMUNOLOGY 1985, P1
   CONTITRONCONI BM, 1979, NEUROLOGY, V29, P496, DOI 10.1212/WNL.29.4.496
   DZANDU JK, 1988, ANAL BIOCHEM, V174, P157, DOI 10.1016/0003-2697(88)90531-3
   GARNIER J, 1978, J MOL BIOL, V120, P97, DOI 10.1016/0022-2836(78)90297-8
   HOHLFELD R, 1986, NEUROLOGY, V36, P618, DOI 10.1212/WNL.36.5.618
   HOHLFELD R, 1987, P NATL ACAD SCI USA, V84, P5379, DOI 10.1073/pnas.84.15.5379
   HOHLFELD R, 1984, NATURE, V310, P244, DOI 10.1038/310244a0
   KONIGSBERG WH, 1983, METHOD ENZYMOL, V91, P254
   LENNON VA, 1975, J EXP MED, V141, P1365, DOI 10.1084/jem.141.6.1365
   MELMS A, 1989, J CLIN INVEST, V83, P785, DOI 10.1172/JCI113958
   MORGUTTI M, 1979, NEUROLOGY, V29, P734, DOI 10.1212/WNL.29.5.734
   RICHMAN DP, 1976, NEW ENGL J MED, V294, P694, DOI 10.1056/NEJM197603252941304
   RICHMAN DP, 1979, NEUROLOGY, V29, P291, DOI 10.1212/WNL.29.3.291
   ROTHBARD JB, 1988, EMBO J, V7, P93, DOI 10.1002/j.1460-2075.1988.tb02787.x
   TZARTOS SJ, 1988, P NATL ACAD SCI USA, V85, P2899, DOI 10.1073/pnas.85.9.2899
   VINCENT A, 1980, PHYSIOL REV, V60, P756, DOI 10.1152/physrev.1980.60.3.756
   ZHANG YP, 1988, EUR J IMMUNOL, V18, P551, DOI 10.1002/eji.1830180410
NR 20
TC 10
Z9 10
U1 0
U2 0
PU BLACKWELL SCIENCE LTD
PI OXFORD
PA OSNEY MEAD, OXFORD, OXON, ENGLAND OX2 0EL
SN 0019-2805
J9 IMMUNOLOGY
JI Immunology
PD DEC
PY 1990
VL 71
IS 4
BP 538
EP 543
PG 6
WC Immunology
WE Science Citation Index Expanded (SCI-EXPANDED)
SC Immunology
GA EM918
UT WOS:A1990EM91800013
PM 1703986
DA 2022-10-25
ER

PT J
AU LENNON, VA
   GRIESMANN, GE
AF LENNON, VA
   GRIESMANN, GE
TI EVIDENCE AGAINST ACETYLCHOLINE-RECEPTOR HAVING A MAIN IMMUNOGENIC REGION
   AS TARGET FOR AUTOANTIBODIES IN MYASTHENIA-GRAVIS
SO NEUROLOGY
LA English
DT Article
C1 MAYO CLIN & MAYO FDN, DEPT NEUROL, ROCHESTER, MN 55905 USA.
RP LENNON, VA (corresponding author), MAYO CLIN & MAYO FDN, DEPT IMMUNOL, NEUROIMMUNOL LAB, RM 828, GUGGENHEIM BLDG, ROCHESTER, MN 55905 USA.
FU NINDS NIH HHS [NS 15057] Funding Source: Medline; NATIONAL INSTITUTE OF
   NEUROLOGICAL DISORDERS AND STROKE [R01NS015057] Funding Source: NIH
   RePORTER
CR ALMON RR, 1975, BIOCHIM BIOPHYS ACTA, V393, P66, DOI 10.1016/0005-2795(75)90217-2
   BARKAS T, 1988, J BIOL CHEM, V263, P5916
   BENJAMIN DC, 1984, ANNU REV IMMUNOL, V2, P67, DOI 10.1146/annurev.iy.02.040184.000435
   BESINGER UA, 1983, NEUROLOGY, V33, P1316, DOI 10.1212/WNL.33.10.1316
   CONTITRONCONI B, 1981, BIOCHEMISTRY-US, V20, P2181, DOI 10.1021/bi00511a017
   GARLEPP MJH, 1981, MUSCLE NERVE, V4, P282, DOI 10.1002/mus.880040404
   HARCOURT GC, 1988, J CLIN INVEST, V82, P1295, DOI 10.1172/JCI113729
   HOHLFELD R, 1988, J CLIN INVEST, V81, P657, DOI 10.1172/JCI113369
   HOWARD FM, 1987, ANN NY ACAD SCI, V505, P526
   KAO PN, 1984, J BIOL CHEM, V259, P1662
   KUBALEK E, 1987, J CELL BIOL, V105, P9, DOI 10.1083/jcb.105.1.9
   LENNON VA, 1980, J BIOL CHEM, V255, P4395
   LENNON VA, 1985, P NATL ACAD SCI USA, V82, P8805, DOI 10.1073/pnas.82.24.8805
   LENNON VA, 1980, NATURE, V285, P238, DOI 10.1038/285238a0
   LENNON VA, 1976, ANN NY ACAD SCI, V274, P283, DOI 10.1111/j.1749-6632.1976.tb47693.x
   LENNON VA, 1981, ANN NY ACAD SCI, V377, P77, DOI 10.1111/j.1749-6632.1981.tb33725.x
   LENNON VA, 1987, ANN NY ACAD SCI, V505, P439
   LENNON VA, IN PRESS PROGR IMMUN, V7
   Lennon VA, 1985, CLIN LABORATORY MOL, P29
   LENTZ TL, 1988, INT REV NEUROBIOL, V29, P117, DOI 10.1016/S0074-7742(08)60085-9
   LINDSTROM J, 1978, MUSCLE NERVE, V1, P140, DOI 10.1002/mus.880010206
   LINDSTROM J, 1984, NATURE, V311, P573, DOI 10.1038/311573a0
   LINDSTROM JM, 1976, ANN NY ACAD SCI, V274, P254, DOI 10.1111/j.1749-6632.1976.tb47691.x
   MARENGO TS, 1979, LANCET, V1, P442
   MCADAMS MW, 1980, ANN NEUROL, V8, P61, DOI 10.1002/ana.410080109
   MCCORMICK DJ, 1987, J IMMUNOL, V139, P2615
   MOMOI MY, 1986, J NEUROCHEM, V46, P76, DOI 10.1111/j.1471-4159.1986.tb12927.x
   MOMOI MY, 1982, J BIOL CHEM, V257, P2757
   NODA M, 1983, NATURE, V305, P818, DOI 10.1038/305818a0
   PATRICK J, 1973, P NATL ACAD SCI USA, V70, P3334, DOI 10.1073/pnas.70.12.3334
   POLJAK RJ, 1973, P NATL ACAD SCI USA, V70, P3305, DOI 10.1073/pnas.70.12.3305
   POPOT JL, 1984, PHYSIOL REV, V64, P1162, DOI 10.1152/physrev.1984.64.4.1162
   SCHALKE BCG, 1985, J IMMUNOL, V134, P3643
   TAKAI T, 1985, NATURE, V315, P761, DOI 10.1038/315761a0
   TAKAMORI M, 1988, J NEUROL SCI, V85, P121, DOI 10.1016/0022-510X(88)90150-5
   TZARTOS SJ, 1982, P NATL ACAD SCI-BIOL, V79, P188, DOI 10.1073/pnas.79.1.188
   TZARTOS SJ, 1981, J BIOL CHEM, V256, P8635
   TZARTOS SJ, 1980, P NATL ACAD SCI-BIOL, V77, P755, DOI 10.1073/pnas.77.2.755
   TZARTOS SJ, 1988, P NATL ACAD SCI USA, V85, P2899, DOI 10.1073/pnas.85.9.2899
   VANDLEN RL, 1979, BIOCHEMISTRY-US, V18, P1845, DOI 10.1021/bi00577a001
   Vincent A, 1979, Adv Cytopharmacol, V3, P269
   VINCENT A, 1987, ANN NY ACAD SCI, V505, P106, DOI DOI 10.1111/J.1749-6632.1987.TB51286.X.PUBMED:2446546
   WEINBERG CB, 1979, P NATL ACAD SCI USA, V76, P504, DOI 10.1073/pnas.76.1.504
   XU Q, 1988, Neurology, V38, P135
NR 44
TC 56
Z9 58
U1 0
U2 2
PU LIPPINCOTT WILLIAMS & WILKINS
PI PHILADELPHIA
PA TWO COMMERCE SQ, 2001 MARKET ST, PHILADELPHIA, PA 19103 USA
SN 0028-3878
EI 1526-632X
J9 NEUROLOGY
JI Neurology
PD AUG
PY 1989
VL 39
IS 8
BP 1069
EP 1076
DI 10.1212/WNL.39.8.1069
PG 8
WC Clinical Neurology
WE Science Citation Index Expanded (SCI-EXPANDED)
SC Neurosciences & Neurology
GA AK258
UT WOS:A1989AK25800014
PM 2474772
DA 2022-10-25
ER

PT J
AU CONTITRONCONI, BM
   MORGUTTI, M
   SGHIRLANZONI, A
   CLEMENTI, F
AF CONTITRONCONI, BM
   MORGUTTI, M
   SGHIRLANZONI, A
   CLEMENTI, F
TI CELLULAR IMMUNE-RESPONSE AGAINST ACETYLCHOLINE-RECEPTOR IN
   MYASTHENIA-GRAVIS .1. RELEVANCE TO CLINICAL COURSE AND PATHOGENESIS
SO NEUROLOGY
LA English
DT Article
C1 UNIV MILAN,CNR,CTR CYTOPHARMACOL,I-20129 MILAN,ITALY.
   IST NEUROL C BESTA,MILANO,ITALY.
RP CONTITRONCONI, BM (corresponding author), UNIV MILAN,DEPT PHARMACOL,I-20129 MILAN,ITALY.
CR ABDOU NI, 1974, NEW ENGL J MED, V291, P1271, DOI 10.1056/NEJM197412122912403
   ABRAMSKY O, 1975, ARCH NEUROL-CHICAGO, V32, P684, DOI 10.1001/archneur.1975.00490520054008
   ABRAMSKY O, 1975, CLIN EXP IMMUNOL, V19, P11
   AHARONOV A, 1975, LANCET, V2, P340
   ALMON RR, 1976, ANN NY ACAD SCI, V274, P235, DOI 10.1111/j.1749-6632.1976.tb47689.x
   APPEL SH, 1975, NEW ENGL J MED, V293, P760, DOI 10.1056/NEJM197510092931508
   BERTI F, 1974, BRIT J PHARMACOLOGY, V52, P468
   Boyum A, 1968, SCAND J CLIN LAB S97, V21, P7
   CASTLEMAN B, 1966, ANN NY ACAD SCI, V135, P496, DOI 10.1111/j.1749-6632.1966.tb45497.x
   CLEMENTI F, 1976, J NEUROPATH EXP NEUR, V35, P665, DOI 10.1097/00005072-197611000-00005
   CONTITRONCONI BM, 1978, J NEUROL, V217, P281, DOI 10.1007/BF00312989
   CONTITRONCONI BM, 1977, J NEUROPATH EXP NEUR, V36, P157, DOI 10.1097/00005072-197701000-00013
   DIAMANDOPOULOS AA, 1978, LANCET, V1, P101
   DRACHMAN DB, 1978, N ENGL MED, V298, P36
   ELDEFRAWI ME, 1977, RECEPTORS RECOGNITIO, V4, P199
   FENICHEL GM, 1963, ARCH NEUROL-CHICAGO, V9, P237, DOI 10.1001/archneur.1963.00460090043004
   FRITZE D, 1974, LANCET, V1, P240
   FUCHS S, 1976, NATURE, V263, P329, DOI 10.1038/263329a0
   GRANATO DA, 1976, P NATL ACAD SCI USA, V73, P2872, DOI 10.1073/pnas.73.8.2872
   GREEN DPL, 1975, PROC R SOC SER B-BIO, V189, P57, DOI 10.1098/rspb.1975.0041
   HARTZMAN RJ, 1971, TRANSPLANTATION, V11, P268, DOI 10.1097/00007890-197103000-00005
   HEILBRONN E, 1974, J NEUROCHEM, V22, P315, DOI 10.1111/j.1471-4159.1974.tb11597.x
   KALDEN JR, 1976, ANN NY ACAD SCI, V274, P421, DOI 10.1111/j.1749-6632.1976.tb47703.x
   LENNON VA, 1975, J EXP MED, V141, P1365, DOI 10.1084/jem.141.6.1365
   LENNON VA, 1976, ANN NY ACAD SCI, V274, P283, DOI 10.1111/j.1749-6632.1976.tb47693.x
   LINDSTROM JM, 1976, ANN NY ACAD SCI, V274, P254, DOI 10.1111/j.1749-6632.1976.tb47691.x
   LINDSTROM JM, 1976, J EXP MED, V144, P726, DOI 10.1084/jem.144.3.726
   LINDSTROM JM, 1976, NEUROLOGY, V26, P1054, DOI 10.1212/WNL.26.11.1054
   LISAK RP, 1976, ANN NY ACAD SCI, V274, P402, DOI 10.1111/j.1749-6632.1976.tb47701.x
   Osserman K, 1958, MYASTHENIA GRAVIS
   OSSERMAN KE, 1966, ANN NY ACAD SCI, V135, P312, DOI 10.1111/j.1749-6632.1966.tb45479.x
   PATRICK J, 1973, SCIENCE, V180, P871, DOI 10.1126/science.180.4088.871
   PINCHING AJ, 1976, LANCET, V2, P1373
   PRUSSEL DS, 1953, J PATH BACT, V65, P279
   RICHMAN DP, 1976, NEW ENGL J MED, V294, P694, DOI 10.1056/NEJM197603252941304
   SIMPSON JA, 1976, ANN NY ACAD SCI, V274, P382, DOI 10.1111/j.1749-6632.1976.tb47699.x
   Simpson JA, 1960, SCOT MED J, V5, P419, DOI [DOI 10.1177/003693306000501001, 10.1177/003693306000501001]
   SUGIYAMA H, 1973, FEBS LETT, V35, P124, DOI 10.1016/0014-5793(73)80592-7
   TARRABHAZDAI R, 1975, NATURE, V256, P128, DOI 10.1038/256128a0
   TARRABHAZDI R, 1975, J EXP MED, V142, P785, DOI 10.1084/jem.142.3.785
   TOYKA KV, 1977, NEW ENGL J MED, V296, P125, DOI 10.1056/NEJM197701202960301
   VINCENT A, 1978, LANCET, V1, P305
   WIESENDANGER MARIO, 1963, ACTA NEUROPATHOL, V2, P246
NR 43
TC 59
Z9 59
U1 0
U2 0
PU LIPPINCOTT-RAVEN PUBL
PI PHILADELPHIA
PA 227 EAST WASHINGTON SQ, PHILADELPHIA, PA 19106
SN 0028-3878
J9 NEUROLOGY
JI Neurology
PY 1979
VL 29
IS 4
BP 496
EP 501
DI 10.1212/WNL.29.4.496
PG 6
WC Clinical Neurology
WE Science Citation Index Expanded (SCI-EXPANDED)
SC Neurosciences & Neurology
GA GQ744
UT WOS:A1979GQ74400008
PM 571548
DA 2022-10-25
ER

PT J
AU Luo, JJ
   Dun, NJ
AF Luo, Jin Jun
   Dun, Nae J.
TI Case report of a healthy, elderly man with long-term high titers for
   anti-acetylcholine receptor antibody without myasthenia gravis
SO NEURAL REGENERATION RESEARCH
LA English
DT Article
DE myasthenia gravis; anti-acetylcholine receptor antibody; false-positive
   antibody; autoimmune disorder
ID MAIN IMMUNOGENIC REGION; ACETYLCHOLINE-RECEPTOR; SKELETAL-MUSCLE;
   DISEASE; THYMOMA; MICE
AB Anti-acetylcholine receptor antibodies (AAR) are considered pathognomonic and pathogenetic for myasthenia gravis (MG). AAR detection confirms clinical diagnosis of MG. However, AAR is rarely detected in patients without MG. The underlying pathophysiological mechanisms in a normal subject without MG have not been adequately addressed in previous studies. The present study reports on a case study of a healthy, elderly man with high AAR titers for 14 years. Pathophysiological mechanisms could be due to AAR heterogeneity in specificity, affinity, and multiform, and to muscle variability in response to AAR.
C1 [Luo, Jin Jun] Temple Univ, Sch Med, Dept Neurol, Philadelphia, PA 19140 USA.
   [Luo, Jin Jun; Dun, Nae J.] Temple Univ, Sch Med, Dept Pharmacol, Philadelphia, PA 19140 USA.
RP Luo, JJ (corresponding author), Temple Univ, Sch Med, Dept Neurol, 3401 N Broad St,C525, Philadelphia, PA 19140 USA.
EM jluo@temple.edu
OI Luo, Jin/0000-0001-9883-0763
CR ABBOTT RJ, 1986, LANCET, V1, P906, DOI 10.1016/S0140-6736(86)91005-6
   Apiwattanakul M, 2010, MUSCLE NERVE, V41, P702, DOI 10.1002/mus.21653
   ASHIZAWA T, 1986, LANCET, V1, P1272
   Balasa B, 1997, J EXP MED, V186, P385, DOI 10.1084/jem.186.3.385
   BARTOCCIONI E, 1980, J NEUROL, V224, P9, DOI 10.1007/BF00313202
   Benatar M, 2006, NEUROMUSCULAR DISORD, V16, P459, DOI 10.1016/j.nmd.2006.05.006
   BERMAN PW, 1984, J IMMUNOL, V132, P711
   Evoli A, 2003, BRAIN, V126, P2304, DOI 10.1093/brain/awg223
   Fraenkel PG, 2002, J IMMUNOTHER, V25, P373, DOI 10.1097/00002371-200207000-00009
   Gardnerova M, 1997, NEUROLOGY, V48, P50, DOI 10.1212/WNL.48.1.50
   Guyon T, 1998, J CLIN INVEST, V102, P249, DOI 10.1172/JCI1248
   HOWARD FM, 1987, ANN NY ACAD SCI, V505, P526
   Koenen M, 2005, EMBO REP, V6, P570, DOI 10.1038/sj.embor.7400429
   Konishi T, 2007, J NEUROL SCI, V263, P89, DOI 10.1016/j.jns.2007.06.006
   Kumar RNK, 2004, NEUROLOGY, V63, P935, DOI 10.1212/01.WNL.0000137021.90567.37
   LENNON VA, 1991, J IMMUNOL, V146, P2245
   LENNON VA, 1989, NEUROLOGY, V39, P1069, DOI 10.1212/WNL.39.8.1069
   LIEBERMAN JA, 1984, LANCET, V1, P1066
   Luo J, 2010, J MOL NEUROSCI, V40, P217, DOI 10.1007/s12031-009-9271-y
   MERIGGIOLI MN, 2004, NEUROMUSCULAR JUNCTI, P59
   MITTAG T, 1981, ANN NY ACAD SCI, V377, P342, DOI 10.1111/j.1749-6632.1981.tb33743.x
   OHTA M, 1991, CLIN CHIM ACTA, V201, P201, DOI 10.1016/0009-8981(91)90371-I
   PIRSKANEN R, 1981, ANN NY ACAD SCI, V377, P606, DOI 10.1111/j.1749-6632.1981.tb33761.x
   Skeie GO, 2006, EUR J NEUROL, V13, P691, DOI 10.1111/j.1468-1331.2006.01476.x
   SOMNIER FE, 1993, J NEUROL NEUROSUR PS, V56, P496, DOI 10.1136/jnnp.56.5.496
   SOMNIER FE, 1994, ACTA NEUROL SCAND, V90, P56
   TANAKA M, 1983, J NEUROIMMUNOL, V4, P17, DOI 10.1016/0165-5728(83)90060-7
   Vincent Angela, 1996, P1, DOI 10.1016/B978-044482383-0/50003-0
   Yamamoto AM, 2001, ARCH NEUROL-CHICAGO, V58, P885, DOI 10.1001/archneur.58.6.885
   Zaja F, 1997, ACTA NEUROL SCAND, V96, P256
NR 30
TC 1
Z9 1
U1 0
U2 1
PU MEDKNOW PUBLICATIONS & MEDIA PVT LTD
PI MUMBAI
PA B-9, KANARA BUSINESS CENTRE, OFF LINK RD, GHAKTOPAR-E, MUMBAI, 400075,
   INDIA
SN 1673-5374
EI 1876-7958
J9 NEURAL REGEN RES
JI Neural Regen. Res.
PD DEC
PY 2010
VL 5
IS 23
BP 1832
EP 1835
DI 10.3969/j.issn.1673-5374.2010.23.012
PG 4
WC Cell Biology; Neurosciences
WE Science Citation Index Expanded (SCI-EXPANDED)
SC Cell Biology; Neurosciences & Neurology
GA 718FQ
UT WOS:000287106900012
DA 2022-10-25
ER

PT J
AU Shi, FD
   Flodstrom, M
   Kim, SH
   Pakala, S
   Cleary, M
   Ljunggren, HG
   Sarvetnick, N
AF Shi, FD
   Flodstrom, M
   Kim, SH
   Pakala, S
   Cleary, M
   Ljunggren, HG
   Sarvetnick, N
TI Control of the autoimmune response by type 2 nitric oxide synthase
SO JOURNAL OF IMMUNOLOGY
LA English
DT Article
ID MYASTHENIA-GRAVIS; T-CELLS; MICE LACKING; INDUCTION; ALPHA;
   ENCEPHALOMYELITIS; EXPRESSION; DISEASE; REGION; TISSUE
AB Immune defense against pathogens often requires NO, synthesized by type 2 NO synthase (NOS2). To discern whether this axis could participate in an autoimmune response, we immunized NOS2-deficient mice with the autoantigen acetylcholine receptor, inducing muscle weakness characteristic of myasthenia gravis, a T cell-dependent Ab-mediated autoimmune disease. We found that the acetylcholine receptor-immunized NOS2-deficient mice developed an exacerbated form of myasthenia gravis, and demonstrated that NOS2 expression limits autoreactive T cell determinant spreading and diversification of the autoantibody repertoire, a process driven by macrophages. Thus, NOS2/NO is important for silencing autoreactive T cells and may restrict bystander autoimmune reactions following the innate immune response.
C1 Scripps Res Inst, Dept Immunol, La Jolla, CA 92037 USA.
   Karolinska Inst, Ctr Microbiol & Tumor Biol, Stockholm, Sweden.
RP Sarvetnick, N (corresponding author), Scripps Res Inst, Dept Immunol, IMM-23,10550 N Torrey Pines Rd, La Jolla, CA 92037 USA.
EM noras@scripps.edu
OI Flodstrom Tullberg, Malin/0000-0003-2685-2052
CR Barnden MJ, 1998, IMMUNOL CELL BIOL, V76, P34, DOI 10.1046/j.1440-1711.1998.00709.x
   Bogdan CT, 2000, IMMUNOL REV, V173, P17, DOI 10.1034/j.1600-065X.2000.917307.x
   Cannon GW, 1996, ARTHRITIS RHEUM-US, V39, P1677, DOI 10.1002/art.1780391010
   CECILE K, 1998, IMMUNITY, V8, P601
   Chen WJ, 1998, J EXP MED, V188, P1849, DOI 10.1084/jem.188.10.1849
   CHRISTADOSS P, 1989, CRIT REV IMMUNOL, V9, P247
   DEIBLER GE, 1972, PREP BIOCHEM, V2, P139, DOI 10.1080/00327487208061467
   Di Rosa F, 1998, IMMUNOL REV, V164, P17
   DOUGLAS TF, 1997, NATURE, V388, P323
   DRACHMAN DB, 1994, NEW ENGL J MED, V330, P1797, DOI 10.1056/NEJM199406233302507
   Eizirik DL, 1997, DIABETES METAB REV, V13, P293, DOI 10.1002/(SICI)1099-0895(199712)13:4<293::AID-DMR195>3.3.CO;2-W
   Fenyk-Melody JE, 1998, J IMMUNOL, V160, P2940
   Huang FP, 1998, EUR J IMMUNOL, V28, P4062, DOI 10.1002/(SICI)1521-4141(199812)28:12<4062::AID-IMMU4062>3.0.CO;2-K
   Kolb H, 1998, IMMUNOL TODAY, V19, P556, DOI 10.1016/S0167-5699(98)01366-8
   LENNON VA, 1985, P NATL ACAD SCI USA, V82, P8805, DOI 10.1073/pnas.82.24.8805
   Li HL, 1998, INT IMMUNOL, V10, P1359, DOI 10.1093/intimm/10.9.1359
   LINDSTROM J, 1981, METHOD ENZYMOL, V7, P432
   MACMICKING JD, 1995, CELL, V81, P641, DOI 10.1016/0092-8674(95)90085-3
   Mills CD, 2000, J IMMUNOL, V164, P6166, DOI 10.4049/jimmunol.164.12.6166
   Niedbala W, 1999, EUR J IMMUNOL, V29, P2498, DOI 10.1002/(SICI)1521-4141(199908)29:08<2498::AID-IMMU2498>3.0.CO;2-M
   O'Brien NC, 1999, J IMMUNOL, V163, P6841
   PRABHAKAR BS, 1990, J CLIN INVEST, V86, P1301, DOI 10.1172/JCI114838
   Robertson JM, 2000, J IMMUNOL, V164, P4706, DOI 10.4049/jimmunol.164.9.4706
   Rosenberg JS, 1996, J IMMUNOL, V157, P3192
   Saito T, 1998, CURR OPIN IMMUNOL, V10, P313, DOI 10.1016/S0952-7915(98)80170-2
   SHENOY M, 1993, CLIN IMMUNOL IMMUNOP, V66, P230, DOI 10.1006/clin.1993.1030
   Shi FD, 2000, NAT IMMUNOL, V1, P245, DOI 10.1038/79792
   Shi FD, 2000, J IMMUNOL, V165, P3099, DOI 10.4049/jimmunol.165.6.3099
   SHI FD, 2001, INFLAMMATORY EVENTS, P293
   Spuler S, 1996, AM J PATHOL, V148, P1359
   Tarrant TK, 1999, J EXP MED, V189, P219, DOI 10.1084/jem.189.2.219
   TOKOI T, 1987, EUR J IMMUNOL, V17, P1697
   Wang HB, 2001, J IMMUNOL, V166, P6430, DOI 10.4049/jimmunol.166.10.6430
NR 33
TC 28
Z9 30
U1 0
U2 1
PU AMER ASSOC IMMUNOLOGISTS
PI BETHESDA
PA 9650 ROCKVILLE PIKE, BETHESDA, MD 20814 USA
SN 0022-1767
EI 1550-6606
J9 J IMMUNOL
JI J. Immunol.
PD SEP 1
PY 2001
VL 167
IS 5
BP 3000
EP 3006
DI 10.4049/jimmunol.167.5.3000
PG 7
WC Immunology
WE Science Citation Index Expanded (SCI-EXPANDED)
SC Immunology
GA 496JE
UT WOS:000172391800073
PM 11509651
OA Bronze
DA 2022-10-25
ER

PT J
AU Du, AL
   Huang, SQ
   Zhao, XN
   Zhang, Y
   Zhu, LX
   Ding, J
   Xu, CF
AF Du, Ailian
   Huang, Shiqian
   Zhao, Xiaonan
   Zhang, Yun
   Zhu, Lixun
   Ding, Ji
   Xu, Congfeng
TI Endoplasmic reticulum stress contributes to acetylcholine receptor
   degradation by promoting endocytosis in skeletal muscle cells
SO JOURNAL OF NEUROIMMUNOLOGY
LA English
DT Article
DE Endoplasmic reticulum stress; Acetylcholine receptor; Endocytosis;
   Protein degradation; Skeletal muscle cells; Myasthenia gravis
ID UNFOLDED-PROTEIN-RESPONSE; MYASTHENIA-GRAVIS; MECHANISMS; PATHWAYS;
   IMPACT
AB After binding by acetylcholine released from a motor neuron, a nicotinic acetylcholine receptor at the neuromuscular junction produces a localized end-plate potential, which leads to muscle contraction. Improper turnover and renewal of acetylcholine receptors contributes to the pathogenesis of myasthenia gravis. In the present study, we demonstrate that endoplasmic reticulum (ER) stress contributes to acetylcholine receptor degradation in C2C12 myocytes. We further show that ER stress promotes acetylcholine receptor endocytosis and lysosomal degradation, which was dampened by blocking endocytosis or treating with lysosome inhibitor. Knockdown of ER stress proteins inhibited acetylcholine receptor endocytosis and degradation, while rescue assay restored its endocytosis and degradation, confirming the effects of ER stress on promoting endocytosis-mediated degradation of junction acetylcholine receptors. Thus, our studies identify ER stress as a factor promoting acetylcholine receptor degradation through accelerating endocytosis in muscle cells. Blocking ER stress and/or endocytosis might provide a novel therapeutic approach for myasthenia gravis. (C) 2015 Elsevier B.V. All rights reserved.
C1 [Du, Ailian; Zhang, Yun; Zhu, Lixun; Ding, Ji] Shanghai Jiao Tong Univ, Tongren Hosp, Dept Neurol, Sch Med, 1111 Xianxia Rd, Shanghai 200336, Peoples R China.
   [Du, Ailian] Zhejiang Univ, Affiliated Hosp 2, Dept Neurol, Sch Med, Hangzhou 310009, Zhejiang, Peoples R China.
   [Huang, Shiqian; Zhao, Xiaonan; Xu, Congfeng] Shanghai Jiao Tong Univ, Shanghai Inst Immunol, Inst Med Sci, Sch Med, 227 South Chongqing Rd, Shanghai 200025, Peoples R China.
   [Xu, Congfeng] Chinese Acad Sci, Shanghai Inst Biol Sci, Inst Hlth Sci, Key Lab Stem Cell Biol, Shanghai 200031, Peoples R China.
   [Xu, Congfeng] SJTUSM, Shanghai 200031, Peoples R China.
RP Du, AL (corresponding author), Shanghai Jiao Tong Univ, Tongren Hosp, Dept Neurol, Sch Med, 1111 Xianxia Rd, Shanghai 200336, Peoples R China.; Xu, CF (corresponding author), Shanghai Jiao Tong Univ, Shanghai Inst Immunol, Inst Med Sci, Sch Med, 227 South Chongqing Rd, Shanghai 200025, Peoples R China.
EM lotusdudu@yahoo.com; cxu@shsmu.edu.cn
RI Xu, Congfeng/E-4806-2013
OI Xu, Congfeng/0000-0002-8009-4865
FU National Natural Science Foundation of China [1200967, 81190133,
   31570905]; Natural Science Foundation of Shanghai Municipality
   [12ZR1415900]; Shanghai Municipal Health and Family Planning Commission
   [201540050, 2012187]; Shanghai Municipal Education Commission [14YZ036]
FX This work was supported by National Natural Science Foundation of China
   81200967 (to A.D.), 81190133, 31570905 (to C.X.), Natural Science
   Foundation of Shanghai Municipality 12ZR1415900 (to C.X.), Shanghai
   Municipal Health and Family Planning Commission 201540050 (to A.D.),
   2012187 (to C.X.), Shanghai Municipal Education Commission 14YZ036 (to
   C.X.).
CR Aguilar RC, 2005, P NATL ACAD SCI USA, V102, P2679, DOI 10.1073/pnas.0500213102
   Baggi F, 2012, ARCH IMMUNOL THER EX, V60, P19, DOI 10.1007/s00005-011-0158-6
   Berrih-Aknin S, 2014, J AUTOIMMUN, V52, P90, DOI 10.1016/j.jaut.2013.12.011
   Bettigole SE, 2015, ANNU REV IMMUNOL, V33, P107, DOI 10.1146/annurev-immunol-032414-112116
   Cai W, 2013, J IMMUNOL, V191, P6093, DOI 10.4049/jimmunol.1301912
   Cavalcante P, 2011, MUSCLE NERVE, V44, P467, DOI 10.1002/mus.22103
   Chaudhari N, 2014, FRONT CELL NEUROSCI, V8, DOI 10.3389/fncel.2014.00213
   Doherty GJ, 2009, ANNU REV BIOCHEM, V78, P857, DOI 10.1146/annurev.biochem.78.081307.110540
   DRACHMAN DB, 1994, NEW ENGL J MED, V330, P1797, DOI 10.1056/NEJM199406233302507
   Gertel-Lapter S, 2013, AUTOIMMUN REV, V12, P894, DOI 10.1016/j.autrev.2013.03.009
   Grant BD, 2009, NAT REV MOL CELL BIO, V10, P597, DOI 10.1038/nrm2755
   Hasnain SZ, 2012, IMMUNOL CELL BIOL, V90, P260, DOI 10.1038/icb.2011.112
   Hetz C, 2012, NAT REV MOL CELL BIO, V13, P89, DOI 10.1038/nrm3270
   Hoch W, 2001, NAT MED, V7, P365, DOI 10.1038/85520
   Iwasa K, 2014, J NEUROIMMUNOL, V273, P72, DOI 10.1016/j.jneuroim.2014.05.006
   Janssens S, 2014, NAT IMMUNOL, V15, P910, DOI 10.1038/ni.2991
   Kaminski HJ, 2004, EXP NEUROL, V189, P333, DOI 10.1016/j.expneurol.2004.06.005
   Kumari S, 2008, J CELL BIOL, V181, P1179, DOI 10.1083/jcb.200709086
   KUNCL RW, 1993, J PHARMACOL EXP THER, V267, P582
   KUNCL RW, 1993, ANN NY ACAD SCI, V681, P298, DOI 10.1111/j.1749-6632.1993.tb22900.x
   Lee CW, 2014, PLOS ONE, V9, DOI 10.1371/journal.pone.0090187
   Lindstrom JM, 2000, MUSCLE NERVE, V23, P453, DOI 10.1002/(SICI)1097-4598(200004)23:4<453::AID-MUS3>3.0.CO;2-O
   Luan Q, 2015, AUTOPHAGY, V11, P975, DOI 10.1080/15548627.2015.1049800
   McMahon HT, 2011, NAT REV MOL CELL BIO, V12, P517, DOI 10.1038/nrm3151
   Meriggioli MN, 2009, LANCET NEUROL, V8, P475, DOI 10.1016/S1474-4422(09)70063-8
   Osorio F, 2014, NAT IMMUNOL, V15, P248, DOI 10.1038/ni.2808
   Platta HW, 2011, CURR OPIN CELL BIOL, V23, P393, DOI 10.1016/j.ceb.2011.03.008
   Rezvani K, 2010, J MOL NEUROSCI, V40, P177, DOI 10.1007/s12031-009-9272-x
   Sine SM, 2012, PHYSIOL REV, V92, P1189, DOI 10.1152/physrev.00015.2011
   Sorkin A, 2009, NAT REV MOL CELL BIO, V10, P609, DOI 10.1038/nrm2748
   Spillane J, 2012, BMJ-BRIT MED J, V345, DOI 10.1136/bmj.e8497
   Takamori M, 2012, ANN NY ACAD SCI, V1274, P14, DOI 10.1111/j.1749-6632.2012.06784.x
   Tuzun E, 2013, AUTOIMMUN REV, V12, P904, DOI 10.1016/j.autrev.2013.03.003
   Unwin N, 2013, Q REV BIOPHYS, V46, P283, DOI 10.1017/S0033583513000061
   Vincent A, 2001, LANCET, V357, P2122, DOI 10.1016/S0140-6736(00)05186-2
   Wang M, 2014, NAT REV CANCER, V14, P581, DOI 10.1038/nrc3800
   Wang SY, 2012, J CELL BIOL, V197, P857, DOI 10.1083/jcb.201110131
   Wang YZ, 2013, INFLAMMATION, V36, P121, DOI 10.1007/s10753-012-9526-6
   Wang Z, 2012, SCAND J IMMUNOL, V76, P54, DOI 10.1111/j.1365-3083.2012.02703.x
   Xu CF, 2009, FASEB J, V23, P3273, DOI 10.1096/fj.08-123414
NR 40
TC 7
Z9 9
U1 1
U2 20
PU ELSEVIER SCIENCE BV
PI AMSTERDAM
PA PO BOX 211, 1000 AE AMSTERDAM, NETHERLANDS
SN 0165-5728
EI 1872-8421
J9 J NEUROIMMUNOL
JI J. Neuroimmunol.
PD JAN 15
PY 2016
VL 290
BP 109
EP 114
DI 10.1016/j.jneuroim.2015.11.024
PG 6
WC Immunology; Neurosciences
WE Science Citation Index Expanded (SCI-EXPANDED)
SC Immunology; Neurosciences & Neurology
GA DC1CS
UT WOS:000368955000019
PM 26711579
DA 2022-10-25
ER

PT J
AU Comacchio, GM
   Marulli, G
   Mammana, M
   Natale, G
   Schiavon, M
   Rea, F
AF Comacchio, Giovanni M.
   Marulli, Giuseppe
   Mammana, Marco
   Natale, Giuseppe
   Schiavon, Marco
   Rea, Federico
TI Surgical Decision Making Thymoma and Myasthenia Gravis
SO THORACIC SURGERY CLINICS
LA English
DT Article
DE Thymus; Mediastinum; Myasthenia gravis; Thymoma; Surgery
ID ASSISTED THORACOSCOPIC THYMECTOMY; VINCI ROBOTIC SYSTEM; MINIMALLY
   INVASIVE RESECTION; EARLY-STAGE THYMOMA; EXTENDED THYMECTOMY;
   PULMONARY-FUNCTION; PHRENIC-NERVE; FOLLOW-UP; OUTCOMES; EXPERIENCE
AB About 15% of patients with myasthenia gravis are affected by thymoma. Precise tumor staging is necessary to plan the appropriate operation. In early stages, complete surgical resection is the mainstay of treatment. Minimally invasive approaches can be safely performed by highly trained surgeons, and may be preferred in myasthenic patients because they can ensure optimal results from the oncological, neurologic, and surgical point of views, avoiding the complications of open approach. For advanced stage thymoma in myasthenic patients, a careful, multidisciplinary planning of the therapeutic approach must be undertaken, particularly for extended resections involving the lung and great vessels.
C1 [Comacchio, Giovanni M.; Mammana, Marco; Natale, Giuseppe; Schiavon, Marco; Rea, Federico] Univ Hosp, Dept Cardiol Thorac & Vasc Sci, Thorac Surg Unit, Padua, Italy.
   [Marulli, Giuseppe] Univ Hosp, Dept Emergency & Organ Transplantat, Thorac Surg Unit, Bari, Italy.
   [Comacchio, Giovanni M.; Mammana, Marco; Natale, Giuseppe; Schiavon, Marco] Via Giustiniani 2, I-35100 Padua, Italy.
RP Rea, F (corresponding author), Via Giustiniani 2, I-35100 Padua, Italy.
EM federico.rea@unipd.it
RI Comacchio, Giovanni/GNW-2852-2022
CR Agasthian Thirugnanam, 2010, Asian Cardiovasc Thorac Ann, V18, P234, DOI 10.1177/0218492310369017
   Augustin F, 2008, ANN THORAC SURG, V85, pS768, DOI 10.1016/j.athoracsur.2007.11.079
   Balduyck B, 2011, EUR J CARDIO-THORAC, V39, P543, DOI 10.1016/j.ejcts.2010.08.009
   Beydoun Said R, 2014, J Med Case Rep, V8, P340, DOI 10.1186/1752-1947-8-340
   Cakar F, 2007, EUR J CARDIO-THORAC, V31, P501, DOI 10.1016/j.ejcts.2006.12.016
   Cheng YJ, 2005, CHEST, V128, P3010, DOI 10.1378/chest.128.4.3010
   Cheng YJ, 2007, SURG TODAY, V37, P192, DOI 10.1007/s00595-006-3383-6
   Chetta A, 2006, EUR SURG RES, V38, P489, DOI 10.1159/000096008
   Choi KH, 2014, NEUROL INDIA, V62, P164, DOI 10.4103/0028-3886.132361
   Davenport E, 2008, ANN THORAC SURG, V86, P673, DOI 10.1016/j.athoracsur.2008.03.055
   de Perrot M, 2003, EUR J CARDIO-THORAC, V24, P677, DOI 10.1016/j.ejcts.2003.08.002
   Detterbeck FC, 2004, ANN THORAC SURG, V77, P1860, DOI 10.1016/j.athoracsur.2003.10.001
   Detterbeck FC, 2013, CHINESE MED J-PEKING, V126, P2186, DOI 10.3760/cma.j.issn.0366-6999.20130177
   Evoli A, 2016, EXPERT REV CLIN IMMU, V12, P157, DOI 10.1586/1744666X.2016.1110487
   Fabre D, 2011, EUR J CARDIO-THORAC, V39, pE133, DOI 10.1016/j.ejcts.2010.12.064
   Filosso PL, 2015, LUNG CANCER, V88, P338, DOI 10.1016/j.lungcan.2015.03.007
   Fleck Tatjana, 2009, Interact Cardiovasc Thorac Surg, V9, P784, DOI 10.1510/icvts.2009.202531
   Freeman RK, 2011, ANN THORAC SURG, V92, P1018, DOI 10.1016/j.athoracsur.2011.04.054
   Friedant AJ, 2016, J THORAC ONCOL, V11, P30, DOI 10.1016/j.jtho.2015.08.004
   Gaissert H, 2016, THORAC CARDIOV SURG, V64, P621, DOI 10.1055/s-0036-1595816
   Goldstein SD, 2010, ANN THORAC SURG, V89, P1080, DOI 10.1016/j.athoracsur.2010.01.038
   Hamad AM, 2008, EUR J CARDIO-THORAC, V34, P1255, DOI 10.1016/j.ejcts.2008.09.004
   Hamdi S, 2014, EUR J CARDIO-THORAC, V45, pE151, DOI 10.1093/ejcts/ezu025
   Huang P, 2014, THORAC CANCER, V5, P325, DOI 10.1111/1759-7714.12097
   Ismail M, 2013, WORLD J SURG, V37, P2740, DOI 10.1007/s00268-013-2250-z
   Ito S, 2012, J ANESTH, V26, P953, DOI 10.1007/s00540-012-1432-4
   Jurado J, 2012, ANN THORAC SURG, V94, P974, DOI 10.1016/j.athoracsur.2012.04.097
   Kalso E, 2001, ACTA ANAESTH SCAND, V45, P935, DOI 10.1034/j.1399-6576.2001.450803.x
   Keijzers M, 2015, EUR J CARDIO-THORAC, V48, P40, DOI 10.1093/ejcts/ezu352
   Keijzers M, 2014, SURG ENDOSC, V28, P1202, DOI 10.1007/s00464-013-3309-5
   Kimura T, 2013, EUR J CARDIO-THORAC, V44, pE214, DOI 10.1093/ejcts/ezt305
   Kondo K, 2005, ANN THORAC SURG, V79, P219, DOI 10.1016/j.athoracsur.2004.06.090
   Krucylak P E, 1999, Semin Thorac Cardiovasc Surg, V11, P47
   Kumar A, 2017, NEUROL INDIA, V65, P58, DOI 10.4103/0028-3886.198211
   Leuzzi G, 2014, EUR J CARDIO-THORAC, V45, pE76, DOI 10.1093/ejcts/ezt641
   Liu TJ, 2014, ANN SURG ONCOL, V21, P322, DOI 10.1245/s10434-013-3228-7
   Liu ZY, 2015, INTERACT CARDIOV TH, V21, P610, DOI 10.1093/icvts/ivv176
   Lucchi M, 2009, EUR J CARDIO-THORAC, V35, P812, DOI 10.1016/j.ejcts.2009.01.014
   MAGGI G, 1986, CANCER-AM CANCER SOC, V58, P765, DOI 10.1002/1097-0142(19860801)58:3<765::AID-CNCR2820580326>3.0.CO;2-S
   Maggi G, 1989, Eur J Cardiothorac Surg, V3, P504, DOI 10.1016/1010-7940(89)90109-7
   Margaritora S, 2010, ANN THORAC SURG, V89, P245, DOI 10.1016/j.athoracsur.2009.08.074
   Marom EM, 2013, J THORAC IMAG, V28, P69, DOI 10.1097/RTI.0b013e31828609a0
   Marulli G, 2016, ANN CARDIOTHORAC SUR, V5, P18, DOI 10.3978/j.issn.2225-319X.2015.08.13
   Marulli G, 2013, J THORAC CARDIOV SUR, V145, P730, DOI 10.1016/j.jtcvs.2012.12.031
   Marulli G, 2012, J THORAC CARDIOV SUR, V144, P1125, DOI 10.1016/j.jtcvs.2012.07.082
   Marulli Giuseppe, 2011, Eur J Cardiothorac Surg, V39, pe1, DOI 10.1016/j.ejcts.2010.11.026
   Marx A, 2004, WHO CLASSIFICATION T, P152
   McInnis MC, 2016, AM J ROENTGENOL, V206, pW1, DOI 10.2214/AJR.15.15303
   Melfi F, 2012, EUR J CARDIO-THORAC, V41, P847, DOI 10.1093/ejcts/ezr112
   Mineo TC, 2000, ANN THORAC SURG, V69, P1537, DOI 10.1016/S0003-4975(00)01237-6
   Mussi A, 2012, EUR J CARDIO-THORAC, V41, pE43, DOI 10.1093/ejcts/ezr322
   Odaka M, 2010, EUR J CARDIO-THORAC, V37, P824, DOI 10.1016/j.ejcts.2009.10.003
   Okumura M, 1999, J THORAC CARDIOV SUR, V117, P605, DOI 10.1016/S0022-5223(99)70343-0
   Otsuka H, 2012, J MED INVESTIG, V59, P225, DOI 10.2152/jmi.59.225
   Ottlakan A, 2017, CONTRAST MEDIA MOL I, DOI 10.1155/2017/9307292
   Pennathur A, 2011, J THORAC CARDIOV SUR, V141, P694, DOI 10.1016/j.jtcvs.2010.09.003
   Priola AM, 2014, CLIN RADIOL, V69, pE230, DOI 10.1016/j.crad.2014.01.005
   Rea F, 2006, ANN THORAC SURG, V81, P455, DOI 10.1016/j.athoracsur.2005.08.030
   REA F, 1993, J THORAC CARDIOV SUR, V106, P543
   Roviaro G, 2000, CHEST, V117, P1179, DOI 10.1378/chest.117.4.1179
   Ruckert JC, 2000, ANN THORAC SURG, V70, P1656, DOI 10.1016/S0003-4975(00)01972-X
   Ruckert JC, 2008, ANN NY ACAD SCI, V1132, P329, DOI 10.1196/annals.1405.013
   Ruckert JC, 2011, J THORAC CARDIOV SUR, V141, P673, DOI 10.1016/j.jtcvs.2010.11.042
   Sakamaki Y, 2014, J THORAC CARDIOV SUR, V148, P1230, DOI 10.1016/j.jtcvs.2014.01.029
   Salati M, 2010, J THORAC CARDIOV SUR, V139, pE77, DOI 10.1016/j.jtcvs.2008.06.051
   Schneiter D, 2013, EUR J CARDIO-THORAC, V43, P288, DOI 10.1093/ejcts/ezs247
   Seong YW, 2014, EUR J CARDIO-THORAC, V45, pE68, DOI 10.1093/ejcts/ezt557
   Shrager JB, 2006, ANN THORAC SURG, V82, P1863, DOI 10.1016/j.athoracsur.2006.05.110
   Skeie GO, 2010, EUR J NEUROL, V17, P893, DOI 10.1111/j.1468-1331.2010.03019.x
   Sungur Z, 2016, CURR OPIN ANESTHESIO, V29, P14, DOI 10.1097/ACO.0000000000000272
   Takeo S, 2011, ANN THORAC SURG, V92, P2000, DOI 10.1016/j.athoracsur.2011.07.054
   TEOH R, 1989, ACTA NEUROL SCAND, V80, P221, DOI 10.1111/j.1600-0404.1989.tb03866.x
   Toker A, 2011, J THORAC ONCOL, V6, pS1739, DOI 10.1097/JTO.0b013e31821ea553
   Tomulescu V, 2006, ANN THORAC SURG, V82, P1003, DOI 10.1016/j.athoracsur.2006.04.092
   Vachlas Konstantinos, 2012, Asian Cardiovasc Thorac Ann, V20, P48, DOI 10.1177/0218492311433189
   Weksler B, 2012, SURG ENDOSC, V26, P261, DOI 10.1007/s00464-011-1879-7
   Wu YM, 2015, J CANCER RES THER, V11, pC115, DOI 10.4103/0973-1482.163863
   Yano M, 2010, ANN THORAC SURG, V89, P1612, DOI 10.1016/j.athoracsur.2010.01.057
   Ye B, 2014, J THORAC CARDIOV SUR, V147, P1599, DOI 10.1016/j.jtcvs.2013.10.053
   Ye B, 2014, SURG ENDOSC, V28, P122, DOI 10.1007/s00464-013-3137-7
   Yi J, 2014, INT J MED ROBOT COMP, V10, P294, DOI 10.1002/rcs.1577
   Zielinski M, 2004, EUR J CARDIO-THORAC, V26, P407, DOI 10.1016/j.ejcts.2004.01.037
   Zielinski M, 2011, THORAC SURG CLIN, V21, P47, DOI 10.1016/j.thorsurg.2010.08.009
NR 84
TC 10
Z9 13
U1 1
U2 9
PU W B SAUNDERS CO-ELSEVIER INC
PI PHILADELPHIA
PA 1600 JOHN F KENNEDY BOULEVARD, STE 1800, PHILADELPHIA, PA 19103-2899 USA
SN 1547-4127
J9 THORAC SURG CLIN
JI Thorac. Surg. Clin.
PD MAY
PY 2019
VL 29
IS 2
BP 203
EP +
DI 10.1016/j.thorsurg.2018.12.007
PG 12
WC Respiratory System; Surgery
WE Science Citation Index Expanded (SCI-EXPANDED)
SC Respiratory System; Surgery
GA HW3UF
UT WOS:000466617500011
PM 30928002
DA 2022-10-25
ER

PT J
AU Piastra, M
   Conti, G
   Caresta, E
   Tempera, A
   Chiaretti, A
   Polidori, G
   Antonelli, M
AF Piastra, M
   Conti, G
   Caresta, E
   Tempera, A
   Chiaretti, A
   Polidori, G
   Antonelli, M
TI Noninvasive ventilation options in pediatric myasthenia gravis
SO PEDIATRIC ANESTHESIA
LA English
DT Article
DE myasthenia gravis; child; ventilation; noninvasive
ID PRESSURE SUPPORT VENTILATION; ACUTE RESPIRATORY-FAILURE; MECHANICAL
   VENTILATION; CRISIS; INTUBATION; HELMET; BIPAP
AB A 10-month-old female infant with congenital myasthenic syndrome suffering from acute respiratory failure was supported using facemask positive pressure ventilation until definitive diagnosis and specific treatment was achieved. A 12-year-old girl suffering from seronegative myasthenia gravis was treated by helmet-delivered noninvasive ventilation during recurrent myasthenic episodes. Noninvasive support was really beneficial in the myasthenic crisis with respiratory muscle weakness, whereas a shift to tracheal intubation was necessary when pulmonary infection and multiple atelectasis occurred. The new helmet interface for noninvasive positive pressure ventilation can represent a valuable means of respiratory support in the early phase of respiratory failure in older children.
C1 Catholic Univ, Policlin Gemelli, Sch Med, Pediat Intens Care Unit, I-00168 Rome, Italy.
   Catholic Univ, Sch Med, Dept Anesthesiol & Intens Care, I-00168 Rome, Italy.
RP Piastra, M (corresponding author), Catholic Univ, Policlin Gemelli, Sch Med, Pediat Intens Care Unit, Lgo Gemelli 8, I-00168 Rome, Italy.
EM marco.piastra@fastwebnet.it
RI Antonelli, Massimo/K-9915-2016; Antonelli, Massimo/F-9848-2010; Conti,
   Giorgio/AAB-9546-2022
OI Antonelli, Massimo/0000-0003-3007-1670; Conti,
   Giorgio/0000-0002-8566-9365
CR Antonelli M, 2002, CRIT CARE MED, V30, P602, DOI 10.1097/00003246-200203000-00019
   Bach JR, 2000, CHEST, V117, P1100, DOI 10.1378/chest.117.4.1100
   Berrouschot J, 1997, CRIT CARE MED, V25, P1228, DOI 10.1097/00003246-199707000-00027
   Chisakuta A, 1998, PEDIATR NEUROL, V19, P225, DOI 10.1016/S0887-8994(98)00034-4
   COHEN MS, 1981, ANN NY ACAD SCI, V377, P670, DOI 10.1111/j.1749-6632.1981.tb33765.x
   Evoli A, 2003, BRAIN, V126, P2304, DOI 10.1093/brain/awg223
   GRACEY DR, 1983, MAYO CLIN PROC, V58, P597
   Piastra M, 2004, INTENS CARE MED, V30, P472, DOI 10.1007/s00134-003-2103-6
   Rabinstein A, 2002, NEUROLOGY, V59, P1647, DOI 10.1212/01.WNL.0000033797.79530.16
   Rabinstein AA, 2003, MUSCLE NERVE, V27, P252, DOI 10.1002/mus.10329
   RIEDER P, 1995, INTENS CARE MED, V21, P663, DOI 10.1007/BF01711545
   ROWLAND LP, 1956, NEUROLOGY, V6, P307, DOI 10.1212/WNL.6.5.307
   Simonds AK, 1998, THORAX, V53, P949, DOI 10.1136/thx.53.11.949
   Thomas CE, 1997, NEUROLOGY, V48, P1253, DOI 10.1212/WNL.48.5.1253
   Varelas PN, 2002, CRIT CARE MED, V30, P2663, DOI 10.1097/00003246-200212000-00009
NR 15
TC 15
Z9 16
U1 0
U2 1
PU BLACKWELL PUBLISHING
PI OXFORD
PA 9600 GARSINGTON RD, OXFORD OX4 2DQ, OXON, ENGLAND
SN 1155-5645
J9 PEDIATR ANESTH
JI Pediatr. Anesth.
PD AUG
PY 2005
VL 15
IS 8
BP 699
EP 702
DI 10.1111/j.1460-9592.2005.01617.x
PG 4
WC Anesthesiology; Pediatrics
WE Science Citation Index Expanded (SCI-EXPANDED)
SC Anesthesiology; Pediatrics
GA 946LC
UT WOS:000230572700013
PM 16029407
DA 2022-10-25
ER

PT J
AU Hirunagi, T
   Tsujikawa, K
   Hasegawa, Y
   Mano, K
   Katsuno, M
AF Hirunagi, Tomoki
   Tsujikawa, Koyo
   Hasegawa, Yasuhiro
   Mano, Kazuo
   Katsuno, Masahisa
TI Elderly-onset familial myasthenia gravis in two siblings
SO NEUROMUSCULAR DISORDERS
LA English
DT Article
DE Familial myasthenia gravis; Elderly-onset; Human leukocyte antigen;
   Familial clustering
ID ASSOCIATION
AB Myasthenia gravis (MG) occasionally occurs in a family, but elderly-onset (>= 65 years) familial MG has been rarely reported. We here report the case of two siblings with elderly-onset MG (mean onset age: 72.5 years) and present the human leukocyte antigen (HLA) profiles (HLA-A, -B, -DR) of their family. Both patients developed generalized MG with elevated serum acetylcholine receptor antibody titers at their seventies. Of six siblings, the two patients and one unaffected sibling shared the same HLA haplotypes. Our study indicates that elderly-onset MG can occur in a family and that familial occurrence of MG may be related to certain HLA alleles. (C) 2016 Elsevier B.V. All rights reserved.
C1 [Hirunagi, Tomoki; Mano, Kazuo] Nagoya Daiichi Red Cross Hosp, Dept Neurol, Nagoya, Aichi, Japan.
   [Tsujikawa, Koyo; Katsuno, Masahisa] Nagoya Univ, Grad Sch Med, Dept Neurol, Nagoya, Aichi 4648601, Japan.
   [Hasegawa, Yasuhiro] Nagoya Daini Red Cross Hosp, Dept Neurol, Nagoya, Aichi, Japan.
RP Hirunagi, T (corresponding author), Nagoya Daiichi Red Cross Hosp, Dept Neurol, Nakamura Ku, 3-35 Michishitacho, Nagoya, Aichi 4538511, Japan.
EM t-hirunagi@nagoya-lst.jrc.or.jp
OI Tsujikawa, Koyo/0000-0002-9316-2476
CR BERGOFFEN J, 1994, NEUROLOGY, V44, P551, DOI 10.1212/WNL.44.3_Part_1.551
   Fekih-Mrissa N, 2013, CLIN NEUROL NEUROSUR, V115, P32, DOI 10.1016/j.clineuro.2012.04.001
   Feng HY, 2012, NEUROL SCI, V33, P771, DOI 10.1007/s10072-011-0818-7
   Lisak RP, 2015, JAMA NEUROL, V72, P386, DOI 10.1001/jamaneurol.2014.4493
   Maniaol AH, 2012, PLOS ONE, V7, DOI 10.1371/journal.pone.0036603
   Marrie RA, 2000, CAN J NEUROL SCI, V27, P307, DOI 10.1017/S0317167100001050
   Murai H, 2011, J NEUROL SCI, V305, P97, DOI 10.1016/j.jns.2011.03.004
   NAMBA T, 1971, ARCH NEUROL-CHICAGO, V25, P49, DOI 10.1001/archneur.1971.00490010059009
   Renton AE, 2015, JAMA NEUROL, V72, P396, DOI 10.1001/jamaneurol.2014.4103
   RISCH N, 1987, AM J HUM GENET, V40, P1
   Seldin MF, 2015, MOL MED, V21, P769, DOI 10.2119/molmed.2015.00232
   Suzuki S, 2011, J NEUROIMMUNOL, V230, P148, DOI 10.1016/j.jneuroim.2010.10.023
   Testi M, 2012, AUTOIMMUN DIS, V2012, DOI 10.1155/2012/541760
   Vincent A, 2003, J NEUROL NEUROSUR PS, V74, P1105, DOI 10.1136/jnnp.74.8.1105
   Vyse TJ, 1996, CELL, V85, P311, DOI 10.1016/S0092-8674(00)81110-1
   Xie YC, 2011, J CLIN NEUROSCI, V18, P1524, DOI 10.1016/j.jocn.2011.05.002
NR 16
TC 3
Z9 3
U1 0
U2 7
PU PERGAMON-ELSEVIER SCIENCE LTD
PI OXFORD
PA THE BOULEVARD, LANGFORD LANE, KIDLINGTON, OXFORD OX5 1GB, ENGLAND
SN 0960-8966
EI 1873-2364
J9 NEUROMUSCULAR DISORD
JI Neuromusc. Disord.
PD JUN
PY 2016
VL 26
IS 6
BP 347
EP 349
DI 10.1016/j.nmd.2016.03.005
PG 3
WC Clinical Neurology; Neurosciences
WE Science Citation Index Expanded (SCI-EXPANDED)
SC Neurosciences & Neurology
GA DN1CX
UT WOS:000376805000005
PM 27132121
DA 2022-10-25
ER

PT J
AU Zouvelou, V
   Zisimopoulou, P
   Psimenou, E
   Matsigkou, E
   Stamboulis, E
   Tzartos, SJ
AF Zouvelou, Vasiliki
   Zisimopoulou, Paraskevi
   Psimenou, Erasmia
   Matsigkou, Eirini
   Stamboulis, Eleftherios
   Tzartos, Socrates J.
TI AChR-myasthenia gravis switching to double-seropositive several years
   after the onset
SO JOURNAL OF NEUROIMMUNOLOGY
LA English
DT Article
DE Myasthenia gravis; Acetylcholine receptor; Muscle-specific kinase;
   Double seropositive; Cell-based assay; Biphasic course
ID ANTI-MUSK ANTIBODY; TYROSINE KINASE; THYMECTOMY
AB We report an early onset AChR-myasthenia gravis (MG) with biphasic clinical course. The clinical "switch" from AChR-MG to MuSK-MG emerged 16 years after the onset and 11 years after thymectomy. MuSK antibodies were detected only by cell-based assay and only upon clinical "switch", while AChR antibodies remained positive and at high titers during the whole disease course. Although the occurrence of AChR antibodies and MuSK antibodies in the same individual is rare, the re-assessment of the antibody status, using all available assays, is advisable when there is clinical indication. (C) 2013 Elsevier B.V. All rights reserved.
C1 [Zouvelou, Vasiliki; Stamboulis, Eleftherios] Univ Athens, Dept Neurol, Aeginit Hosp, Athens 11528, Greece.
   [Zisimopoulou, Paraskevi; Matsigkou, Eirini; Tzartos, Socrates J.] Hellenic Pasteur Inst, Dept Biochem, Athens, Greece.
   [Psimenou, Erasmia] Alexandra Hosp, Renal Unit, Athens, Greece.
   [Tzartos, Socrates J.] Tzartos NeuroDiagnost, Athens, Greece.
RP Zouvelou, V (corresponding author), Univ Athens, Dept Neurol, 74 Vas Sophias Ave, Athens 11528, Greece.
EM vzouvelu@med.uoa.gr
RI ZOUVELOU, VASILIKI/GRX-4669-2022; Zisimopoulou, P/B-4105-2017
OI ZOUVELOU, VASILIKI/0000-0002-4652-3582; 
CR Gerli R, 1999, J ALLERGY CLIN IMMUN, V103, P865, DOI 10.1016/S0091-6749(99)70431-8
   Guptill JT, 2011, MUSCLE NERVE, V44, P36, DOI 10.1002/mus.22006
   Kostera-Pruszczyk A, 2009, J NEUROL, V256, P1780, DOI 10.1007/s00415-009-5215-2
   Leite MI, 2008, BRAIN, V131, P1940, DOI 10.1093/brain/awn092
   Nations SP, 1999, NEUROLOGY, V52, P632, DOI 10.1212/WNL.52.3.632
   OH SJ, 1992, MUSCLE NERVE, V15, P720, DOI 10.1002/mus.880150616
   Poulas K, 2012, J NEUROIMMUNOL, V250, P94, DOI 10.1016/j.jneuroim.2012.05.011
   Rajakulendran S, 2012, J NEUROL, V259, P2736, DOI 10.1007/s00415-012-6661-9
   Sanders DB, 2008, J NEUROIMMUNOL, V201, P85, DOI 10.1016/j.jneuroim.2008.05.032
   Saulat B, 2007, NEUROLOGY, V69, P803, DOI 10.1212/01.wnl.0000267694.45244.f4
   Stickler DE, 2005, CLIN NEUROPHYSIOL, V116, P2065, DOI 10.1016/j.clinph.2005.06.003
   Suhail H, 2010, NEUROL INDIA, V58, P668, DOI 10.4103/0028-3886.68687
   Trakas N, 2011, J NEUROIMMUNOL, V240, P79, DOI 10.1016/j.jneuroim.2011.09.007
   Vincent A, 2012, ANN NY ACAD SCI, V1274, P92, DOI 10.1111/j.1749-6632.2012.06789.x
   Zouvelou V, 2013, MUSCLE NERVE, V47, P465, DOI 10.1002/mus.23645
NR 15
TC 16
Z9 19
U1 0
U2 11
PU ELSEVIER SCIENCE BV
PI AMSTERDAM
PA PO BOX 211, 1000 AE AMSTERDAM, NETHERLANDS
SN 0165-5728
EI 1872-8421
J9 J NEUROIMMUNOL
JI J. Neuroimmunol.
PD FEB 15
PY 2014
VL 267
IS 1-2
BP 111
EP 112
DI 10.1016/j.jneuroim.2013.12.012
PG 2
WC Immunology; Neurosciences
WE Science Citation Index Expanded (SCI-EXPANDED)
SC Immunology; Neurosciences & Neurology
GA AB3JE
UT WOS:000331686300016
PM 24388224
DA 2022-10-25
ER

PT J
AU Shimizu, H
   Kataoka, H
   Kawahara, M
   Hirano, M
   Furiya, Y
   Ueno, S
AF Shimizu, Hisao
   Kataoka, Hiroshi
   Kawahara, Makoto
   Hirano, Makito
   Furiya, Yoshiko
   Ueno, Satoshi
TI Interferon causes no myasthenia in a seropositive patient with multiple
   sclerosis
SO CLINICAL NEUROLOGY AND NEUROSURGERY
LA English
DT Article
DE interferon; multiple sclerosis; myasthenia gravis; complications;
   seropositive; anti-acetylcholine receptor antibody
ID ACETYLCHOLINE-RECEPTOR; GRAVIS; ANTIBODY
AB We describe a successful outcome of long-term interferon beta-1b therapy in a patient who had multiple sclerosis (MS) with positive serum autoantibody to muscle acetylcholine receptor (AChR-Ab). Because of the reported possible causative linkage between interferon beta-1b and myasthenia gravis (MG), the presence of the pathogenic antibody complicated therapeutic strategies. We carefully observed the patient for further 6 months before the treatment, excluding symptomatic MG. The interferon beta-1b therapy then provided a clinical benefit. Hopefully this report will allow MS patients in similar situations to make more rapid, unprejudiced judgments than our patients. (c) 2006 Elsevier B.V. All rights reserved.
C1 Nara Med Univ, Dept Neurol, Kashihara, Nara 6348522, Japan.
RP Hirano, M (corresponding author), Nara Med Univ, Dept Neurol, 840 Shijo Cho, Kashihara, Nara 6348522, Japan.
EM hirano_makito@yahoo.co.jp
CR Blake G, 1997, NEUROLOGY, V49, P1747, DOI 10.1212/WNL.49.6.1747-a
   Dionisiotis J, 2004, J NEUROL NEUROSUR PS, V75, P1079, DOI 10.1136/jnnp.2003.028233
   LINDSTROM JM, 1976, NEUROLOGY, V26, P1054, DOI 10.1212/WNL.26.11.1054
   MITTAG TW, 1980, NEW ENGL J MED, V302, P868
   POSER CM, 1983, ANN NEUROL, V13, P227, DOI 10.1002/ana.410130302
   Saida T, 2005, NEUROLOGY, V64, P621, DOI 10.1212/01.WNL.0000151856.10387.E2
   SOMER H, 1989, J NEUROL SCI, V89, P37, DOI 10.1016/0022-510X(89)90005-1
   WEIR A, 1979, J NEUROL NEUROSUR PS, V42, P1146, DOI 10.1136/jnnp.42.12.1146
NR 8
TC 3
Z9 3
U1 0
U2 1
PU ELSEVIER SCIENCE BV
PI AMSTERDAM
PA PO BOX 211, 1000 AE AMSTERDAM, NETHERLANDS
SN 0303-8467
J9 CLIN NEUROL NEUROSUR
JI Clin. Neurol. Neurosurg.
PD APR
PY 2007
VL 109
IS 3
BP 277
EP 278
DI 10.1016/j.clineuro.2006.10.003
PG 2
WC Clinical Neurology; Surgery
WE Science Citation Index Expanded (SCI-EXPANDED)
SC Neurosciences & Neurology; Surgery
GA 146TG
UT WOS:000244957000010
PM 17118531
DA 2022-10-25
ER

PT J
AU Rinaldi, C
   Russo, CV
   Filla, A
   De Michele, G
   Marano, E
AF Rinaldi, Carlo
   Russo, Cinzia Valeria
   Filla, Alessandro
   De Michele, Giuseppe
   Marano, Enrico
TI Course and outcome of a voltage-gated potassium channel antibody
   negative Morvan's syndrome
SO NEUROLOGICAL SCIENCES
LA English
DT Article
DE Morvan's syndrome; VGKC antibody; Myasthenia gravis; Limbic encephalitis
ID MYASTHENIA-GRAVIS; FIBRILLARY CHOREA; NEUROMYOTONIA; THYMOMA; PATIENT
AB Morvan's syndrome is a rare disease characterized by peripheral nerve hyperexcitability, associated with CNS and autonomic systems involvement. High serum voltage-gated potassium channel (VGKC) antibody titers have been reported, and, till now, Morvan's syndrome has been considered as a VGKC antibody associated disease. We describe a patient with Morvan's syndrome associated with myasthenia gravis and a thymoma in his previous history, with surprisingly undetectable levels of VGKC antibodies. The clinical course is similar to those cases of Morvan's syndrome with VGKC-Ab, except for the lack of response to plasma exchange, previously considered as the first choice treatment. Nevertheless, the good response to corticosteroids therapy and the association with myasthenia confirm an autoimmune origin of the disease.
C1 [Rinaldi, Carlo; Russo, Cinzia Valeria; Filla, Alessandro; De Michele, Giuseppe; Marano, Enrico] Univ Naples Federico 2, Dept Neurol Sci, I-80131 Naples, Italy.
RP Rinaldi, C (corresponding author), Univ Naples Federico 2, Dept Neurol Sci, Via Pansini 5, I-80131 Naples, Italy.
EM rinaldi.ca@gmail.com
RI Russo, Cinzia Valeria/AAA-8341-2021
OI Russo, Cinzia Valeria/0000-0003-0345-8319; Rinaldi,
   Carlo/0000-0002-8307-6638
CR Barber PA, 2000, NEUROLOGY, V54, P771, DOI 10.1212/WNL.54.3.771
   Diaz-Manera J, 2007, NAT CLIN PRACT NEURO, V3, P405, DOI 10.1038/ncpneuro0526
   Graus F, 2004, J NEUROL NEUROSUR PS, V75, P1135, DOI 10.1136/jnnp.2003.034447
   KLEOPRA KA, 2006, BRAIN, V129, P570
   Lee EK, 1998, J NEUROL NEUROSUR PS, V65, P857, DOI 10.1136/jnnp.65.6.857
   Liguori R, 2001, BRAIN, V124, P2417, DOI 10.1093/brain/124.12.2417
   Maddison P, 2006, CLIN NEUROPHYSIOL, V117, P2118, DOI 10.1016/j.clinph.2006.03.008
   Madrid A, 1996, J NEUROL, V243, P350, DOI 10.1007/BF00868410
   Martinelli P, 1996, MUSCLE NERVE, V19, P505, DOI 10.1002/(SICI)1097-4598(199604)19:4<505::AID-MUS10>3.0.CO;2-O
   MULLERHERMELINK HK, 1985, VIRCHOWS ARCH A, V408, P143, DOI 10.1007/BF00707978
   Nagado T, 1999, BRAIN, V122, P2057, DOI 10.1093/brain/122.11.2057
   NEWSOMDAVIS J, 1993, BRAIN, V116, P453, DOI 10.1093/brain/116.2.453
   PARTANEN VSJ, 1980, ACTA NEUROL SCAND, V61, P216
   Samarasekera SR, 2007, J NEUROL NEUROSUR PS, V78, P391, DOI 10.1136/jnnp.2006.093096
   Tan KM, 2008, NEUROLOGY, V70, P1883, DOI 10.1212/01.wnl.0000312275.04260.a0
   Toosy AT, 2008, J NEUROL NEUROSUR PS, V79, P734, DOI 10.1136/jnnp.2007.129882
   Vincent A, 2004, BRAIN, V127, P701, DOI 10.1093/brain/awh077
   ZIFKO U, 1994, NEUROLOGY, V44, P560, DOI 10.1212/WNL.44.3_Part_1.560
NR 18
TC 11
Z9 11
U1 0
U2 2
PU SPRINGER
PI NEW YORK
PA 233 SPRING ST, NEW YORK, NY 10013 USA
SN 1590-1874
J9 NEUROL SCI
JI Neurol. Sci.
PD JUN
PY 2009
VL 30
IS 3
BP 237
EP 239
DI 10.1007/s10072-009-0041-y
PG 3
WC Clinical Neurology; Neurosciences
WE Science Citation Index Expanded (SCI-EXPANDED)
SC Neurosciences & Neurology
GA 446SX
UT WOS:000266142600010
PM 19259618
DA 2022-10-25
ER

PT J
AU Chung, S
   Park, CW
   Song, J
   Kim, JA
   Shin, SJ
   Chang, YS
AF Chung, S.
   Park, C. W.
   Song, J.
   Kim, J. A.
   Shin, S. J.
   Chang, Y. S.
TI Simultaneous and sustained remission of intractable myasthenia gravis
   and focal segmental glomerulosclerosis with tacrolimus treatment
SO CLINICAL NEPHROLOGY
LA English
DT Article
DE focal segmental glomerulosclerosis; nephrotic syndrome; myasthenia
   gravis; tacrolimus
ID FK506
AB Nephropathies associated with thymoma or myasthenia gravis (MG) have rarely been observed. Furthermore, among the renal pathology of patients presenting with thymic and renal disease, focal segmental glomerulonephritis (FSGS) is the uncommon type. Herein, we report a case of a 50-year-old woman who suffered from intractable MG and FSGS resistant to standard therapy. After the start of low-dose tacrolimus treatment, the patient showed simultaneous and significant improvement of myasthenic symptoms and proteinuria. Although a satisfactory explanation of the underlying mechanism has not been offered yet, T cell dysfunction involved in both diseases might explain their association and improvement. This case suggests that low-dose tacrolimus treatment appears to be effective not only for improving intractable myasthenia symptoms but also for obtaining complete remission of FSGS.
C1 [Chung, S.; Park, C. W.; Song, J.; Kim, J. A.; Shin, S. J.; Chang, Y. S.] Catholic Univ, St Marys Hosp, Dept Internal Med, Div Nephrol, Seoul 150713, South Korea.
RP Chang, YS (corresponding author), Catholic Univ, St Marys Hosp, Dept Internal Med, Div Nephrol, 62 Yeoeuido Dong, Seoul 150713, South Korea.
EM ysc543@unitel.co.kr
CR Duncan N, 2004, NEPHROL DIAL TRANSPL, V19, P3062, DOI 10.1093/ndt/gfh536
   Garcia-Carrasco M, 2007, AUTOIMMUN REV, V6, P373, DOI 10.1016/j.autrev.2007.01.001
   JORDAN SC, 1990, PEDIATR NEPHROL, V4, P166, DOI 10.1007/BF00858831
   Karras A, 2005, NEPHROL DIAL TRANSPL, V20, P1075, DOI 10.1093/ndt/gfh615
   Lasseur C, 1999, Am J Kidney Dis, V33, pe4, DOI 10.1016/S0272-6386(99)70444-0
   Passerini P, 2001, CURR OPIN NEPHROL HY, V10, P189, DOI 10.1097/00041552-200103000-00006
   TOCCI MJ, 1989, J IMMUNOL, V143, P718
   Utsugisawa K, 2003, MUSCLE NERVE, V27, P245, DOI 10.1002/mus.10285
   Westhoff TH, 2006, CLIN NEPHROL, V65, P393
   Yoshikawa H, 2002, J CLIN NEUROSCI, V9, P627, DOI 10.1054/jocn.2001.0907
NR 10
TC 4
Z9 4
U1 0
U2 1
PU DUSTRI-VERLAG DR KARL FEISTLE
PI DEISENHOFEN-MUENCHEN
PA BAHNHOFSTRASSE 9 POSTFACH 49, D-82032 DEISENHOFEN-MUENCHEN, GERMANY
SN 0301-0430
J9 CLIN NEPHROL
JI Clin. Nephrol.
PD JUL
PY 2008
VL 70
IS 1
BP 59
EP 61
PG 3
WC Urology & Nephrology
WE Science Citation Index Expanded (SCI-EXPANDED)
SC Urology & Nephrology
GA 335JJ
UT WOS:000258286600009
PM 18793550
DA 2022-10-25
ER

PT J
AU Suzuki, S
   Murai, H
   Imai, T
   Nagane, Y
   Masuda, M
   Tsuda, E
   Konno, S
   Oji, S
   Nakane, S
   Motomura, M
   Suzuki, N
   Utsugisawa, K
AF Suzuki, Shigeaki
   Murai, Hiroyuki
   Imai, Tomihiro
   Nagane, Yuriko
   Masuda, Masayuki
   Tsuda, Emiko
   Konno, Shingo
   Oji, Satoru
   Nakane, Shunya
   Motomura, Masakatsu
   Suzuki, Norihiro
   Utsugisawa, Kimiaki
TI Quality of life in purely ocular myasthenia in Japan
SO BMC NEUROLOGY
LA English
DT Article
DE Ocular myasthenia; Ocular-quantitative myasthenia gravis score;
   Quality-of-life; Therapeutic outcome
ID EXTRAOCULAR-MUSCLE; GRAVIS; BLEPHAROPTOSIS; PROGNOSIS
AB Background: Since there has been no conclusive evidence regarding the treatment of ocular myasthenia, treatment guidelines were recently issued by the European Federation of Neurological Societies/European Neurological Society (EFNS/ENS). However, the therapeutic outcomes concerning the quality-of-life (QOL) of patients with ocular myasthenia are not yet fully understood.
   Methods: We investigated the therapeutic outcomes of patients with purely ocular myasthenia in a multicenter cross-sectional survey in Japan. To evaluate the severity of ocular symptoms, we used the ocular-quantitative MG (QMG) score advocated by Myasthenia Gravis Foundation of America. We used the Japanese translated version of the MG-QOL15, a self-appraised scoring system.
   Results: Of 607 myasthenia gravis (MG) patients with an observation-duration of illness >= 2 years, the cases of 123 patients (20%) were limited to ocular muscles (purely ocular myasthenia). During the entire clinical course, 81 patients experienced both ptosis and diplopia, 36 had ptosis alone, and six had diplopia alone. Acetyl-cholinesterase inhibitors and prednisolone were used in 98 and 52 patients, respectively. Treatment improved ocular symptoms, with the mean reduction in ocular-QMG score of 2.3 +/- 1.8 points. However, 47 patients (38%) failed to gain minimal manifestation or a better status. Patients with unfavorable outcomes also self-reported severe QOL impairment. Multivariate analyses showed that the pretreatment ocular-QMG score was associated with unfavorable outcomes, but not associated with the patient's QOL.
   Conclusion: A treatment strategy designed in accord with a patient's ocular presentation must be considered in order to improve ocular symptoms and the patient's QOL.
C1 [Suzuki, Shigeaki; Suzuki, Norihiro] Keio Univ, Sch Med, Dept Neurol, Shinjuku Ku, Tokyo 1608582, Japan.
   [Murai, Hiroyuki] Iizuka Hosp, Dept Neurol, Fukuoka, Japan.
   [Imai, Tomihiro; Tsuda, Emiko] Sapporo Med Univ, Dept Neurol, Sapporo, Hokkaido, Japan.
   [Nagane, Yuriko; Utsugisawa, Kimiaki] Hanamaki Gen Hosp, Dept Neurol, Hanamaki, Iwate, Japan.
   [Masuda, Masayuki] Tokyo Med Univ, Dept Neurol, Tokyo 1608402, Japan.
   [Konno, Shingo] Toho Univ, Ohashi Med Ctr, Dept Neurol, Tokyo, Japan.
   [Oji, Satoru] Saitama Med Univ, Saitama Med Ctr, Dept Neurol, Saitama, Japan.
   [Nakane, Shunya] Nagasaki Kawatana Med Ctr, Dept Neurol, Nagasaki, Japan.
   [Motomura, Masakatsu] Nagasaki Univ, Grad Sch Biomed Sci, Dept Clin Neurosci & Neurol, Nagasaki 852, Japan.
RP Suzuki, S (corresponding author), Keio Univ, Sch Med, Dept Neurol, Shinjuku Ku, 35 Shinanomachi, Tokyo 1608582, Japan.
EM sgsuzuki@z3.keio.jp
RI Nakane, Shunya/AAF-3715-2022; Nakane, Shunya/AFB-9194-2022; Suzuki,
   Shigeaki/N-9555-2013; Suzuki, Norihiro/J-5125-2013
OI Suzuki, Norihiro/0000-0002-0399-6590
FU Japanese Ministry of Education, Science, Sports and Culture [23591255];
   Neuroimmunological Disease Research Committee grant from the Japanese
   Ministry of Health, Labour, and Welfare
FX This work was supported by a grant from the Japanese Ministry of
   Education, Science, Sports and Culture (no. 23591255) and a
   Neuroimmunological Disease Research Committee grant from the Japanese
   Ministry of Health, Labour, and Welfare.
CR Allen JA, 2010, MUSCLE NERVE, V41, P379, DOI 10.1002/mus.21555
   BENATAR M, 2006, COCHRANE DB SYST REV, V2
   BEVER CT, 1983, ANN NEUROL, V14, P516, DOI 10.1002/ana.410140504
   Bhanushali MJ, 2008, NEUROLOGY, V71, P1335, DOI 10.1212/01.wnl.0000327669.75695.38
   Evoli A, 2001, NEUROMUSCULAR DISORD, V11, P208, DOI 10.1016/S0960-8966(00)00173-5
   Grob D, 2008, MUSCLE NERVE, V37, P141, DOI 10.1002/mus.20950
   Jaretzki A, 2000, NEUROLOGY, V55, P16, DOI 10.1212/WNL.55.1.16
   Kaminski HJ, 2000, ARCH NEUROL-CHICAGO, V57, P752, DOI 10.1001/archneur.57.5.752
   Kaminski HJ, 2004, EXP NEUROL, V189, P333, DOI 10.1016/j.expneurol.2004.06.005
   Kerty E, 2014, EUR J NEUROL, V21, P687, DOI 10.1111/ene.12359
   Komiyama A, 2000, J NEUROL NEUROSUR PS, V68, P214, DOI 10.1136/jnnp.68.2.214
   Kupersmith MJ, 2003, ARCH NEUROL-CHICAGO, V60, P243, DOI 10.1001/archneur.60.2.243
   Masuda M, 2012, MUSCLE NERVE, V46, P166, DOI 10.1002/mus.23398
   Mee J, 2003, J NEURO-OPHTHALMOL, V23, P251, DOI 10.1097/00041327-200312000-00002
   Meriggioli MN, 2009, LANCET NEUROL, V8, P475, DOI 10.1016/S1474-4422(09)70063-8
   Monsul NT, 2004, J NEUROL SCI, V217, P131, DOI 10.1016/j.jns.2003.08.017
   Nagane Y, 2011, MUSCLE NERVE, V44, P41, DOI 10.1002/mus.22002
   Shimizu Y, 2014, EUR NEUROL, V71, P259, DOI 10.1159/000356793
   Sommer N, 1997, J NEUROL NEUROSUR PS, V62, P156, DOI 10.1136/jnnp.62.2.156
   Suzuki S, 2011, J NEUROIMMUNOL, V230, P148, DOI 10.1016/j.jneuroim.2010.10.023
   Zach H, 2013, EUR J NEUROL, V20, P708, DOI 10.1111/ene.12057
NR 21
TC 14
Z9 18
U1 0
U2 5
PU BIOMED CENTRAL LTD
PI LONDON
PA 236 GRAYS INN RD, FLOOR 6, LONDON WC1X 8HL, ENGLAND
SN 1471-2377
J9 BMC NEUROL
JI BMC Neurol.
PD JUL 5
PY 2014
VL 14
AR 142
DI 10.1186/1471-2377-14-142
PG 6
WC Clinical Neurology
WE Science Citation Index Expanded (SCI-EXPANDED)
SC Neurosciences & Neurology
GA AK8LP
UT WOS:000338679500001
PM 24996227
OA Green Published, gold
DA 2022-10-25
ER

PT J
AU STARINK, TM
   LANE, EB
   MEIJER, CJLM
AF STARINK, TM
   LANE, EB
   MEIJER, CJLM
TI GENERALIZED TRICHOEPITHELIOMAS WITH ALOPECIA AND MYASTHENIA-GRAVIS -
   CLINICOPATHOLOGICAL AND IMMUNOHISTOCHEMICAL STUDY AND COMPARISON WITH
   CLASSIC AND DESMOPLASTIC TRICHOEPITHELIOMA
SO JOURNAL OF THE AMERICAN ACADEMY OF DERMATOLOGY
LA English
DT Article
C1 FREE UNIV AMSTERDAM HOSP, DEPT PATHOL, 1082 HV AMSTERDAM, NETHERLANDS.
   IMPERIAL CANC RES FUND, LONDON WC2A 3PX, ENGLAND.
RP STARINK, TM (corresponding author), FREE UNIV AMSTERDAM HOSP, DEPT DERMATOL, DE BOELELAAN 1117, 1082 HV AMSTERDAM, NETHERLANDS.
OI Lane, Birgit/0000-0003-1457-2934
CR BROWN AC, 1969, ARCH DERMATOL, V99, P478, DOI 10.1001/archderm.99.4.478
   CRAMERS M, 1981, ACTA DERM-VENEREOL, V61, P364
   HOLDEN CA, 1983, J AM ACAD DERMATOL, V9, P867, DOI 10.1016/S0190-9622(83)70200-8
   KALLIOINEN M, 1984, J INVEST DERMATOL, V83, P276, DOI 10.1111/1523-1747.ep12340360
   KALLIOINEN M, 1984, BRIT J DERMATOL, V111, P571, DOI 10.1111/j.1365-2133.1984.tb06627.x
   KALLIOINEN M, 1983, ACTA PATH MICRO IM A, V91, P217
   LANE EB, ANN NY ACAD SCI
   LEIGH IM, 1985, BRIT J DERMATOL, V113, P53, DOI 10.1111/j.1365-2133.1985.tb02044.x
   MEHREGAN AH, 1985, J CUTAN PATHOL, V12, P55, DOI 10.1111/j.1600-0560.1985.tb00430.x
   MICHAELSSON G, 1981, ACTA DERM-VENEREOL, V61, P497
   MOLL R, 1982, J CELL BIOL, V95, P285, DOI 10.1083/jcb.95.1.285
   MOLL R, 1982, CELL, V31, P11, DOI 10.1016/0092-8674(82)90400-7
   RAMAEKERS FCS, 1983, HISTOCHEM J, V15, P691, DOI 10.1007/BF01002988
   RIDLEY CM, 1981, CLIN EXP DERMATOL, V6, P283, DOI 10.1111/j.1365-2230.1981.tb02305.x
   SANDBANK M, 1978, ARCH DERMATOL, V114, P1230, DOI 10.1001/archderm.114.8.1230
   STARINK TM, 1984, J AM ACAD DERMATOL, V11, P1127, DOI 10.1016/S0190-9622(84)70270-2
   STARINK TM, 1985, J CUTAN PATHOL, V12, P83, DOI 10.1111/j.1600-0560.1985.tb01607.x
   VANMUIJEN GNP, 1984, AM J PATHOL, V114, P9
   VIAC J, 1983, J INVEST DERMATOL, V81, P351, DOI 10.1111/1523-1747.ep12519941
   VIKSNINS P, 1977, ARCH DERMATOL, V113, P948, DOI 10.1001/archderm.113.7.948
   WINKELMANN R. K., 1981, HAIR RES, P363
NR 21
TC 34
Z9 34
U1 0
U2 0
PU MOSBY-ELSEVIER
PI NEW YORK
PA 360 PARK AVENUE SOUTH, NEW YORK, NY 10010-1710 USA
SN 0190-9622
J9 J AM ACAD DERMATOL
JI J. Am. Acad. Dermatol.
PD NOV
PY 1986
VL 15
IS 5
SU S
BP 1104
EP 1112
DI 10.1016/S0190-9622(86)70274-0
PN 2
PG 9
WC Dermatology
WE Science Citation Index Expanded (SCI-EXPANDED)
SC Dermatology
GA E6900
UT WOS:A1986E690000007
PM 3771860
DA 2022-10-25
ER

PT J
AU SANDERS, DB
   KIM, YI
   HOWARD, JF
   JOHNS, TR
   MULLER, WH
AF SANDERS, DB
   KIM, YI
   HOWARD, JF
   JOHNS, TR
   MULLER, WH
TI INTERCOSTAL MUSCLE BIOPSY STUDIES IN MYASTHENIA-GRAVIS - CLINICAL
   CORRELATIONS AND THE DIRECT EFFECTS OF DRUGS AND MYASTHENIC SERUM
SO ANNALS OF THE NEW YORK ACADEMY OF SCIENCES
LA English
DT Article
C1 UNIV N CAROLINA,SCH MED,DEPT NEUROL,CHAPEL HILL,NC 27514.
   UNIV VIRGINIA,MED CTR,DEPT NEUROL,CHARLOTTESVILLE,VA 22908.
   UNIV VIRGINIA,MED CTR,DEPT BIOMED ENGN,CHARLOTTESVILLE,VA 22908.
   UNIV VIRGINIA,MED CTR,DEPT SURG,CHARLOTTESVILLE,VA 22908.
RP SANDERS, DB (corresponding author), DUKE UNIV,MED CTR,DIV NEUROL,DURHAM,NC 27710, USA.
OI Howard, James/0000-0002-7136-8617
FU NINDS NIH HHS [NS 12905] Funding Source: Medline
CR ALBUQUERQUE EX, 1976, ANN NY ACAD SCI, V274, P475, DOI 10.1111/j.1749-6632.1976.tb47709.x
   ALBUQUERQUE EX, 1976, EXP NEUROL, V51, P536, DOI 10.1016/0014-4886(76)90179-5
   ARGOV Z, 1979, NEW ENGL J MED, V301, P409, DOI 10.1056/NEJM197908233010805
   BAKER T, 1977, ARCH NEUROL-CHICAGO, V34, P349, DOI 10.1001/archneur.1977.00500180043009
   BELL KM, 1974, J PHARM PHARMACOL, V26, P686, DOI 10.1111/j.2042-7158.1974.tb09351.x
   BERGUM GE, 1975, FIBONACCI QUART, V13, P19
   BRAZIL OSWALDO VITAL, 1961, ARCH INTERNATL PHARMACODYN, V130, P136
   BRAZIL OV, 1969, ARCH INT PHARMACOD T, V179, P78
   CAPUTY AJ, 1981, J PHARMACOL EXP THER, V217, P369
   CORRADO A. P., 1958, REV BRASIL BIOL, V18, P81
   COX BM, 1966, BRIT J PHARM CHEMOTH, V27, P81, DOI 10.1111/j.1476-5381.1966.tb01643.x
   CULLCANDY SG, 1979, J PHYSIOL-LONDON, V287, P247, DOI 10.1113/jphysiol.1979.sp012657
   DELCASTILLO J, 1954, J PHYSIOL-LONDON, V124, P560, DOI 10.1113/jphysiol.1954.sp005129
   EATON LM, 1957, JAMA-J AM MED ASSOC, V163, P1117, DOI 10.1001/jama.1957.02970480021005
   ELMQVIST D, 1964, J PHYSIOL-LONDON, V174, P417, DOI 10.1113/jphysiol.1964.sp007495
   ELMQVIST D, 1962, ACTA PHYSIOL SCAND, V54, P105, DOI 10.1111/j.1748-1716.1962.tb02334.x
   ELMQVIST D, 1968, MAYO CLIN PROC, V43, P689
   FRANK GB, 1975, ARCH INT PHARMACOD T, V217, P4
   FRANK GB, 1975, J PHYSIOL-LONDON, V252, P585, DOI 10.1113/jphysiol.1975.sp011160
   FRANK GB, 1975, CAN J PHYSL PHARM, V11, P92
   FREDERICKSON RC, 1971, NATURE-NEW BIOL, V231, P93, DOI 10.1038/newbio231093a0
   HEINEMANN S, 1977, P NATL ACAD SCI USA, V74, P3090, DOI 10.1073/pnas.74.7.3090
   HERISHANU Y, 1969, CONFIN NEUROL, V31, P370
   HOFMANN WW, 1977, ARCH NEUROL-CHICAGO, V34, P356, DOI 10.1001/archneur.1977.00500180050010
   HOKKANNEN E, 1969, ACTA NEUROL SCAND, V40, P346
   HOWARD JF, 1980, NEUROLOGY, V30, P760, DOI 10.1212/WNL.30.7.760
   ITO Y, 1978, BRAIN, V101, P345, DOI 10.1093/brain/101.2.345
   KATZ B, 1957, J PHYSIOL-LONDON, V137, P267, DOI 10.1113/jphysiol.1957.sp005811
   KIM YI, 1980, MUSCLE NERVE, V3, P112, DOI 10.1002/mus.880030203
   KIM YI, 1980, MUSCLE NERVE, V3, P105, DOI 10.1002/mus.880030202
   KIM YI, 1979, J NEUROL SCI, V41, P223, DOI 10.1016/0022-510X(79)90041-8
   KIM YI, UNPUB DEPRESSANT EFF
   KOSTERLITZ HW, 1964, BRIT J PHARM CHEMOTH, V22, P499, DOI 10.1111/j.1476-5381.1964.tb01704.x
   LAMBERT EH, 1971, ANN NY ACAD SCI, V183, P183, DOI 10.1111/j.1749-6632.1971.tb30750.x
   LEFVERT AK, 1978, J NEUROL NEUROSUR PS, V41, P394, DOI 10.1136/jnnp.41.5.394
   LHOMMEDIEU C, 1979, J PEDIATR-US, V95, P1065, DOI 10.1016/S0022-3476(79)80314-5
   LINDSTROM JM, 1976, NEUROLOGY, V26, P1054, DOI 10.1212/WNL.26.11.1054
   LINDSTROM JM, 1978, NEUROLOGY, V28, P130, DOI 10.1212/WNL.28.2.130
   MANN JD, 1976, NEUROLOGY, V26, P729, DOI 10.1212/WNL.26.8.729
   MCADAMS MW, 1980, ANN NEUROL, V8, P61, DOI 10.1002/ana.410080109
   PATON WDM, 1957, BRIT J PHARM CHEMOTH, V12, P119, DOI 10.1111/j.1476-5381.1957.tb01373.x
   PINSKY C, 1971, NATURE-NEW BIOL, V231, P94, DOI 10.1038/newbio231094a0
   PITTINGER C, 1972, ANNU REV PHARMACOLOG, V12, P169, DOI 10.1146/annurev.pa.12.040172.001125
   PRIDGEN JE, 1956, SURGERY, V40, P571
   SANDERS DB, 1979, NEUROLOGY, V29, P68, DOI 10.1212/WNL.29.1.68
   SANDERS DB, 1979, PLASMAPHERESIS IMMUN, P289
   SCHAUMANN W, 1957, BRIT J PHARM CHEMOTH, V12, P115, DOI 10.1111/j.1476-5381.1957.tb01372.x
   SOTEROPOULOS GC, 1973, J PHARMACOL EXP THER, V184, P136
   STANLEY EF, 1978, SCIENCE, V200, P1285, DOI 10.1126/science.663610
   STANSKI DR, 1978, CLIN PHARMACOL THER, V24, P52
   TAKEUCHI NORIKO, 1958, JAPANESE JOUR PHYSIOL, V8, P391
   WILSON RW, 1974, NEUROLOGY, V24, P1091, DOI 10.1212/WNL.24.11.1091
NR 52
TC 12
Z9 12
U1 0
U2 0
PU NEW YORK ACAD SCIENCES
PI NEW YORK
PA 2 E 63RD ST, NEW YORK, NY 10021
SN 0077-8923
J9 ANN NY ACAD SCI
JI Ann.NY Acad.Sci.
PY 1981
VL 377
IS DEC
BP 544
EP 566
DI 10.1111/j.1749-6632.1981.tb33758.x
PG 23
WC Multidisciplinary Sciences
WE Science Citation Index Expanded (SCI-EXPANDED)
SC Science & Technology - Other Topics
GA NE127
UT WOS:A1981NE12700039
PM 6280565
DA 2022-10-25
ER

PT J
AU CARRANO, JA
   SWANSON, NR
   DAWKINS, RL
AF CARRANO, JA
   SWANSON, NR
   DAWKINS, RL
TI AN ENZYME-LINKED IMMUNOSORBENT-ASSAY FOR ANTISTRIATIONAL ANTIBODIES
   ASSOCIATED WITH MYASTHENIA-GRAVIS AND THYMOMA - COMPARISON WITH INDIRECT
   IMMUNOFLUORESCENCE
SO JOURNAL OF IMMUNOLOGICAL METHODS
LA English
DT Article
C1 SIR CHARLES GAIRDNER HOSP, DEPT CLIN IMMUNOL, PERTH, WA, AUSTRALIA.
   UNIV WESTERN AUSTRALIA, PERTH, WA 6000, AUSTRALIA.
RP CARRANO, JA (corresponding author), ROYAL PERTH HOSP, DEPT CLIN IMMUNOL, PERTH, WA 6001, AUSTRALIA.
CR AVRAMEAS S, 1969, IMMUNOCHEMISTRY, V6, P53, DOI 10.1016/0019-2791(69)90178-5
   BEUTNER EH, 1965, ANN NY ACAD SCI, V124, P709, DOI 10.1111/j.1749-6632.1965.tb18997.x
   BILLETER R, 1980, HISTOCHEMISTRY, V65, P249, DOI 10.1007/BF00493174
   BIRAL D, 1979, J IMMUNOL METHODS, V31, P93, DOI 10.1016/0022-1759(79)90289-8
   BURT SM, 1979, J IMMUNOL METHODS, V31, P231, DOI 10.1016/0022-1759(79)90135-2
   CAMUS JP, 1976, AGENTS ACTIONS, V6, P351, DOI 10.1007/BF01972254
   CARRANO JA, 1982, IMMUNOGENETICS RHEUM, P362
   CARRANO JA, 1982, 3 P INT MEN S IMM IM
   CHARLEMAGNE D, 1979, J IMMUNOL METHODS, V29, P145, DOI 10.1016/0022-1759(79)90064-4
   DAWKINS RL, 1975, BRIT MED J, V4, P759, DOI 10.1136/bmj.4.5999.759-c
   DAWKINS RL, 1981, ANN NY ACAD SCI, V377, P372, DOI 10.1111/j.1749-6632.1981.tb33745.x
   DAWKINS RL, 1975, RECENT ADV MYOLOGY, P503
   DAWKINS RL, 1980, HISTOCOMPATIBILITY T, P662
   DJANIAN AY, 1964, J LAB CLIN MED, V63, P60
   ENGVALL E, 1972, J IMMUNOL, V109, P129
   FAIRFAX AJ, 1977, CLIN EXP IMMUNOL, V28, P27
   HAWKINS BR, 1979, J CLIN LAB IMMUNOL, V2, P211
   JOHNSON GD, 1965, LANCET, V2, P878
   KURKI P, 1978, CLIN IMMUNOL IMMUNOP, V11, P328, DOI 10.1016/0090-1229(78)90057-0
   MCDONALD BL, 1977, CLIN EXP IMMUNOL, V27, P269
   MCDONALD BL, 1979, MUSCLE NERVE, V2, P37, DOI 10.1002/mus.880020106
   MCDONELL MW, 1977, J MOL BIOL, V110, P119, DOI 10.1016/S0022-2836(77)80102-2
   NAMBA T, 1967, ARCH NEUROL-CHICAGO, V17, P637, DOI 10.1001/archneur.1967.00470300079013
   OLIVER DG, 1981, J IMMUNOL METHODS, V42, P195, DOI 10.1016/0022-1759(81)90149-6
   PEERS J, 1977, CLIN EXP IMMUNOL, V27, P66
   Reichlin M, 1975, Adv Immunol, V20, P71, DOI 10.1016/S0065-2776(08)60207-2
   RULE AH, 1973, J IMMUNOL, V110, P401
   RULE AH, 1973, IMMUNOLOGY, V24, P1035
   Siegel S., 1956, NONPARAMETRIC STAT B, V312, P99
   Snedecor G.W., 1980, STAT METHODS, V7
   STRAUSS AJL, 1960, P SOC EXP BIOL MED, V105, P184
   TOH BH, 1979, CLIN EXP IMMUNOL, V38, P621
   TOH BH, 1978, CLIN IMMUNOL IMMUNOP, V9, P28, DOI 10.1016/0090-1229(78)90117-4
   WEBER K, 1969, J BIOL CHEM, V244, P4406
   ZILKO PJ, 1977, P ROY SOC MED, V70, P118, DOI 10.1177/00359157770700S336
   ZILKO PJ, 1980, IMMUNOREGULATION AUT, P173
NR 36
TC 20
Z9 20
U1 0
U2 0
PU ELSEVIER SCIENCE BV
PI AMSTERDAM
PA PO BOX 211, 1000 AE AMSTERDAM, NETHERLANDS
SN 0022-1759
EI 1872-7905
J9 J IMMUNOL METHODS
JI J. Immunol. Methods
PY 1983
VL 59
IS 3
BP 301
EP 314
DI 10.1016/0022-1759(83)90191-6
PG 14
WC Biochemical Research Methods; Immunology
WE Science Citation Index Expanded (SCI-EXPANDED)
SC Biochemistry & Molecular Biology; Immunology
GA QP885
UT WOS:A1983QP88500005
PM 6343491
DA 2022-10-25
ER

PT J
AU DAU, PC
   YANO, CS
   ETTINGER, SJ
AF DAU, PC
   YANO, CS
   ETTINGER, SJ
TI ANTIBODY TO ACETYLCHOLINE-RECEPTOR IN CANINE AND HUMAN MYASTHENIA-GRAVIS
   - DIFFERENTIAL CROSS-REACTIVITY WITH HUMAN AND RABBIT RECEPTOR
SO NEUROLOGY
LA English
DT Article
C1 UNIV CALIF SAN FRANCISCO,DEPT MED,SAN FRANCISCO,CA 94143.
   BERKELEY VET RES FDN,BERKELEY,CA.
RP DAU, PC (corresponding author), CHILDRENS HOSP,PAUL M AGGELER MEM LAB,SAN FRANCISCO,CA 94119, USA.
CR APPEL SH, 1977, P NATL ACAD SCI USA, V74, P2130, DOI 10.1073/pnas.74.5.2130
   BRETSCHER MS, 1973, SCIENCE, V181, P622, DOI 10.1126/science.181.4100.622
   DAU PC, 1977, NEW ENGL J MED, V297, P1134, DOI 10.1056/NEJM197711242972102
   DELAHUNTA A, 1977, VET NEUROANATOMY CLI, P73
   ELDEFRAWI ME, 1973, ARCH BIOCHEM BIOPHYS, V159, P362, DOI 10.1016/0003-9861(73)90462-1
   ENGEL AG, 1977, MAYO CLIN PROC, V52, P267
   FAMBROUGH DM, 1973, SCIENCE, V182, P293, DOI 10.1126/science.182.4109.293
   HEINEMANN S, 1977, P NATL ACAD SCI USA, V74, P3090, DOI 10.1073/pnas.74.7.3090
   HUCHO F, 1973, FEBS LETT, V38, P11, DOI 10.1016/0014-5793(73)80500-9
   KAO I, 1977, SCIENCE, V196, P527, DOI 10.1126/science.850793
   KESSLER SW, 1976, J IMMUNOL, V117, P1482
   KESSLER SW, 1975, J IMMUNOL, V115, P1617
   LEFVERT AK, 1978, SCAND J IMMUNOL, V8, P525
   LINDSTROM J, 1977, CLIN IMMUNOL IMMUNOP, V7, P36, DOI 10.1016/0090-1229(77)90027-7
   LINDSTROM JM, 1976, NEUROLOGY, V26, P1054, DOI 10.1212/WNL.26.11.1054
   LINDSTROM JM, 1978, NEUROLOGY, V28, P130, DOI 10.1212/WNL.28.2.130
   NEWSOMDAVIS J, 1978, NEUROLOGY, V28, P266, DOI 10.1212/WNL.28.3.266
   Potter L T, 1974, Methods Enzymol, V32, P309
   WEINBERG CB, 1979, P NATL ACAD SCI USA, V76, P504, DOI 10.1073/pnas.76.1.504
   WITT WM, 1978, J AM ANIM HOSP ASSOC, V14, P138
NR 20
TC 13
Z9 13
U1 0
U2 1
PU LIPPINCOTT-RAVEN PUBL
PI PHILADELPHIA
PA 227 EAST WASHINGTON SQ, PHILADELPHIA, PA 19106
SN 0028-3878
J9 NEUROLOGY
JI Neurology
PY 1979
VL 29
IS 7
BP 1065
EP 1068
DI 10.1212/WNL.29.7.1065
PG 4
WC Clinical Neurology
WE Science Citation Index Expanded (SCI-EXPANDED)
SC Neurosciences & Neurology
GA HB607
UT WOS:A1979HB60700027
PM 572937
DA 2022-10-25
ER

PT J
AU Eienbroker, C
   Seitz, F
   Spengler, A
   Kurz, H
   Seipelt, M
   Sommer, N
   Oertel, WH
   Timmesfeld, N
   Tackenberg, B
AF Eienbroeker, Christian
   Seitz, Florian
   Spengler, Anna
   Kurz, Heike
   Seipelt, Maria
   Sommer, Norbert
   Oertel, Wolfgang H.
   Timmesfeld, Nina
   Tackenberg, Bjoern
TI INTRAVENOUS IMMUNOGLOBULIN MAINTENANCE TREATMENT IN MYASTHENIA GRAVIS: A
   RANDOMIZED, CONTROLLED TRIAL SAMPLE SIZE SIMULATION
SO MUSCLE & NERVE
LA English
DT Article
DE chronic myasthenia gravis; IVIg; maintenance treatment; RCT; sample size
   calculation
ID DOUBLE-BLIND; PLASMA-EXCHANGE; CLINICAL-TRIAL; DISEASE; GUIDELINES;
   ANTIBODIES; DISORDERS; STANDARDS; NEUROLOGY; THERAPY
AB Introduction: In cases of exacerbation or crisis, myasthenia gravis (MG) patients can be treated with intravenous immunoglobulin (IVIg), plasmapheresis, or immunoadsorption. However, IVIg efficacy data in maintenance treatment are sparse. Methods: We prospectively observed 16 index patients with chronic and insufficiently controlled MG under standard immunosuppressant therapy and symptomatic treatment. The IVIg treatment response was measured using changes in quantitative myasthenia gravis (QMG) score and surrogates. Based on these results, a sample size calculation for a future randomized, controlled trial (RCT) was simulated. Results: There was an enduring decline in QMG score and other parameters of about 50% under IVIg maintenance treatment. RCT sample size calculation results in 73 or 33 patients per arm to detect at least a 20% vs. 30% clinical difference in QMG score. Conclusion: We recommend using the QMG score as a primary endpoint for an RCT of IVIg maintenance for chronic MG. Muscle Nerve 50: 999-1004, 2014
C1 [Eienbroeker, Christian; Seitz, Florian; Spengler, Anna; Kurz, Heike; Seipelt, Maria; Oertel, Wolfgang H.; Tackenberg, Bjoern] Univ Marburg, Dept Neurol, Clin Neuroimmunol Grp, D-35043 Marburg, Germany.
   [Sommer, Norbert] Klinikum Christophsbad, Dept Neurol, Goppingen, Germany.
   [Timmesfeld, Nina] Univ Marburg, Inst Med Biometry & Epidemiol, D-35043 Marburg, Germany.
RP Tackenberg, B (corresponding author), Univ Marburg, Dept Neurol, Clin Neuroimmunol Grp, Baldingerstr 1, D-35043 Marburg, Germany.
EM tackenbb@staff.uni-marburg.de
FU Forderverein Neurologie e.V. [BT-07/2010]
FX This study was supported by the Forderverein Neurologie e.V.
   (BT-07/2010).
CR Achiron A, 2000, MUSCLE NERVE, V23, P551, DOI 10.1002/(SICI)1097-4598(200004)23:4<551::AID-MUS14>3.3.CO;2-F
   Barohn RJ, 1998, ANN NY ACAD SCI, V841, P769, DOI 10.1111/j.1749-6632.1998.tb11015.x
   Bedlack RS, 2005, NEUROLOGY, V64, P1968, DOI 10.1212/01.WNL.0000163988.28892.79
   Benatar Michael, 2011, J Neurol Neurosurg Psychiatry, V82, P945, DOI 10.1136/jnnp.2011.243931
   BESINGER UA, 1983, NEUROLOGY, V33, P1316, DOI 10.1212/WNL.33.10.1316
   CORNELIO F, 1993, ANN NY ACAD SCI, V681, P594, DOI 10.1111/j.1749-6632.1993.tb22951.x
   Drachman DB, 2008, ANN NY ACAD SCI, V1132, P305, DOI 10.1196/annals.1405.033
   Elovaara I, 2008, EUR J NEUROL, V15, P893, DOI 10.1111/j.1468-1331.2008.02246.x
   Evoli A, 2008, ANN NY ACAD SCI, V1132, P76, DOI 10.1196/annals.1405.012
   Gajdos P, 2005, ARCH NEUROL-CHICAGO, V62, P1689, DOI 10.1001/archneur.62.11.1689
   Gajdos P, 1997, ANN NEUROL, V41, P789, DOI 10.1002/ana.410410615
   Gajdos P, 2003, ANN NY ACAD SCI, V998, P445, DOI 10.1196/annals.1254.058
   Gold Ralf, 2008, Ther Adv Neurol Disord, V1, P36, DOI 10.1177/1756285608093888
   Grob D, 2008, MUSCLE NERVE, V37, P141, DOI 10.1002/mus.20950
   Hilkevich O, 2001, CLIN NEUROPHARMACOL, V24, P173, DOI 10.1097/00002826-200105000-00010
   HOWARD FM, 1976, ANN NY ACAD SCI, V274, P596, DOI 10.1111/j.1749-6632.1976.tb47718.x
   Howard JF, 2013, MUSCLE NERVE, V48, P76, DOI 10.1002/mus.23839
   Jaretzki A, 2000, ANN THORAC SURG, V70, P327, DOI 10.1016/S0003-4975(00)01595-2
   Lindner A, 1997, J NEUROL, V244, P515, DOI 10.1007/s004150050135
   Mullins LL, 2008, MUSCLE NERVE, V38, P947, DOI 10.1002/mus.21016
   Nam TS, 2011, J CLIN NEUROSCI, V18, P1185, DOI 10.1016/j.jocn.2011.01.011
   OSSERMAN KE, 1958, MYASTHENIA GRAVIS, P00079
   PATRICK J, 1973, SCIENCE, V180, P871, DOI 10.1126/science.180.4088.871
   Patwa HS, 2012, NEUROLOGY, V78, P1009, DOI 10.1212/WNL.0b013e31824de293
   Ronager J, 2001, ARTIF ORGANS, V25, P967, DOI 10.1046/j.1525-1594.2001.06717.x
   Skeie GO, 2010, EUR J NEUROL, V17, P893, DOI 10.1111/j.1468-1331.2010.03019.x
   Sommer Norbert, 2008, Handb Clin Neurol, V91, P169, DOI 10.1016/S0072-9752(07)01505-9
   Stangel M, 1998, J NEUROL SCI, V153, P203, DOI 10.1016/S0022-510X(97)00292-X
   Thomas CE, 1997, NEUROLOGY, V48, P1253, DOI 10.1212/WNL.48.5.1253
   TINDALL RSA, 1993, ANN NY ACAD SCI, V681, P539, DOI 10.1111/j.1749-6632.1993.tb22937.x
   TOYKA KV, 1975, SCIENCE, V190, P397, DOI 10.1126/science.1179220
   Wegner B, 2002, CLIN NEUROL NEUROSUR, V105, P3, DOI 10.1016/S0303-8467(02)00017-3
   Wolfe GI, 2002, MUSCLE NERVE, V26, P549, DOI 10.1002/mus.10224
   Zinman L, 2008, ANN NY ACAD SCI, V1132, P264, DOI 10.1196/annals.1405.038
   Zinman L, 2007, NEUROLOGY, V68, P837, DOI 10.1212/01.wnl.0000256698.69121.45
NR 35
TC 9
Z9 10
U1 0
U2 3
PU WILEY-BLACKWELL
PI HOBOKEN
PA 111 RIVER ST, HOBOKEN 07030-5774, NJ USA
SN 0148-639X
EI 1097-4598
J9 MUSCLE NERVE
JI Muscle Nerve
PD DEC
PY 2014
VL 50
IS 6
BP 999
EP 1004
DI 10.1002/mus.24259
PG 6
[truncated: 1,317,553 more chars]
