# Supplementary material for: Knowledge mapping of global trends for myasthenia gravis development: A bibliometrics analysis
Source: Front Immunol. 2023 Mar 2;14:1132201. doi: 10.3389/fimmu.2023.1132201 (PMC10019893; doi:10.3389/fimmu.2023.1132201)
Supplement: Supplementary Material 2 — The Compressed package of text file with the 9,970 MG-related articles included. [file DataSheet_2.zip › download_3501-4000.txt]

FN Clarivate Analytics Web of Science
VR 1.0
PT J
AU Uehara, K
   Fujiwara, Y
   Morishima, M
   Iwakura, A
AF Uehara, Kyokun
   Fujiwara, Yasue
   Morishima, Manabu
   Iwakura, Atsushi
TI Open thoracoabdominal aortic aneurysm repair in a patient with
   myasthenia gravis
SO INTERACTIVE CARDIOVASCULAR AND THORACIC SURGERY
LA English
DT Article
DE Myasthenia gravis; Thoracoabdominal aortic aneurysm; Open repair; Graft
   replacement; Total intravenous anaesthesia
AB Myasthenia gravis (MG) is an autoimmune neuromuscular junction disorder and rarely coexists with aortic aneurysms requiring open repair. A 66-year-old patient with MG underwent extended thoraco-abdominal aortic aneurysm (TAAA) repair 16 years after onset of type-B acute aortic dissection. At 62 years, the patient was diagnosed with MG (MGFA class IIIa) from positive anti-acetylcholine receptor antibody without thymoma. Preoperatively, MG was well-controlled by prednisolone, cyclosporin and pyridostigmine. Extent II TAAA repair was performed under general anaesthesia maintained by total intravenous anaesthesia. Transcranial motor-evoked potential and somatosensory-evoked potential were applied to monitor intraoperative spinal cord ischaemia and muscle weakness. Amplitudes of motor-evoked potential and somatosensory-evoked potential attenuated intraoperatively but normalized after reperfusion from the reconstructed tube graft. Perioperative steroid coverage was given against surgical stress. The patient was weaned from mechanical ventilatory support on postoperative day 7. No signs of spinal cord ischaemia or muscle weakness were seen.
   A 66-year-old patient with myasthenia gravis (MG) underwent extended thoraco-abdominal aortic aneurysm (TAAA) repair 16 years after onset of type-B acute aortic dissection.
C1 [Uehara, Kyokun; Fujiwara, Yasue; Morishima, Manabu; Iwakura, Atsushi] Tenri Hosp, Dept Cardiovasc Surg, Nara, Japan.
RP Uehara, K (corresponding author), 200 Mishima, Tenri, Nara 6328552, Japan.
EM kuehara99@gmail.com
CR Collins Shawn, 2020, AANA J, V88, P485
   Inoue Takehiko, 2021, Kyobu Geka, V74, P139
   Kondo M., 2019, CASE REP ANESTHESIOL, V2019
   Narin C, 2009, J CARDIAC SURG, V24, P210, DOI 10.1111/j.1540-8191.2008.00693.x
   Vanjari V, 2020, ANN CARD ANAESTH, V23, P209, DOI 10.4103/aca.ACA_176_18
NR 5
TC 0
Z9 0
U1 0
U2 0
PU OXFORD UNIV PRESS
PI OXFORD
PA GREAT CLARENDON ST, OXFORD OX2 6DP, ENGLAND
SN 1569-9293
EI 1569-9285
J9 INTERACT CARDIOV TH
JI Interact Cardiovasc. Thorac. Surg.
PD FEB 21
PY 2022
VL 34
IS 3
BP 510
EP 511
DI 10.1093/icvts/ivab331
EA NOV 2021
PG 2
WC Cardiac & Cardiovascular Systems; Respiratory System; Surgery
WE Science Citation Index Expanded (SCI-EXPANDED)
SC Cardiovascular System & Cardiology; Respiratory System; Surgery
GA ZE7UF
UT WOS:000759084100030
PM 34849939
OA Green Published, hybrid
DA 2022-10-25
ER

PT J
AU Nagaishi, A
   Yukitake, M
   Kuroda, Y
AF Nagaishi, Akiko
   Yukitake, Motohiro
   Kuroda, Yasuo
TI Long-term treatment of steroid-dependent myasthenia gravis patients with
   low-dose tacrolimus
SO INTERNAL MEDICINE
LA English
DT Article
DE myasthenia gravis; treatment; tacrolimus; corticosteroid; immunotherapy;
   prognosis
ID FK506
AB Objective To examine the long-term effects of tacrolimus in steroid-dependent myasthenia gravis (MG) patients.
   Patients and Methods We administered tacrolimus at 3 mg/day to 10 generalized MG patients presented with clinical worsening by a reduction in dose of prednisolone. The effects of tacrolimus were assessed by using the MG activities of daily living (MG-ADL) profile and the post-intervention status criteria provided by the Myasthenia Gravis Foundation of America (PSC-MGFA).
   Results Seven patients were able to use tacrolimus without serious adverse effects for 1.0-5.1 years ( mean 3.1 years). Further, its administration improved myasthenic symptoms to the level of pharmacologic remission or minimal manifestations of PSC-MGFA in 5 patients and made it possible to discontinue prednisolone administration in 4 of those 5. However, despite improvements caused by tacrolimus, the reduction in dose of prednisolone caused worsening of symptoms in another 2 patients. In addition, blood trough levels of tacrolimus lower than the recommended range were effective to maintain long-term improvements in 2 patients.
   Conclusions Administration of tacrolimus induced long-term improvements and enabled replacement of prednisolone in patients with intractable steroid-dependent MG.
C1 [Nagaishi, Akiko; Yukitake, Motohiro; Kuroda, Yasuo] Saga Univ, Fac Med, Dept Internal Med, Div Neurol, Saga 840, Japan.
   [Nagaishi, Akiko] Kanazawa Med Univ, Dept Neurol, Kanazawa, Ishikawa, Japan.
RP Nagaishi, A (corresponding author), Saga Univ, Fac Med, Dept Internal Med, Div Neurol, Saga 840, Japan.
EM nagaishi@kanazawa-med.ac.jp
CR Davies TH, 2002, J BIOL CHEM, V277, P4597, DOI 10.1074/jbc.C100531200
   Jaretzki A, 2000, NEUROLOGY, V55, P16, DOI 10.1212/WNL.55.1.16
   Kawaguchi N, 2004, CURR MED RES OPIN, V20, P1269, DOI 10.1185/030079904125004385
   Konishi T, 2005, J NEUROL NEUROSUR PS, V76, P448, DOI 10.1136/jnnp.2004.042176
   Konishi T, 2004, J NEUROL, V251, P1154, DOI 10.1007/s00415-004-0504-2
   Mitsui T, 2007, NEUROLOGIST, V13, P83, DOI 10.1097/01.nrl.0000256352.77668.ef
   NEMOTO Y, 2007, SHINKEICHIRYOUGAKU, V24, P363
   NING YM, 1993, J BIOL CHEM, V268, P6073
   Ponseti JA, 2005, CLIN NEUROL NEUROSUR, V107, P187, DOI 10.1016/j.clineuro.2004.07.013
   Ponseti JM, 2005, NEUROLOGY, V64, P1641, DOI 10.1212/01.WNL.0000160392.32894.6D
   Schneider-Gold C, 2006, MUSCLE NERVE, V34, P284, DOI 10.1002/mus.20543
   Shimojima Y, 2006, J CLIN NEUROSCI, V13, P39, DOI 10.1016/j.jocn.2004.12.008
   Tada M, 2006, J NEUROL SCI, V247, P17, DOI 10.1016/j.jns.2006.03.010
   Takamori M, 2004, NEUROLOGY, V62, P1894, DOI 10.1212/01.WNL.0000125254.99397.68
   TIMERMAN AP, 1993, J BIOL CHEM, V268, P22992
   Wakata N, 2003, CLIN NEUROL NEUROSUR, V106, P5, DOI 10.1016/S0303-8467(03)00046-5
   Wolfe GI, 1999, NEUROLOGY, V52, P1487, DOI 10.1212/WNL.52.7.1487
   Yoshikawa H, 2002, J CLIN NEUROSCI, V9, P627, DOI 10.1054/jocn.2001.0907
NR 18
TC 25
Z9 29
U1 0
U2 0
PU JAPAN SOC INTERNAL MEDICINE
PI TOKYO
PA 34-3 3-CHOME HONGO BUNKYO-KU, TOKYO, 113, JAPAN
SN 0918-2918
EI 1349-7235
J9 INTERNAL MED
JI Intern. Med.
PY 2008
VL 47
IS 8
BP 731
EP 736
DI 10.2169/internalmedicine.47.0513
PG 6
WC Medicine, General & Internal
WE Science Citation Index Expanded (SCI-EXPANDED)
SC General & Internal Medicine
GA 343ZA
UT WOS:000258893800008
PM 18421189
OA Bronze
DA 2022-10-25
ER

PT J
AU Brusa, R
   Faravelli, I
   Gagliardi, D
   Magri, F
   Cogiamanian, F
   Saccomanno, D
   Cinnante, C
   Mauri, E
   Abati, E
   Bresolin, N
   Corti, S
   Comi, GP
AF Brusa, Roberta
   Faravelli, Irene
   Gagliardi, Delia
   Magri, Francesca
   Cogiamanian, Filippo
   Saccomanno, Domenica
   Cinnante, Claudia
   Mauri, Eleonora
   Abati, Elena
   Bresolin, Nereo
   Corti, Stefania
   Comi, Giacomo Pietro
TI Ophthalmoplegia Due to Miller Fisher Syndrome in a Patient With
   Myasthenia Gravis
SO FRONTIERS IN NEUROLOGY
LA English
DT Article
DE myasthenia gravis; Miller Fisher syndrome; autoimmune diseases;
   ophthalmoplegia; GQ1b
ID OVERLAP
AB Here, we describe a 79-year-old man, admitted to our unit for worsening diplopia and fatigue, started a few weeks after an episode of bronchitis and flu vaccination. Past medical history includes myasthenia gravis (MG), well-controlled by Pyridostigmine, Azathioprine, and Prednisone. During the first days, the patient developed progressive ocular movement abnormalities up to complete external ophthalmoplegia, severe limb and gait ataxia, and mild dysarthria. Deep tendon reflexes were absent in lower limbs. Since not all the symptoms were explainable with the previous diagnosis of myasthenia gravis, other etiologies were investigated. Brain MRI and cerebrospinal fluid analysis were normal. Electromyography showed a pattern of predominantly sensory multiple radiculoneuritis. Suspecting Miller Fisher syndrome (MFS), the patient was treated with plasmapheresis with subsequent clinical improvement. Antibodies against GQ1b turned out to be positive. MFS is an immune-mediated neuropathy presenting with ophthalmoplegia, ataxia, and areflexia. Even if only a few cases of MFS overlapping with MG have been described so far, the coexistence of two different autoimmune disorders can occur. It is always important to evaluate possible differential diagnosis even in case of known compatible diseases, especially when some clinical features seem atypical.
C1 [Brusa, Roberta; Magri, Francesca; Saccomanno, Domenica] IRCCS Fdn Ca Grande Osped Maggiore Policlin, Neurol Unit, Dept Pathophysiol & Transplantat, Dino Ferrari Ctr, Milan, Italy.
   [Faravelli, Irene; Gagliardi, Delia; Mauri, Eleonora; Abati, Elena; Bresolin, Nereo; Corti, Stefania; Comi, Giacomo Pietro] Univ Milan, Neurol Unit, Dept Pathophysiol & Transplantat, Dino Ferrari Ctr,IRCCS Fdn Ca Grande Osped Maggio, Milan, Italy.
   [Cogiamanian, Filippo] IRCCS Fdn Ca Granda Osped Maggiore Policlin, Neuropathophysiol Unit, Milan, Italy.
   [Cinnante, Claudia] IRCCS Fdn Ca Grande Osped Maggiore Policlin Milan, Neuroradiol Unit, Milan, Italy.
RP Comi, GP (corresponding author), Univ Milan, Neurol Unit, Dept Pathophysiol & Transplantat, Dino Ferrari Ctr,IRCCS Fdn Ca Grande Osped Maggio, Milan, Italy.
EM giacomo.comi@unimi.it
RI Cogiamanian, Filippo/AAC-5217-2022; Gagliardi, Delia/AAD-6240-2021;
   Comi, Giacomo P/K-5702-2016; abati, elena/AAY-3879-2021; Corti,
   Stefania/K-6034-2016; Faravelli, Irene/AAP-6300-2020; Mauri,
   Eleonora/AHE-1428-2022
OI Comi, Giacomo P/0000-0002-1383-5248; abati, elena/0000-0003-0797-8282;
   Corti, Stefania/0000-0001-5425-969X; Faravelli,
   Irene/0000-0001-8126-7353; Mauri, Eleonora/0000-0002-7736-8968;
   Cogiamanian, Filippo/0000-0001-7810-5281; Gagliardi,
   Delia/0000-0001-8460-938X
FU Italian Ministery of Health; Associazione Centro Dino Ferrari
FX The project received partial support from Italian Ministery of Health to
   GPC and we gratefully thank the Associazione Centro Dino Ferrari for its
   support.
CR Kuwabara S, 2017, CLIN NEUROPHYSIOL, V128, P215, DOI 10.1016/j.clinph.2016.11.009
   Lau KK, 2009, J NEUROL SCI, V276, P187, DOI 10.1016/j.jns.2008.08.019
   Mak W, 2005, HOSP MED, V66, P116
   Mori M, 2012, EXPERT REV NEUROTHER, V12, P39, DOI [10.1586/ERN.11.182, 10.1586/ern.11.182]
   Shoamanesh A, 2011, ARCH NEUROL-CHICAGO, V68, P1327, DOI 10.1001/archneurol.2011.236
   Silverstein M P, 2008, Semin Ophthalmol, V23, P211, DOI 10.1080/08820530802049996
   Tanaka Y, 2016, INTERNAL MED, V55, P1917, DOI 10.2169/internalmedicine.55.6262
   Teener JW, 2012, SEMIN NEUROL, V32, P512, DOI 10.1055/s-0033-1334470
NR 8
TC 2
Z9 2
U1 1
U2 2
PU FRONTIERS MEDIA SA
PI LAUSANNE
PA AVENUE DU TRIBUNAL FEDERAL 34, LAUSANNE, CH-1015, SWITZERLAND
SN 1664-2295
J9 FRONT NEUROL
JI Front. Neurol.
PD AUG 13
PY 2019
VL 10
AR 823
DI 10.3389/fneur.2019.00823
PG 4
WC Clinical Neurology; Neurosciences
WE Science Citation Index Expanded (SCI-EXPANDED)
SC Neurosciences & Neurology
GA IQ2AY
UT WOS:000480552600001
PM 31456730
OA Green Published, gold
DA 2022-10-25
ER

PT J
AU Kim, KH
   Kim, SW
   Shin, H
AF Kim, Ki Hoon
   Kim, Seung Woo
   Shin, Ha Young
TI Initial Repetitive Nerve Stimulation Test Predicts Conversion of Ocular
   Myasthenia Gravis to Generalized Myasthenia Gravis
SO JOURNAL OF CLINICAL NEUROLOGY
LA English
DT Article
DE ocular myasthenia gravis; generalized myasthenia gravis; repetitive
   nerve stimulation test
ID PROGNOSIS
AB Background and Purpose A major concern with ocular myasthenia gravis (MG) is the potential conversion to generalized MG. This study was conducted to determine if the repetitive nerve stimulation (RNS) test could predict the conversion from ocular to generalized MG.
   Methods The RNS test was conducted in a consistent manner on five muscles in the face and limbs in every patient. Subjects were divided into those who remained as ocular MG (ROMG group) and those who experienced conversion to generalized MG during follow-up (GOMG group).
   Results Conversion to generalized MG occurred in 24 (21.4%) of 112 MG patients with ocular onset. The proportion of patients displaying abnormal decreases in responses in the trapezius, abductor digiti minimi, or flexor carpi ulnaris muscles on the RNS test was higher in the GOMG group (p<0.001, p=0.002, and p<0.001, respectively). The Cox proportional-hazards model revealed that an abnormal result on the RNS test was significantly associated with conversion to generalized MG [hazard ratio (HR)=3.13, 95% confidence interval (CI)=1.18-8.32]. Notably, the HR was higher for abnormal results on the RNS test for the limb muscles, at 5.19 (95% CI=2.09-12.90).
   Conclusions An abnormal result on the RNS test, especially in the limb muscles, is an independent predictor of the conversion from ocular to generalized MG. Applying the RNS test to limb muscles could be useful for predicting the conversion to generalized MG in patients with ocular onset.
C1 [Kim, Ki Hoon; Kim, Seung Woo; Shin, Ha Young] Yonsei Univ, Dept Neurol, Coll Med, 50-1 Yonsei Ro, Seoul 03722, South Korea.
RP Shin, H (corresponding author), Yonsei Univ, Dept Neurol, Coll Med, 50-1 Yonsei Ro, Seoul 03722, South Korea.
EM hayshin@yuhs.ac
OI Kim, Ki Hoon/0000-0001-6428-061X; Kim, Seung Woo/0000-0002-5621-0811;
   Shin, Ha Young/0000-0002-4408-8265
FU National Research Foundation of Korea (NRF) - Korean government (MSIT)
   [NRF-2020 R1C1C1010130]
FX This work was supported by the National Research Foundation of Korea
   (NRF) grant funded by the Korean government (MSIT) (No. NRF-2020
   R1C1C1010130).
CR Abraham A, 2017, MUSCLE NERVE, V56, P445, DOI 10.1002/mus.25539
   Aguirre F, 2018, EUR NEUROL, V79, P113, DOI 10.1159/000487132
   Allen JA, 2010, MUSCLE NERVE, V41, P379, DOI 10.1002/mus.21555
   Barton JJS, 2000, SEMIN NEUROL, V20, P7, DOI 10.1055/s-2000-6829
   BEVER CT, 1983, ANN NEUROL, V14, P516, DOI 10.1002/ana.410140504
   Costa J, 2004, CLIN NEUROPHYSIOL, V115, P2776, DOI 10.1016/j.clinph.2004.05.024
   Ding JQ, 2020, BMC NEUROL, V20, DOI 10.1186/s12883-020-01805-1
   Gilhus NE, 2016, NEW ENGL J MED, V375, P2570, DOI 10.1056/NEJMra1602678
   Gilhus NE, 2015, LANCET NEUROL, V14, P1023, DOI 10.1016/S1474-4422(15)00145-3
   Grob D, 2008, MUSCLE NERVE, V37, P141, DOI 10.1002/mus.20950
   Hong YH, 2008, J NEUROL SCI, V273, P10, DOI 10.1016/j.jns.2008.05.023
   Huang X, 2018, FRONT NEUROL, V9, DOI 10.3389/fneur.2018.00077
   Jaretzki A, 2000, ANN THORAC SURG, V70, P327, DOI 10.1016/S0003-4975(00)01595-2
   Li F, 2018, J NEUROL, V265, P2773, DOI 10.1007/s00415-018-9056-8
   Lo YL, 2004, J CLIN NEUROPHYSIOL, V21, P110, DOI 10.1097/00004691-200403000-00006
   Mazzoli M, 2018, INT J NEUROSCI, V128, P15, DOI 10.1080/00207454.2017.1344237
   Ogawa G, 2013, MUSCLE NERVE, V47, P668, DOI 10.1002/mus.23664
   OOSTERHUIS HJGH, 1989, J NEUROL NEUROSUR PS, V52, P1121, DOI 10.1136/jnnp.52.10.1121
   Preston DC, 2013, ELECTROMYOGRAPHY NEU, V3rd, P57
   Sommer N, 1997, J NEUROL NEUROSUR PS, V62, P156, DOI 10.1136/jnnp.62.2.156
   Teo KY, 2018, MUSCLE NERVE, V57, P756, DOI 10.1002/mus.25983
   Weinberg DH, 1999, MUSCLE NERVE, V22, P1222, DOI 10.1002/(SICI)1097-4598(199909)22:9<1222::AID-MUS8>3.0.CO;2-R
NR 22
TC 1
Z9 1
U1 1
U2 1
PU KOREAN NEUROLOGICAL ASSOC
PI SEOUL
PA 1111 DAEIL BLD, 43 INSA-DONG, JONGNO-GU, SEOUL, 110-741, SOUTH KOREA
SN 1738-6586
EI 2005-5013
J9 J CLIN NEUROL
JI J. Clin. Neurol.
PD APR
PY 2021
VL 17
IS 2
BP 265
EP 272
DI 10.3988/jcn.2021.17.2.265
PG 8
WC Clinical Neurology
WE Science Citation Index Expanded (SCI-EXPANDED)
SC Neurosciences & Neurology
GA TV4ER
UT WOS:000681675600014
PM 33835748
OA Green Published, gold
DA 2022-10-25
ER

PT J
AU Fekih-Mrissa, N
   Klai, S
   Zaouali, J
   Gritli, N
   Mrissa, R
AF Fekih-Mrissa, Najiba
   Klai, Sarra
   Zaouali, Jamel
   Gritli, Nasreddine
   Mrissa, Ridha
TI Association of HLA-DR/DQ polymorphism with myasthenia gravis in Tunisian
   patients
SO CLINICAL NEUROLOGY AND NEUROSURGERY
LA English
DT Article
DE HLA class II polymorphism; Myasthenia gravis
ID CLASS-II; DISEASE HETEROGENEITY; A ANTIGENS; POPULATION; GENE;
   FREQUENCIES; HAPLOTYPES; ALLELES; VARIANT
AB Background and objective: Myasthenia gravis (MG) is an autoimmune disorder of the neuromuscular junction. MG has been shown to be associated with many human leukocyte antigens (HLA) in different populations. The aim of this study was to investigate the probable association between HLA-DR/DQ alleles and MG in Tunisian patients.
   Patients and methods: HLA DR/DQ genotyping was performed using polymerase chain reaction sequence-specific primers (PCR-SSP) with 48 MG patients and 100 healthy individuals serving as the control group.
   Results: Myasthenia gravis in Tunisian patients was found to be associated with the following alleles (p(c) denotes Bonferroni corrected probability values): HLA-DRB1*03 (p(c) < 10(-3)), DRB1*04 (p(c) = 0.005), DQB1*02 (p(c) = 0.002) and, DQB1*03 (p(c) = 0.007).
   Conclusion: Our data demonstrated a new HLA-MG predisposition with DRB1*04. The DRB1*03, DRB1*04, DQB1*02, and DQB1*03 alleles also could be predisposing genetic factors for MG in the Tunisian population. (C) 2012 Elsevier B.V. All rights reserved.
C1 [Fekih-Mrissa, Najiba; Klai, Sarra; Gritli, Nasreddine] Mil Hosp, Lab Mol Biol, Dept Hematol, Tunis 1008, Tunisia.
   [Zaouali, Jamel; Mrissa, Ridha] Mil Hosp, Dept Neurol, Tunis 1008, Tunisia.
RP Fekih-Mrissa, N (corresponding author), Mil Hosp, Lab Mol Biol, Dept Hematol, Tunis 1008, Tunisia.
EM fnajiba@yahoo.fr
CR Ayed K, 2004, TISSUE ANTIGENS, V64, P520, DOI 10.1111/j.1399-0039.2004.00313.x
   Brick C, 2006, TRANSFUS CLIN BIOL, V13, P346, DOI 10.1016/j.tracli.2006.12.003
   Calhoun RF, 1999, ANN SURG, V230, P555, DOI 10.1097/00000658-199910000-00011
   CAMPBELL RD, 1993, CURR OPIN IMMUNOL, V5, P887, DOI 10.1016/0952-7915(93)90101-W
   CARLSSON B, 1990, IMMUNOGENETICS, V31, P285, DOI 10.1007/BF02115001
   CHRISTIANSEN FT, 1984, J NEUROIMMUNOL, V7, P121, DOI 10.1016/S0165-5728(84)80012-0
   COMPSTON DAS, 1980, BRAIN, V103, P579, DOI 10.1093/brain/103.3.579
   ENGEL AG, 1986, ACQUIRED AUTOIMMUNE, P1925
   Fernandez-Mestre MT, 2004, HUM IMMUNOL, V65, P54, DOI 10.1016/j.humimm.2003.10.003
   FRITZE D, 1974, LANCET, V1, P240
   Gibert M, 2000, HUM IMMUNOL, V61, P930, DOI 10.1016/S0198-8859(00)00158-0
   Hajeer AH, 2009, INT J IMMUNOGENET, V36, P169, DOI 10.1111/j.1744-313X.2009.00843.x
   HAWKINS BR, 1989, Q J MED, V70, P235
   Hjelmstrom P, 1996, J NEUROIMMUNOL, V65, P125, DOI 10.1016/0165-5728(96)00008-2
   HMIDA S, 1995, TISSUE ANTIGENS, V45, P63, DOI 10.1111/j.1399-0039.1995.tb02416.x
   Izaabel H, 1996, HUM IMMUNOL, V49, P137, DOI 10.1016/0198-8859(96)00104-8
   Kamoun HA, 2002, ANN GENET-PARIS, V45, P45, DOI 10.1016/S0003-3995(02)01104-8
   Machens A, 1999, CLIN IMMUNOL, V91, P296, DOI 10.1006/clim.1999.4710
   Marrosu MG, 1998, HUM MOL GENET, V7, P1235, DOI 10.1093/hmg/7.8.1235
   MATSUKI K, 1990, J CLIN INVEST, V86, P392, DOI 10.1172/JCI114724
   MATSUSHITA S, 1994, J EXP MED, V180, P873, DOI 10.1084/jem.180.3.873
   Oen K, 1998, J RHEUMATOL, V25, P783
   Pedron B, 2006, HUM IMMUNOL, V67, P540, DOI 10.1016/j.humimm.2005.10.017
   PIRSKANEN R, 1972, ANN CLIN RES, V4, P304
   Saruhan-Direskeneli G, 2006, HUM IMMUNOL, V67, P352, DOI 10.1016/j.humimm.2006.02.039
   Shinomiya N, 2004, CLIN IMMUNOL, V110, P154, DOI 10.1016/j.clim.2003.10.004
   Sugihara S, 1997, DIABETES, V46, P1893, DOI 10.2337/diabetes.46.11.1893
   THOMSON G, 1988, AM J HUM GENET, V43, P799
   VIEIRA ML, 1993, J NEUROIMMUNOL, V47, P115, DOI 10.1016/0165-5728(93)90021-P
   Zelano G, 1998, EUR J IMMUNOGENET, V25, P403, DOI 10.1046/j.1365-2370.1998.00129.x
NR 30
TC 18
Z9 19
U1 0
U2 4
PU ELSEVIER SCIENCE BV
PI AMSTERDAM
PA PO BOX 211, 1000 AE AMSTERDAM, NETHERLANDS
SN 0303-8467
J9 CLIN NEUROL NEUROSUR
JI Clin. Neurol. Neurosurg.
PD JAN
PY 2013
VL 115
IS 1
BP 32
EP 36
DI 10.1016/j.clineuro.2012.04.001
PG 5
WC Clinical Neurology; Surgery
WE Science Citation Index Expanded (SCI-EXPANDED)
SC Neurosciences & Neurology; Surgery
GA 057PU
UT WOS:000312576300006
PM 22521184
DA 2022-10-25
ER

PT J
AU Manfredi, R
   Fasulo, G
   Fulgaro, C
   Sabbatani, S
AF Manfredi, Roberto
   Fasulo, Giovanni
   Fulgaro, Ciro
   Sabbatani, Sergio
TI Associated thyreoiditis, myasthenia gravis, thymectomy, Cronh's disease,
   and erythema nodosum: pathogenetic and clinical correlations, immune
   system involvement, and systemic infectious complications
SO RHEUMATOLOGY INTERNATIONAL
LA English
DT Article
DE thyreoiditis; myasthenia gravis; thymectomy; Crohn's disease; erythema
   nodosum; autoimmunity; immune system; pathogenesis; systemic infectious
   complications
ID ULCERATIVE-COLITIS; CROHNS-DISEASE; CIRRHOSIS; CELLS
AB The case of a young woman suffering from multiple autoimmune-dysreactive disorders (including thyreoiditis, myasthenia gravis, thymectomy, Crohn's disease, and erythema nodosum), while undergoing steroideal therapy, was complicated by a severe infectious disorder (severe upper urinary tract infection). While the pathogenetic and clinical relationship between the different autoimmune-dysreactive complications is still unclear, and the supporting role of the frequent immunosuppressive treatment may add significantly to these risk factors, clinicians who are engaged in the management of these patients should be aware that multiple, concurrent or subsequent disorders might occur in these subjects, and also that severe infections might be of relevant concern.
C1 [Manfredi, Roberto; Fasulo, Giovanni; Fulgaro, Ciro; Sabbatani, Sergio] Alma Mater Studiorum Univ Bologna, S Orsola M Malpighi Hosp, Dept Clin & Expt Med, Div Infect Dis, I-40138 Bologna, Italy.
RP Manfredi, R (corresponding author), Alma Mater Studiorum Univ Bologna, S Orsola M Malpighi Hosp, Dept Clin & Expt Med, Div Infect Dis, Via Massarenti 11, I-40138 Bologna, Italy.
EM Roberto.manfredi@unibo.it
CR AISO S, 1984, J CLIN LAB IMMUNOL, V13, P137
   Alarcon Segovia D, 1963, LANCET, V2, P662
   Bach JF, 2005, J AUTOIMMUN, V25, P74, DOI 10.1016/j.jaut.2005.09.024
   BANSAL AS, 1993, IMMUNOLOGY, V79, P285
   FINNIE IA, 1994, GUT, V35, P278, DOI 10.1136/gut.35.2.278
   Foroozan R, 2003, BRIT J OPHTHALMOL, V87, P1186, DOI 10.1136/bjo.87.9.1186
   GALBRAITH RF, 1964, NEW ENGL J MED, V270, P229, DOI 10.1056/NEJM196401302700504
   GIBBERD FB, 1971, P ROY SOC MED, V64, P807, DOI 10.1177/003591577106400804
   MARTIN RW, 1991, J CLIN GASTROENTEROL, V13, P112
   McCann P, 2004, J AM GERIATR SOC, V52, P1407, DOI 10.1111/j.1532-5415.2004.52379_7.x
   MIZUNO Y, 1990, Bulletin of Tokyo Dental College, V31, P137
   SOUADJIAN JV, 1974, ARCH INTERN MED, V134, P374, DOI 10.1001/archinte.134.2.374
   YOKONO H, 1993, ACTA PATHOL JAPON, V43, P386
NR 13
TC 5
Z9 5
U1 0
U2 2
PU SPRINGER HEIDELBERG
PI HEIDELBERG
PA TIERGARTENSTRASSE 17, D-69121 HEIDELBERG, GERMANY
SN 0172-8172
EI 1437-160X
J9 RHEUMATOL INT
JI Rheumatol. Int.
PD SEP
PY 2008
VL 28
IS 11
BP 1173
EP 1175
DI 10.1007/s00296-008-0579-7
PG 3
WC Rheumatology
WE Science Citation Index Expanded (SCI-EXPANDED)
SC Rheumatology
GA 337SZ
UT WOS:000258457100018
PM 18389238
DA 2022-10-25
ER

PT J
AU KENNEL, PF
   POINDRON, P
   WARTER, JM
   FONTENEAU, P
AF KENNEL, PF
   POINDRON, P
   WARTER, JM
   FONTENEAU, P
TI ALPHA-BUNGAROTOXIN SENSITIZATION IN EXPERIMENTAL AUTOIMMUNE
   MYASTHENIA-GRAVIS
SO MUSCLE & NERVE
LA English
DT Article
DE MYASTHENIA GRAVIS; ALPHA-BUNGAROTOXIN; SENSITIZATION; REPETITIVE NERVE
   STIMULATION; NEUROMUSCULAR BLOCK
AB A mouse model of MG, termed experimental autoimmune myasthenia gravis (EAMG), can be obtained after immunization with Torpedo acetylcholine receptor (AChR). Although many studies have detailed the consequence of AChR antibodies binding at the neuromuscular junction and the difficulty in obtaining obvious clinical signs, less attention has been focused on the possibility of amplifying the muscular block in order to discriminate between immunized and healthy animals. In the present studies we observe that a single inoculation of alpha-bungarotoxin (alpha-bgt) can amplify the neuromuscular block revealed by repetitive nerve stimulation, and induce in EAMG mice a stable muscular weakness state lasting for at least 169 hours instead of 95 hours in normal mice. This model could provide an excellent tool for evaluating drugs active on neuromuscular transmission.
C1 UNIV LOUIS PASTEUR, DEPT IMMUNOL IMMUNOPHARMACOL & PATHOL, EQUIPE PATHOL EXPTL & NEUROL CLIN, BP 24, F-67401 ILLKIRCH GRAFFENSTADEN, FRANCE.
CR BERMAN PW, 1984, J IMMUNOL, V132, P711
   BERMAN PW, 1980, J EXP MED, V151, P204, DOI 10.1084/jem.151.1.204
   CHRISTADOSS P, 1985, J NEUROIMMUNOL, V8, P29, DOI 10.1016/S0165-5728(85)80045-X
   DERGARABEDIAN BV, 1986, J NEUROIMMUNOL, V12, P65
   DWYER DS, 1986, J EXP MED, V164, P1310, DOI 10.1084/jem.164.4.1310
   FUMAGALLI G, 1990, NEURON, V4, P563, DOI 10.1016/0896-6273(90)90114-U
   KAO I, 1977, SCIENCE, V195, P74, DOI 10.1126/science.831257
   LINDSTROM J, 1988, ADV IMMUNOL, V42, P233, DOI 10.1016/S0065-2776(08)60847-0
   Lindstrom J., 1977, RECEPTORS RECOGNITIO, V3, P3
   LINDSTROM JM, 1976, NEUROLOGY, V26, P1054, DOI 10.1212/WNL.26.11.1054
   MERLIE JP, 1976, NATURE, V264, P74, DOI 10.1038/264074a0
   PACHNER AR, 1987, YALE J BIOL MED, V60, P169
   PATRICK J, 1973, SCIENCE, V180, P871, DOI 10.1126/science.180.4088.871
   ROITT IM, 1983, SPRINGER SEMIN IMMUN, V6, P51, DOI 10.1007/BF01857366
   SAITOH T, 1980, EUR J BIOCHEM, V105, P51, DOI 10.1111/j.1432-1033.1980.tb04473.x
   STEFANSSON K, 1987, ANN NY ACAD SCI, V505, P451, DOI 10.1111/j.1749-6632.1987.tb51315.x
   TAKAMORI M, 1976, NEUROLOGY, V26, P844, DOI 10.1212/WNL.26.9.844
NR 17
TC 1
Z9 1
U1 0
U2 0
PU WILEY
PI HOBOKEN
PA 111 RIVER ST, HOBOKEN 07030-5774, NJ USA
SN 0148-639X
EI 1097-4598
J9 MUSCLE NERVE
JI Muscle Nerve
PD MAY
PY 1993
VL 16
IS 5
BP 461
EP 465
DI 10.1002/mus.880160505
PG 5
WC Clinical Neurology; Neurosciences
WE Science Citation Index Expanded (SCI-EXPANDED)
SC Neurosciences & Neurology
GA KZ601
UT WOS:A1993KZ60100004
PM 8390605
DA 2022-10-25
ER

PT J
AU WANIEWSKI, J
   WERYNSKI, A
AF WANIEWSKI, J
   WERYNSKI, A
TI MATHEMATICAL-MODELING OF ANTIGEN AND IMMUNE-COMPLEX KINETICS DURING
   EXTRACORPOREAL REMOVAL OF AUTOANTIBODY
SO INTERNATIONAL JOURNAL OF ARTIFICIAL ORGANS
LA English
DT Article
DE EXTRACORPOREAL ANTIBODY REMOVAL; ANTIBODY KINETICS; ANTIGEN KINETICS;
   IMMUNE COMPLEXES KINETICS; MYASTHENIA GRAVIS
ID AUTOIMMUNE-DISEASE; MYASTHENIA-GRAVIS
AB The extracorporeal removal of circulating auto-antibodies by repeated plasma exchange or continuous lymph drainage is modeled by single-pool kinetics.  Total amounts of antigenic determinants, k-valent antibodies and immune complexes are variables of the model.  Factors influencing the course of therapy are included:  production rate of antigen and antibody and their natural catabolism.  This model can give useful formulae for clinical practice.  The effect of treatment can be predicted from the relative depletion of antibody and the actual severity of the disease.  Another formula shows how the changed catabolism of antigen after antibody binding can influence the amount of immune complexes.  As an example, lymph drainage in myasthenia gravis is calculated using averaged data from three patients.
RP WANIEWSKI, J (corresponding author), POLISH ACAD SCI,INST BIOCYBERNET & BIOMED ENGN,UL KRN 55,PL-00818 WARSAW,POLAND.
CR Charlton B, 1985, Trans Am Soc Artif Intern Organs, V31, P711
   GRISWOLD WR, 1984, INT J BIOMED COMPUT, V15, P151, DOI 10.1016/0020-7101(84)90027-8
   LEFVERT AK, 1978, CLIN EXP IMMUNOL, V34, P111
   MALCHESKY PS, 1984, CLEVELAND CLIN Q, V51, P127, DOI 10.3949/ccjm.51.1.127
   SHIOKAWA Y, 1985, CURRENT PRACTICE THE, P217
   TINDALL RSA, 1982, THERAPEUTIC APHERESI, pR19
   VINCENT A, 1980, PHYSIOL REV, V60, P756, DOI 10.1152/physrev.1980.60.3.756
   WANIEWSKI J, 1989, INT J ARTIF ORGANS, V12, P471
NR 8
TC 5
Z9 5
U1 1
U2 2
PU WICHTIG EDITORE
PI MILAN
PA 72/74 VIA FRIULI, 20135 MILAN, ITALY
SN 0391-3988
J9 INT J ARTIF ORGANS
JI Int. J. Artif. Organs
PD MAR
PY 1991
VL 14
IS 3
BP 186
EP 188
DI 10.1177/039139889101400312
PG 3
WC Engineering, Biomedical; Transplantation
WE Science Citation Index Expanded (SCI-EXPANDED)
SC Engineering; Transplantation
GA FH178
UT WOS:A1991FH17800012
PM 2045195
DA 2022-10-25
ER

PT J
AU FITZAL, S
AF FITZAL, S
TI ANESTHESIA IN NEUROMUSCULAR DISEASES
SO ANAESTHESIST
LA German
DT Article
DE NEUROMUSCULAR DISEASES; NEUROPATHY; MYOPATHY; INDUCTION OF ANESTHESIA;
   THERAPY
ID MALIGNANT HYPERTHERMIA; MUSCULAR-DYSTROPHY; MYASTHENIA-GRAVIS;
   ANESTHESIA; ATRACURIUM; PATIENT
RP FITZAL, S (corresponding author), WILHELMINENSPITAL STADT WIEN, ANAESTHESIE & ALLGEMEINE INTENS MED ABT, MONTLEARTSTR 37, A-1160 VIENNA, AUSTRIA.
CR AZAR I, 1984, ANESTHESIOLOGY, V61, P173, DOI 10.1097/00000542-198408000-00011
   BAMFORD C, 1978, CAN J NEUROL SCI, V5, P41, DOI 10.1017/S0317167100024732
   BARGETZI MJ, 1987, IMMUNOBIOL INF, V27, P174
   BRENNEIS M, 1979, FORTSCHR NEUROL PSYC, V47, P320
   BREUCKING M, 1988, AKTUELLE ASPEKTE NEU, P173
   BROWNELL AKW, 1988, BRIT J ANAESTH, V60, P303, DOI 10.1093/bja/60.3.303
   FITZAL S, 1992, ANASTHESIOLOGIE LEHR
   KELLY BJ, 1991, CHEST, V99, P1485, DOI 10.1378/chest.99.6.1485
   LARSEN UT, 1989, CAN J ANAESTH, V36, P418, DOI 10.1007/BF03005341
   LEHMANNHORN F, 1990, BRIT J ANAESTH, V65, P692, DOI 10.1093/bja/65.5.692
   LOH L, 1986, BRIT J ANAESTH, V58, P190, DOI 10.1093/bja/58.2.190
   LUBBE N, 1987, ANASTH INTENSIVMED, V28, P8
   MARTZ DG, 1990, ANESTHESIA UNCOMMON, P560
   MILLER JD, 1990, ANESTHESIA UNCOMMON, P590
   MITTERSCHIFFTHALER G, 1988, BRIT J ANAESTH, V60, P109, DOI 10.1093/bja/60.1.109
   OTSUKA H, 1991, ANESTHESIOLOGY, V75, P699, DOI 10.1097/00000542-199110000-00024
   POLLARD BJ, 1989, BRIT J ANAESTH, V62, P95, DOI 10.1093/bja/62.1.95
   SEVERN AM, 1988, BRIT J ANAESTH, V61, P761, DOI 10.1093/bja/61.6.761
   SMITH CE, 1989, CAN J ANAESTH, V36, P402, DOI 10.1007/BF03005338
   SMITH CL, 1985, BRIT J ANAESTH, V57, P1113, DOI 10.1093/bja/57.11.1113
   SMITH NT, 1985, ARZNEIMITTELWECHSELW, P431
   WRUCK G, 1989, ANAESTHESIST, V38, P255
NR 22
TC 4
Z9 4
U1 0
U2 0
PU SPRINGER
PI NEW YORK
PA 233 SPRING ST, NEW YORK, NY 10013 USA
SN 0003-2417
EI 1432-055X
J9 ANAESTHESIST
JI Anaesthesist
PD NOV
PY 1992
VL 41
IS 11
BP 730
EP 742
PG 13
WC Anesthesiology
WE Science Citation Index Expanded (SCI-EXPANDED)
SC Anesthesiology
GA JZ875
UT WOS:A1992JZ87500012
PM 1463163
DA 2022-10-25
ER

PT J
AU NANGO, K
   INABA, M
   INABA, K
   ADACHI, Y
   THAN, S
   ISHIDA, T
   KUMAMOTO, T
   UYAMA, M
   IKEHARA, S
AF NANGO, K
   INABA, M
   INABA, K
   ADACHI, Y
   THAN, S
   ISHIDA, T
   KUMAMOTO, T
   UYAMA, M
   IKEHARA, S
TI ONTOGENY OF THYMIC B-CELLS IN NORMAL MICE
SO CELLULAR IMMUNOLOGY
LA English
DT Article
ID MYASTHENIA-GRAVIS; T-CELLS; FETAL LIVER; LYMPHOCYTES; ANTIBODY;
   TOLERANCE; AUTOANTIBODIES; EXPRESSION; PRECURSORS; ANTIGENS
C1 KANSAI MED UNIV,DEPT PATHOL 1,MORIGUCHI,OSAKA 570,JAPAN.
   KANSAI MED UNIV,DEPT OPHTHALMOL,MORIGUCHI,OSAKA 570,JAPAN.
   KANSAI MED UNIV,DEPT IMMUNOL,MORIGUCHI,OSAKA 570,JAPAN.
   KANSAI MED UNIV,LIVER RES CTR,MORIGUCHI,OSAKA 570,JAPAN.
   KANSAI MED UNIV,DEPT ORTHOPED SURG,MORIGUCHI,OSAKA 570,JAPAN.
   KYOTO UNIV,FAC SCI,DEPT ZOOL,SAKYO KU,KYOTO 606,JAPAN.
CR DUMONT FJ, 1984, CELL IMMUNOL, V83, P292, DOI 10.1016/0008-8749(84)90308-3
   FUJII N, 1983, J NEUROIMMUNOL, V4, P151, DOI 10.1016/0165-5728(83)90031-0
   GALLAGHER PF, 1988, EUR J IMMUNOL, V18, P183, DOI 10.1002/eji.1830180128
   GJEDDE SB, 1980, EXP HEMATOL, V8, P375
   HAYAKAWA K, 1986, EUR J IMMUNOL, V16, P450, DOI 10.1002/eji.1830160423
   HAYAKAWA K, 1984, P NATL ACAD SCI-BIOL, V81, P2494, DOI 10.1073/pnas.81.8.2494
   IKEHARA S, 1985, THYMUS, V7, P25
   INABA M, 1990, J EXP MED, V171, P321, DOI 10.1084/jem.171.1.321
   ISAACSON PG, 1987, LANCET, V2, P1488
   KAPPLER JW, 1987, CELL, V49, P273, DOI 10.1016/0092-8674(87)90568-X
   KAPPLER JW, 1988, NATURE, V332, P35, DOI 10.1038/332035a0
   KIMOTO H, 1989, EUR J IMMUNOL, V19, P97, DOI 10.1002/eji.1830190116
   KINCADE PW, 1981, J IMMUNOL, V127, P2262
   MACDONALD HR, 1988, NATURE, V332, P40, DOI 10.1038/332040a0
   MAKI R, 1980, SCIENCE, V209, P1366, DOI 10.1126/science.6774416
   MELCHERS F, 1977, EUR J IMMUNOL, V7, P482, DOI 10.1002/eji.1830070715
   MIYAMAINABA M, 1988, J EXP MED, V168, P811, DOI 10.1084/jem.168.2.811
   MOLINA IJ, 1989, J IMMUNOL, V143, P39
   OKUMURA K, 1982, J EXP MED, V156, P443, DOI 10.1084/jem.156.2.443
   OWEN JJT, 1974, NATURE, V249, P361, DOI 10.1038/249361a0
   RAMMENSEE HG, 1989, NATURE, V339, P541, DOI 10.1038/339541a0
   SHEER DH, 1984, J EXP MED, V159, P1189
   SHEER DH, 1986, J IMMUNOL, V137, P3406
   STRASSER A, 1988, EUR J IMMUNOL, V18, P1803, DOI 10.1002/eji.1830181123
   VINCENT A, 1978, LANCET, V1, P305
   WEBB SR, 1989, J EXP MED, V169, P17
   WILLIAMS CL, 1986, J EXP MED, V164, P1043, DOI 10.1084/jem.164.4.1043
NR 27
TC 32
Z9 32
U1 0
U2 1
PU ACADEMIC PRESS INC JNL-COMP SUBSCRIPTIONS
PI SAN DIEGO
PA 525 B ST, STE 1900, SAN DIEGO, CA 92101-4495
SN 0008-8749
J9 CELL IMMUNOL
JI Cell. Immunol.
PD MAR
PY 1991
VL 133
IS 1
BP 109
EP 115
DI 10.1016/0008-8749(91)90183-C
PG 7
WC Cell Biology; Immunology
WE Science Citation Index Expanded (SCI-EXPANDED)
SC Cell Biology; Immunology
GA EX288
UT WOS:A1991EX28800009
PM 1703924
DA 2022-10-25
ER

PT J
AU Hoff, JM
   Daltveit, AK
   Gilhus, NE
AF Hoff, J. M.
   Daltveit, A. K.
   Gilhus, N. E.
TI Myasthenia gravis in pregnancy and birth: identifying risk factors,
   optimising care
SO EUROPEAN JOURNAL OF NEUROLOGY
LA English
DT Article
DE delivery; myasthenia gravis; neonatal myasthenia gravis; pregnancy;
   thymectomy
ID DISEASE
AB Women with myasthenia gravis (MG) have increased risk of pregnancy complications and an adverse pregnancy outcome. This study examined risk factors for such complications in order to improve the care for pregnant MG women. Through the Medical Birth Registry of Norway, 73 MG mothers with 135 births were identified. Their obstetrical and clinical records were examined. Data on pregnancy, delivery and the newborn were combined with information on mother's disease. The risk for neonatal MG was halved if the mother was thymectomized (P = 0.03). Children with neonatal MG were more likely to display signs of foetal distress during delivery (P = 0.05). Only in one-third of the pregnancies did the patient see a neurologist during pregnancy. These patients used MG medication more often during pregnancy (P = 0.001), and were more likely to be thymectomized (P = 0.007). They also had a higher rate of elective sections (P = 0.009). Thymectomy may have a protective effect against neonatal MG. Neonatal MG can cause foetal distress during delivery. Most MG women benefit from being examined by a neurologist during pregnancy, to minimize risks and select the best delivery mode in collaboration with obstetricians.
C1 Univ Bergen, Haukeland Univ Hosp, Dept Clin Med, Neurol Sect, N-5021 Bergen, Norway.
   Univ Bergen, Dept Publ Hlth & Primary Care, Sect Epidemiol & Med Stat, N-5020 Bergen, Norway.
   Med Birth Registry Norway, Bergen, Norway.
   Haukeland Hosp, Dept Neurol, N-5021 Bergen, Norway.
RP Hoff, JM (corresponding author), Univ Bergen, Haukeland Univ Hosp, Dept Clin Med, Neurol Sect, N-5021 Bergen, Norway.
EM jana.midelfart.hoff@helse-bergen.no
CR ADAMSON SJ, 1995, BRIT MED J, V311, P598, DOI 10.1136/bmj.311.7005.598
   Andersen AMN, 2000, BRIT MED J, V320, P1708, DOI 10.1136/bmj.320.7251.1708
   Batocchi AP, 1999, NEUROLOGY, V52, P447, DOI 10.1212/WNL.52.3.447
   BATOCCHI AP, 2001, TOPICS NEUROSCI, P28
   Briggs G.C., 2002, DRUGS PREGNANCY LACT
   Brueton LA, 2000, AM J MED GENET, V92, P1, DOI 10.1002/(SICI)1096-8628(20000501)92:1<1::AID-AJMG1>3.0.CO;2-H
   CIAFALONI E, 2004, SEM NEUR, V1, P95
   Djelmis J, 2002, EUR J OBSTET GYN R B, V104, P21, DOI 10.1016/S0301-2115(02)00051-9
   Dunsire MF, 2001, BRIT J ANAESTH, V86, P727, DOI 10.1093/bja/86.5.727
   EISENKRAFT JB, 1990, CAN J ANAESTH, V37, P301, DOI 10.1007/BF03005579
   Ferrero S, 2005, EUR J OBSTET GYN R B, V121, P129, DOI 10.1016/j.ejogrb.2005.01.002
   Hoff JM, 2004, EUR J NEUROL, V11, P559, DOI 10.1111/j.1468-1331.2004.00900.x
   Hoff JM, 2003, NEUROLOGY, V61, P1362, DOI 10.1212/01.WNL.0000082725.21444.EC
   Lamah M, 2002, INT J COLORECTAL DIS, V17, P216, DOI 10.1007/s00384-001-0365-4
   PAPAZIAN O, 1992, J CHILD NEUROL, V7, P135, DOI 10.1177/088307389200700202
   Park-Wyllie L, 2000, TERATOLOGY, V62, P385, DOI 10.1002/1096-9926(200012)62:6<385::AID-TERA5>3.0.CO;2-Z
   Romi F, 2005, ACTA NEUROL SCAND, V111, P134, DOI 10.1111/j.1600-0404.2005.00374.x
   Skomsvoll JF, 2002, ACTA OBSTET GYN SCAN, V81, P831, DOI 10.1034/j.1600-0412.2002.810905.x
   VINCENT A, 1995, LANCET, V346, P24, DOI 10.1016/S0140-6736(95)92652-6
   Vincent A, 2005, CURR OPIN NEUROL, V18, P519, DOI 10.1097/01.wco.0000180660.57801.3f
   Vincent A, 2004, AUTOIMMUNITY, V37, P317, DOI 10.1080/08916930410001708751
   Vincent A, 2001, LANCET, V357, P2122, DOI 10.1016/S0140-6736(00)05186-2
NR 22
TC 84
Z9 88
U1 1
U2 5
PU WILEY
PI HOBOKEN
PA 111 RIVER ST, HOBOKEN 07030-5774, NJ USA
SN 1351-5101
EI 1468-1331
J9 EUR J NEUROL
JI Eur. J. Neurol.
PD JAN
PY 2007
VL 14
IS 1
BP 38
EP 43
DI 10.1111/j.1468-1331.2006.01538.x
PG 6
WC Clinical Neurology; Neurosciences
WE Science Citation Index Expanded (SCI-EXPANDED)
SC Neurosciences & Neurology
GA 136GX
UT WOS:000244211700007
PM 17222111
DA 2022-10-25
ER

PT J
AU Shigemura, N
   Shiono, H
   Inoue, M
   Minami, M
   Ohta, M
   Okumura, M
   Matsuda, H
AF Shigemura, N.
   Shiono, H.
   Inoue, M.
   Minami, M.
   Ohta, M.
   Okumura, M.
   Matsuda, H.
TI Inclusion of the transcervical approach in video-assisted thoracoscopic
   extended thymectomy (VATET) for myasthenia gravis: a prospective trial
SO SURGICAL ENDOSCOPY AND OTHER INTERVENTIONAL TECHNIQUES
LA English
DT Article
DE extended thymectomy; germinal center; myasthenia gravis; thoracoscopic;
   transcervical approach; VATET; VATS thymectomy
ID TRANS-CERVICAL THYMECTOMY; B-CELLS; RECEPTOR; THYMUS
AB Background: Because evidence-based data regarding the quality of video-assisted thoracoscopic thymectomy for the treatment of myasthenia gravis are lacking, a prospective trial comparing three different operative approaches was conducted to evaluate their efficacy.
   Methods: This prospective study enrolled 20 consecutive patients with nonthymomatous myasthenia gravis. A series of three approaches for bilateral video-assisted thoracoscopic extended thymectomy (VATET) using the anterior chest wall-lifting method (original), the original method with a flexed-neck position (modified), and the original method with a transcervical approach (final) were prospectively performed in each patient for quantitative and pathologic evaluation of the residual thymus after each approach.
   Results: Complete VATET required 242 +/- 48 min, with the transcervical procedure requiring 23 +/- 12 min. After the modified method, the residual thymus in the cervical region was 1.5 cm in size and weighed 0.8 g (0.8% of the entire thymus), as compared with a size of 2.2 cm and a weight of 1.3 g (3.2%) after the original method. Each value is the result of comparison with the final method. Histopathologic studies showed residual tissue in the germinal center as well as Hassall's corpuscles in more than 70% of cases.
   Conclusion: The findings show that VATET without the transcervical approach could be an immunologically incomplete treatment for myasthenia gravis. Therefore, the transcervical approach should be included in VATET procedures to ensure radicality.
C1 Osaka Univ, Grad Sch Med, Dept Surg, Suita, Osaka 5650871, Japan.
   Natl Kinki Cent Hosp Chest Dis, Div Thorac Surg, Osaka, Japan.
RP Shiono, H (corresponding author), Osaka Univ, Grad Sch Med, Dept Surg, E1,2-2 Yamadaoka, Suita, Osaka 5650871, Japan.
CR Bramis J, 2004, SURG ENDOSC, V18, P1535, DOI 10.1007/s00464-003-9203-9
   COOPER JD, 1988, ANN THORAC SURG, V45, P242, DOI 10.1016/S0003-4975(10)62457-5
   Jaretzki A, 2000, NEUROLOGY, V55, P16, DOI 10.1212/WNL.55.1.16
   Jaretzki A, 2003, NEUROLOGIST, V9, P77, DOI 10.1097/01.nrl.0000051446.03160.2e
   JARETZKI A, 1988, J THORAC CARDIOV SUR, V96, P711
   Jaretzki III A, 1997, NEUROLOGY S5, V48, P52
   JOSEPH BS, 1973, NEUROLOGY, V23, P109, DOI 10.1212/WNL.23.2.109
   Mack MJ, 1996, J THORAC CARDIOV SUR, V112, P1352, DOI 10.1016/S0022-5223(96)70151-4
   MASAOKA A, 1982, NEUROLOGY, V32, P83, DOI 10.1212/WNL.32.1.83
   MASAOKA A, 1981, ANN NY ACAD SCI, V377, P755, DOI 10.1111/j.1749-6632.1981.tb33773.x
   Masaoka A, 1996, ANN THORAC SURG, V62, P853, DOI 10.1016/S0003-4975(96)00376-1
   MILLER RG, 1991, NEUROLOGY, V41, P923, DOI 10.1212/WNL.41.6.923
   Mineo TC, 2000, ANN THORAC SURG, V69, P1537, DOI 10.1016/S0003-4975(00)01237-6
   Ohta M, 2003, ANN THORAC SURG, V76, P1310, DOI 10.1016/S0003-4975(03)00445-4
   Okumura M, 2003, J THORAC CARDIOV SUR, V126, P1922, DOI 10.1016/S0022-5223(03)00938-3
   Ruckert JC, 2003, SURG ENDOSC, V17, P711, DOI 10.1007/s00464-002-9162-6
   Ruckert JC, 2000, EUR J CARDIO-THORAC, V18, P735, DOI 10.1016/S1010-7940(00)00582-0
   Ruckert JC, 2000, ANN THORAC SURG, V70, P1656, DOI 10.1016/S0003-4975(00)01972-X
   Scelsi R, 1996, INT SURG, V81, P14
   Shiono H, 1997, EUR J IMMUNOL, V27, P805, DOI 10.1002/eji.1830270402
   Sims GP, 2001, J IMMUNOL, V167, P1935, DOI 10.4049/jimmunol.167.4.1935
   YIM APC, 1995, CHEST, V108, P1440, DOI 10.1378/chest.108.5.1440
   YOUNGER DS, 1997, NEUROLOGY S5, V48, pS1
   Zielinski M, 2004, ANN THORAC SURG, V78, P253, DOI 10.1016/j.athoracsur.2003.11.040
NR 24
TC 32
Z9 35
U1 0
U2 2
PU SPRINGER
PI NEW YORK
PA 233 SPRING STREET, NEW YORK, NY 10013 USA
SN 0930-2794
J9 SURG ENDOSC
JI Surg. Endosc.
PD OCT
PY 2006
VL 20
IS 10
BP 1614
EP 1618
DI 10.1007/s00464-005-0614-7
PG 5
WC Surgery
WE Science Citation Index Expanded (SCI-EXPANDED)
SC Surgery
GA 090GP
UT WOS:000240939100020
PM 16794781
DA 2022-10-25
ER

PT J
AU CIKES, N
   MOMOI, MY
   WILLIAMS, CL
   HOWARD, FM
   HOAGLAND, HC
   WHITTINGHAM, S
   LENNON, VA
AF CIKES, N
   MOMOI, MY
   WILLIAMS, CL
   HOWARD, FM
   HOAGLAND, HC
   WHITTINGHAM, S
   LENNON, VA
TI STRIATIONAL AUTOANTIBODIES - QUANTITATIVE DETECTION BY
   ENZYME-IMMUNOASSAY IN MYASTHENIA-GRAVIS, THYMOMA, AND RECIPIENTS OF
   D-PENICILLAMINE OR ALLOGENEIC BONE-MARROW
SO MAYO CLINIC PROCEEDINGS
LA English
DT Article
C1 MAYO CLIN & MAYO FDN, NEUROIMMUNOL RES LAB, ROCHESTER, MN 55905 USA.
   MAYO CLIN & MAYO FDN, DEPT NEUROL, ROCHESTER, MN 55905 USA.
   MAYO CLIN & MAYO FDN, DIV HEMATOL & INTERNAL MED, ROCHESTER, MN 55905 USA.
   WALTER & ELIZA HALL INST MED RES, MELBOURNE, AUSTRALIA.
FU NINDS NIH HHS [NS 23537] Funding Source: Medline; NATIONAL INSTITUTE OF
   NEUROLOGICAL DISORDERS AND STROKE [R01NS023537] Funding Source: NIH
   RePORTER
CR AARLI JA, 1972, J IMMUNOL, V109, P271
   BOLGER GB, 1986, NEUROLOGY, V36, P1087, DOI 10.1212/WNL.36.8.1087
   CAIN GR, 1986, TRANSPLANTATION, V41, P21, DOI 10.1097/00007890-198601000-00003
   CAMUS JP, 1981, J RHEUMATOL, V8, P80
   CARRANO JA, 1983, J IMMUNOL METHODS, V59, P301, DOI 10.1016/0022-1759(83)90191-6
   CARRANO JA, 1982, EXCERPTA MED INT C S, V602, P362
   DAWKINS RL, 1981, J RHEUMATOL, V8, P56
   DAWKINS RL, 1975, EXCERPTA MED INT C S, V360, P503
   DIGHIERO G, 1987, BRIT J HAEMATOL, V67, P301, DOI 10.1111/j.1365-2141.1987.tb02351.x
   DJANIAN AY, 1964, J LAB CLIN MED, V63, P60
   HOWARD FM, 1987, ANN NY ACAD SCI, V505, P526
   JAFFE IA, 1981, SPRINGER SEMIN IMMUN, V4, P193, DOI 10.1007/BF01857095
   LENNON VA, 1985, J THORAC CARDIOV SUR, V89, P309
   Lennon VA, 1985, CLIN LABORATORY MOL, P29
   LIMBURG PC, 1983, J NEUROL SCI, V58, P357, DOI 10.1016/0022-510X(83)90095-3
   MASTERS CL, 1977, AM J MED, V63, P689, DOI 10.1016/0002-9343(77)90153-X
   MCDONALD BL, 1977, CLIN EXP IMMUNOL, V27, P269
   MCDONALD BL, 1979, MUSCLE NERVE, V2, P37, DOI 10.1002/mus.880020106
   PEERS J, 1977, CLIN EXP IMMUNOL, V27, P66
   RULE AH, 1973, J IMMUNOL, V110, P401
   SMITH CIE, 1983, NEW ENGL J MED, V309, P1565, DOI 10.1056/NEJM198312223092508
   STRAUSS AJL, 1965, ANN NY ACAD SCI, V124, P744, DOI 10.1111/j.1749-6632.1965.tb18999.x
   STRAUSS AJL, 1960, P SOC EXP BIOL MED, V105, P184
   STRAUSS AJL, 1966, ANN NY ACAD SCI, V135, P557, DOI 10.1111/j.1749-6632.1966.tb45504.x
   STRAUSS AJL, 1967, J IMMUNOL, V99, P945
   TOH BH, 1978, CLIN IMMUNOL IMMUNOP, V9, P28, DOI 10.1016/0090-1229(78)90117-4
   VANDERGELD H, 1964, P SOC EXP BIOL MED, V115, P782
   VETTERS JM, 1965, IMMUNOLOGY, V9, P93
   WILLIAMS CL, 1986, J EXP MED, V164, P1043, DOI 10.1084/jem.164.4.1043
   WILLIAMS CL, 1987, ANN NY ACAD SCI, V505, P168
   ZILKO PJ, 1977, P ROY SOC MED, V70, P118, DOI 10.1177/00359157770700S336
NR 31
TC 48
Z9 48
U1 0
U2 0
PU ELSEVIER SCIENCE INC
PI NEW YORK
PA 360 PARK AVE SOUTH, NEW YORK, NY 10010-1710 USA
SN 0025-6196
EI 1942-5546
J9 MAYO CLIN PROC
JI Mayo Clin. Proc.
PD MAY
PY 1988
VL 63
IS 5
BP 474
EP 481
DI 10.1016/S0025-6196(12)65645-6
PG 8
WC Medicine, General & Internal
WE Science Citation Index Expanded (SCI-EXPANDED)
SC General & Internal Medicine
GA N2848
UT WOS:A1988N284800007
PM 3283472
DA 2022-10-25
ER

PT J
AU INGRAM, DA
   DAVIS, GR
   SCHWARTZ, MS
   SWASH, M
AF INGRAM, DA
   DAVIS, GR
   SCHWARTZ, MS
   SWASH, M
TI THE EFFECT OF CONTINUOUS VOLUNTARY ACTIVATION ON
   NEUROMUSCULAR-TRANSMISSION - A SFEMG STUDY OF MYASTHENIA-GRAVIS AND
   ANTERIOR HORN CELL DISORDERS
SO ELECTROENCEPHALOGRAPHY AND CLINICAL NEUROPHYSIOLOGY
LA English
DT Article
C1 LONDON HOSP,DEPT NEUROL,LONDON E1 1BB,ENGLAND.
   ATKINSON MORLEYS HOSP,LONDON SW20,ENGLAND.
RP INGRAM, DA (corresponding author), LONDON HOSP,DEPT CLIN NEUROPHYSIOL,LONDON E1 1BB,ENGLAND.
OI Swash, Michael/0000-0002-8717-8914
CR ALBUQUERQUE EX, 1976, EXP NEUROL, V51, P536, DOI 10.1016/0014-4886(76)90179-5
   BERGMANS J, 1972, Electromyography and Clinical Neurophysiology, V12, P443
   BERNSTEIN LP, 1981, NEUROLOGY, V31, P204
   BIGLANDRITCHIE B, 1983, J PHYSIOL-LONDON, V340, P335, DOI 10.1113/jphysiol.1983.sp014765
   BROOKS VB, 1962, J PHYSIOL-LONDON, V162, P298, DOI 10.1113/jphysiol.1962.sp006934
   BURKE RE, 1973, J PHYSIOL-LONDON, V234, P723, DOI 10.1113/jphysiol.1973.sp010369
   DAVIS GR, 1983, ELECTROEN CLIN NEURO, V56, P110, DOI 10.1016/0013-4694(83)90013-5
   DESMEDT JE, 1977, ANN NEUROL, V1, P55, DOI 10.1002/ana.410010105
   DESMEDT JE, 1981, ANN NY ACAD SCI, V377, P583, DOI 10.1111/j.1749-6632.1981.tb33760.x
   DESMEDT JE, 1973, NEW DEVELOPMENTS ELE, V1, P241
   Edwards R H, 1981, Ciba Found Symp, V82, P1
   EKSTEDT J, 1974, J NEUROL NEUROSUR PS, V37, P526, DOI 10.1136/jnnp.37.5.526
   ELMQVIST D, 1964, J PHYSIOL-LONDON, V174, P417, DOI 10.1113/jphysiol.1964.sp007495
   GARNETT RAF, 1979, J PHYSIOL-LONDON, V287, P33, DOI 10.1113/jphysiol.1979.sp012643
   HODES R, 1948, ARCH NEURO PSYCHIATR, V60, P457, DOI 10.1001/archneurpsyc.1948.02310050034003
   Ikai M., 1967, SPORTARZT SPORTMEDIZ, V5, P197
   KRNJEVIC K, 1958, J PHYSIOL-LONDON, V140, P440
   Marsden C D, 1983, Adv Neurol, V39, P169
   MAX SR, 1984, PERIPHERAL NEUROPATH, P400
   MERTON PA, 1954, J PHYSIOL-LONDON, V123, P553, DOI 10.1113/jphysiol.1954.sp005070
   MIGLIETTA OE, 1971, AMER J PHYSICAL MED, V50, P1
   MULDER DW, 1959, NEUROLOGY, V9, P627, DOI 10.1212/WNL.9.10.627
   PAGALA MKD, 1984, MUSCLE NERVE, V7, P454, DOI 10.1002/mus.880070607
   PATON WDM, 1967, J PHYSIOL-LONDON, V191, P59, DOI 10.1113/jphysiol.1967.sp008237
   SCHILLER HH, 1975, J NEUROL NEUROSUR PS, V38, P805, DOI 10.1136/jnnp.38.8.805
   SCHWARTZ MS, 1975, ARCH NEUROL-CHICAGO, V32, P815, DOI 10.1001/archneur.1975.00490540059007
   SICA REP, 1971, J NEUROL NEUROSUR PS, V34, P469, DOI 10.1136/jnnp.34.4.469
   STALBERG E, 1975, J NEUROL NEUROSUR PS, V38, P799, DOI 10.1136/jnnp.38.8.799
   STALBERG E, 1974, J NEUROL NEUROSUR PS, V37, P540, DOI 10.1136/jnnp.37.5.540
   Stalberg E, 1979, SINGLE FIBRE ELECTRO
   SWASH M, 1981, NEUROMUSCULAR DISEAS
NR 31
TC 6
Z9 6
U1 0
U2 0
PU ELSEVIER SCI IRELAND LTD
PI CLARE
PA CUSTOMER RELATIONS MANAGER, BAY 15, SHANNON INDUSTRIAL ESTATE CO, CLARE,
   IRELAND
SN 0013-4694
J9 ELECTROEN CLIN NEURO
JI Electroencephalogr. Clin. Neurophysiol.
PY 1985
VL 60
IS 3
BP 207
EP 213
DI 10.1016/0013-4694(85)90032-X
PG 7
WC Engineering, Biomedical; Clinical Neurology
WE Science Citation Index Expanded (SCI-EXPANDED)
SC Engineering; Neurosciences & Neurology
GA ADW93
UT WOS:A1985ADW9300003
PM 2578928
DA 2022-10-25
ER

PT J
AU Ng, AH
   Molinares, DM
   Guo, Y
   Fu, J
   Bruera, E
AF Ng, Amy H.
   Molinares, Diana M.
   Guo, Ying
   Fu, Jack
   Bruera, Eduardo
TI Functional Impairments and Rehabilitation Outcomes of Patients With
   Immunotherapy-Induced Acute Inflammatory Demyelinating
   Polyradiculoneuropathy, Myasthenia Gravis, and Myositis
SO AMERICAN JOURNAL OF PHYSICAL MEDICINE & REHABILITATION
LA English
DT Article
DE Immunotherapy; Functional Outcomes; Musculoskeletal Weakness
ID GUILLAIN-BARRE-SYNDROME; TOXICITIES; CANCER; CARE
AB Immunotherapy has led to a higher survival rate among different oncological disease groups but also associated with adverse-related events in multiple organ systems. Immunotherapy-related musculoskeletal weakness often results in a loss of cancer survivors' physical function, ultimately impacting their independence and quality of life. This is a retrospective study of 24 cancer patients who were treated with immunotherapy either alone or in conjunction with other oncological treatments. Twelve subjects (50%) were found to have acute inflammatory demyelinating polyradiculopathy/Guillain-Barre syndrome, six (25%) myositis, two (8%) myasthenia gravis, two (8%) diagnosis of myositis/myasthenia gravis, and one (4%) Guillain-Barre syndrome/myasthenia gravis combination. Physical therapy was provided in 91.7% of the cases, and physiatrist was involved in 54% of the cases. Almost half (45%) were discharged home, six (25%) to acute inpatient rehabilitation, two (8%) to subacute rehabilitation, three (12.5%) to hospice, and two (8%) died. The average length of hospital stay was 30 days, and eight patients (33%) readmitted within 3 mos. Our findings highlight the severity of functional impairments and the need for early rehabilitation interventions.
C1 [Ng, Amy H.; Molinares, Diana M.; Guo, Ying; Fu, Jack; Bruera, Eduardo] Univ Texas MD Anderson Canc Ctr, Dept Palliat Rehabil & Integrat Med, Houston, TX 77030 USA.
RP Ng, AH (corresponding author), 1515 Holcombe Blvd,Unit 1414, Houston, TX 77030 USA.
RI Bruera, Eduardo/AAA-1550-2022
OI Guo, Ying/0000-0002-3715-4287
CR Alexandrescu R, 2014, PLOS ONE, V9, DOI 10.1371/journal.pone.0110532
   Champiat S, 2016, ANN ONCOL, V27, P559, DOI 10.1093/annonc/mdv623
   Farkona S, 2016, BMC MED, V14, DOI 10.1186/s12916-016-0623-5
   GRANGER CV, 1995, AM J PHYS MED REHAB, V74, P107
   Haley SM, 2004, MED CARE, V42, P49, DOI 10.1097/01.mlr.0000103520.43902.6c
   Hanahan D, 2011, CELL, V144, P646, DOI 10.1016/j.cell.2011.02.013
   Hodi FS, 2010, NEW ENGL J MED, V363, P711, DOI 10.1056/NEJMoa1003466
   Hughes RAC, 2005, LANCET, V366, P1653, DOI 10.1016/S0140-6736(05)67665-9
   Khan F, 2011, EUR J PHYS REHAB MED, V47, P607
   Liewluck T, 2018, J IMMUNOTHER, V41, P208, DOI 10.1097/CJI.0000000000000196
   Makarious D, 2017, EUR J CANCER, V82, P128, DOI 10.1016/j.ejca.2017.05.041
   Marshall HT, 2018, FRONT ONCOL, V8, DOI 10.3389/fonc.2018.00315
   Meythaler JM, 1997, ARCH PHYS MED REHAB, V78, P872, DOI 10.1016/S0003-9993(97)90203-3
   Naidoo J, 2015, ANN ONCOL, V26, P2375, DOI 10.1093/annonc/mdv383
   Neuman MD, 2014, JAMA-J AM MED ASSOC, V312, P1542, DOI 10.1001/jama.2014.13513
   Ng AH, 2021, ANN PALLIAT MED, V10, P2359, DOI 10.21037/apm-20-454
   Ryskina KL, 2020, BMC GERIATR, V20, DOI 10.1186/s12877-020-01869-1
   Schneiderbauer R, 2017, ACTA DERM-VENEREOL, V97, P395, DOI 10.2340/00015555-2548
   *UN DAT SYST MED R, 2012, FIM INSTR BACKGR STR
   Wolchok JD, 2010, LANCET ONCOL, V11, P155, DOI 10.1016/S1470-2045(09)70334-1
   ZOCHODNE DW, 1994, MUSCLE NERVE, V17, P1145, DOI 10.1002/mus.880171004
NR 21
TC 0
Z9 0
U1 1
U2 1
PU LIPPINCOTT WILLIAMS & WILKINS
PI PHILADELPHIA
PA TWO COMMERCE SQ, 2001 MARKET ST, PHILADELPHIA, PA 19103 USA
SN 0894-9115
EI 1537-7385
J9 AM J PHYS MED REHAB
JI Am. J. Phys. Med. Rehabil.
PD OCT
PY 2021
VL 100
IS 10
BP 1015
EP 1019
DI 10.1097/PHM.0000000000001764
PG 5
WC Rehabilitation; Sport Sciences
WE Science Citation Index Expanded (SCI-EXPANDED)
SC Rehabilitation; Sport Sciences
GA UQ8VS
UT WOS:000696338000022
PM 33886237
DA 2022-10-25
ER

PT J
AU Iwasa, K
   Yoshikawa, H
   Furukawa, Y
   Yamada, M
AF Iwasa, Kazuo
   Yoshikawa, Hiroaki
   Furukawa, Yutaka
   Yamada, Masahito
TI Programmed cell death ligand 1 expression is upregulated in the skeletal
   muscle of patients with myasthenia gravis
SO JOURNAL OF NEUROIMMUNOLOGY
LA English
DT Article
DE Myasthenia gravis; Programmed cell death-ligand; beta 2-Microglobulin;
   Skeletal muscle
AB We investigated the expression patterns of programmed cell death-ligand 1 (PD-L1) in the skeletal muscle of 15 patients with myasthenia gravis (MG). In 11 of the patients, immunohistochemistry confirmed the localization of PD-Ll in the muscle cell membrane with cytoplasmic integrity. PD-Ll mRNA expression levels were higher in the muscles of MG patients as compared to those of non-myogenic patients (p < .05). Moreover, a unimodal relationship between PD-Ll mRNA levels and quantitative MG scores for disease severity was identified by a generalized additive model, indicating reciprocal effects. Together, these results suggest that MG symptoms might influence PD-Ll expression in muscle cells, and upregulated PD-L1 expression might inhibit autoimmune reactivity.
C1 [Iwasa, Kazuo; Yamada, Masahito] Kanazawa Univ, Grad Sch Med Sci, Dept Neurol & Neurobiol Aging, 13-1 Takara Machi, Kanazawa, Ishikawa 9208640, Japan.
   [Yoshikawa, Hiroaki] Kanazawa Univ, Hlth Serv Ctr, Kakuma Machi, Kanazawa, Ishikawa 9201192, Japan.
   [Furukawa, Yutaka] Natl Hosp Org Ishikawa Hosp, Dept Neurol, Sa 150 Teduka Machi, Kaga 9220405, Japan.
RP Iwasa, K (corresponding author), Kanazawa Univ, Grad Sch Med Sci, Dept Neurol & Neurobiol Aging, 13-1 Takara Machi, Kanazawa, Ishikawa 9208640, Japan.
EM neuiwasa@med.kanazawa-u.ac.jp; hiroaki@staff.kanazawa-u.ac.jp;
   furukawa@med.kanazawa-u.ac.jp; m-yamada@med.kanazawa-u.ac.jp
RI Yoshikawa, Hiroaki/G-5015-2012
OI Yoshikawa, Hiroaki/0000-0002-6350-5183
FU Japanese Ministry of Education, Science, Sports, and Culture [18 K07494]
FX This study was funded by the Japanese Ministry of Education, Science,
   Sports, and Culture (grant no. 18 K07494 to KI).
CR Gupta P, 2016, EXP CELL RES, V347, P293, DOI 10.1016/j.yexcr.2016.08.008
   Hehir MK, 2018, NEUROL CLIN, V36, P253, DOI 10.1016/j.ncl.2018.01.002
   Iwai Y, 2002, P NATL ACAD SCI USA, V99, P12293, DOI 10.1073/pnas.192461099
   Kajiwara T, 2016, EUR J IMMUNOL, V46, P2842, DOI 10.1002/eji.201646525
   Keir ME, 2008, ANNU REV IMMUNOL, V26, P677, DOI 10.1146/annurev.immunol.26.021607.090331
   Kinter AL, 2008, J IMMUNOL, V181, P6738, DOI 10.4049/jimmunol.181.10.6738
   Lau KHV, 2016, MUSCLE NERVE, V54, P157, DOI 10.1002/mus.25141
   Makarious D, 2017, EUR J CANCER, V82, P128, DOI 10.1016/j.ejca.2017.05.041
   Nagaraju K, 2005, CURR OPIN RHEUMATOL, V17, P725, DOI 10.1097/01.bor.0000179947.58271.9a
   Sharpe AH, 2007, NAT IMMUNOL, V8, P239, DOI 10.1038/ni1443
   Uruha A, 2017, NEUROLOGY, V89, P215, DOI 10.1212/WNL.0000000000004102
   Wang YT, 2018, FRONT PHARMACOL, V9, DOI 10.3389/fphar.2018.00536
   Wiendl H, 2005, TRENDS IMMUNOL, V26, P373, DOI 10.1016/j.it.2005.05.003
   Wiendl H, 2003, FASEB J, V17, P1892, DOI 10.1096/fj.03-0039fje
   Zimmer L, 2016, EUR J CANCER, V60, P210, DOI 10.1016/j.ejca.2016.02.024
NR 15
TC 7
Z9 7
U1 1
U2 4
PU ELSEVIER SCIENCE BV
PI AMSTERDAM
PA PO BOX 211, 1000 AE AMSTERDAM, NETHERLANDS
SN 0165-5728
EI 1872-8421
J9 J NEUROIMMUNOL
JI J. Neuroimmunol.
PD DEC 15
PY 2018
VL 325
BP 74
EP 78
DI 10.1016/j.jneuroim.2018.09.012
PG 5
WC Immunology; Neurosciences
WE Science Citation Index Expanded (SCI-EXPANDED)
SC Immunology; Neurosciences & Neurology
GA HE0BQ
UT WOS:000452932200011
PM 30278997
DA 2022-10-25
ER

PT J
AU Sawamura, S
   Kajihara, I
   Makino, K
   Makino, T
   Fukushima, S
   Jinnin, M
   Oyama, B
   Hashimoto, T
   Ihn, H
AF Sawamura, Soichiro
   Kajihara, Ikko
   Makino, Katsunari
   Makino, Takamitsu
   Fukushima, Satoshi
   Jinnin, Masatoshi
   Oyama, Bungo
   Hashimoto, Takashi
   Ihn, Hironobu
TI Systemic lupus erythematosus associated with myasthenia gravis,
   pemphigus foliaceus and chronic thyroiditis after thymectomy
SO AUSTRALASIAN JOURNAL OF DERMATOLOGY
LA English
DT Article
DE chronic thyroiditis; myasthenia gravis; pemphigus foliaceus; systemic
   lupus erythematosus; thymectomy
ID AUTOIMMUNE-DISEASES; THYMOMA
AB A 65-year-old woman had undergone a thymectomy for thymoma and 1 year after surgery she developed scattered erosive erythema with scaling and crusting. Examination findings exhibited the elevation of anti-dsDNA antibody, anti-desmoglein 1 antibody, anti-acetylcholine receptor antibody and anti-thyroglobulin antibody. A skin biopsy showed intraepidermal blisters containing neutrophils and acantholytic keratinocytes and direct immunofluorescence revealed the deposition of immunoglobulin G in the epidermis and on the basement membrane. These findings indicated the presence of systemic lupus erythematosus (SLE), myasthenia gravis, pemphigus foliaceus and chronic thyroiditis. Only 1% of SLE patients have three other autoimmune diseases according to previous publications. Our case is rare because she suffered four autoimmune diseases after the thymectomy.
C1 [Sawamura, Soichiro; Kajihara, Ikko; Makino, Katsunari; Makino, Takamitsu; Fukushima, Satoshi; Jinnin, Masatoshi; Ihn, Hironobu] Kumamoto Univ, Fac Life Sci, Dept Dermatol & Plast Surg, 1-1-1 Honjo, Kumamoto 8608556, Japan.
   [Oyama, Bungo] Kurume Univ, Dept Dermatol, Sch Med, Kurume, Fukuoka, Japan.
   [Hashimoto, Takashi] Kurume Univ, Inst Cutaneous Cell Biol, Kurume, Fukuoka, Japan.
RP Kajihara, I (corresponding author), Kumamoto Univ, Fac Life Sci, Dept Dermatol & Plast Surg, 1-1-1 Honjo, Kumamoto 8608556, Japan.
EM kajiderma@gmail.com
RI Hashimoto, Takashi/H-6947-2019
OI Hashimoto, Takashi/0000-0002-0144-3255; Fukushima,
   Satoshi/0000-0002-0622-7682
CR Barbetakis N, 2008, WORLD J SURG ONCOL, V6, DOI 10.1186/1477-7819-6-83
   Bernard C, 2016, AUTOIMMUN REV, V15, P82, DOI 10.1016/j.autrev.2015.09.005
   Buckley C, 2001, ANN NEUROL, V50, P64, DOI 10.1002/ana.1017
   COOPER A, 1981, AUST NZ J MED, V11, P277
   FERSHTAND JB, 1951, ANN INTERN MED, V34, P1025, DOI 10.7326/0003-4819-34-4-1025
   Gerli R, 1999, J ALLERGY CLIN IMMUN, V103, P865, DOI 10.1016/S0091-6749(99)70431-8
   Kister I, 2006, ARCH NEUROL-CHICAGO, V63, P851, DOI 10.1001/archneur.63.6.851
   Kondo K, 2005, EUR J CARDIO-THORAC, V28, P22, DOI 10.1016/j.ejcts.2005.03.039
   McDonagh JE, 2000, ANN RHEUM DIS, V59, P230, DOI 10.1136/ard.59.3.230
   Parameswaran A, 2015, BRIT J DERMATOL, V172, P729, DOI 10.1111/bjd.13433
NR 10
TC 7
Z9 7
U1 0
U2 2
PU WILEY
PI HOBOKEN
PA 111 RIVER ST, HOBOKEN 07030-5774, NJ USA
SN 0004-8380
EI 1440-0960
J9 AUSTRALAS J DERMATOL
JI Australas. J. Dermatol.
PD AUG
PY 2017
VL 58
IS 3
BP E120
EP E122
DI 10.1111/ajd.12510
PG 3
WC Dermatology
WE Science Citation Index Expanded (SCI-EXPANDED)
SC Dermatology
GA FF1EV
UT WOS:000408643500015
PM 27270472
DA 2022-10-25
ER

PT J
AU Takahashi, Y
   Yamashita, T
   Morihara, R
   Nakano, Y
   Sato, K
   Takemoto, M
   Hishikawa, N
   Ohta, Y
   Hayata, K
   Masuyama, H
   Okamura, T
   Washio, Y
   Abe, K
AF Takahashi, Yoshiaki
   Yamashita, Toru
   Morihara, Ryuta
   Nakano, Yumiko
   Sato, Kota
   Takemoto, Mami
   Hishikawa, Nozomi
   Ohta, Yasuyuki
   Hayata, Kei
   Masuyama, Hisashi
   Okamura, Tomoka
   Washio, Yosuke
   Abe, Koji
TI Emergency Caesarean Section Saved Both an Anti-MuSK Antibody-positive
   Myasthenia Gravis Mother with Pregnancy-induced Hypertension and Her
   Premature Baby
SO INTERNAL MEDICINE
LA English
DT Article
DE myasthenia gravis; anti-MuSK antibody; emergency caesarean section;
   pregnancy-induced hypertension; premature baby
AB We herein report the case of a 46-year-old pregnant woman with anti-muscle specific kinase (MuSK) antibody-positive myasthenia gravis (MG) who showed pregnancy-induced hypertension and developed respiratory failure at 30 weeks and 5 days of pregnancy, and who underwent an emergency caesarean section (CS). Her MG symptoms gradually improved in the subsequent weeks. The premature baby with positive MuSK antibodies was successfully delivered, but the male baby required temporary artificial ventilation. However, his condition also gradually improved over time. The present case suggests that an emergency CS could rescue both the mother, who was in critical condition, and the prematurely born baby, even when suffering from acute respiratory insufficiency.
C1 [Takahashi, Yoshiaki; Yamashita, Toru; Morihara, Ryuta; Nakano, Yumiko; Sato, Kota; Takemoto, Mami; Hishikawa, Nozomi; Ohta, Yasuyuki; Abe, Koji] Okayama Univ, Grad Sch Med Dent & Pharmaceut Sci, Dept Neurol, Okayama, Japan.
   [Hayata, Kei; Masuyama, Hisashi] Okayama Univ, Grad Sch Med Dent & Pharmaceut Sci, Dept Obstet & Gynecol, Okayama, Japan.
   [Okamura, Tomoka; Washio, Yosuke] Okayama Univ, Grad Sch Med Dent & Pharmaceut Sci, Dept Prediatr, Okayama, Japan.
RP Abe, K (corresponding author), Okayama Univ, Grad Sch Med Dent & Pharmaceut Sci, Dept Neurol, Okayama, Japan.
EM deepblue.quality@gmail.com
OI Yamashita, Toru/0000-0003-3634-5679
CR Behin A, 2008, NEUROMUSCULAR DISORD, V18, P443, DOI 10.1016/j.nmd.2008.03.006
   Evoli A, 2003, BRAIN, V126, P2304, DOI 10.1093/brain/awg223
   Evoli A, 2008, ANN NY ACAD SCI, V1132, P76, DOI 10.1196/annals.1405.012
   Eymard B, 2009, REV NEUROL-FRANCE, V165, P137, DOI 10.1016/j.neurol.2008.11.020
   Guptill JT, 2011, MUSCLE NERVE, V44, P36, DOI 10.1002/mus.22006
   Hibi Y, 2007, JPN SOC PERIN NEON M, V43, P127
   Kanzaki Akihiro, 2011, Rinsho Shinkeigaku, V51, P188
   LEFVERT AK, 1983, NEUROLOGY, V33, P133, DOI 10.1212/WNL.33.2.133
   Neves AR, BMJ CASE RE IN PRESS
   Niks EH, 2008, NEUROLOGY, V70, P1215, DOI 10.1212/01.wnl.0000307751.20968.f1
   O'carroll Peter, 2009, J Clin Neuromuscul Dis, V11, P69, DOI 10.1097/CND.0b013e3181a78280
   PLAUCHE WC, 1991, CLIN OBSTET GYNECOL, V34, P82, DOI 10.1097/00003081-199103000-00012
   Sanders DB, 2003, NEUROLOGY, V60, P1978, DOI 10.1212/01.WNL.0000065882.63904.53
   Zhou L, 2004, MUSCLE NERVE, V30, P55, DOI 10.1002/mus.20069
NR 14
TC 4
Z9 5
U1 0
U2 2
PU JAPAN SOC INTERNAL MEDICINE
PI TOKYO
PA 34-3 3-CHOME HONGO BUNKYO-KU, TOKYO, 113, JAPAN
SN 0918-2918
EI 1349-7235
J9 INTERNAL MED
JI Intern. Med.
PY 2017
VL 56
IS 24
BP 3361
EP 3364
DI 10.2169/internalmedicine.8636-16
PG 4
WC Medicine, General & Internal
WE Science Citation Index Expanded (SCI-EXPANDED)
SC General & Internal Medicine
GA FQ3QL
UT WOS:000418271600017
PM 29033412
OA Green Published, gold, Green Submitted
DA 2022-10-25
ER

PT J
AU Mori, M
   Kuwabara, S
   Nemoto, Y
   Tamura, N
   Hattori, T
AF Mori, M
   Kuwabara, S
   Nemoto, Y
   Tamura, N
   Hattori, T
TI Concomitant chronic inflammatory demyelinating polyneuropathy and
   myasthenia gravis following cytomegalovirus infection
SO JOURNAL OF THE NEUROLOGICAL SCIENCES
LA English
DT Article
DE chronic inflammatory demyelinating polyneuropathy; chronic inflammatory
   demyelinating polyradiculoneuropathy myasthenia gravis; cytomegalovirus
   infection; Th1; Th2
ID GUILLAIN-BARRE-SYNDROME; TH2 SHIFT; POLYRADICULONEUROPATHY; NEUROPATHY;
   CIDP; PATHOGENESIS; TACROLIMUS; DISORDERS; VIRUS; CELL
AB We describe a patient who concomitantly developed chronic inflammatory demyelinating polyneuropathy (CIDP) and myasthenia gravis (MG) following cytomegalovirus (CMV) infection. Whereas CIDP and MG presumably have different immunopathogeneses, a number of reports presented cases with CIDP and MG, some of which were concomitant cases. Several reports described association between CIDP or MG, and CMV infection, although the association is still a matter of controversy. This is the first report of patients with concomitant CIDP and MG following CMV infection. The association may be coincidental.. but the possibility that CMV infection triggered development of both CIDP and MG simultaneously cannot be excluded. (c) 2005 Elsevier B.V. All rights reserved.
C1 Chiba Univ, Grad Sch Med, Dept Neurol, Chuo Ku, Chiba 2608670, Japan.
RP Mori, M (corresponding author), Chiba Univ, Grad Sch Med, Dept Neurol, Chuo Ku, 1-8-1 Inohana, Chiba 2608670, Japan.
EM morim@faculty.chiba-u.jp
OI Kuwabara, Satoshi/0000-0002-4716-8578
CR Aarli JA, 2003, CURR MED CHEM, V10, P1931, DOI 10.2174/0929867033456918
   Ahlmen J, 1998, TRANSPLANT P, V30, P4194, DOI 10.1016/S0041-1345(98)01389-X
   Balasa B, 2000, IMMUNOL TODAY, V21, P19, DOI 10.1016/S0167-5699(99)01553-4
   BOUROURESQUES G, 1981, NOUV PRESSE MED, V10, P253
   CARLANDER B, 1991, NEUROLOGY, V41, P1848, DOI 10.1212/WNL.41.11.1848
   COHEN JI, 1985, MEDICINE, V64, P100, DOI 10.1097/00005792-198503000-00003
   CORNBLATH DR, 1991, NEUROLOGY, V41, P617
   Dalakas MC, 1999, CURR OPIN NEUROL, V12, P403, DOI 10.1097/00019052-199908000-00006
   DONAGHY M, 1989, AM J MED, V87, P339
   DRACHMAN DB, 1994, NEW ENGL J MED, V330, P1797, DOI 10.1056/NEJM199406233302507
   DYCK PJ, 1993, PERIPHERAL NEUROPATH, P1498
   Horiuchi I, 2001, J NEUROL SCI, V193, P49, DOI 10.1016/S0022-510X(01)00603-7
   Inatus A, 1992, Rinsho Shinkeigaku, V32, P878
   Inoue A, 1994, Arerugi, V43, P1270
   Kieseier BC, 2002, NEUROLOGY, V59, pS7, DOI 10.1212/WNL.59.12_suppl_6.S7
   Kimura K, 1998, NEUROPEDIATRICS, V29, P108, DOI 10.1055/s-2007-973544
   KLAVINSKIS LS, 1985, NEUROLOGY, V35, P1381, DOI 10.1212/WNL.35.9.1381
   Konishi T, 2003, MUSCLE NERVE, V28, P570, DOI 10.1002/mus.10472
   LEWIS RA, 1982, NEUROLOGY, V32, P592, DOI 10.1212/WNL.32.6.592
   Magot A, 2002, REV NEUROL-FRANCE, V158, P741
   MCCOMBE PA, 1987, BRAIN, V110, P1617
   Mei FJ, 2005, J NEUROL SCI, V228, P75, DOI 10.1016/j.jns.2004.10.001
   MelendezVasquez C, 1997, J NEUROIMMUNOL, V73, P124, DOI 10.1016/S0165-5728(96)00189-0
   Mosmann TR, 1996, IMMUNOL TODAY, V17, P138, DOI 10.1016/0167-5699(96)80606-2
   Patwa HS, 1996, MUSCLE NERVE, V19, P1059
   Ponseti JM, 2005, NEUROLOGY, V64, P1641, DOI 10.1212/01.WNL.0000160392.32894.6D
   REGEV I, 1982, ACTA NEUROL SCAND, V65, P681, DOI 10.1111/j.1600-0404.1982.tb03122.x
   Schmidt B, 1996, MUSCLE NERVE, V19, P474, DOI 10.1002/(SICI)1097-4598(199604)19:4<474::AID-MUS8>3.0.CO;2-9
   Shankar V, 1999, NEUROL INDIA, V47, P78
   SMITH CIE, 1986, EUR NEUROL, V25, P317
   Tam DA, 1999, J CHILD NEUROL, V14, P478, DOI 10.1177/088307389901400715
   Toyka KV, 2003, NEUROLOGY, V60, pS2, DOI 10.1212/WNL.60.8_suppl_3.S2
   Vincent A, 2002, NAT REV IMMUNOL, V2, P797, DOI 10.1038/nri916
   WEINREB H, 1986, NEW YORK STATE J MED, V86, P439
   WINER JB, 1988, J NEUROL NEUROSUR PS, V51, P613, DOI 10.1136/jnnp.51.5.613
NR 35
TC 13
Z9 14
U1 0
U2 2
PU ELSEVIER SCIENCE BV
PI AMSTERDAM
PA PO BOX 211, 1000 AE AMSTERDAM, NETHERLANDS
SN 0022-510X
J9 J NEUROL SCI
JI J. Neurol. Sci.
PD JAN 15
PY 2006
VL 240
IS 1-2
BP 103
EP 106
DI 10.1016/j.jns.2005.08.013
PG 4
WC Clinical Neurology; Neurosciences
WE Science Citation Index Expanded (SCI-EXPANDED)
SC Neurosciences & Neurology
GA 003OU
UT WOS:000234692300017
PM 16236323
DA 2022-10-25
ER

PT J
AU FUKUI, T
   SUGITA, K
   ICHIKAWA, H
   NEGISHI, A
   KASAI, H
   TSUKAGOSHI, H
AF FUKUI, T
   SUGITA, K
   ICHIKAWA, H
   NEGISHI, A
   KASAI, H
   TSUKAGOSHI, H
TI HUMAN T-LYMPHOTROPIC VIRUS TYPE-I ASSOCIATED MYELOPATHY AND
   MYASTHENIA-GRAVIS - A POSSIBLE ASSOCIATION
SO EUROPEAN NEUROLOGY
LA English
DT Article
DE HTLV-I ASSOCIATED MYELOPATHY; MYASTHENIA GRAVIS; AUTOIMMUNE DISORDERS;
   ANTI-HTLV-I ANTIBODY; THYMIC RETICULAR CELLS
ID BLOOD-TRANSFUSION; POLYMYOSITIS; ANTIBODIES; HTLV-1
AB We report the first known patient with human T lymphotropic virus type I (HTLV-I) associated myelopathy (HAM) and myasthenia gravis (MG). A 50-year-old woman developed fluctuating muscle weakness with easy fatigability, transient bilateral blepharoptosis and double vision. Spastic paraparesis complicated these symptoms. Neurological assessments and specific laboratory findings revealed that the patient had definite HAM and MG. By inference from descreasing serum anti-HTLV-I antibody titers after thymectomy, the presence of antigenicity for HTLV-I in the thymic reticular cells, and a high incidence of various coexistent autoimmune diseases in HAM or MG, we suggested the possibility that these two diseases were associated with each other and with HTLV-I infection.
RP FUKUI, T (corresponding author), SHOWA UNIV,SCH MED,DEPT NEUROL,SHINAGAWA KU,1-5-8 HATANODAI,TOKYO 142,JAPAN.
CR DIXON AC, 1989, ANN INTERN MED, V110, P93, DOI 10.7326/0003-4819-110-1-93
   ENGEL AG, 1979, HDB CLIN NEUROLOGY, V41, P95
   EVANS BK, 1989, NEUROLOGY, V39, P1572, DOI 10.1212/WNL.39.12.1572
   FRANCIS DA, 1989, ANN NEUROL, V25, P311, DOI 10.1002/ana.410250319
   HAYNES BF, 1983, J EXP MED, V157, P907, DOI 10.1084/jem.157.3.907
   IJICHI S, 1990, ANN RHEUM DIS, V49, P718, DOI 10.1136/ard.49.9.718
   IJICHI T, 1990, CLIN NEUROL, V30, P765
   ITOYAMA Y, 1988, NEUROLOGY, V38, P1302, DOI 10.1212/WNL.38.8.1302
   KAWAI H, 1992, INT MED TOKYO, V21, P1213
   MARUYAMA I, 1988, American Review of Respiratory Disease, V137, P46
   ONO A, 1983, JPN J CANCER RES, V74, P802
   OSAME M, 1990, ANN NEUROL, V28, P50, DOI 10.1002/ana.410280110
   OSAME M, 1987, ANN NEUROL, V21, P117, DOI 10.1002/ana.410210203
   OSAME M, 1986, LANCET, V2, P104
   Simpson JA, 1960, SCOT MED J, V5, P419, DOI [DOI 10.1177/003693306000501001, 10.1177/003693306000501001]
   TAKAMORI M, 1990, NEUROL MED TOKYO, V32, P1
   VERNANT JC, 1988, LANCET, V1, P177
   VERNANT JC, 1987, LANCET, V2, P404
NR 18
TC 8
Z9 8
U1 0
U2 0
PU KARGER
PI BASEL
PA ALLSCHWILERSTRASSE 10, CH-4009 BASEL, SWITZERLAND
SN 0014-3022
J9 EUR NEUROL
JI Eur. Neurol.
PD MAY-JUN
PY 1994
VL 34
IS 3
BP 158
EP 161
DI 10.1159/000117030
PG 4
WC Clinical Neurology; Neurosciences
WE Science Citation Index Expanded (SCI-EXPANDED)
SC Neurosciences & Neurology
GA NH189
UT WOS:A1994NH18900006
PM 8033942
DA 2022-10-25
ER

PT J
AU Yu, L
   Shan, M
   Jiang, J
   Jing, Y
   Zang, N
   Wang, TY
   Gamliel, Z
   Krasna, MJ
AF Yu, Lei
   Shan, Ma
   Jiang, Jian
   Jing, Yun
   Zang, Nan
   Wang, Tianyou
   Gamliel, Ziv
   Krasna, Mark J.
TI Combined Transcervical and Unilateral-thoracoscopic Thymectomy for
   Myasthenia Gravis: 2 Years of Follow-up
SO SURGICAL LAPAROSCOPY ENDOSCOPY & PERCUTANEOUS TECHNIQUES
LA English
DT Article
DE myasthenia gravis; thymectomy; combined transcervical and
   unilateral-thoracoscopic technique; outcome
ID EXTENDED THYMECTOMY
AB Background: To investigate the efficacy of combined transcervical and unilateral-thoracoscopic thymectomy for myasthenia gravis.
   Methods: There were 36 patients with nonthymomatous myasthenia gravis, undergoing combined transcervical and unilateral-thoracoscopic thymectomy and who have been followed-up for more than 2 years. To achieve maximal benefit, a transverse cervical incision was performed to give access to remove fat in the neck, which may contain residual or ectopic thymus after all thymic tissue and mediastinal fat were completely removed by thoracoscopic thymectomy.
   Results: There were no perioperative deaths and no cases that required conversion to median sternotomy. The mean length of surgery was 162 minutes (range, 132 to 210 min). Three sustained myasthenic crisis. Seventeen patients had lymphadenitis and 4 had ectopic thymus in the neck. There were 2 cases in which the residual superior horns of thymus were found in the neck. Average specimen weights of the thymus, mediastinal fat, and cervical fat were 44.2, 32.5, and 3.6 g, respectively. The rate of complete stable remission was 16.7% at the end of the first year, and rose to 27.8% at the second year. The effective rate was 88.9% at the end of the second year.
   Conclusions: Thymectomy represents a safe and valid approach for patients with myasthenia gravis. Achieving a curative thymectomy and good cosmesis in myasthenic patients is possible with the combined transcervical and unilateral-thoracoscopic thymectomy as an effective alternative to open approaches.
C1 [Yu, Lei; Shan, Ma; Jiang, Jian; Jing, Yun; Zang, Nan] Capital Univ Med Sci, Beijing Tongren Hosp, Dept Thorac Surg & Neurol, Beijing, Peoples R China.
   [Wang, Tianyou] Beijing Youyi Hosp, Dept Thorac Surg, Beijing, Peoples R China.
   [Gamliel, Ziv; Krasna, Mark J.] St Joseph Med Ctr, Div Thorac Surg, Towson, MD USA.
RP Yu, L (corresponding author), Capital Med Univ, Beijing Tongren Hosp, Dept Thorac Surg, 1 Dongjiaomin Xiang St, Beijing 100730, Peoples R China.
EM yulei1118@sohu.com
OI Jing, Yun/0000-0003-1800-0650
FU International Union against Cancer (UICC) ICRETT Fellowship
FX This study has been supported by the International Union against Cancer
   (UICC) ICRETT Fellowship.
CR ASHOUR M, 1995, J THORAC CARDIOV SUR, V109, P632, DOI 10.1016/S0022-5223(95)70343-8
   Barohn RJ, 1998, ANN NY ACAD SCI, V841, P769, DOI 10.1111/j.1749-6632.1998.tb11015.x
   Beeson D, 1996, NEUROLOGY, V47, P1552, DOI 10.1212/WNL.47.6.1552
   Calhoun RF, 1999, ANN SURG, V230, P555, DOI 10.1097/00000658-199910000-00011
   Jaretzki A, 2000, NEUROLOGY, V55, P16, DOI 10.1212/WNL.55.1.16
   JARETZKI A, 1988, J THORAC CARDIOV SUR, V95, P747
   Mantegazza R, 2003, ANN NY ACAD SCI, V998, P413, DOI 10.1196/annals.1254.054
   Mantegazza R, 2003, J NEUROL SCI, V212, P31, DOI 10.1016/S0022-510X(03)00087-X
   Masaoka A, 1996, ANN THORAC SURG, V62, P853, DOI 10.1016/S0003-4975(96)00376-1
   MATELL G, 1981, ANN NY ACAD SCI, V377, P844, DOI 10.1111/j.1749-6632.1981.tb33796.x
   Mineo TC, 1996, ANN THORAC SURG, V62, P1210, DOI 10.1016/0003-4975(96)00537-1
   Pompeo E, 2000, ANN THORAC SURG, V70, P918, DOI 10.1016/S0003-4975(00)01566-6
   SHAN M, 2006, CHIN J THORAC CARDIO, V22, P365
   SHIELDS TW, 2004, GEN THORACIC SURG, P2347
   Soleimani A, 2004, BMC NEUROL, V4, DOI 10.1186/1471-2377-4-12
   Stern LE, 2001, SURGERY, V130, P774, DOI 10.1067/msy.2001.116674
   YIM APC, 1995, CHEST, V108, P1440, DOI 10.1378/chest.108.5.1440
   YOUNGER DS, 1997, NEUROLOGY S5, V48, pS1
NR 18
TC 5
Z9 8
U1 0
U2 1
PU LIPPINCOTT WILLIAMS & WILKINS
PI PHILADELPHIA
PA 530 WALNUT ST, PHILADELPHIA, PA 19106-3621 USA
SN 1530-4515
J9 SURG LAPARO ENDO PER
JI Surg. Laparosc. Endosc. Pct. Tech.
PD OCT
PY 2008
VL 18
IS 5
BP 489
EP 492
DI 10.1097/SLE.0b013e31817c55a8
PG 4
WC Surgery
WE Science Citation Index Expanded (SCI-EXPANDED)
SC Surgery
GA 364DF
UT WOS:000260315700015
PM 18936673
DA 2022-10-25
ER

PT S
AU Feferman, T
   Im, SH
   Fuchs, S
   Souroujon, MC
AF Feferman, T
   Im, SH
   Fuchs, S
   Souroujon, MC
BE Agius, MA
   Richman, DP
   Fairclough, RH
   Maselli, RA
TI Epitope spreading to hidden cytoplasmic regions of the acetylcholine
   receptor in experimental autoimmune myasthenia gravis
SO MYASTHENIA GRAVIS AND RELATED DISORDERS: BIOMCHEMICAL BASIS FOR DISEASE
   OF THE NEUROMUSCULAR JUNCTION
SE ANNALS OF THE NEW YORK ACADEMY OF SCIENCES
LA English
DT Article; Proceedings Paper
CT 10th International Conference on Myasthenia Gravis and Related Disorders
CY MAY, 2002
CL KEY BISCAYNE, FLORIDA
SP New York Acad Sci, Myasthenia Gravis Fdn Amer Inc
DE EAMG; autoantibodies/autoimmunity; epitope spreading; tolerance
ID SUBUNIT
C1 Weizmann Inst Sci, Dept Immunol, IL-76100 Rehovot, Israel.
   Open Univ Israel, IL-61392 Tel Aviv, Israel.
RP Fuchs, S (corresponding author), Weizmann Inst Sci, Dept Immunol, IL-76100 Rehovot, Israel.
RI , Tali/AAC-9642-2020; Im, Sin-Hyeog/E-6811-2013; Im,
   Sin-Hyeog/AAM-9586-2021
OI , Tali/0000-0002-4072-341X; Im, Sin-Hyeog/0000-0002-3173-1856; Im,
   Sin-Hyeog/0000-0002-3173-1856
CR SOUROUJON MC, 1986, BIOCHEM BIOPH RES CO, V135, P82, DOI 10.1016/0006-291X(86)90945-9
   Tzartos SJ, 1999, CLIN EXP IMMUNOL, V116, P146
   Vanderlugt CL, 2002, NAT REV IMMUNOL, V2, P85, DOI 10.1038/nri724
   Wang ZY, 1998, ANN NY ACAD SCI, V841, P329, DOI 10.1111/j.1749-6632.1998.tb10940.x
NR 4
TC 1
Z9 1
U1 0
U2 2
PU NEW YORK ACAD SCIENCES
PI NEW YORK
PA 2 EAST 63RD ST, NEW YORK, NY 10021 USA
SN 0077-8923
BN 1-57331-396-3
J9 ANN NY ACAD SCI
JI Ann.NY Acad.Sci.
PY 2003
VL 998
BP 388
EP 390
DI 10.1196/annals.1254.047
PG 3
WC Biochemistry & Molecular Biology; Immunology; Multidisciplinary
   Sciences; Neurosciences
WE Conference Proceedings Citation Index - Science (CPCI-S); Science Citation Index Expanded (SCI-EXPANDED)
SC Biochemistry & Molecular Biology; Immunology; Science & Technology -
   Other Topics; Neurosciences & Neurology
GA BX68C
UT WOS:000186107400046
PM 14592902
DA 2022-10-25
ER

PT J
AU ROPPER, AH
AF ROPPER, AH
TI TIPS FOR NEUROLOGISTS WHO CARE FOR PATIENTS WITH MECHANICAL
   RESPIRATORY-FAILURE - (GUILLAIN-BARRE-SYNDROME, MYASTHENIA-GRAVIS, MOTOR
   NEURON DISEASE, MYOPATHY, CERVICAL MYELOPATHY)
SO SEMINARS IN NEUROLOGY
LA English
DT Article
RP ROPPER, AH (corresponding author), MASSACHUSETTS GEN HOSP,NEUROL NEUROSURG INTENS CARE UNIT,BOSTON,MA 02114, USA.
NR 0
TC 0
Z9 0
U1 0
U2 0
PU THIEME MEDICAL PUBL INC
PI NEW YORK
PA 381 PARK AVE SOUTH, NEW YORK, NY 10016
SN 0271-8235
J9 SEMIN NEUROL
JI Semin. Neurol.
PY 1984
VL 4
IS 4
BP 497
EP 498
DI 10.1055/s-2008-1041583
PG 2
WC Clinical Neurology
WE Science Citation Index Expanded (SCI-EXPANDED)
SC Neurosciences & Neurology
GA TU356
UT WOS:A1984TU35600015
DA 2022-10-25
ER

PT J
AU Ostovan, VR
   Fatehi, F
   Davoudi, F
   Nafissi, S
AF Ostovan, Vahid Reza
   Fatehi, Farzad
   Davoudi, Farnoush
   Nafissi, Shahriar
TI Validation of the 15-item myasthenia gravis quality of life
   questionnaire (MG-QOL15) Persian version
SO MUSCLE & NERVE
LA English
DT Article
DE clinical severity; Farsi; Iran; MG-QOL15; myasthenia gravis; quality of
   life; SF36
ID HEALTH SURVEY SF-36; OUTCOME MEASURE; CONSTRUCTION; INSTRUMENT
AB IntroductionThe 15-item Myasthenia Gravis Quality Of Life (MG-QOL15) questionnaire is a valid and reliable instrument for evaluation of myasthenia gravis (MG) associated disability. Our study aim was to assess its validity and reliability in the Iranian population.
   MethodsWe enrolled 75 consecutive patients with established MG at 2 neuromuscular clinics in Tehran, Iran. All 75 patients completed the Persian MG-QOL15 and SF-36 questionnaire initially, and 30 filled out the MG-QOL15 questionnaire from 2 to 4 weeks after the initial visit. Concurrent and construct validity, internal consistency, and test-retest repeatability of the questionnaire were evaluated.
   ResultsThe Persian MG-QOL15 showed satisfactory internal consistency (Cronbach alpha = 0.94) and test-retest reliability(r = 0.98; P < 0.001). It also demonstrated adequate concurrent and construct validity; moreover, the MG-QOL15 scores were higher in patients with more severe conditions.
   ConclusionsThe Persian MG-QOL15 is a valid and reliable questionnaire for determination of quality of life in Iranian MG patients. Muscle Nerve54: 65-70, 2016
C1 [Ostovan, Vahid Reza; Fatehi, Farzad; Nafissi, Shahriar] Univ Tehran Med Sci, Shariati Hosp, Dept Neurol, Iranian Ctr Neurol Res, North Kargar St, Tehran 1411713135, Iran.
   [Davoudi, Farnoush] Iran Univ Med Sci, Dept Community Med, Tehran, Iran.
RP Nafissi, S (corresponding author), Univ Tehran Med Sci, Shariati Hosp, Dept Neurol, Iranian Ctr Neurol Res, North Kargar St, Tehran 1411713135, Iran.
EM nafisi@sina.tums.ac.ir
RI Ostovan, Vahid Reza/AAH-8608-2021; Nafissi, Shahriar/AAX-9954-2020;
   Fatehi, Farzad/AAM-7430-2020; Nafissi, Shahriar/AAS-1597-2020
OI Ostovan, Vahid Reza/0000-0003-2407-5915; Nafissi,
   Shahriar/0000-0003-4763-4310; Fatehi, Farzad/0000-0002-6774-7825; 
CR Beaton DE, 2000, SPINE, V25, P3186, DOI 10.1097/00007632-200012150-00014
   Burns TM, 2008, MUSCLE NERVE, V38, P957, DOI 10.1002/mus.21053
   Burns TM, 2011, MUSCLE NERVE, V43, P14, DOI 10.1002/mus.21883
   Burns TM, 2010, MUSCLE NERVE, V42, P5, DOI 10.1002/mus.21713
   Burns TM, 2010, NEUROLOGY, V74, P1434, DOI 10.1212/WNL.0b013e3181dc1b1e
   Burns TM, 2010, MUSCLE NERVE, V41, P219, DOI 10.1002/mus.21609
   Burns TM, 2008, MUSCLE NERVE, V38, P1553, DOI 10.1002/mus.21185
   CALMAN KC, 1984, J MED ETHICS, V10, P124, DOI 10.1136/jme.10.3.124
   Cella D F, 1990, Oncology (Williston Park), V4, P29
   EBRAHIM S, 1995, SOC SCI MED, V41, P1383, DOI 10.1016/0277-9536(95)00116-O
   GUILLEMIN F, 1993, J CLIN EPIDEMIOL, V46, P1417, DOI 10.1016/0895-4356(93)90142-N
   Jaretzki A, 2000, NEUROLOGY, V55, P16, DOI 10.1212/WNL.55.1.16
   Masuda M, 2012, MUSCLE NERVE, V46, P166, DOI 10.1002/mus.23398
   Montazeri A, 2005, QUAL LIFE RES, V14, P875, DOI 10.1007/s11136-004-1014-5
   Mullins LL, 2008, MUSCLE NERVE, V38, P947, DOI 10.1002/mus.21016
   Padua L, 2002, NEUROL SCI, V23, P59, DOI 10.1007/s100720200027
   Padua L, 2001, NEUROL SCI, V22, P363, DOI 10.1007/s100720100066
   Paul RH, 2001, MUSCLE NERVE, V24, P512, DOI 10.1002/mus.1034
   Rostedt A, 2006, NEUROL SCI, V27, P91, DOI 10.1007/s10072-006-0606-y
   Sanders DB, 2003, ANN NY ACAD SCI, V998, P440, DOI 10.1196/annals.1254.057
   Vincent KA, 2007, NEUROLOGY, V68, P1051, DOI 10.1212/01.wnl.0000257819.47628.41
   WARE JE, 1992, MED CARE, V30, P473, DOI 10.1097/00005650-199206000-00002
   Wolfe GI, 1999, NEUROLOGY, V52, P1487, DOI 10.1212/WNL.52.7.1487
NR 23
TC 12
Z9 12
U1 0
U2 1
PU WILEY
PI HOBOKEN
PA 111 RIVER ST, HOBOKEN 07030-5774, NJ USA
SN 0148-639X
EI 1097-4598
J9 MUSCLE NERVE
JI Muscle Nerve
PD JUL
PY 2016
VL 54
IS 1
BP 65
EP 70
DI 10.1002/mus.25002
PG 6
WC Clinical Neurology; Neurosciences
WE Science Citation Index Expanded (SCI-EXPANDED); Social Science Citation Index (SSCI)
SC Neurosciences & Neurology
GA DQ2HP
UT WOS:000379023700010
PM 26661455
DA 2022-10-25
ER

PT J
AU Vizeteu, R
   Damian, M
   Smeu, B
   Stoica, A
   Culman, V
   Bajenaru, O
   Ene, A
AF Vizeteu, R.
   Damian, M.
   Smeu, B.
   Stoica, A.
   Culman, V.
   Bajenaru, O.
   Ene, A.
TI Video-assisted thoracoscopic extended thymectomy (VATET) with cervical
   approach for myasthenia gravis - initial experience
SO CHIRURGIA
LA Unspecified
DT Article
DE extended thymectomy; myasthenia gravis; thoracoscopic; VATET thymectomy
ID RECOMMENDATIONS; STANDARDS
AB Complete thymectomy plays an important role in the myasthenia gravis (MG) pacient's treatment. Many different surgical techniques have been developed to achieve thymectomy. Of these, thoracoscopic technique is the most recent. There still are many controversies about the most suitable approach for thymectomy. The paper presents in detail the video-assisted thoracoscopic extended thymectomy VATET - technique, and initial results with this procedure. Prospective data was obtain according to the Myasthenia Gravis Foundation of America (MGFA) recomandations. From Mai 2007 to December 2009, 15 patients with MG underwent the VATET procedure with cervical access. There was no conversion to sternotomic approach. Mean operating time for complete VATET was 215 min (150-280 min), with the cervical procedure requiring 44 min (25-60 min). There was no mortality or intraoperative complications. It was a single case with a thoracoscopic second look for hemothorax from intercostals bleeding. At this time, due to the reduced number of cases, we can't evaluate the therapeutic effectiveness of the VATET. We consider VATET as a valuable surgical option to treat myasthenic patients, with an optimal report between radicality and invasiveness.
C1 [Vizeteu, R.; Damian, M.; Smeu, B.; Stoica, A.] Spitalul Clin Urgenta Sf Ioan Bucuresti, Clin Chirurg Gen, Bucharest, Romania.
   [Culman, V.] Spitalul Clin Urgenta Sf Ioan Bucuresti, Sectia Anestezie & Terapie Intens, Bucharest, Romania.
   [Bajenaru, O.; Ene, A.] Spitalul Univ Urgenta Bucuresti, Neurol Clin, Bucharest, Romania.
RP Vizeteu, R (corresponding author), Spitalul Clin Urgenta Sf Ioan Bucuresti, Clin Chirurg, Bucharest, Romania.
EM rvizeteu@yahoo.com
CR Gronseth GS, 2000, NEUROLOGY, V55, P7, DOI 10.1212/WNL.55.1.7
   Jaretzki A, 2000, ANN THORAC SURG, V70, P327, DOI 10.1016/S0003-4975(00)01595-2
   Jaretzki A, 2000, NEUROLOGY, V55, P16, DOI 10.1212/WNL.55.1.16
   Jaretzki A, 2003, ANN THORAC SURG, V76, P1, DOI 10.1016/S0003-4975(03)00488-0
   Jaretzki A, 2003, NEUROLOGIST, V9, P77, DOI 10.1097/01.nrl.0000051446.03160.2e
   Jaretzki A, 2002, ANN THORAC SURG, V74, P633, DOI 10.1016/S0003-4975(02)03623-8
   JARETZKI AI, 2004, OSP ITAL CHIR, V10, P1
   Masaoka A, 2001, Chest Surg Clin N Am, V11, P369
   NOVELLINO L, 2004, OSP ITAL CHIR, V10, P1
   NOVELLINO L, 2002, MINIMALLY INVASIVE E, P157
   Popescu I, 2002, SURG ENDOSC, V16, P679, DOI 10.1007/s00464-001-9114-6
   Shigemura N, 2006, SURG ENDOSC, V20, P1614, DOI 10.1007/s00464-005-0614-7
   Shiono H, 2008, SURG ENDOSC, V22, P1135, DOI 10.1007/s00464-008-9767-5
   Tomulescu V, 2005, Chirurgia (Bucur), V100, P215
   Tomulescu V, 2006, ANN THORAC SURG, V82, P1003, DOI 10.1016/j.athoracsur.2006.04.092
NR 15
TC 0
Z9 0
U1 1
U2 2
PU EDITURA CELSIUS
PI ILFOV-BUCHAREST
PA ALEEA AVIATIEI, NO 25, VOLUNTARI, ILFOV-BUCHAREST, 00000, ROMANIA
SN 1221-9118
EI 1842-368X
J9 CHIRURGIA-BUCHAREST
JI Chirurgia
PD NOV-DEC
PY 2010
VL 105
IS 6
BP 797
EP 803
PG 7
WC Surgery
WE Science Citation Index Expanded (SCI-EXPANDED)
SC Surgery
GA 693UG
UT WOS:000285250300008
PM 21355177
DA 2022-10-25
ER

PT S
AU Conti-Fine, BM
   Milani, M
   Wang, W
AF Conti-Fine, Bianca M.
   Milani, Monica
   Wang, Wei
BE Kaminski, HJ
   Barohn, RJ
TI CD4(+) T cells and cytokines in the pathogenesis of acquired myasthenia
   gravis
SO MYASTHENIA GRAVIS AND RELATED DISORDERS: 11TH INTERNATIONAL CONFERENCE
SE Annals of the New York Academy of Sciences
LA English
DT Article; Proceedings Paper
CT 11th International Conference on Myasthenia Gravis and Related Disorder
CY MAY 13-15, 2007
CL Chicago, IL
DE acquired myasthenia gravis; experimental autoimmune myasthenia gravis;
   cytokines; acetylcholine receptor; complement
ID EXPERIMENTAL AUTOIMMUNE MYASTHENIA; MUSCLE ACETYLCHOLINE-RECEPTOR;
   SYSTEMIC-LUPUS-ERYTHEMATOSUS; COLLAGEN-INDUCED ARTHRITIS; ACCELERATING
   FACTOR DAF; IFN-GAMMA; INTERFERON-GAMMA; B-LYMPHOCYTES; IMMUNE-RESPONSE;
   C57BL/6 MICE
AB Although human and experimental acquired myasthenia gravis (MG) are prototypic antibody (Ab)mediated autoimmune diseases, synthesis of the pathogenic anti-acetylcholine receptor (AChR) Abs, which are high affinity IgG, requires intervention of CD4(+) T helper cells and their cytokines. Moreover, cytokine signaling is crucial for development, modulation, and downregulation of immune responses, and therefore influences the initiation and evolution of the anti-AChR response in acquired MG. Cytokines are involved in the growth and differentiation of CD4(+) T cells, and are secreted by activated CD4(+) T cells as effectors of their functions: differentiated CD4(+) T cells are classified into subtypes based on the cytokines they synthesize and secrete. Because cytokines are synthesized by and act on a variety of cells and because they may influence the synthesis and/or the activity of other cytokines, the effects of their signaling, in both normal and autoimmune responses, are complex and sometimes even contrasting, depending on the circumstances when the cytokine action took place. In this chapter, we will review studies on the effects on the development of acquired MG symptoms of several cytokines secreted by activated CD4(+) T cells or influencing the activation of particular CD4(+) T cell subsets.
C1 [Conti-Fine, Bianca M.; Wang, Wei] Univ Minnesota, Dept Biocchem Mol Biol & Biophys, Minneapolis, MN 55455 USA.
   [Conti-Fine, Bianca M.] Univ Minnesota, Dept Pharmacol, Minneapolis, MN 55455 USA.
   [Milani, Monica] Univ Minnesota, Dept Med, Minneapolis, MN 55455 USA.
RP Conti-Fine, BM (corresponding author), Univ Minnesota, Dept Biocchem Mol Biol & Biophys, 6-155 Jackson Hall,321 Church St, Minneapolis, MN 55455 USA.
EM conti001@umn.edu
FU NATIONAL INSTITUTE OF NEUROLOGICAL DISORDERS AND STROKE [R01NS023919]
   Funding Source: NIH RePORTER; NINDS NIH HHS [NS23919] Funding Source:
   Medline
CR Abbas AK, 1996, NATURE, V383, P787, DOI 10.1038/383787a0
   Aggarwal S, 2003, J BIOL CHEM, V278, P1910, DOI 10.1074/jbc.M207577200
   AHLBERG R, 1994, NEUROLOGY, V44, P1732, DOI 10.1212/WNL.44.9.1732
   Akdis CA, 1999, FASEB J, V13, P603, DOI 10.1096/fasebj.13.6.603
   Akira S, 1999, STEM CELLS, V17, P138, DOI 10.1002/stem.170138
   Balandina A, 2005, BLOOD, V105, P735, DOI 10.1182/blood-2003-11-3900
   Balasa B, 1997, J EXP MED, V186, P385, DOI 10.1084/jem.186.3.385
   Battaglia M, 2002, MICROBES INFECT, V4, P559, DOI 10.1016/S1286-4579(02)01573-3
   Beissert S, 2006, J INVEST DERMATOL, V126, P15, DOI 10.1038/sj.jid.5700004
   BELL J, 1986, LANCET, V1, P1058
   BELLONE M, 1991, EUR J IMMUNOL, V21, P2303, DOI 10.1002/eji.1830211003
   BERMAN PW, 1980, J EXP MED, V151, P204, DOI 10.1084/jem.151.1.204
   BERMAN PW, 1980, J EXP MED, V152, P507, DOI 10.1084/jem.152.3.507
   BIESECKER G, 1989, J IMMUNOL, V142, P2654
   BRIERE F, 1994, J EXP MED, V179, P757, DOI 10.1084/jem.179.2.757
   BRIERE F, 1994, J CLIN INVEST, V94, P97, DOI 10.1172/JCI117354
   BROMBERG JS, 1995, CURR OPIN IMMUNOL, V7, P639, DOI 10.1016/0952-7915(95)80070-0
   BURDIN N, 1995, J IMMUNOL, V154, P2533
   CAMPBELL IL, 1991, J CLIN INVEST, V87, P739, DOI 10.1172/JCI115055
   CASPI RR, 1994, J IMMUNOL, V152, P890
   Cerutti A, 1998, J IMMUNOL, V160, P2145
   CHRISTADOSS P, 1988, J IMMUNOL, V140, P2589
   CHRISTADOSS P, 1989, CRIT REV IMMUNOL, V9, P247
   Constant SL, 1997, ANNU REV IMMUNOL, V15, P297, DOI 10.1146/annurev.immunol.15.1.297
   Conti-Fine BM, 2006, J CLIN INVEST, V116, P2843, DOI 10.1172/JCI29894
   CONTIFINE B, 1997, MYASTHENIA GRAVIS IM
   Cross JT, 1999, INFLAMM RES, V48, P255, DOI 10.1007/s000110050456
   Davidson NJ, 1998, J IMMUNOL, V161, P3143
   DEBRAYSACHS M, 1991, J AUTOIMMUN, V4, P237, DOI 10.1016/0896-8411(91)90021-4
   Delpy L, 2005, J IMMUNOL, V175, P5050, DOI 10.4049/jimmunol.175.8.5050
   Deng CS, 2002, J IMMUNOL, V169, P1077, DOI 10.4049/jimmunol.169.2.1077
   Egwuagu CE, 1999, J IMMUNOL, V162, P510
   ENG H, 1987, EUR J IMMUNOL, V17, P1867, DOI 10.1002/eji.1830171232
   ENGEL AG, 1977, MAYO CLIN PROC, V52, P267
   FAZEKAS A, 1986, CLIN NEUROPATHOL, V5, P78
   Feferman T, 2005, J IMMUNOL, V174, P5324, DOI 10.4049/jimmunol.174.9.5324
   Ferber IA, 1996, J IMMUNOL, V156, P5
   Godfrey DI, 2004, J CLIN INVEST, V114, P1379, DOI 10.1172/JCI200423594
   Goluszko E, 2002, J NEUROIMMUNOL, V122, P85, DOI 10.1016/S0165-5728(01)00474-X
   Hagenbaugh A, 1997, J EXP MED, V185, P2101, DOI 10.1084/jem.185.12.2101
   HOHLFELD R, 1984, NATURE, V310, P244, DOI 10.1038/310244a0
   HOHLFELD R, 1990, AM J PATHOL, V136, P503
   Huang YM, 1999, CLIN EXP IMMUNOL, V118, P304
   Hultgren B, 1996, DIABETES, V45, P812, DOI 10.2337/diabetes.45.6.812
   Ihle JN, 2001, CURR OPIN CELL BIOL, V13, P211, DOI 10.1016/S0955-0674(00)00199-X
   Jones LS, 1997, J IMMUNOL, V158, P5997
   Karachunski PI, 1999, J NEUROIMMUNOL, V95, P73, DOI 10.1016/S0165-5728(98)00262-8
   Karachunski PI, 1998, ANN NY ACAD SCI, V841, P560, DOI 10.1111/j.1749-6632.1998.tb10983.x
   Karachunski PI, 2000, J IMMUNOL, V164, P5236, DOI 10.4049/jimmunol.164.10.5236
   KAUL R, 1994, J IMMUNOL, V152, P3152
   Kelchtermans H, 2005, ARTHRITIS RES THER, V7, pR402, DOI 10.1186/ar1500
   Kolls JK, 2004, IMMUNITY, V21, P467, DOI 10.1016/j.immuni.2004.08.018
   Komiyama Y, 2006, J IMMUNOL, V177, P566, DOI 10.4049/jimmunol.177.1.566
   LENNON VA, 1978, J EXP MED, V147, P973, DOI 10.1084/jem.147.4.973
   LENNON VA, 1975, J EXP MED, V141, P1365, DOI 10.1084/jem.141.6.1365
   LIMBURG PC, 1983, J NEUROL SCI, V58, P357, DOI 10.1016/0022-510X(83)90095-3
   Lin F, 2002, J CLIN INVEST, V110, P1269, DOI 10.1172/JCI200216086
   Lin F, 2001, IMMUNOLOGY, V104, P215, DOI 10.1046/j.1365-2567.2001.01287.x
   Link J, 1994, Acta Neurol Scand Suppl, V158, P1
   Liu RL, 2005, J IMMUNOL, V175, P7898, DOI 10.4049/jimmunol.175.12.7898
   LLORENTE L, 1995, J EXP MED, V181, P839, DOI 10.1084/jem.181.3.839
   Malisan F, 1996, J EXP MED, V183, P937, DOI 10.1084/jem.183.3.937
   Margalit M, 2005, LIVER INT, V25, P501, DOI 10.1111/j.1478-3231.2005.01147.x
   MCNEARNEY T, 1989, J CLIN INVEST, V84, P538, DOI 10.1172/JCI114196
   MEDOF ME, 1987, J EXP MED, V165, P848, DOI 10.1084/jem.165.3.848
   MERI S, 1991, LAB INVEST, V65, P532
   MOIOLA L, 1994, J CLIN INVEST, V93, P1020, DOI 10.1172/JCI117050
   Moiola M, 1998, EUR J IMMUNOL, V28, P2487, DOI 10.1002/(SICI)1521-4141(199808)28:08<2487::AID-IMMU2487>3.0.CO;2-Y
   MORGUTTI M, 1979, NEUROLOGY, V29, P734, DOI 10.1212/WNL.29.5.734
   Nakae S, 2003, J IMMUNOL, V171, P6173, DOI 10.4049/jimmunol.171.11.6173
   NATH A, 1990, NEUROLOGY, V40, P581, DOI 10.1212/WNL.40.4.581
   Nishibori T, 2004, J EXP MED, V199, P25, DOI 10.1084/jem.20020509
   O'Garra A, 1998, IMMUNITY, V8, P275, DOI 10.1016/S1074-7613(00)80533-6
   OShea JJ, 1997, IMMUNITY, V7, P1, DOI 10.1016/S1074-7613(00)80505-1
   Ostlie N, 2003, J IMMUNOL, V170, P604, DOI 10.4049/jimmunol.170.1.604
   Ostlie NS, 2001, J IMMUNOL, V166, P4853, DOI 10.4049/jimmunol.166.8.4853
   PANITCH HS, 1987, LANCET, V1, P893
   Piddlesden SJ, 1996, J NEUROIMMUNOL, V71, P173, DOI 10.1016/S0165-5728(96)00144-0
   Poussin MA, 2000, J NEUROIMMUNOL, V111, P152, DOI 10.1016/S0165-5728(00)00385-4
   Poussin MA, 2002, J NEUROIMMUNOL, V125, P51, DOI 10.1016/S0165-5728(02)00030-9
   PROTTI MP, 1990, P NATL ACAD SCI USA, V87, P7792, DOI 10.1073/pnas.87.19.7792
   Romagnani S, 1999, INFLAMM BOWEL DIS, V5, P285, DOI 10.1097/00054725-199911000-00009
   ROUSSET F, 1995, INT IMMUNOL, V7, P1243, DOI 10.1093/intimm/7.8.1243
   SAHASHI K, 1980, J NEUROPATH EXP NEUR, V39, P160, DOI 10.1097/00005072-198003000-00005
   SAKAGUCHI S, 1995, J IMMUNOL, V155, P1151
   SARVETNICK N, 1990, NATURE, V346, P844, DOI 10.1038/346844a0
   Sawitzki B, 2005, J EXP MED, V201, P1925, DOI 10.1084/jem.20050419
   Shi FD, 2000, NAT IMMUNOL, V1, P245, DOI 10.1038/79792
   Simpson SJ, 1998, J EXP MED, V187, P1225, DOI 10.1084/jem.187.8.1225
   SPICER AP, 1995, J IMMUNOL, V155, P3079
   Stockinger B, 2007, CURR OPIN IMMUNOL, V19, P281, DOI 10.1016/j.coi.2007.04.005
   Sun Y, 2004, CLIN IMMUNOL, V112, P284, DOI 10.1016/j.clim.2004.04.005
   Takeda K, 2000, CYTOKINE GROWTH F R, V11, P199, DOI 10.1016/S1359-6101(00)00005-8
   VANDERVEEN RC, 1993, J NEUROIMMUNOL, V48, P221, DOI 10.1016/0165-5728(93)90195-5
   Veldhoen M, 2006, IMMUNITY, V24, P179, DOI 10.1016/j.immuni.2006.01.001
   Veldhoen M, 2006, TRENDS IMMUNOL, V27, P358, DOI 10.1016/j.it.2006.06.001
   Vincent Angela, 2002, Adv Neurol, V88, P159
   Wang HB, 2000, INT IMMUNOL, V12, P1381, DOI 10.1093/intimm/12.10.1381
   Wang HB, 2000, CLIN IMMUNOL, V95, P156, DOI 10.1006/clim.2000.4850
   Wang W, 2004, J IMMUNOL, V172, P97, DOI 10.4049/jimmunol.172.1.97
   Wang W, 2007, J IMMUNOL, V178, P7072, DOI 10.4049/jimmunol.178.11.7072
   Wang ZY, 1999, NEUROLOGY, V52, P484, DOI 10.1212/WNL.52.3.484
   Wang ZY, 1998, NEUROLOGY, V50, P1045, DOI 10.1212/WNL.50.4.1045
   Wang ZY, 2000, J NEUROIMMUNOL, V108, P29, DOI 10.1016/S0165-5728(00)00250-2
   Weiner HL, 2001, IMMUNOL REV, V182, P207, DOI 10.1034/j.1600-065X.2001.1820117.x
   Wildbaum G, 1998, J IMMUNOL, V161, P6368
   Willenborg DO, 1996, J IMMUNOL, V157, P3223
   Xiao BG, 1997, CLIN IMMUNOL IMMUNOP, V85, P119, DOI 10.1006/clin.1997.4432
   Yang H, 2002, J CLIN INVEST, V109, P1111, DOI 10.1172/JCI200214255
   YI Q, 1994, J NEUROIMMUNOL, V50, P177, DOI 10.1016/0165-5728(94)90044-2
   Zhang GX, 1999, J IMMUNOL, V162, P3775
NR 111
TC 38
Z9 45
U1 0
U2 7
PU WILEY-BLACKWELL
PI MALDEN
PA COMMERCE PLACE, 350 MAIN STREET, MALDEN 02148, MA USA
SN 0077-8923
BN 978-1-57331-687-3
J9 ANN NY ACAD SCI
JI Ann.NY Acad.Sci.
PY 2008
VL 1132
BP 193
EP 209
DI 10.1196/annals.1405.042
PG 17
WC Multidisciplinary Sciences; Clinical Neurology; Neurosciences
WE Conference Proceedings Citation Index - Science (CPCI-S); Science Citation Index Expanded (SCI-EXPANDED)
SC Science & Technology - Other Topics; Neurosciences & Neurology
GA BHX10
UT WOS:000257139900023
PM 18567869
DA 2022-10-25
ER

PT J
AU Kawaguchi, K
   Fukui, T
   Nakamura, S
   Taniguchi, T
   Yokoi, K
AF Kawaguchi, Koji
   Fukui, Takayuki
   Nakamura, Shota
   Taniguchi, Tetsuo
   Yokoi, Kohei
TI A bilateral approach to extended thymectomy using the da Vinci Surgical
   System for patients with myasthenia gravis
SO SURGERY TODAY
LA English
DT Article
DE Robotic thymectomy; Bilateral approach; Myasthenia gravis
AB We adopted a bilateral approach to complete robotic extended thymectomy with the excision of the pericardial fat tissue from both sides and analyzed the initial outcomes.
   The patient cart was docked first from the left shoulder side. After dissection of the thymus and right pericardial fat tissue, the cart was temporarily rolled out, and the bed was rotated approximately 90A degrees clockwise. The cart was then re-docked from the right-side shoulder, and extended thymectomy was performed via the left-side approach. The outcomes were compared with four cases of unilateral approach performed for mediastinal tumor in the same term.
   Four patients with myasthenia gravis (two of whom had stage I thymoma) underwent extended thymectomy by the bilateral approach. The mean operative time was 288 min, and the console time was 146 min in the right side and 67 min in the left side. The resected thymus and surrounding adipose tissue were almost symmetrical, in contrast with those obtained via the unilateral approach. No remarkable events were noted.
   Bilateral extended thymectomy for myasthenia gravis patients was safe and reasonable based on the initial outcomes.
C1 [Kawaguchi, Koji; Fukui, Takayuki; Nakamura, Shota; Taniguchi, Tetsuo; Yokoi, Kohei] Nagoya Univ, Sch Med, Dept Thorac Surg, Showa Ku, 65 Tsurumai Cho, Nagoya, Aichi 4668550, Japan.
   [Taniguchi, Tetsuo] Komaki City Hosp, Div Thorac Surg, Komaki, Japan.
RP Kawaguchi, K (corresponding author), Nagoya Univ, Sch Med, Dept Thorac Surg, Showa Ku, 65 Tsurumai Cho, Nagoya, Aichi 4668550, Japan.
EM gucci@med.nagoya-u.ac.jp
RI Kawaguchi, Koji/I-7418-2014; Kawaguchi, Koji/AAP-2033-2020; Fukui,
   Takayuki/AAR-2292-2021
OI Kawaguchi, Koji/0000-0002-5986-9419; Kawaguchi,
   Koji/0000-0002-5986-9419; 
CR Gronseth GS, 2000, NEUROLOGY, V55, P7, DOI 10.1212/WNL.55.1.7
   Katayama H, 2016, SURG TODAY, V46, P668, DOI 10.1007/s00595-015-1236-x
   Masaoka A, 1996, ANN THORAC SURG, V62, P853, DOI 10.1016/S0003-4975(96)00376-1
   Mussi A, 2012, EUR J CARDIO-THORAC, V41, pE43, DOI 10.1093/ejcts/ezr322
   Ruckert JC, 2011, J THORAC CARDIOV SUR, V141, P673, DOI 10.1016/j.jtcvs.2010.11.042
   Takeo S, 2011, ANN THORAC SURG, V92, P2000, DOI 10.1016/j.athoracsur.2011.07.054
   Toker A, 2014, J THORAC DIS, V6, pS211, DOI 10.3978/j.issn.2072-1439.2014.05.05
   Weksler B, 2012, SURG ENDOSC, V26, P261, DOI 10.1007/s00464-011-1879-7
   Wolfe GI, 2016, NEW ENGL J MED, V375, P511, DOI 10.1056/NEJMoa1602489
NR 9
TC 8
Z9 10
U1 0
U2 4
PU SPRINGER
PI NEW YORK
PA 233 SPRING ST, NEW YORK, NY 10013 USA
SN 0941-1291
EI 1436-2813
J9 SURG TODAY
JI Surg. Today
PD FEB
PY 2018
VL 48
IS 2
BP 195
EP 199
DI 10.1007/s00595-017-1567-x
PG 5
WC Surgery
WE Science Citation Index Expanded (SCI-EXPANDED)
SC Surgery
GA FT4EW
UT WOS:000423106600009
PM 28699002
DA 2022-10-25
ER

PT J
AU Wang, HB
   Li, H
   He, B
   Bakheit, M
   Levi, M
   Wahren, B
   Berglof, A
   Sandstedt, K
   Link, H
   Shi, FD
AF Wang, HB
   Li, H
   He, B
   Bakheit, M
   Levi, M
   Wahren, B
   Berglof, A
   Sandstedt, K
   Link, H
   Shi, FD
TI The role of B-cells in experimental myasthenia gravis in mice
SO BIOMEDICINE & PHARMACOTHERAPY
LA English
DT Article
DE auto-antibody; B-cell knockout mice; experimental autoimmune myasthenia
   gravis
ID CD8(+) T-CELLS; ACETYLCHOLINE-RECEPTOR; DEFICIENT MICE; TOLERANCE;
   INTERFERON; DISRUPTION; ANTIBODIES; COMPLEMENT; SUPPRESSES; INDUCTION
AB Myasthenia gravis (MG) and experimental autoimmune myasthenia gravis (EAMG) are caused by auto-antibodies against the nicotinic acetylcholine receptor (AChR) at the postsynaptic membrane. To evaluate the extent to which the humoral immune response against AChR operates in the pathogenesis of EAMG, we immunized B-cell knockout (mu MT) and wild type C57BL/6 mice with AChR in complete Freund's adjuvant. The ability of AChR-primed lymph node cells to proliferate and secrete IFN-gamma in response to AChR and its dominant peptide alpha 146-162 were intact in mu MT as in wild type mice. Similar levels of mRNA for IFN-gamma, IL-4 and IL-10 in AChR-reactive lymph node cells were detected in mu MT and wild type mice. However, mu MT mice had no detectable anti-AChR antibodies and never developed clinical EAMG. We conclude that B-cells are critically required for the genesis of clinical EAMG, but not for AChR-specific T-cell priming. (C) 1999 Elsevier, Paris.
C1 Karolinska Inst, Div Neurol, Stockholm, Sweden.
   Karolinska Inst, Ctr Microbiol & Tumor Biol, Stockholm, Sweden.
   Huddinge Univ Hosp, Karolinska Inst, Div Clin Bacteriol, Dept Immunol Microbiol Pathol & Infect Dis, Stockholm, Sweden.
   Swedish Inst Infect Dis Control, Stockholm, Sweden.
RP Wang, HB (corresponding author), Karolinska Inst, Div Neurol, Stockholm, Sweden.
CR Asano MS, 1996, J EXP MED, V183, P2165, DOI 10.1084/jem.183.5.2165
   ASTHANA D, 1993, CLIN IMMUNOL IMMUNOP, V67, P240, DOI 10.1006/clin.1993.1071
   Balasa B, 1997, J EXP MED, V186, P385, DOI 10.1084/jem.186.3.385
   BERMAN PW, 1980, J EXP MED, V151, P204, DOI 10.1084/jem.151.1.204
   Dau, 1979, PLASMAPHERESIS IMMUN, P229
   DEIBLER GE, 1972, PREP BIOCHEM, V2, P139, DOI 10.1080/00327487208061467
   DRACHMAN DB, 1994, NEW ENGL J MED, V330, P1797, DOI 10.1056/NEJM199406233302507
   EPSTEIN MM, 1995, J EXP MED, V182, P915, DOI 10.1084/jem.182.4.915
   Hoedemaekers A, 1997, J NEUROIMMUNOL, V75, P147, DOI 10.1016/S0165-5728(97)00016-7
   HOHLFELD R, 1987, P NATL ACAD SCI USA, V84, P5379, DOI 10.1073/pnas.84.15.5379
   KAUL R, 1994, J IMMUNOL, V152, P3152
   KINOSHITA I, 1988, J NEUROL SCI, V87, P49, DOI 10.1016/0022-510X(88)90053-6
   KITAMURA D, 1991, NATURE, V350, P423, DOI 10.1038/350423a0
   KROLICK KA, 1994, ADV NEUROIMMUNOL, V4, P475, DOI 10.1016/0960-5428(94)00033-K
   LENNON VA, 1978, J EXP MED, V147, P973, DOI 10.1084/jem.147.4.973
   Lewis Richard A., 1995, Annals of Neurology, V37, pS51
   Li HL, 1998, J NEUROL SCI, V161, P40, DOI 10.1016/S0022-510X(98)00181-6
   Lindstrom J, 1981, Methods Enzymol, V74 Pt C, P432
   LINDSTROM J, 1988, ADV IMMUNOL, V42, P233, DOI 10.1016/S0065-2776(08)60847-0
   LINDSTROM JM, 1976, J EXP MED, V144, P726, DOI 10.1084/jem.144.3.726
   NAKANO S, 1993, NEUROLOGY, V43, P1167, DOI 10.1212/WNL.43.6.1167
   NORTHEMANN NL, 1983, MYASTHENIA GRAVIS, P347
   SHENOY M, 1993, CLIN IMMUNOL IMMUNOP, V66, P230, DOI 10.1006/clin.1993.1030
   Shi FD, 1998, EUR J IMMUNOL, V28, P3587, DOI 10.1002/(SICI)1521-4141(199811)28:11<3587::AID-IMMU3587>3.3.CO;2-P
   Shi FD, 1998, CLIN EXP IMMUNOL, V111, P506
   Shi FD, 1998, MUSCLE NERVE, V21, P1071, DOI 10.1002/(SICI)1097-4598(199808)21:8<1071::AID-MUS13>3.0.CO;2-X
   SORNASSE T, 1992, J EXP MED, V175, P15, DOI 10.1084/jem.175.1.15
   VANDERMEIDE PH, 1986, J GEN VIROL, V67, P1059, DOI 10.1099/0022-1317-67-6-1059
   Wolf SD, 1996, J EXP MED, V184, P2271, DOI 10.1084/jem.184.6.2271
   Wu B, 1997, J IMMUNOL, V159, P3016
   Yang BZ, 1998, CLIN IMMUNOL IMMUNOP, V86, P45, DOI 10.1006/clin.1997.4451
   Yang M, 1997, J AUTOIMMUN, V10, P257, DOI 10.1006/jaut.1997.0128
   ZHANG GX, 1995, EUR J IMMUNOL, V25, P1191, DOI 10.1002/eji.1830250509
   Zhang GX, 1996, J EXP MED, V184, P349, DOI 10.1084/jem.184.2.349
NR 34
TC 4
Z9 6
U1 0
U2 2
PU ELSEVIER FRANCE-EDITIONS SCIENTIFIQUES MEDICALES ELSEVIER
PI ISSY-LES-MOULINEAUX
PA 65 RUE CAMILLE DESMOULINS, CS50083, 92442 ISSY-LES-MOULINEAUX, FRANCE
SN 0753-3322
EI 1950-6007
J9 BIOMED PHARMACOTHER
JI Biomed. Pharmacother.
PD JUN
PY 1999
VL 53
IS 5-6
BP 227
EP 233
DI 10.1016/S0753-3322(99)80093-6
PG 7
WC Medicine, Research & Experimental; Pharmacology & Pharmacy
WE Science Citation Index Expanded (SCI-EXPANDED)
SC Research & Experimental Medicine; Pharmacology & Pharmacy
GA 222KW
UT WOS:000081785600004
PM 10424244
DA 2022-10-25
ER

PT J
AU Clifford, KM
   Hobson-Webb, LD
   Benatar, M
   Burns, TM
   Barnett, C
   Silvestri, NJ
   Howard, JF
   Visser, A
   Crum, BA
   Nowak, R
   Beekman, R
   Kumar, A
   Ruzhansky, K
   Chen, IHA
   Pulley, MT
   Laboy, SM
   Fellman, MA
   Howard, DB
   Kolb, NA
   Greene, SM
   Pasnoor, M
   Dimachkie, MM
   Barohn, RJ
   Hehir, MK
AF Clifford, Katherine M.
   Hobson-Webb, Lisa D.
   Benatar, Michael
   Burns, Ted M.
   Barnett, Carolina
   Silvestri, Nicholas J.
   Howard, James F.
   Visser, Amy
   Crum, Brian A.
   Nowak, Richard
   Beekman, Rachel
   Kumar, Aditya
   Ruzhansky, Katherine
   Chen, I-Hweii Amy
   Pulley, Michael T.
   Laboy, Shannon M.
   Fellman, Melissa A.
   Howard, Diantha B.
   Kolb, Noah A.
   Greene, Shane M.
   Pasnoor, Mamatha
   Dimachkie, Mazen M.
   Barohn, Richard J.
   Hehir, Michael K.
TI Thymectomy may not be associated with clinical improvement in MuSK
   myasthenia gravis
SO MUSCLE & NERVE
LA English
DT Article
DE immunosuppressant therapy; myasthenia gravis; muscle-specific kinase
   (MuSK) antibodies; rituximab; thymectomy
ID ANTIBODIES; THERAPY
AB Introduction: A randomized trial demonstrated benefit from thymectomy in nonthymomatous acetylcholine receptor (AChR)-antibody positive myasthenia gravis (MG). Uncontrolled observational and histologic studies suggest thymectomy may not be efficacious in anti-muscle-specific kinase (MuSK)-MG. Methods: The therapeutic impact of thymectomy was evaluated from data collected for a multicenter, retrospective blinded review of rituximab in MuSK-MG. Results: Baseline characteristics were similar between thymectomy (n = 26) and nonthymectomy (n = 29) groups, including treatment with rituximab (42% vs. 45%). At last visit, 35% of thymectomy subjects reached the primary endpoint, a Myasthenia Gravis Foundation of America (MGFA) post-intervention status (PIS) score of minimal manifestations (MM) or better, compared with 55% of controls (P = 0.17). After controlling for age at onset of MG, rituximab, prednisone, and intravenous immunoglobulin/plasma exchange treatment, thymectomy was not associated with greater likelihood of favorable clinical outcome (odds ratio = 0.43, 95% confidence interval 0.12-1.53, P = 0.19). Discussion: Thymectomy was not associated with additional clinical improvement in this multicenter cohort of MuSK-MG patients. Muscle Nerve 59:404-410, 2019
C1 [Clifford, Katherine M.; Howard, Diantha B.; Kolb, Noah A.; Greene, Shane M.; Hehir, Michael K.] Univ Vermont, Larner Coll Med, 1 South Prospect St, Burlington, VT 05401 USA.
   [Hobson-Webb, Lisa D.] Duke Univ, Sch Med, Dept Neurol, Durham, NC USA.
   [Benatar, Michael; Fellman, Melissa A.] Univ Miami Hlth Syst, Dept Neurol, Miami, FL USA.
   [Burns, Ted M.] Univ Virginia, Sch Med, Dept Neurol, Charlottesville, VA 22908 USA.
   [Barnett, Carolina] Univ Toronto, Sch Med, Dept Neurol, Toronto, ON, Canada.
   [Silvestri, Nicholas J.] SUNY Buffalo, Jacobs Sch Med & Biomed Sci, Dept Neurol, Buffalo, NY USA.
   [Howard, James F.] Univ N Carolina, Sch Med, Dept Neurol, Chapel Hill, NC 27515 USA.
   [Visser, Amy] Oregon Hlth & Sci Univ, Dept Neurol, Portland, OR 97201 USA.
   [Crum, Brian A.] Mayo Clin, Dept Neurol, Rochester, MN USA.
   [Nowak, Richard; Beekman, Rachel; Kumar, Aditya] Yale Sch Med, Dept Neurol, New Haven, CT USA.
   [Ruzhansky, Katherine; Chen, I-Hweii Amy] Med Univ South Carolina, Dept Neurol, Charleston, SC 29425 USA.
   [Pulley, Michael T.; Laboy, Shannon M.] Univ Florida, Dept Neurol, Jacksonville, FL USA.
   [Pasnoor, Mamatha; Dimachkie, Mazen M.; Barohn, Richard J.] Univ Kansas, Med Ctr, Dept Neurol, Kansas City, KS 66103 USA.
RP Hehir, MK (corresponding author), Univ Vermont, Larner Coll Med, 1 South Prospect St, Burlington, VT 05401 USA.
EM michael.hehir@uvmhealth.org
RI Dimachkie, Mazen/AAH-8300-2021; Chen, I-Hweii Amy/AAY-5841-2020;
   Benatar, Michael/AAF-6605-2019; Pulley, Michael/T-8381-2019; Barnett,
   Carolina/AFM-9470-2022
OI Dimachkie, Mazen/0000-0002-7148-989X; Benatar,
   Michael/0000-0003-4241-5135; Pulley, Michael/0000-0003-1879-725X;
   Howard, James/0000-0002-7136-8617; Beekman, Rachel/0000-0002-7870-6762;
   Clifford, Katherine/0000-0001-6969-4846; Barnett,
   Carolina/0000-0001-5546-0221
FU American Academy of Neurology; American Brain Foundation; Myasthenia
   Gravis Foundation of America; University of Vermont Department of
   Neurosciences; National Institutes of Health/National Institute of
   Neurologic Disorders and Stroke [U01NS084495]; Genentech
FX American Academy of Neurology (to M.K.H.); American Brain Foundation (to
   M.K.H.); Myasthenia Gravis Foundation of America (Clinician Scientist
   Development Award to M.K.H.); University of Vermont Department of
   Neurosciences (to M.K.H.); National Institutes of Health/National
   Institute of Neurologic Disorders and Stroke (U01NS084495 to R.N.); and
   Genentech (to R.N.).
CR Evoli A, 2003, BRAIN, V126, P2304, DOI 10.1093/brain/awg223
   Evoli A, 2008, ANN NY ACAD SCI, V1132, P76, DOI 10.1196/annals.1405.012
   Evoli A, 2013, AUTOIMMUN REV, V12, P931, DOI 10.1016/j.autrev.2013.03.004
   Guptill JT, 2011, MUSCLE NERVE, V44, P36, DOI 10.1002/mus.22006
   Hehir MK, 2017, NEUROLOGY, V89, P1069, DOI 10.1212/WNL.0000000000004341
   Jaretzki A, 2000, NEUROLOGY, V55, P16, DOI 10.1212/WNL.55.1.16
   Lauriola L, 2005, NEUROLOGY, V64, P536, DOI 10.1212/01.WNL.0000150587.71497.B6
   Lavrnic D, 2005, J NEUROL NEUROSUR PS, V76, P1099, DOI 10.1136/jnnp.2004.052415
   Leite MI, 2005, ANN NEUROL, V57, P444, DOI 10.1002/ana.20386
   Morren J, 2018, MUSCLE NERVE, V58, P344, DOI 10.1002/mus.26107
   Pasnoor M, 2010, MUSCLE NERVE, V41, P370, DOI 10.1002/mus.21533
   Sanders DB, 2003, NEUROLOGY, V60, P1978, DOI 10.1212/01.WNL.0000065882.63904.53
   Sanders DB, 2016, NEUROLOGY, V87, P419, DOI 10.1212/WNL.0000000000002790
   Sonett JR, 2008, ANN NY ACAD SCI, V1132, P315, DOI 10.1196/annals.1405.004
   Wolfe GI, 2016, NEW ENGL J MED, V375, P511, DOI 10.1056/NEJMoa1602489
   Zhou L, 2004, MUSCLE NERVE, V30, P55, DOI 10.1002/mus.20069
NR 16
TC 30
Z9 33
U1 0
U2 5
PU WILEY
PI HOBOKEN
PA 111 RIVER ST, HOBOKEN 07030-5774, NJ USA
SN 0148-639X
EI 1097-4598
J9 MUSCLE NERVE
JI Muscle Nerve
PD APR
PY 2019
VL 59
IS 4
BP 404
EP 410
DI 10.1002/mus.26404
PG 7
WC Clinical Neurology; Neurosciences
WE Science Citation Index Expanded (SCI-EXPANDED)
SC Neurosciences & Neurology
GA HO8TW
UT WOS:000461232700007
PM 30575980
DA 2022-10-25
ER

PT J
AU Xie, YC
   Qu, Y
   Sun, L
   Li, HF
   Zhang, H
   Shi, HJ
   Jiang, B
   Zhao, Y
   Qiao, SS
   Wang, SH
   Wang, DX
AF Xie, Yan-chen
   Qu, Yuan
   Sun, Liang
   Li, Hai-feng
   Zhang, Hua
   Shi, Hui-jing
   Jiang, Bin
   Zhao, Yuan
   Qiao, Shan-shan
   Wang, Shu-hui
   Wang, De-xin
TI Association between HLA-DRB1 and myasthenia gravis in a northern Han
   Chinese population
SO JOURNAL OF CLINICAL NEUROSCIENCE
LA English
DT Article
DE Human leukocyte antigen; Myasthenia gravis; Polymerase chain reaction;
   Sequence-specific oligonucleotide probe
ID HLA CLASS-II; HETEROGENEITY; PHENOTYPES; ANTIGENS; VARIANT
AB The cause of myasthenia gravis (MG) is unknown, but it is widely believed to be an autoimmune disease occurring in genetically susceptible individuals. The human leukocyte antigen (HLA) region is considered to be the most important genetic region for MG susceptibility genes. To investigate the association between HLA-DRB1 and myasthenia gravis (MG) in a northern Han Chinese population, a polymerase chain reaction with sequence-specific oligonucleotide probe hybridization method was used to determine the HLA-DRB1 genotypes of 91 patients with MG and 171 healthy individuals. We found that the HLA-DRB1*09 allele was significantly more prevalent among patients with MG than among healthy controls, especially those who experienced early onset of the disease (<= 40 years), those who were seronegative for acetylcholine receptor antibody, and those with ocular MG. The prevalence of the HLA-DRB1*08 allele was significantly lower among patients with MG than among controls. These results indicate that HLA-DRB1*09 might be positively associated and DRB1*08 negatively associated with MG in the northern Han Chinese population. (C) 2011 Published by Elsevier Ltd.
C1 [Xie, Yan-chen; Qu, Yuan; Shi, Hui-jing; Jiang, Bin; Zhao, Yuan; Qiao, Shan-shan; Wang, Shu-hui; Wang, De-xin] Capital Med Univ, Dept Neurol, Beijing Friendship Hosp, Beijing 100050, Peoples R China.
   [Sun, Liang] Beijing Hosp, Natl Inst Geriatr, Beijing, Peoples R China.
   [Li, Hai-feng] Qingdao Univ, Dept Neurol, Affiliated Hosp, Coll Med, Qingdao 266071, Peoples R China.
   [Zhang, Hua] Beijing Hosp, Dept Neurol, Beijing, Peoples R China.
RP Wang, DX (corresponding author), Capital Med Univ, Dept Neurol, Beijing Friendship Hosp, 95 Yongan Rd, Beijing 100050, Peoples R China.
EM markdragon@163.com
OI Xie, Yanchen/0000-0002-7879-0554
FU National Natural Science Foundation of China [30700242]
FX This work was supported by the National Natural Science Foundation of
   China (no. 30700242).
CR BARTON EN, 1992, SOUTHERN MED J, V85, P904, DOI 10.1097/00007611-199209000-00011
   Bu B, 1999, J Tongji Med Univ, V19, P46
   CHAN SH, 1993, INT ARCH ALLERGY IMM, V101, P119, DOI 10.1159/000236508
   CHRISTIANSEN FT, 1984, J NEUROIMMUNOL, V7, P121, DOI 10.1016/S0165-5728(84)80012-0
   COMPSTON DAS, 1980, BRAIN, V103, P579, DOI 10.1093/brain/103.3.579
   DEGLIESPOSTI MA, 1992, IMMUNOGENETICS, V35, P355
   Fernandez-Mestre MT, 2004, HUM IMMUNOL, V65, P54, DOI 10.1016/j.humimm.2003.10.003
   Franciotta D, 2001, J NEUROL SCI, V190, P11, DOI 10.1016/S0022-510X(01)00573-1
   Garcia-Ramos G, 2003, EUR J NEUROL, V10, P707, DOI 10.1046/j.1468-1331.2003.00686.x
   Giraud M, 2001, NEUROLOGY, V57, P1555, DOI 10.1212/WNL.57.9.1555
   HAWKINS BR, 1989, Q J MED, V70, P235
   KIDA K, 1987, ANN NEUROL, V21, P274, DOI 10.1002/ana.410210309
   Marsh SGE, 2006, TISSUE ANTIGENS, V68, P270, DOI 10.1111/j.1399-0039.2006.00655.x
   PIRSKANEN R, 1972, ANN CLIN RES, V4, P304
   Shinomiya N, 2004, CLIN IMMUNOL, V110, P154, DOI 10.1016/j.clim.2003.10.004
   Suzuki S, 2001, J NEUROL SCI, V189, P59, DOI 10.1016/S0022-510X(01)00560-3
   Vincent A, 2001, LANCET, V357, P2122, DOI 10.1016/S0140-6736(00)05186-2
NR 17
TC 25
Z9 29
U1 0
U2 5
PU ELSEVIER SCI LTD
PI OXFORD
PA THE BOULEVARD, LANGFORD LANE, KIDLINGTON, OXFORD OX5 1GB, OXON, ENGLAND
SN 0967-5868
EI 1532-2653
J9 J CLIN NEUROSCI
JI J. Clin. Neurosci.
PD NOV
PY 2011
VL 18
IS 11
BP 1524
EP 1527
DI 10.1016/j.jocn.2011.05.002
PG 4
WC Clinical Neurology; Neurosciences
WE Science Citation Index Expanded (SCI-EXPANDED)
SC Neurosciences & Neurology
GA 839XM
UT WOS:000296402800023
PM 21924912
DA 2022-10-25
ER

PT J
AU BAROHN, RJ
   BREY, RL
AF BAROHN, RJ
   BREY, RL
TI SOLUBLE TERMINAL COMPLEMENT COMPONENTS IN HUMAN MYASTHENIA-GRAVIS
SO CLINICAL NEUROLOGY AND NEUROSURGERY
LA English
DT Article
DE MYASTHENIA GRAVIS; EXPERIMENTAL ALLERGIC MYASTHENIA GRAVIS; COMPLEMENT;
   MEMBRANE ATTACK COMPLEX; TERMINAL COMPLEMENT COMPONENTS
AB The loss of membrane acetylcholine receptor (AChR) leading to muscle weakness and impaired neuromuscular junction (NMJ) transmission in human myasthenia gravis (MG) is in part due to complement mediated muscle membrane damage. This has been supported by the histologic finding of C9 at the NMJ in human MG. We evaluated for evidence of terminal complement components in plasma by using an ELISA for SC5b-9 in 42 separate plasma samples from 31 patients with MG and from healthy controls. Abnormal elevations of SC5b-9 was found in 18 of 31 patients (58%) at one or more time points when plotted on a standard positive dilution curve. Multiple samples were available from 8 patients over time. Clinical deterioration in some, but not all, was accompanied by an increase in SC5b-9 values. There was no clear distinction in the group as a whole between MG severity or AChR antibody levels and SC5b-9 values. This supports the potential role of complement-mediated muscle membrane damage in the pathogenesis of human MG, but also demonstrates that plasma levels as measured by ELISA do not always correlate with disease activity.
C1 UNIV TEXAS, HLTH SCI CTR, DEPT MED, DIV NEUROL, SAN ANTONIO, TX 78284 USA.
CR BIESECKER G, 1989, J IMMUNOL, V142, P2654
   ENGEL AG, 1977, MAYO CLIN PROC, V52, P267
   ENGEL AG, 1987, ANN NY ACAD SCI, V505, P326, DOI 10.1111/j.1749-6632.1987.tb51301.x
   FALK RJ, 1987, AM J PATHOL, V127, P182
   FALK RJ, 1985, NEW ENGL J MED, V312, P1594, DOI 10.1056/NEJM198506203122502
   HUGO F, 1987, J IMMUNOL METHODS, V99, P243, DOI 10.1016/0022-1759(87)90134-7
   KISSEL J T, 1991, Neurology, V41, P419
   KISSEL JT, 1986, NEW ENGL J MED, V314, P329, DOI 10.1056/NEJM198602063140601
   LINDSTROM JM, 1976, NEUROLOGY, V26, P1054, DOI 10.1212/WNL.26.11.1054
   MENDELL JR, 1990, MUSCLE NERVE, V13, pS16, DOI 10.1002/mus.880131307
   NASTUK WL, 1960, P SOC EXP BIOL MED, V105, P177
   PATRICK J, 1973, SCIENCE, V180, P871, DOI 10.1126/science.180.4088.871
   SILVERSMITH RE, 1986, BIOCHEMISTRY-US, V25, P841, DOI 10.1021/bi00352a016
   TOYKA KV, 1975, SCIENCE, V190, P397, DOI 10.1126/science.1179220
   TSUJIHATA M, 1989, NEUROLOGY, V39, P1359, DOI 10.1212/WNL.39.10.1359
NR 15
TC 21
Z9 21
U1 0
U2 0
PU ELSEVIER SCIENCE BV
PI AMSTERDAM
PA PO BOX 211, 1000 AE AMSTERDAM, NETHERLANDS
SN 0303-8467
EI 1872-6968
J9 CLIN NEUROL NEUROSUR
JI Clin. Neurol. Neurosurg.
PD DEC
PY 1993
VL 95
IS 4
BP 285
EP 290
DI 10.1016/0303-8467(93)90103-N
PG 6
WC Clinical Neurology; Surgery
WE Science Citation Index Expanded (SCI-EXPANDED)
SC Neurosciences & Neurology; Surgery
GA ML830
UT WOS:A1993ML83000002
PM 8299285
DA 2022-10-25
ER

PT J
AU YI, Q
   AHLBERG, R
   PIRSKANEN, R
   LEFVERT, AK
AF YI, Q
   AHLBERG, R
   PIRSKANEN, R
   LEFVERT, AK
TI LEVELS OF CD5+ LYMPHOCYTES-B DO NOT DIFFER BETWEEN PATIENTS WITH
   MYASTHENIA-GRAVIS AND HEALTHY-INDIVIDUALS
SO NEUROLOGY
LA English
DT Article
ID ACETYLCHOLINE-RECEPTOR ANTIBODY; CELLS EXPRESSING CD5;
   RHEUMATOID-ARTHRITIS; T-CELLS; POLYREACTIVE ANTIBODIES; SJOGRENS
   SYNDROME; PERIPHERAL-BLOOD; LEUKEMIA; SUBSETS; AUTOANTIBODIES
AB CD5+ B cells might be involved in autoimmunity mainly as autoantibody-producing cells. To investigate the possible role of these cells in myasthenia gravis, we studied the numbers of CD5+ B cells, CD5- B cells, and CD19+ B cells as well as CD5+ T cells in the peripheral blood from 31 patients with myasthenia gravis and 31 healthy individuals. Both absolute percentages (percent of peripheral blood mononuclear cells) and relative percentages (percent of total CD19+ B cells) of CD5+ B cells were the same in patients as in controls. The numbers of CD5- B cells and CD19+ B cells were the same in both groups, whereas CD5+ T cells were lower in the patients. There was no correlation between clinical stage, sex, thymectomy, or pathology of thymus and the levels of CD5+ B cells, CD5- B cells, or CD19+ B cells. Patients treated with azathioprine had lower levels of CD5+ B cells than untreated patients and controls. Our results show that patients with myasthenia gravis have the same levels of CD5+ B cells as healthy individuals.
C1 KAROLINSKA HOSP, DEPT MED, S-10401 STOCKHOLM 60, SWEDEN.
   KAROLINSKA HOSP, IMMUNOL RES LAB, S-10401 STOCKHOLM 60, SWEDEN.
   SODER SJUKHUSET, DEPT NEUROL, STOCKHOLM, SWEDEN.
CR AHLBERG RE, 1991, CLIN IMMUNOL IMMUNOP, V60, P93, DOI 10.1016/0090-1229(91)90115-Q
   ANTIN JH, 1986, J IMMUNOL, V136, P505
   BECKER H, 1990, CLIN IMMUNOL IMMUNOP, V56, P219, DOI 10.1016/0090-1229(90)90143-E
   BOUMSELL L, 1978, EUR J IMMUNOL, V8, P900, DOI 10.1002/eji.1830081214
   BRENNAN F, 1989, CLIN EXP IMMUNOL, V77, P175
   BURASTERO SE, 1988, FASEB J, V2, pA1674
   CALIGARISCAPPIO F, 1982, J EXP MED, V155, P623, DOI 10.1084/jem.155.2.623
   CASALI P, 1989, ANNU REV IMMUNOL, V7, P513, DOI 10.1146/annurev.iy.07.040189.002501
   CASALI P, 1987, SCIENCE, V236, P77, DOI 10.1126/science.3105056
   CASALI P, 1989, IMMUNOL TODAY, V10, P364, DOI 10.1016/0167-5699(89)90268-5
   DAUPHINEE M, 1988, ARTHRITIS RHEUM, V31, P642, DOI 10.1002/art.1780310509
   FLEISHER TA, 1988, CYTOMETRY, V9, P309, DOI 10.1002/cyto.990090407
   GADOL N, 1986, IMMUNOL REV, V93, P23, DOI 10.1111/j.1600-065X.1986.tb01500.x
   HARDY RR, 1987, SCIENCE, V236, P81, DOI 10.1126/science.3105057
   HAYAKAWA K, 1988, ANNU REV IMMUNOL, V6, P197, DOI 10.1146/annurev.iy.06.040188.001213
   HAYAKAWA K, 1984, P NATL ACAD SCI-BIOL, V81, P2494, DOI 10.1073/pnas.81.8.2494
   HAYNES BF, 1983, J IMMUNOL, V131, P773
   KLIPPS TJ, 1987, J IMMUNOL, V139, P1060
   LANIER LL, 1981, J EXP MED, V153, P998, DOI 10.1084/jem.153.4.998
   LEFVERT AK, 1978, J NEUROL NEUROSUR PS, V41, P394, DOI 10.1136/jnnp.41.5.394
   LEFVERT AK, 1988, J AUTOIMMUN, V1, P63, DOI 10.1016/0896-8411(88)90077-7
   LEFVERT AK, 1987, ANN NY ACAD SCI, V505, P133
   LEVINSON AI, 1985, SPRINGER SEMIN IMMUN, V8, P209
   LYDYARD PM, 1987, IMMUNOL TODAY, V8, P37, DOI 10.1016/0167-5699(87)90235-0
   MILLER AE, 1982, ANN NEUROL, V12, P341, DOI 10.1002/ana.410120405
   MILLER RA, 1984, J IMMUNOL, V133, P3408
   MIX E, 1990, CLIN EXP IMMUNOL, V79, P21
   NAKAMURA M, 1988, J IMMUNOL, V140, P4180
   OOSTERHUIS HJG, 1964, J NEUROL SCI, V1, P512, DOI 10.1016/0022-510X(64)90171-6
   PLATERZYBERK C, 1985, ARTHRITIS RHEUM, V28, P971, DOI 10.1002/art.1780280903
   RAGHEB S, 1990, NEUROLOGY, V40, P1120, DOI 10.1212/WNL.40.7.1120
   SHIMIZU H, 1990, AUTOIMMUNITY, V6, P173, DOI 10.3109/08916939009041037
   SKOLNIK PR, 1982, ANN NEUROL, V11, P170, DOI 10.1002/ana.410110210
   STHOEGER ZM, 1989, J EXP MED, V169, P255, DOI 10.1084/jem.169.1.255
   WANG CY, 1980, J EXP MED, V151, P1539, DOI 10.1084/jem.151.6.1539
   WOFSY D, 1987, EUR J IMMUNOL, V17, P809, DOI 10.1002/eji.1830170612
NR 36
TC 13
Z9 14
U1 0
U2 1
PU LIPPINCOTT WILLIAMS & WILKINS
PI PHILADELPHIA
PA TWO COMMERCE SQ, 2001 MARKET ST, PHILADELPHIA, PA 19103 USA
SN 0028-3878
EI 1526-632X
J9 NEUROLOGY
JI Neurology
PD MAY
PY 1992
VL 42
IS 5
BP 1081
EP 1084
DI 10.1212/WNL.42.5.1081
PG 4
WC Clinical Neurology
WE Science Citation Index Expanded (SCI-EXPANDED)
SC Neurosciences & Neurology
GA HT665
UT WOS:A1992HT66500028
PM 1374547
DA 2022-10-25
ER

PT J
AU ORiordan, JI
   Brenner, R
   Howard, RS
   Miller, DH
AF ORiordan, JI
   Brenner, R
   Howard, RS
   Miller, DH
TI Nephrotic syndrome developing in association with thymoma and myasthenia
   gravis
SO EUROPEAN JOURNAL OF NEUROLOGY
LA English
DT Article
DE nephrotic syndrome; thymoma; myasthenia gravis
ID MALIGNANT THYMOMA; NEPHROPATHY
AB Three patients with thymoma associated myasthenia gratis complicated by the nephrotic syndrome are described. There were two male and one female patients with a mean age at presentation of 55.6 years (Z7-75). In all cases anti striated-muscle and acetylcholine-receptor antibodies were present. Thymectomy was performed 1.4 years (1-3) after diagnosis of myasthenia gravis; histology revealed invasive mixed lymphocytic/epithelial (1) invasive epithelial (1) and non-invasive lymphocytic/epithelial (1) cell thymoma. All patients mere receiving pyridostigmine, prednisolone and azathioprine at the time nephrotic syndrome developed (a mean of 2 gears after thymectomy). Renal biopsy demonstrated a minimal change nephropathy alone in an three. Remission following increased steroids occurred in two despite continuing azathioprine. Myasthenic symptoms remained stable throughout. The third patient died 3 weeks after onset of nephrotic syndrome. The cause of the nephrotic syndrome is uncertain, but an immune mechanism, possibly in genetically predisposed individuals, is perhaps most likely.
C1 UCL NATL HOSP NEUROL & NEUROSURG, DEPT CLIN NEUROL, LONDON WC1N 3BG, ENGLAND.
OI O'Riordan, Jonathan/0000-0001-6774-2488
CR JAYASENA SD, 1995, AM J NEPHROL, V15, P361, DOI 10.1159/000168865
   KATO F, 1983, J PHARMACOBIO-DYNAM, V6, P275
   MATSUYAMA M, 1987, JPN J CANCER RES, V78, P40
   OOSTERHUIS HJGH, 1989, J NEUROL NEUROSUR PS, V52, P1121, DOI 10.1136/jnnp.52.10.1121
   POSNER MR, 1980, CANCER-AM CANCER SOC, V45, P387, DOI 10.1002/1097-0142(19800115)45:2<387::AID-CNCR2820450233>3.0.CO;2-Z
   SCADDING GK, 1982, Q J MED, V52, P187
   SLATER G, 1978, ANN SURG, V188, P171, DOI 10.1097/00000658-197808000-00008
   VARSANO S, 1980, CHEST, V77, P695, DOI 10.1378/chest.77.5.695
NR 8
TC 1
Z9 1
U1 0
U2 0
PU WILEY-BLACKWELL
PI MALDEN
PA COMMERCE PLACE, 350 MAIN ST, MALDEN 02148, MA USA
SN 1351-5101
J9 EUR J NEUROL
JI Eur. J. Neurol.
PD JUL
PY 1997
VL 4
IS 4
BP 416
EP 418
DI 10.1111/j.1468-1331.1997.tb00372.x
PG 3
WC Clinical Neurology; Neurosciences
WE Science Citation Index Expanded (SCI-EXPANDED)
SC Neurosciences & Neurology
GA YB496
UT WOS:A1997YB49600016
DA 2022-10-25
ER

PT J
AU McNamara, JO
   Patel, M
   He, XP
   Janumpalli, S
   Whitney, KD
AF McNamara, JO
   Patel, M
   He, XP
   Janumpalli, S
   Whitney, KD
TI Glutamate receptor autoimmunity in Rasmussen's encephalitis
SO COLD SPRING HARBOR SYMPOSIA ON QUANTITATIVE BIOLOGY
LA English
DT Article; Proceedings Paper
CT 61st Cold Spring Harbor Symposium on Function and Dysfunction in the
   Nervous System
CY 1996
CL COLD SPRING HARBOR, NY
SP Alza Corp, Amgen Inc, BASF Biores Corp, Becton Dickinson & Co, Boehringer Mannheim Corp, Bristol Myers Squibb Co, Chiron Corp, Chugal Res Inst Molec Med Inc, Diagnost Prod Corp, Dupont Merck Pharmaceut Co, Forest Labs Inc, Genentech Inc, Hoeshst Marion Roussel Inc, Hoffmann La Roche Inc, Johnson & Johnson, Kyowa Hakko Kogyo Co Ltd, Life Technol Inc, Eli Lilly & Co, Oncogene Sci Inc, Pall Corp, Perkin Elmer Corp, Appl Biosyst Div, Pfizer Inc, Pharmacia & Upjohn Inc, Res Genet Inc, Sandoz Res Inst, Schering Plough Corp, Sumitomo Pharmaceut Co Ltd, Wyeth Ayerst Res, Zeneca Grp PLC
ID MYASTHENIA-GRAVIS; IPSILATERAL UVEITIS; BINDING-PROTEINS; EPILEPSY;
   CYTOMEGALOVIRUS; ENCEPHALOMYELITIS; PATHOGENESIS; COMPLEMENT;
   ANTIBODIES; STEROIDS
C1 DUKE UNIV,MED CTR,DEPT NEUROBIOL,DURHAM,NC 27710.
   DUKE UNIV,MED CTR,DEPT PHARMACOL,DURHAM,NC 27710.
   VET ADM MED CTR,DURHAM,NC 27710.
RP McNamara, JO (corresponding author), DUKE UNIV,MED CTR,DEPT MED NEUROL,DURHAM,NC 27710, USA.
FU NATIONAL INSTITUTE OF NEUROLOGICAL DISORDERS AND STROKE [P01NS017771]
   Funding Source: NIH RePORTER; NINDS NIH HHS [NS-17771] Funding Source:
   Medline
CR Andrews PI, 1996, CURR OPIN NEUROL, V9, P141, DOI 10.1097/00019052-199604000-00015
   Andrews PI, 1996, NEUROLOGY, V46, P242, DOI 10.1212/WNL.46.1.242
   Antel JP, 1996, NEUROLOGY, V46, P9, DOI 10.1212/WNL.46.1.9
   ATKINS MR, 1995, CLIN NEUROPATHOL, V14, P7
   BOULTER J, 1990, SCIENCE, V249, P1033, DOI 10.1126/science.2168579
   BRUGGEMAN CA, 1993, VIRCHOWS ARCH B, V64, P325, DOI 10.1007/BF02915131
   CHINCHILLA D, 1994, J NEUROL NEUROSUR PS, V57, P1325, DOI 10.1136/jnnp.57.11.1325
   DRACHMAN DB, 1994, NEW ENGL J MED, V330, P1797, DOI 10.1056/NEJM199406233302507
   Dulac O, 1996, CURR OPIN NEUROL, V9, P75
   FARRELL MA, 1992, ACTA NEUROPATHOL, V83, P246, DOI 10.1007/BF00296786
   FARRELL MA, 1995, ACTA NEUROPATHOL, V89, P313
   FUKUDA T, 1994, EPILEPSIA, V35, P1328, DOI 10.1111/j.1528-1157.1994.tb01806.x
   GAUTAM AM, 1992, J EXP MED, V176, P605, DOI 10.1084/jem.176.2.605
   HART YM, 1994, NEUROLOGY, V44, P1030, DOI 10.1212/WNL.44.6.1030
   HARVEY AS, 1992, ANN NEUROL, V32, P826, DOI 10.1002/ana.410320621
   HIGGINS CF, 1990, J BIOENERG BIOMEMBR, V22, P571, DOI 10.1007/BF00762962
   JAY V, 1995, NEUROLOGY, V45, P108, DOI 10.1212/WNL.45.1.108
   KEINANEN K, 1990, SCIENCE, V249, P556, DOI 10.1126/science.2166337
   KOH JY, 1990, J NEUROSCI, V10, P693
   Krauss GL, 1996, NEUROLOGY, V46, P247, DOI 10.1212/WNL.46.1.247
   LEE JC, 1982, HISTOL HISTOPATHOL, P798
   LENNON VA, 1978, J EXP MED, V147, P973, DOI 10.1084/jem.147.4.973
   LININGTON C, 1989, BRAIN, V112, P895, DOI 10.1093/brain/112.4.895
   LISZEWSKI MK, 1993, FUNDAMENTAL IMMUNOLO, P919
   MCLACHLAN RS, 1993, ARCH NEUROL-CHICAGO, V50, P269, DOI 10.1001/archneur.1993.00540030035011
   Merrill JE, 1996, TRENDS NEUROSCI, V19, P331, DOI 10.1016/0166-2236(96)10047-3
   MORGAN BP, 1994, EUR J CLIN INVEST, V24, P219, DOI 10.1111/j.1365-2362.1994.tb01078.x
   MORGAN BP, 1993, COMPLEMENT HLTH DISE, P353
   NITSCH C, 1986, NEUROSCI LETT, V64, P53, DOI 10.1016/0304-3940(86)90662-2
   Oguni H, 1992, Adv Neurol, V57, P419
   OHARA PJ, 1993, NEURON, V11, P41, DOI 10.1016/0896-6273(93)90269-W
   OLDSTONE MBA, 1987, CELL, V50, P819, DOI 10.1016/0092-8674(87)90507-1
   Patel M., 1996, Society for Neuroscience Abstracts, V22, P1203
   POWER C, 1990, LANCET, V336, P1282, DOI 10.1016/0140-6736(90)92965-K
   RASMUSSEN T, 1989, CLEV CLIN J MED, V56, pS181
   RASMUSSEN T, 1958, NEUROLOGY, V8, P435, DOI 10.1212/WNL.8.6.435
   ROGERS SW, 1994, SCIENCE, V265, P648, DOI 10.1126/science.8036512
   SEEBURG PH, 1993, TRENDS NEUROSCI, V16, P359, DOI 10.1016/0166-2236(93)90093-2
   Steinman L, 1996, CELL, V85, P299, DOI 10.1016/S0092-8674(00)81107-1
   STERNBACH Y, 1994, NEURON, V13, P1345, DOI 10.1016/0896-6273(94)90420-0
   TAMPIERI D, 1991, CHRONIC ENCEPHALITIS, P47
   TWYMAN RE, 1995, NEURON, V14, P755, DOI 10.1016/0896-6273(95)90219-8
   TZARTOS SJ, 1982, P NATL ACAD SCI-BIOL, V79, P188, DOI 10.1073/pnas.79.1.188
   WALSH PJ, 1991, CHRONIC ENCEPHALITIS, P201
   WALTER G, 1989, LANCET, V335, P279
   YI L, 1995, NEUROLOGY, V45, pA295
NR 46
TC 7
Z9 7
U1 0
U2 0
PU COLD SPRING HARBOR LAB PRESS
PI PLAINVIEW
PA 1 BUNGTOWN RD, PLAINVIEW, NY 11724
SN 0091-7451
J9 COLD SPRING HARB SYM
JI Cold Spring Harbor Symp. Quant. Biol.
PY 1996
VL 61
BP 327
EP 332
PG 6
WC Biochemistry & Molecular Biology; Biology
WE Conference Proceedings Citation Index - Science (CPCI-S); Science Citation Index Expanded (SCI-EXPANDED)
SC Biochemistry & Molecular Biology; Life Sciences & Biomedicine - Other
   Topics
GA XD580
UT WOS:A1996XD58000035
PM 9246462
DA 2022-10-25
ER

PT J
AU ABEL, M
   EISENKRAFT, JB
   PATEL, N
AF ABEL, M
   EISENKRAFT, JB
   PATEL, N
TI RESPONSE TO SUXAMETHONIUM IN A MYASTHENIC PATIENT DURING REMISSION
SO ANAESTHESIA
LA English
DT Article
DE COMPLICATIONS; MYASTHENIA GRAVIS; MEASUREMENT TECHNIQUES;
   ELECTROMYOGRAPHY, NEUROMUSCULAR BLOCKADE; NEUROMUSCULAR RELAXANTS;
   SUXAMETHONIUM
C1 MT SINAI MED CTR, DEPT ANESTHESIOL, BOX 1010, 1 GUSTAVE L LEVY PL, NEW YORK, NY 10029 USA.
CR AZAR I, 1984, ANESTHESIOLOGY, V61, P173, DOI 10.1097/00000542-198408000-00011
   DRACHMAN DB, 1978, NEW ENGL J MED, V298, P186, DOI 10.1056/NEJM197801262980404
   EISENKRAFT JB, 1988, ANESTHESIOLOGY, V69, P760, DOI 10.1097/00000542-198811000-00021
   FAMBROUGH DM, 1973, SCIENCE, V182, P293, DOI 10.1126/science.182.4109.293
   FILLMORE RB, 1978, ANESTH ANALG, V57, P515
   FOLDES FF, 1962, ANESTHESIOLOGY, V23, P837, DOI 10.1097/00000542-196211000-00015
   FOLDES FF, 1971, ANN NY ACAD SCI, V183, P295
   Griggs R C, 1968, Trans Am Neurol Assoc, V93, P216
   HOWLAND WS, 1978, CURRENT PROBLEMS CAN, V3, P12
   KATZ RL, 1969, BRIT J ANAESTH, V41, P381, DOI 10.1093/bja/41.5.381
   LAKE CL, 1978, ANESTH ANALG, V57, P132
   LUMB AB, 1989, ANAESTHESIA, V44, P828, DOI 10.1111/j.1365-2044.1989.tb09100.x
   SMITH CE, 1989, ANESTHESIOLOGY, V70, P156, DOI 10.1097/00000542-198901000-00033
   SMITH CE, 1988, ANESTH ANALG, V67, P625
   SMITH CE, 1988, ANESTHESIOLOGY, V69, P338, DOI 10.1097/00000542-198809000-00009
   WAINWRIGHT AP, 1987, ANAESTHESIA, V42, P950, DOI 10.1111/j.1365-2044.1987.tb05365.x
   WALTS LF, 1967, ANESTHESIOLOGY, V28, P372, DOI 10.1097/00000542-196703000-00019
   WEBER S, 1986, ANESTH ANALG, V65, P771
NR 18
TC 7
Z9 7
U1 0
U2 0
PU WILEY
PI HOBOKEN
PA 111 RIVER ST, HOBOKEN 07030-5774, NJ USA
SN 0003-2409
EI 1365-2044
J9 ANAESTHESIA
JI Anaesthesia
PD JAN
PY 1991
VL 46
IS 1
BP 30
EP 32
DI 10.1111/j.1365-2044.1991.tb09310.x
PG 3
WC Anesthesiology
WE Science Citation Index Expanded (SCI-EXPANDED)
SC Anesthesiology
GA ET113
UT WOS:A1991ET11300009
PM 1996750
DA 2022-10-25
ER

PT J
AU Yang, DH
   Li, J
   Chen, Y
   Su, ZQ
   Chen, ZB
   Huang, YY
   Lin, XB
   Jiang, L
   Zhang, X
AF Yang, De-Hao
   Li, Jia
   Chen, Ying
   Su, Zhong-Qian
   Chen, Zhi-Bo
   Huang, Yuan-Yuan
   Lin, Xiao-Bin
   Jiang, Lei
   Zhang, Xu
TI Human adipose tissue-derived mesenchymal stem cells ameliorate
   experimental autoimmune myasthenia gravis by modifying the balance of
   Th1/Th2/Th17/Treg cell subsets
SO INTERNATIONAL JOURNAL OF CLINICAL AND EXPERIMENTAL PATHOLOGY
LA English
DT Article
DE Human adipose-derived mesenchymal stem cells; experimental autoimmune
   myasthenia gravis; immunotherapy
ID REGULATORY T-CELLS; INTERFERON-GAMMA; STROMAL CELLS; B-CELLS;
   SUSCEPTIBILITY; THERAPIES; EXPANSION; DISEASE; MODEL; RATS
AB Myasthenia gravis (MG) is a T cell-mediated autoimmune disease characterized by acetylcholine receptor antibodies (AChR-Ab) selectively affecting AChR of the postsynaptic membrane. Mesenchymal stem cells (MSCs) have immunosuppressive qualities including suppressing effector T cell responses and have beneficial effects in various immune disorders. The aim of this study was to evaluate the therapeutic effects of human adipose tissue-derived mesenchymal stem cells (hASCs) in the model of MG. In this study, we demonstrated that intravenous injection of hASCs could ameliorate the pathological features of experimental autoimmune myasthenia gravis (EAMG). This effect was specifically dependent on the correction of imbalance among the Th1, Th2, Th17, and Treg cell subsets, which was involved in the development of EAMG. Our results suggested that hASCs emerge as potent regulators of immune/inflammatory responses with the capacity to suppress effector T cells in vivo and as attractive candidates for cell-based treatments for MG.
C1 [Yang, De-Hao] Wenzhou Med Univ, Affiliated Hosp 3, Dept Endocrinol, Wenzhou, Peoples R China.
   [Li, Jia; Su, Zhong-Qian; Chen, Zhi-Bo; Huang, Yuan-Yuan; Zhang, Xu] Wenzhou Med Univ, Affiliated Hosp 1, Dept Neurol, Wenzhou 325000, Peoples R China.
   [Chen, Ying; Lin, Xiao-Bin] Wenzhou Med Univ, Affiliated Hosp 1, Dept Ultrasound, Wenzhou, Peoples R China.
   [Jiang, Lei] Wenzhou Med Univ, Affiliated Hosp 1, Cent Lab, Wenzhou 325000, Peoples R China.
RP Zhang, X (corresponding author), Wenzhou Med Univ, Affiliated Hosp 1, Dept Neurol, Wenzhou 325000, Peoples R China.; Jiang, L (corresponding author), Wenzhou Med Univ, Affiliated Hosp 1, Cent Lab, Wenzhou 325000, Peoples R China.
EM jiangleistone79@163.com; drzhangxu@126.com
FU Natural Science Foundation of Zhejiang Province [LY13H090010]
FX We thank to Dr. Qian Kai for his excellent technical assistance. The
   present study was supported by the Natural Science Foundation of
   Zhejiang Province (No. LY13H090010).
CR Aricha R, 2008, J IMMUNOL, V180, P2132, DOI 10.4049/jimmunol.180.4.2132
   Baggi F, 2004, J IMMUNOL, V172, P2697, DOI 10.4049/jimmunol.172.4.2697
   Balasa B, 1997, J EXP MED, V186, P385, DOI 10.1084/jem.186.3.385
   Berrih-Aknin S, 2014, J AUTOIMMUN, V52, P90, DOI 10.1016/j.jaut.2013.12.011
   Bouffi C, 2009, RHEUMATOLOGY, V48, P1185, DOI 10.1093/rheumatology/kep162
   Glennie S, 2005, BLOOD, V105, P2821, DOI 10.1182/blood-2004-09-3696
   Gonzalez-Rey E, 2009, GUT, V58, P929, DOI 10.1136/gut.2008.168534
   Jung WY, 2015, TISSUE CELL, V47, P86, DOI 10.1016/j.tice.2014.12.001
   Kong QF, 2009, J NEUROIMMUNOL, V207, P83, DOI 10.1016/j.jneuroim.2008.12.005
   LENNON VA, 1975, J EXP MED, V141, P1365, DOI 10.1084/jem.141.6.1365
   Liu RL, 2010, EUR J IMMUNOL, V40, P1577, DOI 10.1002/eji.200939792
   Liu RL, 2009, EXP NEUROL, V220, P366, DOI 10.1016/j.expneurol.2009.09.022
   Lopez-Santalla M, 2015, STEM CELLS, V33, P3493, DOI 10.1002/stem.2113
   Luo J, 2015, BIOCHEM PHARMACOL, V97, P609, DOI 10.1016/j.bcp.2015.07.011
   Milani M, 2006, J NEUROIMMUNOL, V179, P152, DOI 10.1016/j.jneuroim.2006.07.004
   Moiola M, 1998, EUR J IMMUNOL, V28, P2487, DOI 10.1002/(SICI)1521-4141(199808)28:08<2487::AID-IMMU2487>3.0.CO;2-Y
   Mu LL, 2009, IMMUNOLOGY, V128, pe826, DOI 10.1111/j.1365-2567.2009.03089.x
   Park MJ, 2015, CELL TRANSPLANT, V24, P2367, DOI 10.3727/096368914X685645
   Payne NL, 2013, BRAIN BEHAV IMMUN, V30, P103, DOI 10.1016/j.bbi.2013.01.079
   Reddy BY, 2012, STEM CELLS DEV, V21, P352, DOI 10.1089/scd.2011.0404
   Strong AL, 2016, STEM CELLS, V34, P614, DOI 10.1002/stem.2272
   Uccelli A, 2008, NAT REV IMMUNOL, V8, P726, DOI 10.1038/nri2395
   Wang HB, 2000, CLIN IMMUNOL, V95, P156, DOI 10.1006/clim.2000.4850
   Zhou L, 2009, IMMUNITY, V30, P646, DOI 10.1016/j.immuni.2009.05.001
   Zuk PA, 2001, TISSUE ENG, V7, P211, DOI 10.1089/107632701300062859
NR 25
TC 0
Z9 0
U1 1
U2 6
PU E-CENTURY PUBLISHING CORP
PI MADISON
PA 40 WHITE OAKS LN, MADISON, WI 53711 USA
SN 1936-2625
J9 INT J CLIN EXP PATHO
JI Int. J. Clin. Exp. Pathol.
PY 2017
VL 10
IS 3
BP 3837
EP 3844
PG 8
WC Oncology; Pathology
WE Science Citation Index Expanded (SCI-EXPANDED)
SC Oncology; Pathology
GA ER8PR
UT WOS:000399083300162
DA 2022-10-25
ER

PT J
AU SCADDING, GK
   CALDER, L
   NEWSOMDAVIS, J
AF SCADDING, GK
   CALDER, L
   NEWSOMDAVIS, J
TI THE INVITRO EFFECTS OF D-PENICILLAMINE UPON ANTI-ACHR PRODUCTION BY
   THYMIC AND PERIPHERAL-BLOOD LYMPHOCYTES FROM PATIENTS WITH
   MYASTHENIA-GRAVIS
SO MUSCLE & NERVE
LA English
DT Article
RP SCADDING, GK (corresponding author), ROYAL FREE HOSP,SCH MED,DEPT NEUROL SCI,LONDON NW2 2PF,ENGLAND.
CR ANSELL BM, 1974, POSTGRAD MED J, V50, P78
   BALINT G, 1975, SCAND J RHEUMATOL S, V8, P12
   BUCKNALL RC, 1977, P ROY SOC MED, V70, P114, DOI 10.1177/00359157770700S335
   CZSLONKOWSKA A, 1975, BR MED J, V2, P726
   DAVIES M, 1983, IMMUNOL TODAY, V4, P103, DOI 10.1016/0167-5699(83)90016-6
   DELAMERE JP, 1982, ANN RHEUM DIS, V41, P632
   DEVRIES HCJ, 1982, CLIN EXP IMMUNOL, V47, P474
   FAWCETT PRW, 1982, MUSCLE NERVE, V5, P328, DOI 10.1002/mus.880050409
   FELTKAMP TEW, 1981, MODULATION AUTOIMMUN, P45
   GARLEPP MJ, 1983, BRIT MED J, V286, P338, DOI 10.1136/bmj.286.6362.338
   MASTERS CL, 1977, AM J MED, V63, P689, DOI 10.1016/0002-9343(77)90153-X
   MCCORMICK JN, 1977, PENICILLAMINE RES RH, P268
   SCADDING GK, 1981, NEUROLOGY, V31, P935, DOI 10.1212/WNL.31.8.935
   STERNLIEB I, 1981, J RHEUMATOL, V8, P149
   VINCENT A, 1978, LANCET, V1, P1254
NR 15
TC 4
Z9 4
U1 0
U2 0
PU JOHN WILEY & SONS INC
PI NEW YORK
PA 605 THIRD AVE, NEW YORK, NY 10158-0012
SN 0148-639X
J9 MUSCLE NERVE
JI Muscle Nerve
PY 1983
VL 6
IS 9
BP 656
EP 660
DI 10.1002/mus.880060906
PG 5
WC Clinical Neurology; Neurosciences
WE Science Citation Index Expanded (SCI-EXPANDED)
SC Neurosciences & Neurology
GA RT230
UT WOS:A1983RT23000005
PM 6606776
DA 2022-10-25
ER

PT J
AU Dewey, CW
   Shelton, GD
   Bailey, CS
   Willard, MD
   Podell, M
   Collins, RL
AF Dewey, CW
   Shelton, GD
   Bailey, CS
   Willard, MD
   Podell, M
   Collins, RL
TI Neuromuscular dysfunction in five dogs with acquired myasthenia gravis
   and presumptive hypothyroidism
SO PROGRESS IN VETERINARY NEUROLOGY
LA English
DT Article
DE Myasthenia gravis; hypothyroidism; polyneuropathy; polymyopathy
ID ACETYLCHOLINE-RECEPTORS; THYROXINE; MYOPATHIES; DISEASE
AB An association between immune-mediated thyroid disorders and acquired myasthenia gravis (MG) is recognized in humans. A similar association has been suggested in dogs. Five dogs were presented because of various degrees of neuromuscular dysfunction; each had clinical signs and radiographic findings consistent with megaesophagus. A positive serum acetylcholine (ACh) receptor antibody level confirmed MG in each dog. Two of the five dogs had clinical evidence of a peripheral polyneuropathy; a common peroneal nerve biopsy demonstrating demyelination and axonal necrosis confirmed the diagnosis of a neuropathy in one of these dogs. A third dog had evidence of a polymyopathy, which was confirmed with electromyography and muscle biopsy. Hypothyroidism was presumptively diagnosed in all five patients based upon clinical signs, a resting serum thyroid hormone (T-4) level, and a thyroid stimulating hormone (TSH) response test. In two of the dogs, further support for the diagnosis of hypothyroidism was suggested by resolution of clinical signs shortly after beginning thyroid hormone supplementation. The cases presented in this report suggest an association between hypothyroidism and acquired myasthenia gravis exists in dogs.
C1 UNIV CALIF SAN DIEGO,DEPT PATHOL,COMPARAT NEUROMUSCULAR LAB,LA JOLLA,CA 92093.
   UNIV CALIF DAVIS,SCH VET MED,DEPT SURG & RADIOL SCI,DAVIS,CA 95616.
   OHIO STATE UNIV,COLL VET MED,DEPT VET CLIN SCI,COLUMBUS,OH 43210.
RP Dewey, CW (corresponding author), TEXAS A&M UNIV,COLL VET MED,DEPT SMALL ANIM MED & SURG,COLLEGE STN,TX 77843, USA.
CR AARLI JA, 1978, ACTA NEUROL SCAND, V58, P121
   ARONSOHN MG, 1984, J AM VET MED ASSOC, V184, P1355
   BARTGES JW, 1990, J AM VET MED ASSOC, V196, P1276
   BICHSEL P, 1988, J AM VET MED ASSOC, V192, P1745
   BOSCH EP, 1977, NEUROLOGY, V27, P1179, DOI 10.1212/WNL.27.12.1179
   Braund K.G., 1994, CLIN SYNDROMES VET N, V2nd
   BRAUND KG, 1981, VET PATHOL, V18, P589, DOI 10.1177/030098588101800503
   BUDSBERG SC, 1993, J AM VET MED ASSOC, V202, P1859
   CHASTAIN CB, 1982, J AM VET MED ASSOC, V181, P349
   DRACHMAN DB, 1994, NEW ENGL J MED, V330, P1797, DOI 10.1056/NEJM199406233302507
   FELDMAN EC, 1987, CANINE FELINE ENDOCR, P123
   FERGUSON DC, 1995, KIRKS CURRENT VET TH, V12, P360
   HEBRA AH, 1990, MYASTHENIA GRAVIS RE, P392
   HENDRICKS JC, 1984, J AM VET MED ASSOC, V185, P90
   INDRIERI RJ, 1987, J AM VET MED ASSOC, V190, P544
   JAGGY A, 1994, J VET INTERN MED, V8, P328, DOI 10.1111/j.1939-1676.1994.tb03245.x
   KEMPPAINEN RJ, 1995, KIRKS CURRENT VET TH, V12, P335
   KENDALLTAYLOR P, 1983, BRIT MED J, V287, P705, DOI 10.1136/bmj.287.6394.705
   Kudrjavcev T, 1978, Adv Neurol, V19, P619
   LENNON VA, 1981, MYASTHENIA GRAVIS PA, P41
   LINDSTROM J, 1988, ADV IMMUNOL, V42, P233, DOI 10.1016/S0065-2776(08)60847-0
   LISAK RP, 1982, MAJOR PROBLEMS NEURO, P5
   MASTAGLIA FL, 1988, AUST NZ J MED, V18, P799, DOI 10.1111/j.1445-5994.1988.tb00185.x
   MERRILL JE, 1992, WESTERN J MED, V156, P639
   NELSON RW, 1991, J AM VET MED ASSOC, V198, P1401
   Noden DM., 1985, EMBRYOLOGY DOMESTIC, P270
   Oosterhuis HJGH, 1993, MYASTHENIA GRAVIS, P13
   PANCIERA DL, 1994, J AM VET MED ASSOC, V204, P761
   Peterson M. E., 1989, Textbook of veterinary internal medicine: diseases of the dog and cat. Volume 2.., P1632
   RAMSAY DA, 1992, BRAIN RES, V581, P198, DOI 10.1016/0006-8993(92)90709-I
   SAHAY BM, 1965, BRIT MED J, V1, P762, DOI 10.1136/bmj.1.5437.762
   Sanders DB, 1991, NEUROLOGY CLIN PRACT, V2, P1819
   SCHOCHET SS, 1986, DIAGNOSTIC PATHOLOGY, P147
   SCHOLTE HR, 1990, J CLIN CHEM CLIN BIO, V28, P351
   SHELTON GD, 1989, SEMIN VET MED SURG, V4, P126
   SHELTON GD, 1989, 7TH P ACVIM FOR
   SIMPSON JA, 1964, J NEUROL NEUROSUR PS, V27, P485, DOI 10.1136/jnnp.27.6.485
   SOLIVEN BC, 1988, NEUROLOGY, V38, P514, DOI 10.1212/WNL.38.4.514
   SPARAGANA M, 1972, J AM GERIATR SOC, V20, P272, DOI 10.1111/j.1532-5415.1972.tb00811.x
   STANLEY EF, 1981, EXP NEUROL, V73, P390, DOI 10.1016/0014-4886(81)90274-0
   SWANSON JW, 1981, MAYO CLIN PROC, V56, P504
   WHEELER SL, 1985, AM J VET RES, V46, P2605
   WILCOX N, 1993, CURR OPIN IMMUNOL, V5, P910
NR 43
TC 30
Z9 30
U1 0
U2 13
PU VETERINARY PRACTICE PUBL CO
PI SANTA BARBARA
PA 7 ASHLEY AVE SOUTH, SANTA BARBARA, CA 93103-9989
SN 1061-575X
J9 PROG VET NEUROL
JI Prog. Vet. Neurol.
PY 1995
VL 6
IS 4
BP 117
EP 123
PG 7
WC Neurosciences; Veterinary Sciences
WE Science Citation Index Expanded (SCI-EXPANDED)
SC Neurosciences & Neurology; Veterinary Sciences
GA TP191
UT WOS:A1995TP19100002
DA 2022-10-25
ER

PT J
AU [Anonymous]
AF [Anonymous]
TI Abstracts of the International Myasthenia Gravis Workshop (Satellite
   Congress of the International Congress of Immunology) - November-8-10
   (1998), Mysore, India
SO JOURNAL OF NEUROIMMUNOLOGY
LA English
DT Article
NR 0
TC 0
Z9 0
U1 0
U2 0
PU ELSEVIER SCIENCE BV
PI AMSTERDAM
PA PO BOX 211, 1000 AE AMSTERDAM, NETHERLANDS
SN 0165-5728
EI 1872-8421
J9 J NEUROIMMUNOL
JI J. Neuroimmunol.
PD DEC 1
PY 1998
VL 92
IS 1-2
BP 2
EP 7
PG 6
WC Immunology; Neurosciences
WE Science Citation Index Expanded (SCI-EXPANDED)
SC Immunology; Neurosciences & Neurology
GA 155KJ
UT WOS:000077945500001
DA 2022-10-25
ER

PT S
AU Hjelmstrom, P
   Peacock, CS
   Giscombe, R
   Pirskanen, R
   Lefvert, AK
   Blackwell, JM
   Sanjeevi, CB
AF Hjelmstrom, P
   Peacock, CS
   Giscombe, R
   Pirskanen, R
   Lefvert, AK
   Blackwell, JM
   Sanjeevi, CB
BE Richman, DP
TI Myasthenia gravis with thymic hyperplasia is associated with
   polymorphisms in the tumor necrosis factor region
SO MYASTHENIA GRAVIS AND RELATED DISEASES: DISORDERS OF THE NEUROMUSCULAR
   JUNCTION
SE Annals of the New York Academy of Sciences
LA English
DT Article; Proceedings Paper
CT 9th International Conference on Myasthenia Gravis and Related Disorders
CY MAY 07-10, 1997
CL SANTA MONICA, CA
SP New York Acad Sci, Myasthenia Gravis Fdn Amer Inc, Calif Chapter, Natl Inst Neurol Disorders & Stroke, Bayer Corp, Pharm Div, ICN Pharm, Jerome Fdn, Olsten Hlth Serv, Ultracare Home Hlth, Alpha Therapeut Serv, Broadway Fed Saving & Loan Assoc, Home Savings Bank Amer, Long Beach Branch, Ironworkers Local 433, Los Angeles, Calif, La Jolla Pharm Co, Merrill Lynch Pierce Fenner & Smith, Myasthenia Fdn Amer Inc, Orange Cty Auxiliary, Calif Chapter, San Gabriel Valley Auxiliary, Calif Chapter, Wellcome Trust
ID FACTOR TNF LOCUS; BETA GENE; LYMPHOTOXIN
C1 Karolinska Hosp, Karolinska Inst, Dept Med, S-17176 Stockholm, Sweden.
   Karolinska Hosp, Karolinska Inst, Dept Mol Med, S-17176 Stockholm, Sweden.
   Univ Cambridge, Addenbrookes Hosp, Sch Clin, Dept Med, Cambridge CB2 2QQ, England.
   Sodersjukhuset Hosp, Karolinska Inst, Dept Neurol, S-11883 Stockholm, Sweden.
RP Hjelmstrom, P (corresponding author), Yale Univ, Sch Med, Dept Epidemiol & Publ Hlth, 333 Cedar St, New Haven, CT 06520 USA.
RI Blackwell, Jenefer M/H-3015-2015; Peacock, Christopher/A-4052-2012
OI Hjelmstrom, Peter/0000-0001-6422-284X
CR COMPSTON DAS, 1980, BRAIN, V103, P579, DOI 10.1093/brain/103.3.579
   DEGLIESPOSTI MA, 1992, IMMUNOGENETICS, V35, P355
   Hjelmstrom P, 1995, AUTOIMMUNITY, V22, P59, DOI 10.3109/08916939508995300
   Hjelmstrom P, 1997, TISSUE ANTIGENS, V49, P176, DOI 10.1111/j.1399-0039.1997.tb02733.x
   Kratz A, 1996, J EXP MED, V183, P1461, DOI 10.1084/jem.183.4.1461
   MESSER G, 1991, J EXP MED, V173, P209, DOI 10.1084/jem.173.1.209
   NEDOSPASOV SA, 1991, J IMMUNOL, V147, P1053
   VIEIRA ML, 1993, J NEUROIMMUNOL, V47, P115, DOI 10.1016/0165-5728(93)90021-P
NR 8
TC 9
Z9 9
U1 0
U2 2
PU NEW YORK ACAD SCIENCES
PI NEW YORK
PA 2 EAST 63RD ST, NEW YORK, NY 10021 USA
SN 0077-8923
BN 1-57331-119-7
J9 ANN NY ACAD SCI
JI Ann.NY Acad.Sci.
PY 1998
VL 841
BP 368
EP 370
DI 10.1111/j.1749-6632.1998.tb10949.x
PG 3
WC Multidisciplinary Sciences; Clinical Neurology; Neurosciences
WE Conference Proceedings Citation Index - Science (CPCI-S); Science Citation Index Expanded (SCI-EXPANDED)
SC Science & Technology - Other Topics; Neurosciences & Neurology
GA BL26B
UT WOS:000074924900046
PM 9668261
DA 2022-10-25
ER

PT J
AU DALAKAS, MC
   ENGEL, WK
   MCCLURE, JE
   GOLDSTEIN, AL
   ASKANAS, V
AF DALAKAS, MC
   ENGEL, WK
   MCCLURE, JE
   GOLDSTEIN, AL
   ASKANAS, V
TI IMMUNO-CYTOCHEMICAL LOCALIZATION OF THYMOSIN-ALPHA-1 IN THYMIC
   EPITHELIAL-CELLS OF NORMAL AND MYASTHENIA-GRAVIS PATIENTS AND IN THYMIC
   CULTURES
SO JOURNAL OF THE NEUROLOGICAL SCIENCES
LA English
DT Article
C1 GEORGE WASHINGTON UNIV,SCH MED & HLTH SCI,DEPT BIOCHEM,WASHINGTON,DC 20037.
RP DALAKAS, MC (corresponding author), NIH,CTR CLIN,MED NEUROL BRANCH,RM 10D18,BETHESDA,MD 20205, USA.
FU NCI NIH HHS [CA 14108, CA 16964] Funding Source: Medline
CR ABDOU NI, 1974, NEW ENGL J MED, V291, P1271, DOI 10.1056/NEJM197412122912403
   ASKANAS V, 1980, ARCH NEUROL-CHICAGO, V37, P329, DOI 10.1001/archneur.1980.00500550031001
   BACH JF, 1972, LANCET, V2, P1056
   BENDER AN, 1975, LANCET, V1, P607
   BIRR VC, 1979, ANGEW CHEM, V91, P422
   BUCKINGHAM JM, 1976, ANN SURG, V184, P453, DOI 10.1097/00000658-197610000-00008
   CASTLEMAN B, 1966, ANN NY ACAD SCI, V135, P496, DOI 10.1111/j.1749-6632.1966.tb45497.x
   CLARK SL, 1963, AM J ANAT, V112, P1, DOI 10.1002/aja.1001120102
   COOK JD, 1977, NEUROLOGY MINNEAP, V11, P365
   DALAKAS MC, 1980, N ENGL J MED, V19, P1092
   ENGEL WK, 1976, ANN NY ACAD SCI, V274, P623, DOI 10.1111/j.1749-6632.1976.tb47720.x
   ENGEL WK, 1963, NEUROLOGY, V13, P919, DOI 10.1212/WNL.13.11.919
   ENGEL WK, 1977, LANCET, V1, P1350
   FAMBROUGH DM, 1973, SCIENCE, V182, P293, DOI 10.1126/science.182.4109.293
   GENKINS G, 1975, AM J MED, V58, P517, DOI 10.1016/0002-9343(75)90125-4
   GOLDSTEI.AL, 1966, P NATL ACAD SCI USA, V56, P1010, DOI 10.1073/pnas.56.3.1010
   GOLDSTEIN AL, 1977, P NATL ACAD SCI USA, V74, P725, DOI 10.1073/pnas.74.2.725
   GOLDSTEIN AL, 1972, P NATL ACAD SCI USA, V69, P1800, DOI 10.1073/pnas.69.7.1800
   GOLDSTEIN AL, 1978, J RETICULOENDOTH SOC, V23, P253
   GOLDSTEIN AL, 1970, RAD REV, V41, P593
   GOLDSTEIN G, 1975, ANN NY ACAD SCI, V249, P177, DOI 10.1111/j.1749-6632.1975.tb29067.x
   HARDY MA, 1968, P NATL ACAD SCI USA, V61, P875, DOI 10.1073/pnas.61.3.875
   LENNON VA, 1976, ANN NY ACAD SCI, V274, P283, DOI 10.1111/j.1749-6632.1976.tb47693.x
   LINDSTROM JM, 1976, NEUROLOGY, V26, P1054, DOI 10.1212/WNL.26.11.1054
   LISAK RP, 1978, NEUROLOGY, V28, P1298, DOI 10.1212/WNL.28.12.1298
   LOW TLK, 1979, J BIOL CHEM, V254, P987
   LOW TLK, 1978, YEAR HEMATOLOGY, P281
   SATYAMURTI S, 1975, SCIENCE, V187, P955, DOI 10.1126/science.1145181
   SCADDING GK, 1977, BRIT MED J, V1, P1512, DOI 10.1136/bmj.1.6075.1512
   SHORE A, 1979, NEW ENGL J MED, V301, P625, DOI 10.1056/NEJM197909203011202
   STUMP WJ, 1978, NEUROLOGY, V28, P382
   TINDALL RSA, 1980, NEUROLOGY, V30, P554
   TRIVERS GE, 1980, CANADIAN BIOL REV, P49
   TWOMEY JJ, 1979, AM J MED, V66, P639, DOI 10.1016/0002-9343(79)91175-6
   VINCENT A, 1980, J NEUROL NEUROSUR PS, V43, P590, DOI 10.1136/jnnp.43.7.590
   WANG SS, 1979, J AM CHEM SOC, V101, P253, DOI 10.1021/ja00495a060
NR 36
TC 54
Z9 54
U1 0
U2 0
PU ELSEVIER SCIENCE BV
PI AMSTERDAM
PA PO BOX 211, 1000 AE AMSTERDAM, NETHERLANDS
SN 0022-510X
J9 J NEUROL SCI
JI J. Neurol. Sci.
PY 1981
VL 50
IS 2
BP 239
EP 247
DI 10.1016/0022-510X(81)90170-2
PG 9
WC Clinical Neurology; Neurosciences
WE Science Citation Index Expanded (SCI-EXPANDED)
SC Neurosciences & Neurology
GA LP257
UT WOS:A1981LP25700009
PM 7014787
DA 2022-10-25
ER

PT J
AU SAVINO, W
   VIEIRA, JL
AF SAVINO, W
   VIEIRA, JL
TI IS THERE A ROLE FOR EXTRACELLULAR-MATRIX IN THYMUS PHYSIOLOGY AND
   PATHOLOGY
SO MEMORIAS DO INSTITUTO OSWALDO CRUZ
LA English
DT Article; Proceedings Paper
CT 1ST BRAZILIAN SYMP ON EXTRACELLULAR MATRIX ( SIMEC 90 )
CY SEP 13-16, 1990
CL PARQUE NACL ITALIANA, RIO DE JANEIRO, BRAZIL
HO PARQUE NACL ITALIANA
ID MYASTHENIA-GRAVIS; EPITHELIAL-CELLS; FIBRONECTIN; DIFFERENTIATION;
   EXPRESSION; THYMOCYTES; MICE
C1 INST OSWALDO CRUZ,DEPT IMUNOL,BR-20001 RIO DE JANEIRO,BRAZIL.
CR BACH JF, 1983, CLIN IMMUNOL ALLERGY, V3
   BARBOSA SDS, 1990, 2ND C LAT AM SOC IMM, P47
   BERRIH S, 1985, J HISTOCHEM CYTOCHEM, V33, P655, DOI 10.1177/33.7.3891843
   BERRIH S, 1985, J IMMUNOL, V135, P1165
   CARDARELLI PM, 1986, P NATL ACAD SCI USA, V83, P2647, DOI 10.1073/pnas.83.8.2647
   CARDARELLI PM, 1988, J CELL BIOL, V106, P2183, DOI 10.1083/jcb.106.6.2183
   CRITCHLEY DR, 1979, NATURE, V280, P498, DOI 10.1038/280498a0
   DEFRESNE MP, 1990, EUR J IMMUNOL, V20, P429, DOI 10.1002/eji.1830200229
   DEUCHER E, 1975, CELLULAR INTERACTION
   DIETERLENLIEVRE F, 1981, DEV BIOL, V88, P180, DOI 10.1016/0012-1606(81)90228-1
   Dourov N, 1986, HUMAN THYMUS HISTOPH, P127
   DUFOUR S, 1988, TRENDS GENET, V4, P198, DOI 10.1016/0168-9525(88)90076-5
   FONSECA EC, 1989, BRAZ J MED BIOL RES, V22, P971
   FOWLKES BJ, 1985, J EXP MED, V162, P802, DOI 10.1084/jem.162.3.802
   JENKINSON EJ, 1981, J EXP MED, V153, P280, DOI 10.1084/jem.153.2.280
   MULLERHEMMERLIN.HK, 1986, HUMAN THYMUS HISTOPH
   NONOYAMA S, 1989, EUR J IMMUNOL, V19, P1631, DOI 10.1002/eji.1830190917
   OUAISSI MA, 1988, PARASITOL TODAY, V4, P169, DOI 10.1016/0169-4758(88)90153-6
   SABA TM, 1980, AM J MED, V68, P577, DOI 10.1016/0002-9343(80)90310-1
   SAVAGNER P, 1989, ANN INST PASTEUR IMM, V139, P409
   SAVINO W, 1988, THYMUS, V12, P111
   SAVINO W, 1989, EUR J IMMUNOL, V19, P1727, DOI 10.1002/eji.1830190930
   SAVINO W, 1982, ANAT ANZEIGER, V151, P70
   SAVINO W, 1988, J NEUROIMMUNOL, V18, P223, DOI 10.1016/0165-5728(88)90100-2
   SAVINO W, 1991, LAB INVEST, V64, P647
   SAVINO W, 1984, LANCET, V2, P65
   SAVINO W, 1987, JOINT M EUR SOC VIRU
   SAVINO W, 1986, THYMUS
   STEMBERG J, 1980, J EMBRYOL EXP MORPH, V91, P267
   THIERY JP, 1982, DEV BIOL, V93, P324, DOI 10.1016/0012-1606(82)90121-X
   TROWBRIDGE IS, 1982, IMMUNOGENETICS, V15, P999
   VIEIRA JL, 1991, J HISTOCHEM CYTOCHEM, V39, P1539
   VIERA JL, 1991, CELL IMMUNOL, V137, P329
   WATT FM, 1986, TRENDS BIOCHEM SCI, V11, P482, DOI 10.1016/0968-0004(86)90252-5
NR 34
TC 4
Z9 4
U1 0
U2 1
PU FUNDACO OSWALDO CRUZ
PI RIO DE JANEIRO, RJ
PA AV BRASIL 4365, 21045-900 RIO DE JANEIRO, RJ, BRAZIL
SN 0074-0276
J9 MEM I OSWALDO CRUZ
JI Mem. Inst. Oswaldo Cruz
PY 1991
VL 86
SU 3
BP 91
EP 97
DI 10.1590/S0074-02761991000700013
PG 7
WC Parasitology; Tropical Medicine
WE Conference Proceedings Citation Index - Science (CPCI-S); Science Citation Index Expanded (SCI-EXPANDED)
SC Parasitology; Tropical Medicine
GA HU829
UT WOS:A1991HU82900013
PM 1845252
OA Green Published, gold
DA 2022-10-25
ER

PT J
AU Hughes, BW
   De Casillas, MLM
   Kaminski, HJ
AF Hughes, BW
   De Casillas, MLM
   Kaminski, HJ
TI Pathophysiology of myasthenia gravis
SO SEMINARS IN NEUROLOGY
LA English
DT Article
DE myasthenia gravis; neuromuscular transmission; acetylcholine receptor;
   neuromuscular junction
ID NICOTINIC ACETYLCHOLINE-RECEPTOR; MESSENGER-RNA EXPRESSION; NITRIC-OXIDE
   SYNTHASE; MOTOR END-PLATE; EXTRAOCULAR-MUSCLE; NEUROMUSCULAR-JUNCTION;
   GENERALIZED MYASTHENIA; PASSIVE TRANSFER; BINDING PROTEIN;
   GENE-EXPRESSION
AB Myasthenia gravis (MG) is arguably the best understood autoimmune disease, and its study has also led to fundamental appreciation of mechanisms of neuromuscular transmission. MG is caused by antibodies against the acetylcholine receptor (AChR), which produce a compromise in the end-plate potential, reducing the safety factor for effective synaptic transmission. It is clear that AChR antibody destruction of the postsynaptic surface is dependent on complement activation. A muscle-specific kinase has been recently found to be an antigenic target in MG patients without antibodies against the AChR. Autoantibody production in MG is a T-cell-dependent process, but how a breakdown in tolerance occurs is not known. In MG there is an interesting differential involvement of muscle groups, in particular, the extraocular muscles. This article reviews normal neuromuscular transmission, mechanisms of the autoimmune process of MG, and differential susceptibility of eye muscles to MG.
C1 Case Western Reserve Univ, Dept Neurol, Univ Hosp Cleveland, Louis Stokes Cleveland DVA Med Ctr, Cleveland, OH 44106 USA.
   Case Western Reserve Univ, Dept Neurosci, Univ Hosp Cleveland, Louis Stokes Cleveland DVA Med Ctr, Cleveland, OH 44106 USA.
RP Hughes, BW (corresponding author), Case Western Reserve Univ, Dept Neurol, Univ Hosp Cleveland, Louis Stokes Cleveland DVA Med Ctr, 11100 Euclid Ave, Cleveland, OH 44106 USA.
OI Kaminski, Henry/0000-0002-8195-0141
FU NATIONAL EYE INSTITUTE [R01EY013238, R24EY014837] Funding Source: NIH
   RePORTER; NEI NIH HHS [EY014837, EY013238] Funding Source: Medline
CR AARLI JA, 1990, CLIN EXP IMMUNOL, V82, P284
   Abbas L, 2003, CURR BIOL, V13, pR25, DOI 10.1016/S0960-9822(02)01384-2
   Arber S, 2002, CURR OPIN NEUROBIOL, V12, P100, DOI 10.1016/S0959-4388(02)00296-9
   BIESECKER G, 1989, J IMMUNOL, V142, P2654
   Boonyapisit K, 1999, AM J MED, V106, P97, DOI 10.1016/S0002-9343(98)00374-X
   BREHM P, 1988, DEV BIOL, V129, P1, DOI 10.1016/0012-1606(88)90156-X
   Brejc K, 2001, NATURE, V411, P269, DOI 10.1038/35077011
   Brenman JE, 1996, CELL, V84, P757, DOI 10.1016/S0092-8674(00)81053-3
   Burke G, 2003, NEUROLOGY, V61, P826, DOI 10.1212/01.WNL.0000085865.55513.AE
   COMPSTON DAS, 1980, BRAIN, V103, P579, DOI 10.1093/brain/103.3.579
   CONTIFINE B, 1997, MYASTHENIA GRAVIS IM
   CONTIFINE BM, 2001, CONTINUUM, V7, P56
   COREY AL, 1985, NEUROLOGY, V35, P1455, DOI 10.1212/WNL.35.10.1455
   COREY AL, 1987, J IMMUNOL, V138, P3269
   DRACHMAN DB, 1978, P NATL ACAD SCI USA, V75, P3422, DOI 10.1073/pnas.75.7.3422
   ENGEL AG, 1977, MAYO CLIN PROC, V52, P267
   ENGEL AG, 1999, CONT NEUROL SERIES, V56, P3
   Evoli A, 2003, BRAIN, V126, P2304, DOI 10.1093/brain/awg223
   Fon EA, 2001, MUSCLE NERVE, V24, P581, DOI 10.1002/mus.1044
   Gautam M, 1996, CELL, V85, P525, DOI 10.1016/S0092-8674(00)81253-2
   GAUTAM M, 1995, NATURE, V377, P232, DOI 10.1038/377232a0
   Glass DJ, 1996, CELL, V85, P513, DOI 10.1016/S0092-8674(00)81252-0
   GOMEZ CM, 1985, J IMMUNOL, V135, P234
   GROB D, 1987, ANN NY ACAD SCI, V505, P472, DOI 10.1111/j.1749-6632.1987.tb51317.x
   Gronseth GS, 2000, NEUROLOGY, V55, P7, DOI 10.1212/WNL.55.1.7
   Hoch W, 2001, NAT MED, V7, P365, DOI 10.1038/85520
   HOHLFELD R, 1994, NEUROL CLIN, V12, P331, DOI 10.1016/S0733-8619(18)30100-2
   Kaminski HJ, 1996, INVEST OPHTH VIS SCI, V37, P345
   KAMINSKI HJ, 1993, ANN NY ACAD SCI, V681, P435, DOI 10.1111/j.1749-6632.1993.tb22928.x
   Kaminski HJ, 2003, ANN NY ACAD SCI, V998, P362, DOI 10.1196/annals.1254.043
   KAMINSKI HJ, 1993, MUSCLE NERVE, V16, P1332, DOI 10.1002/mus.880161210
   KAMINSKI HJ, 2003, MYASTHENIA GRAVIS RE, P1
   Khanna S, 2003, INVEST OPHTH VIS SCI, V44, P1918, DOI 10.1167/iovs.02-0890
   Kusner LL, 1996, BRAIN RES, V730, P238
   LEIGH RJ, 1999, NEUROLOGY EYE MOVEME, P561
   LENNON VA, 1978, J EXP MED, V147, P973, DOI 10.1084/jem.147.4.973
   LIMBURG PC, 1983, J NEUROL SCI, V58, P357, DOI 10.1016/0022-510X(83)90095-3
   Lin F, 2002, J CLIN INVEST, V110, P1269, DOI 10.1172/JCI200216086
   LINDSTROM J, 2003, MYASTHENIA GRAVIS RE, P15
   Lindstrom JM, 2000, MUSCLE NERVE, V23, P453, DOI 10.1002/(SICI)1097-4598(200004)23:4<453::AID-MUS3>3.0.CO;2-O
   LINDSTROM JM, 1976, NEUROLOGY, V26, P1054, DOI 10.1212/WNL.26.11.1054
   LINK J, 1994, J NEUROIMMUNOL, V51, P185, DOI 10.1016/0165-5728(94)90080-9
   MacLennan C, 1997, ANN NEUROL, V41, P423, DOI 10.1002/ana.410410404
   MANFREDI AA, 1992, J LAB CLIN MED, V120, P13
   MCMAHAN UJ, 1978, NATURE, V271, P172, DOI 10.1038/271172a0
   MERLIE JP, 1985, NATURE, V317, P66, DOI 10.1038/317066a0
   Miwa T, 2001, INT IMMUNOPHARMACOL, V1, P445, DOI 10.1016/S1567-5769(00)00043-6
   Mygland A, 2000, ARCH NEUROL-CHICAGO, V57, P527, DOI 10.1001/archneur.57.4.527
   NAKANO S, 1993, NEUROLOGY, V43, P1167, DOI 10.1212/WNL.43.6.1167
   Navaneetham D, 2001, MUSCLE NERVE, V24, P203, DOI 10.1002/1097-4598(200102)24:2<203::AID-MUS50>3.0.CO;2-F
   PATRICK J, 1973, SCIENCE, V180, P871, DOI 10.1126/science.180.4088.871
   PINCHING AJ, 1976, LANCET, V2, P1373
   Poage RE, 2002, PHYSIOL BEHAV, V77, P507, DOI 10.1016/S0031-9384(02)00937-X
   Porter JD, 2001, P NATL ACAD SCI USA, V98, P12062, DOI 10.1073/pnas.211257298
   Porter JD, 2002, ANN NY ACAD SCI, V956, P7, DOI 10.1111/j.1749-6632.2002.tb02804.x
   Ruegg MA, 1998, TRENDS NEUROSCI, V21, P22, DOI 10.1016/S0166-2236(97)01154-5
   RUFF RL, 1992, AM J PHYSIOL, V262, pC229, DOI 10.1152/ajpcell.1992.262.1.C229
   Ruff RL, 1998, ANN NEUROL, V43, P370, DOI 10.1002/ana.410430315
   RUFFRL, 2003, ANN NY ACAD SCI, V998, P1
   SAHASHI K, 1980, J NEUROPATH EXP NEUR, V39, P160, DOI 10.1097/00005072-198003000-00005
   Sanes JR, 2001, NAT REV NEUROSCI, V2, P791, DOI 10.1038/35097557
   Schiavo G, 2000, PHYSIOL REV, V80, P717, DOI 10.1152/physrev.2000.80.2.717
   SCHONBECK S, 1992, J CLIN INVEST, V90, P245, DOI 10.1172/JCI115843
   Sieb JP, 1998, NEUROLOGY, V50, P54, DOI 10.1212/WNL.50.1.54
   SKEIE GO, 1995, AUTOIMMUNITY, V20, P99, DOI 10.3109/08916939509001933
   Skeie GO, 1998, MUSCLE NERVE, V21, P329, DOI 10.1002/(SICI)1097-4598(199803)21:3<329::AID-MUS6>3.0.CO;2-C
   Smit AB, 2001, NATURE, V411, P261, DOI 10.1038/35077000
   SOMMER N, 1990, ANN NEUROL, V28, P312, DOI 10.1002/ana.410280303
   STANLEY EF, 1993, ANN NY ACAD SCI, V681, P368, DOI 10.1111/j.1749-6632.1993.tb22915.x
   STRAUSS AJL, 1960, P SOC EXP BIOL MED, V105, P184
   TOYKA KV, 1977, NEW ENGL J MED, V296, P125, DOI 10.1056/NEJM197701202960301
   Tuzun E, 2003, J IMMUNOL, V171, P3847, DOI 10.4049/jimmunol.171.7.3847
   TZARTOS SJ, 1982, P NATL ACAD SCI-BIOL, V79, P188, DOI 10.1073/pnas.79.1.188
   Ubogu EE, 2001, NEURO-OPHTHALMOLOGY, V25, P219, DOI 10.1076/noph.25.4.219.8061
   Unwin N, 1996, J MOL BIOL, V257, P586, DOI 10.1006/jmbi.1996.0187
   UNWIN N, 1988, J CELL BIOL, V107, P1123, DOI 10.1083/jcb.107.3.1123
   Vincent A, 2003, LANCET NEUROL, V2, P99, DOI 10.1016/S1474-4422(03)00306-5
   VINCENT A, 1982, CLIN EXP IMMUNOL, V49, P257
   Vincent A, 2001, LANCET, V357, P2122, DOI 10.1016/S0140-6736(00)05186-2
   Vincent A., 2001, DISORDERS VOLUNTARY, P142
   Wallace B, 1997, NAT BIOTECHNOL, V15, P721, DOI 10.1038/nbt0897-721
   WALLACE BG, 1991, NEURON, V6, P869, DOI 10.1016/0896-6273(91)90227-Q
   WALLACE BG, 1989, J NEUROSCI, V9, P1294
   WALLACE BG, 1991, PHILOS T ROY SOC B, V331, P273, DOI 10.1098/rstb.1991.0016
   Walport MJ, 2001, NEW ENGL J MED, V344, P1058, DOI 10.1056/NEJM200104053441406
   WANG T, 1995, NATURE, V374, P262, DOI 10.1038/374262a0
   Wang ZY, 2000, J NEUROIMMUNOL, V108, P29, DOI 10.1016/S0165-5728(00)00250-2
   Wickelgren I, 1996, SCIENCE, V272, P1100, DOI 10.1126/science.272.5265.1100
   Wood SJ, 2001, PROG NEUROBIOL, V64, P393, DOI 10.1016/S0301-0082(00)00055-1
   Yang BZ, 1998, CLIN IMMUNOL IMMUNOP, V86, P45, DOI 10.1006/clin.1997.4451
   YI Q, 1994, J IMMUNOL, V153, P3353
   Zheng Y, 1999, CLIN IMMUNOL, V91, P170, DOI 10.1006/clim.1999.4689
NR 93
TC 62
Z9 63
U1 1
U2 13
PU THIEME MEDICAL PUBL INC
PI NEW YORK
PA 333 SEVENTH AVE, NEW YORK, NY 10001 USA
SN 0271-8235
EI 1098-9021
J9 SEMIN NEUROL
JI Semin. Neurol.
PD MAR
PY 2004
VL 24
IS 1
BP 21
EP 30
DI 10.1055/s-2004-829585
PG 10
WC Clinical Neurology
WE Science Citation Index Expanded (SCI-EXPANDED)
SC Neurosciences & Neurology
GA 833AV
UT WOS:000222309700005
PM 15229789
DA 2022-10-25
ER

PT J
AU Lorenzoni, PJ
   Ducci, RDP
   Tensini, TS
   Dalledone, G
   Kay, CSK
   de Paola, L
   Werneck, LC
   Scola, RH
   Silvado, C
AF Lorenzoni, Paulo Jose
   Ducci, Renata Dal-Pra
   Tensini, Tallulah Spina
   Dalledone, Giuliano
   Kamoi Kay, Claudia Suemi
   de Paola, Luciano
   Werneck, Lineu Cesar
   Scola, Rosana Herminia
   Silvado, Carlos
TI Treatment of epilepsy in patients with myasthenia gravis: Is really
   harder than it looks?
SO JOURNAL OF CLINICAL NEUROSCIENCE
LA English
DT Article
DE Myasthenia gravis; Epilepsy; Treatment; Management; Surgery; Outcome
ID PLASMAPHERESIS; CARBAMAZEPINE
AB The relationship between myasthenia gravis (MG) and epilepsy has been rarely reported. As consequence, there are no specific guidelines for the management of these conditions when they mutually occur. We reported on three patients in whom epilepsy and MG are coexisting, but in different clinical settings. Two patients were treated with antiepileptic drugs which improved their symptoms. One patient has controlled the seizures after a successful anterior temporal lobectomy with no appreciable consequences to her MG. We discuss the difficulties in the management of epilepsy in patients with MG. In addition, we report on the first epileptic surgery in a MG patient, indicating that this surgical procedure as a safe option for the treatment of intractable epilepsy in patients with MG. (C) 2017 Published by Elsevier Ltd.
C1 [Lorenzoni, Paulo Jose; Ducci, Renata Dal-Pra; Tensini, Tallulah Spina; Dalledone, Giuliano; Kamoi Kay, Claudia Suemi; de Paola, Luciano; Werneck, Lineu Cesar; Scola, Rosana Herminia; Silvado, Carlos] Univ Fed Parana UFPR, Dept Internal Med, Div Neurol, Curitiba, Parana, Brazil.
RP Silvado, C (corresponding author), UFPR, Hosp Clin, Serv Neurol, Rua Gen Carneiro 181,4 Andar, BR-80060900 Curitiba, Parana, Brazil.
EM carlos.silvado@hc.ufpr.br
RI Silvado, Carlos/V-5207-2019; Werneck, Lineu/Y-4038-2019
OI Silvado, Carlos/0000-0003-2482-893X; Ducci, Renata
   Dal-Pra/0000-0002-1673-5074; Spina-Tensini, Tallulah/0000-0002-7826-2452
CR Bhatt JM, 2016, NEUROL CLIN, V34, P999, DOI 10.1016/j.ncl.2016.06.017
   BROWNMOLNAR CS, 1986, AM J NEPHROL, V6, P302, DOI 10.1159/000167179
   Cunha FMB, 1999, ARQ NEURO-PSIQUIAT, V57, P457, DOI 10.1590/S0004-282X1999000300018
   Ferrero S, 2005, EUR J OBSTET GYN R B, V121, P129, DOI 10.1016/j.ejogrb.2005.01.002
   Grira M, 2004, REV NEUROL-FRANCE, V160, P93, DOI 10.1016/S0035-3787(04)70854-1
   Keesey JC, 1999, J NEUROL SCI, V170, P77, DOI 10.1016/S0022-510X(99)00205-1
   Kurian MA, 2003, NEUROPEDIATRICS, V34, P276
   LAI CW, 1990, ARCH NEUROL-CHICAGO, V47, P66, DOI 10.1001/archneur.1990.00530010080024
   Nasca T J, 1990, J Clin Apher, V5, P133, DOI 10.1002/jca.2920050304
   Nascimento FA, ANTERIOR TEMPORAL LO
   Ong MS, 2014, JAMA NEUROL, V71, P569, DOI 10.1001/jamaneurol.2014.188
   Rasmussen M, 2004, NEUROPEDIATRICS, V35, P259, DOI 10.1055/s-2004-817956
   Siddiqi ZA, 2005, EPILEPSIA, V46, P1841, DOI 10.1111/j.1528-1167.2005.00288.x
   White NB, 2004, TRANSPLANTATION, V78, P772, DOI 10.1097/01.TP.0000128194.55934.48
   YAMAGUCHI S, 1992, EPILEPSY RES, V11, P9, DOI 10.1016/0920-1211(92)90016-M
   Zhang L, 2016, SEIZURE-EUR J EPILEP, V41, P160, DOI 10.1016/j.seizure.2016.08.003
NR 16
TC 3
Z9 3
U1 1
U2 1
PU ELSEVIER SCI LTD
PI OXFORD
PA THE BOULEVARD, LANGFORD LANE, KIDLINGTON, OXFORD OX5 1GB, OXON, ENGLAND
SN 0967-5868
EI 1532-2653
J9 J CLIN NEUROSCI
JI J. Clin. Neurosci.
PD OCT
PY 2017
VL 44
BP 353
EP 356
DI 10.1016/j.jocn.2017.06.067
PG 4
WC Clinical Neurology; Neurosciences
WE Science Citation Index Expanded (SCI-EXPANDED)
SC Neurosciences & Neurology
GA FJ3CW
UT WOS:000412609100072
PM 28765064
DA 2022-10-25
ER

PT J
AU OH, SJ
   KIM, DE
   KURUOGLU, R
   BRADLEY, RJ
   DWYER, D
AF OH, SJ
   KIM, DE
   KURUOGLU, R
   BRADLEY, RJ
   DWYER, D
TI DIAGNOSTIC SENSITIVITY OF THE LABORATORY TESTS IN MYASTHENIA-GRAVIS
SO MUSCLE & NERVE
LA English
DT Article
DE MYASTHENIA GRAVIS; DIAGNOSIS ELECTROPHYSIOLOGY
AB The diagnostic sensitivity of three laboratory tests [serum antiacetylcholine receptor antibody (AChR-ab) assay, the repetitive nerve stimulation (RNS) test, and, the single fiber EMG (SFEMG)] for myasthenia gravis (MG) was compared in 120 patients. In all cases, at least one of the tests was abnormal. SFEMG was the most sensitive test, being abnormal in 92% of cases, followed by the RNS test (77%) and the AChR-ab assay (73%). SFEMG was abnormal in all cases with negative AChR-ab and RNS tests, in 97% of cases with negative AChR-ab assay, in 89% of cases with negative RNS test, and in 89% of cases with mild MG. We conclude that one of these three tests is abnormal in all cases of MG, and that the SFEMG is most sensitive in the diagnosis of MG.
C1 UNIV ALABAMA, NEUROSCI PROGRAM, BIRMINGHAM, AL 35294 USA.
   VET ADM MED CTR, BIRMINGHAM, AL 35233 USA.
RP OH, SJ (corresponding author), UNIV ALABAMA, DEPT NEUROL, UAB STN, BIRMINGHAM, AL 35294 USA.
CR BRADLEY RJ, 1978, LANCET, V2, P96
   DIRR LY, 1989, NEUROLOGY, V39, P865, DOI 10.1212/WNL.39.6.865
   HOWARD FM, 1987, ANN NY ACAD SCI, V505, P526, DOI 10.1111/j.1749-6632.1987.tb51321.x
   KELLY JJ, 1982, ANN NEUROL, V12, P238, DOI 10.1002/ana.410120303
   LINDSTROM JM, 1976, NEUROLOGY, V26, P1054, DOI 10.1212/WNL.26.11.1054
   MOORTHY G, 1989, NEUROLOGY, V39, P1150, DOI 10.1212/WNL.39.9.1150
   OH SJ, 1990, MUSCLE NERVE, V13, P187, DOI 10.1002/mus.880130302
   OH SJ, 1982, ANN NEUROL, V12, P348, DOI 10.1002/ana.410120406
   OSSERMAN KE, 1966, ANN NY ACAD SCI, V135, P312, DOI 10.1111/j.1749-6632.1966.tb45479.x
   OSSERMAN KE, 1952, JAMA-J AM MED ASSOC, V150, P265, DOI 10.1001/jama.1952.03680040007002
   PHILLIPS LH, 1990, SEMIN NEUROL, V10, P62, DOI 10.1055/s-2008-1041255
   SANDERS DB, 1979, NEUROLOGY, V29, P68, DOI 10.1212/WNL.29.1.68
   SANDERS DB, 1984, SINGLE FIBER ELECTRO
   STALBERG E, 1974, J NEUROL NEUROSUR PS, V37, P540, DOI 10.1136/jnnp.37.5.540
   STALBERG E, 1980, J NEUROL NEUROSUR PS, V43, P622, DOI 10.1136/jnnp.43.7.622
   Stalberg E, 1979, SINGLE FIBRE ELECTRO
   Stalberg E, 1981, CLIN NEUROPHYSIOL, P88
   VINCENT A, 1985, J NEUROL NEUROSUR PS, V48, P1246, DOI 10.1136/jnnp.48.12.1246
   [No title captured]
NR 19
TC 136
Z9 140
U1 0
U2 1
PU WILEY
PI HOBOKEN
PA 111 RIVER ST, HOBOKEN 07030-5774, NJ USA
SN 0148-639X
EI 1097-4598
J9 MUSCLE NERVE
JI Muscle Nerve
PD JUN
PY 1992
VL 15
IS 6
BP 720
EP 724
DI 10.1002/mus.880150616
PG 5
WC Clinical Neurology; Neurosciences
WE Science Citation Index Expanded (SCI-EXPANDED)
SC Neurosciences & Neurology
GA HU969
UT WOS:A1992HU96900015
PM 1324429
DA 2022-10-25
ER

PT J
AU Mitsune, A
   Yanagisawa, S
   Fukuhara, T
   Miyauchi, E
   Morita, M
   Ono, M
   Tojo, Y
   Ichinose, M
AF Mitsune, Ayumi
   Yanagisawa, Satoru
   Fukuhara, Tatsuro
   Miyauchi, Eisaku
   Morita, Mami
   Ono, Manabu
   Tojo, Yutaka
   Ichinose, Masakazu
TI Relapsed Myasthenia Gravis after Nivolumab Treatment
SO INTERNAL MEDICINE
LA English
DT Article
DE non-small cell lung cancer; anti-programmed cell death (PD)-1 monoclonal
   antibody; nivolumab; immune-related adverse events (irAEs); myasthenia
   gravis (MG); autoimmune disease
ID CELL LUNG-CANCER; PREEXISTING AUTOIMMUNE DISORDERS; ADVANCED MELANOMA;
   THERAPY; IPILIMUMAB; IMMUNOTHERAPY; CARCINOMAS; ANTI-PD-1
AB Nivolumab is a newly introduced promising therapy for treating lung cancer that restores the anti-tumor immunity by disrupting programmed cell death-l-mediated immuno-suppressive signaling. Although "newonset" autoimmune diseases are well-known immune-related adverse events, whether or not nivolumab exacerbates "pre-existing" autoimmune disease remains unclear. We herein report a patient with "pre-existing" myasthenia gravis in whom nivolumab was administered that flared up after the treatment with nivolumab. Regardless of the disease stability, nivolumab has the potential to exacerbate an autoimmune disease, and we must pay close attention to each patient's medical history before administering this agent.
C1 [Mitsune, Ayumi; Yanagisawa, Satoru; Miyauchi, Eisaku; Ono, Manabu; Tojo, Yutaka; Ichinose, Masakazu] Tohoku Univ, Dept Resp Med, Grad Sch Med, Sendai, Miyagi, Japan.
   [Fukuhara, Tatsuro; Morita, Mami] Miyagi Canc Ctr, Dept Resp Med, Natori, Miyagi, Japan.
RP Yanagisawa, S (corresponding author), Tohoku Univ, Dept Resp Med, Grad Sch Med, Sendai, Miyagi, Japan.
EM yngsw-0829@umin.org
RI Yanagisawa, Satoru/D-8292-2018
OI Yanagisawa, Satoru/0000-0003-3895-5518; Ono, Manabu/0000-0003-3831-9773;
   Miyauchi, Eisaku/0000-0002-6837-6392
CR Antonia SJ, 2016, LANCET ONCOL, V17, P883, DOI 10.1016/S1470-2045(16)30098-5
   Borghaei H, 2015, NEW ENGL J MED, V373, P1627, DOI 10.1056/NEJMoa1507643
   Brahmer J, 2015, NEW ENGL J MED, V373, P123, DOI 10.1056/NEJMoa1504627
   Daido Wakako, 2017, Gan To Kagaku Ryoho, V44, P59
   Fasano M, 2015, J THORAC ONCOL, V10, P1133, DOI 10.1097/JTO.0000000000000589
   Haratani K, 2017, JAMA ONCOL
   Johnson DB, 2017, CANCER-AM CANCER SOC, V123, P1904, DOI 10.1002/cncr.30642
   Johnson DB, 2016, JAMA ONCOL, V2, P234, DOI 10.1001/jamaoncol.2015.4368
   Khan AR, 2015, NAT COMMUN, V6, DOI 10.1038/ncomms6997
   Kimura T, 2016, CANCER SCI, V107, P1055, DOI 10.1111/cas.12961
   Matsumura N, 2016, ACTA DERM-VENEREOL, V96, P259, DOI 10.2340/00015555-2212
   McDermott DF, 2013, CANCER MED-US, V2, P662, DOI 10.1002/cam4.106
   Menzies AM, 2017, ANN ONCOL, V28, P368, DOI 10.1093/annonc/mdw443
   Naidoo J, 2015, ANN ONCOL, V26, P2375, DOI 10.1093/annonc/mdv383
   Pardoll DM, 2012, NAT REV CANCER, V12, P252, DOI 10.1038/nrc3239
   Rieber J, 2015, EUR J MED RES, V20, DOI 10.1186/s40001-015-0158-9
   Sakthivel P, 2008, J NEUROIMMUNOL, V193, P149, DOI 10.1016/j.jneuroim.2007.09.019
   Shirai T, 2016, JPN J CLIN ONCOL, V46, P86, DOI 10.1093/jjco/hyv158
   Suzanne L, 2016, NEW ENGL J MED, V366, P11
   Suzuki S, 2009, ARCH NEUROL-CHICAGO, V66, P1334, DOI 10.1001/archneurol.2009.229
   Varlotto JM, 2011, J THORAC ONCOL, V6, P1050, DOI 10.1097/JTO.0b013e318217b6f8
   Weinstock C, 2017, J CLIN ONCOL, V35, DOI 10.1200/JCO.2017.35.15_suppl.3018
NR 22
TC 22
Z9 25
U1 0
U2 2
PU JAPAN SOC INTERNAL MEDICINE
PI TOKYO
PA 34-3 3-CHOME HONGO BUNKYO-KU, TOKYO, 113, JAPAN
SN 0918-2918
EI 1349-7235
J9 INTERNAL MED
JI Intern. Med.
PY 2018
VL 57
IS 13
BP 1893
EP 1897
DI 10.2169/internalmedicine.9153-17
PG 5
WC Medicine, General & Internal
WE Science Citation Index Expanded (SCI-EXPANDED)
SC General & Internal Medicine
GA GL7BM
UT WOS:000437350000013
PM 29434145
OA Green Published, Green Submitted, gold
DA 2022-10-25
ER

PT J
AU Akpolat, N
   Tilgen, H
   Gursoy, F
   Saydam, S
   Gurel, A
AF Akpolat, N
   Tilgen, H
   Gursoy, F
   Saydam, S
   Gurel, A
TI Thoracic epidural anaesthesia and analgesia with bupivacaine for
   transsternal thymectomy for myasthenia gravis
SO EUROPEAN JOURNAL OF ANAESTHESIOLOGY
LA English
DT Article
DE anaesthetic technique, thoracic epidural, general; autoimmune disease,
   myasthenia gravis; surgery, transsternal thymectomy
ID ANESTHESIA
AB The present study describes the management of a myasthenic patient undergoing transsternal thymectomy for whom thoracic epidural anaesthesia using 15 mt of bupivacaine 0.5% combined with isoflurane 0.4% and nitrous oxide in oxygen 50% provided good intra-operative relaxation followed by an uneventful recovery and eliminated the need for other post-operative analgesics.
C1 INONU UNIV,FAC MED,DEPT ANAESTHESIOL,MALATYA,TURKEY.
RI AKPOLAT, Nusret/ABF-6986-2020
OI AKPOLAT, NUSRET/0000-0002-9138-2117
CR BARAKA A, 1984, ANESTH ANALG, V63, P1127
   BURGESS FW, 1989, ANESTH ANALG, V69, P529
   BUZELLO W, 1986, ANESTHESIOLOGY, V64, P507, DOI 10.1097/00000542-198604000-00017
   CHURCHILLDAVIDSON HC, 1955, P ROY SOC MED, V48, P621, DOI 10.1177/003591575504800811
   Collins VJ., 1993, PRINCIPLES ANESTHESI, V3
   DAU PC, 1977, NEW ENGL J MED, V297, P1134, DOI 10.1056/NEJM197711242972102
   DRACHMAN DB, 1978, NEW ENGL J MED, V298, P1116, DOI 10.1056/NEJM197805182982004
   DRACHMAN DB, 1978, NEW ENGL J MED, V298, P136, DOI 10.1056/NEJM197801192980305
   EISENKRAFT J B, 1984, Anesthesiology (Hagerstown), V61, pA307, DOI 10.1097/00000542-198409001-00307
   FERRETTI F, 1987, SCHWEIZ MED WSCHR, V117, P438
   LIU P, 1982, ANESTH ANALG, V61, P317
   OOSTERHIUS HJ, 1981, ANN NY ACAD SCI, V377, P679
   PANITCH HS, 1991, BASIC CLIN IMMUNOL, P552
   Peacock JE, 1989, ANAESTHESIA, P792
   PERLO VP, 1983, NEUROLOGY NEUROSURGI, P157
   Stoelting R, 1988, ANESTHESIA COEXISTIN
NR 16
TC 13
Z9 15
U1 0
U2 2
PU BLACKWELL SCIENCE LTD
PI OXFORD
PA P O BOX 88, OSNEY MEAD, OXFORD, OXON, ENGLAND OX2 0NE
SN 0265-0215
J9 EUR J ANAESTH
JI Eur. J. Anaesth.
PD MAR
PY 1997
VL 14
IS 2
BP 220
EP 223
DI 10.1046/j.1365-2346.1997.00113.x
PG 4
WC Anesthesiology
WE Science Citation Index Expanded (SCI-EXPANDED)
SC Anesthesiology
GA WP035
UT WOS:A1997WP03500018
PM 9088825
DA 2022-10-25
ER

PT J
AU Vernino, S
   Salomao, DR
   Habermann, TM
   O'Neill, BP
AF Vernino, S
   Salomao, DR
   Habermann, TM
   O'Neill, BP
TI Primary CNS lymphoma complicating treatment of myasthenia gravis with
   mycophenolate mofetil
SO NEUROLOGY
LA English
DT Article
ID CENTRAL-NERVOUS-SYSTEM; THERAPY
AB Mycophenolate mofetil ( MM), an immunosuppressant used after organ transplantation, is also used for treatment of autoimmune myasthenia gravis (MG). A patient with generalized MG was effectively managed with MM but developed CNS lymphoma after 3 years of treatment. Primary CNS lymphoma regressed on withdrawal of MM. Despite minimal short-term side effects and apparent efficacy, chronic treatment of MG with MM may be associated with increased risk of lymphoproliferative disorders.
C1 Univ Texas, SW Med Ctr, Dept Neurol, Dallas, TX 75390 USA.
   Mayo Clin, Dept Lab Med & Pathol, Rochester, MN USA.
   Mayo Clin, Dept Hematol, Rochester, MN USA.
   Mayo Clin, Dept Neurol, Rochester, MN USA.
RP Vernino, S (corresponding author), Univ Texas, SW Med Ctr, Dept Neurol, 5323 Harry Hines Blvd, Dallas, TX 75390 USA.
EM steven.vernino@utsouthwestern.edu
RI Vernino, Steven/AAD-5181-2020
OI Vernino, Steven/0000-0001-7799-8495
CR Ciancio G, 1997, CLIN TRANSPLANT, V11, P243
   FINE HA, 1993, ANN INTERN MED, V119, P1093, DOI 10.7326/0003-4819-119-11-199312010-00007
   Harjunpaa A, 2001, LEUKEMIA LYMPHOMA, V42, P731, DOI 10.3109/10428190109099335
   Herrlinger U, 2000, ANN NEUROL, V47, P682, DOI 10.1002/1531-8249(200005)47:5<682::AID-ANA24>3.3.CO;2-Q
   Jones M, 1996, BRIT J RHEUMATOL, V35, P738
   Meriggioli MN, 2003, NEUROLOGY, V61, P1438, DOI 10.1212/01.WNL.0000094122.88929.0B
   PENN I, 1993, J HEART LUNG TRANSPL, V12, P328
   Phan TG, 2000, NEURO-ONCOLOGY, V2, P229, DOI 10.1093/neuonc/2.4.229
   Snanoudj R, 2003, TRANSPLANTATION, V76, P930, DOI 10.1097/01.TP.0000079253.06061.52
NR 9
TC 50
Z9 50
U1 0
U2 2
PU LIPPINCOTT WILLIAMS & WILKINS
PI PHILADELPHIA
PA 530 WALNUT ST, PHILADELPHIA, PA 19106-3621 USA
SN 0028-3878
J9 NEUROLOGY
JI Neurology
PD AUG 23
PY 2005
VL 65
IS 4
BP 639
EP 641
DI 10.1212/01.wnl.0000173031.56429.04
PG 3
WC Clinical Neurology
WE Science Citation Index Expanded (SCI-EXPANDED)
SC Neurosciences & Neurology
GA 957LP
UT WOS:000231371600034
PM 16116136
DA 2022-10-25
ER

PT J
AU Larner, AJ
AF Larner, AJ
TI The place of the ice pack test in the diagnosis of myasthenia gravis
SO INTERNATIONAL JOURNAL OF CLINICAL PRACTICE
LA English
DT Article
DE diagnosis; ice pack test; myasthenia gravis
ID LOCAL HEAT
AB In the evaluation of ptosis, the ice pack test is a simple, quick, bedside method to ascertain whether it is of myasthenic origin, which requires no specialised medication or equipment and is free of reported adverse effects. Pooling of published studies suggests very high sensitivity, specificity and likelihood ratios, but standardisation and operationalisation of the test are important. False-negative tests may occasionally occur.
C1 Walton Ctr Neurol & Neurosurg, Liverpool L9 87LJ, Merseyside, England.
RP Larner, AJ (corresponding author), Walton Ctr Neurol & Neurosurg, Liverpool L9 87LJ, Merseyside, England.
EM larner-a@wcnn-tr.nwest.nhs.uk
CR Barton JJS, 1998, J NEUROL SCI, V155, P104, DOI 10.1016/S0022-510X(97)00265-7
   Czaplinski A, 2003, J NEUROL, V250, P883, DOI 10.1007/s00415-003-1121-1
   Ellis FD, 2000, J AAPOS, V4, P271, DOI 10.1067/mpa.2000.106204
   ERTAS M, 1994, ACTA NEUROL SCAND, V89, P227
   Golnik KC, 1999, OPHTHALMOLOGY, V106, P1282, DOI 10.1016/S0161-6420(99)00709-5
   Hoch W, 2001, NAT MED, V7, P365, DOI 10.1038/85520
   Ing EB, 2000, CAN J OPHTHALMOL, V35, P141, DOI 10.1016/S0008-4182(00)80007-1
   Jacobson DM, 2000, OPHTHALMOLOGY, V107, P622, DOI 10.1016/S0161-6420(99)00157-8
   Kubis KC, 2000, OPHTHALMOLOGY, V107, P1995, DOI 10.1016/S0161-6420(00)00458-9
   Larner AJ, 2000, POSTGRAD MED J, V76, P162, DOI 10.1136/pmj.76.893.162
   Lee AG, 2001, OPHTHALMOLOGY, V108, P1363, DOI 10.1016/S0161-6420(01)00612-1
   Lertchavanakul Arunee, 2001, Journal of the Medical Association of Thailand, V84, pS131
   MCGEE S, 2001, EVIDENCE BASED PHYS, P3
   Movaghar M, 2000, OPHTHALMOLOGY, V107, P2209, DOI 10.1016/S0161-6420(00)00465-6
   ODEL JG, 1991, J CLIN NEURO-OPHTHAL, V11, P288
   SAAVEDRA J, 1979, NEUROLOGY, V29, P1075, DOI 10.1212/WNL.29.7.1075
   SETHI KD, 1987, NEUROLOGY, V37, P1383, DOI 10.1212/WNL.37.8.1383
   Simpson JA, 1960, SCOT MED J, V5, P419, DOI [DOI 10.1177/003693306000501001, 10.1177/003693306000501001]
   TABASI A, 2002, EUR J NEUROL S2, V9, P83
NR 19
TC 12
Z9 13
U1 0
U2 4
PU WILEY
PI HOBOKEN
PA 111 RIVER ST, HOBOKEN 07030-5774, NJ USA
SN 1368-5031
EI 1742-1241
J9 INT J CLIN PRACT
JI Int. J. Clin. Pract.
PD SEP
PY 2004
VL 58
IS 9
BP 887
EP 888
DI 10.1111/j.1742-1241.2004.00053.x
PG 2
WC Medicine, General & Internal; Pharmacology & Pharmacy
WE Science Citation Index Expanded (SCI-EXPANDED)
SC General & Internal Medicine; Pharmacology & Pharmacy
GA 866VX
UT WOS:000224802600012
PM 15529523
DA 2022-10-25
ER

PT J
AU Zebardast, N
   Patwa, HS
   Novella, SP
   Goldstein, JM
AF Zebardast, Nazlee
   Patwa, Huned S.
   Novella, Steven P.
   Goldstein, Jonathan M.
TI RITUXIMAB IN THE MANAGEMENT OF REFRACTORY MYASTHENIA GRAVIS
SO MUSCLE & NERVE
LA English
DT Article
DE immunosuppression; myasthenia gravis; refractory; rituximab; treatment
ID MUSK; TRIAL
AB Myasthenia gravis (MG) is an immune-mediated disorder with a variable response to treatment. In this study, patients with refractory MG who were treated with rituximab were identified. A review of patients referred to the Yale Neuromuscular Clinic was performed. Patients with refractory MG who were treated with rituximab were reviewed for response to treatment. Patients who had muscle-specific kinase (MuSK(+)) or acetylcholine receptor (AChR(+)) antibodies were included. Six patients were identified who met the criteria described. All patients tolerated rituximab without side effects and had a reduced need for immunosuppressants and/or improvement in clinical function. Patients with refractory MG appeared to respond to rituximab in this small, retrospective study. This result suggests that a larger, prospective trial is indicated. Muscle Nerve 41:375-378, 2010
C1 [Zebardast, Nazlee; Patwa, Huned S.; Novella, Steven P.; Goldstein, Jonathan M.] Yale Univ, Sch Med, Dept Neurol, New Haven, CT 06510 USA.
RP Goldstein, JM (corresponding author), Yale Univ, Sch Med, Dept Neurol, 40 Temple St,Suite 6C, New Haven, CT 06510 USA.
EM jonathan.goldstein@yale.edu
CR Aksamit AJ, 2006, NEUROLOGIST, V12, P293, DOI 10.1097/01.nrl.0000250948.04681.96
   BACK WS, 2007, J NEUROL NEUROSUR PS, V78, P77
   Boye J, 2003, ANN ONCOL, V14, P520, DOI 10.1093/annonc/mdg175
   Dalakas MC, 2009, ANN NEUROL, V65, P286, DOI 10.1002/ana.21577
   Dalakas MC, 2008, NEUROLOGY, V70, P2252, DOI 10.1212/01.wnl.0000313840.27060.bf
   *FDA PUBL HLTH ADV, LIF THREAT BRIAN INF
   Gajra A, 2004, AM J HEMATOL, V77, P196, DOI 10.1002/ajh.20169
   Hain B, 2006, MUSCLE NERVE, V33, P575, DOI 10.1002/mus.20479
   ILLA I, 2008, J NEUROIMMUNOL, P201
   Illa I, 2008, NEUROLOGY, V70, pA301
   Lebrun C, 2009, EUR J NEUROL, V16, P246, DOI 10.1111/j.1468-1331.2008.02399.x
   McDonald V, 2009, BRIT J HAEMATOL, V146, P233, DOI 10.1111/j.1365-2141.2009.07718.x
   Sathasivam S, 2008, NAT CLIN PRACT NEURO, V4, P317, DOI 10.1038/ncpneuro0810
   Shiratori Souichi, 2008, Rinsho Ketsueki, V49, P1536
   Tandan R, 2008, NEUROLOGY, V70, pA301
   Thakre M, 2007, J NEUROL, V254, P968, DOI 10.1007/s00415-006-0442-2
NR 16
TC 61
Z9 67
U1 0
U2 3
PU WILEY
PI HOBOKEN
PA 111 RIVER ST, HOBOKEN 07030-5774, NJ USA
SN 0148-639X
EI 1097-4598
J9 MUSCLE NERVE
JI Muscle Nerve
PD MAR
PY 2010
VL 41
IS 3
BP 375
EP 378
DI 10.1002/mus.21521
PG 4
WC Clinical Neurology; Neurosciences
WE Science Citation Index Expanded (SCI-EXPANDED)
SC Neurosciences & Neurology
GA 563NQ
UT WOS:000275139700013
PM 19852027
DA 2022-10-25
ER

PT J
AU Karachunski, PI
   Ostlie, NS
   Okita, DK
   Garman, R
   Conti-Fine, BM
AF Karachunski, PI
   Ostlie, NS
   Okita, DK
   Garman, R
   Conti-Fine, BM
TI Subcutaneous administration of T-epitope sequences of the acetylcholine
   receptor prevents experimental myasthenia gravis
SO JOURNAL OF NEUROIMMUNOLOGY
LA English
DT Article
DE acetylcholine receptor; experimental myasthenia gravis; Th2 cells;
   subcutaneous tolerance; autoimmunity
ID EXPERIMENTAL AUTOIMMUNE ENCEPHALOMYELITIS; ORAL TOLERANCE; IFN-GAMMA;
   CELL PROLIFERATION; ANTIGEN; MECHANISMS; INDUCTION; MUTATION; IL-10;
   MICE
AB Immunization with acetylcholine receptor (AChR) causes experimental myasthenia gravis (EMG). The s.c. administration to C57BI/6 mice of synthetic AChR CD4(+) epitopes, before and during AChR immunization, reduced the epitope-specific CD4(+) responses and the anti-AChR Ab synthesis, and prevented EMG. The s.c. administration of solubilized AChR had effects similar to those of peptide treatment. Sham-tolerized mice had only Thl anti-AChR cells, whereas peptide-treated mice had also Th2, cells, and Th2-induced anti-peptide Ab. Established EMG was not affected by s.c. peptide treatment, whereas it worsened after s.c. administration of solubilized AChR. (C) 1999 Elsevier Science B.V. All rights reserved.
C1 Univ Minnesota, Dept Biochem, Coll Biol Sci, St Paul, MN 55108 USA.
   Univ Minnesota, Sch Med, Dept Pharmacol, Minneapolis, MN 55455 USA.
   ImmuLog Pharmaceut, Waltham, MA 02154 USA.
RP Conti-Fine, BM (corresponding author), Univ Minnesota, Dept Biochem, Coll Biol Sci, 1479 Gortner Ave, St Paul, MN 55108 USA.
EM conti@biosci.cbs.umn.edu
RI Karachunski, Peter/AAU-8861-2021
FU NATIONAL INSTITUTE OF NEUROLOGICAL DISORDERS AND STROKE [R01NS023919]
   Funding Source: NIH RePORTER; NINDS NIH HHS [NS 23919] Funding Source:
   Medline
CR Abbas AK, 1996, NATURE, V383, P787, DOI 10.1038/383787a0
   AlSabbagh A, 1996, CELL IMMUNOL, V171, P111, DOI 10.1006/cimm.1996.0180
   BELLOBONO IR, 1993, RAD CURING POLYM SCI, V4, P151
   BELLONE M, 1991, J IMMUNOL, V147, P1484
   BELLONE M, 1995, SCAND J IMMUNOL, V41, P135, DOI 10.1111/j.1365-3083.1995.tb03545.x
   BELLONE M, 1991, EUR J IMMUNOL, V21, P2010
   BRINER TJ, 1993, P NATL ACAD SCI USA, V90, P7608, DOI 10.1073/pnas.90.16.7608
   BURSTEIN HJ, 1992, J IMMUNOL, V148, P3687
   Chen YH, 1996, P NATL ACAD SCI USA, V93, P388, DOI 10.1073/pnas.93.1.388
   CHEN YH, 1995, NATURE, V376, P177, DOI 10.1038/376177a0
   Constant SL, 1997, ANNU REV IMMUNOL, V15, P297, DOI 10.1146/annurev.immunol.15.1.297
   ContiFine BM, 1996, ANNU REV BIOPH BIOM, V25, P197
   CONTIFINE BM, 1997, MYASTHENIA GRAVIS IM, P230
   DEWIT D, 1992, J EXP MED, V175, P9, DOI 10.1084/jem.175.1.9
   DING L, 1992, J IMMUNOL, V148, P3133
   ENK AH, 1993, J IMMUNOL, V151, P2390
   Genain CP, 1996, SCIENCE, V274, P2054, DOI 10.1126/science.274.5295.2054
   GREGERSON DS, 1993, J IMMUNOL, V151, P5751
   GROUX H, 1996, J EXP MED, V184, P1
   Hohlfeld R, 1997, BRAIN, V120, P865, DOI 10.1093/brain/120.5.865
   HUSBY S, 1994, J IMMUNOL, V152, P4663
   INFANTE AJ, 1991, J IMMUNOL, V146, P2977
   Karachunski PI, 1997, J CLIN INVEST, V100, P3027, DOI 10.1172/JCI119857
   KARACHUNSKI PI, 1995, SCAND J IMMUNOL, V42, P215, DOI 10.1111/j.1365-3083.1995.tb03648.x
   Liblau R, 1997, IMMUNOL TODAY, V18, P599, DOI 10.1016/S0167-5699(97)01171-7
   LIU LM, 1993, J EXP MED, V177, P1299, DOI 10.1084/jem.177.5.1299
   Ma CG, 1996, CLIN EXP IMMUNOL, V104, P509, DOI 10.1046/j.1365-2249.1996.50755.x
   MACATONIA SE, 1993, J IMMUNOL, V150, P3755
   MATZINGER P, 1994, ANNU REV IMMUNOL, V12, P991, DOI 10.1146/annurev.immunol.12.1.991
   METZLER B, 1993, INT IMMUNOL, V5, P1159, DOI 10.1093/intimm/5.9.1159
   MILLER SD, 1994, IMMUNOL TODAY, V15, P356, DOI 10.1016/0167-5699(94)90173-2
   Neutra MR, 1996, ANNU REV IMMUNOL, V14, P275, DOI 10.1146/annurev.immunol.14.1.275
   Norman PS, 1996, AM J RESP CRIT CARE, V154, P1623, DOI 10.1164/ajrccm.154.6.8970345
   NOSSAL GJV, 1995, ANNU REV IMMUNOL, V13, P1
   O'Garra A, 1998, IMMUNITY, V8, P275, DOI 10.1016/S1074-7613(00)80533-6
   Tian J, 1997, J EXP MED, V186, P2039, DOI 10.1084/jem.186.12.2039
   Tian JD, 1996, J EXP MED, V183, P1561, DOI 10.1084/jem.183.4.1561
   Wang ZY, 1998, NEUROLOGY, V50, P1045, DOI 10.1212/WNL.50.4.1045
   Wang ZY, 1997, NEUROLOGY, V48, P1643, DOI 10.1212/WNL.48.6.1643
   WEINER HL, 1994, ANNU REV IMMUNOL, V12, P809, DOI 10.1146/annurev.iy.12.040194.004113
   Wu B, 1997, J IMMUNOL, V159, P3016
NR 41
TC 30
Z9 31
U1 0
U2 1
PU ELSEVIER SCIENCE BV
PI AMSTERDAM
PA PO BOX 211, 1000 AE AMSTERDAM, NETHERLANDS
SN 0165-5728
EI 1872-8421
J9 J NEUROIMMUNOL
JI J. Neuroimmunol.
PD JAN 1
PY 1999
VL 93
IS 1-2
BP 108
EP 121
DI 10.1016/S0165-5728(98)00208-2
PG 14
WC Immunology; Neurosciences
WE Science Citation Index Expanded (SCI-EXPANDED)
SC Immunology; Neurosciences & Neurology
GA 160TM
UT WOS:000078247200012
PM 10378874
DA 2022-10-25
ER

PT J
AU TINDALL, RSA
   ROLLINS, JA
   PHILLIPS, JT
   GREENLEE, RG
   BELENDIUK, G
AF TINDALL, RSA
   ROLLINS, JA
   PHILLIPS, JT
   GREENLEE, RG
   BELENDIUK, G
TI A DOUBLE-BLIND RANDOMIZED PLACEBO-CONTROLLED TRIAL TO ASSESS THE SAFETY
   AND EFFICACY OF CYCLOSPORINE-A IN THE TREATMENT OF MYASTHENIA-GRAVIS
SO ANNALS OF THE NEW YORK ACADEMY OF SCIENCES
LA English
DT Article
RP TINDALL, RSA (corresponding author), UNIV TEXAS, HLTH SCI CTR, SW MED SCH, HLTH SCI CTR, DEPT NEUROL, DALLAS, TX 75235 USA.
CR BESINGER UA, 1981, ANN NY ACAD SCI, V377, P812, DOI 10.1111/j.1749-6632.1981.tb33781.x
   TINDALL RSA, 1981, J IMMUNOL METHODS, V45, P1, DOI 10.1016/0022-1759(81)90089-2
   VINCENT A, 1980, PHYSIOL REV, V60, P756, DOI 10.1152/physrev.1980.60.3.756
   WAGNER H, 1983, TRANSPLANT P, V15, P523
NR 4
TC 1
Z9 1
U1 0
U2 0
PU WILEY
PI HOBOKEN
PA 111 RIVER ST, HOBOKEN 07030-5774, NJ USA
SN 0077-8923
J9 ANN NY ACAD SCI
JI Ann.NY Acad.Sci.
PD AUG 29
PY 1987
VL 505
BP 854
EP 856
DI 10.1111/j.1749-6632.1987.tb51391.x
PG 3
WC Multidisciplinary Sciences
WE Science Citation Index Expanded (SCI-EXPANDED)
SC Science & Technology - Other Topics
GA R6891
UT WOS:A1987R689100114
DA 2022-10-25
ER

PT J
AU Jovandaric, MZ
   Despotovic, DJ
   Jesic, MM
   Jesic, MD
AF Jovandaric, Miljana Z.
   Despotovic, Dina J.
   Jesic, Milos M.
   Jesic, Maja D.
TI Neonatal Outcome in Pregnancies with Autoimmune Myasthenia Gravis
SO FETAL AND PEDIATRIC PATHOLOGY
LA English
DT Article
DE pregnancy; autoimmune myasthenia gravis; newborn
ID RECEPTOR INACTIVATION SYNDROME; ACETYLCHOLINE-RECEPTOR; PRACTICE
   GUIDELINES; ANTIBODIES; MANAGEMENT; DIAGNOSIS; UPDATE
AB Introduction: Acquired autoimmune myasthenia gravis (MG) is an autoimmune process in which antibodies (AB) directed against the acetylcholine nicotinic receptor (AChR) cause weakness and fatigue of striated muscles. Objectives: The objective of this study was to determine the range of clinical manifestations in newborns with transient neonatal myasthenia (TNM). Methods: 62 newborns with mothers who had autoimmune MG were followed by: anthropometric parameters, gestational age, gender, type of delivery completion, Apgar score (AS) in the first and fifth minute, and the emergence of TNM symptoms. Results: For fourteen consecutive years, from a total of 98,000 infants, 62 (0.06%) were born to mothers with autoimmune MG. Four of them (6.4%) had symptoms of TNM. Conclusion: Newborns of mothers with MG manifest clinical features of TNM relative to stage of mother's illness. These newborns need monitoring until the seventh day of life.
C1 [Jovandaric, Miljana Z.; Despotovic, Dina J.] Clin Ctr Serbia, Dept Neonatol, Clin Gynecol & Obstet, Visegradska 26, Belgrade 11000, Serbia.
   [Jesic, Milos M.] Univ Belgrade, Univ Childrens Hosp, Dept Neonatol, Sch Med, Belgrade, Serbia.
   [Jesic, Maja D.] Univ Belgrade, Univ Childrens Hosp, Sch Med, Dept Endocrinol, Belgrade, Serbia.
RP Jovandaric, MZ (corresponding author), Clin Ctr Serbia, Dept Neonatol, Clin Gynecol & Obstet, Visegradska 26, Belgrade 11000, Serbia.
EM rrebecca080@gmail.com
RI Miljana, Jovandaric Z/AAU-2151-2020
OI Miljana, Jovandaric Z/0000-0003-0294-6353
CR Cheng I., 2007, Acta Paediatrica Taiwanica, V48, P141
   D'Amico A, 2012, NEUROMUSCULAR DISORD, V22, P546, DOI 10.1016/j.nmd.2012.01.002
   Engel AG, 2015, LANCET NEUROL, V14, P420, DOI 10.1016/S1474-4422(14)70201-7
   Eymard B, 2009, REV NEUROL-FRANCE, V165, P137, DOI 10.1016/j.neurol.2008.11.020
   Ferrero S, 2005, EUR J OBSTET GYN R B, V121, P129, DOI 10.1016/j.ejogrb.2005.01.002
   Gajda A, 2013, IDEGGYOGY SZEMLE, V66, P200
   Gilbert Molly E, 2007, Int Ophthalmol Clin, V47, P93, DOI 10.1097/IIO.0b013e31815726f5
   Gilchrist JM, 2002, SEMIN RESP CRIT CARE, V23, P191, DOI 10.1055/s-2002-33027
   Hoff JM, 2007, EUR J NEUROL, V14, P38, DOI 10.1111/j.1468-1331.2006.01538.x
   Jacob S, 2012, ARCH NEUROL-CHICAGO, V69, P994, DOI 10.1001/archneurol.2012.437
   Jayawant S, 2013, HAND CLINIC, V113, P1465, DOI 10.1016/B978-0-444-59565-2.00015-0
   Luckman SP, 2006, MUSCLE NERVE, V33, P93, DOI 10.1002/mus.20443
   Maddison P, 2014, J NEUROL NEUROSUR PS, V85, P477, DOI 10.1136/jnnp-2013-305777
   Niks EH, 2008, NEUROLOGY, V70, P1215, DOI 10.1212/01.wnl.0000307751.20968.f1
   Norwood F, 2014, J NEUROL NEUROSUR PS, V85, P538, DOI 10.1136/jnnp-2013-305572
   Oger J, 2015, CLIN CHIM ACTA, V449, P43, DOI 10.1016/j.cca.2015.07.030
   Ortiz S, 2008, OPHTHALMOLOGY, V115, P1245, DOI 10.1016/j.ophtha.2007.10.022
   Oskoui M, 2008, NEUROLOGY, V71, P2010, DOI 10.1212/01.wnl.0000336929.38733.7a
   Owe JF, 2008, J NEUROL, V255, P1777, DOI 10.1007/s00415-008-0049-x
   Qi Qing-Wei, 2012, Zhonghua Fu Chan Ke Za Zhi, V47, P241
   Ramirez C, 2006, REV NEUROL-FRANCE, V162, P330, DOI 10.1016/S0035-3787(06)75019-6
   Reimann J, 2009, NEUROLOGY, V73, P1806, DOI 10.1212/WNL.0b013e3181c34a65
   Roth Cheryl K, 2015, Nurs Womens Health, V19, P248, DOI 10.1111/1751-486X.12206
   Saint-Faust M, 2010, AM J PERINAT, V27, P107, DOI 10.1055/s-0029-1224873
   Tamburrini A, 2015, J ORAL SCI, V57, P161, DOI 10.2334/josnusd.57.161
NR 25
TC 6
Z9 8
U1 0
U2 4
PU TAYLOR & FRANCIS INC
PI PHILADELPHIA
PA 530 WALNUT STREET, STE 850, PHILADELPHIA, PA 19106 USA
SN 1551-3815
EI 1551-3823
J9 FETAL PEDIATR PATHOL
JI Fetal Pediatr. Pathol.
PY 2016
VL 35
IS 3
BP 167
EP 172
DI 10.3109/15513815.2016.1164773
PG 6
WC Pathology; Pediatrics
WE Science Citation Index Expanded (SCI-EXPANDED)
SC Pathology; Pediatrics
GA DO4NH
UT WOS:000377759300004
PM 27100475
DA 2022-10-25
ER

PT J
AU MENDELL, JR
   WHITAKER, JN
   ENGEL, WK
AF MENDELL, JR
   WHITAKER, JN
   ENGEL, WK
TI SKELETAL-MUSCLE BINDING-SITE OF ANTISTRIATED MUSCLE ANTIBODY IN
   MYASTHENIA-GRAVIS - AN ELECTRON-MICROSCOPIC IMMUNOHISTOCHEMICAL STUDY
   USING PEROXIDASE CONJUGATED ANTIBODY FRAGMENTS
SO JOURNAL OF IMMUNOLOGY
LA English
DT Article
C1 NIND,MED NEUROL BRANCH,BETHESDA,MD 20014.
CR AALUND O, 1965, ARCH BIOCHEM BIOPHYS, V109, P142, DOI 10.1016/0003-9861(65)90299-7
   ARONSON JF, 1965, J CELL BIOL, V26, P293, DOI 10.1083/jcb.26.1.293
   AVRAMEAS S, 1971, IMMUNOCHEMISTRY, V8, P1175, DOI 10.1016/0019-2791(71)90395-8
   AVRAMEAS S, 1969, IMMUNOCHEMISTRY, V6, P43, DOI 10.1016/0019-2791(69)90177-3
   BENSON MD, 1970, ANN INTERN MED, V73, P943, DOI 10.7326/0003-4819-73-6-943
   BEUTNER EH, 1962, JAMA-J AM MED ASSOC, V182, P156
   BEUTNER EH, 1966, ANN NY ACAD SCI, V135, P629
   BROOKE MICHAEL H., 1966, ARCH PHYS MED REHABIL, V47, P99
   CEBRA JJ, 1965, J IMMUNOL, V95, P230
   GOLDFISCHER S, 1967, J CELL BIOL, V34, P398, DOI 10.1083/jcb.34.1.398
   GOTTLEIB AJ, 1966, ANN NY ACAD SCI, V135, P638, DOI 10.1111/j.1749-6632.1966.tb45510.x
   GRAHAM RC, 1966, J HISTOCHEM CYTOCHEM, V14, P291, DOI 10.1177/14.4.291
   HALE WL, 1965, FED PROC, V24, P693
   HELMKAMP RW, 1960, CANCER RES, V20, P1495
   KARK RAP, 1971, J BIOL CHEM, V246, P4560
   KENDREW JC, 1954, NATURE, V174, P946, DOI 10.1038/174946a0
   KRAEHENBUHL JP, 1971, J CELL BIOL, V50, P432, DOI 10.1083/jcb.50.2.432
   MCFARLIN DE, 1971, J IMMUNOL, V106, P292
   MCFARLIN DE, 1966, ANN NY ACAD SCI, V135, P656, DOI 10.1111/j.1749-6632.1966.tb45512.x
   MCFARLIN DE, 1968, J IMMUNOL, V101, P104
   NAKANE PK, 1966, J HISTOCHEM CYTOCHEM, V14, P929, DOI 10.1177/14.12.929
   NAMBA T, 1967, J LAB CLIN MED, V70, P258
   NASTUK WL, 1966, ARCH NEUROL-CHICAGO, V15, P1
   NISONOFF A, 1960, ARCH BIOCHEM BIOPHYS, V89, P230, DOI 10.1016/0003-9861(60)90049-7
   OSSERMAN KE, 1965, ANN NY ACAD SCI, V124, P730, DOI 10.1111/j.1749-6632.1965.tb18998.x
   REJNEK J, 1969, J IMMUNOL, V102, P638
   SCHEIDEGGER JJ, 1955, INT ARCH ALLER A IMM, V7, P103, DOI 10.1159/000228215
   STRAUSS AJL, 1966, LANCET, V1, P772
   STRAUSS AJL, 1965, ANN NY ACAD SCI, V124, P744, DOI 10.1111/j.1749-6632.1965.tb18999.x
   STRAUSS AJL, 1960, P SOC EXP BIOL MED, V105, P184
   STRAUSS AJL, 1967, J IMMUNOL, V99, P945
   STRAUSS ARTHUR, 1961, FED PROC, V20, P38
   VANDERGELD H, 1964, P SOC EXP BIOL MED, V115, P782
   VETTERS JM, 1965, IMMUNOLOGY, V9, P93
   VICK NA, 1970, STAIN TECHNOL, V45, P42
   WHITAKER JN, 1968, J CLIN INVEST, V47, P1496, DOI 10.1172/JCI105843
NR 36
TC 47
Z9 47
U1 0
U2 0
PU AMER ASSOC IMMUNOLOGISTS
PI BETHESDA
PA 9650 ROCKVILLE PIKE, BETHESDA, MD 20814
SN 0022-1767
J9 J IMMUNOL
JI J. Immunol.
PY 1973
VL 111
IS 3
BP 847
EP 856
PG 10
WC Immunology
WE Science Citation Index Expanded (SCI-EXPANDED)
SC Immunology
GA Q5914
UT WOS:A1973Q591400025
PM 4582263
DA 2022-10-25
ER

PT J
AU DONALDSON, JO
AF DONALDSON, JO
TI NEUROLOGIC EMERGENCIES IN PREGNANCY
SO OBSTETRICS AND GYNECOLOGY CLINICS OF NORTH AMERICA
LA English
DT Article
ID MAGNESIUM-SULFATE; STATUS EPILEPTICUS; WERNICKES ENCEPHALOPATHY;
   MALIGNANT HYPERTHERMIA; ECLAMPTIC SEIZURES; MYASTHENIA-GRAVIS; CHOREA
   GRAVIDARUM; PHENYTOIN; MANAGEMENT; HEMORRHAGE
C1 UNIV CONNECTICUT,SCH MED,DEPT NEUROL,FARMINGTON,CT 06032.
CR ALPER MH, 1976, NEW ENGL J MED, V295, P1432, DOI 10.1056/NEJM197612162952510
   BUCKLEY PA, 1989, ANAESTH INTENSIVE CA, V18, P248
   CATANZARITE VA, 1984, OBSTET GYNECOL, V64, P819
   COYAJI KJ, 1990, ACTA OBSTET GYN SCAN, V69, P115, DOI 10.3109/00016349009006154
   CRANFORD RE, 1979, NEUROLOGY, V29, P1474, DOI 10.1212/WNL.29.11.1474
   DELGADOESCUETA AV, 1982, NEW ENGL J MED, V306, P1337, DOI 10.1056/NEJM198206033062205
   DONALDSON JO, 1982, OBSTET GYNECOL, V59, P381
   DONALDSON JO, 1986, CLIN NEUROPHARMACOL, V9, P37, DOI 10.1097/00002826-198602000-00003
   DONALDSON JO, 1988, SEMIN NEUROL, V8, P230, DOI 10.1055/s-2008-1041383
   DONALDSON JO, 1989, NEUROLOGY PREGNANCY
   Fennell D F, 1987, Obstet Gynecol Surv, V42, P414
   FISHER RS, 1988, CLIN NEUROPHARMACOL, V11, P537, DOI 10.1097/00002826-198812000-00007
   FRASER D, 1988, BRIT J OBSTET GYNAEC, V95, P621, DOI 10.1111/j.1471-0528.1988.tb09496.x
   GAMBLING DR, 1988, CAN J ANAESTH, V35, P644, DOI 10.1007/BF03020356
   Guttmann L, 1965, Paraplegia, V3, P144
   HENDERSON CE, 1988, AM J PERINAT, V5, P142, DOI 10.1055/s-2007-999673
   ICHIKAWA K, 1980, ARCH NEUROL-CHICAGO, V37, P429, DOI 10.1001/archneur.1980.00500560059007
   Kanaan C, 1989, Obstet Gynecol Surv, V44, P244, DOI 10.1097/00006254-198904000-00003
   KAPLAN PW, 1988, ARCH NEUROL-CHICAGO, V45, P1361, DOI 10.1001/archneur.1988.00520360079017
   KAPLAN PW, 1990, ARCH NEUROL-CHICAGO, V47, P1031, DOI 10.1001/archneur.1990.00530090111021
   KAPLAN RF, 1985, AM J OBSTET GYNECOL, V152, P608, DOI 10.1016/0002-9378(85)90653-2
   KATZ VL, 1990, AM J OBSTET GYNECOL, V162, P471, DOI 10.1016/0002-9378(90)90412-Z
   KOONTZ WL, 1989, AM J OBSTET GYNECOL, V160, P508, DOI 10.1016/0002-9378(89)90482-1
   LAMON JM, 1979, MEDICINE, V58, P252, DOI 10.1097/00005792-197905000-00005
   LEPPIK IE, 1988, SEMIN NEUROL, V8, P249
   LEWIS LK, 1988, NEURORADIOLOGY, V30, P59, DOI 10.1007/BF00341945
   MINIELLY R, 1979, OBSTET GYNECOL, V53, P64
   MUMFORD CJ, 1989, POSTGRAD MED J, V65, P371, DOI 10.1136/pgmj.65.764.371
   NAGULESPARAN M, 1978, BRIT J OBSTET GYNAEC, V85, P153, DOI 10.1111/j.1471-0528.1978.tb10471.x
   NAJAFI H, 1971, ARCH SURG-CHICAGO, V103, P610
   ODONOVAN PA, 1986, BRIT J OBSTET GYNAEC, V93, P389
   PARRY GJ, 1988, SEMIN NEUROL, V8, P197, DOI 10.1055/s-2008-1041378
   RAMANATHAN J, 1988, J REPROD MED, V33, P432
   RAMSAY RE, 1978, NEUROLOGY, V28, P85, DOI 10.1212/WNL.28.1.85
   RAROQUE HG, 1990, NEUROLOGY, V40, P167, DOI 10.1212/WNL.40.1.167
   REULER JB, 1985, NEW ENGL J MED, V312, P1035, DOI 10.1056/NEJM198504183121606
   RICHARDS AM, 1987, S AFR MED J, V71, P487
   RICHARDS AM, 1986, BRIT J OBSTET GYNAEC, V93, P554, DOI 10.1111/j.1471-0528.1986.tb07953.x
   ROLBIN SH, 1978, ANESTH ANALG, V57, P441
   RYAN G, 1989, AM J OBSTET GYNECOL, V161, P1297, DOI 10.1016/0002-9378(89)90687-X
   SALERNI A, 1988, NEUROSURGERY, V22, P408, DOI 10.1227/00006123-198802000-00023
   SIBAI BM, 1990, AM J OBSTET GYNECOL, V162, P1141, DOI 10.1016/0002-9378(90)90002-O
   SLATER RM, 1987, LANCET, V1, P1417
   SOROSKY JI, 1989, AM J PERINAT, V6, P46, DOI 10.1055/s-2007-999543
   SRINIVASAN K, 1988, SEMIN NEUROL, V8, P222, DOI 10.1055/s-2008-1041381
   STURM JT, 1987, AM J EMERG MED, V5, P291, DOI 10.1016/0735-6757(87)90353-6
   TROMMER BL, 1988, STROKE, V19, P326, DOI 10.1161/01.STR.19.3.326
   VANDENPLAS O, 1990, NEURORADIOLOGY, V32, P151
   WATSON WJ, 1990, OBSTET GYNECOL, V76, P451
   WHITBURN RH, 1990, BRIT J ANAESTH, V64, P642, DOI 10.1093/bja/64.5.642
   WIEBERS DO, 1988, SEMIN NEUROL, V8, P226, DOI 10.1055/s-2008-1041382
   WIEBERS DO, 1985, ARCH NEUROL-CHICAGO, V42, P1106, DOI 10.1001/archneur.1985.04060100092030
   WILLOUGHBY JS, 1984, ANAESTH INTENS CARE, V12, P351, DOI 10.1177/0310057X8401200412
   YEH SY, 1974, OBSTET GYNECOL, V43, P363
   YERBY MS, 1990, EPILEPSY RES, V5, P223, DOI 10.1016/0920-1211(90)90042-T
NR 55
TC 22
Z9 24
U1 0
U2 0
PU W B SAUNDERS CO
PI PHILADELPHIA
PA INDEPENDENCE SQUARE WEST CURTIS CENTER, STE 300, PHILADELPHIA, PA
   19106-3399
SN 0889-8545
J9 OBSTET GYN CLIN N AM
JI Obstet. Gynecol. Clin. N. Am.
PD JUN
PY 1991
VL 18
IS 2
BP 199
EP 212
PG 14
WC Obstetrics & Gynecology
WE Science Citation Index Expanded (SCI-EXPANDED)
SC Obstetrics & Gynecology
GA GP663
UT WOS:A1991GP66300004
PM 1945251
DA 2022-10-25
ER

PT J
AU Kapica-Topczewska, K
   Pogorzelski, R
   Tarasiuk, J
   Drozdowski, W
   Lewczuk, P
   Kulakowska, A
AF Kapica-Topczewska, Katarzyna
   Pogorzelski, Robert
   Tarasiuk, Joanna
   Drozdowski, Wieslaw
   Lewczuk, Piotr
   Kulakowska, Alina
TI Excessive daytime sleepiness in a patient with coexisting myotonic
   dystrophy type 1, myasthenia gravis and Graves' disease
SO NEUROLOGIA I NEUROCHIRURGIA POLSKA
LA English
DT Article
DE Myotonic dystrophy; Myasthenia gravis; Graves' disease; Hypocretin
ID THYMOMA
AB A 41-year-old female with history of Graves' disease, bilateral cataract, paroxysmal atrial fibrillation was admitted because of muscle weakness, daytime sleepiness, fatigability, drowsiness, bilateral eyelid ptosis, descending of head and lower jaw. On neurological examination the patient was presented with muscle weakness, muscle atrophy (in face and sternocleidomastoid muscles), features of myotonia and apocamnosis (orbicular muscles). Electromyography revealed myopathic changes, myotonic and pseudomyotonic discharges, positive repetitive nerve stimulation test in proximal muscles. Myotonic dystrophy (MD) diagnosis was confirmed by genetic testing and myasthenia gravis (MG) by a positive titer of cholinergic receptor autoantibodies. In the CSF concentration of hypocretin was significantly decreased. (C) 2017 Polish Neurological Society. Published by Elsevier Sp. z o.o. All rights reserved.
C1 [Kapica-Topczewska, Katarzyna; Pogorzelski, Robert; Tarasiuk, Joanna; Drozdowski, Wieslaw; Kulakowska, Alina] Med Univ Bialystok, Dept Neurol, Ul Sklodowskiej 24 A, PL-15276 Bialystok, Poland.
   [Lewczuk, Piotr] Univ Klinikum Erlangen, Dept Psychiat & Psychotherapy, Erlangen, Germany.
   [Lewczuk, Piotr] Friedrich August Univ Erlangen Nurnberg, Erlangen, Germany.
RP Kapica-Topczewska, K (corresponding author), Med Univ Bialystok, Dept Neurol, Ul Sklodowskiej 24 A, PL-15276 Bialystok, Poland.
EM katarzyna-kapica@wp.pl; rpog@mp.pl; amirtarasiuk@wp.pl;
   drozdowski@cksr.ac.bialystok.pl; Piotr.Lewczuk@uk-erlangen.de;
   alakul@umb.edu.pl
RI kapica-topczewska, katarzyna/ABD-9114-2020
OI Tarasiuk, Joanna/0000-0002-1238-8781
CR Abrams GM, 2000, MERRITTS NEUROLOGY, P849
   Avaria MD, 2007, PEDIATR NEUROL, V36, P421, DOI 10.1016/j.pediatrneurol.2007.01.014
   Ciafaloni E, 2008, NEUROLOGY, V70, P226, DOI 10.1212/01.wnl.0000296827.20167.98
   Ekmekci O, 2014, NEUROMUSCULAR DISORD, V24, P40, DOI 10.1016/j.nmd.2013.09.001
   Fermin AM, 2016, SLEEP MED CLIN, V11, P53, DOI 10.1016/j.jsmc.2015.10.005
   Feyma T, 2008, MUSCLE NERVE, V38, P916, DOI 10.1002/mus.21046
   FUKAZAWA H, 1990, CLIN ENDOCRINOL, V32, P485, DOI 10.1111/j.1365-2265.1990.tb00889.x
   HANSOTIA P, 1981, NEUROLOGY, V31, P1336, DOI 10.1212/WNL.31.10.1336
   HARLEY HG, 1993, AM J HUM GENET, V52, P1164
   JOHNS MW, 1991, SLEEP, V14, P540, DOI 10.1093/sleep/14.6.540
   KOCH MC, 1991, AM J HUM GENET, V48, P1084
   Martinez-Rodriguez JE, 2003, SLEEP, V26, P287, DOI 10.1093/sleep/26.3.287
   MATSUMOTO H, 1982, J NEUROL SCI, V57, P83, DOI 10.1016/0022-510X(82)90112-5
   MAYTAL J, 1987, NEUROPEDIATRICS, V18, P8, DOI 10.1055/s-2008-1052426
   PAGLIARA S, 1985, ARCH INTERN MED, V145, P919, DOI 10.1001/archinte.145.5.919
   SCHOEN RT, 1977, NEUROLOGY, V27, P546, DOI 10.1212/WNL.27.6.546
   Tanwani L K, 2001, Endocr Pract, V7, P275
NR 17
TC 1
Z9 1
U1 0
U2 0
PU ELSEVIER URBAN & PARTNER SP Z O O
PI WROCLAW
PA UL MIGDALOWA 4, LOK 59, WROCLAW, 02-796, POLAND
SN 0028-3843
EI 1897-4260
J9 NEUROL NEUROCHIR POL
JI Neurol. Neurochir. Pol.
PD MAR-APR
PY 2017
VL 51
IS 2
BP 190
EP 193
DI 10.1016/j.pjnns.2017.01.007
PG 4
WC Clinical Neurology
WE Science Citation Index Expanded (SCI-EXPANDED)
SC Neurosciences & Neurology
GA FM6MQ
UT WOS:000415167400014
PM 28209438
DA 2022-10-25
ER

PT J
AU Pascuzzi, RM
AF Pascuzzi, RM
TI Pearls and pitfalls in the diagnosis and management of neuromuscular
   junction disorders
SO SEMINARS IN NEUROLOGY
LA English
DT Article
DE myasthenia gravis; Lambert-Eaton syndrome; plasma exchange;
   immunotherapy of neuromuscular disease; botulism; tick paralysis
ID MYASTHENIA-GRAVIS; PLASMA-EXCHANGE; INTRAVENOUS IMMUNOGLOBULIN;
   MYCOPHENOLATE-MOFETIL; DOSE REDUCTION; THYMECTOMY; TRIAL; THERAPY;
   PREDNISONE; COMPLEMENT
AB Myasthenia gravis (MG) is a common autoimmune disorder characterized by the presence of pathogenic antibodies directed against the acetylcholine receptor. Patients present with variable degrees and distribution of fluctuating weakness, at times life-threatening. Clinical manifestations, establishment of diagnosis, the natural history of MG, and therapeutic options are herein reviewed with an emphasis on pearls and pitfalls of clinical relevance. Far less common is Lambert-Eaton syndrome (the myasthenic syndrome), another autoimmune disorder due to the presence of antibodies directed against the PQ-type voltage-gated calcium channels. Clinical features and treatment issues of these and other disorders of neuromuscular transmission are reviewed.
C1 Indiana Univ, Sch Med, Dept Neurol, Indianapolis, IN 46202 USA.
RP Pascuzzi, RM (corresponding author), Indiana Univ, Sch Med, Dept Neurol, RG-6,1050 W Wishard Blvd, Indianapolis, IN 46202 USA.
CR Berrouschot J, 1997, CRIT CARE MED, V25, P1228, DOI 10.1097/00003246-199707000-00027
   BEVER CT, 1983, ANN NEUROL, V14, P516, DOI 10.1002/ana.410140504
   Blalock A, 1939, ANN SURG, V110, P544, DOI 10.1097/00000658-193910000-00005
   Blalock A, 1944, J THORAC SURG, V13, P316
   BUCKINGHAM JM, 1976, ANN SURG, V184, P453, DOI 10.1097/00000658-197610000-00008
   Chaudhry V, 2001, NEUROLOGY, V56, P94, DOI 10.1212/WNL.56.1.94
   CHERINGTON M, 1998, MUSCLE NERVE, V10, P27
   Ciafaloni E, 2001, NEUROLOGY, V56, P97, DOI 10.1212/WNL.56.1.97
   DAU PC, 1977, NEW ENGL J MED, V297, P1134, DOI 10.1056/NEJM197711242972102
   EATON LM, 1950, JAMA-J AM MED ASSOC, V142, P963, DOI 10.1001/jama.1950.02910310007002
   Engel AG, 1999, ARCH NEUROL-CHICAGO, V56, P163, DOI 10.1001/archneur.56.2.163
   Felz MW, 2000, NEW ENGL J MED, V342, P90, DOI 10.1056/NEJM200001133420204
   FINLEY JC, 1990, SEMIN NEUROL, V10, P70, DOI 10.1055/s-2008-1041256
   Gajdos P, 1997, ANN NEUROL, V41, P789, DOI 10.1002/ana.410410615
   GAJDOS P, 1993, J NEUROL NEUROSUR PS, V56, P1157
   GrattanSmith PJ, 1997, BRAIN, V120, P1975, DOI 10.1093/brain/120.11.1975
   GROB D, 1987, ANN NY ACAD SCI, V505, P472, DOI 10.1111/j.1749-6632.1987.tb51317.x
   Gronseth GS, 2000, NEUROLOGY, V55, P7, DOI 10.1212/WNL.55.1.7
   HAWKEY CJ, 1981, J NEUROL NEUROSUR PS, V44, P469, DOI 10.1136/jnnp.44.6.469
   Hoch W, 2001, NAT MED, V7, P365, DOI 10.1038/85520
   HOHLFELD R, 1985, ANN NEUROL, V17, P238, DOI 10.1002/ana.410170304
   HOWARD FM, 1987, ANN NY ACAD SCI, V505, P526, DOI 10.1111/j.1749-6632.1987.tb51321.x
   HOWARD FM, 1976, ANN NY ACAD SCI, V274, P596, DOI 10.1111/j.1749-6632.1976.tb47718.x
   JAQUER L, 1901, NEUROL ZENTRALBLATT, V20, P594
   Jaretzki A, 2000, NEUROLOGY, V55, P16, DOI 10.1212/WNL.55.1.16
   JARETZKI A, 1988, J THORAC CARDIOV SUR, V95, P747
   Jaretzki Alfred Iii, 1997, Neurology, V48, pS52
   KELLER AJ, 1978, BRIT J HAEMATOL, V38, P531, DOI 10.1111/j.1365-2141.1978.tb01078.x
   Kennedy FS, 1937, CAN MED ASSOC J, V37, P216
   Kupersmith MJ, 1996, ARCH NEUROL-CHICAGO, V53, P802, DOI 10.1001/archneur.1996.00550080128020
   MASOAKA A, 1975, J THORAC CARDIOVASC, V70, P747
   MATELL G, 1979, ANN NY ACAD SCI, V274, P659
   McQuillen MP, 1997, ARCH NEUROL-CHICAGO, V54, P229, DOI 10.1001/archneur.1997.00550150005001
   MERTENS HG, 1969, EUR NEUROL, V2, P321, DOI 10.1159/000113809
   MIANO MA, 1991, NEUROLOGY, V41, P919, DOI 10.1212/WNL.41.6.919
   OLANOW CW, 1982, ARCH NEUROL-CHICAGO, V39, P82, DOI 10.1001/archneur.1982.00510140016004
   OOSTERHUIS HJGH, 1989, J NEUROL NEUROSUR PS, V52, P1121, DOI 10.1136/jnnp.52.10.1121
   Palace J, 1998, NEUROLOGY, V50, P1778, DOI 10.1212/WNL.50.6.1778
   Palace Jackie, 1996, Neurology, V46, pA332
   PASCUZZI RM, 1984, ANN NEUROL, V15, P291, DOI 10.1002/ana.410150316
   PASCUZZI RM, 2001, CLIN TRIALS NEUROLOG, P93
   PATTEN BM, 1981, ANN NY ACAD SCI, V377, P742
   PERLO VP, 1971, ANN NY ACAD SCI, V183, P308, DOI 10.1111/j.1749-6632.1971.tb30761.x
   PINCHING AJ, 1976, LANCET, V2, P1373
   PIRSKANEN R, 1987, ANN NY ACAD SCI, V505, P866, DOI 10.1111/j.1749-6632.1987.tb51395.x
   Qureshi AI, 1999, NEUROLOGY, V52, P629, DOI 10.1212/WNL.52.3.629
   RONAGER J, 1999, AM AC NEUR 51 ANN M, V52, P184
   Sanders DB, 2000, NEUROLOGY, V54, P603, DOI 10.1212/WNL.54.3.603
   SCHERPBIER HJ, 1987, CLIN NEUROL NEUROSUR, V89, P145, DOI 10.1016/S0303-8467(87)80046-X
   SCHUMM F, 1985, J NEUROL NEUROSUR PS, V48, P332, DOI 10.1136/jnnp.48.4.332
   SIMPSON JA, 1978, MUSCLE NERVE, V1, P45, DOI 10.1002/mus.880010107
   Thomas CE, 1997, NEUROLOGY, V48, P1253, DOI 10.1212/WNL.48.5.1253
   THORLACIUS S, 1988, ACTA NEUROL SCAND, V78, P221, DOI 10.1111/j.1600-0404.1988.tb03650.x
   TINDALL RSA, 1993, ANN NY ACAD SCI, V681, P539, DOI 10.1111/j.1749-6632.1993.tb22937.x
   Walker M B, 1935, Proc R Soc Med, V28, P759
   WALKER MB, 1937, P ROY SOC MED, V31, P722
NR 56
TC 9
Z9 10
U1 0
U2 0
PU THIEME MEDICAL PUBL INC
PI NEW YORK
PA 333 SEVENTH AVE, NEW YORK, NY 10001 USA
SN 0271-8235
EI 1098-9021
J9 SEMIN NEUROL
JI Semin. Neurol.
PD DEC
PY 2001
VL 21
IS 4
BP 425
EP 440
DI 10.1055/s-2001-19414
PG 16
WC Clinical Neurology
WE Science Citation Index Expanded (SCI-EXPANDED)
SC Neurosciences & Neurology
GA 509FM
UT WOS:000173135700010
PM 11774058
DA 2022-10-25
ER

PT J
AU Koslinski, P
   Rzepinski, L
   Koba, M
   Gackowski, M
   Maciejek, Z
AF Koslinski, Piotr
   Rzepinski, Lukasz
   Koba, Marcin
   Gackowski, Marcin
   Maciejek, Zdzislaw
TI Amino acids levels as a potential biomarker in myasthenia gravis
SO FOLIA NEUROPATHOLOGICA
LA English
DT Article
DE metabolomics; amino acid profiling; myasthenia gravis; diagnosis;
   biomarker
ID CLASSIFICATION
AB The search for new diagnostic and therapeutic approaches for myasthenia gravis (MG) is highly desirable. Therefore, the aim of the present study is to assess the profile of non-essential amino acids in the serum of MG patients. We evaluated the serum levels of non-essential amino acids in MG patients (n = 10) and control subjects (CS, n = 10) using high-performance liquid chromatography (HPLC) method and assuming a two-fold concentration difference between the groups as significant. Serum levels of aspartic acid and glutamic acid in MG patients were significantly higher than in CS. There were no significant differences in mean serum levels of glycine, proline, alanine, serine, cysteine, arginine and tyrosine between MG patients and CS. The results indicate the need for further research to assess the role of non-essential amino acids in MG. Moreover, our preliminary results suggest that the metabolism of some amino acids seems to be changed in patients with MG. Therefore, we conclude that amino acids profiling might be helpful in searching for putative biomarkers of the central nervous system diseases such as myasthenia gravis.
C1 [Koslinski, Piotr; Koba, Marcin; Gackowski, Marcin] Nicolaus Copernicus Univ, Fac Pharm, Dept Toxicol & Bromatol, Coll Med, Bydgoszcz, Poland.
   [Rzepinski, Lukasz; Maciejek, Zdzislaw] 10th Mil Res Hosp & Polyclin, Dept Neurol, Bydgoszcz, Poland.
   [Rzepinski, Lukasz; Maciejek, Zdzislaw] Sanitas Neurol Outpatient Clin, Bydgoszcz, Poland.
RP Gackowski, M (corresponding author), Nicolaus Copernicus Univ, Fac Pharm, Dept Toxicol & Bromatol, Coll Med, Bydgoszcz, Poland.
EM marcin.gackowski@cm.umk.pl
RI Kośliński, Piotr/H-6295-2014
OI Kośliński, Piotr/0000-0003-0684-117X
CR Berrih-Aknin S, 2014, J AUTOIMMUN, V52, P90, DOI 10.1016/j.jaut.2013.12.011
   Berrih-Aknin S, 2014, J AUTOIMMUN, V48-49, P143, DOI 10.1016/j.jaut.2014.01.003
   Blackmore D, 2019, METABOLOMICS, V15, DOI 10.1007/s11306-019-1571-9
   Ciafaloni Emma, 2019, Continuum (Minneap Minn), V25, P1767, DOI 10.1212/CON.0000000000000800
   Colombo MN, 2019, CELLS-BASEL, V8, DOI 10.3390/cells8090996
   Evoli A, 2003, BRAIN, V126, P2304, DOI 10.1093/brain/awg223
   Gilhus NE, 2019, NAT REV DIS PRIMERS, V5, DOI 10.1038/s41572-019-0079-y
   Gilhus NE, 2015, LANCET NEUROL, V14, P1023, DOI 10.1016/S1474-4422(15)00145-3
   Hou YQ, 2015, EXP BIOL MED, V240, P997, DOI 10.1177/1535370215587913
   Jaretzki A, 2000, NEUROLOGY, V55, P16, DOI 10.1212/WNL.55.1.16
   Kang J, 2015, J NEUROIMMUNOL, V279, P25, DOI 10.1016/j.jneuroim.2015.01.001
   Kono M, 2021, FRONT IMMUNOL, V12, P1
   Liik M, 2016, CLIN NEUROPHYSIOL, V127, P3480, DOI 10.1016/j.clinph.2016.09.012
   Madsen RK, 2011, ARTHRITIS RES THER, V13, DOI 10.1186/ar3243
   Malomouzh AI, 2011, MUSCLE NERVE, V44, P987, DOI 10.1002/mus.22250
   Nikolic A, 2014, NEUROL RES, V36, P945, DOI 10.1179/1743132814Y.0000000387
   Noga MJ, 2012, METABOLOMICS, V8, P253, DOI 10.1007/s11306-011-0306-3
   Querol L, 2013, CURR OPIN NEUROL, V26, P459, DOI 10.1097/WCO.0b013e328364c079
   Saitoh Yuhji, 2005, J Anesth, V19, P302, DOI 10.1007/s00540-005-0336-y
   Smolenska Z, 2016, BIOMARKERS, V21, P218, DOI 10.3109/1354750X.2015.1130746
   Tzartos SJ, 1998, IMMUNOL REV, V163, P89, DOI 10.1111/j.1600-065X.1998.tb01190.x
   VINCENT A, 1985, J NEUROL NEUROSUR PS, V48, P1246, DOI 10.1136/jnnp.48.12.1246
   Wilf-Yarkoni A, 2020, NEUROL-NEUROIMMUNOL, V7, pE831, DOI 10.1212/NXI.0000000000000831
   Wu G, 2013, AMINO ACIDS: BIOCHEMISTRY AND NUTRITION, P1, DOI 10.1201/b14661
   Wu GY, 2010, ADV NUTR, V1, P31, DOI 10.3945/an.110.1008
NR 25
TC 0
Z9 0
U1 2
U2 2
PU TERMEDIA PUBLISHING HOUSE LTD
PI POZNAN
PA KLEEBERGA ST 2, POZNAN, 61-615, POLAND
SN 1641-4640
EI 1509-572X
J9 FOLIA NEUROPATHOL
JI Folia Neuropathol.
PY 2022
VL 60
IS 1
BP 122
EP 127
DI 10.5114/fn.2022.114053
PG 6
WC Neurosciences; Pathology
WE Science Citation Index Expanded (SCI-EXPANDED)
SC Neurosciences & Neurology; Pathology
GA 0N4CV
UT WOS:000782788600012
PM 35359152
OA gold
DA 2022-10-25
ER

PT J
AU Sinaei, F
   Fatehi, F
   Gharan, SO
   Ehsan, S
   Kamali, K
   Nafissi, S
AF Sinaei, Farnaz
   Fatehi, Farzad
   Gharan, Shahram Oveis
   Ehsan, Soroush
   Kamali, Koorosh
   Nafissi, Shahriar
TI Disease severity and response to treatment in Iranian patients with
   myasthenia gravis
SO NEUROLOGICAL SCIENCES
LA English
DT Article
DE Myasthenia gravis; Severity; Outcome; Treatment
ID PROGNOSIS; KINASE
AB Purpose Myasthenia gravis (MG) is a potentially fatal neuromuscular disorder if left untreated. In this study, we tried to address the possible demographic, clinical, and laboratory determinants of severity and outcome in Iranian MG patients over a follow-up period of more than 5 years. Methods Demographic and diagnostic data (age, age of onset, antibody status, thymus pathology, and duration of the disease) of the patients with MG were extracted. Maximal disease severity and post-intervention status were assessed according to the recommendations of the task force of the Myasthenia Gravis Foundation of America. Results In our series of 146 patients, MG was more severe in older, anti-muscle specific tyrosine kinase (MuSK) positive, and thymomatous patients. Seropositivity to the MuSK antibody and the presence of thymoma determined the need for immunosuppressive drugs. However, the number of patients requiring more than one immunosuppressive was not significantly different among various subtypes. Conclusions The overall outcome was favorable in the majority of patients, despite differences in the disease course and severity. In contrary to the previous reports, anti-MuSK positive patients in our series did not need a more vigorous treatment regimen comparing other serologic subtypes of MG.
C1 [Sinaei, Farnaz; Fatehi, Farzad; Gharan, Shahram Oveis; Ehsan, Soroush; Nafissi, Shahriar] Univ Tehran Med Sci, Shariati Hosp, Neuromuscular Res Ctr, Dept Neurol, Tehran, Iran.
   [Gharan, Shahram Oveis] Rush Univ, Dept Neurol Sci, Med Ctr, Chicago, IL 60612 USA.
   [Kamali, Koorosh] Zanjan Univ Med Sci, Sch Publ Hlth, Dept Publ Hlth, Zanjan, Iran.
RP Nafissi, S (corresponding author), Univ Tehran Med Sci, Shariati Hosp, Neuromuscular Res Ctr, Dept Neurol, Tehran, Iran.
EM nafisi@sina.tums.ac.ir
RI Fatehi, Farzad/AAM-7430-2020; Nafissi, Shahriar/AAS-1597-2020
OI Fatehi, Farzad/0000-0002-6774-7825; 
CR Andersen JB, 2016, MUSCLE NERVE, V54, P1041, DOI 10.1002/mus.25205
   Carr AS, 2010, BMC NEUROL, V10, DOI 10.1186/1471-2377-10-46
   Cortes-Vicente E, 2020, NEUROLOGY, V94, pE1171, DOI 10.1212/WNL.0000000000008903
   de Meel RHP, 2015, J NEUROIMMUNOL, V282, P123, DOI 10.1016/j.jneuroim.2015.03.018
   Ehsan S, 2015, J NEUROL SCI, V359, P335, DOI 10.1016/j.jns.2015.11.021
   Gilhus NE, 2015, LANCET NEUROL, V14, P1023, DOI 10.1016/S1474-4422(15)00145-3
   Hiew FL, 2020, ANN INDIAN ACAD NEUR, V23, P6, DOI 10.4103/aian.AIAN_579_19
   Jaretzki A 3rd, 2000, Ann Thorac Surg, V70, P327
   Mantegazza R, 2019, CURR OPIN RHEUMATOL, V31, P623, DOI 10.1097/BOR.0000000000000647
   Mantegazza R, 2018, THER ADV NEUROL DISO, V11, P1, DOI 10.1177/1756285617749134
   Mao ZF, 2010, EUR J NEUROL, V17, P913, DOI 10.1111/j.1468-1331.2010.03017.x
   Melson AT, 2020, CURR OPIN NEUROL, V33, P55, DOI 10.1097/WCO.0000000000000775
   Muppidi Srikanth, 2017, J Clin Neuromuscul Dis, V18, P135, DOI 10.1097/CND.0000000000000156
   Pasnoor M, 2018, NEUROL CLIN, V36, P261, DOI 10.1016/j.ncl.2018.01.010
   Rivner MH, 2018, NEUROL CLIN, V36, P293, DOI 10.1016/j.ncl.2018.01.004
   Sakai Waka, 2016, eNeurologicalSci, V2, P17, DOI 10.1016/j.ensci.2016.02.004
   Schneider-Gold C, 2019, THER ADV NEUROL DISO, V12, DOI 10.1177/1756286419832242
   Wang LL, 2017, BMC NEUROL, V17, DOI 10.1186/s12883-017-0857-7
   Wolfe GI, 2016, NEW ENGL J MED, V375, P511, DOI 10.1056/NEJMoa1602489
NR 19
TC 0
Z9 0
U1 0
U2 0
PU SPRINGER-VERLAG ITALIA SRL
PI MILAN
PA VIA DECEMBRIO, 28, MILAN, 20137, ITALY
SN 1590-1874
EI 1590-3478
J9 NEUROL SCI
JI Neurol. Sci.
PD FEB
PY 2022
VL 43
IS 2
BP 1233
EP 1237
DI 10.1007/s10072-021-05382-0
EA JUN 2021
PG 5
WC Clinical Neurology; Neurosciences
WE Science Citation Index Expanded (SCI-EXPANDED)
SC Neurosciences & Neurology
GA YQ4IP
UT WOS:000663236600004
PM 34143342
DA 2022-10-25
ER

PT J
AU Fisher, KS
   Gill, J
   Todd, HF
   Yang, MB
   Lopez, MA
   Abid, F
   Lotze, T
   Shah, VS
AF Fisher, Kristen S.
   Gill, Jason
   Todd, Hannah F.
   Yang, Michael B.
   Lopez, Michael A.
   Abid, Farida
   Lotze, Timothy
   Shah, Veeral S.
TI Pediatric Autoimmune Ocular Myasthenia Gravis: Evaluation of
   Presentation and Treatment Outcomes in a Large Cohort
SO PEDIATRIC NEUROLOGY
LA English
DT Article
DE Pediatric; Myasthenia gravis; Ocular myasthenia gravis; Ptosis;
   Ophthalmoplegiae; Neuromuscular disease
ID MANAGEMENT
AB Background: In autoimmune myasthenia gravis (MG), autoantibodies target the neuromuscular junction. Ocular myasthenia gravis (OMG) is localized, affecting only extraocular and/or levator palpebrae muscles. OMG presents across all ages, varying in presentation, treatment modalities, and outcomes. Recently, there have been advances in MG/OMG treatment; their utilization and effectiveness are an important part of optimal disease management.
   Methods: We completed a retrospective chart review of children aged 18 years or younger with a confirmed diagnosis of OMG presenting from 2002 to 2019.
   Results: Forty-two patients were included with mean age at presentation of 8.5 years (2 to 18 years). Twenty-one patients (50%) had positive antibodies; 90% had acetylcholine receptor antibodies. Ten patients developed generalized symptoms with mean time to generalization of 13.6 months. Multiple logistic regression showed that older age of onset was a trend predictive factor (P = 0.054; odds ratio 1.17) for generalized disease. All patients were treated with pyridostigmine. Immunomodulating agents included steroids (15), mycophenolate mofetil (four), and intravenous immunoglobulin (one). Three patients underwent thymectomy. Twenty patients reached minimal manifestation status, and 12 achieved remission. Gender, race, and positive antibody status were not statistically significant predictors for advanced immunosuppressive therapy.
   Conclusions: We summarize one of the largest cohorts of pediatric patients with OMG who have undergone up-to-date diagnostic and therapeutic regimens. The predictors of outcome and treatment pathway for OMG patients suggested by this report may be further elucidated by future prospective studies. (C) 2021 Elsevier Inc. All rights reserved.
C1 [Fisher, Kristen S.; Gill, Jason; Abid, Farida; Lotze, Timothy] Texas Childrens Hosp, Dept Pediat Neurol, Baylor Coll Med, Houston, TX 77030 USA.
   [Todd, Hannah F.] Baylor Coll Med, Houston, TX 77030 USA.
   [Yang, Michael B.; Shah, Veeral S.] Abrahamson Pediat Eye Inst, Div Pediat Ophthalmol, Cincinnati, OH USA.
   [Yang, Michael B.; Shah, Veeral S.] Cincinnati Childrens Hosp Med Ctr, Div Neurol, Cincinnati, OH 45229 USA.
   [Lopez, Michael A.] Hess Pediat Ophthalmol Specialist, St Petersburg, FL USA.
   [Shah, Veeral S.] Univ Cincinnati, Coll Med, Cincinnati, OH USA.
RP Shah, VS (corresponding author), Cincinnati Childrens Hosp, Med Ctr, Abrahamson Pediat Eye Inst, Div Pediat Ophthalmol,Pediat Neuroophthalmol, 3333 Burnet Ave,MLC 7003, Cincinnati, OH 45229 USA.
EM Veeral.Shah@cchmc.org
OI Yang, Michael/0000-0002-0389-7373; Fisher, Kristen/0000-0002-1598-8571
CR Andrews PI, 2004, SEMIN NEUROL, V24, P101, DOI 10.1055/s-2004-829591
   Benatar M, 2016, MUSCLE NERVE, V53, P363, DOI 10.1002/mus.24769
   Castro Diana, 2013, J Clin Neuromuscul Dis, V14, P95, DOI 10.1097/CND.0b013e318253a48e
   Elrod Rachael D, 2004, Ophthalmol Clin North Am, V17, P275, DOI 10.1016/j.ohc.2004.05.014
   Evoli A, 2018, ANN NY ACAD SCI, V1412, P82, DOI 10.1111/nyas.13518
   Gilhus NE, 2015, LANCET NEUROL, V14, P1023, DOI 10.1016/S1474-4422(15)00145-3
   Heckmann JM, 2018, ANN NY ACAD SCI, V1412, P14, DOI 10.1111/nyas.13471
   Ionita CM, 2013, PEDIATR NEUROL, V48, P95, DOI 10.1016/j.pediatrneurol.2012.07.008
   Kim JH, 2003, OPHTHALMOLOGY, V110, P1458, DOI 10.1016/S0161-6420(03)00460-3
   koh HS, 2011, KOREAN J OPHTHALMOL, V25, P1
   Kupersmith MJ, 1996, ARCH NEUROL-CHICAGO, V53, P802, DOI 10.1001/archneur.1996.00550080128020
   Kupersmith MJ, 2003, ARCH NEUROL-CHICAGO, V60, P243, DOI 10.1001/archneur.60.2.243
   Mansukhani SA, 2019, AM J OPHTHALMOL, V200, P242, DOI 10.1016/j.ajo.2019.01.004
   Monsul NT, 2004, J NEUROL SCI, V217, P131, DOI 10.1016/j.jns.2003.08.017
   Mullaney P, 2000, OPHTHALMOLOGY, V107, P504, DOI 10.1016/S0161-6420(99)00138-4
   Ortiz S, 2008, OPHTHALMOLOGY, V115, P1245, DOI 10.1016/j.ophtha.2007.10.022
   Peragallo JH, 2016, J NEURO-OPHTHALMOL, V36, P29, DOI 10.1097/WNO.0000000000000276
   Pineles SL, 2010, AM J OPHTHALMOL, V150, P453, DOI 10.1016/j.ajo.2010.05.002
   Sanders DB, 2016, NEUROLOGY, V87, P419, DOI 10.1212/WNL.0000000000002790
   Tanovska Nikolina, 2018, Open Access Maced J Med Sci, V6, P472, DOI 10.3889/oamjms.2018.110
   VanderPluym J, 2013, PEDIATRICS, V132, pE939, DOI 10.1542/peds.2013-0814
   Vanikieti K, 2018, PEDIATR NEUROL, V87, P36, DOI 10.1016/j.pediatrneurol.2018.06.007
   WEINBERG DA, 1994, SURV OPHTHALMOL, V39, P169, DOI 10.1016/0039-6257(94)90194-5
   Zhu K, 2017, NEUROL SCI, V38, P1753, DOI 10.1007/s10072-017-3058-7
NR 24
TC 0
Z9 0
U1 0
U2 1
PU ELSEVIER SCIENCE INC
PI NEW YORK
PA STE 800, 230 PARK AVE, NEW YORK, NY 10169 USA
SN 0887-8994
EI 1873-5150
J9 PEDIATR NEUROL
JI Pediatr. Neurol.
PD MAY
PY 2021
VL 118
BP 12
EP 19
DI 10.1016/j.pediatrneurol.2021.01.009
EA MAR 2021
PG 8
WC Clinical Neurology; Pediatrics
WE Science Citation Index Expanded (SCI-EXPANDED)
SC Neurosciences & Neurology; Pediatrics
GA RQ1BF
UT WOS:000642153600003
PM 33684630
DA 2022-10-25
ER

PT J
AU BLOSSOM, GB
   ERNSTOFF, RM
   HOWELLS, GA
   BENDICK, PJ
   GLOVER, JL
   ASHBAUCH, D
   POULOS, E
   DEBORD, J
AF BLOSSOM, GB
   ERNSTOFF, RM
   HOWELLS, GA
   BENDICK, PJ
   GLOVER, JL
   ASHBAUCH, D
   POULOS, E
   DEBORD, J
TI THYMECTOMY FOR MYASTHENIA-GRAVIS
SO ARCHIVES OF SURGERY
LA English
DT Article
ID MAXIMAL THYMECTOMY
AB Objectives: To assess the change in clinical status of patients with generalized myasthenia gravis treated with thymectomy and to identify prognostic variables that may be of significance in optimizing patient selection.
   Design: Retrospective review. Mean follow-up period was 41 months.
   Setting: Large community hospital.
   Patients: Thirty-seven patients (11 male and 26 female) with generalized myasthenia gravis who were referred for thymectomy if they were refractory to medical treatment or had a thymoma. This represents all patients undergoing thymectomy for myasthenia gravis between january 1982 and December 1991.
   Interventions: Each patient underwent staging before and after thymectomy using a modified Osserman classification. Medication requirements were also recorded. All patients underwent transsternal thymectomy and complete mediastinal dissection.
   Main Outcome Measures: Changes in clinical stage and medication requirement before and after thymectomy; effect of patient age, sex, duration of disease, stage of disease, antibody status, histologic characteristics of the thymus, and duration of follow-up on outcome.
   Results: Improvement after thymectomy was noted in all 37 patients. Complete remission was achieved in three patients (8%) and pharmacologic remission in 23 (62%). The remainder improved in stage, medication requirement, or both. Patients in preoperative stages IIb and IIc showed the greatest improvement. Age, sex, duration of disease, antibody status, histologic characteristics of the thymus, and duration of follow-up were not significant factors in assessing improvement.
   Conclusions: Transsternal thymectomy was found to be beneficial to all patients with generalized myasthenia gravis. Complete or pharmacologic remission was achieved in most patients (70%) following the procedure. Patients in preoperative stages IIb and IIc showed the greatest degree of postoperative improvement.
C1 WILLIAM BEAUMONT HOSP, DEPT SURG, 3601 W 13 MILE RD, ROYAL OAK, MI 48073 USA.
   WILLIAM BEAUMONT HOSP, DEPT NEUROL, ROYAL OAK, MI 48072 USA.
CR BERRIH-AKNIN S, 1987, ANN NY ACAD SCI, V505, P50, DOI 10.1111/j.1749-6632.1987.tb51282.x
   Blalock A, 1939, ANN SURG, V110, P544, DOI 10.1097/00000658-193910000-00005
   BUCKINGHAM JM, 1976, ANN SURG, V184, P453, DOI 10.1097/00000658-197610000-00008
   DURELLI L, 1991, J NEUROL NEUROSUR PS, V54, P406, DOI 10.1136/jnnp.54.5.406
   FISCHER JE, 1987, ANN SURG, V205, P496, DOI 10.1097/00000658-198705000-00007
   Hatcher C R Jr, 1967, Ann Thorac Surg, V3, P132
   HATTON PD, 1989, ANN THORAC SURG, V47, P838, DOI 10.1016/0003-4975(89)90015-5
   HUANG MH, 1988, SURG GYNECOL OBSTET, V166, P436
   JARETZKI A, 1988, J THORAC CARDIOV SUR, V95, P747
   JARETZKI A, 1988, J THORAC CARDIOV SUR, V96, P711
   KIRSCHNER PA, 1987, ANN THORAC SURG, V43, P348, DOI 10.1016/S0003-4975(10)60635-2
   LANSKA DJ, 1990, NEUROLOGY, V40, P1828, DOI 10.1212/WNL.40.12.1828
   Maggi G, 1989, Eur J Cardiothorac Surg, V3, P504, DOI 10.1016/1010-7940(89)90109-7
   MIKKELSEN B, 1986, ACTA NEUROL SCAND, V73, P633, DOI 10.1111/j.1600-0404.1986.tb04611.x
   MULDER DG, 1989, ANN THORAC SURG, V48, P551, DOI 10.1016/S0003-4975(10)66861-0
   OLANOW CW, 1987, ANN NY ACAD SCI, V505, P595, DOI 10.1111/j.1749-6632.1987.tb51328.x
   OLANOW CW, 1982, ANN SURG, V196, P113, DOI 10.1097/00000658-198208000-00001
   OTTO TJ, 1987, THORAX, V42, P199, DOI 10.1136/thx.42.3.199
   PAPATESTAS AE, 1987, ANN SURG, V206, P79, DOI 10.1097/00000658-198707000-00013
   SPATH G, 1987, THORAC CARDIOV SURG, V35, P283, DOI 10.1055/s-2007-1020248
   YAMAGUCHI Y, 1987, ANN SURG, V206, P79
NR 21
TC 51
Z9 54
U1 0
U2 0
PU AMER MEDICAL ASSOC
PI CHICAGO
PA 330 N WABASH AVE, STE 39300, CHICAGO, IL 60611-5885 USA
SN 0004-0010
EI 1538-3644
J9 ARCH SURG-CHICAGO
JI Arch. Surg.
PD AUG
PY 1993
VL 128
IS 8
BP 855
EP 862
PG 8
WC Surgery
WE Science Citation Index Expanded (SCI-EXPANDED)
SC Surgery
GA LR460
UT WOS:A1993LR46000005
PM 8343058
DA 2022-10-25
ER

PT J
AU Nedelcu, L
   Dumitrescu, T
AF Nedelcu, Laurentiu
   Dumitrescu, Teodora
TI Gastrointestinal Stromal Tumor Associated with Myasthenia Gravis: A Case
   Report
SO IRANIAN RED CRESCENT MEDICAL JOURNAL
LA English
DT Article
DE Gastrointestinal Stromal Tumors; Myasthenia Gravis; Mutations
ID PARANEOPLASTIC SYNDROMES; SUNITINIB; OPTIONS
AB Introduction: Gastrointestinal stromal tumors (GIST) represent less than 1% of all gastrointestinal tumors. The GIST diagnosis in a patient with a newly discovered myasthenia gravis (MG) raises the problem of evolution and treatment.
   Case Presentation: We present the case of a 58-year-old patient, who has been diagnosed withMGon December 2015 at emergency clinical county hospital Brasov, Romania. After further investigations, a localized gastric GIST was discovered. The treatment was surgical (January 2016) and the one-year evolution after the surgery was without relapse. Genetic mutations in the KIT and PDGFR genes were investigated.
   Conclusions: GIST may be accidentally discovered in asymptomatic patients. Genetic mutation examinations are needed in order to provide evidence. MG in association with GIST is rare and raises problems of diagnosis and treatment.
C1 [Nedelcu, Laurentiu] Univ Transylvania, Dept Internal Med & Med Semiol, Brasov, Romania.
   [Nedelcu, Laurentiu; Dumitrescu, Teodora] Emergency Cty Hosp, Dept Internal Med, Brasov, Romania.
RP Nedelcu, L (corresponding author), Univ Transylvania, Dept Internal Med & Med Semiol, Brasov, Romania.
EM laurnedelcu@yahoo.com
RI Nedelcu, Laurentiu/K-6244-2019
CR Casali PG, 2014, ANN ONCOL, V25, P21, DOI 10.1093/annonc/mdu255
   Cichoz-Lach Halina, 2008, Pol Arch Med Wewn, V118, P216
   Corless CL, 2010, J CLIN ONCOL S, V28, P15, DOI DOI 10.1200/JC0.2010.28.15_
   Demetri GD, 2013, LANCET, V381, P295, DOI 10.1016/S0140-6736(12)61857-1
   Heinrich MC, 2003, SCIENCE, V299, P708, DOI 10.1126/science.1079666
   Heinrich MC, 2008, J CLIN ONCOL, V26, P5360, DOI 10.1200/JCO.2008.17.4284
   Jaretzki A, 2000, NEUROLOGY, V55, P16, DOI 10.1212/WNL.55.1.16
   MAZUR MT, 1983, AM J SURG PATHOL, V7, P507, DOI 10.1097/00000478-198309000-00001
   Mulet-Margalef N, 2016, ONCOTARGETS THER, V9, P7573, DOI 10.2147/OTT.S101385
   Purcaru D, 2014, PLOS ONE, V9, DOI 10.1371/journal.pone.0110139
   Rees JH, 2004, J NEUROL NEUROSUR PS, V75, P43, DOI 10.1136/jnnp.2004.040378
   Roggin KK, 2012, WORLD J GASTROENTERO, V18, P6720, DOI 10.3748/wjg.v18.i46.6720
   Sobin LH, 2010, CANCER-AM CANCER SOC, V116, P5336, DOI 10.1002/cncr.25537
   Songdej N, 2014, CURR TREAT OPTION ON, V15, P493, DOI 10.1007/s11864-014-0295-3
   Tan Christopher B, 2012, ISRN Gastroenterol, V2012, P595968, DOI 10.5402/2012/595968
   Tarr TB, 2015, MOL NEUROBIOL, V52, P456, DOI 10.1007/s12035-014-8887-2
   van Sonderen A, 2013, CURR TREAT OPTION NE, V15, P224, DOI 10.1007/s11940-012-0213-6
   Wada R, 2016, PATHOL INT, V66, P431, DOI 10.1111/pin.12431
NR 18
TC 2
Z9 2
U1 0
U2 1
PU KOWSAR PUBL
PI HOENSBROEK
PA PATERSWEG 22,, HOENSBROEK, LIMBURG 6431 GC, NETHERLANDS
SN 2074-1804
EI 2074-1812
J9 IRAN RED CRESCENT ME
JI Iran. Red Crescent Med. J.
PD AUG
PY 2017
VL 19
IS 8
AR e58682
DI 10.5812/ircmj.58682
PG 4
WC Medicine, General & Internal
WE Science Citation Index Expanded (SCI-EXPANDED)
SC General & Internal Medicine
GA FN6AN
UT WOS:000416092500014
DA 2022-10-25
ER

PT J
AU Vandiedonck, C
   Giraud, M
   Garchon, HJ
AF Vandiedonck, C
   Giraud, M
   Garchon, HJ
TI Genetics of autoimmune myasthenia gravis: The multifaceted contribution
   of the HLA complex
SO JOURNAL OF AUTOIMMUNITY
LA English
DT Article; Proceedings Paper
CT International Conference on Genetics of Autoimmune Diseases
CY MAR 18-20, 2005
CL Cannes, FRANCE
SP Serono Symp Int Fdn
DE myasthenia gravis; genetics; HLA; self-antigen; autoantibody;
   interaction
ID MAJOR HISTOCOMPATIBILITY COMPLEX; ANTI-TITIN ANTIBODIES;
   RHEUMATOID-ARTHRITIS; SUSCEPTIBILITY GENES; HUMAN MHC;
   ACETYLCHOLINE-RECEPTOR; GERMINAL-CENTERS; ASSOCIATION; HAPLOTYPES;
   REGION
AB The HLA complex plays a prominent role in predisposition to many autoimmune diseases. Thus far, the highly polymorphic class I and class II loci have been considered as the prime candidates to explain this role. There is nonetheless growing evidence that other closely linked HLA loci are also involved in autoimmune susceptibility. Their search, however, has been hampered by the often strong linkage disequilibria, i.e. the non-random association of alleles at linked loci, across the HLA complex. Here, we discuss recent work from our laboratory on the dissection of this emblematic genetic region in a model autoimmune disease, acquired myasthenia gravis (MG). (c) 2005 Elsevier Ltd. All rights reserved.
C1 Univ Paris 05, INSERM, U580, F-75743 Paris 15, France.
RP Garchon, HJ (corresponding author), Univ Paris 05, INSERM, U580, 161 Rue Sevres, F-75743 Paris 15, France.
EM garchon@necker.fr
RI Giraud, Matthieu/E-4972-2017
OI Giraud, Matthieu/0000-0002-1208-9677; vandiedonck,
   claire/0000-0002-6669-6923
CR Ahmad T, 2003, HUM MOL GENET, V12, P647, DOI 10.1093/hmg/ddg066
   ALPER CA, 1989, NEW ENGL J MED, V321, P708, DOI 10.1056/NEJM198909143211103
   Beck S, 1999, NATURE, V401, P921, DOI 10.1038/44853
   Boulard O, 2002, DIABETES, V51, P2141, DOI 10.2337/diabetes.51.7.2141
   Candore Giuseppina, 2002, Autoimmunity Reviews, V1, P29, DOI 10.1016/S1568-9972(01)00004-0
   CHRISTADOSS P, 1988, J IMMUNOL, V140, P2589
   CHRISTENSEN PB, 1995, ACTA NEUROL SCAND, V91, P192
   Ciusani E, 1997, EUR J IMMUNOGENET, V24, P9, DOI 10.1111/j.1365-2370.1997.tb00002.x
   COMPSTON DAS, 1980, BRAIN, V103, P579, DOI 10.1093/brain/103.3.579
   CROUAUROY B, 1993, HUM IMMUNOL, V38, P213, DOI 10.1016/0198-8859(93)90543-A
   DAUSSET J, 1981, SCIENCE, V213, P1469, DOI 10.1126/science.6792704
   DAWKINS RL, 1983, IMMUNOL REV, V70, P5, DOI 10.1111/j.1600-065X.1983.tb00707.x
   De Baets M, 2002, J NEUROL SCI, V202, P5, DOI 10.1016/S0022-510X(02)00200-9
   De la Concha EG, 2002, J IMMUNOL, V169, P4637, DOI 10.4049/jimmunol.169.8.4637
   DEGLIESPOSTI MA, 1992, IMMUNOGENETICS, V35, P355
   Djabiri F, 1997, J AUTOIMMUN, V10, P407, DOI 10.1006/jaut.1997.0140
   DRACHMAN DB, 1994, NEW ENGL J MED, V330, P1797, DOI 10.1056/NEJM199406233302507
   Dudbridge F, 2003, GENET EPIDEMIOL, V25, P115, DOI 10.1002/gepi.10252
   ENGEL AG, 1984, ANN NEUROL, V16, P519, DOI 10.1002/ana.410160502
   FRITZE D, 1974, LANCET, V1, P240
   Giraud M, 2004, GENES IMMUN, V5, P398, DOI 10.1038/sj.gene.6364110
   Giraud M, 2001, NEUROLOGY, V57, P1555, DOI 10.1212/WNL.57.9.1555
   Graham RR, 2002, AM J HUM GENET, V71, P543, DOI 10.1086/342290
   Herr M, 2000, HUM MOL GENET, V9, P1291, DOI 10.1093/hmg/9.9.1291
   HOHLFELD R, 1994, ADV NEUROIMMUNOL, V4, P373, DOI 10.1016/0960-5428(94)00040-U
   Horton R, 2004, NAT REV GENET, V5, P889, DOI 10.1038/nrg1489
   Janer M, 1999, HUM IMMUNOL, V60, P909, DOI 10.1016/S0198-8859(99)00062-2
   Jawaheer D, 2002, AM J HUM GENET, V71, P585, DOI 10.1086/342407
   Johansson S, 2003, GENES IMMUN, V4, P46, DOI 10.1038/sj.gene.6363917
   JONGENEEL CV, 1991, P NATL ACAD SCI USA, V88, P9717, DOI 10.1073/pnas.88.21.9717
   Kawabata Y, 2000, HUM IMMUNOL, V61, P624, DOI 10.1016/S0198-8859(00)00118-X
   LINDSTROM JM, 1976, NEUROLOGY, V26, P1054, DOI 10.1212/WNL.26.11.1054
   LONJOU C, 1995, TRANSPLANTATION, V60, P375, DOI 10.1097/00007890-199508270-00013
   Matsumoto M, 1996, SCIENCE, V271, P1289, DOI 10.1126/science.271.5253.1289
   Moghaddam PH, 1998, DIABETES, V47, P263, DOI 10.2337/diab.47.2.263
   NAEIM F, 1978, TISSUE ANTIGENS, V12, P381, DOI 10.1111/j.1399-0039.1978.tb01347.x
   Nair RP, 2000, AM J HUM GENET, V66, P1833, DOI 10.1086/302932
   NEPOM GT, 1991, ANNU REV IMMUNOL, V9, P493
   Okamoto K, 2003, AM J HUM GENET, V72, P303, DOI 10.1086/346067
   Ota M, 2001, GENOMICS, V71, P263, DOI 10.1006/geno.2000.6371
   Pasparakis M, 1996, J EXP MED, V184, P1397, DOI 10.1084/jem.184.4.1397
   PATRICK J, 1973, SCIENCE, V180, P871, DOI 10.1126/science.180.4088.871
   Price P, 1999, IMMUNOL REV, V167, P257, DOI 10.1111/j.1600-065X.1999.tb01398.x
   Rubio JP, 2002, AM J HUM GENET, V70, P1125, DOI 10.1086/339932
   RYDER LP, 1981, ANNU REV GENET, V15, P169, DOI 10.1146/annurev.ge.15.120181.001125
   Shin HD, 2004, HUM MOL GENET, V13, P397, DOI 10.1093/hmg/ddh036
   Thorsby E, 1997, HUM IMMUNOL, V53, P1, DOI 10.1016/S0198-8859(97)00024-4
   Tuzun E, 2003, J IMMUNOL, V171, P3847, DOI 10.4049/jimmunol.171.7.3847
   Vandiedonck C, 2004, P NATL ACAD SCI USA, V101, P15464, DOI 10.1073/pnas.0406756101
   Vincent A, 2001, LANCET, V357, P2122, DOI 10.1016/S0140-6736(00)05186-2
   WILLCOX N, 1993, CURR OPIN IMMUNOL, V5, P910, DOI 10.1016/0952-7915(93)90105-2
   Yamamoto AM, 2001, ARCH NEUROL-CHICAGO, V58, P885, DOI 10.1001/archneur.58.6.885
   Zanelli E, 2001, HUM IMMUNOL, V62, P75, DOI 10.1016/S0198-8859(00)00227-5
NR 53
TC 30
Z9 32
U1 0
U2 6
PU ACADEMIC PRESS LTD- ELSEVIER SCIENCE LTD
PI LONDON
PA 24-28 OVAL RD, LONDON NW1 7DX, ENGLAND
SN 0896-8411
J9 J AUTOIMMUN
JI J. Autoimmun.
PY 2005
VL 25
SU S
BP 6
EP 11
DI 10.1016/j.jaut.2005.09.010
PG 6
WC Immunology
WE Science Citation Index Expanded (SCI-EXPANDED); Conference Proceedings Citation Index - Science (CPCI-S)
SC Immunology
GA 999EO
UT WOS:000234371800002
PM 16260117
DA 2022-10-25
ER

PT J
AU Djabiri, F
   Gajdos, P
   Eymard, B
   Gomez, L
   Bach, JF
   Garchon, HJ
AF Djabiri, F
   Gajdos, P
   Eymard, B
   Gomez, L
   Bach, JF
   Garchon, HJ
TI No evidence for an association of AChR beta-subunit gene (CHRNB1) with
   myasthenia gravis
SO JOURNAL OF NEUROIMMUNOLOGY
LA English
DT Article
DE myasthenia gravis; autoimmunity; acetylcholine receptor; genetics
ID NICOTINIC ACETYLCHOLINE-RECEPTOR; TYROSINE PHOSPHORYLATION; LINKAGE
   DISEQUILIBRIUM; SUSCEPTIBILITY; REGION
AB Using a polymorphic dinucleotide repeat, we have investigated the contribution of the gene encoding the beta-subunit of the muscle acetylcholine receptor (CHRNB1), the target autoantigen, to the susceptibility to myasthenia gravis (MG), We have combined a case-control study (comparing 143 patients and 162 controls) and a transmission-disequilibrium test bearing on 35 simplex families with heterozygous parents. There was no evidence for an association of CHRNB1 with MG, even after subgrouping patients according to thymus histology, or other clinical criteria. Interestingly however, the shortest four variants of the CHRNB1 microsatellite were seen only in patients with thymus hyperplasia and in none of the control subjects (P < 0.0025). (C) 1997 Elsevier Science B.V.
C1 HOP RAY POINCARE,SERV REANIMAT,PARIS,FRANCE.
   HOP LA PITIE SALPETRIERE,NEUROL SERV,PARIS,FRANCE.
CR BLATT Y, 1986, J NEUROSCI, V6, P481
   DIZIER MH, 1994, AM J HUM GENET, V55, P1042
   DJABIRI F, 1997, IN PRESS J AUTOIMMUN
   DRACHMAN DB, 1994, NEW ENGL J MED, V330, P1797, DOI 10.1056/NEJM199406233302507
   FRITZE D, 1974, LANCET, V1, P240
   GARCHON HJ, 1994, P NATL ACAD SCI USA, V91, P4668, DOI 10.1073/pnas.91.11.4668
   GUZZETTA V, 1992, GENOMICS, V13, P551, DOI 10.1016/0888-7543(92)90124-B
   Heckmann JM, 1996, J AUTOIMMUN, V9, P175, DOI 10.1006/jaut.1996.0021
   HOPFIELD JF, 1988, NATURE, V336, P677, DOI 10.1038/336677a0
   JULIER C, 1991, NATURE, V354, P155, DOI 10.1038/354155a0
   LOBOS EA, 1989, AM J HUM GENET, V44, P522
   MOIOLA L, 1994, J CLIN INVEST, V93, P1020, DOI 10.1172/JCI117050
   MOREL E, 1984, J NEUROIMMUNOL, V6, P313, DOI 10.1016/0165-5728(84)90020-1
   SPIELMAN RS, 1993, AM J HUM GENET, V52, P506
   TZARTOS SJ, 1993, EMBO J, V12, P5141, DOI 10.1002/j.1460-2075.1993.tb06209.x
   WALLACE BG, 1991, NEURON, V6, P869, DOI 10.1016/0896-6273(91)90227-Q
   WILLCOX N, 1993, CURR OPIN IMMUNOL, V5, P910, DOI 10.1016/0952-7915(93)90105-2
NR 17
TC 7
Z9 7
U1 0
U2 0
PU ELSEVIER SCIENCE BV
PI AMSTERDAM
PA PO BOX 211, 1000 AE AMSTERDAM, NETHERLANDS
SN 0165-5728
J9 J NEUROIMMUNOL
JI J. Neuroimmunol.
PD SEP
PY 1997
VL 78
IS 1-2
BP 86
EP 89
DI 10.1016/S0165-5728(97)00085-4
PG 4
WC Immunology; Neurosciences
WE Science Citation Index Expanded (SCI-EXPANDED)
SC Immunology; Neurosciences & Neurology
GA XV851
UT WOS:A1997XV85100009
PM 9307231
DA 2022-10-25
ER

PT J
AU Massey, JM
AF Massey, JM
TI Acquired myasthenia gravis
SO NEUROLOGIC CLINICS
LA English
DT Article
ID SINGLE-FIBER ELECTROMYOGRAPHY; INTRAVENOUS IMMUNOGLOBULIN THERAPY; TERM
   CORTICOSTEROID TREATMENT; EMG REFERENCE VALUES; REPETITIVE STIMULATION;
   GAMMA-GLOBULIN; CYCLOSPORINE; BOTULISM; TRIAL; THYMECTOMY
AB Myasthenia gravis, an antibody-mediated disorder of neuromuscular transmission that produces clinical weakness, may be ocular or generalized. Clinical diagnostic evaluation may be supplemented by electrophysiologic studies and antibody testing. Therapeutic options, including anticholinesterase inhibitors, immunosuppressive agents, plasmapheresis and thymectomy, are tailored for the individual patient. This article emphasizes the key aspects of the clinical evaluation, diagnosis, and therapy.
RP Massey, JM (corresponding author), DUKE UNIV, MED CTR, DIV NEUROL, DEPT MED, DURHAM, NC 27710 USA.
CR BADURSKA B, 1992, EUR J PEDIATR, V151, P215, DOI 10.1007/BF01954388
   BROMBERG MB, 1994, MUSCLE NERVE, V17, P820, DOI 10.1002/mus.880170720
   BROWN WF, 1984, PHYSL TECHNICAL BASI
   COGAN DG, 1965, ARCH OPHTHALMOL-CHIC, V74, P217, DOI 10.1001/archopht.1965.00970040219016
   Confavreux C, 1996, NEUROLOGY, V46, P1607, DOI 10.1212/WNL.46.6.1607
   COSI V, 1991, ACTA NEUROL SCAND, V84, P81, DOI 10.1111/j.1600-0404.1991.tb04912.x
   DESMEDT JE, 1977, ANN NEUROL, V1, P55, DOI 10.1002/ana.410010105
   DIRR LY, 1989, NEUROLOGY, V39, P865, DOI 10.1212/WNL.39.6.865
   DUSHAY KM, 1990, CHEST, V97, P232, DOI 10.1378/chest.97.1.232
   ENGEL AG, 1994, NEUROL CLIN, V12, P401, DOI 10.1016/S0733-8619(18)30104-X
   ENGEL AG, 1980, J NEUROL NEUROSUR PS, V43, P577, DOI 10.1136/jnnp.43.7.577
   FAKADEJ AV, 1982, MUSCLE NERVE, V5, P727, DOI 10.1002/mus.880050911
   FATEHMOGHADAM A, 1984, LANCET, V1, P848
   GAJDOS P, 1984, LANCET, V1, P406
   GAJDOS P, 1993, J NEUROL NEUROSUR PS, V56, P1157
   GILCHRIST JM, 1992, MUSCLE NERVE, V15, P151
   GILCHRIST JM, 1989, MUSCLE NERVE, V12, P64, DOI 10.1002/mus.880120112
   GILCHRIST JM, 1987, MUSCLE NERVE, V10, P233, DOI 10.1002/mus.880100306
   GILCHRIST JM, 1994, MUSCLE NERVE, V17, P171, DOI 10.1002/mus.880170207
   GLASER JS, 1966, ARCH OPHTHALMOL-CHIC, V75, P363
   GOULON M, 1989, PRESSE MED, V18, P341
   Gowers WR, 1902, BRIT MED J, V1902, P1253, DOI 10.1136/bmj.1.2160.1253
   GROB D, 1987, ANN NY ACAD SCI, V505, P472, DOI 10.1111/j.1749-6632.1987.tb51317.x
   GUTMANN L, 1973, NEUROLOGY, V23, P977, DOI 10.1212/WNL.23.9.977
   Harvey AM, 1941, B JOHNS HOPKINS HOSP, V68, P81
   HOROWITZ SH, 1979, MUSCLE NERVE, V2, P478, DOI 10.1002/mus.880020609
   HOWARD JF, 1985, ANN SCI SESS MYASTH
   JARETZKI A, 1988, J THORAC CARDIOV SUR, V96, P711
   JESUS PVD, 1973, ARCH NEUROL-CHICAGO, V29, P425, DOI 10.1001/archneur.1973.00490300087012
   JOHNS TR, 1971, ANN NY ACAD SCI, V183, P64, DOI 10.1111/j.1749-6632.1971.tb30742.x
   JOHNS TR, 1987, ANN NY ACAD SCI, V505, P568, DOI 10.1111/j.1749-6632.1987.tb51325.x
   JOLLY F, 1895, BERL KLIN WOCHENSCHR, V32, P1
   Katz JS, 1996, NEUROLOGY, V46, P917, DOI 10.1212/WNL.46.4.917
   Kimura J, 1989, ELECTRODIAGNOSIS DIS
   KRENDEL DA, 1987, MUSCLE NERVE, V10, P299, DOI 10.1002/mus.880100404
   LAMBERT EH, 1966, ANN NY ACAD SCI, V135, P367, DOI 10.1111/j.1749-6632.1966.tb45484.x
   LAMBERT EH, 1982, DIDACTIC PROGRAM
   LANSKA DJ, 1990, NEUROLOGY, V40, P1828, DOI 10.1212/WNL.40.12.1828
   MARTINEZ AC, 1985, MUSCLE NERVE, V8, P580, DOI 10.1002/mus.880080707
   MASSEY JM, 1991, NEUROLOGY, V41, P1150, DOI 10.1212/WNL.41.7.1150
   MASSEY JM, 1989, MUSCLE NERVE, V12, P154, DOI 10.1002/mus.880120211
   MASSEY JM, 1985, MUSCLE NERVE, V8, P624
   MASSEY JM, 1986, 7TH INT C MYASTH GRA, P88
   OOSTERHUIS HJGH, 1989, J NEUROL NEUROSUR PS, V52, P1121, DOI 10.1136/jnnp.52.10.1121
   PASCUZZI RM, 1984, ANN NEUROL, V15, P291, DOI 10.1002/ana.410150316
   PATTEN BM, 1972, J NEUROL NEUROSUR PS, V35, P365, DOI 10.1136/jnnp.35.3.385
   PEREZ MC, 1981, NEUROLOGY, V31, P32, DOI 10.1212/WNL.31.1.32
   PHILLIPS LH, 1992, NEUROLOGY, V42, P1888, DOI 10.1212/WNL.42.10.1888
   SANDERS DB, 1987, ANN NY ACAD SCI, V505, P864, DOI 10.1111/j.1749-6632.1987.tb51394.x
   SANDERS DB, 1979, NEUROLOGY, V29, P68, DOI 10.1212/WNL.29.1.68
   SANDERS DB, 1986, MUSCLE NERVE, V9, P809, DOI 10.1002/mus.880090904
   SANDERS DB, 1987, ANN NEUROL, V22, P126
   Sanders DB, 1996, MUSCLE NERVE, V19, P1069
   SCHILLER HH, 1978, ARCH NEUROL-CHICAGO, V35, P346, DOI 10.1001/archneur.1978.00500300020003
   Stalberg E, 1994, SINGLE FIBRE ELECTRO
   SUBRAMONY SH, 1986, MUSCLE NERVE, V9, P64, DOI 10.1002/mus.880090110
   SWIFT TR, 1979, MUSCLE NERVE, V2, P295, DOI 10.1002/mus.880020409
   SWIFT TR, 1975, NEUROLOGY, V25, P1130, DOI 10.1212/WNL.25.12.1130
   TAKAMORI M, 1972, ARCH NEUROL-CHICAGO, V27, P285, DOI 10.1001/archneur.1972.00490160013002
   TAN E, 1993, ARCH NEUROL-CHICAGO, V50, P137, DOI 10.1001/archneur.1993.00540020015010
   TINDALL RSA, 1987, NEW ENGL J MED, V316, P719, DOI 10.1056/NEJM198703193161205
   TINDALL RSA, 1993, ANN NY ACAD SCI, V681, P539, DOI 10.1111/j.1749-6632.1993.tb22937.x
   TRONTELJ JV, 1986, J NEUROL NEUROSUR PS, V49, P677, DOI 10.1136/jnnp.49.6.677
   VERARAMIREZ M, 1992, NEUROLOGY, V42, P1636, DOI 10.1212/WNL.42.8.1636-a
   WITTE AS, 1986, NEUROLOGY, V36, P1533, DOI 10.1212/WNL.36.11.1533
NR 65
TC 14
Z9 14
U1 0
U2 1
PU W B SAUNDERS CO-ELSEVIER INC
PI PHILADELPHIA
PA 1600 JOHN F KENNEDY BOULEVARD, STE 1800, PHILADELPHIA, PA 19103-2899 USA
SN 0733-8619
EI 1557-9875
J9 NEUROL CLIN
JI Neurol. Clin.
PD AUG
PY 1997
VL 15
IS 3
BP 577
EP +
DI 10.1016/S0733-8619(05)70335-2
PG 1
WC Clinical Neurology; Neurosciences
WE Science Citation Index Expanded (SCI-EXPANDED)
SC Neurosciences & Neurology
GA XR259
UT WOS:A1997XR25900007
PM 9227954
DA 2022-10-25
ER

PT J
AU Castillo-Larios, R
   Hernandez-Rojas, D
   Spaulding, AC
   Lee-Mateus, AY
   Pulipaka, P
   Colibaseanu, DT
   Thomas, M
   Fernandez-Bussy, S
   Makey, IA
AF Castillo-Larios, Rocio
   Hernandez-Rojas, Daniel
   Spaulding, Aaron C.
   Lee-Mateus, Alejandra Yu
   Pulipaka, Priyanka
   Colibaseanu, Dorin T.
   Thomas, Mathew
   Fernandez-Bussy, Sebastian
   Makey, Ian A.
TI Assessment of length of stay and cost of minimally invasive versus open
   thymectomies in patients with myasthenia gravis in Florida
SO GLAND SURGERY
LA English
DT Article
DE Thymectomy; video-assisted thoracic surgery (VATS); minimally invasive
   surgery (MIS); myasthenia gravis (MG); thoracic surgery
ID MANAGEMENT
AB Background: Thymectomy has become a standard component in treatment for myasthenia gravis. The best surgical approach is still subject to debate. Minimally invasive surgery may have a lower mortality and morbidity rate, improved cosmetic results, and equivalent efficacy at improving neurologic symptoms to open approaches. We compared the perioperative outcomes and cost between the two techniques.
   Methods: We queried Florida Inpatient Discharge Dataset for patients who underwent thymectomy and had a primary diagnosis of non-thymomatous myasthenia gravis using International Classification of Diseases (ICD)-9 and ICD-10 codes to carry out this retrospective cohort study. The dates ranged between January 1 51 , 2013, to December 31 51 , 2018. We compared outcomes of patients who underwent minimally invasive thymectomy versus those who had open thymectomy.
   Results: An open approach was used in 108 patients, whereas a minimally invasive approach was used in 40 patients. Minimally invasive surgery group had a shorter length of stay (3.0 vs. 6.0 days, P<0.001) and had a non-significant lower total cost ($18.4K vs. $22.1K, P=0.186). Aker adjusting for age and Elixhauser score, length of stay for minimally invasive group was 32% (P=0.01) lower compared to the open surgery group.
   Conclusions: Patients who underwent minimally invasive thymectomy for Myasthenia gravis had a significantly shorter length of stay and a lower, although not significant, overall cost.
C1 [Castillo-Larios, Rocio; Hernandez-Rojas, Daniel; Lee-Mateus, Alejandra Yu; Pulipaka, Priyanka; Fernandez-Bussy, Sebastian] Mayo Clin Florida, Dept Pulm Allergy & Sleep Med, Jacksonville, FL 32224 USA.
   [Spaulding, Aaron C.; Colibaseanu, Dorin T.] Mayo Clin Florida, Dept Hlth Sci Res, Jacksonville, FL 32224 USA.
   [Colibaseanu, Dorin T.] Mayo Clin Florida, Div Colon & Rectal Surg, Jacksonville, FL 32224 USA.
   [Thomas, Mathew; Makey, Ian A.] Mayo Clin Florida, Dept Cardiovasc & Thorac Surg, Jacksonville, FL 32224 USA.
RP Castillo-Larios, R (corresponding author), Mayo Clin Florida, 4500 San Pablo Rd, Jacksonville, FL 32224 USA.
EM castillolarios.rocio@mayo.edu
CR Bachmann K, 2008, SURG ENDOSC, V22, P2470, DOI 10.1007/s00464-008-9794-2
   Cataneo AJM, 2018, ORPHANET J RARE DIS, V13, DOI 10.1186/s13023-018-0837-z
   Fiorelli Alfonso, 2016, Asian Cardiovasc Thorac Ann, V24, P555, DOI 10.1177/0218492316647215
   Gronseth GS, 2020, NEUROLOGY, V94, P705, DOI 10.1212/WNL.0000000000009294
   Imielski B, 2020, SURGERY, V168, P737, DOI 10.1016/j.surg.2020.04.037
   Jurado J, 2012, ANN THORAC SURG, V94, P974, DOI 10.1016/j.athoracsur.2012.04.097
   Meyer DM, 2009, ANN THORAC SURG, V87, P385, DOI 10.1016/j.athoracsur.2008.11.040
   Narayanaswami P, 2021, NEUROLOGY, V96, P114, DOI 10.1212/WNL.0000000000011124
   Orsini B, 2016, EUR J CARDIO-THORAC, V50, P418, DOI 10.1093/ejcts/ezw064
   Sonett JR, 2008, ANN NY ACAD SCI, V1132, P315, DOI 10.1196/annals.1405.004
   Su CH, 2012, J CARDIOTHORAC SURG, V7, DOI 10.1186/1749-8090-7-98
   Wolfe GI, 2016, NEW ENGL J MED, V375, P511, DOI 10.1056/NEJMoa1602489
   Wolfe GI, 2019, LANCET NEUROL, V18, P259, DOI 10.1016/S1474-4422(18)30392-2
NR 13
TC 0
Z9 0
U1 0
U2 0
PU AME PUBL CO
PI SHATIN
PA FLAT-RM C 16F, KINGS WING PLAZA 1, NO 3 KWAN ST, SHATIN, HONG KONG
   00000, PEOPLES R CHINA
SN 2227-684X
EI 2227-8575
J9 GLAND SURG
JI Gland Surg.
PD JUN
PY 2022
VL 11
IS 6
BP 957
EP 962
DI 10.21037/gs-22-83
EA APR 2022
PG 6
WC Surgery
WE Science Citation Index Expanded (SCI-EXPANDED)
SC Surgery
GA 2R9QN
UT WOS:000800595000001
PM 35800735
OA gold, Green Published
DA 2022-10-25
ER

PT J
AU Loscertales, J
   Jarne, JA
   Congregado, M
   Tristan, AA
   Merchan, RJ
   Arjona, JCG
   Linares, CA
AF Loscertales, J
   Jarne, JA
   Congregado, M
   Tristan, AA
   Merchan, RJ
   Arjona, JCG
   Linares, CA
TI Video-assisted thoracoscopic thymectomy for the treatment of myasthenia
   gravis
SO ARCHIVOS DE BRONCONEUMOLOGIA
LA Spanish
DT Article
DE myasthenia gravis; thymectomy; video-assisted thoracoscopy
ID EXTENDED THYMECTOMY; TRANSCERVICAL THYMECTOMY
AB OBJECTIVE: Traditionally, thymectomy for myasthenia gravis has been performed using either a transcervical approach or a median sternotomy. However, excision of the thymic tissue by video-assisted thoracoscopic surgery is less aggressive and recovery is faster. The aim of this study was to evaluate the usefulness and outcomes of video-assisted thoracoscopic thymectomy.
   PATIENTS AND METHODS: Over the past 10 years, we have performed 25 video-assisted thoracoscopic thymectomies on patients with myasthenia gravis at our unit. This study included 16 women and 9 men, with a mean age of 48.1 years (range, 14-74 years). Right-side (22 cases) or left-side (3 cases) thoracoscopic surgery was performed, with a mean intervention time of 110 minutes (range, 60-193 minutes).
   RESULTS: No patient required assisted ventilation for more than 4 hours and the maximum stay in intensive care was less than 24 hours. Complications from surgery included 3 cases of contralateral pneumothorax, 1 pleural effusion, and 2 intraoperative hemorrhages from the thymic vein, all of which were resolved by video-assisted thoracoscopy. Likewise, 3 cases required conversion (due to hemorrhaging in 2 patients and technical difficulties in 1) and 2 required a second thoracoscopic intervention. No deaths occurred and clinical outcome was excellent in 11 cases (medical treatment no longer required), good in 10 (reduced medical treatment), and poor in 4 (no changes).
   CONCLUSIONS: Video-assisted thoracoscopic thymectomy is effective in the treatment of myasthenia gravis and improves patient recovery. In addition, the excellent surgical view allows the thymectomy to be performed with absolute safety.
C1 Hosp Univ Virgen Macarena, Serv Cirugia Gen & Toracia, Seville 41074, Spain.
RP Loscertales, J (corresponding author), Hosp Univ Virgen Macarena, Serv Cirugia Gen & Toracia, Avda Dr Fedriani 3, Seville 41074, Spain.
EM jloscert@us.es
RI Congregado, Miguel/N-4786-2019; Congregado, Miguel/B-9062-2009
OI Congregado, Miguel/0000-0002-2404-0176; Congregado,
   Miguel/0000-0002-2404-0176
CR ASHOUR M, 1995, J THORAC CARDIOV SUR, V109, P632, DOI 10.1016/S0022-5223(95)70343-8
   ASHOUR MH, 1995, EUR J CARDIO-THORAC, V9, P461, DOI 10.1016/S1010-7940(05)80083-1
   Blalock A, 1939, ANN SURG, V110, P544, DOI 10.1097/00000658-193910000-00005
   Bril V, 1998, ANN THORAC SURG, V65, P1520, DOI 10.1016/S0003-4975(98)00184-2
   Calhoun RF, 1999, ANN SURG, V230, P555, DOI 10.1097/00000658-199910000-00011
   GIVEL JC, 1990, SURG THYMUS, P1
   Gronseth GS, 2000, NEUROLOGY, V55, P7, DOI 10.1212/WNL.55.1.7
   HAMELMANN H, 1989, PROCEDURES MEDIASTIN
   Jaretzki A, 2003, NEUROLOGIST, V9, P77, DOI 10.1097/01.nrl.0000051446.03160.2e
   Loscertales J, 1999, Arch Bronconeumol, V35, P9
   Mack MJ, 1996, J THORAC CARDIOV SUR, V112, P1352, DOI 10.1016/S0022-5223(96)70151-4
   Masaoka A, 2001, Chest Surg Clin N Am, V11, P369
   Masaoka A, 1996, ANN THORAC SURG, V62, P853, DOI 10.1016/S0003-4975(96)00376-1
   Mulder D G, 1996, Chest Surg Clin N Am, V6, P95
   NOVELLINO L, 1994, INT SURG, V79, P378
   OSSERMAN KE, 1958, MYASTHENIA GRAVIS, P165
   PIRSKANEN R, 1987, ANN NY ACAD SCI, V505, P866
   PONSETI JM, 1995, MIASTENIA GRAVIS MAN, P71
   Ruckert JC, 2003, SURG ENDOSC, V17, P711, DOI 10.1007/s00464-002-9162-6
   Stern LE, 2001, SURGERY, V130, P774, DOI 10.1067/msy.2001.116674
   Uchiyama A, 2001, ANN THORAC SURG, V72, P1902, DOI 10.1016/S0003-4975(01)03210-6
   Weigert C., 1901, NEUROL CENT, V20, P597
   Yim APC, 2000, ANN THORAC SURG, V70, P243, DOI 10.1016/S0003-4975(00)01258-3
   YIM APC, 2000, MINIMAL ACCESS CARDI, P209
NR 24
TC 9
Z9 13
U1 0
U2 2
PU ELSEVIER DOYMA SL
PI BARCELONA
PA TRAVESERA DE GARCIA, 17-21, BARCELONA, 08021, SPAIN
SN 0300-2896
EI 1579-2129
J9 ARCH BRONCONEUMOL
JI Arch. Bronconeumol.
PD SEP
PY 2004
VL 40
IS 9
BP 409
EP 413
PG 5
WC Respiratory System
WE Science Citation Index Expanded (SCI-EXPANDED)
SC Respiratory System
GA 852SY
UT WOS:000223777900005
PM 15458617
DA 2022-10-25
ER

PT J
AU Barnett, C
   Herbelin, L
   Dimachkie, MM
   Barohn, RJ
AF Barnett, Carolina
   Herbelin, Laura
   Dimachkie, Mazen M.
   Barohn, Richard J.
TI Measuring Clinical Treatment Response in Myasthenia Gravis
SO NEUROLOGIC CLINICS
LA English
DT Article
DE Myasthenia gravis; Outcome measurement; Responsiveness; Minimal
   important difference; Disability
ID QUALITY-OF-LIFE; INTRAVENOUS IMMUNOGLOBULIN; CONTROLLED-TRIAL;
   MYCOPHENOLATE-MOFETIL; IMPORTANT DIFFERENCE; RANDOMIZED-TRIAL; OUTCOME
   MEASURES; VALIDATION; INSTRUMENT; DISABILITY
AB This article provides an overview of health-related outcome measurement to better understand what different outcomes used in myasthenia actually measure and to provide some guidance when choosing measures based on the clinical context and question. In myasthenia, the most commonly used outcome measures are aimed at assessing the signs and symptoms. The authors provide a summary of the most commonly used outcome measures. They discuss instruments that gauge disease overall health impact, such as on disability and quality of life. Finally, they discuss other relevant outcomes such as steroid-sparing effects and the role of surrogate markers.
C1 [Barnett, Carolina] Univ Toronto, Univ Hlth Network, Neurol Med, Toronto, ON, Canada.
   [Herbelin, Laura; Dimachkie, Mazen M.; Barohn, Richard J.] Univ Kansas, Med Ctr, Dept Neurol, 3901 Rainbow Blvd, Kansas City, KS 66160 USA.
   [Barnett, Carolina] 200 Elizabeth St,5EC Room 322, Toronto, ON M5G 2C4, Canada.
RP Barnett, C (corresponding author), 200 Elizabeth St,5EC Room 322, Toronto, ON M5G 2C4, Canada.
EM c.barnetttapia@utoronto.ca
RI Dimachkie, Mazen/AAH-8300-2021; Barnett, Carolina/AFM-9470-2022
OI Dimachkie, Mazen/0000-0002-7148-989X; Barnett,
   Carolina/0000-0001-5546-0221
FU NIH; FDA/OOPD; NINDS; Novartis; Sanofi/Genzyme; Biomarin; IONIS; Teva;
   Cytocenetics; Eli Lilly; PTC; Alexion; Catalyst; CSL-Behring; FDA/OPD;
   GSK; Grifols; MDA; Sanofi; TMA; CTSA grant from NCATS [UL1TR002366];
   NATIONAL CENTER FOR ADVANCING TRANSLATIONAL SCIENCES [UL1TR002366]
   Funding Source: NIH RePORTER
FX C. Barnett participated in the development of the Myasthenia Gravis
   Impairment Index (MGII) and might receive royalties in the future. She
   has provided consultancy to UCB regarding outcomes for myasthenia gravis
   studies. Dr R. Barohn is on the speaker's bureau for NuFactor, Grifols
   Therapeutics Inc, and Plan 365 Inc. He is on the advisory board for CSL
   Behring GmbH, and has received an honorarium from Option Care. He has
   received research grants from the NIH, FDA/OOPD, NINDS, Novartis,
   Sanofi/Genzyme, Biomarin, IONIS, Teva, Cytocenetics, Eli Lilly, and PTC.
   Dr M. Dimachkie is on the speaker's bureau or is a consultant for
   Alnylam, Baxalta, Catalyst, CSL-Behring, Mallinckrodt, Novartis, and
   NuFactor. He has also received grants from Alexion, Biomarin, Catalyst,
   CSL-Behring, the FDA/OPD, GSK, Grifols, MDA, the NIH, Novartis, Sanofi,
   and TMA. This work was supported by a CTSA grant from NCATS awarded to
   the University of Kansas for Frontiers: University of Kansas Clinical
   and Translational Science Institute (# UL1TR002366) The contents are
   solely the responsibility of the authors and do not necessarily
   represent the official views of the NIH or NCATS.
CR Antozzi C, 2016, MUSCLE NERVE, V53, P32, DOI 10.1002/mus.24911
   Baggi F, 2012, ANN NY ACAD SCI, V1274, P107, DOI 10.1111/j.1749-6632.2012.06771.x
   Barnett C, 2017, NEUROLOGY, V89, P2357, DOI 10.1212/WNL.0000000000004676
   Barnett Carolina, 2015, J Neuromuscul Dis, V2, P301
   Barnett C, 2016, NEUROLOGY, V87, P879, DOI 10.1212/WNL.0000000000002971
   Barnett C, 2014, PLOS ONE, V9, DOI 10.1371/journal.pone.0098089
   Barnett C, 2013, J NEUROL NEUROSUR PS, V84, P94, DOI 10.1136/jnnp-2011-301449
   Barnett Carolina, 2012, J Clin Neuromuscul Dis, V13, P201, DOI 10.1097/CND.0b013e31824619d5
   Barnett TC, 2013, NEUROMUSCULAR DISORD, V23, P413, DOI 10.1016/j.nmd.2013.02.008
   Barohn RJ, 1998, ANN NY ACAD SCI, V841, P769, DOI 10.1111/j.1749-6632.1998.tb11015.x
   Barth D, 2011, NEUROLOGY, V76, P2017, DOI 10.1212/WNL.0b013e31821e5505
   Bedlack RS, 2005, NEUROLOGY, V64, P1968, DOI 10.1212/01.WNL.0000163988.28892.79
   Benatar M, 2012, MUSCLE NERVE, V45, P909, DOI 10.1002/mus.23330
   BESINGER UA, 1983, NEUROLOGY, V33, P1316, DOI 10.1212/WNL.33.10.1316
   Birnbaum S, 2017, MUSCLE NERVE, V55, P639, DOI 10.1002/mus.25381
   Burns TM, 2008, MUSCLE NERVE, V38, P957, DOI 10.1002/mus.21053
   Burns TM, 2016, MUSCLE NERVE, V54, P1015, DOI 10.1002/mus.25198
   Burns TM, 2011, MUSCLE NERVE, V43, P14, DOI 10.1002/mus.21883
   Burns TM, 2010, NEUROLOGY, V74, P1434, DOI 10.1212/WNL.0b013e3181dc1b1e
   Burns TM, 2008, MUSCLE NERVE, V38, P1553, DOI 10.1002/mus.21185
   Cook KF, 2015, QUAL LIFE RES, V24, P575, DOI 10.1007/s11136-014-0790-9
   de Vet HCW., 2011, MEASUREMENT MED PRAC
   Farrugia ME, 2011, MUSCLE NERVE, V43, P329, DOI 10.1002/mus.21880
   FDA Ctr Drug Evaluation Res, 2006, HEALTH QUAL LIFE OUT, V4, DOI 10.1186/1477-7525-4-79
   Gajdos P, 1997, ANN NEUROL, V41, P789, DOI 10.1002/ana.410410615
   GAJDOS P, 1983, PRESSE MED, V12, P939
   GUYATT GH, 1986, CAN MED ASSOC J, V134, P889
   Hehir MK, 2017, NEUROLOGY, V89, P1069, DOI 10.1212/WNL.0000000000004341
   Heyland DK, 1998, CRIT CARE MED, V26, P591, DOI 10.1097/00003246-199803000-00037
   Jaretzki A, 2000, NEUROLOGY, V55, P16, DOI 10.1212/WNL.55.1.16
   Jette AM, 2006, PHYS THER, V86, P726, DOI 10.1093/ptj/86.5.726
   Katzberg HD, 2014, MUSCLE NERVE, V49, P661, DOI 10.1002/mus.23988
   King MT, 2011, EXPERT REV PHARM OUT, V11, P171, DOI [10.1586/erp.11.9, 10.1586/ERP.11.9]
   KIRSHNER B, 1985, J CHRON DIS, V38, P27, DOI 10.1016/0021-9681(85)90005-0
   Lashley D, 2010, NEUROLOGY, V74, P1517, DOI 10.1212/WNL.0b013e3181dd43bf
   Leonardi M, 2009, DISABIL REHABIL, V31, P2041, DOI 10.3109/09638280902893634
   MANTEGAZZA R, 1988, J NEUROL, V235, P449, DOI 10.1007/BF00314245
   Masuda M, 2012, MUSCLE NERVE, V46, P166, DOI 10.1002/mus.23398
   Mokkink LB, 2010, BMC MED RES METHODOL, V10, DOI 10.1186/1471-2288-10-22
   Mullins LL, 2008, MUSCLE NERVE, V38, P947, DOI 10.1002/mus.21016
   Muppidi S, 2011, MUSCLE NERVE, V44, P727, DOI 10.1002/mus.22140
   OSSERMAN KE, 1958, ARCH INTERN MED, V102, P72, DOI 10.1001/archinte.1958.00260190074008
   Pasnoor M, 2016, NEUROLOGY, V87, P57, DOI 10.1212/WNL.0000000000002795
   Rabin R, 2001, ANN MED, V33, P337, DOI 10.3109/07853890109002087
   Raggi A, 2016, J NEUROL, V263, P871, DOI 10.1007/s00415-016-8072-9
   Raggi A, 2014, DISABIL REHABIL, V36, P546, DOI 10.3109/09638288.2013.804591
   Ramos-Fransi A, 2015, EUR J NEUROL, V22, P1056, DOI 10.1111/ene.12703
   Sanders DB, 2008, NEUROLOGY, V71, P400, DOI 10.1212/01.wnl.0000312374.95186.cc
   Sanders DB, 2003, ANN NY ACAD SCI, V998, P440, DOI 10.1196/annals.1254.057
   Sanders DB, 2008, NEUROLOGY, V71, P394, DOI 10.1212/01.wnl.0000312373.67493.7f
   Sanders DB, 2014, MUSCLE NERVE, V49, P483, DOI 10.1002/mus.23944
   Sharshar T, 2000, J NEUROL, V247, P286, DOI 10.1007/s004150050585
   TINDALL RSA, 1987, NEW ENGL J MED, V316, P719, DOI 10.1056/NEJM198703193161205
   Ware JE, 1993, BOSTON MANUAL INTERP
   WHO, 2002, WHOEIPGPECAS013
   Wijeysundera DN, 2016, ANESTHESIOLOGY, V125, P7, DOI 10.1097/ALN.0000000000001159
   Wolfe GI, 2016, NEW ENGL J MED, V375, P511, DOI 10.1056/NEJMoa1602489
   Wolfe GI, 1999, NEUROLOGY, V52, P1487, DOI 10.1212/WNL.52.7.1487
   Wolfe GI, 2002, MUSCLE NERVE, V26, P549, DOI 10.1002/mus.10224
   Wolfe GI, 2008, MUSCLE NERVE, V38, P1429, DOI 10.1002/mus.21142
   Zinman L, 2008, MUSCLE NERVE, V37, P172, DOI 10.1002/mus.20908
   Zinman L, 2007, NEUROLOGY, V68, P837, DOI 10.1212/01.wnl.0000256698.69121.45
NR 62
TC 32
Z9 32
U1 0
U2 6
PU W B SAUNDERS CO-ELSEVIER INC
PI PHILADELPHIA
PA 1600 JOHN F KENNEDY BOULEVARD, STE 1800, PHILADELPHIA, PA 19103-2899 USA
SN 0733-8619
EI 1557-9875
J9 NEUROL CLIN
JI Neurol. Clin.
PD MAY
PY 2018
VL 36
IS 2
BP 339
EP +
DI 10.1016/j.ncl.2018.01.006
PG 16
WC Clinical Neurology; Neurosciences
WE Science Citation Index Expanded (SCI-EXPANDED)
SC Neurosciences & Neurology
GA GF4OA
UT WOS:000431941000009
PM 29655453
OA Green Accepted
DA 2022-10-25
ER

PT J
AU Kim, YH
   Shin, H
   Kim, SM
AF Kim, Yool-hee
   Shin, Ha Young
   Kim, Seung Min
TI Long-Term Safety and Efficacy of Tacrolimus in Myasthenia Gravis
SO YONSEI MEDICAL JOURNAL
LA English
DT Article
DE Myasthenia gravis; tacrolimus; steroid
ID FK506; PREDNISONE; STREPTOMYCES; FK-506
AB Purpose: Myasthenia gravis (MG) is a lifelong autoimmune disorder that affects neuromuscular transmission. The long-term treatment plan should include immunotherapy. We investigated the long-term safety and efficacy of tacrolimus for the treatment of MG in real-world clinical practice.
   Materials and Methods: We retrospectively reviewed 160 MG patients treated with tacrolimus from 2005 to 2015. Myasthenia Gravis Foundation of America (MGFA) clinical classification, MGFA post-intervention status, myasthenic functional score, and dose of oral prednisolone were investigated.
   Results: Adverse events occurred in 68 patients (42.5%), most of which were minor and well-managed. Clinical severity scales improved after administration of tacrolimus, compared to the baseline. Compared to 6 months before administration of tacrolimus, prednisolone dose significantly decreased at 12 months after treatment (2.85 +/- 0.92 mg/day, p=0.002), 18 months after treatment (3.36 +/- 0.99 mg/day, p=0.001), and 24 months after treatment (3.71 +/- 0.93 mg/day, p < 0.001).
   Conclusion: Tacrolimus may be effective in reducing the severity of MG and may permit a reduction in the steroid dose prescribed to the patients. Adverse events due to tacrolimus treatment were not serious.
C1 [Kim, Yool-hee] Korea Univ, Coll Med, Dept Neurol, Ansan Hosp, Ansan, South Korea.
   [Shin, Ha Young; Kim, Seung Min] Yonsei Univ, Dept Neurol, Coll Med, 50-1 Yonsei Ro, Seoul 03722, South Korea.
RP Shin, H (corresponding author), Yonsei Univ, Dept Neurol, Coll Med, 50-1 Yonsei Ro, Seoul 03722, South Korea.
EM hayshin@yuhs.ac
OI Kim, Seung Min/0000-0002-4384-9640; Shin, Ha Young/0000-0002-4408-8265
FU Astellas Pharma Korea, Inc.
FX This study was funded by Astellas Pharma Korea, Inc.
CR Ahn SW, 2017, J NEUROL SCI, V379, P271, DOI 10.1016/j.jns.2017.05.060
   Carr AS, 2010, BMC NEUROL, V10, DOI 10.1186/1471-2377-10-46
   Cruz JL, 2015, THER ADV NEUROL DISO, V8, P92, DOI 10.1177/1756285615571873
   Evoli A, 2002, MUSCLE NERVE, V25, P111, DOI 10.1002/mus.10018
   GAJDOS P, 1993, J NEUROL NEUROSUR PS, V56, P1157
   Grob D, 2008, MUSCLE NERVE, V37, P141, DOI 10.1002/mus.20950
   Jaretzki A, 2000, ANN THORAC SURG, V70, P327, DOI 10.1016/S0003-4975(00)01595-2
   KINO T, 1987, J ANTIBIOT, V40, P1256, DOI 10.7164/antibiotics.40.1256
   KINO T, 1987, J ANTIBIOT, V40, P1249, DOI 10.7164/antibiotics.40.1249
   Konishi T, 2005, J NEUROL NEUROSUR PS, V76, P448, DOI 10.1136/jnnp.2004.042176
   Konishi T, 2003, MUSCLE NERVE, V28, P570, DOI 10.1002/mus.10472
   Lee HS, 2016, YONSEI MED J, V57, P419, DOI 10.3349/ymj.2016.57.2.419
   Lewis Richard A., 1995, Annals of Neurology, V37, pS51
   Meriggioli MN, 2009, LANCET NEUROL, V8, P475, DOI 10.1016/S1474-4422(09)70063-8
   Nagaishi A, 2008, INTERNAL MED, V47, P731, DOI 10.2169/internalmedicine.47.0513
   Nagane Y, 2005, EUR NEUROL, V53, P146, DOI 10.1159/000085833
   Ponseti JA, 2005, CLIN NEUROL NEUROSUR, V107, P187, DOI 10.1016/j.clineuro.2004.07.013
   Ponseti JM, 2005, NEUROLOGY, V64, P1641, DOI 10.1212/01.WNL.0000160392.32894.6D
   Ponseti JM, 2006, CURR MED RES OPIN, V22, P885, DOI 10.1185/030079906X104650
   SCHREIBER SL, 1992, IMMUNOL TODAY, V13, P136, DOI 10.1016/0167-5699(92)90111-J
   Shimojima Y, 2006, J CLIN NEUROSCI, V13, P39, DOI 10.1016/j.jocn.2004.12.008
   Tada M, 2006, J NEUROL SCI, V247, P17, DOI 10.1016/j.jns.2006.03.010
   Yoshikawa H, 2011, J NEUROL NEUROSUR PS, V82, P970, DOI 10.1136/jnnp-2011-300148
   Zhao CB, 2011, INT IMMUNOPHARMACOL, V11, P519, DOI 10.1016/j.intimp.2010.12.012
NR 24
TC 11
Z9 13
U1 0
U2 3
PU YONSEI UNIV COLL MEDICINE
PI SEOUL
PA 50-1 YONSEI-RO, SEODAEMUN-GU, SEOUL 120-752, SOUTH KOREA
SN 0513-5796
EI 1976-2437
J9 YONSEI MED J
JI Yonsei Med. J.
PD JUL
PY 2019
VL 60
IS 7
BP 633
EP 639
DI 10.3349/ymj.2019.60.7.633
PG 7
WC Medicine, General & Internal
WE Science Citation Index Expanded (SCI-EXPANDED)
SC General & Internal Medicine
GA IF4LH
UT WOS:000473052300006
PM 31250577
OA Green Published, Green Submitted, gold
DA 2022-10-25
ER

PT J
AU Li, MQ
   Ren, L
   Zhang, YN
   Lv, J
   Fang, H
   Zhang, J
   Zhao, X
   Han, JJ
   Huang, PW
   Du, Y
   Zhang, QY
   Yang, JH
   Zhang, YK
   Gao, F
AF Li, Mingqiang
   Ren, Lu
   Zhang, Yingna
   Lv, Jie
   Fang, Hua
   Zhang, Jing
   Zhao, Xue
   Han, Jiaojiao
   Huang, Pengwei
   Du, Ying
   Zhang, Qingyong
   Yang, Junhong
   Zhang, Yunke
   Gao, Feng
TI Clinical characteristics of AChRAb and MuSKAb double seropositive
   myasthenia gravis patients
SO CLINICAL NEUROLOGY AND NEUROSURGERY
LA English
DT Article
DE Myasthenia gravis (MG); Acetylcholine receptor antibody; Muscle-specific
   tyrosine kinase antibody; Double-seropositive myasthenia gravis (DSP-MG)
ID ANTI-MUSK; ANTIBODIES; ONSET; MG
AB Objectives: To explore the characteristics of double seropositive myasthenia gravis (DSP-MG).
   Patients and Methods: A literature review of twenty-four cases of DSP-MG including 2 novel cases presented in the current study, was performed.
   Results: Among 24 reported patients, 7 were male (29.17%) and 17 were female (70.83%). Among 20 patients with known age, the mean age of onset was 37.30 +/- 19.50 years, among which the average onset age of the 6 male patients was 53.17 +/- 8.98 years, while the average onset age of the remaining 14 female patients was 30.50 +/- 18.94 years. Three patients had simple ocular muscle-type MG (14.28%), while 18 (85.71%) had non-ocular muscle-type MG. After administration of penicillide, 1 patient developed DSP-MG. In 9 cases, patients developed DSP-MG after thymectomy, while 5 patients naturally developed DSP-MG.
   Conclusion: Women more frequently developed DSP-MG than men and men were diagnosed at an older age. MG is typically found in the ocular muscles, bulbar and limb muscles.
C1 [Li, Mingqiang; Ren, Lu] Zhengzhou Univ, Affiliated Hosp 2, Dept Neurol, 2 Jingba Rd, Zhengzhou 450014, CN, Peoples R China.
   [Zhang, Yingna; Lv, Jie; Fang, Hua; Zhang, Jing; Zhao, Xue; Han, Jiaojiao; Gao, Feng] Henan Acad Med & Pharmacol Sci, Dept Neuroimmunol Res, 40 Daxue Rd, Zhengzhou 450052, CN, Peoples R China.
   [Huang, Pengwei; Zhang, Qingyong] Zheng Zhou Univ, Affiliated Hosp 2, Dept Thorac Surg, 2 Jingba Rd, Zhengzhou 450014, CN, Peoples R China.
   [Du, Ying] Zhengzhou Univ, Dept Immunol & Microbiol, Basic Med Coll, 100 Sci Rd, Zhengzhou 450001, CN, Peoples R China.
   [Yang, Junhong; Zhang, Yunke] Henan Univ TCM, Affiliated Hosp 1, Dept Encephalopathy, 19 Peoples Rd, Zhengzhou 450008, CN, Peoples R China.
RP Gao, F (corresponding author), Henan Acad Med & Pharmacol Sci, Dept Neuroimmunol Res, 40 Daxue Rd, Zhengzhou 450052, CN, Peoples R China.
EM gaoyuanshan@126.com
FU National Natural Science Foundation of China [81471545]; Colleges and
   universities in henan province key scientific research project plan
   [16A320010/17A320046]; Henan university of science and technology
   innovation team support plan [16IRTSTHNO22]; Henan province science and
   technology research projects [172102310298]
FX This work was supported by National Natural Science Foundation of China
   (81471545); Colleges and universities in henan province key scientific
   research project plan (16A320010/17A320046); Henan university of science
   and technology innovation team support plan (16IRTSTHNO22) and Henan
   province science and technology research projects (172102310298).
CR Deymeer F, 2007, NEUROLOGY, V68, P609, DOI 10.1212/01.wnl.0000254620.45529.97
   Diaz-Manera J, 2007, NAT CLIN PRACT NEURO, V3, P405, DOI 10.1038/ncpneuro0526
   Evoli A, 2003, BRAIN, V126, P2304, DOI 10.1093/brain/awg223
   Hain B, 2006, MUSCLE NERVE, V33, P575, DOI 10.1002/mus.20479
   Hatanaka Y, 2005, NEUROLOGY, V65, P1508, DOI 10.1212/01.wnl.0000183145.91579.74
   Hurst RL, 2016, CURR NEUROL NEUROSCI, V16, DOI 10.1007/s11910-016-0668-z
   Jordan B, 2016, J NEUROL, V263, P174, DOI 10.1007/s00415-015-7982-2
   Kostera-Pruszczyk A, 2009, J NEUROL, V256, P1780, DOI 10.1007/s00415-009-5215-2
   [李媛 Li Yuan], 2015, [中风与神经疾病杂志, Journal of Apoplexy and Nervous Diseases], V32, P354
   Meriggioli MN, 2009, LANCET NEUROL, V8, P475, DOI 10.1016/S1474-4422(09)70063-8
   Poulas K, 2012, J NEUROIMMUNOL, V250, P94, DOI 10.1016/j.jneuroim.2012.05.011
   Punga AR, 2006, CLIN NEUROPHYSIOL, V117, P1434, DOI 10.1016/j.clinph.2006.03.028
   Rajakulendran S, 2012, J NEUROL, V259, P2736, DOI 10.1007/s00415-012-6661-9
   Sanders DB, 2003, NEUROLOGY, V60, P1978, DOI 10.1212/01.WNL.0000065882.63904.53
   Sanders DB, 2008, J NEUROIMMUNOL, V201, P85, DOI 10.1016/j.jneuroim.2008.05.032
   Sanders Donald B, 2014, Continuum (Minneap Minn), V20, P1413, DOI 10.1212/01.CON.0000455873.30438.9b
   Saulat B, 2007, NEUROLOGY, V69, P803, DOI 10.1212/01.wnl.0000267694.45244.f4
   Suhail H, 2010, NEUROL INDIA, V58, P668, DOI 10.4103/0028-3886.68687
   Vincent A, 2001, LANCET, V357, P2122, DOI 10.1016/S0140-6736(00)05186-2
   Xin-xin F., 2013, J MED SCI YANBIAN U, V03, P167
   Zouvelou V, 2014, J NEUROIMMUNOL, V267, P111, DOI 10.1016/j.jneuroim.2013.12.012
   Zouvelou V, 2013, MUSCLE NERVE, V47, P465, DOI 10.1002/mus.23645
NR 22
TC 9
Z9 10
U1 1
U2 37
PU ELSEVIER SCIENCE BV
PI AMSTERDAM
PA PO BOX 211, 1000 AE AMSTERDAM, NETHERLANDS
SN 0303-8467
EI 1872-6968
J9 CLIN NEUROL NEUROSUR
JI Clin. Neurol. Neurosurg.
PD SEP
PY 2018
VL 172
BP 69
EP 73
DI 10.1016/j.clineuro.2018.06.041
PG 5
WC Clinical Neurology; Surgery
WE Science Citation Index Expanded (SCI-EXPANDED)
SC Neurosciences & Neurology; Surgery
GA GR8NG
UT WOS:000442980000012
PM 29986198
DA 2022-10-25
ER

PT J
AU Shelton, GD
   Calcutt, NA
   Garrett, RS
   Gu, DL
   Sarvetnick, N
   Campana, WM
   Powell, HC
AF Shelton, GD
   Calcutt, NA
   Garrett, RS
   Gu, DL
   Sarvetnick, N
   Campana, WM
   Powell, HC
TI Necrotizing myopathy induced by overexpression of interferon-gamma in
   transgenic mice
SO MUSCLE & NERVE
LA English
DT Article
DE cytokine; myopathy; toxic; ultrastructure; inflammatory; necrotizing
ID AUTOIMMUNE MYASTHENIA-GRAVIS; RAT SKELETAL-MUSCLE;
   ACETYLCHOLINE-RECEPTOR; PATHOLOGICAL MECHANISMS; CYLINDRICAL SPIRALS;
   CELLS; PROLIFERATION; FIBERS; ATTACK; PAIN
AB A transgenic mouse model has been established in which the cytokine interferon-gamma (IFN-gamma) is overexpressed through the action of the acetylcholine receptor epsilon promoter acting at the neuromuscular junction. While originally developed as a model for the study of the pathogenesis of myasthenia gravis, there are important differences from both human myasthenia gravis and its animal model, experimental autoimmune myasthenia gravis, By 4 months of age there was a well-established inflammatory, predominantly necrotizing myopathy, with marked dystrophic calcification, Dystrophic and degenerative changes in terminal axons and adjacent Schwann cells were also apparent. The acetylcholine receptor was not the primary target of the inflammatory response, since at 10 weeks of age the receptor content was not decreased and antibodies were not detected bound to the receptor. The IFNgamma transgenic mouse model may provide a clinically relevant model of necrotizing myopathy for investigation of the pathological changes associated with, and presumably precipitated by, overexpression of the pro-inflammatory cytokine interferon-gamma on the neuromuscular junction, intramuscular nerves and myofibers. (C) 1999 John Wiley & Sons, Inc.
C1 Univ Calif San Diego, Dept Pathol, La Jolla, CA 92093 USA.
   Vet Adm Res Serv, La Jolla, CA USA.
   Scripps Res Inst, Dept Neuropharmacol, La Jolla, CA USA.
   Univ Calif San Diego, Dept Neurosci, La Jolla, CA 92093 USA.
RP Shelton, GD (corresponding author), Univ Calif San Diego, Dept Pathol, La Jolla, CA 92093 USA.
FU NATIONAL INSTITUTE OF MENTAL HEALTH [R01MH050426] Funding Source: NIH
   RePORTER; NATIONAL INSTITUTE OF NEUROLOGICAL DISORDERS AND STROKE
   [R01NS014162] Funding Source: NIH RePORTER; NIMH NIH HHS [MH 50426]
   Funding Source: Medline; NINDS NIH HHS [NS 14162] Funding Source:
   Medline
CR Akwa Y., 1996, Society for Neuroscience Abstracts, V22, P1355
   BODENSTEINER JB, 1978, NEUROLOGY, V28, P439, DOI 10.1212/WNL.28.5.439
   CARPENTER S, 1979, MUSCLE NERVE, V2, P282, DOI 10.1002/mus.880020407
   DANON MJ, 1989, MUSCLE NERVE, V12, P265, DOI 10.1002/mus.880120403
   Dines KC, 1997, J NEUROPATH EXP NEUR, V56, P627
   Dubowitz V, 1985, MUSCLE BIOPSY PRACTI, P19
   Engel AG, 1994, MYOLOGY, pP1133
   ENGEL WK, 1970, J ULTRA MOL STRUCT R, V31, P507, DOI 10.1016/S0022-5320(70)90166-8
   FARRAR MA, 1993, ANNU REV IMMUNOL, V11, P571, DOI 10.1146/annurev.iy.11.040193.003035
   GU DL, 1995, J EXP MED, V181, P547, DOI 10.1084/jem.181.2.547
   GURNEY ME, 1992, J NEUROSCI, V12, P3241, DOI 10.1523/JNEUROSCI.12-08-03241.1992
   HaferMacko C, 1996, ANN NEUROL, V40, P635, DOI 10.1002/ana.410400414
   HOPKINS WG, 1981, J NEUROCYTOL, V10, P537, DOI 10.1007/BF01262589
   KALOVIDOURIS AE, 1993, J RHEUMATOL, V20, P1718
   KALOVIDOURIS AE, 1995, J RHEUMATOL, V22, P1698
   KELIC S, 1993, J NEUROL SCI, V114, P62, DOI 10.1016/0022-510X(93)90050-9
   LAZARO RP, 1980, ARCH NEUROL-CHICAGO, V37, P715, DOI 10.1001/archneur.1980.00500600063013
   LINDSTROM J, 1988, ADV IMMUNOL, V42, P233, DOI 10.1016/S0065-2776(08)60847-0
   LINDSTROM JM, 1976, J EXP MED, V144, P726, DOI 10.1084/jem.144.3.726
   LINDSTROM JM, 1976, J EXP MED, V144, P739, DOI 10.1084/jem.144.3.739
   MARTIN JE, 1991, MUSCLE NERVE, V14, P219, DOI 10.1002/mus.880140304
   MORGAN-HUGHES J A, 1970, Brain Behavior and Evolution, V93, P873, DOI 10.1093/brain/93.4.873
   NAKANO S, 1993, NEUROLOGY, V43, P1167, DOI 10.1212/WNL.43.6.1167
   PATRICK J, 1973, SCIENCE, V180, P871, DOI 10.1126/science.180.4088.871
   PESTRONK A, 1985, MUSCLE NERVE, P233
   SCHIAFFINO S, 1977, LAB INVEST, V37, P223
   SOLIVEN BC, 1988, NEUROLOGY, V38, P514, DOI 10.1212/WNL.38.4.514
   Taratuto A L, 1991, Neuromuscul Disord, V1, P433, DOI 10.1016/0960-8966(91)90006-E
   Tews DS, 1996, J NEUROPATH EXP NEUR, V55, P342, DOI 10.1097/00005072-199603000-00009
   Victor M, 1994, MYOLOGY, P1697
   Yarom R, 1981, Muscle Nerve, V4, P259
   [No title captured]
NR 32
TC 19
Z9 20
U1 0
U2 0
PU JOHN WILEY & SONS INC
PI NEW YORK
PA 605 THIRD AVE, NEW YORK, NY 10158-0012 USA
SN 0148-639X
J9 MUSCLE NERVE
JI Muscle Nerve
PD FEB
PY 1999
VL 22
IS 2
BP 156
EP 165
DI 10.1002/(SICI)1097-4598(199902)22:2<156::AID-MUS3>3.3.CO;2-L
PG 10
WC Clinical Neurology; Neurosciences
WE Science Citation Index Expanded (SCI-EXPANDED)
SC Neurosciences & Neurology
GA 163BR
UT WOS:000078382800003
PM 10024128
DA 2022-10-25
ER

PT J
AU Kumar, A
   Asaf, BB
   Pulle, MV
   Puri, HV
   Sethi, N
   Bishnoi, S
AF Kumar, Arvind
   Asaf, Belal Bin
   Pulle, Mohan Venkatesh
   Puri, Harsh Vardhan
   Sethi, Nitin
   Bishnoi, Sukhram
TI Myasthenia is a poor prognostic factor for perioperative outcomes after
   robotic thymectomy for thymoma
SO EUROPEAN JOURNAL OF CARDIO-THORACIC SURGERY
LA English
DT Article; Proceedings Paper
CT 1st Annual Meeting of the European-Society-of-Thoracic-Surgeons (ESTS)
CY OCT 02-03, 2020
CL ELECTR NETWORK
SP European Soc Thorac Surg
DE Thymoma; Robotic thymectomy; Myasthenia gravis; Prognostic factors
ID SURGICAL-TREATMENT; GRAVIS; SURGERY; MANAGEMENT; STERNOTOMY; RESECTION;
   TUMORS
AB OBJECTIVES: The goal of this study was to compare the early and intermediate surgical outcomes, including the survival of those with and without myasthenic thymoma, following robotic thymectomy.
   METHODS: This is a retrospective analysis of prospectively maintained data of 111 patients who underwent robotic thymectomy for thymoma over 7 years in a thoracic surgery centre in India. We performed a comparative analysis of demographics, intraoperative variables and postoperative outcomes including survival of those with and without myasthenic thymoma.
   RESULTS: Of 111 patients, 68 patients were myasthenic and 43 were non-myasthenic. The need to resect surrounding structures and conversions was greater in the myasthenic group (P = 0.02, P = 0.04). Postoperative complications were significantly higher in the myasthenic group (P = 0.02). No differences were observed in intensive care unit stay, the need for postoperative ventilation and the hospital stay. On correlation, a higher Masaoka stage [odds ratio 1.96, 95% confidence interval (CI) 1.22-3.15] and an aggressive World Health Organization histological diagnosis (odds ratio 1.58, 95% CI 1.10-2.26) were more likely in patients with myasthenia gravis. A total of 7 deaths (6.3%) occurred during the median follow-up of 4.2 years, 5 among those with myasthenic thymoma and 2 among patients with non-myasthenic thymoma. Due to the small number of deaths, there is insufficient evidence to draw any conclusion about the effect of myasthenia gravis on survival after surgery (hazard ratio 0.51, 95% CI 0.09-2.71; P = 0.43).
   CONCLUSIONS: The presence of myasthenia with thymoma is associated with more adjacent structure resection, higher postoperative complications and more conversions. The use of robotic surgery for thymoma resection in patients with myasthenia could not overcome the early postoperative problems related to myasthenia gravis.
C1 [Kumar, Arvind; Asaf, Belal Bin; Pulle, Mohan Venkatesh; Puri, Harsh Vardhan; Bishnoi, Sukhram] Sir Ganga Ram Hosp, Ctr Chest Surg, New Delhi, India.
   [Sethi, Nitin] Sir Ganga Ram Hosp, Dept Anaesthesia, New Delhi, India.
RP Kumar, A (corresponding author), Sir Ganga Ram Hosp, SSRB, Room 2328, New Delhi 110060, India.
EM arvindreena@gmail.com
OI Puri, Harshvardhan/0000-0002-5269-7976
CR Baas P, 2011, EUR J CANCER, V47, pS315, DOI 10.1016/S0959-8049(11)70184-8
   Cakar F, 2007, EUR J CARDIO-THORAC, V31, P501, DOI 10.1016/j.ejcts.2006.12.016
   COHEN AJ, 1991, ANN THORAC SURG, V51, P378, DOI 10.1016/0003-4975(91)90848-K
   Jaretzki A, 2000, ANN THORAC SURG, V70, P327, DOI 10.1016/S0003-4975(00)01595-2
   Jensen Paul, 2008, J Clin Neuromuscul Dis, V9, P352, DOI 10.1097/CND.0b013e3181660807
   Kadota Y, 2015, GEN THORAC CARDIOVAS, V63, P201, DOI 10.1007/s11748-015-0518-y
   KEYNES G, 1946, BRIT J SURG, V33, P201, DOI 10.1002/bjs.18003313102
   KOGA K, 1994, PATHOL INT, V44, P359
   Kumar A, 2017, NEUROL INDIA, V65, P58, DOI 10.4103/0028-3886.198211
   Kumar A, 2015, J MINIM ACCESS SURG, V11, P60, DOI 10.4103/0972-9941.147693
   Kumar A, 2009, ANN NUCL MED, V23, P569, DOI 10.1007/s12149-009-0283-z
   Margaritora S, 2010, ANN THORAC SURG, V89, P245, DOI 10.1016/j.athoracsur.2009.08.074
   Marulli G, 2018, EUR J CARDIO-THORAC, V54, P579, DOI 10.1093/ejcts/ezy075
   Marulli G, 2016, ANN CARDIOTHORAC SUR, V5, P18, DOI 10.3978/j.issn.2225-319X.2015.08.13
   Marx A, 2015, J THORAC ONCOL, V10, P1383, DOI 10.1097/JTO.0000000000000654
   Moore KH, 2001, ANN THORAC SURG, V72, P203, DOI 10.1016/S0003-4975(01)02633-9
   O'Riordan JI, 1998, EUR J NEUROL, V5, P137, DOI 10.1046/j.1468-1331.1998.520137.x
   O'Sullivan KE, 2019, ANN CARDIOTHORAC SUR, V8, P174, DOI 10.21037/acs.2019.02.04
   Regnard JF, 1996, J THORAC CARDIOV SUR, V112, P376, DOI 10.1016/S0022-5223(96)70265-9
   Renaud S, 2013, REV NEUROL-FRANCE, V169, P30, DOI 10.1016/j.neurol.2012.02.013
   Ruffini E, 2011, EUR J CARDIO-THORAC, V40, P146, DOI 10.1016/j.ejcts.2010.09.042
   Sakamaki Y, 2008, SURG ENDOSC, V22, P1272, DOI 10.1007/s00464-007-9606-0
   Sarkar Binay Krishna, 2008, Interact Cardiovasc Thorac Surg, V7, P1007, DOI 10.1510/icvts.2007.170894
   Seong YW, 2014, EUR J CARDIO-THORAC, V45, pE68, DOI 10.1093/ejcts/ezt557
   SHAMJI F, 1984, J THORAC CARDIOV SUR, V87, P43
   Toker A, 2013, SURG ENDOSC, V27, P1555, DOI 10.1007/s00464-012-2626-4
   Tormoehlen LM, 2008, HEMATOL ONCOL CLIN N, V22, P509, DOI 10.1016/j.hoc.2008.03.004
   Watanabe A, 2004, J THORAC CARDIOV SUR, V127, P868, DOI 10.1016/j.jtcvs.2003.07.036
NR 28
TC 4
Z9 5
U1 1
U2 2
PU OXFORD UNIV PRESS INC
PI CARY
PA JOURNALS DEPT, 2001 EVANS RD, CARY, NC 27513 USA
SN 1010-7940
EI 1873-734X
J9 EUR J CARDIO-THORAC
JI Eur. J. Cardio-Thorac. Surg.
PD APR
PY 2021
VL 59
IS 4
BP 807
EP 813
DI 10.1093/ejcts/ezaa406
PG 7
WC Cardiac & Cardiovascular Systems; Respiratory System; Surgery
WE Science Citation Index Expanded (SCI-EXPANDED); Conference Proceedings Citation Index - Science (CPCI-S)
SC Cardiovascular System & Cardiology; Respiratory System; Surgery
GA SE1LC
UT WOS:000651835600012
PM 33279991
DA 2022-10-25
ER

PT J
AU Moradi, LA
   Clark, CA
   Schneider, CS
   Deshane, AS
   Dobelbower, MC
AF Moradi, Luke A.
   Clark, Curtis A.
   Schneider, Craig S.
   Deshane, Alok S.
   Dobelbower, Michael C.
TI Durable Metastatic Melanoma Remission Following Pembrolizumab and
   Radiotherapy: A Case Report of Prophylactic Immunosuppression in a
   Patient with Myasthenia Gravis and Immune-Mediated Colitis
SO FRONTIERS IN IMMUNOLOGY
LA English
DT Article
DE metastatic melanoma; autoimmune myasthenia gravis; radiation therapy;
   abscopal effect; immunotherapy case report
AB Immune checkpoint inhibitors (ICIs) and radiotherapy (RT) combinations for various metastatic cancers are increasingly utilized, yet the augmentation of anti-cancer immunity including distant tumor responses by RT remains ill-characterized. Immunosuppressive tumor microenvironments and defective anti-tumor immune activation including immune-related adverse events (irAEs) likely limit dramatic immuno-radiotherapy combinations, though it remains unclear which immune characteristics mediate dramatic systemic tumor regression in only a small subset of patients. Moreover, the efficacy of ICI treatment in patients receiving immunosuppressive therapies for autoimmune conditions or irAEs is convoluted, yet clinically valuable. Here, we report a case of a 75-year-old man with myasthenia gravis and metastatic melanoma who experienced complete and durable systemic regression after receiving pembrolizumab and single-lesion RT while on prednisone for myasthenia gravis prophylaxis and vedolizumab for immune-mediated colitis after previously experiencing mixed response on pembrolizumab monotherapy. We discuss the potential paradoxical effects and clinical considerations of immunosuppressive regimens in patients with underlying autoimmune disease or adverse immune reactions while receiving immuno-radiotherapy combinations.
C1 [Moradi, Luke A.; Clark, Curtis A.; Schneider, Craig S.; Dobelbower, Michael C.] Univ Alabama Birmingham, Dept Radiat Oncol, Birmingham, AL 35294 USA.
   [Deshane, Alok S.] Case Western Reserve Univ, Sch Med, Cleveland, OH USA.
RP Dobelbower, MC (corresponding author), Univ Alabama Birmingham, Dept Radiat Oncol, Birmingham, AL 35294 USA.
EM mdobelbower@uabmc.edu
CR Beyls C, 2020, HEPATOLOGY, V72, P1152, DOI 10.1002/hep.31186
   Frohne CC, 2019, J IMMUNOTHER CANCER, V7, DOI 10.1186/s40425-018-0484-x
   Gutiontov SI, 2020, INT J RADIAT ONCOL, V108, P17, DOI 10.1016/j.ijrobp.2019.12.033
   Hamid O, 2019, ANN ONCOL, V30, P582, DOI 10.1093/annonc/mdz011
   Johnson DB, 2017, CANCER-AM CANCER SOC, V123, P1904, DOI 10.1002/cncr.30642
   Luke JJ, 2020, CLIN CANCER RES, V26, P6437, DOI 10.1158/1078-0432.CCR-20-1790
   MOLE RH, 1953, BRIT J RADIOL, V26, P234, DOI 10.1259/0007-1285-26-305-234
   Ngwa W, 2018, NAT REV CANCER, V18, P313, DOI 10.1038/nrc.2018.6
   Pitroda SP, 2019, LANCET ONCOL, V20, pE434, DOI 10.1016/S1470-2045(19)30157-3
   Postow MA, 2012, NEW ENGL J MED, V366, P925, DOI 10.1056/NEJMoa1112824
NR 10
TC 0
Z9 0
U1 1
U2 1
PU FRONTIERS MEDIA SA
PI LAUSANNE
PA AVENUE DU TRIBUNAL FEDERAL 34, LAUSANNE, CH-1015, SWITZERLAND
SN 1664-3224
J9 FRONT IMMUNOL
JI Front. Immunol.
PD DEC 8
PY 2021
VL 12
AR 788499
DI 10.3389/fimmu.2021.788499
PG 6
WC Immunology
WE Science Citation Index Expanded (SCI-EXPANDED)
SC Immunology
GA XS3LU
UT WOS:000732815500001
PM 34956219
OA gold, Green Published
DA 2022-10-25
ER

PT J
AU Zhang, DQ
   Wang, R
   Li, T
   Li, X
   Qi, Y
   Wang, J
   Yang, L
AF Zhang, Da-Qi
   Wang, Rong
   Li, Ting
   Li, Xin
   Qi, Yuan
   Wang, Jing
   Yang, Li
TI Remarkably increased resistin levels in anti-AChR antibody-positive
   myasthenia gravis
SO JOURNAL OF NEUROIMMUNOLOGY
LA English
DT Article
DE Resistin; Myasthenia gravis; Anti-acetylcholine receptor antibody
ID INFLAMMATORY-BOWEL-DISEASE; RHEUMATOID-ARTHRITIS;
   ACETYLCHOLINE-RECEPTORS; SYNOVIAL-FLUID; SERUM; PROGRESSION; DIAGNOSIS;
   CHEMOKINE; ADIPOKINE; CYTOKINE
AB Resistin is a pro-inflammatory cytokine involved in the pathogenesis of autoimmune diseases. To investigate serum resistin levels in patients with myasthenia gravis (MG) and determine if there are associations between resistin levels and disease severity, we measured serum resistin levels in 102 patients with anti-acetylcholine receptor antibody-positive MG (AChR-MG). We further analyzed associations between serum resistin levels and clinical variables in patients with MG. Our findings demonstrate that serum resistin levels are elevated in patients with AChR-generalized MG and AChR-MG with thymoma and are correlated with disease severity. Resistin has potential as a useful serum biomarker for inflammation in AChR-MG. (C) 2015 Elsevier B.V. All rights reserved.
C1 [Zhang, Da-Qi; Li, Ting; Li, Xin; Qi, Yuan; Wang, Jing; Yang, Li] Tianjin Med Univ, Gen Hosp, Tianjin Neurol Inst, Dept Neurol, Tianjin 300052, Peoples R China.
   [Wang, Rong] Tianjin Univ Tradit Chinese Med, Sch Integrat Med, Tianjin 300193, Peoples R China.
RP Yang, L (corresponding author), Tianjin Med Univ, Gen Hosp, Tianjin Neurol Inst, Dept Neurol, Tianjin 300052, Peoples R China.
EM yangli2001@tijmu.edu.cn
FU National Science Foundation of China [81471221, 81171183]; National Key
   Clinical Specialty Construction Project of China
FX This was supported in part by the National Science Foundation of China
   (81471221, 81171183 to L.Y.) and the National Key Clinical Specialty
   Construction Project of China.
CR Allen JA, 2010, MUSCLE NERVE, V41, P379, DOI 10.1002/mus.21555
   Almehed K, 2008, ARTHRITIS RES THER, V10, DOI 10.1186/ar2366
   Bokarewa M, 2005, J IMMUNOL, V174, P5789, DOI 10.4049/jimmunol.174.9.5789
   Bostrom EA, 2008, J RHEUMATOL, V35, P2005
   d'Elia HF, 2008, RHEUMATOLOGY, V47, P1082, DOI 10.1093/rheumatology/ken187
   Deng CS, 2002, J IMMUNOL, V169, P1077, DOI 10.4049/jimmunol.169.2.1077
   Di Simone N, 2006, J ENDOCRINOL, V189, P691, DOI 10.1677/joe.1.06610
   Duan RS, 2002, J AUTOIMMUN, V19, P169, DOI 10.1006/jaut.2002.0618
   Fadda SMH, 2013, Z RHEUMATOL, V72, P594, DOI 10.1007/s00393-013-1146-5
   Filkova M, 2013, CURR RHEUMATOL REP, V15, DOI 10.1007/s11926-013-0336-0
   Housa D, 2008, NEOPLASMA, V55, P442
   Jaretzki A, 2000, NEUROLOGY, V55, P16, DOI 10.1212/WNL.55.1.16
   JELINEK DF, 1987, J IMMUNOL, V139, P2970
   Karmiris K, 2007, EUR J GASTROEN HEPAT, V19, P789, DOI 10.1097/MEG.0b013e3282202bca
   Konrad A, 2007, EUR J GASTROEN HEPAT, V19, P1070, DOI 10.1097/MEG.0b013e3282f16251
   Koufany M, 2008, ARTHRITIS RES THER, V10, DOI 10.1186/ar2354
   Leite MI, 2008, BRAIN, V131, P1940, DOI 10.1093/brain/awn092
   Malyszko J, 2006, TRANSPL P, V38, P3434, DOI 10.1016/j.transproceed.2006.10.140
   Migita K, 2006, CLIN EXP RHEUMATOL, V24, P698
   Nagaev I, 2006, PLOS ONE, V1, DOI 10.1371/journal.pone.0000031
   Patel L, 2003, BIOCHEM BIOPH RES CO, V300, P472, DOI 10.1016/S0006-291X(02)02841-3
   Schaffler A, 2003, JAMA-J AM MED ASSOC, V290, P1709, DOI 10.1001/jama.290.13.1709-c
   Senolt L, 2007, ANN RHEUM DIS, V66, P458, DOI 10.1136/ard.2006.054734
   Shi QG, 2012, NEUROSCI BULL, V28, P469, DOI 10.1007/s12264-012-1256-0
   Steppan CM, 2001, NATURE, V409, P307, DOI 10.1038/35053000
   Tackenberg B, 2007, EUR J IMMUNOL, V37, P849, DOI 10.1002/eji.200636449
   Uzawa A, 2014, CLIN EXP IMMUNOL, V176, P232, DOI 10.1111/cei.12272
   Uzawa A., 2014, J NEUROL NEUROSURG P
   Uzawa A, 2013, J NEUROL NEUROSUR PS, V84, P517, DOI 10.1136/jnnp-2012-304039
   VINCENT A, 1985, J NEUROL NEUROSUR PS, V48, P1246, DOI 10.1136/jnnp.48.12.1246
   Walcher D, 2010, CARDIOVASC RES, V85, P167, DOI 10.1093/cvr/cvp278
   Yang L, 2011, J NEUROL SCI, V301, P71, DOI 10.1016/j.jns.2010.10.023
NR 32
TC 10
Z9 12
U1 0
U2 7
PU ELSEVIER SCIENCE BV
PI AMSTERDAM
PA PO BOX 211, 1000 AE AMSTERDAM, NETHERLANDS
SN 0165-5728
EI 1872-8421
J9 J NEUROIMMUNOL
JI J. Neuroimmunol.
PD JUN 15
PY 2015
VL 283
BP 7
EP 10
DI 10.1016/j.jneuroim.2015.04.004
PG 4
WC Immunology; Neurosciences
WE Science Citation Index Expanded (SCI-EXPANDED)
SC Immunology; Neurosciences & Neurology
GA CK9JD
UT WOS:000356555500002
PM 26004149
DA 2022-10-25
ER

PT J
AU Lu, J
   Zhong, HH
   Jing, SS
   Wang, L
   Xi, JY
   Lu, JH
   Zhou, L
   Zhao, CB
AF Lu, Jun
   Zhong, Huahua
   Jing, Sisi
   Wang, Liang
   Xi, Jianying
   Lu, Jiahong
   Zhou, Lei
   Zhao, Chongbo
TI Low-dose rituximab every 6 months for the treatment of acetylcholine
   receptor-positive refractory generalized myasthenia gravis
SO MUSCLE & NERVE
LA English
DT Article
DE AChR; low dose; MGFA; myasthenia gravis; refractory; rituximab
ID B-CELLS; MEMORY; MANAGEMENT; EFFICACY
AB Introduction In this prospective, open-label study we explore the effectiveness of low-dose rituximab every 6 months in treating refractory generalized myasthenia gravis (GMG). Methods Twelve patients with acetylcholine receptor (AChR)-positive refractory GMG were enrolled for the study. The primary endpoint was the change in quantitative myasthenia gravis (QMG) score from baseline to the study end. Secondary endpoints included changes in manual muscle testing (MMT), MG-Related Activities of Daily Living (MG-ADL), and 15-item Quality-of-Life (MGQOL-15) scores, as well as prednisolone reduction. Results MG decreased from 18.25 +/- 4.03 to 8.42 +/- 3.99 (P = .0001), MMT from 27.50 +/- 17.78 to 4.58 +/- 4.34 (P = .0001), ADL from 8.50 +/- 2.84 to 1.17 +/- 1.27 (P < .0001), MGQOL-15 from 37.25 +/- 13.78 to 17.50 +/- 9.73 (P = .0015), and prednisolone dose from 29.38 +/- 11.92 mg/day to 8.86 +/- 1.88 mg/day (P <= .01). Discussion Low-dose rituximab every 6 months is effective in treating refractory GMG patients.
C1 [Lu, Jun; Zhong, Huahua; Wang, Liang; Xi, Jianying; Lu, Jiahong; Zhou, Lei; Zhao, Chongbo] Fudan Univ, Huashan Hosp, Dept Neurol, Shanghai, Peoples R China.
   [Jing, Sisi] Fudan Univ, Jingan Dist Ctr Hosp Shanghai, Dept Neurol, Shanghai, Peoples R China.
RP Zhao, CB (corresponding author), Fudan Univ, Huashan Hosp, Dept Neurol, Shanghai, Peoples R China.
EM zhao_chongbo@fudan.edu.cn
OI Zhao, Chongbo/0000-0001-9481-1418; Zhong, Huahua/0000-0002-7852-3982
FU National Key Research and Development Program of China [2016YFC0901504];
   National Natural Science Foundation of China [81870988]
FX National Key Research and Development Program of China, Grant/Award
   Number: 2016YFC0901504; National Natural Science Foundation of China,
   Grant/Award Number: 81870988
CR Afanasiev V, 2017, NEUROMUSCULAR DISORD, V27, P251, DOI 10.1016/j.nmd.2016.12.004
   Beecher G, 2018, MUSCLE NERVE, V58, P452, DOI 10.1002/mus.26156
   Chan F, 2019, J NEUROL NEUROSUR PS, V90, P955, DOI 10.1136/jnnp-2018-319410
   Ciafaloni E, 2001, NEUROLOGY, V56, P97, DOI 10.1212/WNL.56.1.97
   Drachman DB, 2016, JAMA NEUROL, V73, P624, DOI 10.1001/jamaneurol.2016.0191
   Gilhus NE, 2015, LANCET NEUROL, V14, P1023, DOI 10.1016/S1474-4422(15)00145-3
   Howard JF, 2013, MUSCLE NERVE, V48, P76, DOI 10.1002/mus.23839
   Illa I, 2008, J NEUROIMMUNOL, V201, P90, DOI 10.1016/j.jneuroim.2008.04.039
   Iorio R, 2015, J NEUROL, V262, P1115, DOI 10.1007/s00415-014-7532-3
   Jaretzki A, 2000, NEUROLOGY, V55, P16, DOI 10.1212/WNL.55.1.16
   Jing SS, 2019, J NEUROIMMUNOL, V332, P216, DOI 10.1016/j.jneuroim.2019.05.004
   Jing SS, 2017, J NEUROIMMUNOL, V311, P14, DOI 10.1016/j.jneuroim.2017.05.021
   Kasi PM, 2012, CRIT CARE, V16, DOI 10.1186/cc11304
   Landon-Cardinal Oceane, 2018, J Neuromuscul Dis, V5, P241, DOI 10.3233/JND-180300
   Lebrun C, 2016, J NEUROIMMUNOL, V298, P79, DOI 10.1016/j.jneuroim.2016.07.009
   McDonald V, 2010, J THROMB HAEMOST, V8, P1201, DOI 10.1111/j.1538-7836.2010.03818.x
   McQueen FM, 2015, RHEUMATOLOGY, V54, P757, DOI 10.1093/rheumatology/keu463
   Mullins LL, 2008, MUSCLE NERVE, V38, P947, DOI 10.1002/mus.21016
   Muto K, 2017, NEUROMUSCULAR DISORD, V27, P918, DOI 10.1016/j.nmd.2017.06.012
   Nannya Y, 2015, HAEMATOLOGICA, V100, pE519, DOI 10.3324/haematol.2015.136622
   Nowak RJ., 2018, NEUROLOGY, V90, pe2182
   Peres Joao, 2017, Porto Biomed J, V2, P81, DOI 10.1016/j.pbj.2017.02.002
   Quan C, 2015, J NEUROIMMUNOL, V282, P45, DOI 10.1016/j.jneuroim.2015.03.016
   Robeson KR, 2017, JAMA NEUROL, V74, P60, DOI 10.1001/jamaneurol.2016.4190
   Sanders DB, 2016, NEUROLOGY, V87, P419, DOI 10.1212/WNL.0000000000002790
   Tandan R, 2017, MUSCLE NERVE, V56, P185, DOI 10.1002/mus.25597
   Vale AM, 2010, J ALLERGY CLIN IMMUN, V125, P778, DOI 10.1016/j.jaci.2010.02.018
   Wolfe GI, 1999, NEUROLOGY, V52, P1487, DOI 10.1212/WNL.52.7.1487
NR 28
TC 15
Z9 16
U1 1
U2 9
PU WILEY
PI HOBOKEN
PA 111 RIVER ST, HOBOKEN 07030-5774, NJ USA
SN 0148-639X
EI 1097-4598
J9 MUSCLE NERVE
JI Muscle Nerve
PD MAR
PY 2020
VL 61
IS 3
BP 311
EP 315
DI 10.1002/mus.26790
EA JAN 2020
PG 5
WC Clinical Neurology; Neurosciences
WE Science Citation Index Expanded (SCI-EXPANDED)
SC Neurosciences & Neurology
GA KL3VA
UT WOS:000505610600001
PM 31875994
DA 2022-10-25
ER

PT J
AU Masuda, M
   Utsugisawa, K
   Suzuki, S
   Nagane, Y
   Kabasawa, C
   Suzuki, Y
   Shimizu, Y
   Utsumi, H
   Fujihara, K
   Uchiyama, S
   Suzuki, N
AF Masuda, Masayuki
   Utsugisawa, Kimiaki
   Suzuki, Shigeaki
   Nagane, Yuriko
   Kabasawa, Chiaki
   Suzuki, Yasushi
   Shimizu, Yuko
   Utsumi, Hiroya
   Fujihara, Kazuo
   Uchiyama, Shinichiro
   Suzuki, Norihiro
TI THE MG-QOL15 JAPANESE VERSION: VALIDATION AND ASSOCIATIONS WITH CLINICAL
   FACTORS
SO MUSCLE & NERVE
LA English
DT Article
DE cross-sectional study; health-related quality of life; myasthenia
   gravis; questionnaire; validity
ID QUALITY-OF-LIFE; MYASTHENIA-GRAVIS; OUTCOME MEASURE; ADAPTATION;
   INSTRUMENT
AB Introduction: Our study aim was to produce a Japanese translation of the 15-item Myasthenia Gravis Quality-of-Life Scale (MG-QOL15), assess its reliability and validity, and examine clinical factors affecting self-perceived QOL in MG. Methods: We evaluated 327 consecutive patients with MG seen at six neurological centers. All patients completed the Japanese version of the MG-QOL15 (MG-QOL15-J), the Beck Depression Inventory-second edition (BDI-II), and a generic health-related QOL questionnaire, the SF-36. Disease severity was determined according to the Myasthenia Gravis Foundation of America (MGFA) quantitative MG score and the MG composite. Results: The MG-QOL15-J exhibited adequate internal reliability, test-retest repeatability, and concurrent validity with SF-36, disease severity, and known-patient groups categorized by MGFA post-intervention status. Multivariate analysis revealed severity, dose of oral corticosteroids, and BDI-II as independent factors negatively affecting QOL. Conclusion: The MG-QOL15J is anticipated to be a valuable clinical measure of QOL in Japanese patients with MG. Muscle Nerve 46: 166-173, 2012
C1 [Utsugisawa, Kimiaki; Nagane, Yuriko] Hanamaki Gen Hosp, Dept Neurol, Hanamaki 0250075, Japan.
   [Masuda, Masayuki; Utsumi, Hiroya] Tokyo Med Univ, Dept Neurol, Tokyo, Japan.
   [Suzuki, Shigeaki; Suzuki, Norihiro] Keio Univ, Sch Med, Dept Neurol, Tokyo, Japan.
   [Kabasawa, Chiaki; Shimizu, Yuko; Uchiyama, Shinichiro] Sendai Med Ctr, Dept Neurol, Sendai, Miyagi, Japan.
   [Suzuki, Yasushi] Tohoku Univ, Grad Sch Med, Dept Neurol, Sendai, Miyagi 980, Japan.
   [Fujihara, Kazuo] Tokyo Womens Med Univ, Dept Neurol, Tokyo, Japan.
RP Utsugisawa, K (corresponding author), Hanamaki Gen Hosp, Dept Neurol, 4-28 Kajoh Chou, Hanamaki 0250075, Japan.
EM kutsugi@s4.dion.ne.jp
RI Suzuki, Shigeaki/N-9555-2013; Suzuki, Norihiro/J-5125-2013; Shimizu,
   Yuko/ABA-1346-2021
OI Suzuki, Norihiro/0000-0002-0399-6590; 
FU Neuroimmunological Disease Research Committee grant from the Japanese
   Ministry of Health, Labour and Welfare
FX This work was supported by a Neuroimmunological Disease Research
   Committee grant from the Japanese Ministry of Health, Labour and
   Welfare.
CR Beaton DE, 2000, SPINE, V25, P3186, DOI 10.1097/00007632-200012150-00014
   Beck A., 1996, MANUAL BECK DEPRESSI
   Burns TM, 2008, MUSCLE NERVE, V38, P957, DOI 10.1002/mus.21053
   Burns TM, 2011, MUSCLE NERVE, V43, P14, DOI 10.1002/mus.21883
   Burns TM, 2010, MUSCLE NERVE, V42, P5, DOI 10.1002/mus.21713
   Burns TM, 2010, NEUROLOGY, V74, P1434, DOI 10.1212/WNL.0b013e3181dc1b1e
   Burns TM, 2010, MUSCLE NERVE, V41, P219, DOI 10.1002/mus.21609
   Burns TM, 2008, MUSCLE NERVE, V38, P1553, DOI 10.1002/mus.21185
   Fukuhara S, 1998, J CLIN EPIDEMIOL, V51, P1037, DOI 10.1016/S0895-4356(98)00095-X
   Fukuhara S, 2004, MANUAL SF 36V2 JAPAN
   Gilhus NE, 2009, EXPERT REV NEUROTHER, V9, P351, DOI 10.1586/14737175.9.3.351
   Grob D, 2008, MUSCLE NERVE, V37, P141, DOI 10.1002/mus.20950
   GUILLEMIN F, 1993, J CLIN EPIDEMIOL, V46, P1417, DOI 10.1016/0895-4356(93)90142-N
   Jaretzki A, 2000, NEUROLOGY, V55, P16, DOI 10.1212/WNL.55.1.16
   Kojima M, 2002, PSYCHIAT RES, V110, P291, DOI 10.1016/S0165-1781(02)00106-3
   Kulaksizoglu IB, 2007, CNS DRUGS, V21, P473, DOI 10.2165/00023210-200721060-00004
   Mullins LL, 2008, MUSCLE NERVE, V38, P947, DOI 10.1002/mus.21016
   Nagane Y, 2011, EUR NEUROL, V65, P16, DOI 10.1159/000322497
   Nagane Y, 2010, EUR NEUROL, V64, P186, DOI 10.1159/000319172
   Padua L, 2002, NEUROL SCI, V23, P59, DOI 10.1007/s100720200027
   Padua L, 2001, NEUROL SCI, V22, P363, DOI 10.1007/s100720100066
   PASCUZZI RM, 1984, ANN NEUROL, V15, P291, DOI 10.1002/ana.410150316
   Paul RH, 2001, MUSCLE NERVE, V24, P512, DOI 10.1002/mus.1034
   Sanders DB, 2008, NEUROLOGY, V71, P394, DOI 10.1212/01.wnl.0000312373.67493.7f
   Suzuki S, 2007, ARCH NEUROL-CHICAGO, V64, P1121, DOI 10.1001/archneur.64.8.1121
   Suzuki Y, 2011, BMJ OPEN, V1, DOI 10.1136/bmjopen-2011-000313
   Twork S, 2010, HEALTH QUAL LIFE OUT, V8, DOI 10.1186/1477-7525-8-129
NR 27
TC 51
Z9 54
U1 0
U2 5
PU WILEY
PI HOBOKEN
PA 111 RIVER ST, HOBOKEN 07030-5774, NJ USA
SN 0148-639X
EI 1097-4598
J9 MUSCLE NERVE
JI Muscle Nerve
PD AUG
PY 2012
VL 46
IS 2
BP 166
EP 173
DI 10.1002/mus.23398
PG 8
WC Clinical Neurology; Neurosciences
WE Science Citation Index Expanded (SCI-EXPANDED)
SC Neurosciences & Neurology
GA 975AH
UT WOS:000306478400003
PM 22806364
DA 2022-10-25
ER

PT J
AU Iwasa, K
   Furukawa, Y
   Yoshikawa, H
   Yamada, M
AF Iwasa, Kazuo
   Furukawa, Yutaka
   Yoshikawa, Hiroaki
   Yamada, Masahito
TI Caveolin-3 is aberrantly expressed in skeletal muscle cells in
   myasthenia gravis
SO JOURNAL OF NEUROIMMUNOLOGY
LA English
DT Article
DE Myasthenia gravis; Skeletal muscle; Caveolin-3; qRT-PCR
ID DUCHENNE MUSCULAR-DYSTROPHY; MYOBLAST FUSION; DISEASES
AB Caveolin-3 is a muscle-specific membrane protein that localizes to the sarcolemma and T-tubule system. Caveolin-3 is needed for muscle repair and skeletal muscle development. The objective of this study was to compare caveolin-3 expression in myasthenia gravis (MG) and control muscles. Caveolin-3 was abnormally expressed in the MG muscle membrane, with partial loss of expression and overexpression in 5/15 and 10/15 patients, respectively. Caveolin-3 mRNA and protein levels were higher in MG than in control muscles, suggesting that partial deficiency of caveolin-3 is occasionally detected in MG muscle and that caveolin-3 overexpression may be required after MG muscle damage. (C) 2016 Elsevier B.V. All rights reserved.
C1 [Iwasa, Kazuo; Yamada, Masahito] Kanazawa Univ, Sch Med Sci, Dept Neurol & Neurobiol Aging, 13-1 Takara Machi, Kanazawa, Ishikawa 9208640, Japan.
   [Furukawa, Yutaka] Natl Hosp Org Ishikawa Hosp, Dept Neurol, Sa 150 Teduka Machi, Kaga 9220405, Japan.
   [Yoshikawa, Hiroaki] Kanazawa Univ, Hlth Serv Ctr, Kakuma Machi, Kanazawa, Ishikawa 9201192, Japan.
RP Iwasa, K (corresponding author), Kanazawa Univ, Sch Med Sci, Dept Neurol & Neurobiol Aging, 13-1 Takara Machi, Kanazawa, Ishikawa 9208640, Japan.
EM neuiwasa@med.kanazawa-u.ac.jp; furukawa@med.kanazawa-u.ac.jp;
   hiroaki@staff.kanazawa-u.ac.jp; m-yamada@med.kanazawa-u.ac.jp
RI Yoshikawa, Hiroaki/AFH-2169-2022; Yoshikawa, Hiroaki/AAF-2368-2022;
   Yoshikawa, Hiroaki/G-5015-2012
OI Yoshikawa, Hiroaki/0000-0002-6350-5183
FU Japanese Ministry of Education, Science, Sports, and Culture [25461273]
FX This work was supported by the Japanese Ministry of Education, Science,
   Sports, and Culture (grant no. 25461273 to KI).
CR Al-Qusairi L, 2011, SKELET MUSCLE, V1, DOI 10.1186/2044-5040-1-26
   Bjerregard B, 2014, CELL TISSUE RES, V357, P355, DOI 10.1007/s00441-014-1930-9
   Cai CX, 2009, J BIOL CHEM, V284, P15894, DOI 10.1074/jbc.M109.009589
   Galbiati F, 2001, TRENDS MOL MED, V7, P435, DOI 10.1016/S1471-4914(01)02105-0
   Hezel M, 2010, MOL BIOL CELL, V21, P302, DOI 10.1091/mbc.E09-05-0381
   Iwasa K, 2010, J NEUROIMMUNOL, V225, P171, DOI 10.1016/j.jneuroim.2010.04.017
   Lo HP, 2011, NEUROMUSCULAR DISORD, V21, P194, DOI 10.1016/j.nmd.2010.11.015
   Nacu A, 2015, AUTOIMMUNITY, V48, P362, DOI 10.3109/08916934.2015.1030614
   Pavlath GK, 2002, J NEUROIMMUNOL, V125, P42, DOI 10.1016/S0165-5728(02)00026-7
   Quach NL, 2009, MOL BIOL CELL, V20, P3422, DOI 10.1091/mbc.E09-02-0175
   Repetto S, 1999, BIOCHEM BIOPH RES CO, V261, P547, DOI 10.1006/bbrc.1999.1055
   Roth DM, 2011, PEDIATR CARDIOL, V32, P329, DOI 10.1007/s00246-010-9881-8
   Schoser B, 2009, NEUROMUSCULAR DISORD, V19, P223, DOI 10.1016/j.nmd.2009.01.002
   Song KS, 1996, J BIOL CHEM, V271, P15160, DOI 10.1074/jbc.271.25.15160
   Touzet O, 2010, AIDS, V24, P1437, DOI 10.1097/QAD.0b013e32833a6114
   Towler MC, 2004, TRAFFIC, V5, P129, DOI 10.1111/j.1600-0854.2003.00164.x
   Tsutsumi YM, 2010, ANESTHESIOLOGY, V112, P1136, DOI 10.1097/ALN.0b013e3181d3d624
   Volonte D, 2003, MOL BIOL CELL, V14, P4075, DOI 10.1091/mbc.E03-03-0161
   Woodman SE, 2004, NEUROLOGY, V62, P538, DOI 10.1212/WNL.62.4.538
   Zhu D, 2006, J NEUROSCI, V26, P4841, DOI 10.1523/JNEUROSCI.2807-05.2006
NR 20
TC 4
Z9 4
U1 0
U2 8
PU ELSEVIER SCIENCE BV
PI AMSTERDAM
PA PO BOX 211, 1000 AE AMSTERDAM, NETHERLANDS
SN 0165-5728
EI 1872-8421
J9 J NEUROIMMUNOL
JI J. Neuroimmunol.
PD DEC 15
PY 2016
VL 301
BP 30
EP 34
DI 10.1016/j.jneuroim.2016.10.011
PG 5
WC Immunology; Neurosciences
WE Science Citation Index Expanded (SCI-EXPANDED)
SC Immunology; Neurosciences & Neurology
GA EF9BZ
UT WOS:000390627000006
PM 27863830
DA 2022-10-25
ER

PT J
AU Wang, ZK
   Chen, YP
   Xu, SJ
   Yang, YH
   Wei, DN
   Wang, W
   Huang, XS
AF Wang, Zhongkui
   Chen, Yuping
   Xu, Shengjie
   Yang, Yanhua
   Wei, Dongning
   Wang, Wei
   Huang, Xusheng
TI Aberrant decrease of microRNA19b regulates TSLP expression and
   contributes to Th17 cells development in myasthenia gravis related
   thymomas
SO JOURNAL OF NEUROIMMUNOLOGY
LA English
DT Article
DE MicroRNA19b; Myasthenia gravis; Thymoma; Th17 cell; TSLP
ID THYMIC STROMAL LYMPHOPOIETIN; T-CELLS; CANCER; AUTOANTIBODIES;
   SIGNATURE; MIR-19B; CLUSTER; ROLES
AB Myasthenia gravis (MG) is an organ-specific autoimmune disease. The imbalance of T helper type 17 cells (Th17) plays a key role in the pathogenesis of thymomatous MG. But the regulatory mechanism for Th17 cell development in MG-related thymoma remains undefined. Here we demonstrated that thymic stromal lymphopoietin (TSLP) is significantly decreased in thymomas. We also proved that TSLP was post-trancriptionally regulated by microRNA-19b. The expression of microRNA-19b was negatively correlated with the expression of TSLP mRNA and protein in thymomas. This study indicated that the elevation of microRNA-19b suppressed TSLP expression and then influenced T cell development in thymomatous MG. (C) 2015 Elsevier B.V. All rights reserved.
C1 [Wang, Zhongkui; Huang, Xusheng] Chinese Peoples Liberat Army Gen Hosp, Dept Neurol, Beijing 100853, Peoples R China.
   [Wang, Zhongkui; Chen, Yuping; Xu, Shengjie; Yang, Yanhua; Wei, Dongning; Wang, Wei] 309 Hosp Chinese PLA, Dept Neurol, Beijing 100091, Peoples R China.
RP Huang, XS (corresponding author), Chinese Peoples Liberat Army Gen Hosp, Dept Neurol, Beijing 100853, Peoples R China.
FU military medical science youth funding [13QNP086]; 309 Hospital
   [2013ZD-001]
FX This work was supported by the military medical science youth funding
   (No. 13QNP086) and the research funding of 309 Hospital (No.
   2013ZD-001).
CR Balandina A, 2005, BLOOD, V105, P735, DOI 10.1182/blood-2003-11-3900
   Bartel DP, 2004, CELL, V116, P281, DOI 10.1016/S0092-8674(04)00045-5
   Berrih-Aknin S, 2013, AUTOIMMUN REV, V12, P885, DOI 10.1016/j.autrev.2013.03.011
   Cavalcante P, 2013, AUTOIMMUN REV, V12, P863, DOI 10.1016/j.autrev.2013.03.010
   Cheng ZA, 2013, J CLIN IMMUNOL, V33, P567, DOI 10.1007/s10875-012-9834-5
   Cufi P, 2014, J AUTOIMMUN, V52, P29, DOI 10.1016/j.jaut.2013.12.018
   De Monte L, 2011, J EXP MED, V208, P469, DOI 10.1084/jem.20101876
   Evoli A, 2002, NEUROLOGY, V59, P1844, DOI 10.1212/01.WNL.0000032502.89361.0C
   Filosso PL, 2013, EUR J CARDIO-THORAC, V44, P219, DOI 10.1093/ejcts/ezs663
   Jiang L, 2012, INT IMMUNOPHARMACOL, V14, P217, DOI 10.1016/j.intimp.2012.07.003
   Koyama K, 2007, BIOCHEM BIOPH RES CO, V357, P99, DOI 10.1016/j.bbrc.2007.03.081
   Landais S, 2007, CANCER RES, V67, P5699, DOI 10.1158/0008-5472.CAN-06-4478
   Le Panse R, 2010, AUTOIMMUNITY, V43, P401, DOI 10.3109/08916930903563491
   LEE RC, 1993, CELL, V75, P843, DOI 10.1016/0092-8674(93)90529-Y
   Marx A, 2013, AUTOIMMUN REV, V12, P875, DOI 10.1016/j.autrev.2013.03.007
   Meager A, 2003, CLIN EXP IMMUNOL, V132, P128, DOI 10.1046/j.1365-2249.2003.02113.x
   Mendell JT, 2008, CELL, V133, P217, DOI 10.1016/j.cell.2008.04.001
   Meriggioli MN, 2009, LANCET NEUROL, V8, P475, DOI 10.1016/S1474-4422(09)70063-8
   MORGENTHALER TI, 1993, MAYO CLIN PROC, V68, P1110, DOI 10.1016/S0025-6196(12)60907-0
   Ohira T, 2015, SCI REP-UK, V5, DOI 10.1038/srep08201
   Olkhanud PB, 2011, J IMMUNOL, V186, P5656, DOI 10.4049/jimmunol.1100463
   Roche JC, 2011, MUSCLE NERVE, V44, P278, DOI 10.1002/mus.22070
   Romi F, 2000, J NEUROL, V247, P369, DOI 10.1007/s004150050604
   SCHLUEP M, 1987, ANN NEUROL, V22, P212, DOI 10.1002/ana.410220205
   Spadoni I, 2012, MUCOSAL IMMUNOL, V5, P184, DOI 10.1038/mi.2011.64
   Strobel P, 2004, ANN NEUROL, V56, P901, DOI 10.1002/ana.20340
   Sun Y. P., 2012, CHIN J NEUROIMMUNOL, V19, P439
   Tfavis W. D., 2004, WHO CLASSIFICATION T
   Wang Z, 2012, SCAND J IMMUNOL, V76, P54, DOI 10.1111/j.1365-3083.2012.02703.x
   Wang Z. K., 2009, J MED COLL PLA, V24, P50
   Wu CH, 2014, TOHOKU J EXP MED, V232, P85, DOI 10.1620/tjem.232.85
   Xu N, 2009, CELL, V137, P647, DOI 10.1016/j.cell.2009.02.038
   Yu G, 2013, MOL CELL BIOCHEM, V380, P239, DOI 10.1007/s11010-013-1679-6
   Zaph C, 2007, NATURE, V446, P552, DOI 10.1038/nature05590
   Ziegler SF, 2013, ADV PHARMACOL, V66, P129, DOI 10.1016/B978-0-12-404717-4.00004-4
NR 35
TC 13
Z9 13
U1 0
U2 6
PU ELSEVIER SCIENCE BV
PI AMSTERDAM
PA PO BOX 211, 1000 AE AMSTERDAM, NETHERLANDS
SN 0165-5728
EI 1872-8421
J9 J NEUROIMMUNOL
JI J. Neuroimmunol.
PD NOV 15
PY 2015
VL 288
BP 34
EP 39
DI 10.1016/j.jneuroim.2015.08.013
PG 6
WC Immunology; Neurosciences
WE Science Citation Index Expanded (SCI-EXPANDED)
SC Immunology; Neurosciences & Neurology
GA CW5PV
UT WOS:000365049800005
PM 26531692
DA 2022-10-25
ER

PT J
AU Janssen, SPM
   Phernambucq, M
   Martinez-Martinez, P
   De Baets, MH
   Losen, M
AF Janssen, Sofie P. M.
   Phernambucq, Marko
   Martinez-Martinez, Pilar
   De Baets, Marc H.
   Losen, Mario
TI Immunosuppression of experimental autoimmune myasthenia gravis by
   mycophenolate mofetil
SO JOURNAL OF NEUROIMMUNOLOGY
LA English
DT Article
DE Myasthenia gravis; Mycophenolate mofetil; Immunosuppression;
   Acetylcholine receptor; Neuromuscular junction
ID ACETYLCHOLINE-RECEPTOR; THERAPEUTIC OPTIONS; DOUBLE-BLIND; AZATHIOPRINE;
   ACID; PHARMACOKINETICS; 6-MERCAPTOPURINE; INHIBITION; MECHANISMS;
   EXPRESSION
AB Currently used non-specific immunosuppresive drugs often require intervention in myasthenia gravis (MG) and clinical improvement varies widely. To analyze the therapeutic effect of mycophenolate mofetil (MMF) in experimental autoimmune MG (EAMG), rats were immunized with acetylcholine receptors (AChRs) and subsequently treated with MMF or vehicle. MMF treatment resulted in a significant suppression of anti-rat AChR antibody titers. Interestingly, no abnormalities of neuromuscular transmission and adverse side effects were detected in MMF-treated EAMG animals. Moreover, anti-rat AChR antibody titers correlated to an improvement of clinical outcome. In conclusion, our data suggest that MMF acts as a potent immunosuppressant drug in EAMG. (C) 2008 Elsevier B.V All rights reserved.
C1 [Janssen, Sofie P. M.; Phernambucq, Marko; Martinez-Martinez, Pilar; De Baets, Marc H.; Losen, Mario] Maastricht Univ, Fac Hlth Med & Life Sci, Sch Mental Hlth & Neurosci, Dept Neurosci, NL-6200 MD Maastricht, Netherlands.
   [De Baets, Marc H.] Hasselt Univ, Biomed Res Inst BIOMED, Neuroimmunol Grp, Diepenbeek, Belgium.
RP Losen, M (corresponding author), Maastricht Univ, Fac Hlth Med & Life Sci, Sch Mental Hlth & Neurosci, Dept Neurosci, Univ Singel 50,POB 616, NL-6200 MD Maastricht, Netherlands.
EM m.losen@np.unimass.nl
OI Losen, Mario/0000-0002-9761-0002; Martinez Martinez,
   Pilar/0000-0002-5990-3373
FU Aspreva Phannaceuticals, Palo Alto, United States; MMF
FX The authors sincerely thank Aspreva Phannaceuticals, Palo Alto, United
   States for their financial support and for providing the MMF
CR Allison AC, 2000, IMMUNOPHARMACOLOGY, V47, P85, DOI 10.1016/S0162-3109(00)00188-0
   Blaheta RA, 1998, TRANSPL IMMUNOL, V6, P251, DOI 10.1016/S0966-3274(98)80015-4
   Caponnetto C, 2001, EUR NEUROL, V46, P53, DOI 10.1159/000050759
   Chaudhry V, 2001, NEUROLOGY, V56, P94, DOI 10.1212/WNL.56.1.94
   Ciafaloni E, 2005, LUPUS, V14, pS46, DOI 10.1191/0961203305lu2118oa
   Ciafaloni E, 2001, NEUROLOGY, V56, P97, DOI 10.1212/WNL.56.1.97
   Cohn RG, 1999, TRANSPLANTATION, V68, P411, DOI 10.1097/00007890-199908150-00014
   De Baets M, 2003, ANN NY ACAD SCI, V998, P308, DOI 10.1196/annals.1254.033
   De Baets M, 2002, J NEUROL SCI, V202, P5, DOI 10.1016/S0022-510X(02)00200-9
   Derijks LJJ, 2004, THER DRUG MONIT, V26, P311, DOI 10.1097/00007691-200406000-00016
   DRACHMAN DB, 1994, NEW ENGL J MED, V330, P1797, DOI 10.1056/NEJM199406233302507
   Durez P, 1999, INT J IMMUNOPHARMACO, V21, P581, DOI 10.1016/S0192-0561(99)00037-5
   Enk AH, 1997, LANCET, V350, P494, DOI 10.1016/S0140-6736(05)63084-X
   EUGUI EM, 1991, TRANSPLANT P, V23, P15
   Gajdos P, 2006, COCHRANE DB SYST REV, DOI 10.1002/14651858.CD002277
   Garcia-Carrasco M, 2007, AUTOIMMUN REV, V6, P373, DOI 10.1016/j.autrev.2007.01.001
   Gibson WT, 2007, ANN NY ACAD SCI, V1110, P209, DOI 10.1196/annals.1423.023
   Ginzler EM, 2005, NEW ENGL J MED, V353, P2219, DOI 10.1056/NEJMoa043731
   GOLDBLUM R, 1993, CLIN EXP RHEUMATOL, V11, pS117
   GRINYO J, 1995, LANCET, V345, P1321
   Gronseth GS, 2000, NEUROLOGY, V55, P7, DOI 10.1212/WNL.55.1.7
   Gunnarsdottir S, 1999, J PHARMACOL EXP THER, V290, P950
   HAGBERG RC, 1988, J HEART TRANSPLANT, V7, P359
   Hampton T, 2007, JAMA-J AM MED ASSOC, V298, P29, DOI 10.1001/jama.298.1.29
   Hauser RA, 1998, NEUROLOGY, V51, P912, DOI 10.1212/WNL.51.3.912-a
   Hoch W, 2001, NAT MED, V7, P365, DOI 10.1038/85520
   Hoedemaekers A, 1997, CLIN EXP IMMUNOL, V107, P189, DOI 10.1046/j.1365-2249.1997.d01-881.x
   Hoedemaekers A, 1998, J NEUROIMMUNOL, V89, P131, DOI 10.1016/S0165-5728(98)00126-X
   Larkin G, 1999, OPHTHALMOLOGY, V106, P370, DOI 10.1016/S0161-6420(99)90078-7
   Lehmann HC, 2006, ARCH NEUROL-CHICAGO, V63, P1066, DOI 10.1001/archneur.63.8.1066
   LENNON VA, 1975, J EXP MED, V141, P1365, DOI 10.1084/jem.141.6.1365
   Lim AKH, 2007, INTERN MED J, V37, P55, DOI 10.1111/j.1445-5994.2006.01222.x
   LINDSTROM JM, 1976, NEUROLOGY, V26, P1054, DOI 10.1212/WNL.26.11.1054
   Losen M, 2005, BRAIN, V128, P2327, DOI 10.1093/brain/awh612
   Losen M, 2008, ANN NY ACAD SCI, V1132, P174, DOI 10.1196/annals.1405.034
   Martinez-Martinez P, 2007, AM J PATHOL, V170, P644, DOI 10.2353/ajpath.2007.060676
   Meriggioli MN, 2003, ANN NY ACAD SCI, V998, P494, DOI 10.1196/annals.1254.064
   Meriggioli MN, 2003, NEUROLOGY, V61, P1438, DOI 10.1212/01.WNL.0000094122.88929.0B
   Mowzoon N, 2001, J NEUROL SCI, V185, P119, DOI 10.1016/S0022-510X(01)00478-6
   *MUSCL STUD GROUP, 2008, NEUROLOGY, DOI DOI 10.1212/01.WNL.0000312374.95186.CC
   Neurath MF, 1999, GUT, V44, P625, DOI 10.1136/gut.44.5.625
   Nowack R, 1999, J AM SOC NEPHROL, V10, P1965
   Palace J, 1998, NEUROLOGY, V50, P1778, DOI 10.1212/WNL.50.6.1778
   Patel AA, 2006, J AM ACAD DERMATOL, V55, P369, DOI 10.1016/j.jaad.2005.07.059
   Prakash KM, 2007, J CLIN NEUROSCI, V14, P278, DOI 10.1016/j.jocn.2005.12.008
   Richman DP, 2003, NEUROLOGY, V61, P1652, DOI 10.1212/01.WNL.0000098887.24618.A0
   Sanders DB, 2008, NEUROLOGY, V71, P400, DOI 10.1212/01.wnl.0000312374.95186.cc
   Schneider C, 2001, EUR NEUROL, V46, P79, DOI 10.1159/000050768
   Schneider-Gold C, 2006, MUSCLE NERVE, V34, P284, DOI 10.1002/mus.20543
   SEYBOLD ME, 1976, ANN NY ACAD SCI, V274, P275, DOI 10.1111/j.1749-6632.1976.tb47692.x
   Sieb JP, 2005, CURR OPIN PHARMACOL, V5, P303, DOI 10.1016/j.coph.2005.01.010
   Tran GT, 2001, INT IMMUNOPHARMACOL, V1, P1709, DOI 10.1016/S1567-5769(01)00081-9
   Zandman-Goddard G, 2005, LUPUS, V14, pS12, DOI 10.1191/0961203305lu2112oa
NR 53
TC 17
Z9 17
U1 0
U2 1
PU ELSEVIER
PI AMSTERDAM
PA RADARWEG 29, 1043 NX AMSTERDAM, NETHERLANDS
SN 0165-5728
EI 1872-8421
J9 J NEUROIMMUNOL
JI J. Neuroimmunol.
PD SEP 15
PY 2008
VL 201
SI SI
BP 111
EP 120
DI 10.1016/j.jneuroim.2008.05.029
PG 10
WC Immunology; Neurosciences
WE Science Citation Index Expanded (SCI-EXPANDED)
SC Immunology; Neurosciences & Neurology
GA 363VK
UT WOS:000260294800018
PM 18667242
OA Green Published
DA 2022-10-25
ER

PT J
AU Hayashi, A
   Shiono, H
   Ohta, M
   Ohta, K
   Okumura, M
   Sawa, Y
AF Hayashi, Akio
   Shiono, Hiroyuki
   Ohta, Mitsuhiro
   Ohta, Kiyoe
   Okumura, Meinoshin
   Sawa, Yoshiki
TI Heterogeneity of immunopathological features of AChR/MuSK
   autoantibody-negative myasthenia gravis
SO JOURNAL OF NEUROIMMUNOLOGY
LA English
DT Article
DE myasthenia gravis; acetylcholine receptor; muscle-specific tyrosine
   kinase; germinal center; thymectomy; flow cytometry
ID ACETYLCHOLINE-RECEPTOR ANTIBODY; MUSK ANTIBODY; B-CELLS; THYMIC
   LYMPHOCYTES; SERONEGATIVE MG; PATHOGENESIS; THYMECTOMY; STANDARDS;
   NEUROLOGY
AB We compared B cells and germinal centers in thymus from myasthenia gravis (MG) patients either with anti-acetylcholine receptor (AChR) autoantibodies or with neither anti-muscle-specific tyrosine kinase (MuSK) nor anti-AChR (seronegative MG: SN-MG). The numbers and frequencies of total and germinal center B cells varied in the SN-MG thymi, some of which were normal/atrophic. Others were clearly hyperplastic, their B cell parameters overlapping with those in AChR-positive MG, which implicates the thymus in pathogenesis. Indeed, some SN-MG patients apparently benefited from thymectomy, which should be considered a management option. (C) 2007 Elsevier B.V. All rights reserved.
C1 Osaka Univ, Grad Sch Med, Dept Surg, Suita, Osaka 5650871, Japan.
   Kobe Pharmaceut Univ, Dept Biochem Med, Kobe, Hyogo, Japan.
   Natl Utano Hosp, Clin Res Ctr, Utano, Japan.
RP Shiono, H (corresponding author), Osaka Univ, Grad Sch Med, Dept Surg, 2-2 Yamadaoka, Suita, Osaka 5650871, Japan.
EM hishiro@surg1.med.osaka-u.ac.jp
CR Evoli A, 2003, BRAIN, V126, P2304, DOI 10.1093/brain/awg223
   FUJII Y, 1984, NEUROLOGY, V34, P1182, DOI 10.1212/WNL.34.9.1182
   Gronseth GS, 2000, NEUROLOGY, V55, P7, DOI 10.1212/WNL.55.1.7
   Hoch W, 2001, NAT MED, V7, P365, DOI 10.1038/85520
   Jaretzki A, 2000, ANN THORAC SURG, V70, P327, DOI 10.1016/S0003-4975(00)01595-2
   Lauriola L, 2005, NEUROLOGY, V64, P536, DOI 10.1212/01.WNL.0000150587.71497.B6
   Leite MI, 2005, ANN NEUROL, V57, P444, DOI 10.1002/ana.20386
   Levinson AI, 1996, CLIN IMMUNOL IMMUNOP, V78, P1, DOI 10.1006/clin.1996.0001
   Lindstrom JM, 2000, MUSCLE NERVE, V23, P453, DOI 10.1002/(SICI)1097-4598(200004)23:4<453::AID-MUS3>3.0.CO;2-O
   Ohta K, 2004, NEUROLOGY, V62, P2132, DOI 10.1212/01.WNL.0000129274.12702.92
   Okumura M, 2003, J THORAC CARDIOV SUR, V126, P1922, DOI 10.1016/S0022-5223(03)00938-3
   Sanders DB, 2003, NEUROLOGY, V60, P1978, DOI 10.1212/01.WNL.0000065882.63904.53
   SCADDING GK, 1981, NEUROLOGY, V31, P935, DOI 10.1212/WNL.31.8.935
   Scuderi F, 2002, LAB INVEST, V82, P1139, DOI 10.1097/01.LAB.0000028144.48023.9B
   Shiono H, 2003, ANN NY ACAD SCI, V998, P237, DOI 10.1196/annals.1254.026
   Shiono H, 1997, EUR J IMMUNOL, V27, P805, DOI 10.1002/eji.1830270402
   Shiraishi H, 2005, ANN NEUROL, V57, P289, DOI 10.1002/ana.20341
   Sims GP, 2001, J IMMUNOL, V167, P1935, DOI 10.4049/jimmunol.167.4.1935
   Vincent A, 2002, NAT REV IMMUNOL, V2, P797, DOI 10.1038/nri916
   VINCENT A, 1978, LANCET, V1, P305
   WILLCOX N, 1993, CURR OPIN IMMUNOL, V5, P910, DOI 10.1016/0952-7915(93)90105-2
   Yeh JH, 2004, NEUROLOGY, V62, P2131, DOI 10.1212/01.WNL.0000128042.28877.C3
NR 22
TC 9
Z9 9
U1 0
U2 1
PU ELSEVIER SCIENCE BV
PI AMSTERDAM
PA PO BOX 211, 1000 AE AMSTERDAM, NETHERLANDS
SN 0165-5728
EI 1872-8421
J9 J NEUROIMMUNOL
JI J. Neuroimmunol.
PD SEP
PY 2007
VL 189
IS 1-2
BP 163
EP 168
DI 10.1016/j.jneuroim.2007.07.007
PG 6
WC Immunology; Neurosciences
WE Science Citation Index Expanded (SCI-EXPANDED)
SC Immunology; Neurosciences & Neurology
GA 219EZ
UT WOS:000250068800022
PM 17706794
DA 2022-10-25
ER

PT J
AU Aso, Y
   Sato, A
   Narimatsu, M
   Takiguchi, Y
   Yamaguchi, Y
   Inukai, T
   Takemura, Y
AF Aso, Y
   Sato, A
   Narimatsu, M
   Takiguchi, Y
   Yamaguchi, Y
   Inukai, T
   Takemura, Y
TI Stiff-man syndrome associated with antecedent myasthenia gravis and
   organ-specific autoimmunopathy
SO INTERNAL MEDICINE
LA English
DT Article
DE glutamic acid decarboxylase (GAD); diabetes mellitus; Hashimoto's
   thyroiditis
ID GLUTAMIC-ACID DECARBOXYLASE; AUTOANTIBODIES; GAD
AB We describe a case of stiff-man syndrome accompanied by diabetes mellitus, Hashimoto's thyroiditis and the antecedent myasthenia gravis. The diagnosis of stiff-man syndrome was made based on not only clinical findings and the characteristic electromyographic pattern but also the presence of antibodies to glutamic acid decarboxylase in the serum and cerebrospinal fluid, Stiff-man syndrome is known to be associated with organ-specific autoimmunopathy including insulin-dependent diabetes mellitus, The present case is the first one that stiff-man syndrome was preceded by myasthenia gravis of organ-specific autoimmunopathy, Stiff-man syndrome in the present case probably represents the one of fully expressed manifestations from the broad spectrum of organ-specific autoimmunopathy caused by the loss of self-tolerance.
RP Aso, Y (corresponding author), DOKKYO UNIV,SCH MED,KOSHIGAYA HOSP,DEPT MED,KOSHIGAYA,SAITAMA 343,JAPAN.
CR BAEKKESKOV S, 1990, NATURE, V347, P151, DOI 10.1038/347151a0
   BJORK E, 1994, DIABETES, V43, P161, DOI 10.2337/diabetes.43.1.161
   BOIARDI A, 1980, J NEUROL, V223, P127, DOI 10.1007/BF00313175
   BOTTAZZO GF, 1986, IMMUNOL REV, V94, P137, DOI 10.1111/j.1600-065X.1986.tb01168.x
   EISENBARTH GS, 1992, WILLIAMS TXB ENDOCRI, P1555
   GORDON EE, 1967, AM J MED, V42, P582, DOI 10.1016/0002-9343(67)90057-5
   LIMBURG PC, 1983, J NEUROL SCI, V58, P357, DOI 10.1016/0022-510X(83)90095-3
   LORISH TR, 1989, MAYO CLIN PROC, V64, P629, DOI 10.1016/S0025-6196(12)65339-7
   MEINCK HM, 1984, J NEUROL NEUROSUR PS, V47, P280, DOI 10.1136/jnnp.47.3.280
   PICCOLO G, 1991, ANN NEUROL, V26, P105
   SINHA AA, 1990, SCIENCE, V248, P1380, DOI 10.1126/science.1972595
   SOLIMENA M, 1988, NEW ENGL J MED, V318, P1012, DOI 10.1056/NEJM198804213181602
   SOLIMENA M, 1991, TRENDS NEUROSCI, V14, P452, DOI 10.1016/0166-2236(91)90044-U
   SOLIMENA M, 1990, NEW ENGL J MED, V322, P1555, DOI 10.1056/NEJM199005313222202
NR 14
TC 9
Z9 10
U1 0
U2 0
PU JAPAN SOC INTERNAL MEDICINE
PI TOKYO
PA 34-3 3-CHOME HONGO BUNKYO-KU, TOKYO 113, JAPAN
SN 0918-2918
J9 INTERNAL MED
JI Intern. Med.
PD APR
PY 1997
VL 36
IS 4
BP 308
EP 311
DI 10.2169/internalmedicine.36.308
PG 4
WC Medicine, General & Internal
WE Science Citation Index Expanded (SCI-EXPANDED)
SC General & Internal Medicine
GA XC607
UT WOS:A1997XC60700017
PM 9187573
OA Bronze
DA 2022-10-25
ER

PT J
AU Li, HL
   Shi, FD
   He, B
   Bakheit, M
   Wahren, B
   Berglof, A
   Sandstedt, K
   Link, H
AF Li, HL
   Shi, FD
   He, B
   Bakheit, M
   Wahren, B
   Berglof, A
   Sandstedt, K
   Link, H
TI Experimental autoimmune myasthenia gravis induction in B cell-deficient
   mice
SO INTERNATIONAL IMMUNOLOGY
LA English
DT Article
DE autoantibody; autoimmunity; experimental autoimmune myasthenia gravis; B
   cell knockout mice
ID ACETYLCHOLINE-RECEPTOR; INTERFERON; DISRUPTION; ANTIBODIES; COMPLEMENT;
   TOLERANCE; EPITOPE; GAMMA; GENE
AB Experimental autoimmune myasthenia gravis (EAMG) is an animal model for human myasthenia gravis (MG), Autoantibody-induced functional loss of nicotinic acetylcholine receptor (AChR) at the postsynaptic membrane is an important pathogenic feature of both MG and EAMG, To evaluate the extent at which the humoral immune response against AChR operates in the pathogenesis of EAMG, we immunized B cell knockout (mu MT) and wild-type C57BL/6 mice with AChR and complete Freund's adjuvant, The ability of AChR-primed lymph node cells to proliferate and secrete IFN-gamma in response to AChR and its dominant peptide alpha 145-162 were intact in mu MT mice as in wild-type mice. Similar amounts of mRNA for IFN-gamma, IL-4 and IL-10 in AChR-reactive lymph node cells were detected in mu MT and wild-type mice. However, mu MT mice had no detectable anti-AChR antibodies and remained completely free from clinical EAMG. We conclude that B cells are critically required for the genesis of clinical EAMG, but not for AChR-specific T cell priming.
C1 Karolinska Inst, Div Neurol, S-14186 Huddinge, Sweden.
   Huddinge Univ Hosp, Karolinska Inst, Swedish Inst Infect Dis Control, S-14186 Huddinge, Sweden.
   Huddinge Univ Hosp, Karolinska Inst, Dept Immunol Microbiol Pathol & Infect Dis, Div Clin Bacteriol, S-14186 Huddinge, Sweden.
RP Shi, FD (corresponding author), Karolinska Inst, Div Neurol, S-14186 Huddinge, Sweden.
CR ASANO MS, 1996, J EXP MED, V183, P2156
   ASTHANA D, 1993, CLIN IMMUNOL IMMUNOP, V67, P240, DOI 10.1006/clin.1993.1071
   Balasa B, 1997, J EXP MED, V186, P385, DOI 10.1084/jem.186.3.385
   BERMAN PW, 1980, J EXP MED, V151, P204, DOI 10.1084/jem.151.1.204
   Dau, 1979, PLASMAPHERESIS IMMUN, P229
   DEIBLER GE, 1972, PREP BIOCHEM, V2, P139, DOI 10.1080/00327487208061467
   DRACHMAN DB, 1994, NEW ENGL J MED, V330, P1797, DOI 10.1056/NEJM199406233302507
   EPSTEIN MM, 1995, J EXP MED, V182, P915, DOI 10.1084/jem.182.4.915
   Hoedemaekers A, 1997, J NEUROIMMUNOL, V75, P147, DOI 10.1016/S0165-5728(97)00016-7
   HOHLFELD R, 1987, P NATL ACAD SCI USA, V84, P5379, DOI 10.1073/pnas.84.15.5379
   KAUL R, 1994, J IMMUNOL, V152, P3152
   KINOSHITA I, 1988, J NEUROL SCI, V87, P49, DOI 10.1016/0022-510X(88)90053-6
   KITAMURA D, 1991, NATURE, V350, P423, DOI 10.1038/350423a0
   KROLICK KA, 1994, ADV NEUROIMMUNOL, V4, P475, DOI 10.1016/0960-5428(94)00033-K
   LENNON VA, 1978, J EXP MED, V147, P973, DOI 10.1084/jem.147.4.973
   Lewis Richard A., 1995, Annals of Neurology, V37, pS51
   LI HL, 1998, IN PRESS J NEUROL SC
   Lindstrom J, 1981, Methods Enzymol, V74 Pt C, P432
   LINDSTROM J, 1988, ADV IMMUNOL, V42, P233, DOI 10.1016/S0065-2776(08)60847-0
   LINDSTROM JM, 1976, J EXP MED, V144, P726, DOI 10.1084/jem.144.3.726
   NAKANO S, 1993, NEUROLOGY, V43, P1167, DOI 10.1212/WNL.43.6.1167
   NORTHEMANN NL, 1983, MYASTHENIA GRAVIS, P347
   SHENOY M, 1993, CLIN IMMUNOL IMMUNOP, V66, P230, DOI 10.1006/clin.1993.1030
   Shi FD, 1998, CLIN EXP IMMUNOL, V111, P506
   Shi FD, 1998, MUSCLE NERVE, V21, P1071, DOI 10.1002/(SICI)1097-4598(199808)21:8<1071::AID-MUS13>3.0.CO;2-X
   SHI FD, 1998, UNPUB DIFFERENTIAL R
   SORNASSE T, 1992, J EXP MED, V175, P15, DOI 10.1084/jem.175.1.15
   VANDERMEIDE PH, 1986, J GEN VIROL, V67, P1059, DOI 10.1099/0022-1317-67-6-1059
   Wolf SD, 1996, J EXP MED, V184, P2271, DOI 10.1084/jem.184.6.2271
   Wu B, 1997, J IMMUNOL, V159, P3016
   Yang BZ, 1998, CLIN IMMUNOL IMMUNOP, V86, P45, DOI 10.1006/clin.1997.4451
   Yang M, 1997, J AUTOIMMUN, V10, P257, DOI 10.1006/jaut.1997.0128
   ZHANG BY, 1995, DIFFERENTIAL INTEGRA, V8, P1191
   Zhang GX, 1996, J EXP MED, V184, P349, DOI 10.1084/jem.184.2.349
NR 34
TC 25
Z9 29
U1 0
U2 1
PU OXFORD UNIV PRESS
PI OXFORD
PA GREAT CLARENDON ST, OXFORD OX2 6DP, ENGLAND
SN 0953-8178
J9 INT IMMUNOL
JI Int. Immunol.
PD SEP
PY 1998
VL 10
IS 9
BP 1359
EP 1365
DI 10.1093/intimm/10.9.1359
PG 7
WC Immunology
WE Science Citation Index Expanded (SCI-EXPANDED)
SC Immunology
GA 120DT
UT WOS:000075940100012
PM 9786435
OA Bronze
DA 2022-10-25
ER

PT J
AU BIRMANNS, B
   BRENNER, T
   ABRAMSKY, O
   STEINER, I
AF BIRMANNS, B
   BRENNER, T
   ABRAMSKY, O
   STEINER, I
TI SERONEGATIVE MYASTHENIA-GRAVIS - CLINICAL-FEATURES, RESPONSE TO THERAPY
   AND SYNTHESIS OF ACETYLCHOLINE-RECEPTOR ANTIBODIES INVITRO
SO JOURNAL OF THE NEUROLOGICAL SCIENCES
LA English
DT Article
DE MYASTHENIA GRAVIS; ACETYLCHOLINE RECEPTOR; AUTOIMMUNITY; SERONEGATIVE
   MYASTHENIA GRAVIS
AB Circulating autoantibodies against the acetylcholine receptor (AChR-Ab) are an important diagnostic tool in myasthenia gravis (MG). Lack of antibodies may cast doubt upon the diagnosis, the immune-mediated mechanism and the nature of the antigen. We examined clinical and laboratory features, response to immunotherapy and production of AChR-Ab in vitro, in 12 seronegative MG patients who were followed up for 2-30 years. It was possible to divide those patients into 2 groups: 7 patients with systemic muscle weakness, with a severe disease and with response to immunosuppressive therapies. The other group of 5 patients was characterized by oculobulbar symptomatology, a relatively benign course and immunotherapy was infective in 3 treated patients. Five patients underwent thymectomy and gland histology was normal in all of them. In none of 9 patients examined, were AChR-Ab synthesized in vitro (compared to 65% of seropositive myasthenic patients). Thus seronegative generalized MG is probably an autoimmune disease though the autoantigen is presently unknown and is responsive to immunosuppressive treatment. Seronegative oculobulbar MG might represent a separate disease entity in which immunological mechanisms play no significant role.
C1 HEBREW UNIV JERUSALEM, HADASSAH MED SCH, DEPT NEUROL, IL-91010 JERUSALEM, ISRAEL.
RP BIRMANNS, B (corresponding author), HADASSAH UNIV HOSP, DEPT NEUROL, POB 12000, IL-91120 JERUSALEM, ISRAEL.
CR AARLI JA, 1989, 2ND EUR C MYASTH GRA, P58
   BARTOCCIONI E, 1986, LANCET, V1, P1038
   BERRIH-AKNIN S, 1987, ANN NY ACAD SCI, V505, P50, DOI 10.1111/j.1749-6632.1987.tb51282.x
   BRENNER T, 1978, ISRAEL J MED SCI, V14, P986
   BRENNER T, 1989, J NEUROIMMUNOL, V24, P217, DOI 10.1016/0165-5728(89)90119-7
   CASTLEMAN B, 1966, ANN NY ACAD SCI, V135, P496, DOI 10.1111/j.1749-6632.1966.tb45497.x
   ENGEL AG, 1984, ANN NEUROL, V16, P519, DOI 10.1002/ana.410160502
   KERGHTLEG RG, 1976, J IMMUNOL, V117, P538
   LIMBURG PC, 1983, J NEUROL SCI, V58, P357, DOI 10.1016/0022-510X(83)90095-3
   LINDSTROM J, 1988, ADV IMMUNOL, V42, P233, DOI 10.1016/S0065-2776(08)60847-0
   LINDSTROM JM, 1976, NEUROLOGY, V26, P1054, DOI 10.1212/WNL.26.11.1054
   LISAK RP, 1984, NEUROLOGY, V34, P802, DOI 10.1212/WNL.34.6.802
   MILLER RG, 1981, MUSCLE NERVE, V4, P442
   MONDEN Y, 1987, ANN NY ACAD SCI, V505, P876, DOI 10.1111/j.1749-6632.1987.tb51398.x
   MOSSMAN S, 1986, LANCET, V1, P116
   Newsom-Davis J, 1988, Ann N Y Acad Sci, V540, P25, DOI 10.1111/j.1749-6632.1988.tb27048.x
   NEWSOMDAVIS J, 1987, ANN NY ACAD SCI, V505, P12, DOI 10.1111/j.1749-6632.1987.tb51279.x
   NEWSOMDAVIS J, 1986, CURRENT NEUROLOGY, V6, P47
   SANDERS DB, 1987, ANN NEUROL, V22, P126
   SOLIVEN BC, 1988, NEUROLOGY, V38, P514, DOI 10.1212/WNL.38.4.514
   VINCENT A, 1985, J NEUROL NEUROSUR PS, V48, P1246, DOI 10.1136/jnnp.48.12.1246
NR 21
TC 26
Z9 27
U1 0
U2 0
PU ELSEVIER SCIENCE BV
PI AMSTERDAM
PA PO BOX 211, 1000 AE AMSTERDAM, NETHERLANDS
SN 0022-510X
EI 1878-5883
J9 J NEUROL SCI
JI J. Neurol. Sci.
PD APR
PY 1991
VL 102
IS 2
BP 184
EP 189
DI 10.1016/0022-510X(91)90067-H
PG 6
WC Clinical Neurology; Neurosciences
WE Science Citation Index Expanded (SCI-EXPANDED)
SC Neurosciences & Neurology
GA FG771
UT WOS:A1991FG77100009
PM 2072117
DA 2022-10-25
ER

PT J
AU BURN, JH
AF BURN, JH
TI EARLY OBSERVATIONS AND THEIR IMPORTANCE TODAY .1. DIABETES IN CHILDHOOD,
   .2. THEOPHYLLINE IN MYASTHENIA-GRAVIS, .3. PROPERTIES OF COD LIVER OIL
SO JOURNAL OF PHARMACY AND PHARMACOLOGY
LA English
DT Article
RP BURN, JH (corresponding author), UNIV OXFORD,OXFORD,ENGLAND.
CR Allen FM, 1917, AM J MED SCI, V153, P313
   BRECKENR.BM, 1967, P NATL ACAD SCI USA, V57, P1893, DOI 10.1073/pnas.57.6.1893
   Bulbring E, 1942, J PHYSIOL-LONDON, V101, P224
   Burn JH, 1928, J PHYSIOL-LONDON, V65, P191, DOI 10.1113/jphysiol.1928.sp002469
   BURN JH, 1944, BRIT MED J, V2, P752
   CRAIG JO, 1977, BMJ-BRIT MED J, V1, P639, DOI 10.1136/bmj.1.6061.639-b
   Dohan FC, 1939, AM J PHYSIOL, V125, P188
   Dunn JS, 1943, LANCET, V2, P384
   Haist RE, 1940, NEW ENGL J MED, V223, P607, DOI 10.1056/NEJM194010172231601
   HOKKANEN E, 1972, ACTA NEUROL SCA S375, V51
   KUBA K, 1971, J PHYSIOL-LONDON, V217, P19, DOI 10.1113/jphysiol.1971.sp009557
   MARKS H. P., 1939, JOUR ENDOCRINOL, V1, P470, DOI 10.1677/joe.0.0010470
   MIYAMOTO MD, 1974, J GEN PHYSIOL, V63, P609, DOI 10.1085/jgp.63.5.609
   NEWBURGH LH, 1920, ARCH INTERN MED, V20, P647
   PETREN K, 1924, J METAB RES, V5, P7
   QUASTEL D M J, 1971, Federation Proceedings, V30, P557
   Viets HR, 1939, J AMER MED ASSOC, V113, P559, DOI 10.1001/jama.1939.02800320011003
   WILSON DF, 1974, J PHARMACOL EXP THER, V188, P447
NR 18
TC 0
Z9 0
U1 0
U2 1
PU ROYAL PHARMACEUTICAL SOC GREAT BRITAIN
PI LONDON
PA 1 LAMBETH HIGH ST, LONDON, ENGLAND SE1 7JN
SN 0022-3573
J9 J PHARM PHARMACOL
JI J. Pharm. Pharmacol.
PY 1978
VL 30
IS 12
BP 779
EP 782
DI 10.1111/j.2042-7158.1978.tb13391.x
PG 4
WC Pharmacology & Pharmacy
WE Science Citation Index Expanded (SCI-EXPANDED)
SC Pharmacology & Pharmacy
GA GA911
UT WOS:A1978GA91100008
PM 32243
DA 2022-10-25
ER

PT J
AU KAMINSKI, HJ
   RUFF, RL
AF KAMINSKI, HJ
   RUFF, RL
TI CONGENITAL DISORDERS OF NEUROMUSCULAR-TRANSMISSION
SO HOSPITAL PRACTICE
LA English
DT Article
AB Pathology underlying congenital forms of myasthenia gravis has been delineated through microscopic and electrophysiologic studies over the past 15 years. Differentiation from the immune-mediated disorder is crucial because therapy appropriate for acquired myasthenia may be harmful to patients with congenital disease.
RP KAMINSKI, HJ (corresponding author), CASE WESTERN RESERVE UNIV,SCH MED,DEPT NEUROL,CLEVELAND,OH 44106, USA.
OI Kaminski, Henry/0000-0002-8195-0141
FU NATIONAL EYE INSTITUTE [R03EY009186] Funding Source: NIH RePORTER;
   NATIONAL INSTITUTE OF NEUROLOGICAL DISORDERS AND STROKE [R01NS026661]
   Funding Source: NIH RePORTER; NEI NIH HHS [EY09186] Funding Source:
   Medline; NINDS NIH HHS [NS 26661] Funding Source: Medline
NR 0
TC 3
Z9 3
U1 0
U2 0
PU MCGRAW HILL HEALTHCARE PUBLICATIONS
PI MINNEAPOLIS
PA 4530 WEST 77TH ST, MINNEAPOLIS, MN 55435-5000
SN 8750-2836
J9 HOSP PRACT
JI Hosp. Pract.
PD SEP 15
PY 1992
VL 27
IS 9
BP 73
EP &
PG 0
WC Medicine, General & Internal
WE Science Citation Index Expanded (SCI-EXPANDED)
SC General & Internal Medicine
GA JP285
UT WOS:A1992JP28500009
PM 1325985
DA 2022-10-25
ER

PT J
AU Pan, JL
   Jiang, QL
   Liu, FB
   Wen, Y
AF Pan, Jinglin
   Jiang, Qilong
   Liu, Fengbin
   Wen, Yi
TI Optimal timing of thymectomy in nonthymomatous myasthenia gravis
   patients in China A prospective study
SO MEDICINE
LA English
DT Article
DE Myasthenia Gravis; nonthymomatous myasthenia gravis; prospective study;
   thymectomy
ID TRIAL
AB Introduction: While thymectomy is a recommended therapy for patients with Myasthenia Gravis (MG), there is insufficient evidence of its benefits over other therapies in patients in China, specifically, or of the most optimal timing for the procedure. Thus, there remains a clinical need for the investigation of these questions. Therefore, it is important to compare the clinical efficacy of thymectomy plus oral prednisone, an immunosuppressant protocol with prednisone, or immunosuppressants alone.
   Conclusion: We propose here to prospectively assess 822 cases of MG and 1886 medical records from individuals hospitalized at the First Affiliated Hospital of Guangzhou University of Chinese Medicine and follow them for 3 years. Inclusion criteria will include the following: a Myasthenia Gravis Foundation of America (MGFA) clinical classification between I and IV while on optimal anticholinesterase therapy with or without oral prednisone or immunosuppressive therapy, an MG history of longer than 3 years, being 18 to 60 years of age, and positive testing for serum acetylcholine receptor antibodies (AchR-Ab). Both thymomatous-naive and non-naive participants will be included. The primary outcomes will be: mortality, frequency of myasthenic crises, MGFA classification, and changes to the required dose of prednisone and immunosuppressants. Based on these outcomes, we will evaluate the efficacy of thymectomy as well as oral drugs in managing patients with nonthymomatous MG. As of September 2017, this study has been approved by the ethics committee of the First Affiliated Hospital of Guangzhou University of Chinese Medicine and the Registration number is ChiCTR1800017564(Version1.0, September 8,2017).
C1 [Pan, Jinglin; Jiang, Qilong; Liu, Fengbin; Wen, Yi] Guangzhou Univ Chinese Med, Dept Spleen Stomach, Affiliated Hosp 1, 16 Jichang Rd, Guangzhou, Guangdong, Peoples R China.
RP Jiang, QL (corresponding author), Guangzhou Univ Chinese Med, Dept Spleen Stomach, Affiliated Hosp 1, 16 Jichang Rd, Guangzhou, Guangdong, Peoples R China.
EM jqllpzx@126.com
FU grant for high-level university construction projects from the Guangzhou
   University of Chinese Medicine
FX This work was supported by a grant for high-level university
   construction projects from the Guangzhou University of Chinese Medicine.
CR de Perrot M, 2017, J THORAC CARDIOV SUR, V154, P314, DOI 10.1016/j.jtcvs.2016.01.006
   Deenen Johanna C W, 2015, J Neuromuscul Dis, V2, P73
   Grob D, 2008, MUSCLE NERVE, V37, P141, DOI 10.1002/mus.20950
   Masaoka A, 1996, ANN THORAC SURG, V62, P853, DOI 10.1016/S0003-4975(96)00376-1
   Newsom-Davis J, 2008, ANN NY ACAD SCI, V1132, P344, DOI 10.1196/annals.1405.014
   Sanders DB, 2016, NEUROLOGY, V87, P419, DOI 10.1212/WNL.0000000000002790
   Wolfe GI, 2016, NEW ENGL J MED, V375, P511, DOI 10.1056/NEJMoa1602489
NR 7
TC 0
Z9 0
U1 0
U2 4
PU LIPPINCOTT WILLIAMS & WILKINS
PI PHILADELPHIA
PA TWO COMMERCE SQ, 2001 MARKET ST, PHILADELPHIA, PA 19103 USA
SN 0025-7974
EI 1536-5964
J9 MEDICINE
JI Medicine (Baltimore)
PD SEP
PY 2018
VL 97
IS 38
AR e12499
DI 10.1097/MD.0000000000012499
PG 4
WC Medicine, General & Internal
WE Science Citation Index Expanded (SCI-EXPANDED)
SC General & Internal Medicine
GA GZ4BX
UT WOS:000449338200105
PM 30235757
OA Green Published, gold
DA 2022-10-25
ER

PT J
AU Alipour-Faz, A
   Shojaei, M
   Peyvandi, H
   Ramzi, D
   Oroei, M
   Ghadiri, F
   Peyvandi, M
AF Alipour-Faz, Athena
   Shojaei, Maziar
   Peyvandi, Hassan
   Ramzi, Davood
   Oroei, Mahbobeh
   Ghadiri, Fereshteh
   Peyvandi, Maryam
TI A comparison between IVIG and plasma exchange as preparations before
   thymectomy in myasthenia gravis patients
SO ACTA NEUROLOGICA BELGICA
LA English
DT Article
DE Intravenous immunoglobulin; Plasma exchange; Myasthenia gravis;
   Thymectomy
ID DOSE INTRAVENOUS IMMUNOGLOBULIN; ANTIBODIES; MANAGEMENT; TRIAL
AB Myasthenia gravis (MG) is one of the curable neurologic disorders. Various pharmacological therapies are administered for these patients and a thymectomy plays an important role in the therapy of myasthenia gravis, which develops a permanent or relative remission. We investigated the efficacy of intravenous immunoglobulin (IVIG) and plasma exchange (PLEX) as a preparation before thymectomy in patients with MG. This randomized clinical trial was conducted on 24 patients with MG referred for thymectomy, which were randomized to two groups of IVIG and PLEX. The IVIG group received IVIG 1 g/kg/day for two consecutive days and the PLEX group underwent 1-L plasma exchange five times with 5 % albumin replacement fluid, every other day, 10-30 days before the procedure. The duration of hospitalization (day), length of intensive care unit (ICU) stay after surgery (day), length of intubation period (h), duration of surgery (h) and dose of steroid administered were compared between the two groups. Analysis was performed via SPSS version 20. In the PLEX group, post-operative outcomes (duration of hospitalization, ICU length of stay after surgery, intubation period and duration of surgery) were longer than those in the IVIG group. There was significant difference in intubation period (p value = 0.01) and duration of surgery (p value = 0.05) between the PLEX and IVIG groups. The administration of IVIG in comparison to PLEX can be more effective in the preparation before thymectomy in myasthenia gravis patients.
C1 [Alipour-Faz, Athena; Ramzi, Davood; Peyvandi, Maryam] Shahid Beheshti Univ Med Sci, Clin Res Dev Ctr, Loghman Hakim Hosp, Tehran, Iran.
   [Shojaei, Maziar; Ghadiri, Fereshteh] Shahid Beheshti Univ Med Sci, Loghman Hakim Hosp, Dept Neurol, Tehran, Iran.
   [Peyvandi, Hassan] Shahid Beheshti Univ Med Sci, Hearing Disorders Res Ctr, Gen Surg, Tehran, Iran.
   [Oroei, Mahbobeh] Shahid Beheshti Univ Med Sci, Clin Res Dev Ctr, Community Med, Loghman Hakim Hosp, Tehran, Iran.
RP Peyvandi, H (corresponding author), Shahid Beheshti Univ Med Sci, Hearing Disorders Res Ctr, Gen Surg, Tehran, Iran.
EM hassan.peyvandi@gmail.com
RI Ghadiri, Fereshteh/AAK-7454-2021; Peyvandi, Maryam/AAO-9146-2021
OI Peyvandi, Maryam/0000-0002-0746-4321; Ghadiri,
   Fereshteh/0000-0002-3945-1744
CR ARSURA EL, 1986, ARCH INTERN MED, V146, P1365, DOI 10.1001/archinte.146.7.1365
   Barth D, 2011, NEUROLOGY, V76, P2017, DOI 10.1212/WNL.0b013e31821e5505
   BUCKINGHAM JM, 1976, ANN SURG, V184, P453, DOI 10.1097/00000658-197610000-00008
   Chiu H C, 2000, Ther Apher, V4, P291
   FRIST WH, 1994, ANN THORAC SURG, V57, P334, DOI 10.1016/0003-4975(94)90993-8
   Gajdos P, 1997, ANN NEUROL, V41, P789, DOI 10.1002/ana.410410615
   Gajdos P, 2002, Cochrane Database Syst Rev, pCD002275, DOI 10.1002/14651858.CD002275
   Gajdos P, 2006, COCHRANE DB SYST REV, DOI 10.1002/14651858.CD002277
   Grob D, 2008, MUSCLE NERVE, V37, P141, DOI 10.1002/mus.20950
   Heatwole Chad, 2011, J Clin Neuromuscul Dis, V13, P85, DOI 10.1097/CND.0b013e31822c34dd
   Hohlfeld H, 2012, MYASTHENIA GRAVIS MY, P60
   Huang CS, 2003, ACTA NEUROL SCAND, V108, P136, DOI 10.1034/j.1600-0404.2003.00131.x
   JARETZKI A, 1988, J THORAC CARDIOV SUR, V96, P711
   Jensen Paul, 2008, J Clin Neuromuscul Dis, V9, P352, DOI 10.1097/CND.0b013e3181660807
   Keesey JC, 2004, MUSCLE NERVE, V29, P484, DOI 10.1002/mus.20030
   LANSKA DJ, 1990, NEUROLOGY, V40, P1828, DOI 10.1212/WNL.40.12.1828
   McGrogan A, 2010, NEUROEPIDEMIOLOGY, V34, P171, DOI 10.1159/000279334
   Meriggioli MN, 2009, LANCET NEUROL, V8, P475, DOI 10.1016/S1474-4422(09)70063-8
   Perez NJ, 2000, REV NEUROL, V33, P413
   Ronager J, 2001, ARTIF ORGANS, V25, P967, DOI 10.1046/j.1525-1594.2001.06717.x
   Sonett JR, 2008, ANN NY ACAD SCI, V1132, P315, DOI 10.1196/annals.1405.004
   Vincent A, 2005, CURR OPIN NEUROL, V18, P519, DOI 10.1097/01.wco.0000180660.57801.3f
   Vincent A, 2003, ANN NY ACAD SCI, V998, P324, DOI 10.1196/annals.1254.036
   Zinman L, 2008, ANN NY ACAD SCI, V1132, P264, DOI 10.1196/annals.1405.038
   Zinman L, 2007, NEUROLOGY, V68, P837, DOI 10.1212/01.wnl.0000256698.69121.45
NR 25
TC 10
Z9 11
U1 0
U2 10
PU SPRINGER HEIDELBERG
PI HEIDELBERG
PA TIERGARTENSTRASSE 17, D-69121 HEIDELBERG, GERMANY
SN 0300-9009
EI 2240-2993
J9 ACTA NEUROL BELG
JI Acta Neurol. Belg.
PD MAR
PY 2017
VL 117
IS 1
BP 245
EP 249
DI 10.1007/s13760-016-0689-z
PG 5
WC Clinical Neurology; Neurosciences
WE Science Citation Index Expanded (SCI-EXPANDED)
SC Neurosciences & Neurology
GA EM0HJ
UT WOS:000394999100033
PM 27530310
DA 2022-10-25
ER

PT J
AU Koyama, Y
   Yoshida, T
   Uchiyama, A
   Fujino, Y
AF Koyama, Yukiko
   Yoshida, Takeshi
   Uchiyama, Akinori
   Fujino, Yuji
TI Monitoring diaphragm function in a patient with myasthenia gravis:
   electrical activity of the diaphragm vs. maximal inspiratory pressure
SO JOURNAL OF INTENSIVE CARE
LA English
DT Article
DE Myasthenia gravis; Electrical activity; Diaphragmatic weakness;
   Mechanical ventilation; Weaning
ID ADJUSTED VENTILATORY ASSIST; GUILLAIN-BARRE-SYNDROME; SUPPORT
   VENTILATION; EXTUBATION; READINESS; CHILDREN; FAILURE
AB Background: Maximal inspiratory pressure (MIP) is used to assess respiratory muscle strength of patients with myasthenia gravis (MG) requiring ventilatory support. Electrical activity of the diaphragm (E-di) has been used to guide weaning.
   Case presentation: The MIP and tidal volume/Delta E-di (the patient-to-ventilator breath contribution) were monitored in a 12-year-old girl with MG requiring ventilator support. The same ventilatory settings were maintained until extubation. During weaning, MIP increased slightly, but varied unpredictably. Tidal volume/Delta E-di decreased at a constant rate as muscle strength recovered.
   Conclusion: In this patient with muscle weakness, E-di was a reliable tool to monitor weaning from mechanical ventilation.
C1 [Koyama, Yukiko; Yoshida, Takeshi; Uchiyama, Akinori; Fujino, Yuji] Osaka Univ, Dept Anesthesiol & Intens Care Med, Grad Sch Med, 2-15 Yamadaoka, Suita, Osaka 5650871, Japan.
   [Yoshida, Takeshi] Univ Toronto, Hosp Sick Children, Dept Crit Care Med, Physiol & Expt Med, 686 Bay St, Toronto, ON M5G 0A4, Canada.
   [Yoshida, Takeshi] Univ Toronto, Hosp Sick Children, Dept Anesthesia, Physiol & Expt Med, 686 Bay St, Toronto, ON M5G 0A4, Canada.
RP Koyama, Y (corresponding author), Osaka Univ, Dept Anesthesiol & Intens Care Med, Grad Sch Med, 2-15 Yamadaoka, Suita, Osaka 5650871, Japan.
EM ykoyama@hp-icu.med.osaka-u.ac.jp
CR Barwing J, 2013, CRIT CARE, V17, DOI 10.1186/cc12865
   Beck J, 2001, AM J RESP CRIT CARE, V164, P419, DOI 10.1164/ajrccm.164.3.2009018
   Bellani G, 2013, CRIT CARE MED, V41, P1483, DOI 10.1097/CCM.0b013e31827caba0
   BOREL CO, 1991, CHEST, V99, P444, DOI 10.1378/chest.99.2.444
   Cabello B, 2010, INTENS CARE MED, V36, P1171, DOI 10.1007/s00134-010-1870-0
   De Jonghe B, 2004, INTENS CARE MED, V30, P1117, DOI 10.1007/s00134-004-2174-z
   Dugernier J, 2015, RESP CARE, V60, pE68, DOI 10.4187/respcare.03507
   Esteban A, 1997, AM J RESP CRIT CARE, V156, P459, DOI 10.1164/ajrccm.156.2.9610109
   Ferguson LP, 2011, PEDIATR CRIT CARE ME, V12, pE330, DOI 10.1097/PCC.0b013e3182231220
   Janssens JP, 1999, EUR RESPIR J, V13, P197, DOI 10.1034/j.1399-3003.1999.13a36.x
   Khemani RG, 2016, INTENS CARE MED, V42, P1214, DOI 10.1007/s00134-016-4387-3
   MULTZ AS, 1990, AM REV RESPIR DIS, V142, P529, DOI 10.1164/ajrccm/142.3.529
   Munoz-Fdez C, 2001, ACTA NEUROL SCAND, V103, P392, DOI 10.1034/j.1600-0404.2001.103006392.x
   Nascimento MS, 2017, EINSTEIN-SAO PAULO, V15, P162, DOI [10.1590/S1679-45082017AO3913, 10.1590/s1679-45082017ao3913]
   Wolf GK, 2011, PEDIATR CRIT CARE ME, V12, pE220, DOI 10.1097/PCC.0b013e3181fe28fc
   Yonis H, 2015, BMC ANESTHESIOL, V15, DOI 10.1186/s12871-015-0091-z
NR 16
TC 2
Z9 3
U1 1
U2 2
PU BMC
PI LONDON
PA CAMPUS, 4 CRINAN ST, LONDON N1 9XW, ENGLAND
SN 2052-0492
J9 J INTENSIVE CARE
JI J. Intensive Care
PD NOV 28
PY 2017
VL 5
AR 66
DI 10.1186/s40560-017-0262-8
PG 5
WC Critical Care Medicine
WE Science Citation Index Expanded (SCI-EXPANDED)
SC General & Internal Medicine
GA FO3SS
UT WOS:000416754600001
PM 29209502
OA Green Published, gold
DA 2022-10-25
ER

PT J
AU Meyer, A
   Levy, Y
AF Meyer, Avraham
   Levy, Yair
TI Chapter 33: Geoepidemiology of myasthenia gravis
SO AUTOIMMUNITY REVIEWS
LA English
DT Article
DE Myasthenia gravis; Epidemiology; Environmental factors; Autoantibodies
   to acetylcholine receptor
ID EPIDEMIOLOGY; DISEASE; REACTIVITY; PROVINCE
AB Myasthenia gravis (MG) is an autoimmune disease that affects the post-synaptic area of the neuromuscular junction. Its hallmark is weakness that worsens with activity. MG incidence is rising in the recent decades, mostly the late onset subtype, which is considered to be due to the aging population or unknown environmental factors.
   The disease has several subtypes which defer slightly in the clinical characteristics, immunological markers, population distribution and the suitable treatments. The autoimmune nature of the disease is manifested by a decrease in the number of acetylcholine receptors in the muscle receptors which makes the endplate potential to be lower than the threshold needed to activate muscle fiber action potential. In our review we try to find the environmental influence on the disease. (C) 2009 Elsevier B.V. All rights reserved.
C1 [Levy, Yair] Meir Med Ctr, Dept Med E, Kefar Sava, Israel.
   Tel Aviv Univ, Sackler Fac Med, IL-69978 Tel Aviv, Israel.
RP Levy, Y (corresponding author), Meir Med Ctr, Dept Med E, Kefar Sava, Israel.
EM levy.yair@clalit.org.il
CR Aragones JM, 2003, NEUROLOGY, V60, P1024, DOI 10.1212/01.WNL.0000050461.05432.C5
   CHIU HC, 1987, NEUROLOGY, V37, P1854, DOI 10.1212/WNL.37.12.1854
   CHRISTENSEN PB, 1995, ACTA NEUROL SCAND, V91, P192
   De Sousa E, 2008, MUSCLE NERVE, V38, P1085, DOI 10.1002/mus.21072
   DRACHMAN DB, 1994, NEW ENGL J MED, V330, P1797, DOI 10.1056/NEJM199406233302507
   Eddy S, 1999, DIGEST DIS SCI, V44, P186, DOI 10.1023/A:1026683007277
   Ercolini AM, 2005, NEUROL RES, V27, P726, DOI 10.1179/016164105X49508
   Flachenecker P, 2006, J NEUROL, V253, P2, DOI 10.1007/500415-006-5001-3
   Fujimaki K, 2005, LEUKEMIA LYMPHOMA, V46, P1101, DOI 10.1080/10428190500063054
   Gajdos P, 1997, ANN NEUROL, V41, P789, DOI 10.1002/ana.410410615
   Grob D, 2008, MUSCLE NERVE, V37, P141, DOI 10.1002/mus.20950
   Iwase T, 2006, GRAEF ARCH CLIN EXP, V244, P415, DOI 10.1007/s00417-005-0130-4
   Lalive PH, 2007, MUSCLE NERVE, V35, P525, DOI 10.1002/mus.20694
   Leis A Arturo, 2005, Curr Treat Options Neurol, V7, P15, DOI 10.1007/s11940-005-0002-6
   Lin CS, 2008, J REHABIL MED, V40, P684, DOI 10.2340/16501977-0222
   Mase G, 1996, J NEUROL NEUROSUR PS, V60, P348, DOI 10.1136/jnnp.60.3.348-a
   MCGUIRE LJ, 1988, AM J PATHOL, V131, P385
   Meriggioli MN, 2009, LANCET NEUROL, V8, P475, DOI 10.1016/S1474-4422(09)70063-8
   Mori M, 2006, J NEUROL SCI, V240, P103, DOI 10.1016/j.jns.2005.08.013
   Phillips LH, 2004, SEMIN NEUROL, V24, P17, DOI 10.1055/s-2004-829593
   Phillips LH, 2003, ANN NY ACAD SCI, V998, P407, DOI 10.1196/annals.1254.053
   Phillips LH, 1996, NEUROLOGY, V47, P1233, DOI 10.1212/WNL.47.5.1233
   Piccolo G, 1996, J NEUROL NEUROSUR PS, V60, P348, DOI 10.1136/jnnp.60.3.348
   Resatoglu AG, 2006, ANN THORAC SURG, V81, P725, DOI 10.1016/j.athoracsur.2004.10.027
   Romi F, 2005, ARCH NEUROL-CHICAGO, V62, P442, DOI 10.1001/archneur.62.3.442
   Ronziere T, 2000, PRESSE MED, V29, P1043
   Rowin J, 2004, NEUROLOGY, V63, P2390, DOI 10.1212/01.WNL.0000147242.92691.71
   Scoppetta C, 2003, J NEUROL NEUROSUR PS, V74, P392, DOI 10.1136/jnnp.74.3.392
   Sleeman K, 2004, J NEUROL NEUROSUR PS, V75, P1078, DOI 10.1136/jnnp.2003.024588
   Somnier FE, 2005, NEUROLOGY, V65, P928, DOI 10.1212/01.wnl.0000176067.32186.a3
   Stiegibauer K, 2009, J NEUROL SCI, V280, P120, DOI 10.1016/j.jns.2009.02.357
   TOLA MR, 1994, ACTA NEUROL SCAND, V90, P318
   von Herrath MG, 2003, NAT REV MICROBIOL, V1, P151, DOI 10.1038/nrmicro754
   WILLCOX N, 1993, CURR OPIN IMMUNOL, V5, P910, DOI 10.1016/0952-7915(93)90105-2
   Wittbrodt ET, 1997, ARCH INTERN MED, V157, P399, DOI 10.1001/archinte.157.4.399
   Zhang XF, 2007, J NEUROL NEUROSUR PS, V78, P386, DOI 10.1136/jnnp.2006.100545
NR 36
TC 48
Z9 48
U1 0
U2 3
PU ELSEVIER
PI AMSTERDAM
PA RADARWEG 29, 1043 NX AMSTERDAM, NETHERLANDS
SN 1568-9972
EI 1873-0183
J9 AUTOIMMUN REV
JI Autoimmun. Rev.
PD MAR
PY 2010
VL 9
IS 5
SI SI
BP A383
EP A386
DI 10.1016/j.autrev.2009.11.011
PG 4
WC Immunology
WE Science Citation Index Expanded (SCI-EXPANDED)
SC Immunology
GA 580SN
UT WOS:000276470100022
PM 19922815
DA 2022-10-25
ER

PT J
AU FUJII, Y
   LINDSTROM, J
AF FUJII, Y
   LINDSTROM, J
TI SPECIFICITY OF THE T-CELL IMMUNE-RESPONSE TO ACETYLCHOLINE-RECEPTOR IN
   EXPERIMENTAL AUTOIMMUNE MYASTHENIA-GRAVIS - RESPONSE TO SUBUNITS AND
   SYNTHETIC PEPTIDES
SO JOURNAL OF IMMUNOLOGY
LA English
DT Article
C1 SALK INST BIOL STUDIES, POB 85800, SAN DIEGO, CA 92138 USA.
FU NINDS NIH HHS [NS11323] Funding Source: Medline; NATIONAL INSTITUTE OF
   NEUROLOGICAL DISORDERS AND STROKE [R01NS011323] Funding Source: NIH
   RePORTER
CR ALLEN PM, 1984, J IMMUNOL, V132, P1077
   ALLEN PM, 1987, NATURE, V327, P713, DOI 10.1038/327713a0
   ASHERSON GL, 1986, ANNU REV IMMUNOL, V4, P37, DOI 10.1146/annurev.iy.04.040186.000345
   ATASSI MZ, 1987, FASEB J, V46, P2538
   BABBITT BP, 1985, NATURE, V317, P359, DOI 10.1038/317359a0
   BJORKMAN PJ, 1987, NATURE, V329, P512, DOI 10.1038/329512a0
   BUUS S, 1987, SCIENCE, V235, P1353, DOI 10.1126/science.2435001
   CHESNUT RW, 1986, ADV IMMUNOL, V39, P51
   CHRISTADOSS P, 1985, IMMUNOGENETICS, V21, P33, DOI 10.1007/BF00372239
   CHRISTADOSS P, 1979, J IMMUNOL, V123, P2540
   CRIADO M, 1985, P NATL ACAD SCI USA, V82, P2004, DOI 10.1073/pnas.82.7.2004
   DEBAETS MH, 1982, J IMMUNOL, V128, P2228
   DELISI C, 1985, P NATL ACAD SCI USA, V82, P7048, DOI 10.1073/pnas.82.20.7048
   FALO LD, 1987, P NATL ACAD SCI USA, V84, P522, DOI 10.1073/pnas.84.2.522
   GOTCH F, 1987, NATURE, V326, P881, DOI 10.1038/326881a0
   GUILLET JG, 1986, NATURE, V324, P260, DOI 10.1038/324260a0
   GULLICK WJ, 1983, BIOCHEMISTRY-US, V22, P3312, DOI 10.1021/bi00283a003
   HOHLFELD R, 1984, NATURE, V310, P244, DOI 10.1038/310244a0
   HOHLFELD R, 1985, J IMMUNOL, V135, P2393
   JULIUS MH, 1973, EUR J IMMUNOL, V3, P645, DOI 10.1002/eji.1830031011
   KONTIAINEN S, 1976, EUR J IMMUNOL, V6, P296, DOI 10.1002/eji.1830060412
   KROLICK KA, 1986, J NEUROIMMUNOL, V13, P75, DOI 10.1016/0165-5728(86)90051-2
   KROLICK KA, 1987, CELL IMMUNOL, V105, P75, DOI 10.1016/0008-8749(87)90057-8
   LENNON VA, 1985, P NATL ACAD SCI USA, V82, P8805, DOI 10.1073/pnas.82.24.8805
   LENNON VA, 1976, ANN NY ACAD SCI, V274, P283, DOI 10.1111/j.1749-6632.1976.tb47693.x
   Lindstrom J, 1981, Methods Enzymol, V74 Pt C, P432
   LINDSTROM J, 1979, BIOCHEMISTRY-US, V18, P4465, DOI 10.1021/bi00588a003
   LINDSTROM J, 1981, ANN NY ACAD SCI, V377, P1, DOI 10.1111/j.1749-6632.1981.tb33721.x
   LINDSTROM J, 1984, NATURE, V311, P573, DOI 10.1038/311573a0
   MARGALIT H, 1987, J IMMUNOL, V138, P2213
   MATIS LA, 1983, J IMMUNOL, V130, P1527
   OGASAWARA K, 1987, NATURE, V325, P450, DOI 10.1038/325450a0
   RALSTON S, 1987, BIOCHEMISTRY-US, V26, P3261, DOI 10.1021/bi00386a004
   RATNAM M, 1986, BIOCHEMISTRY-US, V25, P2621, DOI 10.1021/bi00357a051
   RATNAM M, 1986, BIOCHEMISTRY-US, V25, P2633, DOI 10.1021/bi00357a052
   SCHWARTZ RH, 1985, ANNU REV IMMUNOL, V3, P237, DOI 10.1146/annurev.iy.03.040185.001321
   SHIMONKEVITZ R, 1984, J IMMUNOL, V133, P2067
   TAMI JA, 1987, J IMMUNOL, V138, P732
   TZARTOS SJ, 1982, P NATL ACAD SCI-BIOL, V79, P188, DOI 10.1073/pnas.79.1.188
   TZARTOS SJ, 1980, P NATL ACAD SCI-BIOL, V77, P755, DOI 10.1073/pnas.77.2.755
   TZARTOS SJ, IN PRESS P NATL ACAD
NR 41
TC 89
Z9 89
U1 0
U2 3
PU AMER ASSOC IMMUNOLOGISTS
PI BETHESDA
PA 9650 ROCKVILLE PIKE, BETHESDA, MD 20814 USA
SN 0022-1767
EI 1550-6606
J9 J IMMUNOL
JI J. Immunol.
PD MAR 15
PY 1988
VL 140
IS 6
BP 1830
EP 1837
PG 8
WC Immunology
WE Science Citation Index Expanded (SCI-EXPANDED)
SC Immunology
GA M5232
UT WOS:A1988M523200018
PM 2450133
DA 2022-10-25
ER

PT J
AU ARIMORI, S
   SUMITOMO, K
   TSUJI, K
AF ARIMORI, S
   SUMITOMO, K
   TSUJI, K
TI STUDIES ON SURFACE-STRUCTURE AND MICROVISCOSITY OF LYMPHOCYTE MEMBRANES
   IN MYASTHENIA-GRAVIS AND SYSTEMIC LUPUS-ERYTHEMATOSUS AS COMPARED WITH
   HEALTHY SUBJECTS
SO ACTA HAEMATOLOGICA JAPONICA
LA Japanese
DT Article
RP ARIMORI, S (corresponding author), TOKAI UNIV,SCH MED,CTR TRANSPLANT IMMUNOL TISSUE TYPING,DEPT INTERNAL MED 4,ISEHARA,KANAGAWA 25911,JAPAN.
NR 0
TC 0
Z9 0
U1 0
U2 0
PU JAPAN HEMATOL SOC
PI KYOTO
PA KYOTO UNIV HOSPITAL FACULTY MEDICINE, KYOTO 606, JAPAN
SN 0001-5806
J9 ACTA HAEMATOL JAPON
PY 1978
VL 41
IS 3
BP 472
EP 476
PG 5
WC Hematology
WE Science Citation Index Expanded (SCI-EXPANDED)
SC Hematology
GA FM795
UT WOS:A1978FM79500003
DA 2022-10-25
ER

PT J
AU MARSH, MA
   ZANE, RS
   JENKINS, HA
AF MARSH, MA
   ZANE, RS
   JENKINS, HA
TI VESTIBULAR TESTING IN HEARING-LOSS
SO OTOLARYNGOLOGIC CLINICS OF NORTH AMERICA
LA English
DT Article
ID PERIPHERAL LABYRINTHINE LESIONS; OCULAR REFLEX; EYE-MOVEMENT;
   MYASTHENIA-GRAVIS; SPASMUS NUTANS; NYSTAGMUS; OSCILLOPSIA; TRACKING;
   ROTATION; VERTIGO
C1 BAYLOR UNIV,DEPT OTORHINOLARYNGOL & COMMUNICAT SCI,CLAYTON FDN RES NEUROL LAB,HOUSTON,TX 77030.
CR ABEL LA, 1978, INVEST OPHTH VIS SCI, V17, P539
   ANTONY JH, 1980, ARCH NEUROL-CHICAGO, V37, P373, DOI 10.1001/archneur.1980.00500550075011
   BAHILL AT, 1975, EXP NEUROL, V48, P95, DOI 10.1016/0014-4886(75)90225-3
   Baloh R.W., 1990, CLIN NEUROPHYSIOL
   BALOH RW, 1989, NEUROLOGY, V39, P272, DOI 10.1212/WNL.39.2.272
   BALOH RW, 1976, ANN OTO RHINOL LARYN, V85, P111, DOI 10.1177/000348947608500120
   BALOH RW, 1977, ANN OTO RHINOL LARYN, V86, P108, DOI 10.1177/000348947708600119
   BALOH RW, 1987, NEUROLOGY, V37, P371, DOI 10.1212/WNL.37.3.371
   BALOH RW, 1979, LARYNGOSCOPE, V89, P646
   BALOH RW, 1984, OTOLARYNG HEAD NECK, V92, P145, DOI 10.1177/019459988409200205
   BALOH RW, 1981, NEUROLOGY, V31, P304, DOI 10.1212/WNL.31.3.304
   BALOH RW, 1987, W J MED, V180, P59
   BLACK FO, 1981, OTOLARYNG HEAD NECK, V89, P811, DOI 10.1177/019459988108900523
   BLACK FO, 1985, AM J OTOL, P39
   BLACK FO, 1987, OTOLARYNG HEAD NECK, V96, P125, DOI 10.1177/019459988709600203
   BRANDT T, 1978, ACTA OTO-LARYNGOL, V86, P115, DOI 10.3109/00016487809124727
   BUIZZA A, 1982, BIOL CYBERN, V43, P209, DOI 10.1007/BF00319980
   CHAMBERS BR, 1985, OTOLARYNG HEAD NECK, V93, P403, DOI 10.1177/019459988509300322
   COATS AC, 1969, ACTA OTO-LARYNGOL, V67, P33, DOI 10.3109/00016486909124366
   COATS AC, 1975, PHYSL MEASURES AUDIO
   DAROFF RB, 1977, ANN OTO RHINOL LARYN, V86, P102, DOI 10.1177/000348947708600118
   DAYAL VS, 1977, ANN OTO RHINOL LARYN, V86, P89, DOI 10.1177/000348947708600115
   Fitzgerald G, 1942, BRAIN, V65, P115, DOI 10.1093/brain/65.2.115
   FLUUR E, 1961, Acta Otolaryngol, V53, P486, DOI 10.3109/00016486109126515
   Fregly A, 1974, HDB SENSORY PHYSL, VVI
   FURST EJ, 1987, ACTA OTO-LARYNGOL, V103, P232, DOI 10.3109/00016488709107789
   GAUTHIER GM, 1984, AVIAT SPACE ENVIR MD, V55, P1
   GOODHILL V, 1979, EAR DISEASES DEAFNES
   GRESTY MA, 1977, BRAIN, V100, P693, DOI 10.1093/brain/100.4.693
   HAMERSMA H, 1957, CALORIC TEST NYSTAGM
   HART CW, 1987, MANUAL ELECTRONYSTAG
   HONRUBIA V, 1985, AM J OTOLARYNG, V6, P342, DOI 10.1016/S0196-0709(85)80011-9
   HONRUBIA V, 1984, AM J OTOLARYNG, V5, P93, DOI 10.1016/S0196-0709(84)80027-7
   Honrubia V, 1968, Acta Otolaryngol, V65, P441, DOI 10.3109/00016486809120986
   HONRUBIA V, 1977, T AM ACAD OPHTHALMOL, V84, P339
   HONRUBIA V, 1982, NYSTAGMUS VERTIGO CL, P57
   JAGER J, 1981, ANN NY ACAD SCI, V374, P330, DOI 10.1111/j.1749-6632.1981.tb30880.x
   JAYALAKSHMI P, 1970, J PEDIATR-US, V77, P177, DOI 10.1016/S0022-3476(70)80321-3
   Jenkins H A, 1988, Adv Otorhinolaryngol, V41, P190
   JENKINS HA, 1985, LARYNGOSCOPE, V95, P1224
   JENKINS HA, 1977, T AM ACAD OPHTHALMOL, V84, P400
   KEIM RJ, 1985, LARYNGOSCOPE, V95, P1208
   LAU CGY, 1978, AVIAT SPACE ENVIR MD, V49, P880
   LEIGH RJ, 1983, NEUROLOGY EYE MOVEME
   LIN J, 1986, AM J OTOLARYNG, V7, P306, DOI 10.1016/S0196-0709(86)80054-0
   NASHNER LM, 1990, NEUROL CLIN, V8, P331, DOI 10.1016/S0733-8619(18)30359-1
   SCHMIDT D, 1980, EXP NEUROL, V68, P346, DOI 10.1016/0014-4886(80)90091-6
   SHULTS WT, 1977, ARCH OPHTHALMOL-CHIC, V95, P1399
   Sills A W, 1976, Trans Sect Otolaryngol Am Acad Ophthalmol Otolaryngol, V82, P223
   SPOONER JW, 1980, ARCH NEUROL-CHICAGO, V37, P575, DOI 10.1001/archneur.1980.00500580071012
   STOCKWELL CW, 1986, OTOLARYNGOLOGY HEAD, V4
   WALL C, 1984, ACTA OTO-LARYNGOL, V98, P270, DOI 10.3109/00016488409107563
   WALL C, 1983, ACTA OTO-LARYNGOL, V95, P235, DOI 10.3109/00016488309130940
   YEE RD, 1976, ARCH OPHTHALMOL-CHIC, V94, P1465, DOI 10.1001/archopht.1976.03910040299001
   ZEE DS, 1979, ANN NEUROL, V5, P405, DOI 10.1002/ana.410050502
   ZEE DS, 1976, BRAIN RES, V113, P423, DOI 10.1016/0006-8993(76)90955-0
   1952, NEW ENGL J MED, V246, P458
NR 57
TC 3
Z9 4
U1 0
U2 2
PU W B SAUNDERS CO
PI PHILADELPHIA
PA INDEPENDENCE SQUARE WEST CURTIS CENTER, STE 300, PHILADELPHIA, PA
   19106-3399
SN 0030-6665
J9 OTOLARYNG CLIN N AM
JI Otolaryngol. Clin. N. Am.
PD APR
PY 1991
VL 24
IS 2
BP 447
EP 471
PG 25
WC Otorhinolaryngology
WE Science Citation Index Expanded (SCI-EXPANDED)
SC Otorhinolaryngology
GA FG969
UT WOS:A1991FG96900015
PM 1857622
DA 2022-10-25
ER

PT J
AU BERMAN, PW
   HEINEMANN, SF
AF BERMAN, PW
   HEINEMANN, SF
TI ANTIGENIC MODULATION OF JUNCTIONAL ACETYLCHOLINE-RECEPTOR IS NOT
   SUFFICIENT TO ACCOUNT FOR THE DEVELOPMENT OF MYASTHENIA-GRAVIS IN
   RECEPTOR IMMUNIZED MICE
SO JOURNAL OF IMMUNOLOGY
LA English
DT Article
C1 SALK INST BIOL STUDIES, MOLEC NEUROBIOL LAB, SAN DIEGO, CA 92138 USA.
FU NINDS NIH HHS [NS13546, NS11549] Funding Source: Medline; NATIONAL
   INSTITUTE OF NEUROLOGICAL DISORDERS AND STROKE [R01NS011549,
   R01NS013546] Funding Source: NIH RePORTER
CR ALMON RR, 1974, SCIENCE, V186, P55, DOI 10.1126/science.186.4158.55
   APPEL SH, 1977, P NATL ACAD SCI USA, V74, P2130, DOI 10.1073/pnas.74.5.2130
   APPEL SH, 1979, PLASMAPHERESIS IMMUN, P52
   BERG DK, 1975, J PHYSIOL-LONDON, V252, P771, DOI 10.1113/jphysiol.1975.sp011169
   BERMAN PW, 1980, J EXP MED, V151, P204, DOI 10.1084/jem.151.1.204
   BERMAN PW, 1981, ANN NY ACAD SCI, V377, P237, DOI 10.1111/j.1749-6632.1981.tb33736.x
   BERMAN PW, 1980, J EXP MED, V152, P507, DOI 10.1084/jem.152.3.507
   BEVAN S, 1983, J PHYSIOL-LONDON, V336, P159, DOI 10.1113/jphysiol.1983.sp014574
   BROCKES JP, 1975, BIOCHEMISTRY-US, V14, P2100, DOI 10.1021/bi00681a009
   CHRISTADOSS P, 1981, ANN NY ACAD SCI, V377, P258, DOI 10.1111/j.1749-6632.1981.tb33737.x
   CINANDER B, 1964, J EXP MED, V120, P8997
   DRACHMAN DB, 1981, ANNU REV NEUROSCI, V4, P195, DOI 10.1146/annurev.ne.04.030181.001211
   ENGEL AG, 1979, NEUROLOGY, V29, P179, DOI 10.1212/WNL.29.2.179
   ENGEL AG, 1977, MAYO CLIN PROC, V52, P267
   ENGEL AG, 1976, ANN NY ACAD SCI, V274, P60, DOI 10.1111/j.1749-6632.1976.tb47676.x
   FAMBROUGH DM, 1973, SCIENCE, V182, P293, DOI 10.1126/science.182.4109.293
   FAMBROUGH DM, 1979, PHYSIOL REV, V59, P165, DOI 10.1152/physrev.1979.59.1.165
   FULPIUS BW, 1981, ANN NY ACAD SCI, V377, P307, DOI 10.1111/j.1749-6632.1981.tb33740.x
   FULPIUS BW, 1980, P NATL ACAD SCI-BIOL, V77, P4326, DOI 10.1073/pnas.77.7.4326
   GOMEZ CM, 1979, BIOCHEM BIOPH RES CO, V88, P575, DOI 10.1016/0006-291X(79)92087-4
   HEINEMANN S, 1977, P NATL ACAD SCI USA, V74, P3090, DOI 10.1073/pnas.74.7.3090
   HEINEMANN S, 1978, NATURE, V274, P65, DOI 10.1038/274065a0
   ITO Y, 1978, BIOCH MYASTHENIA GRA, P89
   JAMES RW, 1980, FEBS LETT, V120, P145, DOI 10.1016/0014-5793(80)81066-0
   KAO I, 1977, SCIENCE, V196, P527, DOI 10.1126/science.850793
   LEFVERT AK, 1978, J NEUROL NEUROSUR PS, V41, P394, DOI 10.1136/jnnp.41.5.394
   LENNON VA, 1978, J EXP MED, V147, P973, DOI 10.1084/jem.147.4.973
   LESLEY J, 1974, EUR J IMMUNOL, V4, P732, DOI 10.1002/eji.1830041106
   LEVITT TA, 1981, NATURE, V291, P239, DOI 10.1038/291239a0
   Lindstrom J, 1979, Adv Immunol, V27, P1, DOI 10.1016/S0065-2776(08)60261-8
   LINDSTROM JM, 1976, J EXP MED, V144, P726, DOI 10.1084/jem.144.3.726
   LINDSTROM JM, 1976, J EXP MED, V144, P739, DOI 10.1084/jem.144.3.739
   LINDSTROM JM, 1978, NEUROLOGY, V28, P130, DOI 10.1212/WNL.28.2.130
   LOWRY OH, 1951, J BIOL CHEM, V193, P265
   MASTERS CL, 1977, AM J MED, V63, P689, DOI 10.1016/0002-9343(77)90153-X
   MERLIE JP, 1979, J BIOL CHEM, V254, P6320
   MERLIE JP, 1979, J BIOL CHEM, V254, P6328
   OLD LJ, 1968, J EXP MED, V127, P523, DOI 10.1084/jem.127.3.523
   PATRICK J, 1980, CELL SURFACE NEURONA, P157
   REINESS CG, 1978, NATURE, V274, P68, DOI 10.1038/274068a0
   RICHMAN DP, 1980, NATURE, V286, P738, DOI 10.1038/286738a0
   SAHASHI K, 1980, J NEUROPATH EXP NEUR, V39, P160, DOI 10.1097/00005072-198003000-00005
   SEYBOLD ME, 1979, PLASMAPHERESIS IMMUN, P307
   STANLEY EF, 1981, EXP NEUROL, V73, P390, DOI 10.1016/0014-4886(81)90274-0
   STANLEY EF, 1978, SCIENCE, V200, P1285, DOI 10.1126/science.663610
   TOYKA KV, 1977, NEW ENGL J MED, V296, P125, DOI 10.1056/NEJM197701202960301
   Vincent A, 1979, Adv Cytopharmacol, V3, P269
   VINCENT A, 1980, PHYSIOL REV, V60, P756, DOI 10.1152/physrev.1980.60.3.756
   WEINBERG CB, 1979, P NATL ACAD SCI USA, V76, P504, DOI 10.1073/pnas.76.1.504
NR 49
TC 21
Z9 22
U1 0
U2 0
PU AMER ASSOC IMMUNOLOGISTS
PI BETHESDA
PA 9650 ROCKVILLE PIKE, BETHESDA, MD 20814 USA
SN 0022-1767
EI 1550-6606
J9 J IMMUNOL
JI J. Immunol.
PY 1984
VL 132
IS 2
BP 711
EP 717
PG 7
WC Immunology
WE Science Citation Index Expanded (SCI-EXPANDED)
SC Immunology
GA SA087
UT WOS:A1984SA08700031
PM 6690616
DA 2022-10-25
ER

PT J
AU Brogan, K
   Farrugia, ME
   Crofts, K
AF Brogan, Kerr
   Farrugia, Maria E.
   Crofts, Kevin
TI Ptosis Surgery in Patients with Myasthenia Gravis: A Useful Adjunct to
   Medical Therapy
SO SEMINARS IN OPHTHALMOLOGY
LA English
DT Article
DE External levator advancement; eyelid surgery; myasthenia gravis; ocular
   myasthenia; ptosis
ID SURGICAL-CORRECTION; BLEPHAROPTOSIS
AB Introduction: Medical management can have limitations in improving ptosis in patients with myasthenia gravis (MG). We present our experience of ptosis surgery in MG. Materials and Methods: Clinical records of all patients with MG undergoing ptosis surgery from September 2007 to November 2013 in a single center were retrospectively reviewed. Change in upper marginal reflex distance (uMRD) was the main outcome measure. Results: Sixteen external levator advancement (ELA) procedures were performed on 11 MG patients. Fourteen of 16 procedures had pre- and postoperative uMRD documented. Thirteen of 14 procedures had improved lid height; mean increase in uMRD was 2.4 mm (P=0.0005651). Two patients required secondary lid elevation. Postoperative complications included more noticeable diplopia (n=1) and exposure keratopathy (n=1). Conclusion: Ptosis surgery is a useful adjunct to medical therapy to improve lid height in MG patients with ptosis. Risks of diplopia and exposure keratopathy should be discussed with the patient pre-operatively.
C1 [Brogan, Kerr] New Victoria Hosp, Dept Ophthalmol, 55 Grange Rd, Glasgow G42 9LL, Lanark, Scotland.
   [Farrugia, Maria E.] Inst Neurol Sci, Dept Neurol, Glasgow, Lanark, Scotland.
   [Crofts, Kevin] New Stobhill Hosp, Dept Ophthalmol, Glasgow, Lanark, Scotland.
RP Brogan, K (corresponding author), New Victoria Hosp, Dept Ophthalmol, 55 Grange Rd, Glasgow G42 9LL, Lanark, Scotland.
EM kerrbrogan@hotmail.co.uk
CR Benatar M, 2012, COCHRANE DB SYST REV, DOI 10.1002/14651858.CD005081.pub3
   Bjornsson ES, 2015, ARCH TOXICOL, V89, P327, DOI 10.1007/s00204-015-1456-2
   Bradley EA, 2001, OPHTHAL PLAST RECONS, V17, P103, DOI 10.1097/00002341-200103000-00005
   Burns TM, 2011, MUSCLE NERVE, V43, P14, DOI 10.1002/mus.21883
   Burns TM, 2010, MUSCLE NERVE, V41, P219, DOI 10.1002/mus.21609
   Carter SR, 1996, OPHTHALMOLOGY, V103, P623, DOI 10.1016/S0161-6420(96)30643-X
   CASTRONUOVO S, 1983, ANN OPHTHALMOL, V15, P751
   KAPETANSKY DI, 1972, AM J OPHTHALMOL, V74, P818, DOI 10.1016/0002-9394(72)91201-9
   Kupersmith MJ, 2009, J NEUROL, V256, P1314, DOI 10.1007/s00415-009-5120-8
   Litwin AS, 2015, BRIT J OPHTHALMOL, V99, P899, DOI 10.1136/bjophthalmol-2014-306335
   OSSERMAN KERMIT E., 1967, INVEST OPHTHALMOL, V6, P277
   PATRICK J, 1973, SCIENCE, V180, P871, DOI 10.1126/science.180.4088.871
   Scheider-Gold C, 2005, COCHRANE DB SYST REV, DOI 10.1002/14651858.CD002828.pub2
   SGHIRLANZONI A, 1984, NEUROLOGY, V34, P170, DOI 10.1212/WNL.34.2.170
   Shimizu Y, 2014, CLIN OPHTHALMOL, V8, P1859, DOI 10.2147/OPTH.S69883
   STRAUSS AJL, 1960, P SOC EXP BIOL MED, V105, P184
   Suzuki S, 2014, BMC NEUROL, V14, DOI 10.1186/1471-2377-14-142
   Twork S, 2010, HEALTH QUAL LIFE OUT, V8, DOI 10.1186/1477-7525-8-129
   Zach H, 2013, EUR J NEUROL, V20, P708, DOI 10.1111/ene.12057
NR 19
TC 6
Z9 6
U1 0
U2 4
PU TAYLOR & FRANCIS INC
PI PHILADELPHIA
PA 530 WALNUT STREET, STE 850, PHILADELPHIA, PA 19106 USA
SN 0882-0538
EI 1744-5205
J9 SEMIN OPHTHALMOL
JI Semin. Ophthalmol.
PY 2018
VL 33
IS 3
BP 429
EP 434
DI 10.1080/08820538.2017.1284871
PG 6
WC Ophthalmology
WE Science Citation Index Expanded (SCI-EXPANDED)
SC Ophthalmology
GA GF8JW
UT WOS:000432217800023
PM 29069709
DA 2022-10-25
ER

PT J
AU MOSSMAN, S
   VINCENT, A
   NEWSOMDAVIS, J
AF MOSSMAN, S
   VINCENT, A
   NEWSOMDAVIS, J
TI PASSIVE TRANSFER OF MYASTHENIA-GRAVIS BY IMMUNOGLOBULINS - LACK OF
   CORRELATION BETWEEN ACHR WITH ANTIBODY BOUND, ACETYLCHOLINE-RECEPTOR
   LOSS AND TRANSMISSION DEFECT
SO JOURNAL OF THE NEUROLOGICAL SCIENCES
LA English
DT Article
C1 ROYAL FREE HOSP,DEPT NEUROL SCI,ROWLAND HILL ST,LONDON NW3 2PF,ENGLAND.
CR BUSCHMAN E, 1987, J NEUROIMMUNOL, V13, P315, DOI 10.1016/0165-5728(87)90067-1
   DRACHMAN D B, 1987, Neurology, V37, P214
   ENGEL AG, 1984, ANN NEUROL, V16, P519, DOI 10.1002/ana.410160502
   LANG B, 1982, J IMMUNOL METHODS, V51, P371, DOI 10.1016/0022-1759(82)90405-7
   LANG B, 1981, LANCET, V2, P224
   LERRICK AJ, 1983, ANN NEUROL, V13, P186, DOI 10.1002/ana.410130214
   LINDSTROM JM, 1976, NEUROLOGY, V26, P1054, DOI 10.1212/WNL.26.11.1054
   MOSSMAN S, 1986, LANCET, V1, P116
   NEWSOMDAVIS J, 1978, NEUROLOGY, V28, P266, DOI 10.1212/WNL.28.3.266
   ODA K, 1981, NEUROLOGY, V31, P282, DOI 10.1212/WNL.31.3.282
   SALPETER M, 1987, VERTEBRATE NEUROMUSC
   STANLEY EF, 1978, SCIENCE, V200, P1285, DOI 10.1126/science.663610
   TOYKA KV, 1975, SCIENCE, V190, P397, DOI 10.1126/science.1179220
   TOYKA KV, 1978, J NEUROL NEUROSUR PS, V41, P746, DOI 10.1136/jnnp.41.8.746
   TOYKA KV, 1977, NEW ENGL J MED, V296, P1251
   VERNETDERGARABEDIAN B, 1987, CLIN EXP IMMUNOL, V68, P130
   VINCENT A, 1982, CLIN EXP IMMUNOL, V49, P257
   VINCENT A, 1985, J NEUROL NEUROSUR PS, V48, P1246, DOI 10.1136/jnnp.48.12.1246
   WILSON S, 1983, J NEUROL NEUROSUR PS, V46, P377, DOI 10.1136/jnnp.46.5.377
   WILSON S, 1983, J NEUROL NEUROSURG P, V46, P382
NR 20
TC 30
Z9 30
U1 0
U2 1
PU ELSEVIER SCIENCE BV
PI AMSTERDAM
PA PO BOX 211, 1000 AE AMSTERDAM, NETHERLANDS
SN 0022-510X
J9 J NEUROL SCI
JI J. Neurol. Sci.
PD MAR
PY 1988
VL 84
IS 1
BP 15
EP 28
DI 10.1016/0022-510X(88)90170-0
PG 14
WC Clinical Neurology; Neurosciences
WE Science Citation Index Expanded (SCI-EXPANDED)
SC Neurosciences & Neurology
GA M6070
UT WOS:A1988M607000002
PM 2835437
DA 2022-10-25
ER

PT J
AU Wappler, F
AF Wappler, F
TI Current aspects of Anesthesia in neuromuscular diseases
SO ANASTHESIOLOGIE INTENSIVMEDIZIN NOTFALLMEDIZIN SCHMERZTHERAPIE
LA German
DT Article
ID DUCHENNES MUSCULAR-DYSTROPHY; MYOTONIC-DYSTROPHY; MALIGNANT
   HYPERTHERMIA; MYASTHENIA-GRAVIS; MIVACURIUM; PATIENT; COMPLICATIONS;
   EXPERIENCE; CHILDREN
C1 Univ Hamburg, Klinikum Eppendorf, Klin & Poliklin Anasthesiol, D-20246 Hamburg, Germany.
RP Wappler, F (corresponding author), Univ Hamburg, Klinikum Eppendorf, Klin & Poliklin Anasthesiol, Martinistr 52, D-20246 Hamburg, Germany.
EM wappler@uke.uni-hamburg.de
CR ALDRIDGE LM, 1985, BRIT J ANAESTH, V57, P1119, DOI 10.1093/bja/57.11.1119
   ANDERSON BJ, 1989, ANAESTH INTENS CARE, V17, P351, DOI 10.1177/0310057X8901700318
   Bennun M, 2000, BRIT J ANAESTH, V85, P407, DOI 10.1093/bja/85.3.407
   Blobner M, 2001, ANAESTHESIST, V50, P484, DOI 10.1007/s001010100166
   BOULY A, 1991, ANAESTHESIA, V46, P705, DOI 10.1111/j.1365-2044.1991.tb09752.x
   Breucking E, 2000, ANAESTHESIST, V49, P187, DOI 10.1007/s001010050813
   Chun R, 1998, CAN J ANAESTH, V45, P1134, DOI 10.1007/BF03012412
   Fadic R, 1996, NEW ENGL J MED, V334, P362, DOI 10.1056/NEJM199602083340604
   HAWLEY RJ, 1991, NEUROLOGY, V41, P259, DOI 10.1212/WNL.41.2_Part_1.259
   HIROMASA S, 1988, AM HEART J, V115, P914, DOI 10.1016/0002-8703(88)90901-5
   Hofer C, 2001, ANAESTHESIA, V56, P1082, DOI 10.1046/j.1365-2044.2001.02268.x
   LEHMANNHORN F, 1990, BRIT J ANAESTH, V65, P692, DOI 10.1093/bja/65.5.692
   OSSERMAN KE, 1971, MT SINAI J MED, V38, P497
   PATERSON IG, 1994, BRIT J ANAESTH, V73, P494, DOI 10.1093/bja/73.4.494
   Ririe DG, 1998, ANESTHESIOLOGY, V88, P351, DOI 10.1097/00000542-199802000-00013
   RUSSELL SH, 1994, BRIT J ANAESTH, V72, P210, DOI 10.1093/bja/72.2.210
   SETHNA NF, 1988, ANESTHESIOLOGY, V68, P462, DOI 10.1097/00000542-198803000-00028
   SMITH CE, 1989, CAN J ANAESTH, V36, P402, DOI 10.1007/BF03005338
   Steinert H., 1909, DTSCH Z NERVENHEILKU, V37, P58, DOI [10.1007/BF01671719, DOI 10.1007/BF01671719]
   SULLIVAN M, 1994, CAN J ANAESTH, V41, P497, DOI 10.1007/BF03011544
   Tobias J. D., 1994, PAEDIATR ANAESTH, V4, P57
   Uslu M, 1999, ANESTH ANALG, V89, P340, DOI 10.1097/00000539-199908000-00017
   Wappler F, 1998, ANASTH INTENSIV NOTF, V33, P373, DOI 10.1055/s-2007-994266
   Wappler F, 2002, ANASTH INTENSIV NOTF, V37, P123, DOI 10.1055/s-2002-21803
   Wappler F, 2001, EUR J ANAESTH, V18, P632, DOI 10.1046/j.1365-2346.2001.00888.x
   Wollinsky KH, 1996, MED KLIN, V91, P34
NR 26
TC 4
Z9 4
U1 0
U2 0
PU GEORG THIEME VERLAG KG
PI STUTTGART
PA RUDIGERSTR 14, D-70469 STUTTGART, GERMANY
SN 0939-2661
EI 1439-1074
J9 ANASTH INTENSIV NOTF
JI Anasthesiol. Intensivmed. NotfMed. Schmerzther.
PD JUL
PY 2003
VL 38
IS 7
BP 495
EP 499
PG 5
WC Anesthesiology; Critical Care Medicine
WE Science Citation Index Expanded (SCI-EXPANDED)
SC Anesthesiology; General & Internal Medicine
GA 702MR
UT WOS:000184228100012
PM 12822125
DA 2022-10-25
ER

PT J
AU Zhao, JR
   Jing, J
   Zhao, W
   Li, XR
   Hou, LX
   Zheng, CF
   Kong, QF
   Li, WJ
   Yao, XH
   Chang, LL
   Li, HL
   Mu, LL
   Wang, GY
   Wang, JH
AF Zhao, Jiarui
   Jing, Jia
   Zhao, Wei
   Li, Xinrong
   Hou, Lixuan
   Zheng, Chunfeng
   Kong, Qingfei
   Li, Wenjin
   Yao, Xiuhua
   Chang, Lulu
   Li, Hulun
   Mu, Lili
   Wang, Guangyou
   Wang, Jinghua
TI Osteopontin exacerbates the progression of experimental autoimmune
   myasthenia gravis by affecting the differentiation of T cell subsets
SO INTERNATIONAL IMMUNOPHARMACOLOGY
LA English
DT Article
DE Experimental autoimmune myasthenia gravis; Osteopontin; T helper cells;
   B cells; Autoimmune disease
ID FULL-LENGTH OSTEOPONTIN; MULTIPLE-SCLEROSIS; DISEASE; GENE; RATS;
   POLYMORPHISMS; MODEL
AB Osteopontin (OPN) is a multifunctional extracellular matrix phosphoprotein that has a specific and complicated structure, and contributes to numerous physiological and pathological activities. The mechanism of OPN in many diseases has been confirmed; however, the role of OPN in myasthenia gravis (MG) remains unclear. In this study, we recombined rat OPN protein in vitro, and assessed how OPN affects the development of autoimmunity using an experimental autoimmune myasthenia gravis (EAMG) rat model. The results showed that the concentration of OPN in serum was up-regulated. Both mRNA and protein levels in splenocytes increased in the EAMG model. OPN treatment in vitro strongly promoted the differentiation of Th1 cells, and inhibited the differentiation of Treg cells. Intraperitoneal injection of OPN revealed the early incidence of EAMG, and more serious disease. This effect was accompanied by an increased percentage of Th1 cells. In conclusion, OPN likely exacerbates the pathogenesis of EAMG by promoting the differentiation of Th1 cells and inhibiting the differentiation of Treg cells.
C1 [Zhao, Jiarui; Jing, Jia; Zhao, Wei; Li, Xinrong; Hou, Lixuan; Kong, Qingfei; Li, Wenjin; Chang, Lulu; Li, Hulun; Mu, Lili; Wang, Guangyou; Wang, Jinghua] Harbin Med Univ, Dept Neurobiol, Heilongjiang Prov Key Lab Neurobiol, Harbin 150086, Heilongjiang, Peoples R China.
   [Yao, Xiuhua] Tianjin Huanhu Hosp, Tianjin Neurosurg Inst, Tianjin Key Lab Cerebral Vasc & Neurodegenerat Di, Tianjin 300350, Peoples R China.
   [Li, Hulun; Mu, Lili] Harbin Med Univ, Minist Educ, Key Lab Preservat Human Genet Resources & Dis Con, Harbin 150086, Heilongjiang, Peoples R China.
   [Zheng, Chunfeng] Qiqihar Med Univ, Affiliated Hosp 1, Qiqihar City 161000, Heilongjiang, Peoples R China.
RP Wang, GY; Wang, JH (corresponding author), Harbin Med Univ, Dept Neurobiol, Heilongjiang Prov Key Lab Neurobiol, Harbin 150086, Heilongjiang, Peoples R China.; Mu, LL (corresponding author), Harbin Med Univ, Dept Neurobiol, Harbin 150086, Heilongjiang, Peoples R China.
EM mulili@ems.hrbmu.edu.cn; wangguangyou@hrbmu.edu.cn;
   wangjinghua@ems.hrbmu.edu.cn
FU National Natural Science Foundation of China [81471227, 81671234,
   31671112, 31371079, 81430035, 81671169, 81501035]; Postdoctoral Science
   Research Developmental Foundation of Heilongjiang Province [LBHQ15092];
   University Nursing Program for Young Scholars with Creative Talents in
   Heilongjiang Province [UNPYSCT-2016046]; Foundation of the Natural
   Science Foundation of Heilongjiang Province [H2016005]; Tianjin
   Municipal science and technology application of basic and advanced
   technology of key projects [17JCZDJC36500]
FX This study was financially supported by the National Natural Science
   Foundation of China (81471227, 81671234, 31671112, 31371079, 81430035,
   81671169, 81501035), Postdoctoral Science Research Developmental
   Foundation of Heilongjiang Province (LBHQ15092) and the University
   Nursing Program for Young Scholars with Creative Talents in Heilongjiang
   Province (UNPYSCT-2016046), the Foundation of the Natural Science
   Foundation of Heilongjiang Province (H2016005), Tianjin Municipal
   science and technology application of basic and advanced technology of
   key projects (17JCZDJC36500).
CR Agah E, 2018, PLOS ONE, V13, DOI 10.1371/journal.pone.0190252
   An J, 2016, LIFE SCI, V147, P46, DOI 10.1016/j.lfs.2016.01.024
   Aricha R, 2016, J AUTOIMMUN, V67, P57, DOI 10.1016/j.jaut.2015.09.005
   Baggi F, 2004, J IMMUNOL, V172, P2697, DOI 10.4049/jimmunol.172.4.2697
   Biernacka-Lukanty J, 2015, FOLIA NEUROPATHOL, V53, P343, DOI 10.5114/fn.2015.56548
   Braitch Manjit, 2010, Inflammation & Allergy Drug Targets, V9, P249
   Caillier S, 2003, GENES IMMUN, V4, P312, DOI 10.1038/sj.gene.6363952
   Cantor H, 2009, NAT REV IMMUNOL, V9, P137, DOI 10.1038/nri2460
   Chabas D, 2001, SCIENCE, V294, P1731, DOI 10.1126/science.1062960
   Chen FY, 2013, DIGEST DIS SCI, V58, P1569, DOI 10.1007/s10620-012-2556-y
   Chiocchetti A, 2004, BLOOD, V103, P1376, DOI 10.1182/blood-2003-05-1748
   Clemente N, 2016, J IMMUNOL RES, V2016, DOI 10.1155/2016/7675437
   Consonni Alessandra, 2018, Oncotarget, V9, P22269, DOI 10.18632/oncotarget.25170
   Danikowski KM, 2017, J NEUROINFLAMM, V14, DOI 10.1186/s12974-017-0892-8
   De Baets M, 2003, ANN NY ACAD SCI, V998, P308, DOI 10.1196/annals.1254.033
   Gimba ERP, 2019, INT J ONCOL, V54, P420, DOI 10.3892/ijo.2018.4656
   Hur EM, 2007, NAT IMMUNOL, V8, P74, DOI 10.1038/ni1415
   Kaleta B, 2014, ARCH IMMUNOL THER EX, V62, P475, DOI 10.1007/s00005-014-0294-x
   Kanayama M, 2017, NAT IMMUNOL, V18, P973, DOI 10.1038/ni.3791
   Kim MD, 2004, J NEUROIMMUNOL, V151, P78, DOI 10.1016/j.jneuroim.2004.02.014
   Konno S, 2011, CLIN EXP ALLERGY, V41, P1360, DOI 10.1111/j.1365-2222.2011.03775.x
   Li XL, 2013, MOL CELL NEUROSCI, V56, P85, DOI 10.1016/j.mcn.2013.03.005
   Losen M, 2015, EXP NEUROL, V270, P18, DOI 10.1016/j.expneurol.2015.03.010
   Lund SA, 2009, J CELL COMMUN SIGNAL, V3, P311, DOI 10.1007/s12079-009-0068-0
   Morimoto J, 2010, CURR DRUG TARGETS, V11, P494, DOI 10.2174/138945010790980321
   Ridruechai C, 2011, SE ASIAN J TROP MED, V42, P876
   Shao LJ, 2017, BIOCHEM BIOPH RES CO, V493, P1478, DOI 10.1016/j.bbrc.2017.10.009
   Shin T, 2012, ACTA HISTOCHEM, V114, P749, DOI 10.1016/j.acthis.2012.08.004
   Tortorella C, 2018, MULT SCLER J, V24, P1039, DOI 10.1177/1352458517711774
   Trouth AJ, 2012, AUTOIMMUN DIS, V2012, DOI 10.1155/2012/874680
   Tuzun E, 2015, EXP NEUROL, V270, P11, DOI 10.1016/j.expneurol.2015.02.009
   Vetrone SA, 2009, J CLIN INVEST, V119, P1583, DOI 10.1172/JCI37662
   Xie YC, 2017, FRONT NEUROL, V8, DOI 10.3389/fneur.2017.00230
   Yao XH, 2014, IMMUNOLOGY, V143, P396, DOI 10.1111/imm.12322
   You L, 2018, CELL PHYSIOL BIOCHEM, V48, P1030, DOI 10.1159/000491971
NR 35
TC 3
Z9 5
U1 1
U2 8
PU ELSEVIER
PI AMSTERDAM
PA RADARWEG 29a, 1043 NX AMSTERDAM, NETHERLANDS
SN 1567-5769
EI 1878-1705
J9 INT IMMUNOPHARMACOL
JI Int. Immunopharmacol.
PD MAY
PY 2020
VL 82
AR 106335
DI 10.1016/j.intimp.2020.106335
PG 8
WC Immunology; Pharmacology & Pharmacy
WE Science Citation Index Expanded (SCI-EXPANDED)
SC Immunology; Pharmacology & Pharmacy
GA LG1TY
UT WOS:000527893300038
PM 32109680
DA 2022-10-25
ER

PT J
AU Hansen, JS
   Danielsen, DH
   Somnier, FE
   Froslev, T
   Jakobsen, J
   Johnsen, SP
   Andersen, H
AF Hansen, Julie S.
   Danielsen, Ditte H.
   Somnier, Finn E.
   Froslev, Trine
   Jakobsen, Johannes
   Johnsen, Soren P.
   Andersen, Henning
TI MORTALITY IN MYASTHENIA GRAVIS: A NATIONWIDE POPULATION-BASED FOLLOW-UP
   STUDY IN DENMARK
SO MUSCLE & NERVE
LA English
DT Article
DE acetylcholine receptor antibody; Denmark; mortality rate ratio;
   myasthenia gravis; seropositive myasthenia gravis
ID INCREASING INCIDENCE; EPIDEMIOLOGY; AUTOANTIBODIES
AB Introduction: In previous studies of myasthenia gravis (MG), increased mortality has been reported. The aim of this study was to estimate mortality in patients with acetylcholine receptor antibody-positive (AChR-Ab-seropositive) MG in a nationwide population-based, long-term follow-up study. Methods: All AChR-Ab-seropositive MG patients, diagnosed between 1985 and 2005, were identified. Defined by age at diagnosis (<= 50 or > 50 years), patients were classified as having early- or late-onset MG. For comparison, 10 non-MG individuals from the general population were matched with each patient. All patients and controls were followed until January 1, 2009. Mortality rates and estimated mortality rate ratios (MRRs) were calculated. Results: Of 702 AChR-Ab-seropositive MG patients, 302 died during follow-up. Overall mortality was higher for patients with MG (MRR51.41, range 1.24-1.60). In late-onset women and men, the MRRs were 1.64 (1.36-1.99) and 1.22 (1.02-1.46), respectively. Total MRR was highest during the first 5 years after diagnosis. Conclusions: MG diagnosis is still associated with increased mortality.
C1 [Hansen, Julie S.; Danielsen, Ditte H.; Jakobsen, Johannes; Andersen, Henning] Aarhus Univ Hosp, Dept Neurol, DK-8000 Aarhus C, Denmark.
   [Somnier, Finn E.] Statens Serum Inst, Dept Clin Biochem Immunol & Genet, DK-2300 Copenhagen, Denmark.
   [Froslev, Trine; Johnsen, Soren P.] Aarhus Univ Hosp, Dept Clin Epidemiol, DK-8000 Aarhus C, Denmark.
RP Hansen, JS (corresponding author), Aarhus Univ Hosp, Dept Neurol, Norrebrogade 44,Byg 10, DK-8000 Aarhus C, Denmark.
EM julihans@rm.dk
OI Andersen, Henning/0000-0002-9082-2694
CR Alshekhlee A, 2009, NEUROLOGY, V72, P1548, DOI 10.1212/WNL.0b013e3181a41211
   [Anonymous], 2006, DANISH MED B, V4, P441
   Bateman KJ, 2007, SAMJ S AFR MED J, V97, P959
   Carr AS, 2010, BMC NEUROL, V10, DOI 10.1186/1471-2377-10-46
   Casetta I, 2010, J NEUROL, V257, P2015, DOI 10.1007/s00415-010-5651-z
   Christensen PB, 1998, J NEUROL NEUROSUR PS, V64, P78, DOI 10.1136/jnnp.64.1.78
   CHRISTENSEN PB, 1993, NEUROLOGY, V43, P1779, DOI 10.1212/WNL.43.9.1779
   DRACHMAN DB, 1994, NEW ENGL J MED, V330, P1797, DOI 10.1056/NEJM199406233302507
   Gattellari M, 2012, EUR J NEUROL, V19, P1413, DOI 10.1111/j.1468-1331.2012.03698.x
   GRAMBSCH PM, 1994, BIOMETRIKA, V81, P515
   Grob D, 2008, MUSCLE NERVE, V37, P141, DOI 10.1002/mus.20950
   Hoch W, 2001, NAT MED, V7, P365, DOI 10.1038/85520
   Kalb B, 2002, NEUROEPIDEMIOLOGY, V21, P221, DOI 10.1159/000065639
   Lai CH, 2010, NEUROEPIDEMIOLOGY, V35, P66, DOI 10.1159/000311012
   Leite MI, 2010, AUTOIMMUNITY, V43, P371, DOI 10.3109/08916930903541208
   McGrogan A, 2010, NEUROEPIDEMIOLOGY, V34, P171, DOI 10.1159/000279334
   Meriggioli MN, 2012, EXPERT REV CLIN IMMU, V8, P427, DOI [10.1586/eci.12.34, 10.1586/ECI.12.34]
   Meriggioli MN, 2009, FRONT NEUROL NEUROSC, V26, P94, DOI 10.1159/000212371
   Meriggioli MN, 2009, LANCET NEUROL, V8, P475, DOI 10.1016/S1474-4422(09)70063-8
   Oopik M, 2003, J NEUROL NEUROSUR PS, V74, P1638, DOI 10.1136/jnnp.74.12.1638
   Pakzad Z, 2011, NEUROLOGY, V76, P1526, DOI 10.1212/WNL.0b013e318217e735
   Pallaver F, 2011, NEUROEPIDEMIOLOGY, V36, P282, DOI 10.1159/000328863
   Pedersen EG, 2013, EUR J NEUROL, V20, P309, DOI 10.1111/j.1468-1331.2012.03850.x
   Poulas K, 2001, J NEUROL NEUROSUR PS, V71, P352, DOI 10.1136/jnnp.71.3.352
   Robertson NP, 1998, J NEUROL NEUROSUR PS, V65, P492, DOI 10.1136/jnnp.65.4.492
   Romi F, 2005, EUR J NEUROL, V12, P413, DOI 10.1111/j.1468-1331.2005.01137.x
   Somnier FE, 2005, NEUROLOGY, V65, P928, DOI 10.1212/01.wnl.0000176067.32186.a3
   Somnier FE, 1994, ARCH NEUROL-CHICAGO, V48, P733
   Vincent A, 2001, LANCET, V357, P2122, DOI 10.1016/S0140-6736(00)05186-2
NR 29
TC 20
Z9 22
U1 0
U2 6
PU WILEY
PI HOBOKEN
PA 111 RIVER ST, HOBOKEN 07030-5774, NJ USA
SN 0148-639X
EI 1097-4598
J9 MUSCLE NERVE
JI Muscle Nerve
PD JAN
PY 2016
VL 53
IS 1
BP 73
EP 77
DI 10.1002/mus.24697
PG 5
WC Clinical Neurology; Neurosciences
WE Science Citation Index Expanded (SCI-EXPANDED)
SC Neurosciences & Neurology
GA DD3SJ
UT WOS:000369842800012
PM 25914186
DA 2022-10-25
ER

PT J
AU Mori, S
   Kishi, M
   Kubo, S
   Akiyoshi, T
   Yamada, S
   Miyazaki, T
   Konishi, T
   Maruyama, N
   Shigemoto, K
AF Mori, Shuuichi
   Kishi, Masahiko
   Kubo, Sachiho
   Akiyoshi, Takuyu
   Yamada, Shigeru
   Miyazaki, Tsuyoshi
   Konishi, Tetsuro
   Maruyama, Naoki
   Shigemoto, Kazuhiro
TI 3,4-Diaminopyridine improves neuromuscular transmission in a MuSK
   antibody-induced mouse model of myasthenia gravis
SO JOURNAL OF NEUROIMMUNOLOGY
LA English
DT Article
DE Myasthenia gravis; MuSK; 3,4-Diaminopyridine
ID ACETYLCHOLINE-RELEASE; 4-AMINOPYRIDINE; JUNCTION; TRANSMITTER; MG
AB This study investigated the effect of 3,4-diaminopyridine (3,4-DAP), a potent potentiator of transmitter release, on neuromuscular transmission in vivo in a mouse model of myasthenia gravis (MG) caused by antibodies against muscle-specific kinase (MuSK; MuSK-MG) and ex vivo in diaphragm muscle from these mice. 3,4-DAP significantly improved neuromuscular transmission, predominantly by increasing acetylcholine (ACh) release, supporting presynaptic potentiation as an effective treatment strategy for MuSK-MG patients who have defective transmitter release. In MuSK-MG, we suggest that only low-dose acetylcholinesterase (AChE) inhibitors be used to avoid side effects, and we propose that 3,4-DAP may be effective as a symptomatic therapy. (C) 2012 Elsevier B.V. All rights reserved.
C1 [Shigemoto, Kazuhiro] Tokyo Metropolitan Inst Gerontol, Dept Geriatr Med, Itabashi Ku, Tokyo 1730015, Japan.
   [Kishi, Masahiko] Toho Univ, Sakura Med Ctr, Dept Internal Med, Chiba 2858741, Japan.
   [Konishi, Tetsuro] Natl Utano Hosp, Natl Hosp Org, Dept Neurol, Kyoto 6168255, Japan.
   [Maruyama, Naoki] Tokyo Metropolitan Inst Gerontol, Dept Mol Regulat Aging, Tokyo 1730015, Japan.
RP Shigemoto, K (corresponding author), Tokyo Metropolitan Inst Gerontol, Dept Geriatr Med, Itabashi Ku, Sakaecho 35-2, Tokyo 1730015, Japan.
EM kazshige@tmig.or.jp
OI Miyazaki, Tsuyoshi/0000-0003-0715-9017
FU Ministry of Health, Labor, and Welfare, Japan [H19-Psycho-General-19,
   H22-Aging-General-002]; Ministry of Education, Science, and Culture,
   Japan [21200023, 21591102, 23791009]; National Center of Neurology and
   Psychiatry [22-5]; Grants-in-Aid for Scientific Research [22591698,
   21591102] Funding Source: KAKEN
FX Our studies were supported by grants from the Health Science Research
   Grants for Research on Psychiatric and Neurological Diseases and Mental
   Health (H19-Psycho-General-19), Comprehensive Research of Aging and
   Health (H22-Aging-General-002) from the Ministry of Health, Labor, and
   Welfare, Japan, Grants-in-Aid for Scientific Research on Innovative Area
   (21200023), Grant-in-Aid for Scientific Research (C) (21591102),
   Grant-in-aid for Young Scientists (B) (23791009) from the Ministry of
   Education, Science, and Culture, Japan, and Intramural Research Grant
   (22-5) for Neurological and Psychiatric Disorders of National Center of
   Neurology and Psychiatry.
CR BURGES J, 1994, MUSCLE NERVE, V17, P1393, DOI 10.1002/mus.880171208
   Cartaud A, 2004, J CELL BIOL, V165, P505, DOI 10.1083/jcb.200307164
   CULLCANDY SG, 1980, J PHYSIOL-LONDON, V299, P621, DOI 10.1113/jphysiol.1980.sp013145
   Evoli A, 2003, BRAIN, V126, P2304, DOI 10.1093/brain/awg223
   Evoli A, 2008, ANN NY ACAD SCI, V1132, P76, DOI 10.1196/annals.1405.012
   Giovannini F, 2002, BRIT J PHARMACOL, V136, P1135, DOI 10.1038/sj.bjp.0704818
   Hatanaka Y, 2005, NEUROLOGY, V65, P1508, DOI 10.1212/01.wnl.0000183145.91579.74
   KIM YI, 1980, MUSCLE NERVE, V3, P105, DOI 10.1002/mus.880030202
   LEMEIGNAN M, 1984, BRAIN RES, V304, P166, DOI 10.1016/0006-8993(84)90875-8
   LUNDH H, 1985, EUR ARCH PSY CLIN N, V234, P374, DOI 10.1007/BF00386054
   LUNDH H, 1979, J NEUROL NEUROSUR PS, V42, P171, DOI 10.1136/jnnp.42.2.171
   MCLACHLAN EM, 1981, J PHYSIOL-LONDON, V311, P307, DOI 10.1113/jphysiol.1981.sp013586
   Mori S, 2012, AM J PATHOL, V180, P798, DOI 10.1016/j.ajpath.2011.10.031
   Niks EH, 2010, MUSCLE NERVE, V42, P283, DOI 10.1002/mus.21642
   PLOMP JJ, 1995, ANN NEUROL, V37, P627, DOI 10.1002/ana.410370513
   Punga AR, 2006, MUSCLE NERVE, V34, P111, DOI 10.1002/mus.20515
   Sanders DB, 2003, NEUROLOGY, V60, P1978, DOI 10.1212/01.WNL.0000065882.63904.53
   Sanders DB, 2003, ANN NY ACAD SCI, V998, P500, DOI 10.1196/annals.1254.065
   THOMSEN RH, 1983, J PHARMACOL EXP THER, V227, P260
   Vincent A, 2008, ANN NY ACAD SCI, V1132, P84, DOI 10.1196/annals.1405.020
   Wirtz PW, 2009, CLIN PHARMACOL THER, V86, P44, DOI 10.1038/clpt.2009.35
   Wu ZZ, 2009, J BIOL CHEM, V284, P36453, DOI 10.1074/jbc.M109.075523
NR 22
TC 31
Z9 32
U1 0
U2 2
PU ELSEVIER SCIENCE BV
PI AMSTERDAM
PA PO BOX 211, 1000 AE AMSTERDAM, NETHERLANDS
SN 0165-5728
J9 J NEUROIMMUNOL
JI J. Neuroimmunol.
PD APR
PY 2012
VL 245
IS 1-2
BP 75
EP 78
DI 10.1016/j.jneuroim.2012.02.010
PG 4
WC Immunology; Neurosciences
WE Science Citation Index Expanded (SCI-EXPANDED)
SC Immunology; Neurosciences & Neurology
GA 940QM
UT WOS:000303908100010
PM 22409941
DA 2022-10-25
ER

PT J
AU LEFVERT, AK
   BERGSTROM, K
AF LEFVERT, AK
   BERGSTROM, K
TI IMMUNOGLOBULINS IN MYASTHENIA-GRAVIS - EFFECT OF HUMAN LYMPH IGG 3 AND
   F(AB') FRAGMENTS ON A CHOLINERGIC RECEPTOR PREPARATION FROM
   TORPEDO-MARMORATA
SO EUROPEAN JOURNAL OF CLINICAL INVESTIGATION
LA English
DT Article
C1 KAROLINSKA HOSP,KAROLINSKA INST,DEPT CLIN CHEM,S-10401 STOCKHOLM,SWEDEN.
CR AARLI JA, 1970, CLIN EXP IMMUNOL, V7, P23
   AHARONOV A, 1975, LANCET, V2, P340
   ALMON RR, 1975, BIOCHIM BIOPHYS ACTA, V393, P66, DOI 10.1016/0005-2795(75)90217-2
   ALMON RR, 1974, SCIENCE, V186, P55, DOI 10.1126/science.186.4158.55
   APPEL SH, 1975, NEW ENGL J MED, V293, P760, DOI 10.1056/NEJM197510092931508
   BENDER AN, 1975, LANCET, V1, P607
   BERGUM GE, 1975, FIBONACCI QUART, V13, P19
   CAPRA J D, 1970, Journal of Clinical Investigation, V49, P610, DOI 10.1172/JCI106272
   ELLMAN GL, 1961, BIOCHEM PHARMACOL, V7, P88, DOI 10.1016/0006-2952(61)90145-9
   GREY HM, 1968, J CLIN INVEST, V47, P1875, DOI 10.1172/JCI105878
   HEILBRONN E, 1974, J NEUROCHEM, V22, P315, DOI 10.1111/j.1471-4159.1974.tb11597.x
   HJELM H, 1975, SCAND J IMMUNOL, V4, P633, DOI 10.1111/j.1365-3083.1975.tb02671.x
   HUNTER WM, 1962, NATURE, V194, P495, DOI 10.1038/194495a0
   KRONVALL G, 1969, J IMMUNOL, V103, P828
   LAURELL CB, 1966, ANAL BIOCHEM, V15, P45, DOI 10.1016/0003-2697(66)90246-6
   LENNON VA, 1975, NEW YORK ACADEMY MAY
   LOWRY OH, 1951, J BIOL CHEM, V193, P265
   MICHAELSEN TE, 1974, J BIOL CHEM, V249, P2778
   PATRICK J, 1973, SCIENCE, V180, P871, DOI 10.1126/science.180.4088.871
   RINGEL SP, 1975, LANCET, V1, P1388
   SKVARIL F, 1970, J IMMUNOL, V104, P1310
   SPIEGELBERG HL, 1968, J CLIN INVEST, V47, P2323, DOI 10.1172/JCI105917
   WALLER M, 1968, IMMUNOCHEMISTRY, V5, P577, DOI 10.1016/0019-2791(68)90093-1
NR 23
TC 27
Z9 27
U1 0
U2 0
PU BLACKWELL SCIENCE LTD
PI OXFORD
PA OSNEY MEAD, OXFORD, OXON, ENGLAND OX2 0EL
SN 0014-2972
J9 EUR J CLIN INVEST
JI Eur. J. Clin. Invest.
PY 1977
VL 7
IS 2
BP 115
EP 119
DI 10.1111/j.1365-2362.1977.tb01582.x
PG 5
WC Medicine, General & Internal; Medicine, Research & Experimental
WE Science Citation Index Expanded (SCI-EXPANDED)
SC General & Internal Medicine; Research & Experimental Medicine
GA DN174
UT WOS:A1977DN17400007
PM 404156
DA 2022-10-25
ER

PT J
AU Wasserman, BN
   Chronister, TE
   Stark, BI
   Saran, BR
AF Wasserman, BN
   Chronister, TE
   Stark, BI
   Saran, BR
TI Ocular myasthenia and nitrofurantoin
SO AMERICAN JOURNAL OF OPHTHALMOLOGY
LA English
DT Article
ID GRAVIS
AB PURPOSE: To report a case of ocular myasthenia associated with administration of nitrofurantoin.
   METHODS: Case report and review of the literature.
   RESULTS: While taking nitrofurantoin after urinary tract surgery, a 10-year-old female developed diplopia and ptosis. Sleep test confirmed ocular myasthenia. Signs and symptoms resolved after discontinuation of the drug.
   CONCLUSION: Ocular myasthenia may be associated with nitrofurantoin administration. (C) 2000 by Elsevier Science Inc. All rights reserved.
C1 Chester Cty Eye Care Associates, W Chester, PA 19380 USA.
   AI Dupont Hosp Children, Nemours Fdn, Pediat Ophthalmol Div, Wilmington, DE USA.
   AI Dupont Hosp Children, Nemours Fdn, Div Neurol, Wilmington, DE USA.
RP Wasserman, BN (corresponding author), Chester Cty Eye Care Associates, 606 E Marshall St,Ste 104, W Chester, PA 19380 USA.
RI Wasserman, Barry/GQH-4865-2022
CR Bora I, 1997, EUR NEUROL, V38, P68, DOI 10.1159/000112905
   Pijpers E, 1996, CLIN INFECT DIS, V22, P175, DOI 10.1093/clinids/22.1.175
   Roquer J, 1996, ACTA NEUROL SCAND, V94, P419, DOI 10.1111/j.1600-0404.1996.tb00055.x
   Uyama E, 1996, J NEUROL SCI, V144, P221
   Wittbrodt ET, 1997, ARCH INTERN MED, V157, P399, DOI 10.1001/archinte.157.4.399
NR 5
TC 5
Z9 5
U1 0
U2 1
PU ELSEVIER SCIENCE INC
PI NEW YORK
PA 655 AVENUE OF THE AMERICAS, NEW YORK, NY 10010 USA
SN 0002-9394
J9 AM J OPHTHALMOL
JI Am. J. Ophthalmol.
PD OCT
PY 2000
VL 130
IS 4
BP 531
EP 533
DI 10.1016/S0002-9394(00)00556-0
PG 3
WC Ophthalmology
WE Science Citation Index Expanded (SCI-EXPANDED)
SC Ophthalmology
GA 362BV
UT WOS:000089759500023
PM 11024434
DA 2022-10-25
ER

PT J
AU Verollet, D
   Ismael, SS
   Fahed, M
   Lacroix, P
   Le Breton, F
   Amarenco, G
AF Verollet, D.
   Ismael, S. Sheikh
   Fahed, M.
   Lacroix, P.
   Le Breton, F.
   Amarenco, G.
TI Urinary incontinence in a woman with myasthenia gravis: a demonstration
   of sphincter fatigue by spectral analysis of the striated urethral
   sphincter
SO PELVI-PERINEOLOGIE
LA English
DT Article
DE Myasthenia gravis; Urinary incontinence; Muscular fatigue; Striated
   sphincter
AB Myasthenia gravis (MG) is a disorder of the neuromuscular junction caused in the majority of the patients by antibodies directed against the postsynaptic acetylcholine nicotinic receptors. The classic clinical presentation of MG has been well characterized as fluctuating muscle weaknesses affecting particular muscle groups. However, voiding dysfunction in conjunction with MG is rare. A review of the literature yielded only 7 prior reports of such a combination. Most of the reported cases involved incontinence in males after a transurethral resection of the prostate. Only 3 cases described de novo voiding dysfunction. We report about a 45-year-old female with generalized MG who developed urinary incontinence. EMG examination revealed striated urethral sphincter fatigue objectived by spectral analysis.
C1 [Verollet, D.; Ismael, S. Sheikh; Fahed, M.; Lacroix, P.; Le Breton, F.; Amarenco, G.] UPMC, AP HP, Serv Neurourol, AP HP,UMRS 731, F-75571 Paris 12, France.
RP Amarenco, G (corresponding author), UPMC, AP HP, Serv Neurourol, AP HP,UMRS 731, 33 Blvd Picpus, F-75571 Paris 12, France.
EM gerard_amarenco@yahoo.fr
CR Berger AR, 1996, MUSCLE NERVE, V19, P113
   KHAN Z, 1989, UROLOGY, V34, P168, DOI 10.1016/0090-4295(89)90257-4
   LINDSTROM L, 1977, J APPL PHYSIOL, V43, P750, DOI 10.1152/jappl.1977.43.4.750
   MATSUI M, 1995, J NEUROL SCI, V133, P197, DOI 10.1016/0022-510X(95)00192-5
   Osserman K, 1958, MYASTHENIA GRAVIS
   Sandler P M, 1998, Int J Urol, V5, P188, DOI 10.1111/j.1442-2042.1998.tb00276.x
   WISE GJ, 1982, BRIT J UROL, V54, P369, DOI 10.1111/j.1464-410X.1982.tb08946.x
NR 7
TC 0
Z9 0
U1 0
U2 0
PU SPRINGER
PI NEW YORK
PA 233 SPRING ST, NEW YORK, NY 10013 USA
SN 1778-3712
EI 1778-3720
J9 PELVI-PERINEOLOGIE
JI Pelvi-Perineologie
PD SEP
PY 2010
VL 5
IS 3
BP 164
EP 165
DI 10.1007/s11608-010-0309-y
PG 2
WC Urology & Nephrology
WE Science Citation Index Expanded (SCI-EXPANDED)
SC Urology & Nephrology
GA 653VX
UT WOS:000282127000006
DA 2022-10-25
ER

PT S
AU Romi, F
   Gilhus, NE
   Varhaug, JE
   Myking, A
   Skeie, GO
   Aarli, JA
AF Romi, F
   Gilhus, NE
   Varhaug, JE
   Myking, A
   Skeie, GO
   Aarli, JA
BE Agius, MA
   Richman, DP
   Fairclough, RH
   Maselli, RA
TI Thymectomy and antimuscle antibodies in nonthymomatous myasthenia gravis
SO MYASTHENIA GRAVIS AND RELATED DISORDERS: BIOMCHEMICAL BASIS FOR DISEASE
   OF THE NEUROMUSCULAR JUNCTION
SE ANNALS OF THE NEW YORK ACADEMY OF SCIENCES
LA English
DT Article; Proceedings Paper
CT 10th International Conference on Myasthenia Gravis and Related Disorders
CY MAY, 2002
CL KEY BISCAYNE, FLORIDA
SP New York Acad Sci, Myasthenia Gravis Fdn Amer Inc
[truncated: 1,729,171 more chars]
