# Supplementary material for: Knowledge mapping of global trends for myasthenia gravis development: A bibliometrics analysis
Source: Front Immunol. 2023 Mar 2;14:1132201. doi: 10.3389/fimmu.2023.1132201 (PMC10019893; doi:10.3389/fimmu.2023.1132201)
Supplement: Supplementary Material 2 — The Compressed package of text file with the 9,970 MG-related articles included. [file DataSheet_2.zip › download_4001-4500.txt]

FN Clarivate Analytics Web of Science
VR 1.0
PT J
AU Poli, K
   Poli, S
   Ziemann, U
AF Poli, Khouloud
   Poli, Sven
   Ziemann, Ulf
TI Multiple Autoimmune Syndromes Including Acute Disseminated
   Encephalomyelitis, Myasthenia Gravis, and Thyroiditis Following
   Messenger Ribonucleic Acid-Based COVID-19 Vaccination: A Case Report
SO FRONTIERS IN NEUROLOGY
LA English
DT Article
DE multiple autoimmune syndrome; ADEM; thyroiditis; myasthenia gravis;
   mRNA-based COVID-19 vaccines
AB The global pandemic has resulted from the emergence of severe acute respiratory syndrome coronavirus-2 (SARS-CoV-2), causing coronavirus disease 2019 (COVID-19). To control the spread of the pandemic, SARS-CoV-2 vaccines have been developed. Messenger ribonucleic acid (mRNA)-based COVID-19 vaccines have been the most widely used. We present the case of a 65-year-old patient, who was diagnosed with acute disseminated encephalomyelitis, ocular myasthenia gravis, and autoimmune thyroiditis, following his third mRNA COVID-19 vaccination. On admission, the patient showed mild left-sided hemiparesis, contralateral dissociated sensory loss, dizziness, and right-sided deafness. Brain MRI revealed multiple acute inflammatory contrast-enhancing periventricular and brainstem lesions with involvement of vestibulo-cerebellar tract and cochlear nuclei. Despite steroid pulse and intravenous immunoglobulin therapy, clinical symptoms and MRI lesions worsened, and additional signs of ocular myasthenia gravis and elevated but asymptomatic thyroid antibodies developed. After repeated plasma exchange, all clinical symptoms resolved. This is, to the best of our knowledge, the first case report of multiple autoimmune syndromes triggered by COVID-19 vaccination. The rare occurrence of such treatable autoimmune complications should not question the importance of vaccination programs during the COVID-19 pandemic.
C1 [Poli, Khouloud; Poli, Sven; Ziemann, Ulf] Eberhard Karls Univ Tubingen, Dept Neurol & Stroke, Tubingen, Germany.
   [Poli, Sven; Ziemann, Ulf] Eberhard Karls Univ Tubingen, Hertie Inst Clin Brain Res, Tubingen, Germany.
RP Poli, S (corresponding author), Eberhard Karls Univ Tubingen, Dept Neurol & Stroke, Tubingen, Germany.; Poli, S (corresponding author), Eberhard Karls Univ Tubingen, Hertie Inst Clin Brain Res, Tubingen, Germany.
EM sven.poli@uni-tuebingen.de
RI Poli, Sven/ACY-0995-2022
OI Poli, Sven/0000-0002-0286-8781
CR Baxter R, 2016, CLIN INFECT DIS, V63, P1456, DOI 10.1093/cid/ciw607
   Cao LM, 2022, ACTA NEUROL BELG, V122, P793, DOI 10.1007/s13760-021-01608-2
   Chen Y, 2022, IMMUNOLOGY, V165, P386, DOI 10.1111/imm.13443
   Feasby T, 2007, TRANSFUS MED REV, V21, pS57, DOI 10.1016/j.tmrv.2007.01.002
   Feghali Karen, 2021, J Clin Transl Endocrinol Case Rep, V22, P100094, DOI 10.1016/j.jecr.2021.100094
   Iremli BG, 2021, J CLIN ENDOCR METAB, V106, P2600, DOI 10.1210/clinem/dgab373
   Kania K, 2021, ANN CLIN TRANSL NEUR, V8, P2000, DOI 10.1002/acn3.51447
   Krupp LB, 2013, MULT SCLER J, V19, P1261, DOI 10.1177/1352458513484547
   Levin MJ, 2022, NEW ENGL J MED, V386, P2188, DOI 10.1056/NEJMoa2116620
   Massa S, 2021, CHILDREN-BASEL, V8, DOI 10.3390/children8040280
   Neppala Sivaram, 2021, IDCases, V26, pe01264, DOI 10.1016/j.idcr.2021.e01264
   Pohl D, 2016, NEUROLOGY, V87, pS38, DOI 10.1212/WNL.0000000000002825
   Restivo DA, 2020, ANN INTERN MED, V173, P1027, DOI 10.7326/L20-0845
   Saad MA, 2021, CURR RHEUMATOL REV, V17, P193, DOI 10.2174/1573397116666201029155856
   Shimizu Mai, 2021, eNeurologicalSci, V25, P100381, DOI 10.1016/j.ensci.2021.100381
   Siolos Athanasios, 2021, Metabol Open, V12, P100136, DOI 10.1016/j.metop.2021.100136
   Tagliaferri AR, 2021, CUREUS, V13, DOI 10.7759/cureus.15581
   Vogrig A, 2021, CLIN NEUROL NEUROSUR, V208, DOI 10.1016/j.clineuro.2021.106839
NR 18
TC 0
Z9 0
U1 2
U2 2
PU FRONTIERS MEDIA SA
PI LAUSANNE
PA AVENUE DU TRIBUNAL FEDERAL 34, LAUSANNE, CH-1015, SWITZERLAND
SN 1664-2295
J9 FRONT NEUROL
JI Front. Neurol.
PD MAY 27
PY 2022
VL 13
AR 913515
DI 10.3389/fneur.2022.913515
PG 4
WC Clinical Neurology; Neurosciences
WE Science Citation Index Expanded (SCI-EXPANDED)
SC Neurosciences & Neurology
GA 2C5TI
UT WOS:000810930300001
PM 35711270
OA gold, Green Published
DA 2022-10-25
ER

PT J
AU Pan, CC
   Chen, PCH
   Wang, LS
   Chi, KH
   Chiang, H
AF Pan, CC
   Chen, PCH
   Wang, LS
   Chi, KH
   Chiang, H
TI Thymoma is associated with an increased risk of second malignancy
SO CANCER
LA English
DT Article
DE thymoma; carcinoma; thymectomy; radiation therapy; myasthenia gravis
ID MYASTHENIA-GRAVIS; THYMECTOMY
AB BACKGROUND. An association between thymoma and second malignancy has been suggested but has not been validated. Whether the relation is due to treatment or to other thymoma-associated conditions is unclear.
   METHODS. The authors studied 192 consecutive patients with thymoma and compared the incidence of second malignancies with those of 206 patients who underwent thymectomy for nonthymomatous conditions and 1426 patients with nasopharyngeal carcinoma (NPC). Detailed clinicopathologic features of thymoma patients with second malignancies were described.
   RESULTS. Additional malignancies were detected in 15 of 192 patients (8%) during their clinical courses. The risk for those patients was significantly greater compared with the risk for patients with nonthymomatous conditions (adjusted odds ratio [OR], 3.81; 95% confidential intervals [95%CI], 1.05-13.81; P = 0.042) and patients with NPC (adjusted OR, 4.89; 95%CI, 2.26-10.53; P < 0.0001) after adjustment for age, gender, length of follow-up, myasthenia gravis, and radiation therapy. The occurrence of second malignancies did not correlate with histologic type or stage of thymoma, radiation therapy, or myasthenia gravis.
   CONCLUSIONS. Thymoma is associated with an increased risk of second malignancy. The association cannot be attributed to the effect of thymectomy or radiation therapy. Patients with thymoma, even if it is benign, Should be followed regularly to facilitate the early detection of other malignancies. (C) 2001 American Cancer Society.
C1 Vet Gen Hosp, Dept Pathol, Taipei 11217, Taiwan.
   Natl Yang Ming Univ, Dept Pathol, Taipei, Taiwan.
   Vet Gen Hosp, Dept Surg, Div Thorac Surg, Taipei 11217, Taiwan.
   Natl Yang Ming Univ, Ctr Canc, Taipei, Taiwan.
RP Pan, CC (corresponding author), Vet Gen Hosp, Dept Pathol, 201,Sec 2,Shih Pai Rd, Taipei 11217, Taiwan.
CR COUTURE MM, 1990, SEMIN SURG ONCOL, V6, P110, DOI 10.1002/ssu.2980060209
   Flannery J T, 1985, Natl Cancer Inst Monogr, V68, P13
   FRIEDMAN HD, 1994, AM J CLIN PATHOL, V101, P432
   GRAY GF, 1979, AM J SURG PATHOL, V3, P235, DOI 10.1097/00000478-197906000-00006
   Kornstein MJ, 1995, PATHOLOGY THYMUS MED, P67
   LEGOLVAN DP, 1977, CANCER, V39, P2142, DOI 10.1002/1097-0142(197705)39:5<2142::AID-CNCR2820390531>3.0.CO;2-Q
   LEWIS JE, 1987, CANCER, V60, P2727, DOI 10.1002/1097-0142(19871201)60:11<2727::AID-CNCR2820601125>3.0.CO;2-D
   MASAOKA A, 1994, EUR J CARDIO-THORAC, V8, P251, DOI 10.1016/1010-7940(94)90155-4
   MONDEN Y, 1991, EUR J CANCER, V27, P745, DOI 10.1016/0277-5379(91)90179-H
   OOSTERHUIS HJ, 1981, ANN NY ACAD SCI, V377, P678, DOI 10.1111/j.1749-6632.1981.tb33766.x
   PAPATESTAS AE, 1971, BRIT J CANCER, V25, P635, DOI 10.1038/bjc.1971.79
   Rosai J., 1999, WHO HISTOLOGICAL TYP
   SOUADJIA.JV, 1968, CANCER, V22, P1221, DOI 10.1002/1097-0142(196811)22:6<1221::AID-CNCR2820220619>3.0.CO;2-7
   SOUADJIAN JV, 1974, ARCH INTERN MED, V134, P374, DOI 10.1001/archinte.134.2.374
   Storm H H, 1985, Natl Cancer Inst Monogr, V68, P411
   TSUKUMA H, 1994, JPN J CANCER RES, V85, P339, DOI 10.1111/j.1349-7006.1994.tb02364.x
   VESSEY MP, 1979, BRIT J CANCER, V39, P193, DOI 10.1038/bjc.1979.30
   VESSEY MP, 1972, BRIT J CANCER, V26, P53, DOI 10.1038/bjc.1972.9
   Welsh JS, 2000, JAMA-J AM MED ASSOC, V283, P1142, DOI 10.1001/jama.283.9.1142
   Wilkins KB, 1999, ANN SURG, V230, P562, DOI 10.1097/00000658-199910000-00012
NR 20
TC 69
Z9 71
U1 1
U2 1
PU JOHN WILEY & SONS INC
PI NEW YORK
PA 605 THIRD AVE, NEW YORK, NY 10158-0012 USA
SN 0008-543X
J9 CANCER
JI Cancer
PD NOV 1
PY 2001
VL 92
IS 9
BP 2406
EP 2411
DI 10.1002/1097-0142(20011101)92:9<2406::AID-CNCR1589>3.0.CO;2-7
PG 6
WC Oncology
WE Science Citation Index Expanded (SCI-EXPANDED)
SC Oncology
GA 485TR
UT WOS:000171780500022
PM 11745297
OA Bronze
DA 2022-10-25
ER

PT J
AU HORTON, RM
   MANFREDI, AA
   CONTITRONCONI, BM
AF HORTON, RM
   MANFREDI, AA
   CONTITRONCONI, BM
TI THE EMBRYONIC GAMMA-SUBUNIT OF THE NICOTINIC ACETYLCHOLINE-RECEPTOR IS
   EXPRESSED IN ADULT EXTRAOCULAR-MUSCLE
SO NEUROLOGY
LA English
DT Article
ID MYASTHENIA-GRAVIS; CALF-MUSCLE; CDNA; ANTIBODIES; PRECURSOR; CURRENTS;
   SEQUENCE; CLONING; FIBERS; SNAKE
AB We have PCR-amplified cDNA sequence of the 'embryonic'' gamma subunit of muscle acetylcholine receptor (AChR) from adult bovine extraocular muscle (EOM). We cloned and sequenced this product and used it to probe Northern blots. We detected the gamma subunit in EOM mRNA, but not in control skeletal muscle. The presence of gamma subunit in EOMs may explain their preferential involvement in myasthenia gravis, where an autoimmune response to the gamma subunit is generally present.
C1 UNIV MINNESOTA,DEPT BIOCHEM,CBS,174 GORTNER LABS 1479 GORTNER AVE,ST PAUL,MN 55108.
   UNIV MINNESOTA,DEPT PHARMACOL,MINNEAPOLIS,MN 55455.
RI Manfredi, Angelo A./C-7018-2014
OI Manfredi, Angelo A./0000-0001-8370-6970
FU NATIONAL INSTITUTE OF NEUROLOGICAL DISORDERS AND STROKE [R01NS029919]
   Funding Source: NIH RePORTER; NINDS NIH HHS [NS 29919] Funding Source:
   Medline
CR CHELLY J, 1989, P NATL ACAD SCI USA, V86, P2617, DOI 10.1073/pnas.86.8.2617
   CHOMCZYNSKI P, 1987, ANAL BIOCHEM, V162, P156, DOI 10.1016/0003-2697(87)90021-2
   CLAUDIO T, 1989, FRONTIERS MOL BIOL M, P63
   DAROFF RB, 1980, NEUROOPHTHALMOLOGY, P62
   DIONNE VE, 1989, J PHYSIOL-LONDON, V409, P313, DOI 10.1113/jphysiol.1989.sp017499
   HENDERSON LP, 1989, NEURON, V2, P1399, DOI 10.1016/0896-6273(89)90078-0
   KAMINSKI H J, 1991, Biophysical Journal, V59, p444A
   KAMINSKI HJ, 1990, NEUROLOGY, V40, P1663, DOI 10.1212/WNL.40.11.1663
   LINDSTROM J, 1988, ADV IMMUNOL, V42, P233, DOI 10.1016/S0065-2776(08)60847-0
   NELSON S, 1990, J NEUROIMMUNOL, V29, P81, DOI 10.1016/0165-5728(90)90150-L
   NODA M, 1983, NATURE, V305, P818, DOI 10.1038/305818a0
   ODA K, 1981, J NEUROL, V225, P251, DOI 10.1007/BF00313297
   PROTTI MP, 1992, J CLIN INVEST, V90, P1558, DOI 10.1172/JCI116024
   PROTTI MP, 1991, NEUROLOGY, V41, P1809, DOI 10.1212/WNL.41.11.1809
   RUFF RL, 1990, AM J PHYSIOL, V259, pC911, DOI 10.1152/ajpcell.1990.259.6.C911
   Sambrook J., 1989, MOL CLONING LABORATO, DOI 10.1614/WT-05-062
   SCHUETZE SM, 1985, P NATL ACAD SCI USA, V82, P2533, DOI 10.1073/pnas.82.8.2533
   TAKAI T, 1984, EUR J BIOCHEM, V143, P109, DOI 10.1111/j.1432-1033.1984.tb08348.x
   TAKAI T, 1985, NATURE, V315, P761, DOI 10.1038/315761a0
   WEINBERG CB, 1979, P NATL ACAD SCI USA, V76, P504, DOI 10.1073/pnas.76.1.504
NR 20
TC 81
Z9 82
U1 0
U2 1
PU LIPPINCOTT-RAVEN PUBL
PI PHILADELPHIA
PA 227 EAST WASHINGTON SQ, PHILADELPHIA, PA 19106
SN 0028-3878
J9 NEUROLOGY
JI Neurology
PD MAY
PY 1993
VL 43
IS 5
BP 983
EP 986
DI 10.1212/WNL.43.5.983
PG 4
WC Clinical Neurology
WE Science Citation Index Expanded (SCI-EXPANDED)
SC Neurosciences & Neurology
GA LC363
UT WOS:A1993LC36300026
PM 7684117
DA 2022-10-25
ER

PT S
AU Richman, DP
AF Richman, DP
BE Richman, DP
TI Disorders of the neuromuscular junction - The Ninth International
   Conference on Myasthenia Gravis and Related Disorders, held on May 7-10,
   1997, in Santa Monica, California - Introduction
SO MYASTHENIA GRAVIS AND RELATED DISEASES: DISORDERS OF THE NEUROMUSCULAR
   JUNCTION
SE Annals of the New York Academy of Sciences
LA English
DT Article; Proceedings Paper
CT 9th International Conference on Myasthenia Gravis and Related Disorders
CY MAY 07-10, 1997
CL SANTA MONICA, CA
SP New York Acad Sci, Myasthenia Gravis Fdn Amer Inc, Calif Chapter, Natl Inst Neurol Disorders & Stroke, Bayer Corp, Pharm Div, ICN Pharm, Jerome Fdn, Olsten Hlth Serv, Ultracare Home Hlth, Alpha Therapeut Serv, Broadway Fed Saving & Loan Assoc, Home Savings Bank Amer, Long Beach Branch, Ironworkers Local 433, Los Angeles, Calif, La Jolla Pharm Co, Merrill Lynch Pierce Fenner & Smith, Myasthenia Fdn Amer Inc, Orange Cty Auxiliary, Calif Chapter, San Gabriel Valley Auxiliary, Calif Chapter, Wellcome Trust
ID ACETYLCHOLINE-RECEPTOR
C1 Univ Calif Davis, Dept Neurol, Davis, CA 95616 USA.
RP Richman, DP (corresponding author), Univ Calif Davis, Dept Neurol, Davis, CA 95616 USA.
CR Bennett Mark K., 1994, Current Opinion in Neurobiology, V4, P324, DOI 10.1016/0959-4388(94)90092-2
   FROEHNER SC, 1993, ANNU REV NEUROSCI, V16, P347, DOI 10.1146/annurev.ne.16.030193.002023
   HALL ZW, 1993, CELL S, V10, P99
   NASTUK MA, 1993, TRENDS NEUROSCI, V16, P72, DOI 10.1016/0166-2236(93)90020-M
   PATRICK J, 1973, SCIENCE, V180, P871, DOI 10.1126/science.180.4088.871
   RICHMAN DP, 1994, NEUROL CLIN, V12, P273, DOI 10.1016/S0733-8619(18)30097-5
   UNWIN N, 1995, NATURE, V373, P37, DOI 10.1038/373037a0
NR 7
TC 0
Z9 0
U1 0
U2 0
PU NEW YORK ACAD SCIENCES
PI NEW YORK
PA 2 EAST 63RD ST, NEW YORK, NY 10021 USA
SN 0077-8923
BN 1-57331-119-7
J9 ANN NY ACAD SCI
JI Ann.NY Acad.Sci.
PY 1998
VL 841
BP XVII
EP XVIII
DI 10.1111/j.1749-6632.1998.tb10904.x
PG 2
WC Multidisciplinary Sciences; Clinical Neurology; Neurosciences
WE Conference Proceedings Citation Index - Science (CPCI-S); Science Citation Index Expanded (SCI-EXPANDED)
SC Science & Technology - Other Topics; Neurosciences & Neurology
GA BL26B
UT WOS:000074924900001
DA 2022-10-25
ER

PT J
AU Hemminki, K
   Liu, X
   Ji, J
   Sundquist, J
   Sundquist, K
AF Hemminki, K.
   Liu, X.
   Ji, J.
   Sundquist, J.
   Sundquist, K.
TI Autoimmune disease and subsequent digestive tract cancer by histology
SO ANNALS OF ONCOLOGY
LA English
DT Article
DE cancer; digestive tract; autoimmune disease
ID MYASTHENIA-GRAVIS; PERNICIOUS-ANEMIA; CARCINOID-TUMORS; FAMILIAL RISKS;
   SWEDEN; HOSPITALIZATIONS; DISORDERS; COHORT
AB Background: Dysregulation of the immune function in autoimmune diseases could potentially lead to cancer development and there is definite evidence linking some autoimmune mechanisms with cancer. We analyzed systematically the occurrence of histology-specific digestive tract cancers in patients diagnosed with 33 different autoimmune diseases in order to address the question of shared susceptibility.
   Patients and methods: Standardized incidence ratios (SIRs) were calculated for subsequent digestive tract cancers up to the year 2008 and in patients hospitalized for autoimmune disease after the year 1964.
   Results: Myasthenia gravis associated with five different cancers with SIRs ranging from 1.35 to 2.78. Pernicious anemia, Crohn disease, ulcerative colitis, systemic lupus erythematosis and psoriasis were also associated with cancers at multiple sites. Rheumatoid arthritis associated with no cancer and the standardized incidence ratio was decreased for colon adenocarcinoma, also in ankylosing spondylitis patients.
   Conclusions: Increased risks of cancer were observed in patients with several autoimmune diseases. Myasthenia gravis and pernicious anemia were associated with many cancers; this is possibly related to immunosuppressant medication in myasthenia gravis. The decreased risks in colon and rectal adenocarcinomas in rheumatoid arthritis and ankylosing spondylitis suggest underlying inflammatory mechanisms as the risks may have been suppressed by the use of anti-inflammatory medication.
C1 [Hemminki, K.; Sundquist, J.] German Canc Res Ctr, Div Mol Genet Epidemiol, D-69120 Heidelberg, Germany.
   [Hemminki, K.; Liu, X.; Ji, J.; Sundquist, K.] Lund Univ, Ctr Primary Hlth Care Res, Malmo, Sweden.
   [Sundquist, J.] Stanford Univ, Sch Med, Stanford Prevent Res Ctr, Stanford, CA 94305 USA.
RP Hemminki, K (corresponding author), German Canc Res Ctr, Div Mol Genet Epidemiol, Neuenheimer Feld 580, D-69120 Heidelberg, Germany.
EM k.hemminki@dkfz.de
RI Ji, Jianguang/E-9579-2011
OI Ji, Jianguang/0000-0003-0324-9496
FU Swedish Council for Working Life and Social Research; Swedish Cancer
   Society; Deutsche Krebshilfe
FX Supported by the Swedish Council for Working Life and Social Research,
   the Swedish Cancer Society and Deutsche Krebshilfe. The funding sources
   had no influence on the study.
CR Brown LM, 2008, BLOOD, V111, P3388, DOI 10.1182/blood-2007-10-121285
   Citterio A, 2009, J NEUROL, V256, P1221, DOI 10.1007/s00415-009-5091-9
   Forabosco P, 2009, EUR J HUM GENET, V17, P236, DOI 10.1038/ejhg.2008.163
   Goldin LR, 2009, INT J CANCER, V124, P1497, DOI 10.1002/ijc.24141
   Hemminki K, 2008, J EPIDEMIOL COMMUN H, V62, P398, DOI 10.1136/jech.2007.063156
   Hemminki K, 2007, CLIN EXP ALLERGY, V37, P1320, DOI 10.1111/j.1365-2222.2007.02737.x
   Hemminki K, 2009, DIABETOLOGIA, V52, P1820, DOI 10.1007/s00125-009-1427-3
   Hemminki K, 2001, CANCER, V92, P2204, DOI 10.1002/1097-0142(20011015)92:8&lt;2204::AID-CNCR1564&gt;3.0.CO;2-R
   Hemminki K, 2001, INT J CANCER, V94, P444, DOI 10.1002/ijc.1473
   Hemminki K, 2010, AM J GASTROENTEROL, V105, P139, DOI 10.1038/ajg.2009.496
   Hemminki K, 2009, ARTHRITIS RHEUM, V60, P661, DOI 10.1002/art.24328
   Hemminki M, 2010, J AUTOIMMUN, V34, pJ307, DOI 10.1016/j.jaut.2009.11.019
   HSING AW, 1993, CANCER, V71, P745, DOI 10.1002/1097-0142(19930201)71:3<745::AID-CNCR2820710316>3.0.CO;2-1
   Kalb B, 2002, NEUROEPIDEMIOLOGY, V21, P221, DOI 10.1159/000065639
   Landgren AM, 2011, CANCER-AM CANCER SOC, V117, P1163, DOI 10.1002/cncr.25524
   Rothwell PM, 2011, LANCET, V377, P31, DOI 10.1016/S0140-6736(10)62110-1
   Sunesen KG, 2010, INT J CANCER, V127, P675, DOI 10.1002/ijc.25080
   Tsinzerling N, 2007, J NEUROL NEUROSUR PS, V78, P1109, DOI 10.1136/jnnp.2006.109488
   Vajdic CM, 2009, INT J CANCER, V125, P1747, DOI 10.1002/ijc.24439
   Welch HG, 2010, J NATL CANCER I, V102, P605, DOI 10.1093/jnci/djq099
   Ye W, 2003, GUT, V52, P938, DOI 10.1136/gut.52.7.938
   Zhernakova A, 2009, NAT REV GENET, V10, P43, DOI 10.1038/nrg2489
NR 22
TC 62
Z9 65
U1 1
U2 8
PU OXFORD UNIV PRESS
PI OXFORD
PA GREAT CLARENDON ST, OXFORD OX2 6DP, ENGLAND
SN 0923-7534
EI 1569-8041
J9 ANN ONCOL
JI Ann. Oncol.
PD APR
PY 2012
VL 23
IS 4
BP 927
EP U6
DI 10.1093/annonc/mdr333
PG 7
WC Oncology
WE Science Citation Index Expanded (SCI-EXPANDED)
SC Oncology
GA 919CI
UT WOS:000302298000017
PM 21810731
OA Bronze
DA 2022-10-25
ER

PT J
AU Truffault, F
   CohenKaminsky, S
   Khalil, I
   Levasseur, P
   Berrih-Aknin, S
AF Truffault, F
   CohenKaminsky, S
   Khalil, I
   Levasseur, P
   Berrih-Aknin, S
TI Altered intrathymic T-cell repertoire in human myasthenia gravis
SO ANNALS OF NEUROLOGY
LA English
DT Article
ID ACETYLCHOLINE-RECEPTOR; RHEUMATOID-ARTHRITIS; BLOOD-LYMPHOCYTES;
   PERIPHERAL-BLOOD; THYMUS; SUBSETS; USAGE; THYMOCYTES; THYMECTOMY;
   EXPERIENCE
AB In myasthenia gravis, the thymus is thought to be the primary site of autosensitization. We investigated the V beta T-cell repertoire at different intrathymic differentiation stages in 17 patients with myasthenia gravis and 8 age-matched control subjects by tricolor immunofluorescence, using a panel of six anti-V beta antibodies. We observed an increased expression of V beta 5.1 and V beta 8 subfamilies in the patients compared to the control subjects. These increases were observed not only in mature cells but also in the latest thymic precursors of mature cells (double-positive CD3 high), while there was no change in intermediate precursors (double-positive CD3 low), pointing to biased selection during intrathymic differentiation. In addition, there was a strong correlation between the percentage of V beta 5.1(+) and V beta 8(+) cells among both the CD4 and CD8 subsets in the patients, but not in control subjects, suggesting that thymic events relevant to the disease lead to these selected populations. Finally, location studies of V beta 5.1(+) cells on thymic sections indicated that these cells were overrepresented both in the core of germinal centers and in perifollicular areas of hyperplastic thymuses, suggesting a role in the autoimmune response. Taken together, these findings are compatible with the hypothesis of a biased intrathymic selection in myasthenia gravis.
C1 HOP MARIE LANNELONGUE, CNRS URA 1159, F-92350 LE PLESSIS ROBINSON, FRANCE.
   HOP MARIE LANNELONGUE, SERV CHIRURG THORAC, F-92350 LE PLESSIS ROBINSON, FRANCE.
   HOP ST LOUIS, INSERM U93, PARIS, FRANCE.
RI Cohen-Kaminsky, Sylvia/E-4837-2014; Berrih‐Aknin, Sonia/F-8025-2013
OI Cohen-Kaminsky, Sylvia/0000-0002-6341-7482; Berrih‐Aknin,
   Sonia/0000-0001-9199-4175; TRUFFAULT, Frederique/0000-0003-1284-8634
CR AKOLKAR PN, 1993, J IMMUNOL, V150, P2761
   BACH JF, 1995, ANN NY ACAD SCI, V756, P453, DOI 10.1111/j.1749-6632.1995.tb44561.x
   BERRIH S, 1984, J CLIN IMMUNOL, V4, P92, DOI 10.1007/BF00915041
   BERRIH S, 1984, NEUROLOGY, V34, P66, DOI 10.1212/WNL.34.1.66
   BERRIH-AKNIN S, 1995, ANN NY ACAD SCI, V756, P438, DOI 10.1111/j.1749-6632.1995.tb44556.x
   BERRIHAKNIN S, 1987, ANN NY ACAD SCI, V505, P50
   COHENKAMINSKY S, 1989, J NEUROIMMUNOL, V24, P75, DOI 10.1016/0165-5728(89)90101-X
   COOPER SM, 1995, ANN NY ACAD SCI, V756, P229, DOI 10.1111/j.1749-6632.1995.tb44520.x
   EMILIE D, 1991, HUM PATHOL, V22, P461, DOI 10.1016/0046-8177(91)90132-9
   FOWLKES BJ, 1988, NATURE, V334, P620, DOI 10.1038/334620a0
   FUJII N, 1990, ANN NEUROL, V27, P642, DOI 10.1002/ana.410270610
   FULLER KA, 1993, J IMMUNOL, V151, P4505
   GRUNEWALD J, 1991, SCAND J IMMUNOL, V34, P161, DOI 10.1111/j.1365-3083.1991.tb01533.x
   HAWES GE, 1993, J IMMUNOL, V150, P2033
   KAPPLER JW, 1987, CELL, V49, P273, DOI 10.1016/0092-8674(87)90568-X
   KHALIL I, 1993, CR HEBD ACAD SCI, V22, P45
   LEPAGE V, 1983, DIS MARKERS, V1, P181
   LEPRINCE C, 1990, J IMMUNOL, V145, P2115
   LEVINE GD, 1978, HUM PATHOL, V9, P495, DOI 10.1016/S0046-8177(78)80131-2
   LEVINSON AI, 1984, NEUROLOGY, V34, P462, DOI 10.1212/WNL.34.4.462
   MELMS A, 1988, J CLIN INVEST, V81, P902, DOI 10.1172/JCI113401
   MOLNAR J, 1990, EUR J CARDIO-THORAC, V4, P8, DOI 10.1016/1010-7940(90)90233-P
   MULDER DG, 1989, ANN THORAC SURG, V48, P551, DOI 10.1016/S0003-4975(10)66861-0
   NAEIM F, 1978, TISSUE ANTIGENS, V12, P381, DOI 10.1111/j.1399-0039.1978.tb01347.x
   NOSSAL GJV, 1994, CELL, V76, P229, DOI 10.1016/0092-8674(94)90331-X
   PERLO VP, 1966, NEUROLOGY, V16, P431, DOI 10.1212/WNL.16.5.431
   POSNETT DN, 1995, ANN NY ACAD SCI, V756, P71, DOI 10.1111/j.1749-6632.1995.tb44483.x
   RIEUXLAUCAT F, 1993, EUR J IMMUNOL, V23, P928, DOI 10.1002/eji.1830230425
   SAFAR D, 1987, J CLIN IMMUNOL, V7, P225, DOI 10.1007/BF00915728
   SOMMER N, 1990, ANN NEUROL, V28, P312, DOI 10.1002/ana.410280303
   VONBOEHMER H, 1994, CELL, V76, P219, DOI 10.1016/0092-8674(94)90330-1
   WILLCOX HNA, 1984, CLIN EXP IMMUNOL, V58, P97
   YI Q, 1993, J NEUROIMMUNOL, V42, P215, DOI 10.1016/0165-5728(93)90013-O
NR 33
TC 30
Z9 32
U1 0
U2 1
PU WILEY
PI HOBOKEN
PA 111 RIVER ST, HOBOKEN 07030-5774, NJ USA
SN 0364-5134
EI 1531-8249
J9 ANN NEUROL
JI Ann. Neurol.
PD JUN
PY 1997
VL 41
IS 6
BP 731
EP 741
DI 10.1002/ana.410410609
PG 11
WC Clinical Neurology; Neurosciences
WE Science Citation Index Expanded (SCI-EXPANDED)
SC Neurosciences & Neurology
GA XD559
UT WOS:A1997XD55900006
PM 9189034
DA 2022-10-25
ER

PT J
AU SIARA, J
   RUDEL, R
   MARX, A
AF SIARA, J
   RUDEL, R
   MARX, A
TI ABSENCE OF ACETYLCHOLINE-INDUCED CURRENT IN EPITHELIAL-CELLS FROM THYMUS
   GLANDS AND THYMOMAS OF MYASTHENIA-GRAVIS PATIENTS
SO NEUROLOGY
LA English
DT Article
ID MONOCLONAL-ANTIBODIES; RECEPTOR SHOWS; SUBUNIT; ACTIVATION; PROTEINS;
   EPITOPES; CULTURES; FAMILY; REGION
C1 UNIV ULM,ALLGEMEINE PHYSIOL ABT,ALBERT EINSTEIN ALLEE 11,W-7900 ULM,GERMANY.
   UNIV WURZBURG,INST PATHOL,W-8700 WURZBURG,GERMANY.
CR ARMSTRONG CM, 1974, J GEN PHYSIOL, V63, P533, DOI 10.1085/jgp.63.5.533
   CHILOSI M, 1986, J NEUROIMMUNOL, V11, P191, DOI 10.1016/0165-5728(86)90003-2
   ENGEL WK, 1977, LANCET, V1, P1310
   GEDER KI, 1989, THYMUS, V14, P179
   GOWN AM, 1982, J CELL BIOL, V95, P414, DOI 10.1083/jcb.95.2.414
   GRENNINGLOH G, 1987, NATURE, V328, P215, DOI 10.1038/328215a0
   HOHLFELD R, 1990, LAB INVEST, V62, P241
   HOHLFELD R, 1988, J CLIN INVEST, V81, P657, DOI 10.1172/JCI113369
   KAO I, 1977, SCIENCE, V195, P74, DOI 10.1126/science.831257
   KAWANAMI S, 1987, J NEUROL, V234, P207, DOI 10.1007/BF00618251
   KIRCHNER T, 1988, AM J PATHOL, V130, P268
   KIRCHNER T, 1988, VIRCHOWS ARCH B, V54, P295
   KIRCHNER T, 1986, VIRCHOWS ARCH B, V52, P237, DOI 10.1007/BF02889966
   Kirchner Thomas, 1989, PROGR SURGICAL PATHO, P167
   LEVINE GD, 1978, HUM PATHOL, V9, P495, DOI 10.1016/S0046-8177(78)80131-2
   LINDSTROM J, 1987, MOL NEUROBIOL, V1, P281, DOI 10.1007/BF02935740
   MARX A, 1989, AM J PATHOL, V134, P865
   MARX A, 1990, LAB INVEST, V62, P279
   MATSUMOTO Y, 1986, J NEUROL SCI, V75, P121, DOI 10.1016/0022-510X(86)90088-2
   RADZUN HJ, 1984, AM J PATHOL, V117, P441
   SCHOEPFER R, 1988, FEBS LETT, V226, P235, DOI 10.1016/0014-5793(88)81430-3
   SCHOFIELD PR, 1987, NATURE, V328, P221, DOI 10.1038/328221a0
   SIARA J, 1990, PFLUG ARCH EUR J PHY, V415, P701, DOI 10.1007/BF02584008
   SOMMER N, 1989, Neurology, V39, P266
   STRATTON MR, 1989, NATURE, V337, P311, DOI 10.1038/337311c0
   TZARTOS S, 1986, J NEUROIMMUNOL, V10, P235, DOI 10.1016/0165-5728(86)90105-0
   TZARTOS S, 1983, FEBS LETT, V158, P116, DOI 10.1016/0014-5793(83)80688-7
NR 27
TC 25
Z9 25
U1 0
U2 0
PU LITTLE BROWN CO
PI BOSTON
PA 34 BEACON STREET, BOSTON, MA 02108-1493
SN 0028-3878
J9 NEUROLOGY
JI Neurology
PD JAN
PY 1991
VL 41
IS 1
BP 128
EP 131
DI 10.1212/WNL.41.1.128
PG 4
WC Clinical Neurology
WE Science Citation Index Expanded (SCI-EXPANDED)
SC Neurosciences & Neurology
GA ER633
UT WOS:A1991ER63300026
PM 1702196
DA 2022-10-25
ER

PT J
AU Tolosa-Tort, P
   Chiquete, E
   Dominguez-Moreno, R
   Vega-Boada, F
   Reyes-Melo, I
   Flores-Silva, F
   Senties-Madrid, H
   Estanol-Vidal, B
   Garcia-Ramos, G
   Herrera-Hernandez, M
   Ruiz-Sandoval, JL
   Cantu-Brito, C
AF Tolosa-Tort, Paulina
   Chiquete, Erwin
   Dominguez-Moreno, Rogelio
   Vega-Boada, Felipe
   Reyes-Melo, Isael
   Flores-Silva, Fernando
   Senties-Madrid, Horacio
   Estanol-Vidal, Bruno
   Garcia-Ramos, Guillermo
   Herrera-Hernandez, Miguel
   Ruiz-Sandoval, Jose L.
   Cantu-Brito, Carlos
TI Myasthenia gravis (MG) in adult institutions belonging to the mexican
   public health system: an analysis of hospital discharges during the year
   2010
SO GACETA MEDICA DE MEXICO
LA Spanish
DT Article
ID CLINICAL-FEATURES; MORTALITY; CRISIS; COMPLICATIONS; SURVIVAL; TRENDS
C1 [Tolosa-Tort, Paulina; Chiquete, Erwin; Dominguez-Moreno, Rogelio; Vega-Boada, Felipe; Reyes-Melo, Isael; Flores-Silva, Fernando; Senties-Madrid, Horacio; Estanol-Vidal, Bruno; Garcia-Ramos, Guillermo; Cantu-Brito, Carlos] Inst Nacl Ciencias Med & Nutr Salvador Zubiran, Dept Neurol & Psiquiatria, Mexico City 14000, DF, Mexico.
   [Senties-Madrid, Horacio; Estanol-Vidal, Bruno] Inst Nacl Ciencias Med & Nutr Salvador Zubiran, Serv Neurofisi, Mexico City 14000, DF, Mexico.
   [Herrera-Hernandez, Miguel] Inst Nacl Ciencias Med & Nutr Salvador Zubiran, Dept Cirugia, Serv Cirugia Endocrina & Laparoscopia Avanzada, Mexico City 14000, DF, Mexico.
   [Ruiz-Sandoval, Jose L.] Hosp Civil Guadalajara Fray Antonio Alcalde, Serv Neurol, Guadalajara, Jalisco, Mexico.
   [Ruiz-Sandoval, Jose L.] Univ Guadalajara, Dept Neurociencias, Ctr Univ Ciencias Salud, Guadalajara 44430, Jalisco, Mexico.
RP Chiquete, E (corresponding author), Inst Nacl Ciencias Med & Nutr Salvador Zubiran, Dept Neurol & Psiquiatria, Vasco de Quiroga 15 Col Secc 16, Mexico City 14000, DF, Mexico.
EM erwinchiquete@hotmail.com
RI Chiquete, Erwin/ABF-9482-2020; Dominguez-Moreno, Rogelio/AAB-4355-2019
OI Dominguez-Moreno, Rogelio/0000-0003-2788-8743; Chiquete,
   Erwin/0000-0002-1142-295X
CR Alshekhlee A, 2009, NEUROLOGY, V72, P1548, DOI 10.1212/WNL.0b013e3181a41211
   BERRIH S, 1984, NEUROLOGY, V34, P66, DOI 10.1212/WNL.34.1.66
   Broessner G, 2007, CRIT CARE MED, V35, P2025, DOI 10.1097/01.ccm.0000281449.07719.2b
   Cantu-Brito C, 2012, REV MEX NEUROCIENC, V13, P251
   Carr AS, 2010, BMC NEUROL, V10, DOI 10.1186/1471-2377-10-46
   Chiquete E, 2011, REV MEX NEUROCI, V12, P235
   Christensen PB, 1998, J NEUROL NEUROSUR PS, V64, P78, DOI 10.1136/jnnp.64.1.78
   Orozco-Valerio MD, 2012, GAC MED MEX, V148, P349
   DRACHMAN DB, 1994, NEW ENGL J MED, V330, P1797, DOI 10.1056/NEJM199406233302507
   Echeverria-Galindo G, 2008, REV MEX NEUROCIENCIA, V9, P278
   Egresos hospitalarios SINAIS Mexico, 2010, BAS DAT EGR HOSP 201
   Gonzalez Najera R., 2013, GAC MED MEX, V149, P152
   Grob D, 2008, MUSCLE NERVE, V37, P141, DOI 10.1002/mus.20950
   Hoch W, 2001, NAT MED, V7, P365, DOI 10.1038/85520
   Sanchez-Barriga JJ, 2012, GAC MED MEX, V148, P42
   Sanchez-Barriga JJ, 2009, GAC MED MEX, V145, P375
   Kiphuth IC, 2010, CRIT CARE, V14, DOI 10.1186/cc9192
   Kuri-Morales P, 2012, GAC MED MEX, V148, P509
   Meriggioli MN, 2009, LANCET NEUROL, V8, P475, DOI 10.1016/S1474-4422(09)70063-8
   Murthy JMK, 2005, NEUROL INDIA, V53, P37, DOI 10.4103/0028-3886.15050
   Navarro-Reynoso F, 2006, REV I NAC ENF RESP, V19, P252
   PATRICK J, 1973, SCIENCE, V180, P871, DOI 10.1126/science.180.4088.871
   Phillips LH, 2003, ANN NY ACAD SCI, V998, P407, DOI 10.1196/annals.1254.053
   Phillips LH, 1996, NEUROLOGY, V47, P1233, DOI 10.1212/WNL.47.5.1233
   Remes-Troche JM, 2002, ARCH MED RES, V33, P545, DOI 10.1016/S0188-4409(02)00405-8
   Souayah Nizar, 2009, Int J Biomed Sci, V5, P209
   Thomas CE, 1997, NEUROLOGY, V48, P1253, DOI 10.1212/WNL.48.5.1253
   Trouth AJ, 2012, AUTOIMMUN DIS, V2012, DOI 10.1155/2012/874680
   Zhang XF, 2007, J NEUROL NEUROSUR PS, V78, P386, DOI 10.1136/jnnp.2006.100545
NR 29
TC 2
Z9 2
U1 0
U2 1
PU ACAD NACIONAL MEDICINA MEXICO
PI MEXICO
PA CENTRO MEDICO NACIONAL SIGLO XXI, UNIDAD CONGRESOS, GLOQUE B, PROMER
   PISO, MEXICO, DF 06725, MEXICO
SN 0016-3813
J9 GAC MED MEX
JI Gac. Med. Mex.
PD JAN-FEB
PY 2015
VL 151
IS 1
BP 47
EP 53
PG 7
WC Medicine, General & Internal
WE Science Citation Index Expanded (SCI-EXPANDED)
SC General & Internal Medicine
GA CD9MJ
UT WOS:000351422100008
PM 25739484
DA 2022-10-25
ER

PT J
AU Li, JD
   Qi, GY
   Liu, YL
AF Li, Jiaduo
   Qi, Guoyan
   Liu, Yaling
TI Effect of Buzhong Yiqi decoction on anti-acetylcholine receptor antibody
   and clinical status in juvenile ocular myasthenia gravis
SO MEDICINE
LA English
DT Article
DE acetylcholine receptor; decoction; juvenile; myasthenia gravis; ocular
AB Ocular myasthenia gravis (MG) is the mainly widespread type of MG among juveniles. Buzhong Yiqi decoction (BZ) is a well-known traditional Chinese medicine prescription for treating MG. It has rarely been discussed whether the concentration of anti-acetylcholine receptor (AChR) antibodies is related to the clinical status of juvenile ocular myasthenia gravis (JOMG) treated with BZ. The patients with JOMG who had more than once AChR-antibody (ab) test and treated with BZ were retrospectively identified from June 2013 to January 2020 in the first hospital in Shijiazhuang. The presence or absence of ocular symptoms was used to grade the effectiveness of treatment. Generalized estimating equations logistic regression analysis was used to evaluate the effect of AChR ab concentration on the clinical status of MG. A total of 549 AChR-ab tests were performed in 135 patients, and the corresponding clinical status was recorded. One hundred two patients received treatment with BZ only and 33 combined with immunosuppressive drugs. In the group receiving only BZ treatment, the anti-acetylcholine receptor ab concentration was positively correlated with the clinical score after treatment. The results suggest that BZ could affect the AChR-ab. Repeated AChR-ab assays can provide information about the clinical status. For JOMG patients who only receive Buzhong Yiqi Decoction treatment, this can support treatment decisions.
C1 [Li, Jiaduo; Qi, Guoyan] Hebei Med Univ, Ctr Treatment Myasthenia Gravis, Peoples Hosp Shijiathuang, Shijiazhuang, Hebei, Peoples R China.
   [Liu, Yaling] Hebei Med Univ, Gastroenterol Dept, Peoples Hosp Shijiazhuang, Shijiazhuang, Hebei, Peoples R China.
RP Qi, GY (corresponding author), Jianhua St 365, Shijiazhuang 050011, Hebei, Peoples R China.
EM guoyanqi2019@163.com
CR Ferrero B, 1997, CLIN CHEM, V43, P824
   Gilhus NE, 2019, NAT REV DIS PRIMERS, V5, DOI 10.1038/s41572-019-0079-y
   Gilhus NE, 2015, LANCET NEUROL, V14, P1023, DOI 10.1016/S1474-4422(15)00145-3
   Gui MC, 2015, J NEUROL, V262, P823, DOI 10.1007/s00415-015-7638-2
   Heldal AT, 2014, PLOS ONE, V9, DOI 10.1371/journal.pone.0114060
   Huang X, 2013, NEUROL SCI, V34, P911, DOI 10.1007/s10072-012-1157-z
   Jaretzki A, 2000, NEUROLOGY, V55, P16, DOI 10.1212/WNL.55.1.16
   Jiang XT, 2018, MEDICINE, V97, DOI 10.1097/MD.0000000000013677
   Kim JY, 2011, J CLIN NEUROL, V7, P173, DOI 10.3988/jcn.2011.7.4.173
   Leite MI, 2010, AUTOIMMUNITY, V43, P371, DOI 10.3109/08916930903541208
   Liu CC, 2017, PEDIATR NEUROL, V77, P42, DOI 10.1016/j.pediatrneurol.2017.08.014
   MATSUKI K, 1992, LANCET, V340, P796, DOI 10.1016/0140-6736(92)92343-E
   MATSUKI K, 1990, J CLIN INVEST, V86, P392, DOI 10.1172/JCI114724
   Meriggioli MN, 2009, LANCET NEUROL, V8, P475, DOI 10.1016/S1474-4422(09)70063-8
   Nishimura T, 2015, BRAIN DEV-JPN, V37, P808, DOI 10.1016/j.braindev.2014.12.007
   Qi GY, 2015, INT J CLIN EXP MED, V8, P19044
   Verschuuren JJGM, 2010, AUTOIMMUNITY, V43, P344, DOI 10.3109/08916931003602130
   Vittinghoff E, 2005, STAT BIOL HEALTH, P1, DOI 10.1007/b138825
   von Elm E, 2007, PREV MED, V45, P247, DOI [10.2471/BLT.07.045120, 10.1371/journal.pmed.0040297, 10.1016/j.jclinepi.2007.11.008, 10.1371/journal.pmed.0040296, 10.1016/S0140-6736(07)61602-X]
   Yang XQ, 2017, EVID-BASED COMPL ALT, V2017, DOI 10.1155/2017/6512572
   Zhu M, 2017, MOL MED REP, V16, P5165, DOI 10.3892/mmr.2017.7287
NR 21
TC 0
Z9 0
U1 0
U2 2
PU LIPPINCOTT WILLIAMS & WILKINS
PI PHILADELPHIA
PA TWO COMMERCE SQ, 2001 MARKET ST, PHILADELPHIA, PA 19103 USA
SN 0025-7974
EI 1536-5964
J9 MEDICINE
JI Medicine (Baltimore)
PD NOV 5
PY 2021
VL 100
IS 44
AR e27688
DI 10.1097/MD.0000000000027688
PG 5
WC Medicine, General & Internal
WE Science Citation Index Expanded (SCI-EXPANDED)
SC General & Internal Medicine
GA XL2QA
UT WOS:000727992700028
PM 34871253
OA gold, Green Published
DA 2022-10-25
ER

PT J
AU Cui, YZ
   Chang, LL
   Wang, CB
   Han, XD
   Mu, LL
   Hao, Y
   Liu, CH
   Zhao, JR
   Zhang, TS
   Zhang, HY
   Zhang, Y
   Liu, YM
   Zhao, W
   Wang, JH
   Liu, XJ
   Sun, B
   Wang, GY
   Kong, QF
   Han, JW
   Li, HL
AF Cui, Yingzhe
   Chang, Lulu
   Wang, Chunbo
   Han, Xudong
   Mu, Lili
   Hao, Yue
   Liu, Chonghui
   Zhao, Jiarui
   Zhang, Tongshuai
   Zhang, Haiyu
   Zhang, Yao
   Liu, Yumei
   Zhao, Wei
   Wang, Jinghua
   Liu, Xijun
   Sun, Bo
   Wang, Guangyou
   Kong, Qingfei
   Han, Junwei
   Li, Hulun
TI Metformin attenuates autoimmune disease of the neuromotor system in
   animal models of myasthenia gravis
SO INTERNATIONAL IMMUNOPHARMACOLOGY
LA English
DT Article
DE Metformin; T helper cells 17 (Th17); Regulatory T cells (Treg); Reactive
   oxygen vtj\ species (ROS); Experimental autoimmune myasthenia gravis
   (EAMG)
ID REGULATORY T-CELLS; ACTIVATED PROTEIN-KINASE; IFN-GAMMA; HELPER 17;
   METABOLISM; DIFFERENTIATION; EFFECTOR; MTOR; MECHANISM; FATE
AB Metformin, the most widely used medicine for type 2 diabetes, displays anti-inflammatory functions via activating AMP-activated protein kinase (AMPK). Circulating autoantibodies and disequilibrium of helper T cells and regulatory T cells are pathological hallmarks of myasthenia gravis (MG). Rectify the imbalance of different T cell populations has become an important therapeutic strategy to treat MG. In this study, we assessed the effect of metformin on the development of autoimmunity using an experimental autoimmune myasthenia gravis (EAMG) rat model. We first provided evidence that oral administration of metformin attenuated the onset of EAMG. This effect was accompanied by a substantial decrease of circulating auto-antibody levels with no effect on blood glucose level. While metformin treatment in vitro showed little effect on inducible Treg, metformin strongly inhibited Th17 cell differentiation through the increase of reactive oxygen species and AMPK. Furthermore, an attenuation of antigen-induced IgG2b antibody production by two different doses of metformin was also observed in the AChR-specific recall response. In conclusion, the above results indicate that metformin may have therapeutic value for the clinical treatment of MG.
C1 [Cui, Yingzhe; Chang, Lulu; Han, Xudong; Mu, Lili; Hao, Yue; Liu, Chonghui; Zhao, Jiarui; Zhang, Tongshuai; Zhang, Yao; Liu, Yumei; Zhao, Wei; Wang, Jinghua; Liu, Xijun; Sun, Bo; Wang, Guangyou; Kong, Qingfei; Li, Hulun] Harbin Med Univ, Heilongjiang Prov Key Lab Neurobiol, Dept Neurobiol, 157 Bao Jian Rd, Harbin 150081, Heilongjiang, Peoples R China.
   [Wang, Chunbo] Harbin Med Univ, Affiliated Tumor Hosp, Dept Radiotherapy, Harbin, Heilongjiang, Peoples R China.
   [Zhang, Haiyu] Harbin Med Univ, Affiliated Hosp 1, Harbin, Heilongjiang, Peoples R China.
   [Kong, Qingfei; Li, Hulun] Harbin Med Univ, Minist Educ, Key Lab Preservat Human Genet Resources & Dis Con, Harbin, Heilongjiang, Peoples R China.
   [Han, Junwei] Harbin Med Univ, Coll Bioinfomat Sci & Technol, Harbin, Heilongjiang, Peoples R China.
RP Kong, QF; Li, HL (corresponding author), Harbin Med Univ, Heilongjiang Prov Key Lab Neurobiol, Dept Neurobiol, 157 Bao Jian Rd, Harbin 150081, Heilongjiang, Peoples R China.; Kong, QF; Li, HL (corresponding author), Harbin Med Univ, Minist Educ, Key Lab Preservat Human Genet Resources & Dis Con, Harbin, Heilongjiang, Peoples R China.; Han, JW (corresponding author), Harbin Med Univ, Coll Bioinfomat Sci & Technol, Harbin, Heilongjiang, Peoples R China.
EM kqfangel@hrbmu.edu.cn; hanjunwei1981@163.com; lihulun@yahoo.com.cn
RI Han, Junwei/T-9849-2018
OI Han, Junwei/0000-0002-3276-0819
FU China Postdoctoral Science Foundation [20100471094]; National Natural
   Science Foundation of China [31671112, 81430035, 81471227, 81671234];
   Natural Science Foundation of Heilongjiang Province, China [H2016005];
   Heilongjiang Province Postdoctoral Science Foundation [LBHQ131111]; Open
   Topic of Key Laboratory of Neurobiology, General Colleges and
   Universities in Heilongjiang Province, China [2013HLJKLNT-05];
   University Nursing Program for Young Scholar with Creative Talents in
   Heilongjiang Province [UNPYSCT-2016046]
FX This work was supported by the China Postdoctoral Science Foundation
   (20100471094), the National Natural Science Foundation of China
   (31671112, 81430035, 81471227, 81671234), the Natural Science Foundation
   of Heilongjiang Province, China (H2016005), the Heilongjiang Province
   Postdoctoral Science Foundation (LBHQ131111), and the Open Topic of Key
   Laboratory of Neurobiology, General Colleges and Universities in
   Heilongjiang Province, China (2013HLJKLNT-05), University Nursing
   Program for Young Scholar with Creative Talents in Heilongjiang Province
   (UNPYSCT-2016046).
CR Baggi F., 2004, J IMMUNOL BALTIM MD, V1950, P172
   Balandina A, 2005, BLOOD, V105, P735, DOI 10.1182/blood-2003-11-3900
   Berod L, 2014, NAT MED, V20, P1327, DOI 10.1038/nm.3704
   Blagih J, 2015, IMMUNITY, V42, P41, DOI 10.1016/j.immuni.2014.12.030
   Buck MD, 2017, CELL, V169, P570, DOI 10.1016/j.cell.2017.04.004
   Chang CH, 2013, CELL, V153, P1239, DOI 10.1016/j.cell.2013.05.016
   Chi H, 2012, NAT REV IMMUNOL, V12, P325, DOI 10.1038/nri3198
   Delgoffe GM, 2009, IMMUNITY, V30, P832, DOI 10.1016/j.immuni.2009.04.014
   Finlay DK, 2012, J EXP MED, V209, P2441, DOI 10.1084/jem.20112607
   Gerriets VA, 2015, J CLIN INVEST, V125, P194, DOI 10.1172/JCI76012
   Gilhus NE, 2016, NAT REV NEUROL, V12, P259, DOI 10.1038/nrneurol.2016.44
   Hsu HC, 2008, NAT IMMUNOL, V9, P166, DOI 10.1038/ni1552
   Kauffman Megan E, 2016, React Oxyg Species (Apex), V2, P361, DOI 10.20455/ros.2016.865
   Kurebayashi Y, 2012, CELL REP, V1, P360, DOI 10.1016/j.celrep.2012.02.007
   Kussmaul L, 2006, P NATL ACAD SCI USA, V103, P7607, DOI 10.1073/pnas.0510977103
   Lee SY, 2017, J IMMUNOL, V198, P2661, DOI 10.4049/jimmunol.1403088
   Liu RL, 2009, EXP NEUROL, V220, P366, DOI 10.1016/j.expneurol.2009.09.022
   Liu Z, 2011, ARTHRITIS RHEUM-US, V63, P219, DOI 10.1002/art.30087
   Ma EH, 2017, CURR OPIN IMMUNOL, V46, P45, DOI 10.1016/j.coi.2017.04.004
   Mak TW, 2017, IMMUNITY, V46, P675, DOI 10.1016/j.immuni.2017.03.019
   Meares GP, 2013, J IMMUNOL, V190, P372, DOI 10.4049/jimmunol.1202390
   Mesin L, 2016, IMMUNITY, V45, P471, DOI 10.1016/j.immuni.2016.09.001
   Michalek RD, 2011, J IMMUNOL, V186, P3299, DOI 10.4049/jimmunol.1003613
   Mougiakakos D, 2009, BLOOD, V113, P3542, DOI 10.1182/blood-2008-09-181040
   Mu LL, 2009, IMMUNOLOGY, V128, pe826, DOI 10.1111/j.1365-2567.2009.03089.x
   Nath N, 2009, J IMMUNOL, V182, P8005, DOI 10.4049/jimmunol.0803563
   Owen MR, 2000, BIOCHEM J, V348, P607, DOI 10.1042/0264-6021:3480607
   Pavlova NN, 2016, CELL METAB, V23, P27, DOI 10.1016/j.cmet.2015.12.006
   Pearce EL, 2013, IMMUNITY, V38, P633, DOI 10.1016/j.immuni.2013.04.005
   Quah BJC, 2007, NAT PROTOC, V2, P2049, DOI 10.1038/nprot.2007.296
   Rabinovitch RC, 2017, CELL REP, V21, P1, DOI 10.1016/j.celrep.2017.09.026
   Scarpello JHB, 2008, DIABETES VASC DIS RE, V5, P157, DOI 10.3132/dvdr.2008.027
   Schaffert H, 2015, EUR J IMMUNOL, V45, P1339, DOI 10.1002/eji.201445064
   Schuiveling M, 2018, CURR DRUG TARGETS, V19, P945, DOI 10.2174/1389450118666170613081730
   Schulz TJ, 2007, CELL METAB, V6, P280, DOI 10.1016/j.cmet.2007.08.011
   Shi LZ, 2011, J EXP MED, V208, P1367, DOI 10.1084/jem.20110278
   Skapenko A, 2005, ARTHRITIS RES THER, V7, pS4, DOI 10.1186/ar1703
   Sun QA, 2011, P NATL ACAD SCI USA, V108, P4129, DOI 10.1073/pnas.1014769108
   Sun YF, 2016, J NEUROIMMUNOL, V292, P58, DOI 10.1016/j.jneuroim.2016.01.014
   Thiruppathi M, 2012, CLIN IMMUNOL, V145, P209, DOI 10.1016/j.clim.2012.09.012
   Vincent A, 2000, EUR J BIOCHEM, V267, P6717, DOI 10.1046/j.1432-1327.2000.01785.x
   Wang RN, 2011, IMMUNITY, V35, P871, DOI 10.1016/j.immuni.2011.09.021
   Wang W, 1950, J IMMUNOL BALTIM MD, V178, P7072
   Wang W, 2007, J IMMUNOL, V178, P7072, DOI 10.4049/jimmunol.178.11.7072
   Won HY, 2013, J IMMUNOL, V191, P4029, DOI 10.4049/jimmunol.1203247
   Wu J, 2016, CELL, V166, P1371, DOI 10.1016/j.cell.2016.08.008
   Yuan HX, 2013, MOL CELL, V49, P379, DOI 10.1016/j.molcel.2013.01.019
   Zhou GC, 2001, J CLIN INVEST, V108, P1167, DOI 10.1172/JCI200113505
   Zhu JF, 2010, ANNU REV IMMUNOL, V28, P445, DOI 10.1146/annurev-immunol-030409-101212
NR 49
TC 6
Z9 7
U1 1
U2 13
PU ELSEVIER
PI AMSTERDAM
PA RADARWEG 29, 1043 NX AMSTERDAM, NETHERLANDS
SN 1567-5769
EI 1878-1705
J9 INT IMMUNOPHARMACOL
JI Int. Immunopharmacol.
PD OCT
PY 2019
VL 75
AR 105822
DI 10.1016/j.intimp.2019.105822
PG 10
WC Immunology; Pharmacology & Pharmacy
WE Science Citation Index Expanded (SCI-EXPANDED)
SC Immunology; Pharmacology & Pharmacy
GA JC0VV
UT WOS:000488998800089
PM 31437793
DA 2022-10-25
ER

PT J
AU RAGHEB, S
   LISAK, RP
AF RAGHEB, S
   LISAK, RP
TI PHENOTYPIC AND FUNCTIONAL ABNORMALITIES OF B-CELLS IN MYASTHENIA-GRAVIS
SO ANNALS OF THE NEW YORK ACADEMY OF SCIENCES
LA English
DT Article
ID ACETYLCHOLINE-RECEPTOR ANTIBODY; CHRONIC LYMPHOCYTIC-LEUKEMIA; INVITRO
   SYNTHESIS; T-CELL; THYMIC LYMPHOCYTES; PERIPHERAL-BLOOD; EXPRESSING CD5;
   SUBSET; DETERMINANTS; ACTIVATION
RP RAGHEB, S (corresponding author), WAYNE STATE UNIV, DEPT NEUROL, DIV NEUROIMMUNOL, DETROIT, MI 48201 USA.
CR BOUMSELL L, 1978, EUR J IMMUNOL, V8, P900, DOI 10.1002/eji.1830081214
   BRENNER T, 1989, J NEUROIMMUNOL, V24, P217, DOI 10.1016/0165-5728(89)90119-7
   CALIGARISCAPPIO F, 1982, J EXP MED, V155, P623, DOI 10.1084/jem.155.2.623
   CASALI P, 1989, ANNU REV IMMUNOL, V7, P513, DOI 10.1146/annurev.iy.07.040189.002501
   CASALI P, 1989, J IMMUNOL, V143, P3476
   CASTLEMAN B, 1966, ANN NY ACAD SCI, V135, P496, DOI 10.1111/j.1749-6632.1966.tb45497.x
   COHENKAMINSKY S, 1989, THYMUS, V14, P187
   DAUPHINEE M, 1988, ARTHRITIS RHEUM, V31, P642, DOI 10.1002/art.1780310509
   DRACHMAN DB, 1987, ANN NY ACAD SCI, V505, P90
   DURELLI L, 1990, INT J NEUROSCI, V51, P321, DOI 10.3109/00207459008999732
   GADOL N, 1986, IMMUNOL REV, V93, P23, DOI 10.1111/j.1600-065X.1986.tb01500.x
   HAYAKAWA K, 1988, ANNU REV IMMUNOL, V6, P197, DOI 10.1146/annurev.iy.06.040188.001213
   KUMAMOTO T, 1991, IMMUNOBIOLOGY, V183, P88, DOI 10.1016/S0171-2985(11)80188-9
   LEVINSON AI, 1984, NEUROLOGY, V34, P462, DOI 10.1212/WNL.34.4.462
   LEVINSON AI, 1990, CLIN IMMUNOL IMMUNOP, V57, P211, DOI 10.1016/0090-1229(90)90035-O
   LEVINSON AI, 1987, ANN NY ACAD SCI, V505, P701
   LIMBURG PC, 1985, CLIN EXP IMMUNOL, V61, P31
   LINDSTROM J, 1988, ADV IMMUNOL, V42, P233, DOI 10.1016/S0065-2776(08)60847-0
   LINK H, 1991, J CLIN INVEST, V87, P2191, DOI 10.1172/JCI115253
   Lisak R P, 1985, Concepts Immunopathol, V2, P65
   LISAK RP, 1978, NEUROLOGY, V28, P1298, DOI 10.1212/WNL.28.12.1298
   LISAK RP, 1986, J IMMUNOL, V137, P1221
   LISAK RP, 1983, NEUROLOGY, V33, P604, DOI 10.1212/WNL.33.5.604
   LISAK RP, 1987, ANN NY ACAD SCI, V505, P39
   LUO W, 1992, J IMMUNOL, V148, P1630
   MANOHAR V, 1982, J IMMUNOL, V129, P532
   MIX E, 1990, CLIN EXP IMMUNOL, V79, P21
   MIYAMAINABA M, 1988, J EXP MED, V168, P811, DOI 10.1084/jem.168.2.811
   NEWSOMDAVIS J, 1981, NEW ENGL J MED, V305, P1313, DOI 10.1056/NEJM198111263052203
   NICOLETTI F, 1990, IMMUNOL LETT, V23, P211, DOI 10.1016/0165-2478(90)90194-U
   PLATERZYBERK C, 1985, ARTHRITIS RHEUM, V28, P971, DOI 10.1002/art.1780280903
   RAGHEB S, 1992, NEUROLOGY, V42, P1076, DOI 10.1212/WNL.42.5.1076
   RAGHEB S, 1990, NEUROLOGY, V40, P1120, DOI 10.1212/WNL.40.7.1120
   RATNAM M, 1986, BIOCHEMISTRY-US, V25, P2621, DOI 10.1021/bi00357a051
   SCADDING GK, 1981, NEUROLOGY, V31, P935, DOI 10.1212/WNL.31.8.935
   SHINOMIYA N, 1981, CLIN EXP IMMUNOL, V46, P277
   SMILEY JD, 1969, CLIN EXP IMMUNOL, V4, P387
   SPENCER J, 1992, IMMUNOLOGY, V75, P596
   STABER FG, 1975, NEW ENGL J MED, V292, P1032
   SURANYI P, 1989, IMMUNOL LETT, V22, P147, DOI 10.1016/0165-2478(89)90181-8
   TZARTOS SJ, 1982, P NATL ACAD SCI-BIOL, V79, P188, DOI 10.1073/pnas.79.1.188
   VAN DE VELDE H, 1991, NATURE, V351, P662
   VINCENT A, 1987, ANN NY ACAD SCI, V505, P106, DOI DOI 10.1111/J.1749-6632.1987.TB51286.X.PUBMED:2446546
   VINCENT A, 1978, LANCET, V1, P778
   WERNERFAVRE C, 1989, EUR J IMMUNOL, V19, P1209, DOI 10.1002/eji.1830190709
   WILLCOX HNA, 1984, CLIN EXP IMMUNOL, V58, P97
NR 46
TC 4
Z9 4
U1 0
U2 0
PU WILEY
PI HOBOKEN
PA 111 RIVER ST, HOBOKEN 07030-5774, NJ USA
SN 0077-8923
J9 ANN NY ACAD SCI
JI Ann.NY Acad.Sci.
PD JUN 21
PY 1993
VL 681
BP 256
EP 263
DI 10.1111/j.1749-6632.1993.tb22890.x
PG 8
WC Multidisciplinary Sciences
WE Science Citation Index Expanded (SCI-EXPANDED)
SC Science & Technology - Other Topics
GA LM123
UT WOS:A1993LM12300029
PM 7689307
DA 2022-10-25
ER

PT J
AU ICHIKAWA, Y
   SHIMIZU, H
   YOSHIDA, M
   ARIMORI, S
AF ICHIKAWA, Y
   SHIMIZU, H
   YOSHIDA, M
   ARIMORI, S
TI 2-COLOR FLOW CYTOMETRIC ANALYSIS OF THYMIC LYMPHOCYTES FROM PATIENTS
   WITH MYASTHENIA-GRAVIS AND OR THYMOMA
SO CLINICAL IMMUNOLOGY AND IMMUNOPATHOLOGY
LA English
DT Article
ID HUMAN THYMOCYTES; ACETYLCHOLINE-RECEPTOR; B-CELLS; DIFFERENTIATION;
   EXPRESSION; COMPONENT; LINEAGE; SUBSET; BLOOD
RP ICHIKAWA, Y (corresponding author), TOKAI UNIV,SCH MED,DEPT INTERNAL MED 4,ISEHARA,KANAGAWA 25911,JAPAN.
CR ABDOU NI, 1974, NEW ENGL J MED, V291, P1271, DOI 10.1056/NEJM197412122912403
   AISENBERG AC, 1985, CLIN IMMUNOL IMMUNOP, V35, P130, DOI 10.1016/0090-1229(85)90086-8
   EIMOTO T, 1986, ULTRASTRUCT PATHOL, V10, P157, DOI 10.3109/01913128609014592
   FUJII Y, 1990, EUR J IMMUNOL, V20, P2355, DOI 10.1002/eji.1830201029
   HOLOSHITZ J, 1989, NATURE, V339, P226, DOI 10.1038/339226a0
   JONOSSY N, 1981, J IMMUNOL, V126, P1608
   LANIER LL, 1986, J IMMUNOL, V137, P2501
   LAURIOLA L, 1981, CANCER, V48, P1992, DOI 10.1002/1097-0142(19811101)48:9<1992::AID-CNCR2820480914>3.0.CO;2-0
   LEPRINCE C, 1990, J IMMUNOL, V145, P2115
   LEVINSON AI, 1984, NEUROLOGY, V34, P462, DOI 10.1212/WNL.34.4.462
   LEVINSON AI, 1990, CLIN IMMUNOL IMMUNOP, V57, P211, DOI 10.1016/0090-1229(90)90035-O
   MACDONALD HR, 1988, EUR J IMMUNOL, V18, P519, DOI 10.1002/eji.1830180405
   MACHI M, 1988, NEUROLOGY, V38, P592, DOI 10.1212/WNL.38.4.592
   MANARA GC, 1990, CELL IMMUNOL, V128, P118, DOI 10.1016/0008-8749(90)90011-F
   MELMS A, 1988, J CLIN INVEST, V81, P902, DOI 10.1172/JCI113401
   NEWSOMDAVIS J, 1981, NEW ENGL J MED, V305, P1313, DOI 10.1056/NEJM198111263052203
   NIKOLICZUGIC J, 1989, EUR J IMMUNOL, V19, P649, DOI 10.1002/eji.1830190412
   PENIT C, 1988, J IMMUNOL, V140, P3315
   PENIT C, 1986, J IMMUNOL, V137, P2115
   REINHERZ EL, 1980, P NATL ACAD SCI-BIOL, V77, P1588, DOI 10.1073/pnas.77.3.1588
   ROSENOW EC, 1984, ARCH INTERN MED, V144, P763, DOI 10.1001/archinte.144.4.763
   SATO Y, 1986, AM J SURG PATHOL, V10, P862, DOI 10.1097/00000478-198612000-00005
   SCREPANTI I, 1989, J IMMUNOL, V142, P3378
   SHIRAI T, 1976, CLIN EXP IMMUNOL, V26, P118
   SOUADJIAN JV, 1974, ARCH INTERN MED, V134, P374, DOI 10.1001/archinte.134.2.374
   TSOUKAS CD, 1988, EUR J IMMUNOL, V18, P1299, DOI 10.1002/eji.1830180823
   TSOUKAS CD, 1987, J IMMUNOL, V138, P3885
   VONBOEHMER H, 1989, IMMUNOL TODAY, V10, P57, DOI 10.1016/0167-5699(89)90307-1
   WILCOX N, 1987, AM J PATHOL, V127, P447
NR 29
TC 12
Z9 12
U1 0
U2 2
PU ACADEMIC PRESS INC JNL-COMP SUBSCRIPTIONS
PI SAN DIEGO
PA 525 B ST, STE 1900, SAN DIEGO, CA 92101-4495
SN 0090-1229
J9 CLIN IMMUNOL IMMUNOP
JI Clin. Immunol. Immunopathol.
PD JAN
PY 1992
VL 62
IS 1
BP 91
EP 96
DI 10.1016/0090-1229(92)90027-L
PN 1
PG 6
WC Immunology; Pathology
WE Science Citation Index Expanded (SCI-EXPANDED)
SC Immunology; Pathology
GA GZ021
UT WOS:A1992GZ02100012
PM 1370261
DA 2022-10-25
ER

PT J
AU LuoPhd, J
   Kuryatov, A
   Lindstrom, JM
AF LuoPhd, Jie
   Kuryatov, Alexander
   Lindstrom, Jon M.
TI Specific Immunotherapy of Experimental Myasthenia Gravis by a Novel
   Mechanism
SO ANNALS OF NEUROLOGY
LA English
DT Article
ID HUMAN ACETYLCHOLINE-RECEPTOR; MAIN IMMUNOGENIC REGION;
   AUTOIMMUNE-DISEASES; ANTIGENIC STRUCTURE; ORAL TOLERANCE;
   MONOCLONAL-ANTIBODIES; MULTIPLE-SCLEROSIS; IMMUNE-RESPONSE; NASAL
   TOLERANCE; ALPHA-SUBUNIT
AB Objective: Myasthenia gravis (MG) and its animal model, experimental autoimmune myasthenia gravis (EAMG), are antibody (Ab)-mediated autoimmune diseases, in which autoantibodies bind to and cause loss of muscle nicotinic acetylcholine receptors (AChRs) at the neuromuscular junction. To develop a specific immunotherapy of MG, we treated rats with ongoing EAMG by intraperitoneal injection of bacterially-expressed human muscle AChR constructs.
   Methods: Rats with ongoing EAMG received intraperitoneal treatment with the constructs weekly for 5 weeks beginning after the acute phase. Autoantibody concentration, subclassification, and specificity were analyzed to address the underlying therapeutic mechanism.
   Results: EAMG was specifically suppressed by diverting autoantibody production away from pathologically relevant specificities directed at epitopes on the extracellular surface of muscle AChRs toward pathologically irrelevant epitopes on the cytoplasmic domain. A mixture of subunit cytoplasmic domains was more effective than a mixture containing both extracellular and cytoplasmic domains or than only the extracellular domain of alpha 1 subunits.
   Interpretation: Therapy using only cytoplasmic domains, which lack pathologically relevant epitopes, avoids the potential liability of boosting the pathological response. Use of a mixture of bacterially-expressed human muscle AChR cytoplasmic domains for antigen-specific immunosuppression of myasthenia gravis has the potential to be specific, robust, and safe. ANN NEUROL 2010;67:441-451
C1 [LuoPhd, Jie; Kuryatov, Alexander; Lindstrom, Jon M.] Univ Penn, Sch Med, Dept Neurosci, Philadelphia, PA 19104 USA.
RP Lindstrom, JM (corresponding author), Univ Penn, Sch Med, Dept Neurosci, 217 Stemmler Hall,36th & Hamilton Walk, Philadelphia, PA 19104 USA.
EM jslkk@mail.med.upenn.edu
FU National Institutes of Health [NS11323, NS052463]; NATIONAL INSTITUTE OF
   NEUROLOGICAL DISORDERS AND STROKE [R01NS011323, R01NS052463] Funding
   Source: NIH RePORTER; NATIONAL INSTITUTE ON DRUG ABUSE [R01DA030929]
   Funding Source: NIH RePORTER
FX This work was supported by grants from the National Institutes of Health
   (NS11323 and NS052463 to J.M.L.).
CR Albuquerque EX, 2009, PHYSIOL REV, V89, P73, DOI 10.1152/physrev.00015.2008
   Alshekhlee A, 2009, NEUROLOGY, V72, P1548, DOI 10.1212/WNL.0b013e3181a41211
   Balasa B, 2000, IMMUNOL TODAY, V21, P19, DOI 10.1016/S0167-5699(99)01553-4
   Balasa B, 1998, J IMMUNOL, V161, P2856
   Barchan D, 1999, P NATL ACAD SCI USA, V96, P8086, DOI 10.1073/pnas.96.14.8086
   BARTFELD D, 1978, P NATL ACAD SCI USA, V75, P4006, DOI 10.1073/pnas.75.8.4006
   BEROUKHIM R, 1995, NEURON, V15, P323, DOI 10.1016/0896-6273(95)90037-3
   Conti-Fine BM, 2006, J CLIN INVEST, V116, P2843, DOI 10.1172/JCI29894
   De Baets M, 2003, ANN NY ACAD SCI, V998, P308, DOI 10.1196/annals.1254.033
   Drachman DB, 1996, ANN NY ACAD SCI, V778, P258, DOI 10.1111/j.1749-6632.1996.tb21134.x
   FROEHNER SC, 1981, BIOCHEMISTRY-US, V20, P4905, DOI 10.1021/bi00520a016
   GOMEZ CM, 1985, J IMMUNOL, V135, P234
   Im SH, 2000, J IMMUNOL, V165, P3599, DOI 10.4049/jimmunol.165.7.3599
   Im SH, 1999, J CLIN INVEST, V104, P1723, DOI 10.1172/JCI8121
   Karachunski PI, 1997, J CLIN INVEST, V100, P3027, DOI 10.1172/JCI119857
   Keesey JC, 2004, MUSCLE NERVE, V29, P484, DOI 10.1002/mus.20030
   Krolick KA, 1996, CELL IMMUNOL, V172, P10, DOI 10.1006/cimm.1996.0209
   LENNON VA, 1991, J IMMUNOL, V146, P2245
   LENNON VA, 1976, ANN NY ACAD SCI, V274, P283, DOI 10.1111/j.1749-6632.1976.tb47693.x
   Liblau R, 1997, IMMUNOL TODAY, V18, P599, DOI 10.1016/S0167-5699(97)01171-7
   Lindstrom J, 1998, ANN NY ACAD SCI, V841, P71, DOI 10.1111/j.1749-6632.1998.tb10910.x
   LINDSTROM J, 1978, P NATL ACAD SCI USA, V75, P769, DOI 10.1073/pnas.75.2.769
   LINDSTROM JM, 1976, ANN NY ACAD SCI, V274, P254, DOI 10.1111/j.1749-6632.1976.tb47691.x
   Lindstrom JM, 2000, MUSCLE NERVE, V23, P453, DOI 10.1002/(SICI)1097-4598(200004)23:4<453::AID-MUS3>3.0.CO;2-O
   Lindstrom J, 2008, ANN NY ACAD SCI, V1132, P29, DOI 10.1196/annals.1405.007
   LINK J, 1994, NEUROLOGY, V44, P728, DOI 10.1212/WNL.44.4.728
   LUO J, J NEUROSCI IN PRESS
   MA CG, 1995, J NEUROIMMUNOL, V58, P51, DOI 10.1016/0165-5728(94)00187-S
   Maiti PK, 2004, J NEUROIMMUNOL, V152, P112, DOI 10.1016/j.jneuroim.2004.04.010
   MAMALAKI A, 1993, EUR J IMMUNOL, V23, P1839, DOI 10.1002/eji.1830230816
   MEDGYESI GA, 1978, IMMUNOCHEMISTRY, V15, P125, DOI 10.1016/0161-5890(78)90052-4
   PATRICK J, 1973, SCIENCE, V180, P871, DOI 10.1126/science.180.4088.871
   Phillips LH, 2004, SEMIN NEUROL, V24, P17, DOI 10.1055/s-2004-829593
   PROTTI MP, 1993, IMMUNOL TODAY, V14, P363, DOI 10.1016/0167-5699(93)90237-F
   Saoudi A, 1999, J IMMUNOL, V162, P7189
   Shi FD, 1999, J IMMUNOL, V162, P5757
   Shi FD, 1998, CLIN EXP IMMUNOL, V111, P506
   TZARTOS S, 1987, J NEUROIMMUNOL, V15, P185, DOI 10.1016/0165-5728(87)90092-0
   Tzartos SJ, 1999, CLIN EXP IMMUNOL, V116, P146
   TZARTOS SJ, 1982, P NATL ACAD SCI-BIOL, V79, P188, DOI 10.1073/pnas.79.1.188
   Tzartos SJ, 1998, IMMUNOL REV, V163, P89, DOI 10.1111/j.1600-065X.1998.tb01190.x
   Vincent A, 2001, LANCET, V357, P2122, DOI 10.1016/S0140-6736(00)05186-2
   WANG ZY, 1995, J NEUROL SCI, V128, P167, DOI 10.1016/0022-510X(94)00235-G
   Weiner HL, 1997, ANNU REV MED, V48, P341
   Wiendl H, 2002, BIODRUGS, V16, P183, DOI 10.2165/00063030-200216030-00003
   Xiao BG, 1997, CLIN IMMUNOL IMMUNOP, V85, P119, DOI 10.1006/clin.1997.4432
   Yi HJ, 2008, MOL IMMUNOL, V46, P192, DOI 10.1016/j.molimm.2008.08.264
   YI Q, 1994, J IMMUNOL, V153, P3353
NR 48
TC 17
Z9 20
U1 0
U2 1
PU WILEY-BLACKWELL
PI MALDEN
PA COMMERCE PLACE, 350 MAIN ST, MALDEN 02148, MA USA
SN 0364-5134
J9 ANN NEUROL
JI Ann. Neurol.
PD APR
PY 2010
VL 67
IS 4
BP 441
EP 451
DI 10.1002/ana.21901
PG 11
WC Clinical Neurology; Neurosciences
WE Science Citation Index Expanded (SCI-EXPANDED)
SC Neurosciences & Neurology
GA 590HK
UT WOS:000277215900008
PM 20437579
OA Green Accepted
DA 2022-10-25
ER

PT J
AU Ohta, K
   Shigemoto, K
   Fujinami, A
   Maruyama, N
   Konishi, T
   Ohta, M
AF Ohta, K.
   Shigemoto, K.
   Fujinami, A.
   Maruyama, N.
   Konishi, T.
   Ohta, M.
TI Clinical and experimental features of MuSK antibody positive MG in Japan
SO EUROPEAN JOURNAL OF NEUROLOGY
LA English
DT Article
DE clinical features; domain; IgG subclass; muscle specific tyrosine
   kinase; MuSK antibody; myasthenia gravis; seronegative myasthenia gravis
ID SERONEGATIVE MYASTHENIA-GRAVIS; MUSCLE-SPECIFIC KINASE; AUTOANTIBODIES;
   IMMUNIZATION; CULTURES; CHINESE; SERA
AB We investigated the presence of antibodies (Abs) against muscle-specific tyrosine kinase (MuSK) in Japanese myasthenia gravis (MG) patients. MuSK Abs were found in 23 (27%) of 85 generalized seronegative MG (SNMG) patients but not in any of the ocular MG patients. MuSK Ab-positive patients were characterized as having female dominance (M:F, 5:18), age range at onset 18 to 72 (median 45) years old, and prominent oculobulbar symptoms (100%) with neck (57%) or respiratory (35%) muscle weakness. Limb muscle weakness was comparatively less severe (52%), thymoma absent. Most patients had good responses to simple plasma exchange and steroid therapy. MuSK IgG from all 18 patients was exclusively the IgG 4 subclass and bound mainly with the MuSK Ig 1-2 domain. Serial studies of 12 individuals showed a close correlation between the variation in MuSK Ab titers and MG clinical severity (P = 0.01 by Kruskal-Wallis). MuSK Ab titers were sharply decreased in patients who had a good response to early steroid therapy or simple plasma exchange, but there was no change, or a rapid increase on exacerbation after thymectomy. Measurement of MuSK Ab titers aids in the diagnosis of MG and the monitoring of clinical courses after treatment.
C1 Kobe Pharmaceut Univ, Dept Med Biochem, Higashinada Ku, Kobe, Hyogo 6588558, Japan.
   Natl Utano Hosp, Clin Res Ctr, Kyoto, Japan.
   Ehime Univ, Grad Sch, Fac Med, Dept Prevent Med, Ehime, Japan.
   Tokyo Metropolitan Inst Gerontol, Tokyo, Japan.
   Natl Utano Hosp, Dept Neurol, Kyoto, Japan.
RP Ohta, M (corresponding author), Kobe Pharmaceut Univ, Dept Med Biochem, Higashinada Ku, Kobe, Hyogo 6588558, Japan.
EM mohta@kobepharma-u.ac.jp
CR Bartoccioni E, 2006, NEUROLOGY, V67, P505, DOI 10.1212/01.wnl.0000228225.23349.5d
   Benveniste O, 2005, J NEUROIMMUNOL, V170, P41, DOI 10.1016/j.jneuroim.2005.08.016
   CHIU HC, 1988, J NEUROL NEUROSUR PS, V51, P214, DOI 10.1136/jnnp.51.2.214
   Evoli A, 2003, BRAIN, V126, P2304, DOI 10.1093/brain/awg223
   Farrugia ME, 2007, J NEUROIMMUNOL, V185, P136, DOI 10.1016/j.jneuroim.2007.01.010
   Farrugia ME, 2006, BRAIN, V129, P1481, DOI 10.1093/brain/awl095
   Hoch W, 2001, NAT MED, V7, P365, DOI 10.1038/85520
   Hopf C, 1998, EUR J BIOCHEM, V253, P382, DOI 10.1046/j.1432-1327.1998.2530382.x
   HUNTER WM, 1962, NATURE, V194, P495, DOI 10.1038/194495a0
   Illa I, 2005, MED CLIN-BARCELONA, V125, P100, DOI 10.1157/13076937
   Jaretzki A, 2000, NEUROLOGY, V55, P16, DOI 10.1212/WNL.55.1.16
   Jha S, 2006, J NEUROIMMUNOL, V175, P107, DOI 10.1016/j.jneuroim.2006.03.016
   Lauriola L, 2005, NEUROLOGY, V64, P536, DOI 10.1212/01.WNL.0000150587.71497.B6
   Lavrnic D, 2005, J NEUROL NEUROSUR PS, V76, P1099, DOI 10.1136/jnnp.2004.052415
   Lee JY, 2006, J CLIN NEUROSCI, V13, P353, DOI 10.1016/j.jocn.2005.04.028
   Leite MI, 2005, ANN NEUROL, V57, P444, DOI 10.1002/ana.20386
   McConville J, 2004, ANN NEUROL, V55, P580, DOI 10.1002/ana.20061
   Ohta K, 2005, NEUROLOGY, V65, P1988, DOI 10.1212/01.wnl.0000188881.46043.44
   Padua L, 2006, EUR J NEUROL, V13, P273, DOI 10.1111/j.1468-1331.2006.01214.x
   Sanders DB, 2003, NEUROLOGY, V60, P1978, DOI 10.1212/01.WNL.0000065882.63904.53
   Selcen D, 2004, NEUROLOGY, V62, P1945, DOI 10.1212/01.WNL.0000128048.23930.1D
   Shigemoto K, 2006, J CLIN INVEST, V116, P1016, DOI 10.1172/JCI21545
   Shiraishi H, 2005, ANN NEUROL, V57, P289, DOI 10.1002/ana.20341
   Vincent A, 2003, LANCET NEUROL, V2, P99, DOI 10.1016/S1474-4422(03)00306-5
   Vincent A, 2005, CURR OPIN NEUROL, V18, P519, DOI 10.1097/01.wco.0000180660.57801.3f
   Yeh JH, 2004, NEUROLOGY, V62, P2131, DOI 10.1212/01.WNL.0000128042.28877.C3
   Zhou L, 2004, MUSCLE NERVE, V30, P55, DOI 10.1002/mus.20069
NR 27
TC 54
Z9 58
U1 0
U2 2
PU BLACKWELL PUBLISHING
PI OXFORD
PA 9600 GARSINGTON RD, OXFORD OX4 2DQ, OXON, ENGLAND
SN 1351-5101
J9 EUR J NEUROL
JI Eur. J. Neurol.
PD SEP
PY 2007
VL 14
IS 9
BP 1029
EP 1034
DI 10.1111/j.1468-1331.2007.01870.x
PG 6
WC Clinical Neurology; Neurosciences
WE Science Citation Index Expanded (SCI-EXPANDED)
SC Neurosciences & Neurology
GA 203GN
UT WOS:000248963200023
PM 17718696
DA 2022-10-25
ER

PT J
AU Gold, R
   Schneider-Gold, C
   Toyka, KV
AF Gold, R.
   Schneider-Gold, C.
   Toyka, K. V.
TI Progress in pathogenesis and treatment of myasthenia gravis and
   Lambert-Eaton-myasthenic syndrome
SO AKTUELLE NEUROLOGIE
LA German
DT Article
ID ACETYLCHOLINE-RECEPTOR ANTIBODIES; INTRAVENOUS IMMUNOGLOBULIN; BLOCKING
   ANTIBODIES; PASSIVE TRANSFER; CLINICAL-TRIAL; DISEASE; MUSK;
   CYCLOPHOSPHAMIDE; AUTOANTIBODIES; INVOLVEMENT
C1 [Gold, R.; Schneider-Gold, C.; Toyka, K. V.] Ruhr Univ Bochum, St Josef Hosp, Neurol Klin, D-44791 Bochum, Germany.
RP Gold, R (corresponding author), Ruhr Univ Bochum, St Josef Hosp, Neurol Klin, Gudrunstr 56, D-44791 Bochum, Germany.
EM ralf.gold@rub.de
CR Bain PG, 1996, NEUROLOGY, V47, P678, DOI 10.1212/WNL.47.3.678
   BESINGER UA, 1983, NEUROLOGY, V33, P1316, DOI 10.1212/WNL.33.10.1316
   Buchwald B, 1998, EUR J NEUROSCI, V10, P281, DOI 10.1046/j.1460-9568.1998.00053.x
   Buchwald B, 2002, ANN NEUROL, V51, P673, DOI 10.1002/ana.10205
   Buchwald B, 2005, MUSCLE NERVE, V31, P487, DOI 10.1002/mus.20269
   Burns TM, 2003, ANN NEUROL, V53, P270, DOI 10.1002/ana.10477
   Chan A, 2007, J NEUROL, V254, P1604, DOI 10.1007/s00415-007-0593-9
   Drachman DB, 2003, ANN NEUROL, V53, P29, DOI 10.1002/ana.10400
   Farrugia ME, 2006, BRAIN, V129, P1481, DOI 10.1093/brain/awl095
   Flachenecker P, 1998, TRANSFUS SCI, V19, P43
   Gajdos P, 2005, ARCH NEUROL-CHICAGO, V62, P1689, DOI 10.1001/archneur.62.11.1689
   Gajdos P, 1997, ANN NEUROL, V41, P789, DOI 10.1002/ana.410410615
   GOLD R, 2006, IMMUNTHERAPIE NEUROL
   HEININGER K, 1987, ANN NY ACAD SCI, V505, P898
   Hoch W, 2001, NAT MED, V7, P365, DOI 10.1038/85520
   HOHLFELD R, 1985, ANN NEUROL, V17, P238, DOI 10.1002/ana.410170304
   HOHLFELD R, 1993, MYASTHENIA GRAVIS, P235
   HOHLFELD R, 2003, NEUROLOGICAL DISORDE, P1341
   Leite MI, 2005, ANN NEUROL, V57, P444, DOI 10.1002/ana.20386
   LINDSTROM J, 1977, CLIN IMMUNOL IMMUNOP, V7, P36, DOI 10.1016/0090-1229(77)90027-7
   Marx A, 1997, VIRCHOWS ARCH, V430, P355, DOI 10.1007/s004280050044
   PFLUGHAUPT KW, 1994, AKTUEL NEUROL, V21, P63, DOI 10.1055/s-2007-1017955
   Schneider-Gold C, 2006, MUSCLE NERVE, V34, P284, DOI 10.1002/mus.20543
   Strobel P, 2004, J CLIN ONCOL, V22, P1501, DOI 10.1200/JCO.2004.10.113
   Toyka KV, 2006, NEUROLOGY, V67, P1524, DOI 10.1212/01.wnl.0000240069.24338.c8
   TOYKA KV, 1975, SCIENCE, V190, P397, DOI 10.1126/science.1179220
   TOYKA KV, 1986, DEUT MED WOCHENSCHR, V111, P1435, DOI 10.1055/s-2008-1068647
   TOYKA KV, 1977, NEW ENGL J MED, V296, P125, DOI 10.1056/NEJM197701202960301
   Vincent A, 2003, LANCET NEUROL, V2, P99, DOI 10.1016/S1474-4422(03)00306-5
NR 29
TC 1
Z9 1
U1 0
U2 0
PU GEORG THIEME VERLAG KG
PI STUTTGART
PA RUDIGERSTR 14, D-70469 STUTTGART, GERMANY
SN 0302-4350
EI 1438-9428
J9 AKTUEL NEUROL
JI Aktuelle Neurol.
PD MAY
PY 2008
VL 35
IS 4
BP 192
EP 199
DI 10.1055/s-2007-986407
PG 8
WC Clinical Neurology
WE Science Citation Index Expanded (SCI-EXPANDED)
SC Neurosciences & Neurology
GA 315YS
UT WOS:000256916700007
DA 2022-10-25
ER

PT J
AU Taylor, SM
AF Taylor, SM
TI Selected disorders of muscle and the neuromuscular junction
SO VETERINARY CLINICS OF NORTH AMERICA-SMALL ANIMAL PRACTICE
LA English
DT Article
ID ACQUIRED MYASTHENIA-GRAVIS; LINKED MUSCULAR-DYSTROPHY;
   POTASSIUM-DEPLETION; CLINICAL REMISSION; DOGS; CATS; POLYMYOSITIS;
   MYOPATHIES; HYPOKALEMIA; THYMOMA
AB A variety of disorders affect the muscles or the neuromuscular junction of dogs and cats, most often causing weakness, exercise intolerance, and muscular pain or atrophy. The myopathies are infectious, immune-mediated, inherited or acquired secondary to systemic disease. Acquired myasthenia gravis is a common disorder of the neuromuscular junction, which clinically resembles a myopathy Reaching a specific diagnosis is essential to determine optimal therapy and prognosis fur each of the commonly recognized disorders.
C1 Univ Saskatchewan, Western Coll Vet Med, Dept Vet Internal Med, Saskatoon, SK 57N 5B4, Canada.
RP Taylor, SM (corresponding author), Univ Saskatchewan, Western Coll Vet Med, Dept Vet Internal Med, 52 Campus Dr, Saskatoon, SK 57N 5B4, Canada.
CR Anderson J G, 1993, J Vet Dent, V10, P6
   BARTGES JW, 1990, J AM VET MED ASSOC, V196, P1276
   Bartges JW, 1997, J VET INTERN MED, V11, P144
   BENNETT D, 1987, J SMALL ANIM PRACT, V28, P891, DOI 10.1111/j.1748-5827.1987.tb01315.x
   Braund K, 1997, VET MED-US, V92, P607
   BRAUND KG, 1994, SEMIN VET MED SURG, V9, P99
   Braund KG, 1997, VET MED-US, V92, P618
   Braund KG, 1997, VET MED-US, V92, P629
   BRAUND KG, 1994, CLIN SYNDROMES VET N, P81
   BROGDON JDP, 1991, VET MED PRAHA, V86, P1166
   CARPENTER JL, 1989, VET PATHOL, V26, P510, DOI 10.1177/030098588902600608
   Chabanne L, 1999, COMP CONT EDUC PRACT, V21, P135
   CHRISMAN CL, 1991, PROBLEMS SMALL ANIMA, P337
   CUDDON PA, 1992, CURRENT VET THERAPY, V11, P1024
   Delauche AJ, 1998, J VET INTERN MED, V12, P424, DOI 10.1111/j.1939-1676.1998.tb02145.x
   Dewey CW, 1997, COMP CONT EDUC PRACT, V19, P1340
   Dewey CW, 1998, COMP CONT EDUC PRACT, V20, P47
   Dewey CW, 1997, J VET INTERN MED, V11, P50, DOI 10.1111/j.1939-1676.1997.tb00073.x
   DEWEY CW, 1999, P 17 ANN M AM COLL V, P272
   DIBARTOLA SP, 1994, CONSULTATIONS FELINE, P319
   Dow S, 1992, CURRENT VET THERAPY, VXI, P820
   DOW SW, 1987, J AM VET MED ASSOC, V191, P1563
   DOW SW, 1989, J AM VET MED ASSOC, V194, P1604
   DOW SW, 1990, COMP CONT EDUC PRACT, V12, P1612
   DOW SW, 1987, J AM VET MED ASSOC, V191, P1569
   DOW SW, 1989, CURRENT VET THERAPY, V10, P812
   FOX LE, 1995, CURRENT VET THERAPY, V12, P530
   GIGER U, 1985, J AM VET MED ASSOC, V186, P479
   GILMOUR MA, 1992, J AM ANIM HOSP ASSOC, V28, P300
   HACKETT TB, 1995, J AM VET MED ASSOC, V206, P1173
   HOLLAND CT, 1994, AUST VET J, V71, P221, DOI 10.1111/j.1751-0813.1994.tb03408.x
   Joseph R. J., 1992, Progress in Veterinary Neurology, V3, P114
   King LG, 1998, J AM VET MED ASSOC, V212, P830
   KORNEGAY J, 1992, CURRENT VET THERAPY, V11, P1042
   KORNEGAY JN, 1994, LAB ANIM SCI, V44, P331
   KORNEGAY JN, 1980, J AM VET MED ASSOC, V176, P431
   KORNEGAY JN, 1988, MUSCLE NERVE, V11, P1056, DOI 10.1002/mus.880111008
   KORNEGAY JN, 1995, P 13 ANN M AM COLL V, P932
   KORNEGAY JN, 1995, TXB VET INTERNAL MED, P727
   Lainesse MFC, 1996, J AM ANIM HOSP ASSOC, V32, P111, DOI 10.5326/15473317-32-2-111
   LEWIS RM, 1994, VET CLIN N AM-SMALL, V24, P703, DOI 10.1016/S0195-5616(94)50079-2
   LEWIS RM, 1988, VET CLIN IMMUNOLOGY, P104
   MADDISON JE, 1984, J AM VET MED ASSOC, V184, P845
   MASON K, 1988, J AM ANIM HOSP ASSOC, V24, P147
   MILLER LM, 1983, J AM VET MED ASSOC, V182, P694
   MOROZUMI M, 1991, J VET MED SCI, V53, P511, DOI 10.1292/jvms.53.511
   NEMZEK JA, 1994, J AM VET MED ASSOC, V205, P65
   Olby NJ, 1997, J SMALL ANIM PRACT, V38, P213, DOI 10.1111/j.1748-5827.1997.tb03346.x
   Pedroia V., 1989, Textbook of veterinary internal medicine: diseases of the dog and cat. Volume 1., P733
   Phillips SL, 1998, VET CLIN N AM-SMALL, V28, P545, DOI 10.1016/S0195-5616(98)50055-1
   POFFENBARGER E, 1985, J AM ANIM HOSP ASSOC, V21, P119
   SCHUNK KL, 1984, P 2 ANN FOR AM COLL, P197
   SCOTTMONCRIEFF JC, 1990, J AM VET MED ASSOC, V196, P1291
   SHARP NJH, 1989, SEMIN VET MED SURG, V4, P133
   Shell LG, 1998, VET MED-US, V93, P565
   Shell LG, 1995, FELINE PRACT, V23, P28
   Shelton G. D., 1991, Progress in Veterinary Neurology, V2, P27
   SHELTON GD, 1985, MUSCLE NERVE, V8, P783, DOI 10.1002/mus.880080907
   SHELTON GD, 1985, AM J VET RES, V46, P493
   SHELTON GD, 1989, SEMIN VET MED SURG, V4, P126
   SHELTON GD, 1987, J VET INTERN MED, V1, P36, DOI 10.1111/j.1939-1676.1987.tb01984.x
   SHELTON GD, 1987, MUSCLE NERVE, V10, P753, DOI 10.1002/mus.880100812
   SHELTON GD, 1990, J VET INTERN MED, V4, P281, DOI 10.1111/j.1939-1676.1990.tb03124.x
   Shelton GD, 1997, J AM VET MED ASSOC, V211, P1428
   SHELTON GD, 1996, P ANN M AM COLL VET, P658
   SHELTON GD, 1998, P 16 ANN VET MED FOR, P309
   SHELTON GD, 1997, P 15 ANN M AM COLL V, P667
   Shelton GD, 1989, CURRENT VET THERAPY, P816
   SHELTON GD, 1992, CURRENT VET THERAPY, V11, P1039
   SMITH MO, 1989, SEMIN VET MED SURG, V4, P156
   Theisen SK, 1997, J VET INTERN MED, V11, P212, DOI 10.1111/j.1939-1676.1997.tb00093.x
   VALENTINE BA, 1989, AM J VET RES, V50, P2145
   VALENTINE BA, 1988, J NEUROL SCI, V88, P69, DOI 10.1016/0022-510X(88)90206-7
   Webb AA, 1997, CAN VET J, V38, P493
   Wheeler S. J., 1991, Progress in Veterinary Neurology, V2, P129
   Yam PS, 1996, J SMALL ANIM PRACT, V37, P179, DOI 10.1111/j.1748-5827.1996.tb01957.x
NR 76
TC 18
Z9 19
U1 1
U2 28
PU W B SAUNDERS CO-ELSEVIER INC
PI PHILADELPHIA
PA 1600 JOHN F KENNEDY BOULEVARD, STE 1800, PHILADELPHIA, PA 19103-2899 USA
SN 0195-5616
EI 1878-1306
J9 VET CLIN N AM-SMALL
JI Vet. Clin. N. Am.-Small Anim. Pract.
PD JAN
PY 2000
VL 30
IS 1
BP 59
EP +
DI 10.1016/S0195-5616(00)50003-5
PG 18
WC Veterinary Sciences
WE Science Citation Index Expanded (SCI-EXPANDED)
SC Veterinary Sciences
GA 273RC
UT WOS:000084719800004
PM 10680209
DA 2022-10-25
ER

PT J
AU Fotiou, F
   Goulas, A
   Fountoulakis, K
   Koutlas, E
   Hamlatzis, P
   Papakostopoulos, D
AF Fotiou, F
   Goulas, A
   Fountoulakis, K
   Koutlas, E
   Hamlatzis, P
   Papakostopoulos, D
TI Changes in psychophysiological processing of vision in myasthenia gravis
SO INTERNATIONAL JOURNAL OF PSYCHOPHYSIOLOGY
LA English
DT Article
DE myasthenia gravis; PR-VEPs; eye movements
ID SACCADIC EYE-MOVEMENTS; CAT
AB Objective. To investigate the possibility of impaired central nervous system (CNS) cholinergic transmission in myasthenia gravis (MG), and the effect of eye movements and particularly of micromovements in the psychophysiology of vision. Materials and Methods: Fourteen patients with clinical manifestations of external ophthalmoplegia due to different causes (nine patients with myasthenia gravis and five with ocular myopathy) were examined. Simultaneous recording of eye movements (optical method) and pattern reversal-visual evoked potentials (PR-VEPs) were performed. Results: Eye micromovements during fixation were impaired in both groups. A statistically significant difference (P < 0.01) was found in the amplitude of P100 of PR-VEPs before and after treatment in MG patients, and also between normal controls and MG patients before (P < 0.001) and after treatment (P < 0.01). P100 latency of the PR-VEPs in MG patients before and after treatment was delayed compared to normal controls, while there were no differences between ocular myopathy patients and normal controls. Conclusion: The eye movement impairment observed in MG patients is not sufficient to explain abnormal PR-VEPs detected.in these patients. These results provide neurophysiological evidence of impaired cholinergic transmission in the central nervous system in patients with MG and suggest that PR-VEPs offer an easily applicable non-invasive method to study the central effects of MG. (C) 1998 Published by Elsevier Science B.V. All rights reserved.
C1 Aristotelian Univ Salonika, Gen Hosp AHEPA, Clin Neurophysiol Lab, Ist Clin Neurol, GR-54636 Salonika, Greece.
   Aristotelian Univ Salonika, Dept Mech Engn, GR-54636 Salonika, Greece.
   Aristotelian Univ Salonika, Gen Hosp AHEPA, Dept Psychiat 3, GR-54636 Salonika, Greece.
   Bristol Eye Hosp, Electrodiagnost Dept, Bristol BS1 2LX, Avon, England.
RP Fotiou, F (corresponding author), Aristotelian Univ Salonika, Gen Hosp AHEPA, Clin Neurophysiol Lab, Ist Clin Neurol, 1 Kyriakidi St, GR-54636 Salonika, Greece.
RI Fountoulakis, Konstantinos N/N-6990-2017
OI Fountoulakis, Konstantinos N/0000-0001-5503-0811
CR AOKI C, 1992, VISUAL NEUROSCI, V8, P177, DOI 10.1017/S0952523800002832
   BURGEN ASV, 1951, J PHYSIOL-LONDON, V114, P296, DOI 10.1113/jphysiol.1951.sp004621
   Carpenter R.H.S., 1988, MOVEMENTS EYES, V2nd, P124
   COBIN LB, 1965, BR J PHARM CHEMOTHER, V25, P295
   COGAN DG, 1976, ARCH OPHTHALMOL-CHIC, V94, P1083, DOI 10.1001/archopht.1976.03910040003001
   DEAN AF, 1982, BRAIN RES, V244, P123, DOI 10.1016/0006-8993(82)90910-6
   EHINGER B, 1983, VISION RES, V23, P1281, DOI 10.1016/0042-6989(83)90103-7
   FEDER R, 1982, ARCH NEUROL-CHICAGO, V39, P497
   Fotiou F, 1994, Electromyogr Clin Neurophysiol, V34, P171
   GRAHAM LTJ, 1974, EYE, P258
   HALLIDAY AM, 1972, LANCET, V1, P982
   HEBB CO, 1956, J PHYSIOL-LONDON, V134, P718, DOI 10.1113/jphysiol.1956.sp005678
   KIRBY AW, 1986, EVOKED POTENTIAL, P296
   LEFVERT AK, 1977, LANCET, V8033, P351
   LEIGH RJ, 1992, NEUROLOGY EYE MOVEME, P338
   MARIANI AP, 1989, NEUROSCI RES, V10, P101
   MASLAND RH, 1979, J CELL BIOL, V83, P159, DOI 10.1083/jcb.83.1.159
   NEAL MJ, 1983, PROGR RETINAL RES, V2, P191
   OOHIRA A, 1987, NEURO-OPHTHALMOLOGY, V7, P203, DOI 10.3109/01658108709007453
   PAPAKOSTOPOULOS D, 1993, ZDRAV VEST, V62, P79
   PAPAZIAN O, 1976, NEUROLOGY, V26, P310
   PEN AS, 1993, ANN NY ACAD SCI, V681
   SCHMIDT D, 1980, EXP NEUROL, V68, P346, DOI 10.1016/0014-4886(80)90091-6
   SHUTE CCD, 1967, BRAIN, V90, P497, DOI 10.1093/brain/90.3.497
   SILLITO AM, 1983, BRAIN RES, V289, P143, DOI 10.1016/0006-8993(83)90015-X
   SOLLBERGER CE, 1986, EUR ARCH PSY CLIN N, V236, P102, DOI 10.1007/BF00454019
   SPEHLMANN R, 1971, BRAIN, V94, P125, DOI 10.1093/brain/94.1.125
   TAN U, 1977, ELECTROEN CLIN NEURO, V42, P252, DOI 10.1016/0013-4694(77)90032-3
   WHITTAKER VP, 1965, J NEUROCHEM, V12, P363, DOI 10.1111/j.1471-4159.1965.tb04237.x
   YEE RD, 1987, OPHTHALMOLOGY, V94, P219
NR 30
TC 10
Z9 13
U1 0
U2 0
PU ELSEVIER SCIENCE BV
PI AMSTERDAM
PA PO BOX 211, 1000 AE AMSTERDAM, NETHERLANDS
SN 0167-8760
J9 INT J PSYCHOPHYSIOL
JI Int. J. Psychophysiol.
PD AUG
PY 1998
VL 29
IS 3
BP 303
EP 310
DI 10.1016/S0167-8760(98)00005-1
PG 8
WC Psychology, Biological; Neurosciences; Physiology; Psychology;
   Psychology, Experimental
WE Science Citation Index Expanded (SCI-EXPANDED); Social Science Citation Index (SSCI)
SC Psychology; Neurosciences & Neurology; Physiology
GA 102XB
UT WOS:000074950400006
PM 9666383
DA 2022-10-25
ER

PT J
AU Trebst, C
   Berthele, A
   Jarius, S
   Kumpfel, T
   Schippling, S
   Wildemann, B
   Wilke, C
AF Trebst, C.
   Berthele, A.
   Jarius, S.
   Kuempfel, T.
   Schippling, S.
   Wildemann, B.
   Wilke, C.
CA Neuromyelitis Optica Studiengrp
TI Diagnosis and Treatment of Neuromyelitis optica Consensus
   recommendations of Neuromyelitis optica: Study group
SO NERVENARZT
LA German
DT Article
ID MULTIPLE-SCLEROSIS; NMO-IGG; PLASMA-EXCHANGE; AQUAPORIN-4
   AUTOANTIBODIES; MYASTHENIA-GRAVIS; ANTIBODIES; MRI; THERAPY; LESIONS; MS
C1 [Trebst, C.] Hannover Med Sch, Neurol Klin, D-30625 Hannover, Germany.
   [Berthele, A.] Tech Univ Munich, D-8000 Munich, Germany.
   [Jarius, S.; Wildemann, B.] Univ Klinikum Heidelberg, Heidelberg, Germany.
   [Kuempfel, T.] LMU Munchen, Munich, Germany.
   [Schippling, S.] Univ Klinikum Hamburg Eppendorf, Hamburg, Germany.
RP Trebst, C (corresponding author), Hannover Med Sch, Neurol Klin, Carl Neuberg Str 1, D-30625 Hannover, Germany.
EM trebst.corinna@mh-hannover.de
RI Kümpfel, Tania/ABH-1780-2021; Aktas, Orhan/B-7623-2009
OI Aktas, Orhan/0000-0002-2020-9210; paul, friedemann/0000-0002-6378-0070
CR Aktas O, 2009, J NEUROL, V256, P1906, DOI 10.1007/s00415-009-5317-x
   Bakker J, 2004, CAN J NEUROL SCI, V31, P265, DOI 10.1017/S0317167100053932
   Balcer LJ, 2006, NEW ENGL J MED, V354, P1273, DOI 10.1056/NEJMcp053247
   Barbieri F, 1989, Acta Neurol (Napoli), V11, P247
   Barkhof F, 1997, BRAIN, V120, P2059, DOI 10.1093/brain/120.11.2059
   Bergamaschi R, 2004, MULT SCLER J, V10, P2, DOI 10.1191/1352458504ms988oa
   Bergamaschi R, 2003, BRAIN, V126, pE1, DOI 10.1093/brain/awg140
   Bergamaschi R, 2003, J NEUROL, V250, P359, DOI 10.1007/s00415-003-0979-2
   Bergamaschi R, 2009, J NEUROL, V256, P2097, DOI 10.1007/s00415-009-5288-y
   Bizzoco E, 2009, J NEUROL, V256, P1891, DOI 10.1007/s00415-009-5171-x
   Bonnet F, 1999, LUPUS, V8, P244, DOI 10.1191/096120399678847696
   Cree BAC, 2005, NEUROLOGY, V64, P1270, DOI 10.1212/01.WNL.0000159399.81861.D5
   Davis S, 1996, J CHILD NEUROL, V11, P164, DOI 10.1177/088307389601100220
   de Seze J, 2002, J NEUROL SCI, V197, P57, DOI 10.1016/S0022-510X(02)00043-6
   Filippi M, 2004, NEUROL SCI, V25, pS371, DOI 10.1007/s10072-004-0344-y
   Gartzen K, 2007, EUR J NEUROL, V14, pE12, DOI 10.1111/j.1468-1331.2007.01807.x
   Ghezzi A, 2004, J NEUROL, V251, P47, DOI 10.1007/s00415-004-0271-0
   Gold R, 2009, AKTUEL NEUROL, V36, P334, DOI 10.1055/s-0029-1220429
   Hayakawa S, 2008, J NEUROIMMUNOL, V196, P181, DOI 10.1016/j.jneuroim.2008.03.009
   Herrmann W, 2008, DTSCH ARZTEBL INT, V105, P680, DOI 10.3238/arztebl.2008.0680
   Jacob A, 2008, ARCH NEUROL-CHICAGO, V65, P1443, DOI 10.1001/archneur.65.11.noc80069
   Jacob A, 2008, SEMIN NEUROL, V28, P105, DOI 10.1055/s-2007-1019132
   Jacob A, 2009, ARCH NEUROL-CHICAGO, V66, P1128, DOI 10.1001/archneurol.2009.175
   Jarius S, 2008, BRAIN, V131, P3072, DOI 10.1093/brain/awn240
   Jarius S, 2008, J NEUROL NEUROSUR PS, V79, P1134, DOI 10.1136/jnnp.2007.133330
   Jarius S, 2008, J NEUROL NEUROSUR PS, V79, P1084, DOI 10.1136/jnnp.2007.143263
   Jarius S, 2007, NERVENARZT, V78, P1365, DOI 10.1007/s00115-007-2262-8
   Jarius S, 2007, NEUROLOGY, V68, P1076, DOI 10.1212/01.wnl.0000256822.01222.bd
   Jarius S, 2010, J NEUROL SCI, V291, P52, DOI 10.1016/j.jns.2010.01.002
   Jarius S, 2008, NAT CLIN PRACT NEURO, V4, P202, DOI 10.1038/ncpneuro0764
   Jarius S, 2010, CLIN CHEM LAB MED, V48, P659, DOI 10.1515/CCLM.2010.127
   Jarius S, 2010, J NEUROL SCI, V298, P158, DOI 10.1016/j.jns.2010.07.011
   Jarius S, 2010, J NEUROINFLAMM, V7, DOI 10.1186/1742-2094-7-52
   Jarius S, 2010, NAT REV NEUROL, V6, P383, DOI 10.1038/nrneurol.2010.72
   Kalluri SR, 2010, ARCH NEUROL-CHICAGO, V67, P1201, DOI 10.1001/archneurol.2010.269
   Kay CSK, 2008, J NEUROL SCI, V275, P148, DOI 10.1016/j.jns.2008.06.038
   Kidd D, 2003, BRAIN, V126, P276, DOI 10.1093/brain/awg045
   Kim W, 2010, MULT SCLER J, V16, P1229, DOI 10.1177/1352458510376640
   Klawiter EC, 2009, NEUROLOGY, V72, P1101, DOI 10.1212/01.wnl.0000345066.57745.50
   Krampla W, 2009, EUR RADIOL, V19, P2535, DOI 10.1007/s00330-009-1425-3
   Lee DH, 2010, NEUROPATHOL APPL NEU
   Lennon VA, 2004, LANCET, V364, P2106, DOI 10.1016/S0140-6736(04)17551-X
   Lennon VA, 2005, J EXP MED, V202, P473, DOI 10.1084/jem.20050304
   Lim BC, 2010, MULT SCLER
   Llufriu S, 2009, NEUROLOGY, V73, P949, DOI 10.1212/WNL.0b013e3181b879be
   Lotze TE, 2008, PEDIATRICS, V122, pE1039, DOI 10.1542/peds.2007-2758
   Lucchinetti CF, 2002, BRAIN, V125, P1450, DOI 10.1093/brain/awf151
   Mader S, 2010, PLOS ONE, V5, DOI 10.1371/journal.pone.0010455
   Mandler RN, 1998, NEUROLOGY, V51, P1219, DOI 10.1212/WNL.51.4.1219
   MANDLER RN, 1993, ANN NEUROL, V34, P162, DOI 10.1002/ana.410340211
   Matiello M, 2008, NEUROLOGY, V70, P2197, DOI 10.1212/01.wnl.0000303817.82134.da
   Mckeon A, 2009, MUSCLE NERVE, V39, P87, DOI 10.1002/mus.21197
   Minagar A., 2000, INT J MS CARE, V2, P39
   Miyamoto K, 2009, THER APHER DIAL, V13, P505, DOI 10.1111/j.1744-9987.2009.00780.x
   Mok CC, 2008, J RHEUMATOL, V35, P172
   Nakamura M, 2009, MULT SCLER, V15, P695, DOI 10.1177/1352458509103301
   Okada K, 2007, INTERNAL MED, V46, P1671, DOI 10.2169/internalmedicine.46.0217
   ORiordan JI, 1996, J NEUROL NEUROSUR PS, V60, P382, DOI 10.1136/jnnp.60.4.382
   Papeix C, 2007, MULT SCLER, V13, P256, DOI 10.1177/1352458506070732
   PATY DW, 1988, NEUROLOGY, V38, P180, DOI 10.1212/WNL.38.2.180
   Paul F, 2008, DEUT MED WOCHENSCHR, V133, P1125, DOI 10.1055/s-2008-1077227
   Paul F, 2007, PLOS MED, V4, P669, DOI 10.1371/journal.pmed.0040133
   Petzold A, 2010, J NEUROL NEUROSUR PS, V81, P109, DOI 10.1136/jnnp.2008.146894
   Pittock SJ, 2008, ARCH NEUROL-CHICAGO, V65, P629, DOI 10.1001/archneur.65.5.629
   Pittock SJ, 2008, ARCH NEUROL-CHICAGO, V65, P78, DOI 10.1001/archneurol.2007.17
   Pittock SJ, 2006, ARCH NEUROL-CHICAGO, V63, P964, DOI 10.1001/archneur.63.7.964
   Pittock SJ, 2006, ARCH NEUROL-CHICAGO, V63, P390, DOI 10.1001/archneur.63.3.390
   Riphagen J, 2010, LANCET, V375, P954, DOI 10.1016/S0140-6736(09)62066-3
   Sellner J, 2010, EUR J NEUROL, V17, P1019, DOI 10.1111/j.1468-1331.2010.03066.x
   SHIBASAKI H, 1981, J NEUROL SCI, V49, P253, DOI 10.1016/0022-510X(81)90083-6
   Shimizu J, 2010, NEUROLOGY, V75, P1423, DOI 10.1212/WNL.0b013e3181f8832e
   Shimizu Y, 2008, J NEUROL, V255, P305, DOI 10.1007/s00415-007-0730-5
   Takahashi T, 2008, J NEUROL NEUROSUR PS, V79, P1075, DOI 10.1136/jnnp.2008.145391
   Takahashi T, 2006, TOHOKU J EXP MED, V210, P307, DOI 10.1620/tjem.210.307
   Tanaka M, 2009, EUR NEUROL, V62, P167, DOI 10.1159/000227277
   Wandinger KP, 2010, ARTHRITIS RHEUM-US, V62, P1198, DOI 10.1002/art.27337
   Watanabe S, 2007, MULT SCLER, V13, P968, DOI 10.1177/1352458507077189
   Watanabe S, 2007, MULT SCLER J, V13, P128, DOI 10.1177/1352458506071174
   Waters P, 2008, ARCH NEUROL-CHICAGO, V65, P913, DOI 10.1001/archneur.65.7.913
   Weinshenker BG, 2006, ANN NEUROL, V59, P566, DOI 10.1002/ana.20770
   Weinshenker BG, 1999, ANN NEUROL, V46, P878, DOI 10.1002/1531-8249(199912)46:6<878::AID-ANA10>3.0.CO;2-Q
   Weinstock-Guttman B, 2006, ARCH NEUROL-CHICAGO, V63, P957, DOI 10.1001/archneur.63.7.957
   Wingerchuk DM, 2006, NEUROLOGY, V66, P1485, DOI 10.1212/01.wnl.0000216139.44259.74
   Wingerchuk DM, 2008, CURR TREAT OPTION NE, V10, P55, DOI 10.1007/s11940-008-0007-z
   Wingerchuk DM, 2007, LANCET NEUROL, V6, P805, DOI 10.1016/S1474-4422(07)70216-8
   Wingerchuk DM, 1999, NEUROLOGY, V53, P1107, DOI 10.1212/WNL.53.5.1107
NR 86
TC 24
Z9 25
U1 0
U2 5
PU SPRINGER
PI NEW YORK
PA 233 SPRING ST, NEW YORK, NY 10013 USA
SN 0028-2804
EI 1433-0407
J9 NERVENARZT
JI Nervenarzt
PD JUN
PY 2011
VL 82
IS 6
BP 768
EP 777
DI 10.1007/s00115-010-3192-4
PG 10
WC Clinical Neurology; Psychiatry
WE Science Citation Index Expanded (SCI-EXPANDED)
SC Neurosciences & Neurology; Psychiatry
GA 786KI
UT WOS:000292306500011
PM 21174070
DA 2022-10-25
ER

PT J
AU Behbehani, R
   Sharfuddin, K
   Anim, JT
AF Behbehani, Raed
   Sharfuddin, Khaja
   Anim, J. T.
TI Mitochondrial ophthalmoplegia with fatigable weakness and elevated
   acetylcholine receptor antibody
SO JOURNAL OF NEURO-OPHTHALMOLOGY
LA English
DT Article
ID PRIMARY BILIARY-CIRRHOSIS; PROGRESSIVE EXTERNAL OPHTHALMOPLEGIA;
   SINGLE-FIBER EMG; MYASTHENIA-GRAVIS; MUSCLE
AB A 25-year-old man with chronically progressive ptosis and bilateral ophthalmoplegia displayed fatigability and fluctuation of ptosis, an abnormal single-fiber electromyogram, and a markedly elevated acetylcholine receptor antibody level. Yet a muscle biopsy showed clear evidence of a mitochondrial cytopathy, and the clinical features did not improve after treatment with prednisone. This case emphasizes the difficulty in differentiating mitochondrial cytopathy from myasthenia gravis and points out that elevated acetylcholine receptor antibody levels may occur in nonmyasthenic conditions.
C1 Ibn Sina Hosp, Dept Ophthalmol, Kuwait, Kuwait.
   Kuwait Univ, Fac Med, Dept Pathol, Kuwait, Kuwait.
RP Behbehani, R (corresponding author), Ibn Sina Hosp, Dept Ophthalmol, POB 1262, Safat 130013, Kuwait.
EM r_behbehani@hotmail.com
RI Behbehani, Raed/CAF-0180-2022
OI BEHBEHANI, RAED/0000-0002-6633-3567
CR JACOBSON DM, 1995, J NEURO-OPHTHALMOL, V15, P166
   Katz JS, 1998, NEUROLOGY, V50, P470, DOI 10.1212/WNL.50.2.470
   KRENDEL DA, 1987, MUSCLE NERVE, V10, P299, DOI 10.1002/mus.880100404
   KYRIATSOULIS A, 1988, J HEPATOL, V6, P283, DOI 10.1016/S0168-8278(88)80044-8
   LEFVERT AK, 1989, ACTA NEUROL SCAND, V80, P255, DOI 10.1111/j.1600-0404.1989.tb03871.x
   MITSIKOSTAS D, 1995, FUNCT NEUROL, V10, P209
   OEY PL, 1993, MUSCLE NERVE, V16, P142, DOI 10.1002/mus.880160204
   OH SJ, 1992, MUSCLE NERVE, V15, P720, DOI 10.1002/mus.880150616
   Richardson C, 2005, EYE, V19, P258, DOI 10.1038/sj.eye.6701488
   SUNDEWALL AC, 1990, SCAND J IMMUNOL, V31, P477, DOI 10.1111/j.1365-3083.1990.tb02795.x
   Suzuki Y, 2003, DIABETES CARE, V26, P1318, DOI 10.2337/diacare.26.4.1318
   UKACHOKE C, 1994, CAN J NEUROL SCI, V21, P125, DOI 10.1017/S0317167100049040
NR 12
TC 7
Z9 7
U1 0
U2 0
PU LIPPINCOTT WILLIAMS & WILKINS
PI PHILADELPHIA
PA 530 WALNUT ST, PHILADELPHIA, PA 19106-3621 USA
SN 1070-8022
J9 J NEURO-OPHTHALMOL
JI J. Neuro-Ophthal.
PD MAR
PY 2007
VL 27
IS 1
BP 41
EP 44
DI 10.1097/WNO.0b013e31803312fa
PG 4
WC Clinical Neurology; Ophthalmology
WE Science Citation Index Expanded (SCI-EXPANDED)
SC Neurosciences & Neurology; Ophthalmology
GA 148JN
UT WOS:000245070800009
PM 17414872
DA 2022-10-25
ER

PT S
AU Stalberg, E
AF Stalberg, Erik
BE Wolfe, GI
   Meriggioli, MN
   Ciafaloni, E
   Ruff, RL
TI Jitter analysis with concentric needle electrodes
SO MYASTHENIA GRAVIS AND RELATED DISORDERS I
SE Annals of the New York Academy of Sciences
LA English
DT Article; Proceedings Paper
CT 12th International Conference on Myasthenia Gravis and Related Disorders
CY MAY 21-23, 2012
CL New York Acad Sci, New York, NY
SP Myasthenia Gravis Fdn Amer, CSL Behring, IBL Int, KRONUS, Athena Diagnost, Terumo BCT
HO New York Acad Sci
DE concentric needle electrode; single fiber EMG electrode; jitter;
   neuromuscular transmission
ID SINGLE-FIBER ELECTROMYOGRAPHY; EXTENSOR-DIGITORUM-COMMUNIS;
   MYASTHENIA-GRAVIS; NEUROMUSCULAR JITTER; STIMULATED FRONTALIS; MONOPOLAR
   ELECTRODE; ORBICULARIS-OCULI; HEALTHY-SUBJECTS; VALUES; EMG
AB Because of certain restrictions in medical praxis, reusable materials are only allowed in some countries. This also applies to electrodes for electromyography; the special single-fiber electromyography electrode must be replaced. This article gives some details of the possibilities of using an alternative-a small concentric needle electrode. Practical hints, reference values, and the application in diagnostic work for myasthenia gravis are summarized.
C1 [Stalberg, Erik] Uppsala Univ, Dept Clin Neurophysiol, Uppsala, Sweden.
RP Stalberg, E (corresponding author), Univ Uppsala Hosp, Dept Clin Neurophysiol, S-75185 Uppsala, Sweden.
EM stalberg.erik@gmail.com
CR Benatar M, 2006, MUSCLE NERVE, V34, P163, DOI 10.1002/mus.20568
   BUCHMAN AS, 1992, MUSCLE NERVE, V15, P615, DOI 10.1002/mus.880150513
   Cattaneo L, 2007, NEUROPHYSIOL CLIN, V37, P50, DOI 10.1016/j.neucli.2007.02.001
   Clarke S., 1985, NEUROLOGY, V35, pS1
   Ertas M, 2000, MUSCLE NERVE, V23, P715
   Farrugia ME, 2009, MUSCLE NERVE, V39, P579, DOI 10.1002/mus.21151
   GILCHRIST JM, 1992, MUSCLE NERVE, V15, P151
   Kouyoumdjian JA, 2012, MUSCLE NERVE, V45, P276, DOI 10.1002/mus.22306
   Kouyoumdjian JA, 2008, CLIN NEUROPHYSIOL, V119, P1614, DOI 10.1016/j.clinph.2008.03.008
   Kouyoumdjian JA, 2008, MUSCLE NERVE, V37, P694, DOI 10.1002/mus.21043
   Kouyoumdjian JA, 2011, MUSCLE NERVE, V44, P912, DOI 10.1002/mus.22203
   Kouyoumdjian JA, 2011, CLIN NEUROPHYSIOL, V122, P617, DOI 10.1016/j.clinph.2010.07.012
   PAYAN J, 1978, MUSCLE NERVE, V1, P423, DOI 10.1002/mus.880010517
   Sarrigiannis PG, 2006, MUSCLE NERVE, V33, P61, DOI 10.1002/mus.20435
   Stalberg EV, 2009, MUSCLE NERVE, V40, P331, DOI 10.1002/mus.21424
   Stashuk DW, 1999, MUSCLE NERVE, V22, P218, DOI 10.1002/(SICI)1097-4598(199902)22:2<218::AID-MUS10>3.0.CO;2-S
   WIECHERS DO, 1985, ARCH PHYS MED REHAB, V66, P47
NR 17
TC 18
Z9 19
U1 0
U2 7
PU BLACKWELL SCIENCE PUBL
PI OXFORD
PA OSNEY MEAD, OXFORD OX2 0EL, ENGLAND
SN 0077-8923
BN 978-1-57331-890-7
J9 ANN NY ACAD SCI
JI Ann.NY Acad.Sci.
PY 2012
VL 1274
BP 77
EP 85
DI 10.1111/j.1749-6632.2012.06775.x
PG 9
WC Medicine, Research & Experimental
WE Conference Proceedings Citation Index - Science (CPCI-S); Science Citation Index Expanded (SCI-EXPANDED)
SC Research & Experimental Medicine
GA BHO20
UT WOS:000326034400011
PM 23252900
DA 2022-10-25
ER

PT J
AU Yao, XH
   Kong, QF
   Xie, XL
   Wang, JH
   Li, N
   Liu, YM
   Sun, B
   Li, Y
   Wang, GY
   Li, WJ
   Qu, SY
   Zhao, HJ
   Wang, DD
   Liu, XJ
   Zhang, Y
   Mu, LL
   Li, HL
AF Yao, Xiuhua
   Kong, Qingfei
   Xie, Xiaoli
   Wang, Jinghua
   Li, Na
   Liu, Yumei
   Sun, Bo
   Li, Ying
   Wang, Guangyou
   Li, Wenjin
   Qu, Siying
   Zhao, Haijun
   Wang, Dandan
   Liu, Xijun
   Zhang, Yao
   Mu, Lili
   Li, Hulun
TI Neutralization of interleukin-9 ameliorates symptoms of experimental
   autoimmune myasthenia gravis in rats by decreasing effector T cells and
   altering humoral responses
SO IMMUNOLOGY
LA English
DT Article
DE B cells; experimental autoimmune myasthenia gravis; interleukin-9; T
   helper cells
ID TH9 CELLS; B-CELLS; INTERFERON-GAMMA; MAST-CELLS; IL-9; RECEPTOR;
   DIFFERENTIATION; ACTIVATION; EXPRESSION; PROMOTES
AB Interleukin-9 (IL-9) was initially thought to be a type 2 T helper (Th2) -associated cytokine involved in the regulation of autoimmune responses by affecting multiple cell types. However, it was recently shown that IL-9-producing CD4(+) T cells represent a discrete subset of Th cells, designated Th9 cells. Although Th9 cells have been shown to be important in many diseases, their roles in myasthenia gravis (MG) are unclear. The aim of this study was to determine whether IL-9 and Th9 cells promote the progression of experimental autoimmune myasthenia gravis (EAMG). The results showed that the percentage of Th9 cells changed during the progression of EAMG, accompanied by an up-regulation of IL-9. Blocking IL-9 activity with antibodies against IL-9 inhibited EAMG-associated pathology in rats and reduced serum anti-acetylcholine receptor IgG levels. Neutralization of IL-9 altered the Th subset distribution in EAMG, reducing the number of Th1 cells and increasing the number of regulatory T cells. Administration of an anti-IL-9 antibody may represent an effective therapeutic strategy for MG-associated pathologies or other T-cell- or B-cell-mediated autoimmune diseases.
C1 [Yao, Xiuhua; Kong, Qingfei; Xie, Xiaoli; Wang, Jinghua; Li, Na; Liu, Yumei; Sun, Bo; Wang, Guangyou; Li, Wenjin; Qu, Siying; Zhao, Haijun; Wang, Dandan; Liu, Xijun; Zhang, Yao; Mu, Lili; Li, Hulun] Harbin Med Univ, Dept Neurobiol, Prov Key Lab Neurobiol, Harbin 150081, Heilongjiang, Peoples R China.
   [Li, Ying] Harbin Med Univ, Affiliated Clin Coll 1, Harbin 150081, Heilongjiang, Peoples R China.
   [Li, Hulun] Harbin Med Univ, Chinese Minist Educ, Key Lab Myocardial Ischemia, Harbin 150081, Heilongjiang, Peoples R China.
RP Li, HL (corresponding author), Harbin Med Univ, Dept Neurobiol, Harbin 150081, Heilongjiang, Peoples R China.
EM mulili817@yahoo.com; lihulun@aliyun.com
RI Yao, Xiuhua/AAP-4289-2020
OI Li, NA/0000-0003-1056-3264
FU National Nature Science Foundation for Youth of China [81000511,
   81000536, 81000512]; China Postdoctoral Science Foundation [20100480062,
   2012T50356]; Harbin Science & Technology Bureau Creative Talent Fund
   [2012RFQXS049]; Science and Technology Study project of the Education
   Department of Heilongjiang Province [12521213]; Open Topic of Key
   Laboratory of Neurobiology, General Colleges and Universities in
   Heilongjiang Province of China [2013HLJKLNT-10]; Natural Science
   Foundation of Heilongjiang Province [LC201431]; National Nature Science
   Foundation of China [81301023]
FX This research was supported by the National Nature Science Foundation
   for Youth of China (81000511; 81000536; 81000512), a Project funded by
   the China Postdoctoral Science Foundation (20100480062), a Special
   Financial Grant from the China Postdoctoral Science Foundation
   (2012T50356), The Harbin Science & Technology Bureau Creative Talent
   Fund (2012RFQXS049), the Science and Technology Study project of the
   Education Department of Heilongjiang Province (12521213), the Open Topic
   of Key Laboratory of Neurobiology, General Colleges and Universities in
   Heilongjiang Province of China (2013HLJKLNT-10), Natural Science
   Foundation of Heilongjiang Province (LC201431) and the National Nature
   Science Foundation of China (81301023).
CR Adamson AS, 2009, CURR OPIN IMMUNOL, V21, P161, DOI 10.1016/j.coi.2009.03.013
   Baggi F, 2004, J IMMUNOL, V172, P2697, DOI 10.4049/jimmunol.172.4.2697
   Chang HC, 2010, NAT IMMUNOL, V11, P527, DOI 10.1038/ni.1867
   Chang HC, 2009, J IMMUNOL, V183, P4887, DOI 10.4049/jimmunol.0900363
   Cheng G, 2002, AM J RESP CRIT CARE, V166, P409, DOI 10.1164/rccm.2105079
   De Baets M, 2003, ANN NY ACAD SCI, V998, P308, DOI 10.1196/annals.1254.033
   Demoulin JB, 2000, CANCER RES, V60, P3971
   Demoulin JB, 1996, MOL CELL BIOL, V16, P4710
   Diehl SA, 2008, J IMMUNOL, V180, P4805, DOI 10.4049/jimmunol.180.7.4805
   Elyaman W, 2009, P NATL ACAD SCI USA, V106, P12885, DOI 10.1073/pnas.0812530106
   Fawaz LM, 2007, J ALLERGY CLIN IMMUN, V120, P1208, DOI 10.1016/j.jaci.2007.08.022
   Finiasz MR, 2007, CLIN EXP IMMUNOL, V147, P139, DOI 10.1111/j.1365-2249.2006.03241.x
   Fornek JL, 2006, BLOOD, V107, P1085, DOI 10.1182/blood-2005-07-2871
   Goswami R, 2011, J IMMUNOL, V186, P3283, DOI 10.4049/jimmunol.1003049
   GU DL, 1995, J EXP MED, V181, P547, DOI 10.1084/jem.181.2.547
   HOLBROOK ST, 1991, BLOOD, V77, P2129
   Hultner L, 2000, J IMMUNOL, V164, P5556, DOI 10.4049/jimmunol.164.11.5556
   Jager A, 2009, J IMMUNOL, V183, P7169, DOI 10.4049/jimmunol.0901906
   Kerzerho J, 2013, J ALLERGY CLIN IMMUN, V131, P1048, DOI 10.1016/j.jaci.2012.09.027
   Kong QF, 2009, J NEUROIMMUNOL, V207, P83, DOI 10.1016/j.jneuroim.2008.12.005
   Kong QF, 2009, EUR J IMMUNOL, V39, P800, DOI 10.1002/eji.200838729
   Laurence A, 2007, IMMUNITY, V26, P371, DOI 10.1016/j.immuni.2007.02.009
   Lee JB, 2009, PLOS ONE, V4, DOI 10.1371/journal.pone.0005190
   LENNON VA, 1975, J EXP MED, V141, P1365, DOI 10.1084/jem.141.6.1365
   Li HM, 2010, J IMMUNOL, V185, P4095, DOI 10.4049/jimmunol.1000986
   Li HM, 2010, J NEUROIMMUNE PHARM, V5, P198, DOI 10.1007/s11481-009-9186-y
   Licona-Limon P, 2013, IMMUNITY, V39, P744, DOI 10.1016/j.immuni.2013.07.020
   Liu RL, 2005, J IMMUNOL, V175, P7898, DOI 10.4049/jimmunol.175.12.7898
   Liu RL, 2010, EUR J IMMUNOL, V40, P1577, DOI 10.1002/eji.200939792
   Lu LF, 2006, NATURE, V442, P997, DOI 10.1038/nature05010
   Lu Y, 2012, J CLIN INVEST, V122, P4160, DOI 10.1172/JCI65459
   Marques MJ, 2007, ANAT REC, V290, P846, DOI 10.1002/ar.20525
   Milani M, 2006, J NEUROIMMUNOL, V179, P152, DOI 10.1016/j.jneuroim.2006.07.004
   Mu LL, 2011, CLIN IMMUNOL, V141, P36, DOI 10.1016/j.clim.2011.04.013
   Mu LL, 2009, IMMUNOLOGY, V128, pe826, DOI 10.1111/j.1365-2567.2009.03089.x
   Nagaoka T, 2012, MUSCLE NERVE, V46, P705, DOI 10.1002/mus.23385
   Nowak EC, 2009, J EXP MED, V206, P1653, DOI 10.1084/jem.20090246
   PETITFRERE C, 1993, IMMUNOLOGY, V79, P146
   Purwar R, 2012, NAT MED, V18, P1248, DOI 10.1038/nm.2856
   Qiu L, 2006, BLOOD, V108, P2407, DOI 10.1182/blood-2006-04-020305
   Renauld J-C, 2007, Bull Mem Acad R Med Belg, V162, P275
   Renauld JC, 2007, B MEM ACAD R MED BEL, V162, P83
   Richard M, 2000, P NATL ACAD SCI USA, V97, P767, DOI 10.1073/pnas.97.2.767
   Singh TP, 2013, PLOS ONE, V8, DOI 10.1371/journal.pone.0051752
   Stassen M, 2012, ANN NY ACAD SCI, V1247, P56, DOI 10.1111/j.1749-6632.2011.06351.x
   Steenwinckel V, 2007, J IMMUNOL, V178, P3244, DOI 10.4049/jimmunol.178.5.3244
   Tan C, 2012, CRIT REV IMMUNOL, V32, P1
   Townsend MJ, 2000, IMMUNITY, V13, P573, DOI 10.1016/S1074-7613(00)00056-X
   Trouth AJ, 2012, AUTOIMMUN DIS, V2012, DOI 10.1155/2012/874680
   Tsuji F, 2009, BMC MUSCULOSKEL DIS, V10, DOI 10.1186/1471-2474-10-23
   Veldhoen M, 2008, NAT IMMUNOL, V9, P1341, DOI 10.1038/ni.1659
   Vincent A, 2002, NAT REV IMMUNOL, V2, P797, DOI 10.1038/nri916
   Vink A, 1999, J EXP MED, V189, P1413, DOI 10.1084/jem.189.9.1413
   Wang HB, 1999, BIOMED PHARMACOTHER, V53, P227, DOI 10.1016/S0753-3322(99)80093-6
   Wang HB, 2000, CLIN IMMUNOL, V95, P156, DOI 10.1006/clim.2000.4850
   Wu B, 2008, CLIN IMMUNOL, V126, P202, DOI 10.1016/j.clim.2007.09.009
   Yang H, 2010, INFLAMM RES, V59, P197, DOI 10.1007/s00011-009-0087-6
   Yao Z, 2007, BLOOD, V109, P4368, DOI 10.1182/blood-2006-11-055756
NR 58
TC 19
Z9 23
U1 0
U2 12
PU WILEY
PI HOBOKEN
PA 111 RIVER ST, HOBOKEN 07030-5774, NJ USA
SN 0019-2805
EI 1365-2567
J9 IMMUNOLOGY
JI Immunology
PD NOV
PY 2014
VL 143
IS 3
BP 396
EP 405
DI 10.1111/imm.12322
PG 10
WC Immunology
WE Science Citation Index Expanded (SCI-EXPANDED)
SC Immunology
GA AQ6CB
UT WOS:000342894300009
PM 24850614
OA Green Published, Bronze
DA 2022-10-25
ER

PT J
AU Yeung, WL
   Lam, CW
   Fung, LWE
   Hon, KLE
   Ng, PC
AF Yeung, Wai L.
   Lam, Ching W.
   Fung, Lai W. E.
   Hon, Kam L. E.
   Ng, Pak C.
TI Severe Congenital Myasthenia Gravis of the Presynaptic Type with Choline
   Acetyltransferase Mutation in a Chinese Infant with Respiratory Failure
SO NEONATOLOGY
LA English
DT Article
DE Choline acetyltransferase; Congenital myasthenia gravis
AB We report a severe case of congenital myasthenia gravis in a Chinese newborn who presented with complete ptosis, severe hypotonia, dysphagia and respiratory insufficiency with recurrent apnea that required mechanical ventilatory support since birth. Routine neurophysiologic studies, including the 3-Hz repetitive stimulation test and electromyogram were normal. Neostigmine and edrophonium tests were also negative. However, decremental response to 3-Hz stimulation became apparent after depleting the muscles with trains of 10-Hz stimuli for 10 min. The infant was subsequently confirmed to have heterozygous mutations in the choline acetyltransferase genes, p.T553N and p.S704P. Both missense mutations are novel mutations. The child remained on positive pressure ventilation at 3 years of age despite treatment with high-dose anticholinesterase. This case highlights the difficulty of making an early diagnosis based on clinical presentation and routine electrophysiologic tests, especially when neonatologists are not familiar with this condition. Further, as there are different genetic defects causing different types of congenital myasthenia gravis, anticholinesterase therapy may be beneficial to some but detrimental to others. Therefore, the exact molecular diagnosis is an important guide to therapy. A high index of suspicion coupled with extended electrodiagnostic tests in clinically suspected patients will ensure the selection of appropriate genetic molecular study for confirming the diagnosis. Copyright (c) 2008 S. Karger AG, Basel
C1 [Yeung, Wai L.; Fung, Lai W. E.; Hon, Kam L. E.; Ng, Pak C.] Chinese Univ Hong Kong, Prince Wales Hosp, Dept Pediat, Shatin, Hong Kong, Peoples R China.
   [Lam, Ching W.] Chinese Univ Hong Kong, Prince Wales Hosp, Dept Chem Pathol, Shatin, Hong Kong, Peoples R China.
RP Ng, PC (corresponding author), Chinese Univ Hong Kong, Prince Wales Hosp, Dept Pediat, 6th Floor,Clin Sci Bldg, Shatin, Hong Kong, Peoples R China.
EM pakcheungng@cuhk.edu.hk
RI Paditz, Ekkehart/F-5351-2015
CR CONOMY JP, 1975, J PEDIATR-US, V87, P428, DOI 10.1016/S0022-3476(75)80651-2
   Engel AG, 2005, CURR OPIN PHARMACOL, V5, P308, DOI 10.1016/j.coph.2004.12.007
   Engel AG, 2003, MUSCLE NERVE, V27, P4, DOI 10.1002/mus.10269
   Engel AG, 2007, NEUROTHERAPEUTICS, V4, P252, DOI 10.1016/j.nurt.2007.01.001
   GREER M, 1960, PEDIATRICS, V26, P101
   Gurnett CA, 2004, J CHILD NEUROL, V19, P175
   MORA M, 1987, NEUROLOGY, V37, P206, DOI 10.1212/WNL.37.2.206
   Mueller Juliane S., 2007, Expert Reviews in Molecular Medicine, V9, P1, DOI 10.1017/S1462399407000427
   Ohno K, 2001, P NATL ACAD SCI USA, V98, P2017, DOI 10.1073/pnas.98.4.2017
NR 9
TC 13
Z9 15
U1 0
U2 1
PU KARGER
PI BASEL
PA ALLSCHWILERSTRASSE 10, CH-4009 BASEL, SWITZERLAND
SN 1661-7800
EI 1661-7819
J9 NEONATOLOGY
JI Neonatology
PY 2009
VL 95
IS 2
BP 183
EP 186
DI 10.1159/000155612
PG 4
WC Pediatrics
WE Science Citation Index Expanded (SCI-EXPANDED)
SC Pediatrics
GA 369GQ
UT WOS:000260682900012
PM 18797171
DA 2022-10-25
ER

PT J
AU Garofalo-Gomez, N
   Sardinas-Hernandez, N
   Vargas-Diaz, J
   Rojas-Massipe, E
   Novoa-Lopez, L
AF Garofalo-Gomez, N
   Sardinas-Hernandez, N
   Vargas-Diaz, J
   Rojas-Massipe, E
   Novoa-Lopez, L
TI Myasthenia gravis in infancy. A report of 12 cases
SO REVISTA DE NEUROLOGIA
LA Spanish
DT Article
DE anticholinesterases; children; myasthenia gravis; repetitive stimulation
   test; single fibre test; thymectomy
ID SINGLE-FIBER ELECTROMYOGRAPHY; OCULAR MYASTHENIA; CHILDHOOD
AB Introduction. Myasthenia gravis (MG) shows specific clinical features in children. It is essential to know this and also the use of diagnostic techniques used in infancy and childhood for correct diagnosis. Objectives. To analyze the clinical behaviour of this disorder and the use of complementary tests in the diagnosis of paediatric patients. Patients and methods. We studied a group of 12 children diagnosed as having MG, who were admitted to the Instituto de Neurologia y Neurocirugia de Ciudad de La Habana (Cuba) between March 199 7 and June 2001. Data were obtained from the clinical histories regarding the clinical picture, anticholinesterase test, repetitive stimulation test (RST), simple fibre test (SFT), computerized axial tomography (CA T) of the mediastinum and the treatment given in each case. Results. Juvenile myasthenia gravis (JMG)presented in 91% of the patients studied. The average age of onset of JMG was 7.45 years, with no difference in presentation in the two sexes. The extrinsic muscles of the eye were most affected and the form with generalized clinical involvement predominated at the time of admission. The RST was positive in four of the nine patients in whom it was done (44%) and the SFT was positive in the six cases in which it was done. No changes were found in the mediastinum on CAT scanning. Mestinon and prednisone were the most commonly used drugs. Conclusion. In our group JMG was the most frequent form seen. Neurophysiological studies were very useful diagnostic tools.
C1 Inst Neurol & Neurocirugia, Dept Neuropediat, Havana, Cuba.
CR Anlar B, 1996, ACTA PAEDIATR, V85, P838, DOI 10.1111/j.1651-2227.1996.tb14162.x
   BEVER CT, 1983, ANN NEUROL, V14, P516, DOI 10.1002/ana.410140504
   Chumillas MJ, 2000, REV NEUROLOGIA, V30, P65, DOI 10.33588/rn.3001.99359
   DAROFF RB, 1986, ARCH NEUROL-CHICAGO, V43, P843, DOI 10.1001/archneur.1986.00520080081029
   FEJERMAN N, 1997, MIASTENIA GRAVIS NEU
   Gomez-Fernandez L, 2000, REV NEUROLOGIA, V30, P609, DOI 10.33588/rn.3007.99564
   GROB D, 1983, MYASTHENIA GRAVIS, P319
   Mullaney P, 2000, OPHTHALMOLOGY, V107, P504, DOI 10.1016/S0161-6420(99)00138-4
   OH SJ, 1990, MUSCLE NERVE, V13, P187, DOI 10.1002/mus.880130302
   PESCARMONA E, 1992, HISTOPATHOLOGY, V21, P65
   PRADASOROZCO J, 1998, MIASTENIA GRAVIS CD
   Sanders DB, 1996, MUSCLE NERVE, V19, P1069
   Vega-Garces WJ, 1999, REV NEUROLOGIA, V28, P948, DOI 10.33588/rn.2810.98308
   VETSHEV PS, 1991, KHIRURGIIA MOSK, V12, P74
   VIAL C, 1991, ARCH NEUROL-CHICAGO, V48, P847, DOI 10.1001/archneur.1991.00530200089024
NR 15
TC 1
Z9 2
U1 0
U2 0
PU REVISTA DE NEUROLOGIA
PI BARCELONA
PA C/O CESAR VIGUERA, EDITOR, APDO 94121, 08080 BARCELONA, SPAIN
SN 0210-0010
J9 REV NEUROLOGIA
JI Rev. Neurologia
PD MAY 16
PY 2002
VL 34
IS 10
BP 908
EP 911
DI 10.33588/rn.3410.2001528
PG 4
WC Clinical Neurology
WE Science Citation Index Expanded (SCI-EXPANDED)
SC Neurosciences & Neurology
GA 571NA
UT WOS:000176722400002
PM 12134317
DA 2022-10-25
ER

PT J
AU AHLBERG, RE
   PIRSKANEN, R
   LEFVERT, AK
AF AHLBERG, RE
   PIRSKANEN, R
   LEFVERT, AK
TI DEFECTIVE LYMPHOCYTE-T FUNCTION IN NONTHYMECTOMIZED PATIENTS WITH
   MYASTHENIA-GRAVIS
SO CLINICAL IMMUNOLOGY AND IMMUNOPATHOLOGY
LA English
DT Article
ID SYSTEMIC LUPUS-ERYTHEMATOSUS; ACETYLCHOLINE-RECEPTOR ANTIBODY;
   INTERLEUKIN-2 PRODUCTION; RHEUMATOID-ARTHRITIS; DIABETIC-PATIENTS;
   PERIPHERAL-BLOOD; INTERFERON; INVITRO; CELLS
C1 SODER SJUKHUSET, DEPT NEUROL, STOCKHOLM, SWEDEN.
RP AHLBERG, RE (corresponding author), KAROLINSKA INST, DEPT MED, S-10401 STOCKHOLM 60, SWEDEN.
CR BERRIHAKNIN S, 1987, ANN NY ACAD SCI, V505, P50
   BIRNBAUM G, 1976, ANN NY ACAD SCI, V274, P527, DOI 10.1111/j.1749-6632.1976.tb47713.x
   CASTLEMAN B, 1966, ANN NY ACAD SCI, V135, P496, DOI 10.1111/j.1749-6632.1966.tb45497.x
   CATHELY G, 1986, CLIN RHEUMATOL, V5, P482
   COHENKAMINSKY S, 1989, J AUTOIMMUN, V2, P241, DOI 10.1016/0896-8411(89)90267-9
   CONLON PJ, 1983, J IMMUNOL, V131, P1280
   DEBAETS MH, 1982, J IMMUNOL, V128, P2228
   DROPCHO EJ, 1982, ANN NEUROL, V11, P456, DOI 10.1002/ana.410110504
   ENGEL WK, 1977, LANCET, V1, P1310
   FARRAR WL, 1981, J IMMUNOL, V126, P1120
   FAUCI AS, 1979, IMMUNOL REV, V45, P93, DOI 10.1111/j.1600-065X.1979.tb00274.x
   GENKINS G, 1987, ANN NY ACAD SCI, V505, P500
   GILLIS S, 1978, J IMMUNOL, V120, P2027
   GIORDANO C, 1989, DIABETES, V38, P310, DOI 10.2337/diabetes.38.3.310
   GIORDANO C, 1988, DIABETES RES CLIN EX, V8, P135
   HOHLFELD R, 1987, P NATL ACAD SCI USA, V84, P5379, DOI 10.1073/pnas.84.15.5379
   HOHLFELD R, 1984, NATURE, V310, P244, DOI 10.1038/310244a0
   JANOSSY G, 1975, TRANSPLANT REV-DENMA, V24, P177
   KAYE WA, 1986, NEW ENGL J MED, V315, P920, DOI 10.1056/NEJM198610093151502
   LEFVERT AK, 1978, J NEUROL NEUROSUR PS, V41, P394, DOI 10.1136/jnnp.41.5.394
   LEVINE GD, 1978, HUM PATHOL, V9, P495, DOI 10.1016/S0046-8177(78)80131-2
   LIMBURG PC, 1985, CLIN EXP IMMUNOL, V61, P31
   LINKERISRAELI M, 1983, J IMMUNOL, V130, P2651
   LINKERISRAELI M, 1985, J CLIN INVEST, V75, P762, DOI 10.1172/JCI111758
   MANOUSSAKIS MN, 1989, CLIN IMMUNOL IMMUNOP, V50, P321, DOI 10.1016/0090-1229(89)90140-2
   Miller J F, 1969, Transplant Rev, V1, P3
   MISCHAK RP, 1979, PLASMAPHERESIS IMMUN
   MIYASAKA N, 1986, CLIN EXP IMMUNOL, V65, P497
   MIYASAKA N, 1984, CLIN IMMUNOL IMMUNOP, V31, P109, DOI 10.1016/0090-1229(84)90195-8
   MIZEL SB, 1982, IMMUNOL REV, V63, P51, DOI 10.1111/j.1600-065X.1982.tb00411.x
   MOSIER D, 1971, EUR J IMMUNOL, V1, P459, DOI 10.1002/eji.1830010610
   OOSTERHUIS HJG, 1964, J NEUROL SCI, V1, P512, DOI 10.1016/0022-510X(64)90171-6
   PEEST D, 1982, SCAND J IMMUNOL, V15, P595, DOI 10.1111/j.1365-3083.1982.tb00689.x
   RABIN H, 1981, J IMMUNOL, V127, P1852
   RAEDLER A, 1986, J CLIN LAB IMMUNOL, V19, P181
   RUBIN LA, 1986, J IMMUNOL, V137, P3841
   RUBIN LA, 1985, J IMMUNOL, V135, P3172
   SIBBITT WL, 1984, CLIN IMMUNOL IMMUNOP, V32, P166, DOI 10.1016/0090-1229(84)90118-1
   SYMONS JA, 1988, J IMMUNOL, V141, P2612
   TSOKOS GC, 1986, ARTHRITIS RHEUM, V29, P1210, DOI 10.1002/art.1780291005
   VERVLIET G, 1985, CLIN EXP IMMUNOL, V59, P391
   VINCENT A, 1983, NEUROLOGY, V33, P1276, DOI 10.1212/WNL.33.10.1276
   WIJERMANS P, 1980, J IMMUNOL, V124, P1977
   ZILKO PJ, 1979, CLIN IMMUNOL IMMUNOP, V14, P222, DOI 10.1016/0090-1229(79)90143-0
NR 44
TC 20
Z9 20
U1 0
U2 1
PU ACADEMIC PRESS INC ELSEVIER SCIENCE
PI SAN DIEGO
PA 525 B ST, STE 1900, SAN DIEGO, CA 92101-4495 USA
SN 0090-1229
J9 CLIN IMMUNOL IMMUNOP
JI Clin. Immunol. Immunopathol.
PD JUL
PY 1991
VL 60
IS 1
BP 93
EP 105
DI 10.1016/0090-1229(91)90115-Q
PG 13
WC Immunology; Pathology
WE Science Citation Index Expanded (SCI-EXPANDED)
SC Immunology; Pathology
GA FR248
UT WOS:A1991FR24800009
PM 1904332
DA 2022-10-25
ER

PT J
AU Sheng, JR
   Muthusamy, T
   Prabhakar, BS
   Meriggioli, MN
AF Sheng, Jian Rong
   Muthusamy, Thiruppathi
   Prabhakar, Bellur S.
   Meriggioli, Matthew N.
TI GM-CSF-induced regulatory T cells selectively inhibit anti-acetylcholine
   receptor-specific immune responses in experimental myasthenia gravis
SO JOURNAL OF NEUROIMMUNOLOGY
LA English
DT Article
DE Myasthenia gravis; Experimental autoimmune myasthenia gravis; Autoimmune
   disease; GM-CSF; Regulatory T cells; Acetylcholine receptor
ID COLONY-STIMULATING FACTOR; DENDRITIC CELLS; B-CELLS; CD4(+)CD25(+);
   SUPPRESSION; EXPRESSION; EXPANSION; PATHOGENESIS; TOLERANCE; FOXP3(+)
AB We and others have demonstrated the ability of granulocyte-macrophage colony-stimulating factor (GM-CSF) to suppress autoimmunity by increasing the number of CD4(+)CD25(+) regulatory T cells (Tregs). In the current study, we have explored the critical role of induced antigen specific Tregs in the therapeutic effects of GM-CSF in murine experimental autoimmune myasthenia gravis (EAMG). Specifically, we show that Tregs from GM-CSF treated EAMG mice (GM-CSF/AChR-induced-Tregs) adoptively transferred into animals with EAMG suppressed clinical disease more potently than equal numbers of Tregs from either GM-CSF untreated EAMG mice or healthy mice treated with GM-CSF. In addition, GM-CSF/AChR-induced-Tregs selectively suppressed antigen specific T cell proliferation induced by AChR relative to that induced by an irrelevant self antigen, (thyroglobulin) and failed to significantly alter T cell proliferation in response to an exogenous antigen (ovalbumin). These results are consistent with the hypothesized mechanism of action of GM-CSF involving the mobilization of tolerogenic dendritic cell precursors which, upon antigen (AChR) capture, suppress the anti-AChR immune response through the induction/expansion of AChR-specific Tregs. (C) 2011 Elsevier B.V. All rights reserved.
C1 [Meriggioli, Matthew N.] Univ Illinois, Div Neuromuscular Dis, Dept Neurol & Rehabil, Coll Med, Chicago, IL 60612 USA.
   [Sheng, Jian Rong; Muthusamy, Thiruppathi; Prabhakar, Bellur S.] Univ Illinois, Coll Med, Dept Microbiol & Immunol, Chicago, IL 60612 USA.
RP Meriggioli, MN (corresponding author), Univ Illinois, Div Neuromuscular Dis, Dept Neurol & Rehabil, Coll Med, 912 S Wood St,M-C 796, Chicago, IL 60612 USA.
EM mmerig@uic.edu
OI Thiruppathi, Muthusamy/0000-0003-3864-4322
FU NIH (National Institute of Neurologic Disorders and Stroke)
   [K08NS058800]; NIH (National Institute of Allergy and Infectious
   Diseases) [RO1 AI 058190]; Muscular Dystrophy Association (MDA) [134545,
   157286]; University of Illinois at Chicago (UIC) Center for Clinical and
   Translational Science (CCTS) from the National Center For Research
   Resources [UL1RR029879]; NATIONAL CENTER FOR RESEARCH RESOURCES
   [UL1RR029879] Funding Source: NIH RePORTER; NATIONAL INSTITUTE OF
   ALLERGY AND INFECTIOUS DISEASES [R01AI058190] Funding Source: NIH
   RePORTER; NATIONAL INSTITUTE OF NEUROLOGICAL DISORDERS AND STROKE
   [K08NS058800] Funding Source: NIH RePORTER
FX This work was supported by the NIH (National Institute of Neurologic
   Disorders and Stroke, K08NS058800, MNM; and National Institute of
   Allergy and Infectious Diseases, RO1 AI 058190, BSP); and the Muscular
   Dystrophy Association (MDA 134545, MNM and MDA 157286, JRS), This
   project was also supported by the University of Illinois at Chicago
   (UIC) Center for Clinical and Translational Science (CCTS), Award Number
   UL1RR029879 from the National Center For Research Resources. The content
   is solely the responsibility of the authors and does not necessarily
   represent the official views of the National Center for Research
   Resources or the National Institutes of Health.
CR Arellano M, 2008, BIOL-TARGETS THER, V2, P13
   Askenasy N, 2008, AUTOIMMUN REV, V7, P370, DOI 10.1016/j.autrev.2008.03.001
   Banchereau J, 1998, NATURE, V392, P245, DOI 10.1038/32588
   Bhattacharya P, 2011, J LEUKOCYTE BIOL, V89, P235, DOI 10.1189/jlb.0310154
   Bluestone JA, 2005, CURR OPIN IMMUNOL, V17, P638, DOI 10.1016/j.coi.2005.09.002
   Bluestone JA, 2003, NAT REV IMMUNOL, V3, P253, DOI 10.1038/nri1032
   Brusko TM, 2008, IMMUNOL REV, V223, P371, DOI 10.1111/j.1600-065X.2008.00637.x
   Cella M, 1996, J EXP MED, V184, P747, DOI 10.1084/jem.184.2.747
   Cerutti A, 2005, IMMUNOL CELL BIOL, V83, P554, DOI 10.1111/j.1440-1711.2005.01389.x
   Christadoss P, 2000, CLIN IMMUNOL, V94, P75, DOI 10.1006/clim.1999.4807
   Earle KE, 2005, CLIN IMMUNOL, V115, P3, DOI 10.1016/j.clim.2005.02.017
   Fattorossi A, 2005, IMMUNOLOGY, V116, P134, DOI 10.1111/j.1365-2567.2005.02220.x
   Ganesh BB, 2011, PLOS ONE, V6, DOI 10.1371/journal.pone.0021949
   Ganesh BB, 2009, INT IMMUNOL, V21, P269, DOI 10.1093/intimm/dxn147
   Gangi E, 2005, J IMMUNOL, V174, P7006, DOI 10.4049/jimmunol.174.11.7006
   Gaudreau S, 2007, J IMMUNOL, V179, P3638, DOI 10.4049/jimmunol.179.6.3638
   Hamilton JA, 2002, TRENDS IMMUNOL, V23, P403, DOI 10.1016/S1471-4906(02)02260-3
   Hoffmann P, 2004, BLOOD, V104, P895, DOI 10.1182/blood-2004-01-0086
   Horwitz DA, 2008, TRENDS IMMUNOL, V29, P429, DOI 10.1016/j.it.2008.06.005
   Huang YM, 2004, SCAND J IMMUNOL, V59, P408, DOI 10.1111/j.0300-9475.2004.01410.x
   Iikuni N, 2009, J IMMUNOL, V183, P1518, DOI 10.4049/jimmunol.0901163
   Langier S, 2010, AUTOIMMUN REV, V10, P112, DOI 10.1016/j.autrev.2010.08.013
   LINDSTROM JM, 1999, CONT NEUROL SERIES, V56, P111
   Lutz MB, 2002, TRENDS IMMUNOL, V23, P445, DOI 10.1016/S1471-4906(02)02281-0
   MacPherson G, 1999, IMMUNOL REV, V172, P325, DOI 10.1111/j.1600-065X.1999.tb01376.x
   Masuda M, 2010, J NEUROIMMUNOL, V225, P123, DOI 10.1016/j.jneuroim.2010.03.016
   Meriggioli MN, 2008, ANN NY ACAD SCI, V1132, P276, DOI 10.1196/annals.1405.023
   Meriggioli MN, 2009, LANCET NEUROL, V8, P475, DOI 10.1016/S1474-4422(09)70063-8
   Moes N, 2010, GASTROENTEROLOGY, V139, P770, DOI 10.1053/j.gastro.2010.06.006
   Morgan ME, 2003, ARTHRITIS RHEUM, V48, P1452, DOI 10.1002/art.11063
   Moser M, 2000, NAT IMMUNOL, V1, P199, DOI 10.1038/79734
   Nessi V, 2010, J IMMUNOL, V185, P5656, DOI 10.4049/jimmunol.0903183
   O'Keeffe M, 2002, BLOOD, V99, P2122, DOI 10.1182/blood.V99.6.2122
   Parmiani G, 2007, ANN ONCOL, V18, P226, DOI 10.1093/annonc/mdl158
   Pulendran B, 2000, J IMMUNOL, V165, P566, DOI 10.4049/jimmunol.165.1.566
   Sakaguchi S, 2004, ANNU REV IMMUNOL, V22, P531, DOI 10.1146/annurev.immunol.21.120601.141122
   Seo SJ, 2002, IMMUNITY, V16, P535, DOI 10.1016/S1074-7613(02)00298-4
   Sheng JR, 2008, CLIN IMMUNOL, V128, P172, DOI 10.1016/j.clim.2008.03.509
   Sheng JR, 2006, J IMMUNOL, V177, P5296, DOI 10.4049/jimmunol.177.8.5296
   Torgerson TR, 2006, SPRINGER SEMIN IMMUN, V28, P63, DOI 10.1007/s00281-006-0041-4
   Vasu C, 2003, J IMMUNOL, V170, P5511, DOI 10.4049/jimmunol.170.11.5511
   Venken K, 2008, IMMUNOLOGY, V123, P79, DOI 10.1111/j.1365-2567.2007.02690.x
   Vincent A, 2002, NAT REV IMMUNOL, V2, P797, DOI 10.1038/nri916
   Yamazaki T, 2002, J IMMUNOL, V169, P5538, DOI 10.4049/jimmunol.169.10.5538
   Yokoyama T, 2011, INT IMMUNOL, V23, P365, DOI 10.1093/intimm/dxr020
   Zhang Y, 2009, IMMUNOL LETT, V122, P52, DOI 10.1016/j.imlet.2008.11.015
   Zou GM, 2002, EUR CYTOKINE NETW, V13, P186
NR 47
TC 37
Z9 37
U1 0
U2 10
PU ELSEVIER SCIENCE BV
PI AMSTERDAM
PA PO BOX 211, 1000 AE AMSTERDAM, NETHERLANDS
SN 0165-5728
EI 1872-8421
J9 J NEUROIMMUNOL
JI J. Neuroimmunol.
PD DEC 15
PY 2011
VL 240
BP 65
EP 73
DI 10.1016/j.jneuroim.2011.10.010
PG 9
WC Immunology; Neurosciences
WE Science Citation Index Expanded (SCI-EXPANDED)
SC Immunology; Neurosciences & Neurology
GA 871CT
UT WOS:000298716200009
PM 22099723
OA Green Accepted
DA 2022-10-25
ER

PT J
AU Zhang, GX
   Ma, CG
   Xiao, BG
   vandeMeide, PH
   Link, H
AF Zhang, GX
   Ma, CG
   Xiao, BG
   vandeMeide, PH
   Link, H
TI Autoreactive T cell responses and cytokine patterns reflect resistance
   to experimental autoimmune myasthenia gravis in Wistar Furth rats
SO EUROPEAN JOURNAL OF IMMUNOLOGY
LA English
DT Article
DE myasthenia gravis; resistance; interferon-gamma; transforming growth
   factor-beta
ID GROWTH-FACTOR-BETA; EXPERIMENTAL ALLERGIC ENCEPHALOMYELITIS;
   MESSENGER-RNA EXPRESSION; ACETYLCHOLINE-RECEPTOR; GAMMA-INTERFERON;
   MULTIPLE-SCLEROSIS; LEWIS RATS; IFN-GAMMA; MONONUCLEAR-CELLS; B-CELLS
AB Various mouse and rat strains show different susceptibilities to experimental autoimmune myasthenia gravis (EAMG) that can be induced by immunization with acetylcholine receptor (AChR) and Freund's complete adjuvant, and represents a model for the antibody-mediated myasthenia gravis in humans. We examined AChR-induced B and T cell responses and cytokine mRNA expression to study the mechanisms behind susceptibility to EAMG in Lewis rats and resistance in Wistar Furth (WF) rats. Both strains had similarly elevated concentrations and affinities of serum anti-AChR antibodies, and no difference between the two strains for frequencies of cells in lymphoid organs expressing mRNA of the B cell stimulating cytokine interleukin-4 was found. In contrast, T cell responses to AChR measured by proliferation and by enumeration of interferon-gamma-expressing cells at both mRNA and protein level were lower in the resistant WF rats. This strain showed, instead, an up-regulation of the anti-inflammatory transforming growth factor-beta. Strain-related differences in the susceptibility to actively induced EAMG are thus related to quantitative differences in distribution between pro-inflammatory and anti-inflammatory cytokines.
C1 BIOMED PRIMATE RES CTR,RIJSWIJK,NETHERLANDS.
RP Zhang, GX (corresponding author), HUDDINGE UNIV HOSP,KAROLINSKA INST,DIV NEUROL,S-14186 HUDDINGE,SWEDEN.
CR ADAMS DO, 1987, IMMUNOL REV, V97, P5, DOI 10.1111/j.1600-065X.1987.tb00514.x
   ASTHANA D, 1993, CLIN IMMUNOL IMMUNOP, V67, P240, DOI 10.1006/clin.1993.1071
   BERMAN PW, 1980, J EXP MED, V151, P204, DOI 10.1084/jem.151.1.204
   BERMAN PW, 1981, ANN NY ACAD SCI, V377, P237, DOI 10.1111/j.1749-6632.1981.tb33736.x
   BIESECKER G, 1988, J IMMUNOL, V140, P3406
   CHRISTADOSS P, 1981, J IMMUNOL, V126, P1646
   CHRISTADOSS P, 1989, CRIT REV IMMUNOL, V9, P247
   CHRISTADOSS P, 1985, J NEUROIMMUNOL, V8, P29, DOI 10.1016/S0165-5728(85)80045-X
   CHUNG IY, 1991, J EXP MED, V173, P801, DOI 10.1084/jem.173.4.801
   COLLART MA, 1986, J EXP MED, V164, P2113, DOI 10.1084/jem.164.6.2113
   DEIBLER GE, 1972, PREP BIOCHEM, V2, P139, DOI 10.1080/00327487208061467
   DERYNCK R, 1985, NATURE, V316, P701, DOI 10.1038/316701a0
   DIJKEMA R, 1986, METHOD ENZYMOL, V119, P453
   DRACHMAN DB, 1994, NEW ENGL J MED, V330, P1797, DOI 10.1056/NEJM199406233302507
   GRAUS YMF, 1993, CLIN EXP IMMUNOL, V92, P506
   GU DL, 1995, J EXP MED, V181, P547, DOI 10.1084/jem.181.2.547
   HOHLFELD R, 1985, J IMMUNOL, V135, P2393
   KROEMER G, 1988, IMMUNOL TODAY, V9, P163, DOI 10.1016/0167-5699(88)91289-3
   KROLICK KA, 1994, ADV NEUROIMMUNOL, V4, P475, DOI 10.1016/0960-5428(94)00033-K
   LANZAVECCHIA A, 1985, NATURE, V314, P537, DOI 10.1038/314537a0
   LENNON VA, 1991, J IMMUNOL, V146, P2245
   Lindstrom J, 1981, Methods Enzymol, V74 Pt C, P432
   LINDSTROM J, 1988, ADV IMMUNOL, V42, P233, DOI 10.1016/S0065-2776(08)60847-0
   LINK H, 1991, J CLIN INVEST, V87, P2191, DOI 10.1172/JCI115253
   LINK J, 1994, ANN NEUROL, V35, P197, DOI 10.1002/ana.410350211
   LINK J, 1994, NEUROLOGY, V44, P728, DOI 10.1212/WNL.44.4.728
   LINK J, 1995, J NEUROIMMUNOL, V58, P21, DOI 10.1016/0165-5728(94)00183-O
   MA CG, 1995, J NEUROIMMUNOL, V58, P51, DOI 10.1016/0165-5728(94)00187-S
   MACDONALD RA, 1988, J IMMUNOL METHODS, V106, P191, DOI 10.1016/0022-1759(88)90196-2
   MARZO AL, 1986, CLIN EXP IMMUNOL, V64, P101
   MASON D, 1991, IMMUNOL TODAY, V12, P57, DOI 10.1016/0167-5699(91)90158-P
   MASON D, 1994, CLIN EXP IMMUNOL, V97, P339
   MASSAGUE J, 1990, ANNU REV CELL BIOL, V6, P597, DOI 10.1146/annurev.cb.06.110190.003121
   MCKNIGHT AJ, 1991, EUR J IMMUNOL, V21, P1187, DOI 10.1002/eji.1830210514
   OKUMURA S, 1994, ANN NEUROL, V36, P704, DOI 10.1002/ana.410360504
   SAPOLSKY R, 1987, SCIENCE, V238, P522, DOI 10.1126/science.2821621
   SIDMAN CL, 1984, NATURE, V309, P801, DOI 10.1038/309801a0
   SKOSKIEWICZ MJ, 1985, J EXP MED, V162, P1645, DOI 10.1084/jem.162.5.1645
   VANDERMEIDE PH, 1986, J GEN VIROL, V67, P1059, DOI 10.1099/0022-1317-67-6-1059
   WANG ZY, 1994, CELL IMMUNOL, V157, P353, DOI 10.1006/cimm.1994.1233
   WANG ZY, 1993, SCAND J IMMUNOL, V37, P615, DOI 10.1111/j.1365-3083.1993.tb02580.x
   ZHANG GX, 1995, EUR J IMMUNOL, V25, P1191, DOI 10.1002/eji.1830250509
   Zhang GX, 1996, J EXP MED, V184, P349, DOI 10.1084/jem.184.2.349
   ZHANG GX, 1995, SCAND J IMMUNOL, V42, P457, DOI 10.1111/j.1365-3083.1995.tb03680.x
   ZODA T, 1991, J IMMUNOL, V146, P663
   ZODA TE, 1993, J NEUROIMMUNOL, V43, P131, DOI 10.1016/0165-5728(93)90083-B
NR 46
TC 12
Z9 12
U1 0
U2 1
PU VCH PUBLISHERS INC
PI DEERFIELD BEACH
PA 303 NW 12TH AVE, DEERFIELD BEACH, FL 33442-1788
SN 0014-2980
J9 EUR J IMMUNOL
JI Eur. J. Immunol.
PD NOV
PY 1996
VL 26
IS 11
BP 2552
EP 2558
DI 10.1002/eji.1830261103
PG 7
WC Immunology
WE Science Citation Index Expanded (SCI-EXPANDED)
SC Immunology
GA VT775
UT WOS:A1996VT77500002
PM 8921938
DA 2022-10-25
ER

PT J
AU MASCARO, JM
   FERRANDO, J
   BOMBI, JA
   LAMBRUSCHINI, N
   MASCARO, JM
AF MASCARO, JM
   FERRANDO, J
   BOMBI, JA
   LAMBRUSCHINI, N
   MASCARO, JM
TI CONGENITAL GENERALIZED FOLLICULAR HAMARTOMA ASSOCIATED WITH ALOPECIA AND
   CYSTIC-FIBROSIS IN 3 SIBLINGS
SO ARCHIVES OF DERMATOLOGY
LA English
DT Article
ID MYASTHENIA-GRAVIS; TRICHOEPITHELIOMAS
AB Background: Generalized follicular hamartoma is a rare condition that has been described in association with alopecia, myasthenia gravis, and circulating autoantibodies. To date, all reported cases have appeared in female individuals. We report a kindred in which three siblings were affected by this condition in association with alopecia and cystic fibrosis.
   Observations: Three children of two consanguineous parents were affected by cystic fibrosis. They also had the same phenotype characterized by senilized facies, partial alopecia, and hypohidrosis, severe retardation of physical growth, and hyperelasticity of the skin. In all three children, skin biopsy specimens revealed the presence of basaloid proliferations at the level of the hair follicles that could not be demonstrated in their healthy parents. Myasthenia gravis did not appear during the clinical course of our patients, and circulating autoantibodies were not detected. All three patients died during childhood due to complications of cystic fibrosis.
   Conclusions: Generalized follicular hamartoma is a rare condition previously reported in association with alopecia, myasthenia gravis, and/or circulating autoantibodies (antinuclear and antiacetylcholine receptor antibodies). These are the first congenital cases of generalized follicular hamartoma described, and it is also the first time that an association with cystic fibrosis is reported. The striking association of generalized follicular hamartoma with cystic fibrosis in these three siblings suggests that there may be a genetic linkage between the two conditions.
C1 HOSP CLIN BARCELONA,DEPT PATHOL,E-08036 BARCELONA,SPAIN.
   HOSP CLIN BARCELONA,DEPT PEDIAT,E-08036 BARCELONA,SPAIN.
RP MASCARO, JM (corresponding author), HOSP CLIN BARCELONA,DEPT DERMATOL,CASANOVA 145,E-08036 BARCELONA,SPAIN.
OI Mascaro, Jose-Manuel/0000-0001-9327-2555
CR BAZEX A, 1966, ANN DERMATOL SYPHIL, V93, P241
   Boat T.J., 1989, METABOLIC BASIS INHE, P2649
   BROBERG A, 1992, EUR J DERMATOL, V2, P85
   BROWN AC, 1969, ARCH DERMATOL, V99, P478, DOI 10.1001/archderm.99.4.478
   BROWNSTEIN MH, 1992, J AM ACAD DERMATOL, V27, P237, DOI 10.1016/0190-9622(92)70177-H
   DARMSTADT GL, 1992, ARCH DERMATOL, V128, P1358, DOI 10.1001/archderm.128.10.1358
   DELACRETAZ J, 1979, DERMATOLOGICA, V159, P316, DOI 10.1159/000250621
   GORLIN RJ, 1987, MEDICINE, V66, P98, DOI 10.1097/00005792-198703000-00002
   HARPER J, 1992, TXB DERMATOLOGY, V1, P305
   JIMENEZACOSTA FJ, 1992, J AM ACAD DERMATOL, V27, P316, DOI 10.1016/0190-9622(92)70189-M
   KAISER P, 1984, HUM GENET, V68, P1, DOI 10.1007/BF00293869
   MAYOU SC, 1991, BRIT J DERMATOL, V125, P496, DOI 10.1111/j.1365-2133.1991.tb14781.x
   MEHREGAN AH, 1985, J CUTAN PATHOL, V12, P55, DOI 10.1111/j.1600-0560.1985.tb00430.x
   MEHREGAN AH, 1973, ARCH DERMATOL, V107, P435
   MICHAELSSON G, 1981, ACTA DERM-VENEREOL, V61, P497
   MIYAKAWA S, 1988, J AM ACAD DERMATOL, V19, P361, DOI 10.1016/S0190-9622(88)80256-1
   RIDLEY CM, 1981, CLIN EXP DERMATOL, V6, P283, DOI 10.1111/j.1365-2230.1981.tb02305.x
   RIODAN JR, 1989, SCIENCE, V245, P1066
   SOLOMON LM, 1977, ARCH DERMATOL, V113, P851, DOI 10.1001/archderm.113.6.851
   STARINK TM, 1986, J AM ACAD DERMATOL, V15, P1104, DOI 10.1016/S0190-9622(86)70274-0
   WELTFRIEND S, 1987, AM J DERMATOPATH, V9, P428, DOI 10.1097/00000372-198710000-00010
NR 21
TC 28
Z9 29
U1 0
U2 0
PU AMER MEDICAL ASSOC
PI CHICAGO
PA 515 N STATE ST, CHICAGO, IL 60610
SN 0003-987X
J9 ARCH DERMATOL
JI Arch. Dermatol.
PD APR
PY 1995
VL 131
IS 4
BP 454
EP 458
DI 10.1001/archderm.131.4.454
PG 5
WC Dermatology
WE Science Citation Index Expanded (SCI-EXPANDED)
SC Dermatology
GA QR991
UT WOS:A1995QR99100011
PM 7726589
DA 2022-10-25
ER

PT J
AU Tabata, R
   Tabata, C
   Yamamoto, N
   Shibuya, S
   Yasumizu, R
   Kojima, M
AF Tabata, Rie
   Tabata, Chiharu
   Yamamoto, Naoki
   Shibuya, Shinsuke
   Yasumizu, Ryoji
   Kojima, Masaru
TI Progressive peripheral CD8(+) T lymphocytosis complicated by pure red
   cell aplasia following immunosuppressive therapy for thymoma-associated
   myasthenia gravis
SO INTERNATIONAL IMMUNOPHARMACOLOGY
LA English
DT Article
DE Thymoma; Myasthenia gravis; Pure red cell aplasia; CD8 T-cell;
   Lymphocytosis
AB We herein report a unique case of type B2 thymoma-associated myasthenia gravis which was ameliorated by immunosuppressive therapy in combination with chemotherapy. However, the patient subsequently developed pure red cell aplasia and marked lymphocytosis after additional chemotherapy aimed at improvement of thymoma. While a separate immunosuppressive regimen was effective for anemia, lymphocytosis was exacerbated. The biopsied thymoma specimen contained CD4(+), CD8(+), and CD4(+)/CD8(+) T cells, some of which were CD3(-), suggesting immature thymocytes. In contrast, majority of the peripheral lymphocytes were polyclonal CD3(+)/CD8(+)/T cell receptor (TCR)alpha beta(+) T cells. The CD4/CD8 ratio in the present patient might be affected by immunosuppressive agents, resulting in CD8(+) T cell expansion associated with pure red cell aplasia. Although several cases of thymoma accompanied by peripheral T cell lymphocytosis were reported, marked CD8(+) T cell proliferation is extremely rare.
C1 [Tabata, Rie] Saiseikai Noe Hosp, Dept Hematol & Rheumatol, Osaka, Japan.
   [Tabata, Chiharu] Hyogo Coll Med, Canc Ctr, Nishinomiya, Hyogo, Japan.
   [Yamamoto, Naoki] Saiseikai Noe Hosp, Dept Resp Med, Osaka, Japan.
   [Shibuya, Shinsuke] Saiseikai Noe Hosp, Dept Pathol, Osaka, Japan.
   [Yasumizu, Ryoji] Akashi City Hosp, Dept Pathol, Akashi, Hyogo, Japan.
   [Kojima, Masaru] Dokkyo Med Univ, Dept Diagnost Pathol, Sch Med, Mibu, Tochigi, Japan.
RP Tabata, R (corresponding author), Saiseikai Noe Hosp, Dept Hematol & Rheumatol, Joto Ku, 1-3-25 Furuichi, Osaka 5360001, Japan.
EM rie.tabata@noe.saiseikai.or.jp
CR Alves NL, 2009, P NATL ACAD SCI USA, V106, P1512, DOI 10.1073/pnas.0809559106
   Barton AD, 1997, CANCER, V80, P1409, DOI 10.1002/(SICI)1097-0142(19971015)80:8<1409::AID-CNCR7>3.0.CO;2-9
   De Bruyne R, 2015, CLIN EXP IMMUNOL, V180, P542, DOI 10.1111/cei.12604
   Hoffacker V, 2000, BLOOD, V96, P3872, DOI 10.1182/blood.V96.12.3872.h8003872_3872_3879
   Huh HJ, 2015, BLOOD RES, V50, P184, DOI 10.5045/br.2015.50.3.184
   Nitta T, 2010, IMMUNITY, V32, P29, DOI 10.1016/j.immuni.2009.10.009
   Song Y, 2016, J THORAC DIS, V8, P314, DOI 10.21037/jtd.2016.03.03
   Strobel P, 2005, SURG TODAY, V35, P805, DOI 10.1007/s00595-005-3047-y
   Strobel P, 2002, BLOOD, V100, P159, DOI 10.1182/blood.V100.1.159
   Yu Q, 2003, J EXP MED, V197, P475, DOI 10.1084/jem.20021765
   Zhao L, 2016, BMC SURG, V16, DOI 10.1186/s12893-016-0171-0
NR 11
TC 2
Z9 2
U1 1
U2 6
PU ELSEVIER SCIENCE BV
PI AMSTERDAM
PA PO BOX 211, 1000 AE AMSTERDAM, NETHERLANDS
SN 1567-5769
EI 1878-1705
J9 INT IMMUNOPHARMACOL
JI Int. Immunopharmacol.
PD OCT
PY 2018
VL 63
BP 14
EP 18
DI 10.1016/j.intimp.2018.07.030
PG 5
WC Immunology; Pharmacology & Pharmacy
WE Science Citation Index Expanded (SCI-EXPANDED)
SC Immunology; Pharmacology & Pharmacy
GA GU0HS
UT WOS:000444931000003
PM 30056258
DA 2022-10-25
ER

PT J
AU Park, KH
   Jung, J
   Lee, JH
   Hong, YH
AF Park, Kee Hong
   Jung, Junghee
   Lee, Jung-Hee
   Hong, Yoon-Ho
TI Blood Transcriptome Profiling in Myasthenia Gravis Patients to Assess
   Disease Activity: A Pilot RNA-seq Study
SO EXPERIMENTAL NEUROBIOLOGY
LA English
DT Article
DE Transcriptome; RNA sequencing; myasthenia gravis; cell migration;
   apoptosis
ID MUSK ANTIBODIES; RECEPTOR; SEARCH; CELLS
AB Myasthenia gravis (MG) is an antibody-mediated autoimmune disease characterized by exertional weakness. There is no biomarker to reflect disease activity and guide treatment decision. Here, we reported a pilot blood transcriptome study using RNA sequencing (RNA-seq) that identified differences of 5 samples in active status and 5 in remission from 8 different patients and 2 patients provided samples for both active and remission phase. We found a total of 28 differentially expressed genes (DEGs) possibly related to disease activity (23 up-regulated and 5 down-regulated). The DEGs were enriched for the cell motion and cell migration processes in which included were ICAM1, CCL3, S100P and GAB2. The apoptosis and cell death pathway was also significantly enriched, which includes NFKBIA, ZC3H12A, TNFAIP3, and PPP1R15A. Our result suggests that transcript abundance profiles of the genes involved in cell trafficking and apoptosis may be a molecular signature of the disease activity in MG patients.
C1 [Park, Kee Hong] Gyeongsang Natl Univ Hosp, Dept Neurol, Jinju 52727, South Korea.
   [Jung, Junghee] Macrogen Inc, Dept Bioinformat, Seoul 08511, South Korea.
   [Lee, Jung-Hee] Hallym Univ, Dept Biomed Sci, Chunchon 24252, South Korea.
   [Hong, Yoon-Ho] Seoul Natl Univ, Boramae Med Ctr, Seoul Metropolitan Govt, Dept Neurol, Seoul 07061, South Korea.
RP Hong, YH (corresponding author), Seoul Natl Univ, Boramae Med Ctr, Seoul Metropolitan Govt, Dept Neurol, Seoul 07061, South Korea.
EM nrhong@gmail.com
RI Hong, Yoon-Ho/D-1564-2011; Hong, Yoon-Ho/AAP-1225-2020
OI Hong, Yoon-Ho/0000-0002-3325-6358; Park, Kee Hong/0000-0001-5724-7432
FU SK Telecom Research Fund [16-2013-116]
FX This study was supported by grant no 16-2013-116 from the SK Telecom
   Research Fund.
CR Anders S, 2010, GENOME BIOL, V11, DOI 10.1186/gb-2010-11-10-r106
   Bauer JW, 2009, ARTHRITIS RHEUM-US, V60, P3098, DOI 10.1002/art.24803
   Berrih-Aknin S, 2014, J AUTOIMMUN, V52, P90, DOI 10.1016/j.jaut.2013.12.011
   Berrih-Aknin S, 2014, J AUTOIMMUN, V48-49, P143, DOI 10.1016/j.jaut.2014.01.003
   Berrih-Aknin S, 2009, ANN NEUROL, V66, P521, DOI 10.1002/ana.21628
   Chaussabel D, 2010, BMC BIOL, V8, DOI 10.1186/1741-7007-8-84
   Cufi P, 2014, J AUTOIMMUN, V52, P29, DOI 10.1016/j.jaut.2013.12.018
   Evoli A, 2003, BRAIN, V126, P2304, DOI 10.1093/brain/awg223
   Feferman T, 2007, ANN NY ACAD SCI, V1107, P111, DOI 10.1196/annals.1381.012
   Finn AJ, 2003, NAT NEUROSCI, V6, P717, DOI 10.1038/nn1071
   Gallardo E, 2014, AUTOIMMUN REV, V13, P1003, DOI 10.1016/j.autrev.2014.08.039
   Hecker M, 2012, PHARMACOGENOMICS J, V12, P134, DOI 10.1038/tpj.2010.77
   Heldal AT, 2014, PLOS ONE, V9, DOI 10.1371/journal.pone.0114060
   Huang DW, 2009, NAT PROTOC, V4, P44, DOI 10.1038/nprot.2008.211
   Jabbari A, 2014, J INVEST DERMATOL, V134, P87, DOI 10.1038/jid.2013.269
   Jaretzki A, 2000, NEUROLOGY, V55, P16, DOI 10.1212/WNL.55.1.16
   Langmead B, 2009, GENOME BIOL, V10, DOI 10.1186/gb-2009-10-3-r25
   Le Panse R, 2006, J IMMUNOL, V177, P7868, DOI 10.4049/jimmunol.177.11.7868
   McConville J, 2004, ANN NEUROL, V55, P580, DOI 10.1002/ana.20061
   Meraouna A, 2006, BLOOD, V108, P432, DOI 10.1182/blood-2005-06-2383
   Moser B, 2012, BIOCHEM BIOPH RES CO, V420, P96, DOI 10.1016/j.bbrc.2012.02.121
   Mu LL, 2011, CLIN IMMUNOL, V141, P36, DOI 10.1016/j.clim.2011.04.013
   Nissinen R, 2004, ANN RHEUM DIS, V63, P681, DOI 10.1136/ard.2003.008599
   Ponseti JM, 2008, ANN NY ACAD SCI, V1132, P254, DOI 10.1196/annals.1405.000
   Saito R, 2005, J NEUROIMMUNOL, V170, P172, DOI 10.1016/j.jneuroim.2005.09.001
   Sanders DB, 2010, AUTOIMMUNITY, V43, P428, DOI 10.3109/08916930903518107
   Seyednasrollah F, 2015, BRIEF BIOINFORM, V16, P59, DOI 10.1093/bib/bbt086
   Trapnell C, 2010, NAT BIOTECHNOL, V28, P511, DOI 10.1038/nbt.1621
   Trapnell C, 2009, BIOINFORMATICS, V25, P1105, DOI 10.1093/bioinformatics/btp120
   Twine NA, 2011, PLOS ONE, V6, DOI 10.1371/journal.pone.0016266
NR 30
TC 6
Z9 6
U1 1
U2 7
PU KOREAN SOC BRAIN & NEURAL SCIENCE, KOREAN SOC NEURODEGENERATIVE DISEASE
PI SEOUL
PA EXPERIMENTAL NEUROBIOLOGY,  SEOUL NATL UNIV, RM 410, BLDG 152-1, SEOUL,
   151-742, SOUTH KOREA
SN 1226-2560
EI 2093-8144
J9 EXP NEUROBIOL
JI Exp. Neurobiol.
PD FEB
PY 2016
VL 25
IS 1
BP 40
EP +
DI 10.5607/en.2016.25.1.40
PG 13
WC Medicine, Research & Experimental; Neurosciences
WE Science Citation Index Expanded (SCI-EXPANDED)
SC Research & Experimental Medicine; Neurosciences & Neurology
GA FC5CD
UT WOS:000406857600005
PM 26924932
OA Green Published, Green Submitted
DA 2022-10-25
ER

PT J
AU Rowin, J
   Thiruppathi, M
   Arhebamen, E
   Sheng, JR
   Prabhakar, BS
   Meriggioli, MN
AF Rowin, Julie
   Thiruppathi, Muthusamy
   Arhebamen, Ebinehita
   Sheng, Jianrong
   Prabhakar, Bellur S.
   Meriggioli, Matthew N.
TI Granulocyte macrophage colony-stimulating factor treatment of a patient
   in myasthenic crisis: Effects on regulatory T cells
SO MUSCLE & NERVE
LA English
DT Article
DE Foxp3; GM-CSF; immunology; myasthenia; regulatory T cells; sargramostim
ID GRAVIS; SUPPRESSION; EXPRESSION; EXPANSION; FOXP3
AB Introduction: In this study we describe a patient with a prolonged myasthenic crisis refractory to conventional immunomodulatory therapy who was treated with GM-CSF (granulocyte macrophage colony-stimulating factor, sargramostim). Methods: T-regulatory cell (Treg) suppressive function and Foxp3 expression were evaluated before and after treatment with GM-CSF. Results: Treatment with GM-CSF was associated with clinical improvement, expansion in the circulating numbers of Foxp3+ cells, increase in Foxp3 expression levels in Tregs, early improvement in Treg suppressive capacity for AChR-ainduced T-cell proliferation, and subsequent enhancement in Treg suppression of polyclonal T-cell proliferation. Conclusion: Although definitive conclusions cannot be drawn from a single case, the correlation with similar findings in GM-CSFtreated animals with experimental autoimmune myasthenia gravis suggests further exploration of the effects of GM-CSF in myasthenia gravis should be studied in a clinical trial setting. Muscle Nerve 46: 449453, 2012
C1 [Rowin, Julie; Thiruppathi, Muthusamy; Arhebamen, Ebinehita; Sheng, Jianrong; Meriggioli, Matthew N.] Univ Illinois, Dept Neurol & Rehabil, Med Ctr, Chicago, IL 60612 USA.
   [Prabhakar, Bellur S.] Univ Illinois, Dept Microbiol & Immunol, Med Ctr, Chicago, IL 60612 USA.
RP Rowin, J (corresponding author), Univ Illinois, Dept Neurol & Rehabil, Med Ctr, 912 S Wood St,855N,M-C 796, Chicago, IL 60612 USA.
EM rowin@uic.edu
OI Thiruppathi, Muthusamy/0000-0003-3864-4322
FU National Institute of Neurological Disorders and Stroke of the National
   Institutes of Health [NIH K08NS058800]; National Institute of Allergy
   and Infectious Diseases [RO1 AI 058190]; Muscular Dystrophy Association
   [MDA 134545]; University of Illinois at Chicago, Center for Clinical and
   Translational Science from the National Center for Research Resources
   [UL1RR029879]; NATIONAL CENTER FOR RESEARCH RESOURCES [UL1RR029879]
   Funding Source: NIH RePORTER; NATIONAL INSTITUTE OF ALLERGY AND
   INFECTIOUS DISEASES [R01AI058190] Funding Source: NIH RePORTER; NATIONAL
   INSTITUTE OF NEUROLOGICAL DISORDERS AND STROKE [K08NS058800] Funding
   Source: NIH RePORTER
FX The authors thank Margaret O'Connor, RN, and Jana Zawadzki Longtine for
   technical assistance and data collection. This project was supported by
   a grant from the National Institute of Neurological Disorders and Stroke
   of the National Institutes of Health (NIH K08NS058800 to M.N.M.), the
   National Institute of Allergy and Infectious Diseases (RO1 AI 058190 to
   B. S. P.), the Muscular Dystrophy Association (MDA 134545 to M.N.M. and
   MDA 157286 to J.R.S.), and by the University of Illinois at Chicago,
   Center for Clinical and Translational Science (UL1RR029879), from the
   National Center for Research Resources.
CR BROCKE S, 1988, J CLIN INVEST, V82, P1894, DOI 10.1172/JCI113807
   Ganesh BB, 2009, INT IMMUNOL, V21, P269, DOI 10.1093/intimm/dxn147
   Gaudreau S, 2007, J IMMUNOL, V179, P3638, DOI 10.4049/jimmunol.179.6.3638
   Moes N, 2010, GASTROENTEROLOGY, V139, P770, DOI 10.1053/j.gastro.2010.06.006
   Sanders DB, 2003, ANN NY ACAD SCI, V998, P440, DOI 10.1196/annals.1254.057
   Sheng JR, 2008, CLIN IMMUNOL, V128, P172, DOI 10.1016/j.clim.2008.03.509
   Sheng JR, 2006, J IMMUNOL, V177, P5296, DOI 10.4049/jimmunol.177.8.5296
   Torgerson TR, 2006, SPRINGER SEMIN IMMUN, V28, P63, DOI 10.1007/s00281-006-0041-4
   Valencia X, 2007, J IMMUNOL, V178, P2579, DOI 10.4049/jimmunol.178.4.2579
   Venken K, 2008, IMMUNOLOGY, V123, P79, DOI 10.1111/j.1365-2567.2007.02690.x
NR 10
TC 55
Z9 57
U1 0
U2 6
PU WILEY-BLACKWELL
PI HOBOKEN
PA 111 RIVER ST, HOBOKEN 07030-5774, NJ USA
SN 0148-639X
J9 MUSCLE NERVE
JI Muscle Nerve
PD SEP
PY 2012
VL 46
IS 3
BP 449
EP 453
DI 10.1002/mus.23488
PG 5
WC Clinical Neurology; Neurosciences
WE Science Citation Index Expanded (SCI-EXPANDED)
SC Neurosciences & Neurology
GA 996KE
UT WOS:000308084500020
PM 22907239
OA Green Accepted
DA 2022-10-25
ER

PT J
AU Argov, Z
AF Argov, Zohar
TI Management of myasthenic conditions: nonimmune issues
SO CURRENT OPINION IN NEUROLOGY
LA English
DT Article
DE antisense therapy; congenital myasthenic syndrome; myasthenia gravis;
   myasthenic crisis; statins
ID RISK-FACTORS; STATINS; GRAVIS; PREGNANCY; FAILURE; CRISIS
AB Purpose of review
   To review some management issues in myasthenic disorders that are not part of the immune interventions. These are mainly related to pharmacotherapy of these conditions and side effects of various medications, but also referred to acute management of respiration in myasthenic crises.
   Recent findings
   Antisense compound inhibiting acetylcholine esterase has positive therapeutic effects during short-term administration, but further studies are needed to confirm its chronic effects. Pyridostigmine seems not to have an additional effect to 3-4 diaminopyridine in Lambert Eaton myasthenic syndrome. Bilevel positive airway pressure and other external respiratory supportive systems may prevent in some myasthenic crises the need for intubation or at least shorten it. Statins can aggravate myasthenia gravis but the risk is not well quantified, and these compounds are not completely contraindicated in myasthenia.
   Summary
   Further research of the above findings is still necessary to make them a solid conclusion for the management of the myasthenias.
C1 Hadassah Hebrew Univ, Med Ctr, Dept Neurol, IL-91120 Jerusalem, Israel.
RP Argov, Z (corresponding author), Hadassah Hebrew Univ, Med Ctr, Dept Neurol, IL-91120 Jerusalem, Israel.
EM zohara@ekmd.huji.ac.il
CR Argov Z, 2007, NEUROLOGY, V69, P699, DOI 10.1212/01.wnl.0000267884.39468.7a
   ARGOV Z, 2001, DISORDERS VOLUNTARY, P676
   Cartwright MS, 2004, NEUROLOGY, V63, P2188, DOI 10.1212/01.WNL.0000145708.03876.C3
   Cup EH, 2007, ARCH PHYS MED REHAB, V88, P1452, DOI 10.1016/j.apmr.2007.07.024
   De Sousa E, 2008, MUSCLE NERVE, V38, P1085, DOI 10.1002/mus.21072
   Dillon FX, 2004, SEMIN NEUROL, V24, P83, DOI 10.1055/s-2004-829587
   Engel AG, 2007, NEUROTHERAPEUTICS, V4, P252, DOI 10.1016/j.nurt.2007.01.001
   Ferrero Simone, 2008, Expert Rev Neurother, V8, P979, DOI 10.1586/14737175.8.6.979
   Gilhus NE, 2009, NAT CLIN PRACT NEURO, V5, P8, DOI 10.1038/ncpneuro0988
   Hoff JM, 2007, EUR J NEUROL, V14, P38, DOI 10.1111/j.1468-1331.2006.01538.x
   Hoff JM, 2003, NEUROLOGY, V61, P1362, DOI 10.1212/01.WNL.0000082725.21444.EC
   Linton D M, 2005, Crit Care Resusc, V7, P22
   Mermier CM, 2006, MED SCI SPORT EXER, V38, P13, DOI 10.1249/01.mss.0000180887.33650.0f
   Needham M, 2007, NEUROMUSCULAR DISORD, V17, P194, DOI 10.1016/j.nmd.2006.10.007
   Negvesky GJ, 2000, ARCH OPHTHALMOL-CHIC, V118, P427
   Oh SJ, 2008, MUSCLE NERVE, V38, P1101, DOI 10.1002/mus.21074
   Parmar B, 2002, LANCET, V360, P717, DOI 10.1016/S0140-6736(02)09846-X
   Purvin V, 2006, MEDICINE, V85, P82, DOI 10.1097/01.md.0000209337.59874.aa
   Rabinstein A, 2002, NEUROLOGY, V59, P1647, DOI 10.1212/01.WNL.0000033797.79530.16
   Schara U, 2008, NEUROTHERAPEUTICS, V5, P542, DOI 10.1016/j.nurt.2008.07.003
   Seneviratne J, 2008, ARCH NEUROL-CHICAGO, V65, P929, DOI 10.1001/archneur.65.7.929
   Seneviratne J, 2008, ARCH NEUROL-CHICAGO, V65, P54, DOI 10.1001/archneurol.2007.1
   Sussman JD, 2008, ANN NY ACAD SCI, V1132, P283, DOI 10.1196/annals.1405.022
   Thomas CE, 1997, NEUROLOGY, V48, P1253, DOI 10.1212/WNL.48.5.1253
   Wirtz PW, 2009, CLIN PHARMACOL THER, V86, P44, DOI 10.1038/clpt.2009.35
NR 25
TC 8
Z9 10
U1 0
U2 2
PU LIPPINCOTT WILLIAMS & WILKINS
PI PHILADELPHIA
PA TWO COMMERCE SQ, 2001 MARKET ST, PHILADELPHIA, PA 19103 USA
SN 1350-7540
EI 1473-6551
J9 CURR OPIN NEUROL
JI Curr. Opin. Neurol.
PD OCT
PY 2009
VL 22
IS 5
BP 493
EP 497
DI 10.1097/WCO.0b013e32832f15fa
PG 5
WC Clinical Neurology; Neurosciences
WE Science Citation Index Expanded (SCI-EXPANDED)
SC Neurosciences & Neurology
GA 506IK
UT WOS:000270768300007
PM 19593127
DA 2022-10-25
ER

PT J
AU Farrugia, ME
   Jacob, S
   Sarrigiannis, PG
   Kennett, RP
AF Farrugia, Maria E.
   Jacob, Saiju
   Sarrigiannis, Ptolemaios G.
   Kennett, Robin P.
TI CORRELATING EXTENT OF NEUROMUSCULAR INSTABILITY WITH ACETYLCHOLINE
   RECEPTOR ANTIBODIES
SO MUSCLE & NERVE
LA English
DT Article
DE acetylcholine receptor antibody; concentric needle electrode; jitter;
   myasthenia gravis; single-fiber EMG
ID SINGLE-FIBER ELECTROMYOGRAPHY; MYASTHENIA-GRAVIS; FACIAL-MUSCLES;
   RECOMMENDATIONS; SUSCEPTIBILITY; TRANSMISSION; LIMB; EMG
AB In a retrospective study of 86 patients with myasthenia gravis (MG), we correlated the acetylcholine receptor (AChR) antibody titers with single-fiber EMG studies to explore whether a relationship exists between these parameters. We found that the AChR antibody titers correlated significantly with the mean of the mean consecutive difference of orbicularis oculi (OO, P < 0.0001) and extensor digitorum communis (EDC, P < 0.0001). The correlation was found to be stronger in OO. The antibody titers also correlated with the percentage of potential pairs with increased jitter in both muscles and, again, the correlation was more significant in OO (P < 0.0001) than in EDC (P = 0.001). We speculate that this relationship is stronger in OO than in the limb muscles, because the architectural and immunological differences in the motor unit render OO more vulnerable and sensitive to disturbances in neuromuscular transmission.
C1 [Farrugia, Maria E.; Jacob, Saiju; Sarrigiannis, Ptolemaios G.; Kennett, Robin P.] John Radcliffe Hosp, Dept Clin Neurophysiol, Oxford OX3 9DU, England.
RP Farrugia, ME (corresponding author), So Gen Hosp, Inst Neurol Sci, 1345 Govan Rd, Glasgow G51 4TF, Lanark, Scotland.
EM m.e.farrugia@doctors.org.uk
OI Sarrigiannis, Ptolemaios G/0000-0002-8380-8755; Jacob,
   Saiju/0000-0003-0037-454X
CR Farrugia ME, 2006, MUSCLE NERVE, V33, P568, DOI 10.1002/mus.20491
   Goodmurphy CW, 1999, CLIN ANAT, V12, P1, DOI 10.1002/(SICI)1098-2353(1999)12:1<1::AID-CA1>3.0.CO;2-J
   Jaretzki A, 2000, ANN THORAC SURG, V70, P327, DOI 10.1016/S0003-4975(00)01595-2
   Jaretzki A, 2000, NEUROLOGY, V55, P16, DOI 10.1212/WNL.55.1.16
   Kaminski HJ, 2004, EXP NEUROL, V189, P333, DOI 10.1016/j.expneurol.2004.06.005
   Kaminski HJ, 2003, ANN NY ACAD SCI, V998, P362, DOI 10.1196/annals.1254.043
   Kaminski HJ, 2002, ANN NY ACAD SCI, V956, P42, DOI 10.1111/j.1749-6632.2002.tb02807.x
   KAMINSKI HJ, 1990, NEUROLOGY, V40, P1663, DOI 10.1212/WNL.40.11.1663
   KONISHI T, 1981, NEUROLOGY, V31, P386
   LINDSTROM J, 1977, CLIN IMMUNOL IMMUNOP, V7, P36, DOI 10.1016/0090-1229(77)90027-7
   LINDSTROM JM, 1976, NEUROLOGY, V26, P1054, DOI 10.1212/WNL.26.11.1054
   Nemoto Y, 2005, J NEUROL NEUROSUR PS, V76, P714, DOI 10.1136/jnnp.2004.043125
   NEWSOMDAVIS J, 1978, NEUROLOGY, V28, P266, DOI 10.1212/WNL.28.3.266
   OOSTERHUIS HJGH, 1983, J NEUROL SCI, V58, P371, DOI 10.1016/0022-510X(83)90096-5
   Padua L, 2000, CLIN NEUROPHYSIOL, V111, P1203, DOI 10.1016/S1388-2457(00)00307-2
   RIVERO A, 1995, MUSCLE NERVE, V18, P943, DOI 10.1002/mus.880180904
   SANDERS DB, 1979, NEUROLOGY, V29, P68, DOI 10.1212/WNL.29.1.68
   Sanders DB, 2002, MUSCLE NERVE, pS15, DOI 10.1002/mus10141
   Sarrigiannis PG, 2006, MUSCLE NERVE, V33, P61, DOI 10.1002/mus.20435
   STAL P, 1994, J MUSCLE RES CELL M, V15, P517, DOI 10.1007/BF00121158
   STALBERG E, 1974, J NEUROL NEUROSUR PS, V37, P540, DOI 10.1136/jnnp.37.5.540
   STALBERG E, 1980, J NEUROL NEUROSUR PS, V43, P622, DOI 10.1136/jnnp.43.7.622
   TINDALL RSA, 1981, ANN NEUROL, V10, P437, DOI 10.1002/ana.410100506
   VINCENT A, 1985, J NEUROL NEUROSUR PS, V48, P1246, DOI 10.1136/jnnp.48.12.1246
   Yu CY, 2005, NEUROMUSCULAR DISORD, V15, P17, DOI 10.1016/j.nmd.2004.10.002
NR 25
TC 14
Z9 14
U1 0
U2 0
PU WILEY
PI HOBOKEN
PA 111 RIVER ST, HOBOKEN 07030-5774, NJ USA
SN 0148-639X
EI 1097-4598
J9 MUSCLE NERVE
JI Muscle Nerve
PD APR
PY 2009
VL 39
IS 4
BP 489
EP 493
DI 10.1002/mus.21156
PG 5
WC Clinical Neurology; Neurosciences
WE Science Citation Index Expanded (SCI-EXPANDED)
SC Neurosciences & Neurology
GA 427NA
UT WOS:000264784800010
PM 19260064
DA 2022-10-25
ER

PT J
AU GILCHRIST, JM
   MASSEY, JM
   SANDERS, DB
AF GILCHRIST, JM
   MASSEY, JM
   SANDERS, DB
TI SINGLE-FIBER EMG AND REPETITIVE STIMULATION OF THE SAME MUSCLE IN
   MYASTHENIA-GRAVIS
SO MUSCLE & NERVE
LA English
DT Article
DE SINGLE FIBER ELECTROMYOGRAPHY; IMPULSE BLOCK; REPETITIVE NERVE
   STIMULATION; DECREMENT; MYASTHENIA GRAVIS
ID ACETYLCHOLINE-RECEPTORS; ELECTROMYOGRAPHY
AB We performed RNS and SFEMG studies of the same muscle in 46 patients with myasthenia gravis. Maximum decrement to 3-5-Hz stimulation before and after maximum voluntary exercise, percentage of action potential pairs with increased jitter and blocking, and mean MCD in each study were compared. A significant decrement (>10% decrease in CMAP area or amplitude between the first and fourth response) was never found without increased jitter and impulse blocking on SFEMG. Increased jitter, blocking, and mean MCD were each correlated with maximum decrement (r > 0.61, P < 0.0001). We conclude that decrement to RNS and impulse blocking on SFEMG result from the same physiologic phenomenon, and that SFEMG is more sensitive at detecting disordered neuromuscular transmission given its ability to detect impulse blocking at levels below the resolution of RNS and increased neuromuscular jitter when there is not blocking. (C) 1994 John Wiley & Sons, Inc.
C1 BROWN UNIV,RHODE ISL HOSP,DEPT NEUROL,PROVIDENCE,RI 02903.
   DUKE UNIV,MED CTR,DIV NEUROL,DURHAM,NC 27710.
CR BOTELHO SY, 1952, AMA ARCH NEUROL PSY, V67, P441, DOI 10.1001/archneurpsyc.1952.02320160025003
   BROWN WF, 1984, PHYSL TECHNICAL BASI, P380
   DRACHMAN DB, 1982, NEW ENGL J MED, V307, P769, DOI 10.1056/NEJM198209233071301
   EKSTEDT J, 1965, 6 INT C EL CLIN NEUR, P669
   ELMQVIST D, 1964, J PHYSIOL-LONDON, V174, P417, DOI 10.1113/jphysiol.1964.sp007495
   ENGEL AG, 1977, NEUROLOGY, V27, P307, DOI 10.1212/WNL.27.4.307
   FAMBROUGH DM, 1973, SCIENCE, V182, P293, DOI 10.1126/science.182.4109.293
   GILCHRIST JM, 1992, MUSCLE NERVE, V15, P151
   GILCHRIST JM, 1987, MUSCLE NERVE, V10, P233, DOI 10.1002/mus.880100306
   Harvey AM, 1941, B JOHNS HOPKINS HOSP, V69, P1
   KATZ B, 1972, J PHYSIOL-LONDON, V224, P665, DOI 10.1113/jphysiol.1972.sp009918
   KELLY JJ, 1982, ANN NEUROL, V12, P238, DOI 10.1002/ana.410120303
   KIMURA J, 1989, ELECTRODIAGNOSIS DIS, P184
   MARTIN AR, 1966, PHYSIOL REV, V46, P51, DOI 10.1152/physrev.1966.46.1.51
   MASSEY J M, 1990, Neurology, V40, P348
   OH SJ, 1992, MUSCLE NERVE, V15, P720, DOI 10.1002/mus.880150616
   OH SJ, 1982, ANN NEUROL, V12, P348, DOI 10.1002/ana.410120406
   OZDEMIR C, 1971, ANN NY ACAD SCI, V183, P287, DOI 10.1111/j.1749-6632.1971.tb30759.x
   SANDERS DB, 1979, NEUROLOGY, V29, P68, DOI 10.1212/WNL.29.1.68
   SANDERS DB, 1986, MUSCLE NERVE, V9, P809, DOI 10.1002/mus.880090904
   SCHWARTZ MS, 1975, J NEUROL NEUROSUR PS, V38, P678, DOI 10.1136/jnnp.38.7.678
   SLOMIC AHMED, 1968, BRAIN RES, V10, P1
   Stalberg E, 1979, SINGLE FIBRE ELECTRO
NR 23
TC 32
Z9 33
U1 0
U2 0
PU JOHN WILEY & SONS INC
PI NEW YORK
PA 605 THIRD AVE, NEW YORK, NY 10158-0012
SN 0148-639X
J9 MUSCLE NERVE
JI Muscle Nerve
PD FEB
PY 1994
VL 17
IS 2
BP 171
EP 175
DI 10.1002/mus.880170207
PG 5
WC Clinical Neurology; Neurosciences
WE Science Citation Index Expanded (SCI-EXPANDED)
SC Neurosciences & Neurology
GA MU246
UT WOS:A1994MU24600006
PM 8114786
DA 2022-10-25
ER

PT J
AU Gilbert, AL
   Prasad, S
   Mallery, RM
AF Gilbert, Aubrey L.
   Prasad, Sashank
   Mallery, Robert M.
TI Neuro-Ophthalmic Disorders in Pregnancy
SO NEUROLOGIC CLINICS
LA English
DT Article
DE Pregnancy; Neuro-ophthalmology; Postpartum relapse; Hormonally sensitive
   tumor
ID IDIOPATHIC INTRACRANIAL HYPERTENSION; CEREBRAL VENOUS THROMBOSIS;
   ISCHEMIC OPTIC NEUROPATHY; ABDUCENS NERVE PALSY; MYASTHENIA-GRAVIS;
   RISK-FACTORS; LYMPHOCYTIC HYPOPHYSITIS; PHYSIOLOGICAL-CHANGES;
   MULTIPLE-SCLEROSIS; MAGNESIUM-SULFATE
AB The physiologic changes that accompany pregnancy can have important implications for neuro-ophthalmic disease. This article discusses pregnancy-related considerations for meningioma, pituitary disorders, demyelinating disease, myasthenia gravis, thyroid eye disease, idiopathic intracranial hypertension, cerebral venous sinus thrombosis, stroke, migraine, and cranial neuropathies. The article also details the potential neuro-ophthalmic complications of preeclampsia and eclampsia and reviews the use of common diagnostic studies during pregnancy.
C1 [Gilbert, Aubrey L.] Permanente Med Grp Inc, Dept Ophthalmol, 975 Sereno Dr, Vallejo, CA 94589 USA.
   [Prasad, Sashank; Mallery, Robert M.] Brigham & Womens Hosp, Dept Neurol, 60 Fenwood Rd, Boston, MA 02115 USA.
   [Mallery, Robert M.] Massachusetts Eye & Ear, Dept Ophthalmol, 243 Charles St, Boston, MA 02114 USA.
RP Mallery, RM (corresponding author), Dept Neurol, 60 Fenwood Rd, Boston, MA 02115 USA.
EM rmallery@partners.org
OI Mallery, Robert/0000-0001-9883-4027
CR Aagaard-Tillery KM, 2006, SEMIN FETAL NEONAT M, V11, P279, DOI 10.1016/j.siny.2006.04.003
   Alsaad AMS, 2015, REPROD TOXICOL, V53, P45, DOI 10.1016/j.reprotox.2015.03.003
   Aube M, 1999, NEUROLOGY, V53, pS26
   Bateman BT, 2006, NEUROLOGY, V67, P424, DOI 10.1212/01.wnl.0000228277.84760.a2
   Batocchi AP, 1999, NEUROLOGY, V52, P447, DOI 10.1212/WNL.52.3.447
   BECK RW, 1980, AM J OPHTHALMOL, V90, P342, DOI 10.1016/S0002-9394(14)74914-1
   Bellastella A, 2003, EUR J ENDOCRINOL, V149, P363, DOI 10.1530/eje.0.1490363
   Beressi N, 1999, ANN MED INTERNE, V150, P327
   Biousse V, 1999, NEUROLOGY, V53, P1537, DOI 10.1212/WNL.53.7.1537
   Bodur H, 2008, GYNECOL OBSTET INVES, V65, P258, DOI 10.1159/000113050
   Broner SW, 2017, SEMIN NEUROL, V37, P601, DOI 10.1055/s-0037-1607393
   Bronstein Marcello Delano, 2002, Pituitary, V5, P99, DOI 10.1023/A:1022364514971
   Bucci I, 2017, FRONT ENDOCRINOL, V8, DOI 10.3389/fendo.2017.00137
   Carlin A, 2008, BEST PRACT RES CL OB, V22, P801, DOI 10.1016/j.bpobgyn.2008.06.005
   Chambers DJ, 2017, INT J OBSTET ANESTH, V31, P13, DOI 10.1016/j.ijoa.2017.02.003
   Chen HM, 2010, CEPHALALGIA, V30, P433, DOI 10.1111/j.1468-2982.2009.01935.x
   Chien PFW, 1996, BRIT J OBSTET GYNAEC, V103, P1085, DOI 10.1111/j.1471-0528.1996.tb09587.x
   Chow MS, 2013, OBSTET GYNECOL, V121, P475, DOI [10.1097/AOG.0b013e31827e6251, http://10.1097/AOG.0b013e31827e6251]
   Ciafaloni E, 2004, NEUROL CLIN, V22, P771, DOI 10.1016/j.ncl.2004.06.003
   Cohen Y, 2000, OBSTET GYNECOL SURV, V55, P184, DOI 10.1097/00006254-200003000-00027
   Confavreux C, 1998, NEW ENGL J MED, V339, P285, DOI 10.1056/NEJM199807303390501
   Copel J, 2017, OBSTET GYNECOL, V130, pE210, DOI [10.1097/AOG.0000000000002237, 10.1097/AOG.0000000000002355]
   Coutinho JM, 2012, STROKE, V43, P3375, DOI 10.1161/STROKEAHA.112.671453
   Cushing H, 1929, ARCH OPHTHALMOL-CHIC, V1, P168, DOI 10.1001/archopht.1929.00810010177003
   Davie CA, 2008, J NEUROL NEUROSUR PS, V79, P240, DOI 10.1136/jnnp.2007.116939
   Davoudi V, 2016, NEUROL-NEUROIMMUNOL, V3, DOI 10.1212/NXI.0000000000000288
   de Sousa DA, 2017, STROKE, V48, P3130, DOI 10.1161/STROKEAHA.117.018829
   Devasagayam S, 2016, STROKE, V47, P2180, DOI 10.1161/STROKEAHA.116.013617
   Digre KB, 2011, J NEURO-OPHTHALMOL, V31, P381, DOI 10.1097/WNO.0b013e31823920cb
   DIGRE KB, 1990, AM J OBSTET GYNECOL, V163, P1848, DOI 10.1016/0002-9378(90)90763-W
   Dinc H, 1998, ACTA RADIOL, V39, P64, DOI 10.3109/02841859809172152
   Djelmis J, 2002, EUR J OBSTET GYN R B, V104, P21, DOI 10.1016/S0301-2115(02)00051-9
   Ducci RD, 2017, NEUROMUSCULAR DISORD, V27, P352, DOI 10.1016/j.nmd.2017.01.021
   Dumitrescu BC, 2014, ROM NEUROSURG, V21, P489
   ELSTER AD, 1991, RADIOLOGY, V181, P531, DOI 10.1148/radiology.181.2.1924800
   Euser AG, 2009, STROKE, V40, P1169, DOI 10.1161/STROKEAHA.108.527788
   Falardeau J, 2013, J NEURO-OPHTHALMOL, V33, P9, DOI 10.1097/WNO.0b013e3182594001
   Ferrero S, 2005, EUR J OBSTET GYN R B, V121, P129, DOI 10.1016/j.ejogrb.2005.01.002
   Ferrero Simone, 2008, Expert Rev Neurother, V8, P979, DOI 10.1586/14737175.8.6.979
   Ferro JM, 2017, EUR J NEUROL, V24, P1203, DOI 10.1111/ene.13381
   Fineman MS, 2001, ARCH OPHTHALMOL-CHIC, V119, P353, DOI 10.1001/archopht.119.3.353
   FINFER SR, 1991, BRIT J ANAESTH, V67, P784, DOI 10.1093/bja/67.6.784
   FOLK JC, 1981, OPHTHALMOLOGY, V88, P1173
   Fox AW, 1998, HEADACHE, V38, P436, DOI 10.1046/j.1526-4610.1998.3806436.x
   Frederick IO, 2014, HEADACHE, V54, P675, DOI 10.1111/head.12206
   Galvao A, 2017, J OBSTET GYNAECOL, V37, P284, DOI 10.1080/01443615.2016.1233946
   Gilca M, 2015, J NEURO-OPHTHALMOL, V35, P179, DOI 10.1097/WNO.0000000000000230
   Gilhus NE, 2011, AUTOIMMUN DIS, V2011, DOI 10.4061/2011/847393
   Giridhar P, 2013, JAMA OPHTHALMOL, V131, P542, DOI 10.1001/jamaophthalmol.2013.2884
   GREENBERG F, 1990, AM J OPHTHALMOL, V110, P323, DOI 10.1016/S0002-9394(14)76364-0
   Groenestege ATT, 2009, STROKE, V40, P1148, DOI 10.1161/STROKEAHA.108.539700
   Hamel J, 2018, NEUROL CLIN, V36, P355, DOI 10.1016/j.ncl.2018.01.005
   Hassan Ali, 2017, Sultan Qaboos Univ Med J, V17, pe259, DOI 10.18295/squmj.2017.17.03.002
   Hoff JM, 2007, EUR J NEUROL, V14, P38, DOI 10.1111/j.1468-1331.2006.01538.x
   HOPKINS EL, 1965, AM J OBSTET GYNECOL, V93, P907, DOI 10.1016/0002-9378(65)90149-3
   Hortobagyi T, 2017, OPEN MED-WARSAW, V12, DOI 10.1515/med-2017-0029
   HORTON JC, 1990, NEUROSURGERY, V27, P867, DOI 10.1227/00006123-199012000-00002
   Hussain A, 2017, J OBSTET GYNAECOL, V37, P409, DOI 10.1080/01443615.2016.1256973
   Imes RK, 2002, NEURO-OPHTHALMOLOGY, V28, P45, DOI 10.1076/noph.28.1.45.17336
   IMURA H, 1993, NEW ENGL J MED, V329, P683, DOI 10.1056/NEJM199309023291002
   Inoue T, 2007, GRAEF ARCH CLIN EXP, V245, P1049, DOI 10.1007/s00417-006-0491-3
   JACOBSON DM, 1991, OPHTHALMOLOGY, V98, P1874
   James AH, 2005, OBSTET GYNECOL, V106, P509, DOI 10.1097/01.AOG.0000172428.78411.b0
   Jarvis DP, 2018, BMJ-BRIT MED J, V25, P360
   Jarvis S, 2018, BMJ-BRIT MED J, V360, DOI 10.1136/bmj.k80
   Kanal E, 2007, AM J ROENTGENOL, V188, P1447, DOI 10.2214/AJR.06.1616
   Karaca Z, 2010, EUR J ENDOCRINOL, V162, P453, DOI 10.1530/EJE-09-0923
   Kassam S H, 1983, Obstet Gynecol Surv, V38, P314, DOI 10.1097/00006254-198306000-00002
   Kim IT, 2000, OPHTHALMOLOGICA, V214, P305, DOI 10.1159/000027510
   Kim W, 2012, NEUROLOGY, V78, P1264, DOI 10.1212/WNL.0b013e318250d812
   Klawiter EC, 2017, NEUROLOGY, V89, P2238, DOI 10.1212/WNL.0000000000004681
   KUPERSMITH MJ, 1994, ANN INTERN MED, V121, P473, DOI 10.7326/0003-4819-121-7-199410010-00001
   Lambert K, 2017, OBSTET GYNECOL, V129, P185, DOI 10.1097/AOG.0000000000001747
   Lanska DJ, 2000, STROKE, V31, P1274, DOI 10.1161/01.STR.31.6.1274
   Laviv Y, 2018, NEUROSURG REV, V41, P95, DOI 10.1007/s10143-016-0762-3
   Lee AG, 2005, AM J OPHTHALMOL, V139, P855, DOI 10.1016/j.ajo.2004.12.091
   Leggett D A, 1999, Australas Radiol, V43, P104, DOI 10.1046/j.1440-1673.1999.00597.x
   MARTIN C, 1994, CLIN OBSTET GYNECOL, V37, P241, DOI 10.1097/00003081-199406000-00004
   Martins LB, 2019, CEPHALALGIA, V39, P68, DOI 10.1177/0333102418776016
   Massey Janice M, 2014, Continuum (Minneap Minn), V20, P115, DOI 10.1212/01.CON.0000443840.33310.bd
   Masuhr E, 2004, J NEUROL, V251, P11, DOI 10.1007/s00415-004-0321-7
   MCCAUSLAND A M, 1957, West J Surg Obstet Gynecol, V65, P220
   Molitch ME, 2006, ENDOCRIN METAB CLIN, V35, P99, DOI 10.1016/j.ecl.2005.09.011
   Musolino NR, 2001, PITUITARY TUMORS PRE, P91
   Muthyala T, 2016, J OBSTET GYNAECOL, V36, P848, DOI 10.3109/01443615.2016.1168375
   Neuteboom RF, 2012, J NEUROL, V259, P311, DOI 10.1007/s00415-011-6186-7
   Nieto-Calvache AJ, 2017, J OBSTET GYNAECOL CA, V39, P890, DOI 10.1016/j.jogc.2017.04.031
   Niks EH, 2008, NEUROLOGY, V70, P1215, DOI 10.1212/01.wnl.0000307751.20968.f1
   Norwood F, 2014, J NEUROL NEUROSUR PS, V85, P538, DOI 10.1136/jnnp-2013-305572
   Nour MM, 2016, NEUROLOGY, V86, P79, DOI 10.1212/WNL.0000000000002208
   O'carroll Peter, 2009, J Clin Neuromuscul Dis, V11, P69, DOI 10.1097/CND.0b013e3181a78280
   PATEL MC, 1995, QJM-MON J ASSOC PHYS, V88, P571
   Phillips KM, 2017, LARYNGOSCOPE, V127, P2854, DOI 10.1002/lary.26569
   Porras JL, 2017, STROKE, V48, P1507, DOI 10.1161/STROKEAHA.117.016828
   Pozzilli C, 2015, EUR J NEUROL, V22, P34, DOI 10.1111/ene.12797
   Rivera Juan-Andres, 2006, Pituitary, V9, P35, DOI 10.1007/s11102-006-6598-z
   Rubinchik-Stern M, 2016, REPROD TOXICOL, V62, P100, DOI 10.1016/j.reprotox.2016.04.017
   Saadoun S, 2013, J IMMUNOL, V191, P2999, DOI 10.4049/jimmunol.1301483
   Sabet HY, 2004, AM J NEURORADIOL, V25, P419
   Sam S, 2003, ENDOCRIN METAB CLIN, V32, P337, DOI 10.1016/S0889-8529(03)00012-4
   SAMPLES JR, 1988, AM J OPHTHALMOL, V106, P616, DOI 10.1016/0002-9394(88)90597-1
   Sharma S, 2006, OBSTET GYNAECOL, V8, P141, DOI 10.1576/toag.8.3.141.27248
   Shimizu Y, 2015, CLIN EXP NEUROIMMUNO, V6, P93
   Shimizu Y, 2016, MULT SCLER J, V22, P1413, DOI 10.1177/1352458515583376
   Shosha E, 2017, MULT SCLER J, V23, P1808, DOI 10.1177/1352458517740215
   SPRUNG J, 1991, CAN J ANAESTH, V38, P767, DOI 10.1007/BF03008457
   SRINIVASAN K, 1983, ANGIOLOGY, V34, P731, DOI 10.1177/000331978303401107
   SRINIVASAN K, 1988, SEMIN NEUROL, V8, P222, DOI 10.1055/s-2008-1041381
   Stafford IP, 2005, OBSTET GYNECOL, V105, P1221, DOI 10.1097/01.AOG.0000157759.40119.f9
   Tang Rosa A, 2004, Curr Neurol Neurosci Rep, V4, P398, DOI 10.1007/s11910-004-0087-4
   Thirumalaikumar L, 2014, OBSTET GYNAECOL, V16, P93, DOI 10.1111/tog.12087
   Thornburg KL, 2000, SEMIN PERINATOL, V24, P11, DOI 10.1016/S0146-0005(00)80047-6
   Tietjen GE, 2018, HEADACHE, V58, P173, DOI 10.1111/head.13044
   Townsel C, 2016, AJP REP, V6, pE133, DOI 10.1055/s-0036-1579624
   Vallejo-Vaz AJ, 2013, HYPERTENS RES, V36, P834, DOI 10.1038/hr.2013.50
   Varner M, 2013, CLIN OBSTET GYNECOL, V56, P372, DOI 10.1097/GRF.0b013e31828e92c0
   Vukusic S, 2004, BRAIN, V127, P1353, DOI 10.1093/brain/awh152
   Wall JR, 2015, J THROID RES, V2015, DOI 10.1155/2015/698470
   WAN WL, 1990, OPHTHALMOLOGY, V97, P18
   Wang PI, 2012, AM J ROENTGENOL, V198, P778, DOI 10.2214/AJR.11.7405
   Wang SC, 2017, CLIN ENDOCRINOL, V87, P177, DOI 10.1111/cen.13354
   WATSON DL, 1983, SOUTHERN MED J, V76, P1487, DOI 10.1097/00007611-198312000-00008
   Wells RE, 2016, CURR NEUROL NEUROSCI, V16, DOI 10.1007/s11910-016-0634-9
   Wiemels J, 2010, J NEURO-ONCOL, V99, P307, DOI 10.1007/s11060-010-0386-3
   WOLPERT SM, 1984, AM J ROENTGENOL, V143, P377, DOI 10.2214/ajr.143.2.377
NR 125
TC 3
Z9 3
U1 0
U2 9
PU W B SAUNDERS CO-ELSEVIER INC
PI PHILADELPHIA
PA 1600 JOHN F KENNEDY BOULEVARD, STE 1800, PHILADELPHIA, PA 19103-2899 USA
SN 0733-8619
EI 1557-9875
J9 NEUROL CLIN
JI Neurol. Clin.
PD FEB
PY 2019
VL 37
IS 1
BP 85
EP +
DI 10.1016/j.ncl.2018.09.001
PG 19
WC Clinical Neurology; Neurosciences
WE Science Citation Index Expanded (SCI-EXPANDED)
SC Neurosciences & Neurology
GA HG0ZA
UT WOS:000454676600007
PM 30470277
DA 2022-10-25
ER

PT J
AU Boldingh, MI
   Maniaol, AH
   Brunborg, C
   Dekker, L
   Heldal, AT
   Lipka, AF
   Popperud, TH
   Niks, EH
   Verschuuren, JJGM
   Tallaksen, CME
AF Boldingh, Marion I.
   Maniaol, Angelina H.
   Brunborg, Cathrine
   Dekker, Luuk
   Heldal, Anne T.
   Lipka, A. F.
   Popperud, Trine H.
   Niks, Erik H.
   Verschuuren, J. J. G. M.
   Tallaksen, Chantal M. E.
TI Geographical Distribution of Myasthenia Gravis in Northern Europe -
   Results from a Population-Based Study from Two Countries
SO NEUROEPIDEMIOLOGY
LA English
DT Article
DE Myasthenia gravis, prevalence; Muscle specific tyrosine kinase antibody;
   Acetylcholine receptor antibody; Late-onset myasthenia gravis; Phenotype
ID MULTIPLE-SCLEROSIS; ONSET MYASTHENIA; EPIDEMIOLOGY; ANTIBODY;
   ASSOCIATION; PREVALENCE; FREQUENCY; BELGRADE; PROVINCE; DENMARK
AB Objectives: To compare the prevalence of myasthenia gravis (MG) subgroups based on immunological markers and clinical presentation in two geographically complete MG populations in northern Europe. Methods:This cross-sectional study included all living MG patients in Norway and a regional cohort from the Netherlands. Patients were identified using their hospital registration codes. Medical charts of subjects >16 years were reviewed. Inclusion criteria were clinical MG, a positive antibody test for acetylcholine receptor (AChR MG) or muscle-specific kinase (MuSK MG), or if seronegative MG, confirmed by an electrophysiological test. Results: 1,205 MG patients (534 Norwegians and 671 Dutch) fulfilled the criteria, giving a higher point prevalence in the Netherlands (167/million, 95% CI 155-180) than in Norway (138/million, 95% CI 126-150). In particular, rates of AChR MG (143 vs. 111/million), MuSK MG (6.5 vs. 0.5/million), and ocular phenotype (62 vs. 24/million) were higher in the Netherlands. Conclusion: Novel findings are an AChR MG geographical north south gradient and a 2.6-fold more ocular MG patients in the Netherlands than in Norway. The MuSK MG latitudinal gradient supports the notion of a north south gradient in Europe, with a higher prevalence in the south. The variation is probably explained by genetic differences between the populations, in addition to environmental interactions. (C) 2015 S. Karger AG, Basel
C1 [Boldingh, Marion I.; Maniaol, Angelina H.; Brunborg, Cathrine; Popperud, Trine H.; Tallaksen, Chantal M. E.] Oslo Univ Hosp, Dept Neurol, Ulleval, Norway.
   [Boldingh, Marion I.; Maniaol, Angelina H.; Brunborg, Cathrine; Popperud, Trine H.; Tallaksen, Chantal M. E.] Univ Oslo, Rikshosp, N-0027 Oslo, Norway.
   [Brunborg, Cathrine] Oslo Univ Hosp, Res Support Serv, Oslo Ctr Biostat & Epidemiol, NO-0424 Oslo, Norway.
   [Heldal, Anne T.] Univ Bergen, Dept Clin Med, Bergen, Norway.
   [Dekker, Luuk; Lipka, A. F.; Niks, Erik H.; Verschuuren, J. J. G. M.] Leiden Univ, Med Ctr, Dept Neurol, Leiden, Netherlands.
   [Tallaksen, Chantal M. E.] Univ Oslo, Inst Clin Med, Oslo, Norway.
RP Boldingh, MI (corresponding author), Oslo Univ Hosp, Dept Neurol, PB 4950 Nydalen, NO-0424 Oslo, Norway.
EM marbol@ous-hf.no
RI Niks, Erik H/M-3520-2016
OI Niks, Erik H/0000-0001-5892-5143; Dekker, Luuk/0000-0002-0958-2081;
   Verschuuren, Jan/0000-0002-4572-1501
FU FIGHT-MG EU FP7 frame program [242210]; Euromyasthenia EU FP7 [2005105];
   Unifor.no; Wilhelmsen's foundation; Princes Beatrix foundation;
   Association Francaise contre les Myopathies; Valsoe's foundation;
   Norwegian association for patients with muscle disease
FX This project was mainly supported by FIGHT-MG EU FP7 frame program grant
   no. 242210 (to M.I.B.) and Euromyasthenia EU FP7 no. 2005105 (to
   A.H.M.), by grants from Unifor.no, Valsoe's foundation, Wilhelmsen's
   foundation, the Norwegian association for patients with muscle disease,
   Princes Beatrix foundation, and the Association Francaise contre les
   Myopathies.
CR Andersen JB, 2014, ACTA NEUROL SCAND, V129, P26, DOI 10.1111/ane.12233
   Andersen JB, 2010, EUR J NEUROL, V17, P1445, DOI 10.1111/j.1468-1331.2010.03089.x
   Aragones JM, 2003, NEUROLOGY, V60, P1024, DOI 10.1212/01.WNL.0000050461.05432.C5
   Aragones JM, 2014, NEUROLOGIA
   Carr AS, 2010, BMC NEUROL, V10, DOI 10.1186/1471-2377-10-46
   Casetta I, 2010, J NEUROL, V257, P2015, DOI 10.1007/s00415-010-5651-z
   Gattellari M, 2012, EUR J NEUROL, V19, P1413, DOI 10.1111/j.1468-1331.2012.03698.x
   Gilhus NE, 2009, EXPERT REV NEUROTHER, V9, P351, DOI 10.1586/14737175.9.3.351
   Gregersen PK, 2012, ANN NEUROL, V72, P927, DOI 10.1002/ana.23691
   Grob D, 2008, MUSCLE NERVE, V37, P141, DOI 10.1002/mus.20950
   Harbo HF, 2007, TISSUE ANTIGENS, V69, P299, DOI 10.1111/j.1399-0039.2007.00803.x
   Harbo HF, 2010, TISSUE ANTIGENS, V75, P207, DOI 10.1111/j.1399-0039.2009.01425.x
   Heldal AT, 2012, MUSCLE NERVE, V45, P815, DOI 10.1002/mus.23271
   Heldal AT, 2009, NEUROLOGY, V73, P150, DOI 10.1212/WNL.0b013e3181ad53c2
   KIDA K, 1987, ANN NEUROL, V21, P274, DOI 10.1002/ana.410210309
   Kostera-Pruszczyk A, 2008, EUR J NEUROL, V15, P720, DOI 10.1111/j.1468-1331.2008.02176.x
   Lavrnic D, 2005, J NEUROL NEUROSUR PS, V76, P1099, DOI 10.1136/jnnp.2004.052415
   Lavrnic D, 2013, NEUROEPIDEMIOLOGY, V40, P190, DOI 10.1159/000342777
   Lavrnic D, 1999, ACTA NEUROL SCAND, V100, P168
   Maniaol AH, 2013, EUR J NEUROL, V20, P453, DOI 10.1111/j.1468-1331.2012.03843.x
   Maniaol AH, 2012, PLOS ONE, V7, DOI 10.1371/journal.pone.0036603
   Mao ZF, 2012, J CLIN NEUROL, V8, P161, DOI 10.3988/jcn.2012.8.3.161
   Montomoli C, 2012, NEUROEPIDEMIOLOGY, V38, P100, DOI 10.1159/000336002
   Murai H, 2011, J NEUROL SCI, V305, P97, DOI 10.1016/j.jns.2011.03.004
   Nikolic AV, 2015, EUR J NEUROL, V22, P59, DOI 10.1111/ene.12525
   Niks EH, 2006, NEUROLOGY, V66, P1772, DOI 10.1212/01.wnl.0000218159.79769.5c
   Niks EH, 2007, J NEUROL NEUROSUR PS, V78, P417, DOI 10.1136/jnnp.2006.102517
   Oopik M, 2008, EUR J NEUROL, V15, P246, DOI 10.1111/j.1468-1331.2007.02038.x
   Padua L, 2006, EUR J NEUROL, V13, P273, DOI 10.1111/j.1468-1331.2006.01214.x
   Pallaver F, 2011, NEUROEPIDEMIOLOGY, V36, P282, DOI 10.1159/000328863
   Pedersen EG, 2013, EUR J NEUROL, V20, P309, DOI 10.1111/j.1468-1331.2012.03850.x
   Pedersen EG, 2011, NEUROEPIDEMIOLOGY, V37, P120, DOI 10.1159/000331481
   Ramanujam R, 2011, TWIN RES HUM GENET, V14, P129, DOI 10.1375/twin.14.2.129
   Renton AE, 2015, JAMA NEUROL, V72, P396, DOI 10.1001/jamaneurol.2014.4103
   Robertson NP, 1998, J NEUROL NEUROSUR PS, V65, P492, DOI 10.1136/jnnp.65.4.492
   Romi F, 2005, EUR J NEUROL, V12, P413, DOI 10.1111/j.1468-1331.2005.01137.x
   Salvetti M, 2000, IMMUNOL TODAY, V21, P342, DOI 10.1016/S0167-5699(00)01658-3
   Shapira Y, 2010, J AUTOIMMUN, V34, pJ168, DOI 10.1016/j.jaut.2009.11.018
   Simpson S, 2011, J NEUROL NEUROSUR PS, V82, P1132, DOI 10.1136/jnnp.2011.240432
   Somnier FE, 2005, NEUROLOGY, V65, P928, DOI 10.1212/01.wnl.0000176067.32186.a3
   SOMNIER FE, 1991, ARCH NEUROL-CHICAGO, V48, P733, DOI 10.1001/archneur.1991.00530190081019
   Tsiamalos P, 2009, EUR J NEUROL, V16, P925, DOI 10.1111/j.1468-1331.2009.02624.x
   VINCENT A, 1985, J NEUROL NEUROSUR PS, V48, P1246, DOI 10.1136/jnnp.48.12.1246
   Vincent A, 2008, ANN NY ACAD SCI, V1132, P84, DOI 10.1196/annals.1405.020
   von Elm E, 2007, PREV MED, V45, P247, DOI [10.2471/BLT.07.045120, 10.1371/journal.pmed.0040297, 10.1016/j.jclinepi.2007.11.008, 10.1371/journal.pmed.0040296, 10.1016/S0140-6736(07)61602-X]
   Wirtz PW, 2003, J NEUROL, V250, P698, DOI 10.1007/s00415-003-1063-7
   Zach H, 2013, EUR J NEUROL, V20, P708, DOI 10.1111/ene.12057
NR 47
TC 20
Z9 21
U1 0
U2 5
PU KARGER
PI BASEL
PA ALLSCHWILERSTRASSE 10, CH-4009 BASEL, SWITZERLAND
SN 0251-5350
EI 1423-0208
J9 NEUROEPIDEMIOLOGY
JI Neuroepidemiology
PY 2015
VL 44
IS 4
BP 221
EP 231
DI 10.1159/000431036
PG 11
WC Public, Environmental & Occupational Health; Clinical Neurology
WE Science Citation Index Expanded (SCI-EXPANDED)
SC Public, Environmental & Occupational Health; Neurosciences & Neurology
GA CO0CJ
UT WOS:000358817400003
PM 26068011
OA Bronze
DA 2022-10-25
ER

PT J
AU ASKANAS, V
   MCFERRIN, J
   PARKMATSUMOTO, YC
   LEE, CS
   ENGEL, WK
AF ASKANAS, V
   MCFERRIN, J
   PARKMATSUMOTO, YC
   LEE, CS
   ENGEL, WK
TI GLUCOCORTICOID INCREASES ACETYLCHOLINESTERASE AND ORGANIZATION OF THE
   POSTSYNAPTIC MEMBRANE IN INNERVATED CULTURED HUMAN MUSCLE
SO EXPERIMENTAL NEUROLOGY
LA English
DT Article
ID RAT SPINAL-CORD; MYASTHENIA-GRAVIS; MOLECULAR-FORMS;
   NEUROMUSCULAR-JUNCTION; RECEPTORS; PREDNISONE; MONOLAYER; ENDPLATE;
   FIBERS; CHOLINESTERASE
RP ASKANAS, V (corresponding author), UNIV SO CALIF,SCH MED,DEPT NEUROL,CTR NEUROMUSCULAR,RON STEVER TISSUE CULTURE LAB,LOS ANGELES,CA 90017, USA.
CR ASKANAS V, 1987, J NEUROCYTOL, V16, P523, DOI 10.1007/BF01668506
   ASKANAS V, 1975, J HISTOCHEM CYTOCHEM, V23, P144, DOI 10.1177/23.2.46877
   ASKANAS V, 1985, ARCH NEUROL-CHICAGO, V42, P749, DOI 10.1001/archneur.1985.04210090013004
   ASKANAS V, 1985, ANN NEUROL, V18, P716, DOI 10.1002/ana.410180615
   ASKANAS V, 1986, NEUROLOGY, V36, P241
   ASKANAS V, 1987, LIFE SCI, V41, P927, DOI 10.1016/0024-3205(87)90678-3
   ASKANAS V, 1975, NEUROLOGY, V25, P58, DOI 10.1212/WNL.25.1.58
   BRAUN S, 1991, Neurology, V41, P154
   BRUNNER NG, 1972, NEUROLOGY, V22, P603, DOI 10.1212/WNL.22.6.603
   CHOKROVERTY S, 1978, ANN NEUROL, V3, P358, DOI 10.1002/ana.410030414
   DENGLER R, 1979, PFLUG ARCH EUR J PHY, V380, P145, DOI 10.1007/BF00582150
   ELLMAN GL, 1961, BIOCHEM PHARMACOL, V7, P88, DOI 10.1016/0006-2952(61)90145-9
   ENGEL AG, 1986, MYOLOGY BASIC CLIN, P209
   ENGEL WK, 1971, ANN NY ACAD SCI, V183, P72, DOI 10.1111/j.1749-6632.1971.tb30743.x
   FAHIM MA, 1990, ANAT REC, V227, P132, DOI 10.1002/ar.1092270115
   FARDEAU M, 1972, INSERM C, P247
   GOLDBERG AL, 1969, J BIOL CHEM, V244, P3223
   GORYCKI MA, 1977, STAIN TECHNOL, V52, P249, DOI 10.3109/10520297709116788
   HALL ED, 1983, CLIN NEUROPHARMACOL, V6, P169, DOI 10.1097/00002826-198309000-00001
   HALL ZW, 1973, J NEUROBIOL, V4, P343, DOI 10.1002/neu.480040404
   INESTROSA NC, 1979, CELL, V29, P71
   KAPLAN I, 1990, P NATL ACAD SCI USA, V87, P8100, DOI 10.1073/pnas.87.20.8100
   KARNOVSKY MJ, 1964, J HISTOCHEM CYTOCHEM, V12, P219, DOI 10.1177/12.3.219
   KHASKIYE A, 1988, DIFFERENTIATION, V39, P28, DOI 10.1111/j.1432-0436.1988.tb00077.x
   KOBAYASHI T, 1987, J NEUROSCI, V7, P3131
   KOBAYASHI T, 1985, EXP NEUROL, V88, P327, DOI 10.1016/0014-4886(85)90195-5
   KOENIG J, 1978, NATURE, V271, P74
   LOWRY OH, 1951, J BIOL CHEM, V193, P265
   MARTINUZZI A, 1986, J CELL BIOL, V103, P1423, DOI 10.1083/jcb.103.4.1423
   MARTINUZZI A, 1990, J NEUROCHEM, V54, P223, DOI 10.1111/j.1471-4159.1990.tb13304.x
   MARTINUZZI A, 1987, EXP NEUROL, V96, P356
   MASSOULIE J, 1982, ANNU REV NEUROSCI, V5, P57, DOI 10.1146/annurev.ne.05.030182.000421
   MCMAHAN UJ, 1978, NATURE, V271, P172, DOI 10.1038/271172a0
   MILLER RG, 1986, NEUROLOGY, V36, P729, DOI 10.1212/WNL.36.5.729
   NOBLE MD, 1979, MUSCLE NERVE, V2, P155, DOI 10.1002/mus.880020210
   PATTEN BM, 1974, NEUROLOGY, V24, P442, DOI 10.1212/WNL.24.5.442
   PURO DG, 1983, DEV BRAIN RES, V8, P283, DOI 10.1016/0165-3806(83)90012-3
   ROTUNDO RL, 1988, J BIOL CHEM, V263, P19398
   ROTUNDO RL, 1990, J CELL BIOL, V110, P715, DOI 10.1083/jcb.110.3.715
   ROTUNDO RL, 1987, VERTEBRATE NEUROMUSC, P247
   RUBIN LL, 1985, P NATL ACAD SCI USA, V82, P7121, DOI 10.1073/pnas.82.20.7121
   RUBIN LL, 1987, PROGR BRAIN RES, P383
   SEYBOLD ME, 1974, NEW ENGL J MED, V290, P81, DOI 10.1056/NEJM197401102900204
   SHAPIRO MS, 1968, NEUROLOGY, V18, P1018, DOI 10.1212/WNL.18.10.1018
   TAGO H, 1986, J HISTOCHEM CYTOCHEM, V34, P1431, DOI 10.1177/34.11.2430009
   TOUTANT JP, 1987, MAMMALIAN ECTOENZYME, P289
   TUNCBAY TO, 1965, NEUROLOGY, V15, P314, DOI 10.1212/WNL.15.4.314
   VELDSEMACURRIE RD, 1984, BRAIN RES, V294, P315, DOI 10.1016/0006-8993(84)91043-6
   VIGNY M, 1983, J BIOL CHEM, V258, P8794
   VIGNY M, 1976, J NEUROCHEM, V27, P1347, DOI 10.1111/j.1471-4159.1976.tb02614.x
   WARMOLTS JR, 1970, LANCET, V2, P1198
   ZACKS SI, 1962, J NEUROPATH EXP NEUR, V21, P335, DOI 10.1097/00005072-196207000-00001
NR 52
TC 23
Z9 23
U1 0
U2 1
PU ACADEMIC PRESS INC JNL-COMP SUBSCRIPTIONS
PI SAN DIEGO
PA 525 B ST, STE 1900, SAN DIEGO, CA 92101-4495
SN 0014-4886
J9 EXP NEUROL
JI Exp. Neurol.
PD MAR
PY 1992
VL 115
IS 3
BP 368
EP 375
DI 10.1016/0014-4886(92)90201-Z
PG 8
WC Neurosciences
WE Science Citation Index Expanded (SCI-EXPANDED)
SC Neurosciences & Neurology
GA HH294
UT WOS:A1992HH29400006
PM 1537395
DA 2022-10-25
ER

PT J
AU Migliore, M
   Alongi, G
   Rampello, L
   Astuto, M
AF Migliore, Marcello
   Alongi, Giovanni
   Rampello, Liborio
   Astuto, Marinella
TI Video assisted trans-cervical thymectomy A minimally invasive approach
   to treat non-thymomatous myasthenia gravis
SO ANNALI ITALIANI DI CHIRURGIA
LA English
DT Article
DE Myasthenia gravis; Minimally Invasive Technique; Thymectomy;
   Transcervical approach
ID TRANSCERVICAL THYMECTOMY
AB Contemporary surgical options to remove the thymus gland include median sternotomy with extended resection or minimally invasive techniques. Transcervical thymectomy has been criticized as potentially giving a "lesser" thymectomy. We describe the trans cervical approach with telescope enhancement using a standard VATS camera. This report describes the method emphasising the excellent visualization, and discuss the pro and cons over the classic trans-cervical approach or thymectomies performed by VATS or sternotomy.
C1 [Migliore, Marcello; Alongi, Giovanni; Rampello, Liborio; Astuto, Marinella] Univ Catania, Dept Surg, Catania, Italy.
RP Migliore, M (corresponding author), Policlin Hosp, Dept Surg, Via S Sofia, I-95124 Catania, Italy.
EM mmiglior@unict.it
RI Astuto, Marinella/AAE-7766-2021; astuto, marinella/AAP-6994-2020;
   Migliore, Marcello/O-7545-2017
OI astuto, marinella/0000-0002-9365-1309; Migliore,
   Marcello/0000-0002-6272-8983
CR Blalock A, 1941, J AMER MED ASSOC, V117, P1529, DOI 10.1001/jama.1941.02820440037009
   Bril V, 1998, ANN THORAC SURG, V65, P1520, DOI 10.1016/S0003-4975(98)00184-2
   Cardone A, 2004, ANN ITAL CHIR, V78, P359
   COOPER JD, 1988, ANN THORAC SURG, V45, P242, DOI 10.1016/S0003-4975(10)62457-5
   de Perrot M, 2003, EUR J CARDIO-THORAC, V24, P677, DOI 10.1016/j.ejcts.2003.08.002
   Jaretzki A, 2000, NEUROLOGY, V55, P16, DOI 10.1212/WNL.55.1.16
   KEYNES G, 1954, LANCET, V1, P1197
   Migliore M, 2012, ACTA MED ME IN PRESS
   Migliore M, 2012, SURGERY, DOI [10.1016/j.surg.2012.04.00, DOI 10.1016/J.SURG.2012.04.00]
   Migliore M, 2012, ANN ITAL CH IN PRESS
   Migliore M, 2009, MMCTS, DOI [10.1510/mmcts.2009.004226, DOI 10.1510/MMCTS.2009..004226]
   Migliore M, 2010, INTERACT CARDIOV TH, V10, P439, DOI 10.1510/icvts.2009.217638
   Migliore M, 2009, ANN ITAL CHIR, V80, P267
   Mineo TC, 2000, ANN THORAC SURG, V69, P1537, DOI 10.1016/S0003-4975(00)01237-6
   Rea F, 2006, ANN THORAC SURG, V81, P455, DOI 10.1016/j.athoracsur.2005.08.030
   Schumacher ED., 1912, MITT GRENZGEB MED CH, V25, P746
   Shrager JB, 2002, ANN THORAC SURG, V74, P320, DOI 10.1016/S0003-4975(02)03722-0
   Zahid I, 2011, INTERACT CARDIOV TH, V12, P40, DOI 10.1510/icvts.2010.251041
NR 18
TC 5
Z9 7
U1 0
U2 0
PU EDIZIONI LUIGI POZZI
PI ROME
PA VIA PANAMA 68, 00198 ROME, ITALY
SN 0003-469X
EI 2239-253X
J9 ANN ITAL CHIR
JI Ann. Ital. Chir.
PD NOV-DEC
PY 2013
VL 84
IS 6
BP 667
EP 670
PG 4
WC Surgery
WE Science Citation Index Expanded (SCI-EXPANDED)
SC Surgery
GA 289MF
UT WOS:000329685900012
PM 24534907
DA 2022-10-25
ER

PT J
AU Alanazy, MH
   Alomar, MA
   Aljafen, BN
   Muayqil, TA
AF Alanazy, Mohammed H.
   Alomar, Majed A.
   Aljafen, Bandar N.
   Muayqil, Taim A.
TI Multiple sclerosis and myasthenia gravis following severe weight loss
SO NEUROSCIENCES
LA English
DT Article
ID BARIATRIC SURGERY; OBESITY; LEPTIN
AB Weight loss has substantial health benefits, but it is not risk-free. Various neurological disorders have been reported following bariatric surgery-induced weight loss. Here, we report 3 patients who developed multiple sclerosis (MS), one of whom also developed myasthenia gravis (MG), shortly after significant weight loss. Two patients lost weight by following a diet plan and one underwent bariatric surgery. There may be an association between significant weight loss and the development of an autoimmune neurological disorder such as MS or MG; a high index of suspicion is required.
C1 [Alanazy, Mohammed H.; Alomar, Majed A.; Aljafen, Bandar N.; Muayqil, Taim A.] King Saud Univ, Coll Med, Dept Internal Med, King Saud Univ Med City, Riyadh, Saudi Arabia.
RP Alanazy, MH (corresponding author), King Saud Univ, Div Neurol, Dept Internal Med, Riyadh, Saudi Arabia.
EM dranazy@gmail.com
OI ALJAFEN, BANDAR/0000-0001-8845-4020
CR Berger JR, 2004, ARCH NEUROL-CHICAGO, V61, P1185, DOI 10.1001/archneur.61.8.1185
   Bitarafan S, 2017, IRAN J NEUROL, V16, P41
   Canas CA, 2016, JCR-J CLIN RHEUMATOL, V22, P89, DOI 10.1097/RHU.0000000000000363
   Langer-Gould A, 2013, NEUROLOGY, V80, P548, DOI 10.1212/WNL.0b013e31828154f3
   Matarese G, 2008, J LEUKOCYTE BIOL, V84, P893, DOI 10.1189/jlb.0108022
   Polman CH, 2011, ANN NEUROL, V69, P292, DOI 10.1002/ana.22366
   Smotkin-Tangorra M, 2007, J PEDIATR ENDOCR MET, V20, P817
   Subramanian V, 2009, NESTLE NUTR WORKS SE, V63, P151, DOI 10.1159/000209979
   Terra X, 2013, OBES SURG, V23, P1790, DOI 10.1007/s11695-013-1033-9
   Theil MM, 2009, J IMMUNOL, V183, P2859, DOI 10.4049/jimmunol.0803362
NR 10
TC 3
Z9 3
U1 1
U2 2
PU RIYADH ARMED FORCES HOSPITAL
PI RIYADH
PA PO BOX 7897, RIYADH, KSA 11159, SAUDI ARABIA
SN 1319-6138
J9 NEUROSCIENCES
JI Neurosciences
PD APR
PY 2018
VL 23
IS 2
BP 158
EP 161
DI 10.17712/nsj.2018.2.20170343
PG 4
WC Clinical Neurology
WE Science Citation Index Expanded (SCI-EXPANDED)
SC Neurosciences & Neurology
GA HC3OE
UT WOS:000451711100012
PM 29664459
OA Green Published
DA 2022-10-25
ER

PT J
AU Lauriola, L
   Ranelletti, F
   Maggiano, N
   Guerriero, M
   Punzi, C
   Marsili, F
   Bartoccioni, E
   Evoli, A
AF Lauriola, L
   Ranelletti, F
   Maggiano, N
   Guerriero, M
   Punzi, C
   Marsili, F
   Bartoccioni, E
   Evoli, A
TI Thymus changes in anti-MuSK-positive and -negative myasthenia gravis
SO NEUROLOGY
LA English
DT Article
ID PATHOGENESIS; ANTIBODIES
AB Morphologic findings of thymuses from 32 anti-acetylcholine receptor (AChR)-negative myasthenia gravis patients, 12 with and 20 without antibodies against the muscle-specific kinase ( MuSK), were compared with those from 30 AChR-positive subjects. In contrast with the high frequency of thymic hyperplastic changes in AChR-positive patients, in MuSK-positive subjects histologic alterations were minimal, arguing against an intrathymic disease pathogenesis. Since hyperplastic changes were seen in 35% of MuSK-negative patients, the thymus could be involved in some of these cases.
C1 Univ Sacred Heart, Dept Neurosci, I-00168 Rome, Italy.
   Univ Sacred Heart, Dept Pathol, I-00168 Rome, Italy.
   Univ Sacred Heart, Dept Gen Pathol, I-00168 Rome, Italy.
   Univ Sacred Heart, Dept Neurosci, I-00168 Rome, Italy.
RP Evoli, A (corresponding author), Univ Sacred Heart, Dept Neurosci, Lgo F Vito 1, I-00168 Rome, Italy.
EM a.evoli@rm.unicatt.it
RI Evoli, Amelia/AAD-6807-2022
OI GUERRIERO, MASSIMILIANO/0000-0002-7871-3655
CR Evoli A, 2003, BRAIN, V126, P2304, DOI 10.1093/brain/awg223
   Flores KG, 2001, HUM PATHOL, V32, P926, DOI 10.1053/hupa.2001.27106
   Haynes BF, 1998, IMMUNOL RES, V18, P175, DOI 10.1007/BF02788778
   Hoch W, 2001, NAT MED, V7, P365, DOI 10.1038/85520
   Marx A, 1997, VIRCHOWS ARCH, V430, P355, DOI 10.1007/s004280050044
   ROSAI J, 1996, ACKERMANS SURG PATHO, P435
   Sanders DB, 2003, NEUROLOGY, V60, P1978, DOI 10.1212/01.WNL.0000065882.63904.53
   VERMA PK, 1992, NEUROLOGY, V42, P586, DOI 10.1212/WNL.42.3.586
   Vincent A, 2002, NAT REV IMMUNOL, V2, P797, DOI 10.1038/nri916
   WILLCOX N, 1991, J NEUROL, V238, P256
NR 10
TC 114
Z9 119
U1 1
U2 4
PU LIPPINCOTT WILLIAMS & WILKINS
PI PHILADELPHIA
PA TWO COMMERCE SQ, 2001 MARKET ST, PHILADELPHIA, PA 19103 USA
SN 0028-3878
EI 1526-632X
J9 NEUROLOGY
JI Neurology
PD FEB 8
PY 2005
VL 64
IS 3
BP 536
EP 538
DI 10.1212/01.WNL.0000150587.71497.B6
PG 3
WC Clinical Neurology
WE Science Citation Index Expanded (SCI-EXPANDED)
SC Neurosciences & Neurology
GA 895GD
UT WOS:000226848000029
PM 15699390
DA 2022-10-25
ER

PT J
AU Lee, THY
   Li, YB
AF Lee, Tiffany Hoi-Yan
   Li, Yuebing
TI Consideration of repetitive nerve stimulation of the median nerve in
   patients being evaluated for myasthenia gravis
SO MUSCLE & NERVE
LA English
DT Article
DE electromyography; median nerve; myasthenia gravis; nerve conduction
   study; neuromuscular junction; repetitive nerve stimulation
ID SENSITIVITY
AB Repetitive nerve stimulation (RNS) of the median nerve is rarely studied in myasthenia gravis (MG). We performed a retrospective analysis of RNS studies performed on 448 patients at our center between 2010 and 2016. Among 95 patients with MG, an abnormal decrement of the compound muscle action potential amplitude was seen in 40.7% of median, 38.4% of spinal accessory, and 57.1% of facial nerve RNS studies. Median nerve RNS was abnormal in 10 patients with normal spinal accessory and 5 patients with normal facial nerve RNS. MG patients with abnormal median nerve RNS were more likely to be seropositive and have limb weakness. No differences were observed in the incidence of abnormal median nerve RNS in patients with and without a median neuropathy at the wrist. Median nerve RNS is easy to perform, reproducible, and should be considered in the electrodiagnostic evaluation of MG.
C1 [Lee, Tiffany Hoi-Yan; Li, Yuebing] Cleveland Clin, Dept Neurol, Neuromuscular Ctr, 9500 Euclid Ave,Desk S90, Cleveland, OH 44195 USA.
RP Li, YB (corresponding author), Cleveland Clin, Dept Neurol, Neuromuscular Ctr, 9500 Euclid Ave,Desk S90, Cleveland, OH 44195 USA.
EM liy@ccf.org
CR AAEM Quality Assurance Comm, 2001, MUSCLE NERVE, V24, P1236
   Abraham A, 2017, MUSCLE NERVE, V56, P445, DOI 10.1002/mus.25539
   Costa J, 2004, CLIN NEUROPHYSIOL, V115, P2776, DOI 10.1016/j.clinph.2004.05.024
   Howard JF, 2013, PHYS MED REH CLIN N, V24, P169, DOI 10.1016/j.pmr.2012.08.013
   Jaretzki A, 2000, NEUROLOGY, V55, P16, DOI 10.1212/WNL.55.1.16
   MAYER RF, 1974, ARCH NEUROL-CHICAGO, V31, P24, DOI 10.1001/archneur.1974.00490370050006
   Meriggioli MN, 2004, SEMIN NEUROL, V24, P31, DOI 10.1055/s-2004-829594
   Nations SP, 1999, NEUROLOGY, V52, P632, DOI 10.1212/WNL.52.3.632
   OH SJ, 1992, MUSCLE NERVE, V15, P720, DOI 10.1002/mus.880150616
   Ozturk A, 2003, Acta Myol, V22, P58
   Petretska A, 2006, MUSCLE NERVE, V33, P817, DOI 10.1002/mus.20508
NR 11
TC 2
Z9 2
U1 1
U2 3
PU WILEY
PI HOBOKEN
PA 111 RIVER ST, HOBOKEN 07030-5774, NJ USA
SN 0148-639X
EI 1097-4598
J9 MUSCLE NERVE
JI Muscle Nerve
PD DEC
PY 2019
VL 60
IS 6
BP 658
EP 661
DI 10.1002/mus.26713
EA OCT 2019
PG 4
WC Clinical Neurology; Neurosciences
WE Science Citation Index Expanded (SCI-EXPANDED)
SC Neurosciences & Neurology
GA JM8MB
UT WOS:000489279000001
PM 31531870
DA 2022-10-25
ER

PT J
AU Maggi, L
   Andreetta, F
   Antozzi, C
   Baggi, F
   Bernasconi, P
   Cavalcante, P
   Cornelio, F
   Muscolino, G
   Novellino, L
   Mantegazza, R
AF Maggi, Lorenzo
   Andreetta, Francesca
   Antozzi, Carlo
   Baggi, Fulvio
   Bernasconi, Pia
   Cavalcante, Paola
   Cornelio, Ferdinando
   Muscolino, Giuseppe
   Novellino, Lorenzo
   Mantegazza, Renato
TI Thymoma-associated myasthenia gravis: Outcome, clinical and pathological
   correlations in 197 patients on a 20-year experience
SO JOURNAL OF NEUROIMMUNOLOGY
LA English
DT Article
DE Myasthenia gravis; Thymoma; VATET; Thymomectomy
ID LONG-TERM-FOLLOW; EXTENDED THYMECTOMY; ACETYLCHOLINE-RECEPTOR;
   CLASSIFICATION-SYSTEM; ANTIBODIES; PROGNOSIS; PREDICTORS; RECURRENCE;
   HISTOLOGY
AB We studied 197 patients with thymoma-associated myasthenia gravis (T-MG) to identify variables that can influence the natural history of the disease and the therapeutical approaches. Multivariate analysis showed that neither clinical nor pathological variables were associated with a better chance to reach complete stable remission. The video-assisted thoracoscopic extended thymectomy (VATET) was not significantly correlated with a lower chance of achieving complete stable remission compared with the classical transsternal approach (T-3b)) = 0.1090). Thymoma recurrence was not correlated with surgery by VATET or T-3b. VATET was safe and reliable for removal of thymoma. The low chance of achieving remission (9.64%) in T-MG underlines the importance of an early diagnosis as well as the need for more aggressive therapeutic strategies. (c) 2008 Elsevier B.V. All rights reserved.
C1 [Maggi, Lorenzo; Andreetta, Francesca; Antozzi, Carlo; Baggi, Fulvio; Bernasconi, Pia; Cavalcante, Paola; Cornelio, Ferdinando; Mantegazza, Renato] Fdn Ist Neurol Carlo Besta, Div Malattie Neuromuscolari & Neuroimmunol, Milan, Italy.
   [Muscolino, Giuseppe] Osped Humanitas Gavazzeni, Div Chirurg Torac, Bergamo, Italy.
   [Novellino, Lorenzo] Spedali Riuniti, Div Chirurg Gen, Bergamo, Italy.
RP Mantegazza, R (corresponding author), Via Celoria 11, I-20133 Milan, Italy.
EM rmantegazza@istituto-besta.it
RI Maggi, Lorenzo/K-3578-2018; Cavalcante, Paola/AAB-7565-2019; Baggi,
   Fulvio/AAX-4132-2020; Antozzi, Carlo/AAB-8787-2019; Andreetta,
   Francesca/J-9957-2018; Bernasconi, Pia/AAB-7590-2019; Mantegazza,
   Renato/AAB-7569-2019
OI Maggi, Lorenzo/0000-0002-0932-5173; Cavalcante,
   Paola/0000-0002-1497-1524; Baggi, Fulvio/0000-0002-4618-0102; Antozzi,
   Carlo/0000-0001-9270-5224; Andreetta, Francesca/0000-0001-8239-8830;
   Mantegazza, Renato/0000-0002-9810-5737; Bernasconi,
   Pia/0000-0003-0869-2104
CR Aarli JA, 1999, ARCH NEUROL-CHICAGO, V56, P25, DOI 10.1001/archneur.56.1.25
   Beeson D, 1996, NEUROLOGY, V47, P1552, DOI 10.1212/WNL.47.6.1552
   Budde JM, 2001, ANN THORAC SURG, V72, P197, DOI 10.1016/S0003-4975(01)02678-9
   Calhoun RF, 1999, ANN SURG, V230, P555, DOI 10.1097/00000658-199910000-00011
   Chen G, 2002, CANCER, V95, P420, DOI 10.1002/cncr.10665
   Cosi V, 1997, J NEUROL, V244, P548, DOI 10.1007/s004150050142
   Detterbeck FC, 2006, ANN THORAC SURG, V81, P2328, DOI 10.1016/j.athoracsur.2005.11.067
   DRACHMAN DB, 1994, NEW ENGL J MED, V330, P1797, DOI 10.1056/NEJM199406233302507
   DURELLI L, 1991, J NEUROL NEUROSUR PS, V54, P406, DOI 10.1136/jnnp.54.5.406
   Evoli A, 2002, NEUROLOGY, V59, P1844, DOI 10.1212/01.WNL.0000032502.89361.0C
   GAUTEL M, 1993, NEUROLOGY, V43, P1581, DOI 10.1212/WNL.43.8.1581
   GROB D, 1987, ANN NY ACAD SCI, V505, P472
   Huang SH, 2005, IEICE ELECTRON EXPR, V2, P108, DOI 10.1587/elex.2.108
   Jaretzki A, 2000, NEUROLOGY, V55, P16, DOI 10.1212/WNL.55.1.16
   JARETZKI A, 1988, J THORAC CARDIOV SUR, V95, P747
   Kim HK, 2007, J THORAC CARDIOV SUR, V134, P601, DOI 10.1016/j.jtcvs.2007.05.015
   Kondo K, 2005, ANN THORAC SURG, V79, P219, DOI 10.1016/j.athoracsur.2004.06.090
   Kuo TT, 2004, PATHOLOGY GENETICS T, P146
   LINDSTROM JM, 1976, J EXP MED, V144, P739, DOI 10.1084/jem.144.3.739
   Lopez-Cano M, 2003, ANN THORAC SURG, V76, P1643, DOI 10.1016/S0003-4975(03)01139-1
   Maggi G, 1989, Eur J Cardiothorac Surg, V3, P504, DOI 10.1016/1010-7940(89)90109-7
   MANTEGAZZA R, 1990, J NEUROL, V237, P339, DOI 10.1007/BF00315656
   Mantegazza R, 2003, J NEUROL SCI, V212, P31, DOI 10.1016/S0022-510X(03)00087-X
   MANTEGAZZA R, 1988, J NEUROL, V235, P449, DOI 10.1007/BF00314245
   MASAOKA A, 1981, CANCER, V48, P2485, DOI 10.1002/1097-0142(19811201)48:11<2485::AID-CNCR2820481123>3.0.CO;2-R
   Masaoka A, 1996, ANN THORAC SURG, V62, P853, DOI 10.1016/S0003-4975(96)00376-1
   MONDEN Y, 1985, ANN THORAC SURG, V39, P165, DOI 10.1016/S0003-4975(10)62558-1
   MONDEN Y, 1984, CANCER-AM CANCER SOC, V54, P2513, DOI 10.1002/1097-0142(19841201)54:11<2513::AID-CNCR2820541133>3.0.CO;2-I
   MYGLAND A, 1992, J NEUROIMMUNOL, V37, P1, DOI 10.1016/0165-5728(92)90150-J
   NOVELLINO L, 1994, INT SURG, V79, P378
   OGER JJF, 1993, ANN NY ACAD SCI, V681, P110, DOI 10.1111/j.1749-6632.1993.tb22877.x
   Okumura M, 2002, CANCER-AM CANCER SOC, V94, P624, DOI 10.1002/cncr.10226
   Okumura M, 2008, GEN THORAC CARDIOVAS, V56, P10, DOI 10.1007/s11748-007-0177-8
   OOSTERHUIS HJGH, 1989, J NEUROL NEUROSUR PS, V52, P1121, DOI 10.1136/jnnp.52.10.1121
   PAPATESTAS AE, 1987, ANN SURG, V206, P79, DOI 10.1097/00000658-198707000-00013
   Romi F, 2003, EUR J NEUROL, V10, P701, DOI 10.1046/j.1468-1331.2003.00678.x
   Rosai J, 1999, HISTOLOGICAL TYPING, P9
   Strobel P, 2004, J CLIN ONCOL, V22, P1501, DOI 10.1200/JCO.2004.10.113
   Tsinzerling N, 2007, J NEUROL NEUROSUR PS, V78, P1109, DOI 10.1136/jnnp.2006.109488
   Venuta F, 1999, EUR J CARDIO-THORAC, V15, P621, DOI 10.1016/S1010-7940(99)00052-4
NR 40
TC 62
Z9 68
U1 0
U2 8
PU ELSEVIER SCIENCE BV
PI AMSTERDAM
PA PO BOX 211, 1000 AE AMSTERDAM, NETHERLANDS
SN 0165-5728
EI 1872-8421
J9 J NEUROIMMUNOL
JI J. Neuroimmunol.
PD SEP 15
PY 2008
VL 201
SI SI
BP 237
EP 244
DI 10.1016/j.jneuroim.2008.07.012
PG 8
WC Immunology; Neurosciences
WE Science Citation Index Expanded (SCI-EXPANDED)
SC Immunology; Neurosciences & Neurology
GA 363VK
UT WOS:000260294800033
PM 18722676
DA 2022-10-25
ER

PT J
AU Takahashi, H
   Kawaguchi, N
   Nemoto, Y
   Hattori, T
AF Takahashi, Hirokatsu
   Kawaguchi, Naoki
   Nemoto, Yuko
   Hattori, Takamichi
TI High-dose intravenous immunoglobulin for the treatment of MUSK
   antibody-positive seronegative myasthenia gravis
SO JOURNAL OF THE NEUROLOGICAL SCIENCES
LA English
DT Article
DE myasthenia gravis (MG); seronegative mg; high-dose intravenous
   gammaglobulin (IVIg); anti-muscle specific tyrosine kinase
   (MuSK)-antibody
AB We treated two patients with anti-muscle specific tyrosine kinase (MuSK)-antibody positive seronegative myasthenia gravis (MG) with high-dose intravenous gammaglobulin (IVIg) and evaluated their clinical courses. Both patients were Japanese women, MUSK-positive seronegative MG, and were unresponsive to conventional treatments, including thymectomy, steroids, and tacrolimus. The patients required frequent hospitalization for plasmapheresis. In case 1, a 45-year-old woman, it was difficult to obtain blood access for plasmapheresis. High-dose IVIg, 400 mg/kg per day for 5 days, was administered in cases 1 and 2. In both cases, clinical improvement was observed 3 days after the start of IVIg therapy and lasted for 2 to 3 months. We propose that IVIg therapy is an effective treatment for MUSK-positive seronegative MG, when conventional treatments have failed. (c) 2006 Elsevier B.V. All rights reserved.
C1 Chiba Univ, Grad Sch Med, Dept Neurol, Chuo Ku, Chiba 2608670, Japan.
RP Takahashi, H (corresponding author), Chiba Univ, Grad Sch Med, Dept Neurol, Chuo Ku, 1-8-1 Inohana, Chiba 2608670, Japan.
EM takahashi.h@graduate.chiba-u.jp
CR ARSURA EL, 1986, ARCH INTERN MED, V146, P1365, DOI 10.1001/archinte.146.7.1365
   Barohn RJ, 1998, ANN NY ACAD SCI, V841, P769, DOI 10.1111/j.1749-6632.1998.tb11015.x
   COSI V, 1991, ACTA NEUROL SCAND, V84, P81, DOI 10.1111/j.1600-0404.1991.tb04912.x
   Dalakas Marinos C., 1997, Neurology, V48, pS64
   Evoli A, 2003, BRAIN, V126, P2304, DOI 10.1093/brain/awg223
   Gajdos P, 1997, ANN NEUROL, V41, P789, DOI 10.1002/ana.410410615
   Hoch W, 2001, NAT MED, V7, P365, DOI 10.1038/85520
   Howard JF, 1998, NEUROLOGY, V51, pS30, DOI 10.1212/WNL.51.6_Suppl_5.S30
   Jaretzki A, 2000, NEUROLOGY, V55, P16, DOI 10.1212/WNL.55.1.16
   Sanders DB, 2003, NEUROLOGY, V60, P1978, DOI 10.1212/01.WNL.0000065882.63904.53
   Vincent A, 2003, LANCET NEUROL, V2, P99, DOI 10.1016/S1474-4422(03)00306-5
NR 11
TC 15
Z9 17
U1 0
U2 4
PU ELSEVIER
PI AMSTERDAM
PA RADARWEG 29, 1043 NX AMSTERDAM, NETHERLANDS
SN 0022-510X
EI 1878-5883
J9 J NEUROL SCI
JI J. Neurol. Sci.
PD SEP 25
PY 2006
VL 247
IS 2
BP 239
EP 241
DI 10.1016/j.jns.2006.05.065
PG 3
WC Clinical Neurology; Neurosciences
WE Science Citation Index Expanded (SCI-EXPANDED)
SC Neurosciences & Neurology
GA 088LH
UT WOS:000240812700020
PM 16876198
DA 2022-10-25
ER

PT J
AU Suzuki, Y
   Onodera, H
   Tago, H
   Saito, R
   Ohuchi, M
   Shimizu, M
   Itoyama, Y
AF Suzuki, Y
   Onodera, H
   Tago, H
   Saito, R
   Ohuchi, M
   Shimizu, M
   Itoyama, Y
TI Altered populations of natural killer cell and natural killer T cell
   subclasses in myasthenia gravis
SO JOURNAL OF NEUROIMMUNOLOGY
LA English
DT Article
DE myasthenia gravis; NK cell; NKT cell
ID NKT CELLS; EXPRESSION; PRECURSOR
AB Since the innate immune system can influence the disease activity of myasthenia gravis (MG), such as during infection, the frequencies of natural killer (NK) cells and NKT cells were analyzed in the blood and thymus. Before therapy (thymectomy plus glucocorticoid), the MG patients with thymic hyperplasia, but not those with thymoma, showed increased frequencies of mature NKT cells (CD(3+)TCRV(alpha)24(+)CD161(bright)) in the blood, while the frequency of immature NKT cells was unaltered. In the blood of the patients with thymoma, but not those with hyperplasia, the frequency of cytotoxic subclass of NK cells (CD3(-)CD16(+)CD56(dim)) was lower than that of the control. These alterations returned to normal after therapy. The thymic frequencies of NKT cells and NK cells in MG thymuses were unaltered. These results suggest the involvement of both innate and acquired immunity in the disease activity of MG. (C) 2005 Published by Elsevier B.V.
C1 Tohoku Univ, Sch Med, Dept Neurol, Aoba Ku, Sendai, Miyagi 9808574, Japan.
   Tohoku Univ, Sch Med, Dept Thorac Surg, Sendai, Miyagi 9808574, Japan.
RP Onodera, H (corresponding author), Tohoku Univ, Sch Med, Dept Neurol, Aoba Ku, 1-1 Seiryo Machi, Sendai, Miyagi 9808574, Japan.
EM honodera@em.neurol.med.tohoku.ac.jp
CR Benlagha K, 2002, SCIENCE, V296, P553, DOI 10.1126/science.1069017
   Cooper GJS, 2001, AUST J DAIRY TECHNOL, V56, P97
   Godfrey DI, 2000, IMMUNOL TODAY, V21, P573, DOI 10.1016/S0167-5699(00)01735-7
   HABU S, 1986, EUR J IMMUNOL, V16, P1453, DOI 10.1002/eji.1830161123
   KOTT E, 1990, Q J MED, V76, P951
   Lee A, 2002, MED TEACH, V24, P637, DOI 10.1080/0142159021000063970
   Loza MJ, 2002, BLOOD, V99, P1273, DOI 10.1182/blood.V99.4.1273
   Loza MJ, 2001, NAT IMMUNOL, V2, P917, DOI 10.1038/ni1001-917
   Pellicci DG, 2002, J EXP MED, V195, P835, DOI 10.1084/jem.20011544
   Reinhardt C, 1999, NEUROLOGY, V52, P1485, DOI 10.1212/WNL.52.7.1485
   Reinhardt C, 2000, ANN NEUROL, V48, P603
   Singh N, 1999, J IMMUNOL, V163, P2373
   Wilson SB, 2001, CURR OPIN IMMUNOL, V13, P555, DOI 10.1016/S0952-7915(00)00258-2
   Wilson Steven E., 1998, CLAO Journal, V24, P181
   YOSHIMOTO T, 1994, J EXP MED, V179, P1285, DOI 10.1084/jem.179.4.1285
NR 15
TC 14
Z9 16
U1 0
U2 1
PU ELSEVIER SCIENCE BV
PI AMSTERDAM
PA PO BOX 211, 1000 AE AMSTERDAM, NETHERLANDS
SN 0165-5728
EI 1872-8421
J9 J NEUROIMMUNOL
JI J. Neuroimmunol.
PD OCT
PY 2005
VL 167
IS 1-2
BP 186
EP 189
DI 10.1016/j.jneuroim.2005.06.015
PG 4
WC Immunology; Neurosciences
WE Science Citation Index Expanded (SCI-EXPANDED)
SC Immunology; Neurosciences & Neurology
GA 970XA
UT WOS:000232344500023
PM 16040133
DA 2022-10-25
ER

PT J
AU Nagane, Y
   Utsugisawa, K
   Obara, D
   Kondoh, R
   Terayama, Y
AF Nagane, Y
   Utsugisawa, K
   Obara, D
   Kondoh, R
   Terayama, Y
TI Efficacy of low-dose FK506 in the treatment of myasthenia gravis - A
   randomized pilot study
SO EUROPEAN NEUROLOGY
LA English
DT Article
DE FK506; interleukin-2; myasthenia gravis; peripheral blood mononuclear
   cells
AB To determine the efficacy of low- dose FK506 in the treatment of myasthenia gravis ( MG), untreated de novo patients were randomly selected to receive treatment with ( n = 18) or without ( n = 16) FK506, and were evaluated for 1 year after treatment with limitation of daily dose of prednisolone. Low- dose FK506 reduced the duration of early- phase therapy in hospital ( p < 0.05) and the need for combined therapy with plasmapheresis and high-dose intravenous methylprednisolone or high- dose intravenous methylprednisolone alone ( p ! 0.05). It also reduced the daily dose of prednisolone ( p ! 0.05) required to maintain minimal manifestations of MGFA postintervention status. None of the patients exhibited significant side effects up to 1 year after treatment. These findings suggest that low- dose FK506 is safe and efficacious for the treatment of de novo MG patients. Copyright (C) 2005 S. Karger AG, Basel.
C1 Iwate Med Univ, Dept Neurol, Morioka, Iwate 0208505, Japan.
RP Utsugisawa, K (corresponding author), Iwate Med Univ, Dept Neurol, 19-1 Uchimaru, Morioka, Iwate 0208505, Japan.
EM kutsugi@iwate-med.ac.jp
CR COHENKAMINSKY S, 1989, J AUTOIMMUN, V2, P241, DOI 10.1016/0896-8411(89)90267-9
   Cosi V, 1997, J NEUROL, V244, P548, DOI 10.1007/s004150050142
   *EUR FK506 MULT LI, 1997, LANCET, V344, P423
   Evoli A, 2002, MUSCLE NERVE, V25, P111, DOI 10.1002/mus.10018
   FUJII Y, 1988, J IMMUNOL, V141, P3361
   Jaretzki A, 2000, NEUROLOGY, V55, P16, DOI 10.1212/WNL.55.1.16
   KINO T, 1987, J ANTIBIOT, V40, P1256, DOI 10.7164/antibiotics.40.1256
   Konishi T, 2003, MUSCLE NERVE, V28, P570, DOI 10.1002/mus.10472
   McIntosh KR, 1998, J NEUROIMMUNOL, V87, P136, DOI 10.1016/S0165-5728(98)00071-X
   Munakata R, 2002, EUR NEUROL, V48, P115, DOI 10.1159/000062987
   PATRICK J, 1973, SCIENCE, V180, P871, DOI 10.1126/science.180.4088.871
   SCHREIBER SL, 1992, IMMUNOL TODAY, V13, P136, DOI 10.1016/0167-5699(92)90111-J
   Takamori M, 2004, NEUROLOGY, V62, P1894, DOI 10.1212/01.WNL.0000125254.99397.68
   Utsugisawa K, 2003, EUR NEUROL, V49, P160, DOI 10.1159/000069079
   Utsugisawa K, 2003, MUSCLE NERVE, V27, P245, DOI 10.1002/mus.10285
   Zhang GX, 1997, MUSCLE NERVE, V20, P543, DOI 10.1002/(SICI)1097-4598(199705)20:5<543::AID-MUS2>3.0.CO;2-9
NR 16
TC 69
Z9 72
U1 0
U2 7
PU KARGER
PI BASEL
PA ALLSCHWILERSTRASSE 10, CH-4009 BASEL, SWITZERLAND
SN 0014-3022
EI 1421-9913
J9 EUR NEUROL
JI Eur. Neurol.
PY 2005
VL 53
IS 3
BP 146
EP 150
DI 10.1159/000085833
PG 5
WC Clinical Neurology; Neurosciences
WE Science Citation Index Expanded (SCI-EXPANDED)
SC Neurosciences & Neurology
GA 937JV
UT WOS:000229921300006
PM 15900097
DA 2022-10-25
ER

PT J
AU DALAKAS, MC
AF DALAKAS, MC
TI RETROVIRUSES AND INFLAMMATORY MYOPATHIES IN HUMANS AND PRIMATES
SO BAILLIERES CLINICAL NEUROLOGY
LA English
DT Article
ID HUMAN-IMMUNODEFICIENCY-VIRUS; MONOCLONAL-ANTIBODY ANALYSIS;
   HIV-INFECTION; HTLV-I; PERIPHERAL NEUROPATHY; MONONUCLEAR-CELLS;
   MITOCHONDRIAL-DNA; MYASTHENIA-GRAVIS; POLYMYOSITIS; MUSCLE
RP DALAKAS, MC (corresponding author), NIH,NEUROMUSCULAR DIS SECT,BLDG 10,ROOM 4N248,BETHESDA,MD 20892, USA.
CR ARAHATA K, 1984, ANN NEUROL, V16, P193, DOI 10.1002/ana.410160206
   ARNAUDO E, 1991, LANCET, V337, P508, DOI 10.1016/0140-6736(91)91294-5
   BAGULEY E, 1988, BRIT J RHEUMATOL, V27, P493
   BESSEN LJ, 1988, NEW ENGL J MED, V318, P708
   BOTHE K, 1991, SCIENCE, V253, P555, DOI 10.1126/science.1650034
   CHAD DA, 1990, ANN NEUROL, V28, P579, DOI 10.1002/ana.410280418
   CHALMERS AC, 1991, NEUROLOGY, V41, P1181, DOI 10.1212/WNL.41.8.1181
   COMI G, 1986, MUSCLE NERVE, V9, P665
   DALAKAS M, 1989, Neurology, V39, P152
   DALAKAS M, 1989, JAMA-J AM MED ASSOC, V261, P2396, DOI 10.1001/jama.261.16.2396
   DALAKAS M, 1990, CURR OPIN NEUROL NEU, V3, P689
   DALAKAS M, 1992, Neurology, V42, P301
   DALAKAS M, 1990, Neurology, V40, P414
   DALAKAS M, 1991, Neurology, V41, P375
   DALAKAS M, 1991, PEDIATRIC AIDS CHALL, P420
   DALAKAS MC, 1986, JAMA-J AM MED ASSOC, V256, P2381, DOI 10.1001/jama.256.17.2381
   DALAKAS MC, 1986, MUSCLE NERVE, V9, P92
   DALAKAS MC, 1987, NEW ENGL J MED, V317, P1602, DOI 10.1056/NEJM198712173172511
   DALAKAS MC, 1986, NEUROLOGY, V36, P569, DOI 10.1212/WNL.36.4.569
   DALAKAS MC, 1991, NEW ENGL J MED, V325, P1487, DOI 10.1056/NEJM199111213252107
   DALAKAS MC, 1992, CURR OPIN NEUROL NEU, V5, P645
   DALAKAS MC, 1987, P SOC EXP BIOL MED, V185, P368, DOI 10.3181/00379727-185-42556
   DALAKAS MC, 1990, NEW ENGL J MED, V322, P1098, DOI 10.1056/NEJM199004193221602
   DALAKAS MC, 1988, POLYMYOSITIS DERMATO
   DALAKAS MC, 1988, ANN NEUROL S, V23, P38
   DALAKAS MC, 1993, IN PRESS MYOLOGY
   DELAMONTE SM, 1988, ANN NEUROL, V23, P485, DOI 10.1002/ana.410230510
   EMSLIESMITH AM, 1989, HUM PATHOL, V20, P224, DOI 10.1016/0046-8177(89)90128-7
   ENGEL AG, 1967, J NEUROPATH EXP NEUR, V26, P601, DOI 10.1097/00005072-196710000-00007
   ENGEL AG, 1984, ANN NEUROL, V16, P209, DOI 10.1002/ana.410160207
   ENGEL AG, 1989, CURR OPIN NEUROL NEU, V2, P695
   EVANS BK, 1989, NEUROLOGY, V39, P1572, DOI 10.1212/WNL.39.12.1572
   GABBAI AA, 1990, MUSCLE NERVE, V13, P541, DOI 10.1002/mus.880130611
   GABELLO A, 1990, J NEUROL, V237, P64
   GOEBELS N, 1992, J IMMUNOL, V149, P661
   GONZALES MF, 1988, ARCH NEUROL-CHICAGO, V45, P585, DOI 10.1001/archneur.1988.00520290125026
   GORARD DA, 1988, LANCET, V1, P1050
   GOUTREAU G, 1988, NEUROLOGY S, V8, P206
   GRESH JP, 1989, J RHEUMATOL, V16, P1397
   GROOPMAN JE, 1990, REV INFECT DIS, V12, pS500
   HANTAI D, 1991, ACTA NEUROPATHOL, V81, P496, DOI 10.1007/BF00310129
   HELBERT M, 1988, LANCET, V2, P689
   HIGUCHI I, 1992, MUSCLE NERVE, V15, P43, DOI 10.1002/mus.880150108
   ILLA I, 1991, ANN NEUROL, V29, P474, DOI 10.1002/ana.410290505
   ILLA I, 1992, Neurology, V42, P302
   JAY C, 1992, Neurology, V42, P145
   JAY CA, 1993, IN PRESS PEDIATRIC A
   JOHNSON SC, 1990, REV INFECT DIS, V12, P754
   LAHDEVIRTA J, 1988, AM J MED, V85, P289, DOI 10.1016/0002-9343(88)90576-1
   LAMPERTH L, 1991, LAB INVEST, V65, P742
   LAMPERTH L, 1991, Neurology, V41, P211
   LAMPERTH L, 1990, Neurology, V40, P121
   LANGE DJ, 1988, ARCH NEUROL-CHICAGO, V45, P1084, DOI 10.1001/archneur.1988.00520340038008
   LEFF RL, 1992, LANCET, V339, P1192, DOI 10.1016/0140-6736(92)91134-T
   LEON-MONZON M E L, 1991, Neurology, V41, P376
   LEONMONZON M, 1993, MUSCLE NERVE, V16, P408, DOI 10.1002/mus.880160411
   LEONMONZON M, 1992, ANN NEUROL, V32, P219, DOI 10.1002/ana.410320215
   LEWIS W, 1991, LAB INVEST, V65, P228
   MADDEN DL, 1988, NEUROLOGY, V38, P81, DOI 10.1212/WNL.38.1.81
   MAH V, 1988, ANN NEUROL, V24, P713, DOI 10.1002/ana.410240604
   MAHE A, 1989, LANCET, V2, P1454
   MARTINI L, 1991, REV NEUROL, V147, P392
   MHIRI C, 1991, ANN NEUROL, V29, P606, DOI 10.1002/ana.410290607
   MORGAN OS, 1989, LANCET, V2, P1184
   NATH A, 1990, NEUROLOGY, V40, P581, DOI 10.1212/WNL.40.4.581
   OLDSTONE MBA, 1991, J VIROL, V65, P6381, DOI 10.1128/JVI.65.12.6381-6386.1991
   PANEGYRES PK, 1988, LANCET, V1, P1050
   PEZESHKPOUR G, 1991, HUM PATHOL, V22, P1281, DOI 10.1016/0046-8177(91)90112-3
   PIETTE AM, 1986, LANCET, V1, P852
   POUCHOT J, 1990, AM J MED, V89, P250, DOI 10.1016/0002-9343(90)90311-Z
   REYES MG, 1986, CAN J NEUROL SCI, V13, P117, DOI 10.1017/S0317167100036039
   RUCHETON M, 1985, VIROLOGY, V144, P468, DOI 10.1016/0042-6822(85)90287-9
   SCHWARTZMAN WA, 1991, AM J MED, V90, P595, DOI 10.1016/S0002-9343(05)80011-7
   SHIH A, 1989, J VIROL, V63, P64, DOI 10.1128/JVI.63.1.64-75.1989
   SIMPSON DM, 1988, ANN NEUROL, V24, P79, DOI 10.1002/ana.410240114
   SIMPSON DM, 1990, NEUROLOGY, V40, P535, DOI 10.1212/WNL.40.3_Part_1.535
   SIMPSON MV, 1989, BIOCHEM PHARMACOL, V38, P1033, DOI 10.1016/0006-2952(89)90245-1
   SO YT, 1988, ARCH NEUROL-CHICAGO, V45, P945, DOI 10.1001/archneur.1988.00520330023005
   SOUEIDAN S, 1992, Neurology, V42, P146
   WEISSMAN JD, 1991, NEUROLOGY, V41, P519
   WESSEL HB, 1987, PEDIATR NEUROL, V3, P238, DOI 10.1016/0887-8994(87)90027-0
   WIDROW CA, 1991, AM J MED, V91, P129, DOI 10.1016/0002-9343(91)90004-H
   WILEY CA, 1989, NEW ENGL J MED, V320, P992, DOI 10.1056/NEJM198904133201507
   WRZOLEK MA, 1989, MUSCLE NERVE, V12, P247
   WRZOLEK MA, 1990, MUSCLE NERVE, V13, P508, DOI 10.1002/mus.880130607
   YARCHOAN R, 1986, LANCET, V1, P575
   YOUNGER DS, 1989, MUSCLE NERVE, V12, P842, DOI 10.1002/mus.880121009
NR 87
TC 19
Z9 19
U1 0
U2 0
PU BAILLIERE TINDALL
PI LONDON
PA 24-28 OVAL RD, LONDON, ENGLAND NW1 7DX
SN 0961-0421
J9 BAILLIERE CLIN NEUR
JI Baillieres Clin. Neurol.
PD NOV
PY 1993
VL 2
IS 3
BP 659
EP 691
PG 33
WC Clinical Neurology
WE Science Citation Index Expanded (SCI-EXPANDED)
SC Neurosciences & Neurology
GA MK330
UT WOS:A1993MK33000009
PM 8156147
DA 2022-10-25
ER

PT J
AU LEEUWIN, RS
   WOLTERS, ECMJ
AF LEEUWIN, RS
   WOLTERS, ECMJ
TI EFFECT OF CORTICOSTEROIDS ON SCIATIC NERVE-TIBIALIS ANTERIOR MUSCLE OF
   RATS TREATED WITH HEMICHOLINIUM-3 - EXPERIMENTAL APPROACH TO A POSSIBLE
   MECHANISM OF ACTION OF CORTICOSTEROIDS IN MYASTHENIA-GRAVIS
SO NEUROLOGY
LA English
DT Article
C1 UNIV AMSTERDAM,PHARMACOL LAB,AMSTERDAM 6,NETHERLANDS.
   UNIV AMSTERDAM,WILHELMINA GASTHUIS,NEUROL BRANCH,AMSTERDAM,NETHERLANDS.
CR AHARONOV A, 1975, P NATL ACAD SCI USA, V72, P1456, DOI 10.1073/pnas.72.4.1456
   ALBUQUERQUE EX, 1975, 37 C MYASTH GRAV NY
   ALMON RR, 1974, SCIENCE, V186, P55, DOI 10.1126/science.186.4158.55
   ALMON RR, 1975, 18 C MYASTH GRAV NY
   BENDER AN, 1975, 3 C MYASTH GRAV NY A
   DESMEDT JE, 1966, ANN NY ACAD SCI, V135, P209, DOI 10.1111/j.1749-6632.1966.tb45474.x
   DESMEDT JE, 1961, MYASTHENIA GRAVIS, P150
   ELMQUIST D, 1964, J PHYSIOL LOND, V174, P463
   ELMQVIST D, 1965, J PHYSIOL-LONDON, V177, P463, DOI 10.1113/jphysiol.1965.sp007605
   ENGEL WK, 1971, ANN NY ACAD SCI, V183, P72, DOI 10.1111/j.1749-6632.1971.tb30743.x
   GOLDSTEIN G, 1975, LANCET, V2, P256
   HEILBRONNER E, 1975, J NEUROL SCI, V24, P59, DOI 10.1016/0022-510X(75)90008-8
   JENKINS RB, 1972, LANCET, V1, P765
   JOHNS RJ, 1956, B JOHNS HOPKINS HOSP, V99, P125
   KJAER M, 1971, ACTA NEUROL SCAND, V47, P464, DOI 10.1111/j.1600-0404.1971.tb07501.x
   LISON L, 1958, STATISTIQUE APPLIQUE
   OOSTERHUIS HJG, 1963, THESIS AMSTERDAM
   PATTEN BM, 1974, NEUROLOGY, V24, P442, DOI 10.1212/WNL.24.5.442
   REITZEL NL, 1959, ARCH INT PHARMACODYN, V1, P2
   SATYAMURTI S, 1975, SCIENCE, V187, P557
   SCHUELER FW, 1960, INT REV NEUROBIOL, V2, P77, DOI 10.1016/S0074-7742(08)60120-8
   SCHUELER FW, 1955, J PHARMACOL EXP THER, V115, P127
   SEYBOLD ME, 1974, NEW ENGL J MED, V290, P81, DOI 10.1056/NEJM197401102900204
   Simpson JA, 1960, SCOT MED J, V5, P419, DOI [DOI 10.1177/003693306000501001, 10.1177/003693306000501001]
   TARRABHAZDAI R, 1975, NATURE, V256, P128, DOI 10.1038/256128a0
   VANDERGE.HW, 1966, LANCET, V1, P57
   VELDSEMACURRIE RD, 1976, EUR J PHARMACOL, V35, P399, DOI 10.1016/0014-2999(76)90244-2
   WARMOLTS JR, 1972, NEW ENGL J MED, V286, P17, DOI 10.1056/NEJM197201062860104
   WOLTERS ECM, 1974, EUR J PHARMACOL, V29, P165, DOI 10.1016/0014-2999(74)90184-8
   WOLTERS ECMJ, 1975, EUR J PHARMACOL, V33, P145, DOI 10.1016/0014-2999(75)90149-1
   WOLTERS ECMJ, 1976, NEUROLOGY, V26, P574, DOI 10.1212/WNL.26.6.574
NR 31
TC 38
Z9 39
U1 0
U2 0
PU LIPPINCOTT-RAVEN PUBL
PI PHILADELPHIA
PA 227 EAST WASHINGTON SQ, PHILADELPHIA, PA 19106
SN 0028-3878
J9 NEUROLOGY
JI Neurology
PY 1977
VL 27
IS 2
BP 171
EP 177
DI 10.1212/WNL.27.2.171
PG 7
WC Clinical Neurology
WE Science Citation Index Expanded (SCI-EXPANDED)
SC Neurosciences & Neurology
GA CV235
UT WOS:A1977CV23500013
PM 189257
DA 2022-10-25
ER

PT J
AU ZHANG, YP
   PORTER, S
   WEKERLE, H
AF ZHANG, YP
   PORTER, S
   WEKERLE, H
TI SCHWANN-CELLS AND MYASTHENIA-GRAVIS - PREFERENTIAL UPTAKE OF SOLUBLE AND
   MEMBRANE-BOUND ACHR BY NORMAL AND IMMORTALIZED SCHWANN-CELLS, AND
   IMMUNOGENIC PRESENTATION TO ACHR-SPECIFIC LINE LYMPHOCYTES-T
SO AMERICAN JOURNAL OF PATHOLOGY
LA English
DT Article
C1 ATHENA NEUROSCI INC,SAN CARLOS,CA.
   MAX PLANCK GESELL,MULTIPLE SCLEROSIS CLIN RES UNIT,WURZBURG,GERMANY.
CR BARKAS T, 1987, SCIENCE, V235, P77, DOI 10.1126/science.2432658
   BENNUN A, 1981, EUR J IMMUNOL, V11, P195, DOI 10.1002/eji.1830110307
   BEUCHE W, 1986, BRAIN RES, V378, P97, DOI 10.1016/0006-8993(86)90289-1
   BOTTENSTEIN JE, 1979, P NATL ACAD SCI USA, V76, P514, DOI 10.1073/pnas.76.1.514
   BOUDIER JL, 1988, J NEUROSCI, V8, P1469
   BROCKE S, 1988, J CLIN INVEST, V82, P1890
   BROCKES JP, 1984, PROC R SOC SER B-BIO, V222, P121, DOI 10.1098/rspb.1984.0053
   BROCKES JP, 1979, BRAIN RES, V165, P105, DOI 10.1016/0006-8993(79)90048-9
   CULLEN MJ, 1988, J NEUROCYTOL, V17, P105, DOI 10.1007/BF01735383
   DASTUR DK, 1978, HDB CLIN NEUROLOGY, V33, P421
   ELLIOTT J, 1980, BIOCHEM J, V185, P667, DOI 10.1042/bj1850667
   ELLISMAN MH, 1976, J CELL BIOL, V68, P752, DOI 10.1083/jcb.68.3.752
   ENGEL AG, 1979, NEUROLOGY, V29, P179, DOI 10.1212/WNL.29.2.179
   FUJII Y, 1988, J IMMUNOL, V140, P1830
   HARCOURT GC, 1988, J CLIN INVEST, V82, P1295, DOI 10.1172/JCI113729
   HILDEBRAND C, 1986, J NEUROCYTOL, V15, P681, DOI 10.1007/BF01625187
   HOHLFELD R, 1988, J CLIN INVEST, V81, P657, DOI 10.1172/JCI113369
   KIRCHNER T, 1988, AM J PATHOL, V130, P268
   LENNON VA, 1985, P NATL ACAD SCI USA, V82, P8805, DOI 10.1073/pnas.82.24.8805
   MAEDORWOODRUFF JH, 1985, J NEUROCYTOL, V14, P619
   MANCARDI GL, 1988, NEUROLOGY, V38, P848, DOI 10.1212/WNL.38.6.848
   MELMS A, 1988, J CLIN INVEST, V81, P902, DOI 10.1172/JCI113401
   MELMS A, 1989, J CLIN INVEST, V83, P785, DOI 10.1172/JCI113958
   MIRSKY R, 1980, J CELL BIOL, V84, P483, DOI 10.1083/jcb.84.3.483
   OGATA T, 1985, CELL TISSUE RES, V241, P465
   PITAS RE, 1981, ARTERIOSCLEROSIS, V1, P177, DOI 10.1161/01.ATV.1.3.177
   POLLARD JD, 1986, J NEUROIMMUNOL, V13, P123, DOI 10.1016/0165-5728(86)90059-7
   PORTER S, 1987, P NATL ACAD SCI USA, V84, P7768, DOI 10.1073/pnas.84.21.7768
   PORTER S, 1986, J NEUROSCI, V6, P3070
   RUCHEL R, 1981, EUR J BIOCHEM, V119, P215, DOI 10.1111/j.1432-1033.1981.tb05597.x
   SAHASHI K, 1980, J NEUROPATH EXP NEUR, V39, P160, DOI 10.1097/00005072-198003000-00005
   SAITO H, 1986, INFECT IMMUN, V51, P157, DOI 10.1128/IAI.51.1.157-162.1986
   SAMUEL NM, 1987, J NEUROCYTOL, V16, P281, DOI 10.1007/BF01795311
   SAMUEL NM, 1987, CLIN EXP IMMUNOL, V68, P500
   SCHLUEP M, 1987, ANN NEUROL, V22, P212, DOI 10.1002/ana.410220205
   SHASTRI N, 1985, P NATL ACAD SCI USA, V82, P5885, DOI 10.1073/pnas.82.17.5885
   STEINHOFF U, 1988, EUR J IMMUNOL, V18, P969, DOI 10.1002/eji.1830180622
   TZARTOS SJ, 1980, P NATL ACAD SCI-BIOL, V77, P755, DOI 10.1073/pnas.77.2.755
   TZARTOS SJ, 1988, P NATL ACAD SCI USA, V85, P2899, DOI 10.1073/pnas.85.9.2899
   UNANUE ER, 1987, SCIENCE, V236, P551, DOI 10.1126/science.2437650
   WEKERLE H, 1986, EUR J IMMUNOL, V16, P1551, DOI 10.1002/eji.1830161214
   YOKOI T, 1987, EUR J IMMUNOL, V17, P1697, DOI 10.1002/eji.1830171204
   ZHANG YP, 1988, EUR J IMMUNOL, V18, P211, DOI 10.1002/eji.1830180205
   ZHANG YP, 1988, EUR J IMMUNOL, V18, P551, DOI 10.1002/eji.1830180410
NR 44
TC 10
Z9 10
U1 0
U2 0
PU AMER SOC INVESTIGATIVE PATHOLOGY, INC
PI BALTIMORE
PA 428 EAST PRESTON ST, BALTIMORE, MD 21202-3993
SN 0002-9440
J9 AM J PATHOL
JI Am. J. Pathol.
PD JAN
PY 1990
VL 136
IS 1
BP 111
EP 122
PG 12
WC Pathology
WE Science Citation Index Expanded (SCI-EXPANDED)
SC Pathology
GA CJ813
UT WOS:A1990CJ81300014
PM 1688688
DA 2022-10-25
ER

PT J
AU Stickler, DE
   Massey, JM
   Sanders, DB
AF Stickler, DE
   Massey, JM
   Sanders, DB
TI MuSK-antibody positive myasthenia gravis: Clinical and electrodiagnostic
   patterns
SO CLINICAL NEUROPHYSIOLOGY
LA English
DT Article
DE myasthenia gravis; MuSK; electrodiagnostic testing; single fiber
   electromyography
ID SINGLE-FIBER ELECTROMYOGRAPHY
AB Objective: To examine the clinical manifestations and patterns of electromyographic abnormalities in MuSK-Ab positive myasthenia gravis.
   Methods: The clinical evaluations and electrodiagnostic testing results of 20 MuSK-Ab positive myasthenia gravis patients were retrospectively reviewed and compared with matched AChR-Ab positive (N = 72) and MuSK-Ab negative/AChR-Ab negative (N = 24) patients.
   Results: MuSK-Ab positive patients were younger and more frequently female and African-American, and compared to the AChR-Ab positive patients, were more likely to present with respiratory symptoms or neck extension weakness. MuSK-Ab positive patients were less likely to have abnormal jitter in a limb muscle: only 59% had abnormal jitter in the extensor digitorum communis muscle, compared to 80% of the AChR-Ab negative/MuSK-negative patients and 91% of the AChR-Ab positive patients.
   Conclusions: Our MuSK-Ab positive patients not only differ demographically from our MuSK-Ab negative cohort, but they also appear to have a more limited distribution of SFENMG abnormalities.
   Significance: The possibility that electrophysiologic abnormalities may not be widely distributed should be considered during electrodiagnostic evaluation of suspected MuSK-Ab positive MG and in selecting muscles for molecular, morphologic, or microphysiologic studies in this condition. (c) 2005 International Federation of Clinical Neurophysiology. Published by Elsevier Ireland Ltd. All rights reserved.
C1 Duke Univ, Med Ctr, Div Neurol, Durham, NC 27710 USA.
RP Sanders, DB (corresponding author), Duke Univ, Med Ctr, Div Neurol, Durham, NC 27710 USA.
EM donald.sanders@duke.edu
CR Barohn RJ, 1998, ANN NY ACAD SCI, V841, P769, DOI 10.1111/j.1749-6632.1998.tb11015.x
   Evoli A, 2003, BRAIN, V126, P2304, DOI 10.1093/brain/awg223
   GILCHRIST JM, 1992, MUSCLE NERVE, V15, P151
   McConville J, 2004, ANN NEUROL, V55, P580, DOI 10.1002/ana.20061
   Nemoto Y, 2005, J NEUROL NEUROSUR PS, V76, P714, DOI 10.1136/jnnp.2004.043125
   OH SJ, 1992, MUSCLE NERVE, V15, P720, DOI 10.1002/mus.880150616
   Sanders DB, 2003, NEUROLOGY, V60, P1978, DOI 10.1212/01.WNL.0000065882.63904.53
   Sanders DB, 2003, HAND CLIN N, V2, P323, DOI 10.1016/S1567-4231(09)70124-8
   SANDERS DB, 1986, MUSCLE NERVE, V9, P809, DOI 10.1002/mus.880090904
   Sanders DB, 1996, RECENT ADV CLIN NEUR, P288
   SANDERS DB, 2003, MUSCLE NERVE       S, V12, P127
   Selcen D, 2004, NEUROLOGY, V62, P1945, DOI 10.1212/01.WNL.0000128048.23930.1D
   Shiraishi H, 2005, ANN NEUROL, V57, P289, DOI 10.1002/ana.20341
   Trontelj JV, 2003, HAND CLIN N, V2, P187, DOI 10.1016/S1567-4231(09)70120-0
   Vincent A, 2003, LANCET NEUROL, V2, P99, DOI 10.1016/S1474-4422(03)00306-5
   Zhou L, 2004, MUSCLE NERVE, V30, P55, DOI 10.1002/mus.20069
NR 16
TC 55
Z9 56
U1 0
U2 1
PU ELSEVIER IRELAND LTD
PI CLARE
PA ELSEVIER HOUSE, BROOKVALE PLAZA, EAST PARK SHANNON, CO, CLARE, 00000,
   IRELAND
SN 1388-2457
EI 1872-8952
J9 CLIN NEUROPHYSIOL
JI Clin. Neurophysiol.
PD SEP
PY 2005
VL 116
IS 9
BP 2065
EP 2068
DI 10.1016/j.clinph.2005.06.003
PG 4
WC Clinical Neurology; Neurosciences
WE Science Citation Index Expanded (SCI-EXPANDED)
SC Neurosciences & Neurology
GA 969KM
UT WOS:000232233000009
PM 16043398
DA 2022-10-25
ER

PT J
AU Ching, JS
   Richards, D
   Lewis, RA
   Li, YB
AF Ching, Jason
   Richards, Danielle
   Lewis, Richard A.
   Li, Yuebing
TI Myasthenia gravis exacerbation in association with antibody overshoot
   following plasmapheresis
SO MUSCLE & NERVE
LA English
DT Article
DE anti-acetylcholine receptor antibody; antibody rebound; immunotherapy;
   myasthenia gravis; myasthenic crisis; plasmapheresis
ID PLASMA-EXCHANGE; THERAPY
AB Introduction/Aim Antibody overshoot following therapeutic plasmapheresis (PLEX) is defined by subsequent increase in antibody to levels exceeding those prior to removal. It has been infrequently described in the past, and its influence on the clinical course of myasthenia gravis (MG) remains unclear. Methods This was a retrospective analysis of five patients with generalized MG treated with PLEX. Results All five patients possessed antibodies against acetylcholine receptor (AChR-Ab). After undergoing 3 to 12 PLEX treatment sessions, AChR-Ab titer increased to a median of 1292% of the baseline level. The median interval from the last PLEX session to peak AChR-Ab detection was 6 wk. In four patients, AChR-Ab overshoot was associated with a clinical deterioration. Discussion The AChR-Ab overshoot may occur following PLEX. In patients who deteriorate following PLEX treatment, the presence of antibody overshoot may serve as additional guidance for treatment adjustment.
C1 [Ching, Jason; Lewis, Richard A.] Cedars Sinai Med Ctr, Dept Neurol, Los Angeles, CA 90048 USA.
   [Richards, Danielle; Li, Yuebing] Cleveland Clin, Neurol Inst, Dept Neurol, Cleveland, OH 44106 USA.
RP Li, YB (corresponding author), Cleveland Clin, Dept Neurol, 9500 Euclid Ave,Desk S90, Cleveland, OH 44195 USA.
EM liy@ccf.org
OI Li, Yuebing/0000-0002-4248-8927
CR ARSURA EL, 1988, AM J MED SCI, V295, P438, DOI 10.1097/00000441-198805000-00005
   Blume OR, 2012, J TRANSPLANT, V2012, DOI 10.1155/2012/201754
   Dau, 1979, PLASMAPHERESIS IMMUN, P229
   Dau, 1979, PLASMAPHERESIS IMMUN, P124
   DAU PC, 1995, J NEUROIMMUNOL, V62, P197, DOI 10.1016/0165-5728(95)00121-4
   Dau PC, 1995, J CLIN APHERESIS, V10, P210, DOI 10.1002/jca.2920100410
   DERKSEN RHWM, 1984, J LAB CLIN MED, V104, P35
   Guptill JT, 2016, AUTOIMMUNITY, V49, P472, DOI 10.1080/08916934.2016.1214823
   Hellmann MA, 2014, J NEUROL SCI, V338, P39, DOI 10.1016/j.jns.2013.10.043
   Howard JF, 2017, LANCET NEUROL, V16, P976, DOI 10.1016/S1474-4422(17)30369-1
   Jaretzki A 3rd, 2000, Ann Thorac Surg, V70, P327
   Nasca T J, 1990, J Clin Apher, V5, P133, DOI 10.1002/jca.2920050304
   Nowak Richard J, 2011, Ther Adv Neurol Disord, V4, P259, DOI 10.1177/1756285611411503
   Sanders DB, 2014, MUSCLE NERVE, V49, P483, DOI 10.1002/mus.23944
   Toyka K., 2002, COCHRANE DB SYST REV, pCD002275
   Yamada C, 2015, TRANSFUSION, V55, P727, DOI 10.1111/trf.12923
   Yeh JH, 2007, J NEUROL SCI, V263, P191, DOI 10.1016/j.jns.2007.05.033
NR 17
TC 2
Z9 2
U1 1
U2 2
PU WILEY
PI HOBOKEN
PA 111 RIVER ST, HOBOKEN 07030-5774, NJ USA
SN 0148-639X
EI 1097-4598
J9 MUSCLE NERVE
JI Muscle Nerve
PD OCT
PY 2021
VL 64
IS 4
BP 483
EP 487
DI 10.1002/mus.27341
EA JUN 2021
PG 5
WC Clinical Neurology; Neurosciences
WE Science Citation Index Expanded (SCI-EXPANDED)
SC Neurosciences & Neurology
GA UQ7SS
UT WOS:000665867400001
PM 34076268
DA 2022-10-25
ER

PT J
AU Rath, J
   Mauritz, M
   Zulehner, G
   Hilger, E
   Cetin, H
   Kasprian, G
   Auff, E
   Zimprich, F
AF Rath, Jakob
   Mauritz, Matthias
   Zulehner, Gudrun
   Hilger, Eva
   Cetin, Hakan
   Kasprian, Gregor
   Auff, Eduard
   Zimprich, Fritz
TI Iodinated contrast agents in patients with myasthenia gravis: a
   retrospective cohort study
SO JOURNAL OF NEUROLOGY
LA English
DT Article
DE Iodinated contrast agent; Myasthenia gravis; Computed tomography;
   Adverse events; Myasthenic crisis; Anaphylaxis
ID ADVERSE-REACTIONS; CRISIS; MEDIA; INJECTION
AB Currently, it has not been satisfactorily established, whether modern low-osmolality iodinated contrast agents (ICAs) used in computed tomography (CT) studies are a risk factor for exacerbation of myasthenic symptoms. The rate of acute adverse events as well as delayed clinical worsening up to 30 days were analyzed in 73 patients with confirmed myasthenia gravis (MG) who underwent contrast-enhanced CT studies and compared to 52 patients who underwent unenhanced CT studies. One acute adverse event was documented. 12.3% of MG patients experienced a delayed exacerbation of symptoms after ICA administration. The rate of delayed severe exacerbation was higher in the contrast-enhanced group. Alternative causes for the exacerbation of MG-related symptoms were more likely than ICA administration in all cases. ICA administration for CT studies in MG patients should not be withheld if indicated, but patients particularly those with concomitant acute diseases should be carefully monitored for exacerbation of symptoms.
C1 [Rath, Jakob; Mauritz, Matthias; Zulehner, Gudrun; Hilger, Eva; Cetin, Hakan; Auff, Eduard; Zimprich, Fritz] Med Univ Vienna, Dept Neurol, Wahringer Gurtel 18-20, A-1090 Vienna, Austria.
   [Kasprian, Gregor] Med Univ Vienna, Dept Biomed Imaging & Image Guided Therapy, Wahringer Gurtel 18-20, A-1090 Vienna, Austria.
RP Zimprich, F (corresponding author), Med Univ Vienna, Dept Neurol, Wahringer Gurtel 18-20, A-1090 Vienna, Austria.
EM friedrich.zimprich@meduniwien.ac.at
RI Zimprich, Fritz/W-1738-2017; Rath, Jakob/GMZ-4759-2022; Zimprich,
   Fritz/O-1406-2019; Kasprian, Gregor/AAJ-5052-2020
OI Zimprich, Fritz/0000-0002-6998-5480; Zimprich,
   Fritz/0000-0002-6998-5480; Kasprian, Gregor/0000-0003-3858-3347; Cetin,
   Hakan/0000-0001-9009-7261; Rath, Jakob/0000-0001-6581-4572
FU Medical University of Vienna
FX Open access funding provided by Medical University of Vienna. This study
   received no specific grant from any funding agency.
CR ANZOLA GP, 1986, ITAL J NEUROL SCI, V7, P273, DOI 10.1007/BF02230893
   Bonanni Luca, 2014, Case Rep Radiol, V2014, P963461, DOI 10.1155/2014/963461
   BONMARCHAND G, 1987, INTENS CARE MED, V13, P365
   CANAL N, 1983, LANCET, V1, P1288
   Cetin H, 2012, WIEN KLIN WOCHENSCHR, V124, P763, DOI 10.1007/s00508-012-0258-2
   CHAGNAC Y, 1985, NEUROLOGY, V35, P1219, DOI 10.1212/WNL.35.8.1219
   de Rocha MS, 1994, AM J ROENTGENOL, V162, P997, DOI [10.2214/ajr.162.4.8141034, DOI 10.2214/AJR.162.4.8141034]
   ELIASHIV S, 1990, NEUROLOGY, V40, P1623, DOI 10.1212/WNL.40.10.1623
   FRANK JH, 1987, NEUROLOGY, V37, P1400, DOI 10.1212/WNL.37.8.1400
   KATAYAMA H, 1990, RADIOLOGY, V175, P621, DOI 10.1148/radiology.175.3.2343107
   Loh S, 2010, RADIOLOGY, V255, P764, DOI 10.1148/radiol.10091848
   Mehrizi M, 2014, MUSCLE NERVE, V50, P443, DOI 10.1002/mus.24254
   Pascuzzi, 2012, MEDICATIONS MYASTHEN
   Pasternak JJ, 2012, MAYO CLIN PROC, V87, P390, DOI 10.1016/j.mayocp.2012.01.012
   Somashekar DK, 2013, RADIOLOGY, V267, P727, DOI 10.1148/radiol.12121508
NR 15
TC 2
Z9 2
U1 1
U2 1
PU SPRINGER HEIDELBERG
PI HEIDELBERG
PA TIERGARTENSTRASSE 17, D-69121 HEIDELBERG, GERMANY
SN 0340-5354
EI 1432-1459
J9 J NEUROL
JI J. Neurol.
PD JUN
PY 2017
VL 264
IS 6
BP 1209
EP 1217
DI 10.1007/s00415-017-8518-8
PG 9
WC Clinical Neurology
WE Science Citation Index Expanded (SCI-EXPANDED)
SC Neurosciences & Neurology
GA EX2TX
UT WOS:000403081100021
PM 28550477
OA Green Published, hybrid
DA 2022-10-25
ER

PT J
AU Scelsi, R
   Ferro, MT
   Scelsi, L
   Novellino, L
   Mantegazza, R
   Cornelio, F
   Porta, M
   Longoni, C
   Pezzuoli, G
AF Scelsi, R
   Ferro, MT
   Scelsi, L
   Novellino, L
   Mantegazza, R
   Cornelio, F
   Porta, M
   Longoni, C
   Pezzuoli, G
TI Detection and morphology of thymic remnants after video-assisted
   thoracoscopic extended thymectomy (VATET) in patients with myasthenia
   gravis
SO INTERNATIONAL SURGERY
LA English
DT Article
DE myasthenia gravis; thymectomy, video-assisted thoracoscopic extended;
   histology; thymic remnants
ID THYMOMA
AB Thymectomy is often an extremely useful therapeutic procedure in myasthenia gravis (MG) and is usually indicated for adult patients with generalized disease, Because remnants of thymus may remain in extrathymic fat, an extended thymectomy is recommended. A new surgical approach without sternotomy: video-assisted thoracoscopic extended thymectomy (VATET) was performed in 30 MG patients. The weight of removed thymus ranged from 10.8 to 113 grams, The weight of fatty tissue removed from pretracheal, anterior mediastinal and costophrenic areas ranged from 6.3 to 74.8 grams. Histological examination revealed thymic remnants in 14.8% of pretracheal fat samples and in 33.3% of samples from anterior mediastinal plus costophrenic areas. These findings indicate that VATET is a radical procedure and may be the first choice surgery for young female MG patients, since aesthetic sequelae are reduced compared to procedures involving sternotomy.
RP Scelsi, R (corresponding author), UNIV PAVIA,DIPARTIMENTO PATOL UMANA & EREDITARIA,VIA FORLANINI 16,I-27100 PAVIA,ITALY.
RI Scelsi, Laura/AAB-9729-2019; Mantegazza, Renato/AAB-7569-2019
OI Scelsi, Laura/0000-0001-9409-691X; Mantegazza,
   Renato/0000-0002-9810-5737
CR BEGHI E, 1991, J NEUROL SCI, V106, P213, DOI 10.1016/0022-510X(91)90260-E
   BOFILL M, 1985, AM J PATHOL, V119, P462
   CASTLEMAN B, 1966, ANN NY ACAD SCI, V135, P496, DOI 10.1111/j.1749-6632.1966.tb45497.x
   HELMS A, 1988, J CLIN INVEST, V81, P902
   JARETZKI A, 1988, J THORAC CARDIOV SUR, V96, P711
   LANSKA DJ, 1990, NEUROLOGY, V40, P1828, DOI 10.1212/WNL.40.12.1828
   LEVINE GD, 1978, HUM PATHOL, V9, P495, DOI 10.1016/S0046-8177(78)80131-2
   LEWIS JE, 1987, CANCER, V60, P2727, DOI 10.1002/1097-0142(19871201)60:11<2727::AID-CNCR2820601125>3.0.CO;2-D
   LISAK RP, 1982, MYASTHENIA GRAVIS
   MARINO M, 1985, VIRCHOWS ARCH A, V407, P119, DOI 10.1007/BF00737071
   MASAOKA A, 1975, J THORAC CARDIOV SUR, V70, P747
   NORRIS HE, 1938, CONTRIB EMBRYOL CARN, V27, P191
   NOVELLINO L, 1994, INT SURG, V79, P378
   PERLO VP, 1971, ANN NY ACAD SCI, V183, P308, DOI 10.1111/j.1749-6632.1971.tb30761.x
   PEZZUOLI G, 1994, NEUROMUSCULAR DISORD, V4, pS54
   ROSAI J, 1976, WASHINGTON AFIP, V13, P34
   SUSTER S, 1992, STERNBERG, V12, P261
   VINCENT A, 1985, J NEUROL NEUROSUR PS, V48, P1246, DOI 10.1136/jnnp.48.12.1246
NR 18
TC 23
Z9 25
U1 0
U2 2
PU EDIZIONI MINERVA MEDICA
PI TURIN
PA CORSO BRAMANTE 83-85 INT JOURNALS DEPT., 10126 TURIN, ITALY
SN 0020-8868
J9 INT SURG
JI Int. Surg.
PD JAN-MAR
PY 1996
VL 81
IS 1
BP 14
EP 17
PG 4
WC Surgery
WE Science Citation Index Expanded (SCI-EXPANDED)
SC Surgery
GA UQ712
UT WOS:A1996UQ71200004
PM 8803698
DA 2022-10-25
ER

PT J
AU Strobel, P
   Rosenwald, A
   Beyersdorf, N
   Kerkau, T
   Elert, O
   Murumagi, A
   Sillanpaa, N
   Peterson, P
   Hummel, V
   Rieckmann, P
   Burek, C
   Schalke, B
   Nix, W
   Kiefer, R
   Muller-Hermelink, HK
   Marx, A
AF Strobel, P
   Rosenwald, A
   Beyersdorf, N
   Kerkau, T
   Elert, O
   Murumagi, A
   Sillanpaa, N
   Peterson, P
   Hummel, V
   Rieckmann, P
   Burek, C
   Schalke, B
   Nix, W
   Kiefer, R
   Muller-Hermelink, HK
   Marx, A
TI Selective loss of regulatory T cells in thymomas
SO ANNALS OF NEUROLOGY
LA English
DT Article
ID IMMUNOLOGICAL SELF-TOLERANCE; MYASTHENIA-GRAVIS; EXPRESSION; GENERATION;
   EPITHELIUM; THYMUS; CD4(+); MATURE; BETA
AB Myasthenia gravis (MG) is the prime autoimmune manifestation of thymomas. We investigated the generation of T cells with a regulatory phenotype (T-R) in thymomas with and without associated MG. In patients with MG(+) thymomas, maturation and export of T-R cells but not of other T-cell subsets was significantly reduced. We conclude that imbalance between effector and regulatory T cells in thymomas may be involved in modulation of onset and/or severity of MG.
C1 Univ Wurzburg, Inst Pathol, D-97080 Wurzburg, Germany.
   Univ Wurzburg, Inst Virol, Wurzburg, Germany.
   Univ Wurzburg, Dept Cardiac & Thorac Surg, Wurzburg, Germany.
   Univ Wurzburg, Dept Neurol, Wurzburg, Germany.
   Univ Tampere, Inst Med Technol, FIN-33101 Tampere, Finland.
   Univ Regensburg, Dept Neurol, D-8400 Regensburg, Germany.
   Univ Mainz, Dept Neurol, D-6500 Mainz, Germany.
   Univ Munster, Dept Neurol, Munster, Germany.
RP Strobel, P (corresponding author), Univ Wurzburg, Inst Pathol, Josef Schneider Str 2, D-97080 Wurzburg, Germany.
EM philipp.stroebel@mail.uni-wuerzburg.de
RI Peterson, Pärt/A-5788-2009; Beyersdorf, Niklas/S-3845-2016; Kerkau,
   Thomas/ABE-8007-2020
OI Peterson, Pärt/0000-0001-6755-791X; Beyersdorf,
   Niklas/0000-0002-9236-5415; 
CR Bensinger SJ, 2001, J EXP MED, V194, P427, DOI 10.1084/jem.194.4.427
   BRABLETZ T, 1993, MOL CELL BIOL, V13, P1155, DOI 10.1128/MCB.13.2.1155
   Buckley C, 2001, ANN NEUROL, V50, P64, DOI 10.1002/ana.1017
   Fontenot JD, 2017, J IMMUNOL, V198, P986, DOI 10.1038/ni904
   Itoh M, 1999, J IMMUNOL, V162, P5317
   Kruse N, 1997, J IMMUNOL METHODS, V210, P195, DOI 10.1016/S0022-1759(97)00188-9
   Maloy KJ, 2001, NAT IMMUNOL, V2, P816, DOI 10.1038/ni0901-816
   Modigliani Y, 1996, EUR J IMMUNOL, V26, P1807, DOI 10.1002/eji.1830260822
   Nenninger R, 1998, LAB INVEST, V78, P743
   Papiernik M, 1998, INT IMMUNOL, V10, P371, DOI 10.1093/intimm/10.4.371
   Rosai J., 1999, HISTOLOGICAL TYPING, V2nd
   Schramm C, 2004, INT IMMUNOL, V16, P1241, DOI 10.1093/intimm/dxh126
   Shevach E.M., 2003, NOVARTIS FDN S, V252, P106
   SHEVACH EM, 2003, NOVART FDN SYMP, V252, P36
   Shevach Ethan M, 2003, Novartis Found Symp, V252, P24
   Shimizu J, 2002, NAT IMMUNOL, V3, P135, DOI 10.1038/ni759
   SOMMER N, 1990, ANN NEUROL, V28, P312, DOI 10.1002/ana.410280303
   Strobel P, 2001, Dev Immunol, V8, P279, DOI 10.1155/2001/49127
   Strobel P, 2002, BLOOD, V100, P159, DOI 10.1182/blood.V100.1.159
   Strobel Philipp, 2003, Clin Dev Immunol, V10, P7, DOI 10.1080/10446670310001598528
NR 20
TC 57
Z9 61
U1 0
U2 2
PU WILEY-LISS
PI HOBOKEN
PA DIV JOHN WILEY & SONS INC, 111 RIVER ST, HOBOKEN, NJ 07030 USA
SN 0364-5134
J9 ANN NEUROL
JI Ann. Neurol.
PD DEC
PY 2004
VL 56
IS 6
BP 901
EP 904
DI 10.1002/ana.20340
PG 4
WC Clinical Neurology; Neurosciences
WE Science Citation Index Expanded (SCI-EXPANDED)
SC Neurosciences & Neurology
GA 876NV
UT WOS:000225504700023
PM 15562414
DA 2022-10-25
ER

PT J
AU Morales-Rosado, JA
   Kaiwar, C
   Smith, BE
   Klee, EW
   Dhamija, R
AF Morales-Rosado, Joel A.
   Kaiwar, Charu
   Smith, Benn E.
   Klee, Eric W.
   Dhamija, Radhika
TI A case of YY1-associated syndromic learning disability or Gabriele-de
   Vries syndrome with myasthenia gravis
SO AMERICAN JOURNAL OF MEDICAL GENETICS PART A
LA English
DT Article
DE Gabriele-de Vries; learning disability; myasthenia gravis; yin and Yang
   1; YY1
ID YIN-YANG 1; YY1; EXPRESSION; MODULATION
AB Exome sequencing is being used increasingly to evaluate patients with intellectual disability. YY1 is a ubiquitously distributed transcription factor belonging to the GLIKruppel class of zinc finger proteins recently recognized as the causative gene in 23 patients for the Gabriele-de Vries syndrome. We report a new case with similar features and a novel variant in YY1, in a region of the gene, which has not previously been reported. A 25 year old female was referred to clinical genetics with a diagnosis of autoimmune myasthenia gravis, facial dysmorphism and learning disability. Chromosomal microarray and gene panel test for congenital myasthenic syndrome was negative. Whole exome sequencing (WES) revealed a presumed pathogenic de novo novel, heterozygous, truncating variant in the YY1 gene, c.860_864delTTAAAA, p.Ile287Argfs*3. The Ile287 residue is conserved across species and is situated in the transcription repressor domain of the protein. This variant is novel and lies in a domain of the protein where no previously reported variants occur. The phenotypic features of our case closely match those of the reported patients. Autoimmune myasthenia gravis has not been reported in these patients and may constitute an expansion of this phenotypic spectrum or perhaps more likely a second unrelated diagnosis.
C1 [Morales-Rosado, Joel A.; Klee, Eric W.] Mayo Clin, Ctr Individualized Med, Rochester, MN 55905 USA.
   [Kaiwar, Charu] Mayo Clin, Ctr Individualized Med, Scottsdale, AZ USA.
   [Smith, Benn E.; Dhamija, Radhika] Mayo Clin, Dept Neurol, Scottsdale, AZ USA.
   [Klee, Eric W.] Mayo Clin, Dept Clin Genom, Rochester, MN USA.
   [Dhamija, Radhika] Mayo Clin, Dept Clin Genom, Phoenix, AZ USA.
RP Morales-Rosado, JA (corresponding author), Mayo Clin, Ctr Individualized Med, Rochester, MN 55905 USA.
EM morales-rosado.joel@mayo.edu
OI Kaiwar, Charu/0000-0002-0862-9538; Morales-Rosado, Joel
   A./0000-0002-7710-2211
FU Mayo Clinic
FX Mayo Clinic
CR Block GJ, 2012, PLOS ONE, V7, DOI 10.1371/journal.pone.0035532
   Cromer MK, 2015, P NATL ACAD SCI USA, V112, P4062, DOI 10.1073/pnas.1503696112
   Forlani G, 2010, HUM MOL GENET, V19, P3114, DOI 10.1093/hmg/ddq214
   Gabriele M, 2017, AM J HUM GENET, V100, P907, DOI 10.1016/j.ajhg.2017.05.006
   Guo J, 2008, J ALLERGY CLIN IMMUN, V122, P195, DOI 10.1016/j.jaci.2008.03.012
   He Y, 2008, J NEUROCHEM, V106, P1493, DOI 10.1111/j.1471-4159.2008.05486.x
   He Y, 2010, NAT NEUROSCI, V13, P1472, DOI 10.1038/nn.2686
   Lazaridis KN, 2016, MAYO CLIN PROC, V91, P297, DOI 10.1016/j.mayocp.2015.12.018
   Lee KH, 2004, DEVELOPMENT, V131, P4709, DOI 10.1242/dev.01344
   Perekatt AO, 2014, P NATL ACAD SCI USA, V111, P7695, DOI 10.1073/pnas.1400128111
   Retterer K, 2016, GENET MED, V18, P696, DOI 10.1038/gim.2015.148
   Tupler R, 2004, CELL MOL LIFE SCI, V61, P557, DOI 10.1007/s00018-003-3285-3
   Vissers LELM, 2010, NAT GENET, V42, P1109, DOI 10.1038/ng.712
   Wang J, 2018, STEM CELL REP, V10, P1324, DOI 10.1016/j.stemcr.2018.02.004
NR 14
TC 8
Z9 8
U1 0
U2 1
PU WILEY
PI HOBOKEN
PA 111 RIVER ST, HOBOKEN 07030-5774, NJ USA
SN 1552-4825
EI 1552-4833
J9 AM J MED GENET A
JI Am. J. Med. Genet. A
PD DEC
PY 2018
VL 176
IS 12
BP 2846
EP 2849
DI 10.1002/ajmg.a.40626
PG 4
WC Genetics & Heredity
WE Science Citation Index Expanded (SCI-EXPANDED)
SC Genetics & Heredity
GA HG0DN
UT WOS:000454612700044
PM 30549423
DA 2022-10-25
ER

PT J
AU Breiner, A
   Young, J
   Green, D
   Katzberg, HD
   Barnett, C
   Bril, V
   Tu, K
AF Breiner, Ari
   Young, Jacqueline
   Green, Diane
   Katzberg, Hans D.
   Barnett, Carolina
   Bril, Vera
   Tu, Karen
TI Canadian Administrative Health Data Can Identify Patients with
   Myasthenia Gravis
SO NEUROEPIDEMIOLOGY
LA English
DT Article
DE Myasthenia gravis; Validation; Prevalence; Electronic medical records;
   Administrative health data
ID VALIDITY
AB Introduction: Incidence and prevalence estimates for myasthenia gravis (MG) have varied widely, and the ability of administrative health data (AHD) records to accurately identify cases of MG is yet to be ascertained. The goal of the current study was to validate an algorithm to identify patients with MG in Ontario, Canada using AHD - thereby enabling future disease surveillance. Methods: A reference standard population was established using automated key word searching within EMRALD (Electronic Medical Record Administrative data Linked Database) and chart review of potential cases. AHD algorithms were generated and tested against the reference standard. The data was used to calculate MG prevalence rates. Results: There were 123,997 eligible adult patients, and 49 patients had definite MG (forming the reference standard). An algorithm requiring: (1 hospital discharge abstract with MG listed as a reason for hospitalization or a comorbid condition), or (5 outpatient MG visits and 1 relevant diagnostic test, within 1 year), or (3 pyridostigmine prescriptions, within 1 year) identified MG with sensitivity = 81.6%, specificity = 100%, positive predictive value = 80.0% and negative predictive value = 100%. The population prevalence within our cohort was 0.04%. Conclusions: This novel validation method demonstrates the feasibility of using administrative health data to identify patients with myasthenia gravis among the Ontario population. (C) 2015 S. Karger AG, Basel
C1 [Breiner, Ari; Katzberg, Hans D.; Barnett, Carolina; Bril, Vera] Univ Toronto, Dept Med, Div Neurol, Toronto, ON, Canada.
   [Breiner, Ari; Young, Jacqueline; Green, Diane; Tu, Karen] ICES, Toronto, ON, Canada.
   [Tu, Karen] Univ Toronto, Dept Family & Community Med, Toronto, ON M5S 1A1, Canada.
   [Tu, Karen] Univ Hlth Network, Toronto Western Hosp, Family Hlth Team, Toronto, ON, Canada.
RP Breiner, A (corresponding author), Toronto Gen Hosp, 200 Elizabeth St,Room 5EC-307, Toronto, ON M5G 2C4, Canada.
EM ari.breiner@uhn.ca
RI Barnett, Carolina/AFM-9470-2022; BRIL, vera/ABA-6509-2020
OI Tu, Karen/0000-0003-0883-4934; Breiner, Ari/0000-0002-5225-3208;
   Barnett, Carolina/0000-0001-5546-0221
FU ICES; Ontario Ministry of Health and Long-Term Care (MOHLTC)
FX This study was supported by ICES, which is funded by an annual grant
   from the Ontario Ministry of Health and Long-Term Care (MOHLTC). The
   opinions, results and conclusions reported in this paper are those of
   the authors and are independent from the funding sources. No endorsement
   by ICES or the Ontario MOHLTC is intended or should be inferred.
CR Carr AS, 2010, BMC NEUROL, V10, DOI 10.1186/1471-2377-10-46
   Gattellari M, 2012, EUR J NEUROL, V19, P1413, DOI 10.1111/j.1468-1331.2012.03698.x
   Kurtzke J F, 1978, Adv Neurol, V19, P545
   Lai CH, 2010, NEUROEPIDEMIOLOGY, V35, P66, DOI 10.1159/000311012
   McGrogan A, 2010, NEUROEPIDEMIOLOGY, V34, P171, DOI 10.1159/000279334
   Pakzad Z, 2011, NEUROLOGY, V76, P1526, DOI 10.1212/WNL.0b013e318217e735
   Pedersen EG, 2011, NEUROEPIDEMIOLOGY, V37, P120, DOI 10.1159/000331481
   Phillips LH, 2003, ANN NY ACAD SCI, V998, P407, DOI 10.1196/annals.1254.053
   Phillips LH, 1996, NEUROLOGY, V47, P1233, DOI 10.1212/WNL.47.5.1233
   Schepelmann K, 2010, J NEUROL, V257, P15, DOI 10.1007/s00415-009-5256-6
   Tu K, 2012, MEASURING EMR ADOPTI
   Tu K, 2014, EPILEPSIA, V55, P335, DOI 10.1111/epi.12506
   Tu K, 2013, CAN J CARDIOL, V29, P1388, DOI 10.1016/j.cjca.2013.07.676
NR 13
TC 11
Z9 11
U1 0
U2 2
PU KARGER
PI BASEL
PA ALLSCHWILERSTRASSE 10, CH-4009 BASEL, SWITZERLAND
SN 0251-5350
EI 1423-0208
J9 NEUROEPIDEMIOLOGY
JI Neuroepidemiology
PY 2015
VL 44
IS 2
BP 108
EP 113
DI 10.1159/000375463
PG 6
WC Public, Environmental & Occupational Health; Clinical Neurology
WE Science Citation Index Expanded (SCI-EXPANDED)
SC Public, Environmental & Occupational Health; Neurosciences & Neurology
GA CG8MT
UT WOS:000353562800007
PM 25765451
DA 2022-10-25
ER

PT J
AU Helgeland, G
   Petzold, A
   Hoff, JM
   Gilhus, NE
   Plant, GT
   Romi, FR
AF Helgeland, Geir
   Petzold, Axel
   Hoff, Jana Midelfart
   Gilhus, Nils Erik
   Plant, Gordon T.
   Romi, Fredrik Robert
TI Anti-Heat Shock Protein 70 antibody levels are increased in myasthenia
   gravis and Guillain-Barre syndrome
SO JOURNAL OF NEUROIMMUNOLOGY
LA English
DT Article
DE Myasthenia gravis; Ocular myasthenia gravis; Heat Shock Protein 70
ID HSP70; HEAT-SHOCK-PROTEIN-70; DISEASE; REACTIVITY; CHAPERONE; PATHWAY;
   CELLS
AB Myasthenia gravis (MG) is an autoimmune disorder where patients develop autoantibodies towards skeletal muscle proteins (e.g. acetylcholine receptor and muscle specific kinase), causing weakness in striated muscles. Ocular MG (OMG) represents a subtype of (MG) affecting only the periocular muscles. The pathogenesis of this phenotype remains unclear. Heat Shock Protein 70 (Hsp70) plays a role in immune regulation. Antibodies against this protein are associated with several autoimmune diseases, and its biological significance has been shown in vivo. We have therefore examined the concentration of anti-Hsp70 antibodies in sera from 35 OMG patients and 94 patients with generalized MG (GMG) using ELISA assays. The antibody concentrations were compared to those in patients with multiple sclerosis (MS), Guillain-Barre syndrome (GBS) and to healthy controls.
   MG patients had significantly higher anti-Hsp70 antibody concentrations than both MS patients and healthy controls. GBS patients had higher antibody levels than all other groups. No difference in antibody levels was found when comparing OMG and GMG. Our results suggest that patients with MG and GBS have a previous or current increased exposure to Hsp70 antigens. The similarity between GMG and OMG strengthens the hypothesis that OMG represents a systemic disease, similar to GMG. (C) 2010 Elsevier B.V. All rights reserved.
C1 [Helgeland, Geir; Hoff, Jana Midelfart; Gilhus, Nils Erik] Univ Bergen, Dept Clin Med, Bergen, Norway.
   [Petzold, Axel] UCL Inst Neurol, Dept Neuroimmunol, London WC1N 3BG, England.
   [Petzold, Axel] Free Univ Amsterdam, Med Ctr, Dept Neurol, Amsterdam, Netherlands.
   [Hoff, Jana Midelfart; Gilhus, Nils Erik; Romi, Fredrik Robert] Haukeland Hosp, Dept Neurol, N-5021 Bergen, Norway.
   [Plant, Gordon T.] Natl Hosp Neurol & Neurosurg, London WC1N 3BG, England.
   [Plant, Gordon T.] Moorfields Eye Hosp, Dept Neuroophthalmol, London EC1V 2PD, England.
   [Plant, Gordon T.] St Thomas Hosp, Med Eye Unit, London SE1 7EH, England.
RP Helgeland, G (corresponding author), Univ Bergen, Dept Clin Med, Bergen, Norway.
EM geir.helgeland@gmail.com
RI Petzold, Axel/C-1090-2009
OI Petzold, Axel/0000-0002-0344-9749
FU Neuromuscular Disorders Association, Norway
FX This work was supported by "Norwegian Neuromuscular Disorders
   Foundation" provided by the "Neuromuscular Disorders Association,
   Norway".
CR Asea A, 2000, NAT MED, V6, P435, DOI 10.1038/74697
   Birtas-Atesoglu E, 2008, CLIN EXP RHEUMATOL, V26, pS96
   Bukau B, 1998, CELL, V92, P351, DOI 10.1016/S0092-8674(00)80928-9
   Conti-Fine BM, 2006, J CLIN INVEST, V116, P2843, DOI 10.1172/JCI29894
   Gately MK, 1998, ANNU REV IMMUNOL, V16, P495, DOI 10.1146/annurev.immunol.16.1.495
   Hunt PJ, 2001, CLIN ENDOCRINOL, V55, P491, DOI 10.1046/j.1365-2265.2001.01356.x
   Leite MI, 2008, BRAIN, V131, P1940, DOI 10.1093/brain/awn092
   Li ZH, 2002, CURR OPIN IMMUNOL, V14, P45, DOI 10.1016/S0952-7915(01)00297-7
   Luchanok U, 2008, CURR OPIN NEUROL, V21, P8, DOI 10.1097/WCO.0b013e3282f4098e
   Millar DG, 2003, NAT MED, V9, P1469, DOI 10.1038/nm962
   Multhoff G, 2007, METHODS, V43, P229, DOI 10.1016/j.ymeth.2007.06.006
   Munakata S, 2008, J CLIN NEUROSCI, V15, P158, DOI 10.1016/j.jocn.2006.07.006
   RATANACHAIYAVONG S, 1991, CLIN EXP IMMUNOL, V84, P48
   Salvetti M, 1996, J NEUROIMMUNOL, V65, P143, DOI 10.1016/0165-5728(96)00013-6
   Tasneem S, 2001, MICROBIOL IMMUNOL, V45, P841, DOI 10.1111/j.1348-0421.2001.tb01323.x
   Tebo AE, 2006, CLIN EXP IMMUNOL, V146, P427, DOI 10.1111/j.1365-2249.2006.03227.x
   ter Beek WP, 2009, AM J PATHOL, V175, P1536, DOI 10.2353/ajpath.2009.090040
   Tsan MF, 2004, CELL MOL IMMUNOL, V1, P274
   Vabulas RM, 2002, J BIOL CHEM, V277, P15107, DOI 10.1074/jbc.M111204200
   Vincent A, 2005, CURR OPIN NEUROL, V18, P519, DOI 10.1097/01.wco.0000180660.57801.3f
   Wang YF, 2002, J IMMUNOL, V169, P2422, DOI 10.4049/jimmunol.169.5.2422
   Yonekura K, 2004, J NEUROIMMUNOL, V156, P204, DOI 10.1016/j.jneuroim.2004.07.017
   Yusuf N, 2009, J IMMUNOL, V182, P675, DOI 10.4049/jimmunol.182.1.675
   Zhang ZY, 2009, NEUROSCIENCE, V159, P136, DOI 10.1016/j.neuroscience.2008.12.034
   Zlacka D, 2006, J AUTOIMMUN, V27, P81, DOI 10.1016/j.jaut.2006.06.006
NR 25
TC 23
Z9 26
U1 0
U2 3
PU ELSEVIER SCIENCE BV
PI AMSTERDAM
PA PO BOX 211, 1000 AE AMSTERDAM, NETHERLANDS
SN 0165-5728
J9 J NEUROIMMUNOL
JI J. Neuroimmunol.
PD AUG 25
PY 2010
VL 225
IS 1-2
BP 180
EP 183
DI 10.1016/j.jneuroim.2010.04.024
PG 4
WC Immunology; Neurosciences
WE Science Citation Index Expanded (SCI-EXPANDED)
SC Immunology; Neurosciences & Neurology
GA 651LA
UT WOS:000281928000026
PM 20554026
OA Green Submitted
DA 2022-10-25
ER

PT J
AU MATSUMOTO, Y
   FURUYA, A
   KOBAYASHI, T
   TSUKAGOSHI, H
AF MATSUMOTO, Y
   FURUYA, A
   KOBAYASHI, T
   TSUKAGOSHI, H
TI PRIMARY CULTURES OF HUMAN MYASTHENIA-GRAVIS THYMUS AND NORMAL THYMUS -
   STUDIES OF CELL MORPHOLOGY, CELL PROLIFERATIVE PATTERN AND LOCALIZATION
   OF ALPHA-BUNGAROTOXIN BINDING-SITES ON CULTURED THYMIC CELLS
SO JOURNAL OF THE NEUROLOGICAL SCIENCES
LA English
DT Article
RP MATSUMOTO, Y (corresponding author), TOKYO MED & DENT UNIV,FAC MED,DEPT NEUROL,545 YUSHIMA 1 CHOME,BUNKYO KU,TOKYO 113,JAPAN.
CR ASKANAS V, 1976, NEUROLOGY, V26, P348
   ASKANAS V, 1977, NEUROLOGY, V27, P1019, DOI 10.1212/WNL.27.11.1019
   Cohen I R, 1973, Adv Exp Med Biol, V29, P589
   DRENCKHAHN D, 1979, VIRCHOWS ARCH B, V32, P33
   ENGEL WK, 1977, LANCET, V1, P1310
   FRAZIER JA, 1973, Z ZELLFORSCH MIK ANA, V136, P191, DOI 10.1007/BF00307440
   FUCHS S, 1980, NATURE, V287, P162, DOI 10.1038/287162a0
   FUJII Y, 1984, NEUROLOGY, V34, P1182, DOI 10.1212/WNL.34.9.1182
   HAMMAR JA, 1926, Z MIKROSK ANAT FORSC, V6, P1
   KAO I, 1977, SCIENCE, V195, P74, DOI 10.1126/science.831257
   LINDSTROM JM, 1976, ANN NY ACAD SCI, V274, P254, DOI 10.1111/j.1749-6632.1976.tb47691.x
   MATAGNED.F, 1972, CR ACAD SCI D NAT, V275, P1529
   NEWSOMDAVIS J, 1981, ANN NY ACAD SCI, V377, P393, DOI 10.1111/j.1749-6632.1981.tb33747.x
   NEWSOMDAVIS J, 1983, NEUROLOGY MINNEAP S2, V33, P157
   OOSTEROM R, 1979, CLIN IMMUNOL IMMUNOP, V12, P460, DOI 10.1016/0090-1229(79)90051-5
   PAPIERNIK M, 1975, CLIN EXP IMMUNOL, V19, P281
   PORTER K, 1973, J CELL BIOL, V57, P815, DOI 10.1083/jcb.57.3.815
   PYKE KW, 1974, NATURE, V251, P421, DOI 10.1038/251421a0
   Rafferty K A Jr, 1975, Adv Cancer Res, V21, P249, DOI 10.1016/S0065-230X(08)60974-4
   RAUL NM, 1983, NEUROLOGY MINNEAP S2, V33, P157
   SCHEIFF JM, 1976, CELL TISSUE RES, V170, P305, DOI 10.1007/BF00219413
   TORO I, 1969, ANAT REC, V165, P329, DOI 10.1002/ar.1091650302
   VANDEVELDE RL, 1966, JAMA-J AM MED ASSOC, V198, P197
   VINCENT A, 1978, LANCET, V1, P305
   von Gaudecker B, 1978, Cell Tissue Res, V186, P507
NR 25
TC 13
Z9 13
U1 0
U2 0
PU ELSEVIER SCIENCE BV
PI AMSTERDAM
PA PO BOX 211, 1000 AE AMSTERDAM, NETHERLANDS
SN 0022-510X
J9 J NEUROL SCI
JI J. Neurol. Sci.
PD SEP
PY 1986
VL 75
IS 2
BP 121
EP 133
DI 10.1016/0022-510X(86)90088-2
PG 13
WC Clinical Neurology; Neurosciences
WE Science Citation Index Expanded (SCI-EXPANDED)
SC Neurosciences & Neurology
GA D9109
UT WOS:A1986D910900001
PM 3760907
DA 2022-10-25
ER

PT J
AU Joensen, P
AF Joensen, P.
TI Myasthenia gravis incidence in a general North Atlantic isolated
   population
SO ACTA NEUROLOGICA SCANDINAVICA
LA English
DT Article
DE Faroe Islands; environmental factors; incidence; general population;
   myasthenia gravis
ID MULTIPLE-SCLEROSIS; FAROE-ISLANDS; PREVALENCE; EPIDEMIOLOGY; EXPOSURE;
   DISEASE
AB ObjectiveThere are no previous studies undertaken about myasthenia gravis in the Faroe Islands. The aim of this study was to establish the incidence of onset of this disease in the Faroese population.
   MethodPatients were ascertained and registered prospectively from 1986 to 2013 when they were examined at the Neurological Clinic of the Faroese National Hospital or at a private neurological practice, which constitutes all the available neurological services in the Faroe Islands.
   ResultTwelve new diagnoses were made over a 27-year period, providing an incidence density rate of 9.4 per million person-years (95% confidence limit 4.9-16.5). At presentation, nine of 12 patients had generalized myasthenia gravis and two patients had pure ocular disease, and in one patient, the symptoms were restricted to the bulbo-facial muscles. The sex ratio was 2:1, F/M. In nine of the cases, a positive result of acetylcholine receptor antibody assay was documented. In all patients, there was a beneficial response to anticholinesterase administration.
   ConclusionThe result yielded no strong evidence of a difference in incidence between that found in the Faroe Islands and those in most European studies, apart from recent studies from London, UK; Norway; Spain, and Italy in which incidences from 21 to 30 per million person-years had been reported.
C1 [Joensen, P.] Natl Hosp Faroe Islands, Dept Med, FO-100 Torshavn, Faroe Islands, Denmark.
   [Joensen, P.] Natl Hosp Faroe Islands, Neurophysiol Lab, FO-100 Torshavn, Faroe Islands, Denmark.
RP Joensen, P (corresponding author), Natl Hosp Faroe Islands, Dept Med, FO-100 Torshavn, Faroe Islands, Denmark.
EM eeg@lsh.fo
CR Als TD, 2006, EUR J HUM GENET, V14, P497, DOI 10.1038/sj.ejhg.5201578
   Andersen JB, 2014, ACTA NEUROL SCAND, V129, P26, DOI 10.1111/ane.12233
   Aragones JM, 2003, NEUROLOGY, V60, P1024, DOI 10.1212/01.WNL.0000050461.05432.C5
   Arbok Fyri Faeroyar, 1985, ARB FYR FAER
   Carr AS, 2010, BMC NEUROL, V10, DOI 10.1186/1471-2377-10-46
   Casetta I, 2004, NEUROEPIDEMIOLOGY, V23, P281, DOI 10.1159/000080093
   Debes F, 2006, NEUROTOXICOL TERATOL, V28, P536, DOI 10.1016/j.ntt.2006.02.004
   Gattellari M, 2012, EUR J NEUROL, V19, P1413, DOI 10.1111/j.1468-1331.2012.03698.x
   Grandjean P, 1997, NEUROTOXICOL TERATOL, V19, P417, DOI 10.1016/S0892-0362(97)00097-4
   GUDMUNDSSON KR, 1968, ACTA NEUROL SCAND, V44, P57, DOI 10.1111/j.1600-0404.1968.tb07443.x
   JOENSEN P, 1981, ACTA NEUROL SCAND, V64, P74
   Joensen P, 2012, ACTA NEUROL SCAND, V126, P62, DOI 10.1111/j.1600-0404.2011.01611.x
   Joensen P, 2010, ACTA NEUROL SCAND, V121, P348, DOI 10.1111/j.1600-0404.2009.01252.x
   JOENSEN P, 1986, ACTA NEUROL SCAND, V74, P150, DOI 10.1111/j.1600-0404.1986.tb04642.x
   Joensen P, 1992, ANN SOC SCI FAEROENS, V17, P23
   Joensen P, 2011, MULT SCLER, V17, P241, DOI 10.1177/1352458510386997
   Jorgensen TH, 2004, HUM GENET, V115, P19, DOI 10.1007/s00439-004-1117-7
   KURTZKE JF, 1993, ACTA NEUROL SCAND, V88, P161
   Lai CH, 2010, NEUROEPIDEMIOLOGY, V35, P66, DOI 10.1159/000311012
   Lund AM, 2007, J INHERIT METAB DIS, V30, P341, DOI 10.1007/s10545-007-0527-9
   MacDonald BK, 2000, BRAIN, V123, P665, DOI 10.1093/brain/123.4.665
   McGrogan A, 2010, NEUROEPIDEMIOLOGY, V34, P171, DOI 10.1159/000279334
   NICLASEN SD, 1978, J MED GENET, V15, P296, DOI 10.1136/jmg.15.4.296
   PHILLIPS LH, 1992, NEUROLOGY, V42, P1888, DOI 10.1212/WNL.42.10.1888
   Poulas K, 2001, J NEUROL NEUROSUR PS, V71, P352, DOI 10.1136/jnnp.71.3.352
   Somnier FE, 2002, NEUROLOGY, V59, P92, DOI 10.1212/WNL.59.1.92
   Vestergaard T, 1987, ANN SOC SCI FAROENSI, V33, P5
   Weihe P, 2012, INT J CIRCUMPOL HEAL, V71, DOI 10.3402/ijch.v71i0.18594
   Wermuth L, 2008, ACTA NEUROL SCAND, V118, P126, DOI 10.1111/j.1600-0404.2007.00991.x
NR 29
TC 4
Z9 4
U1 0
U2 6
PU WILEY
PI HOBOKEN
PA 111 RIVER ST, HOBOKEN 07030-5774, NJ USA
SN 0001-6314
EI 1600-0404
J9 ACTA NEUROL SCAND
JI Acta Neurol. Scand.
PD OCT
PY 2014
VL 130
IS 4
BP 222
EP 228
DI 10.1111/ane.12270
PG 7
WC Clinical Neurology
WE Science Citation Index Expanded (SCI-EXPANDED)
SC Neurosciences & Neurology
GA AQ5GQ
UT WOS:000342835700003
PM 24981565
DA 2022-10-25
ER

PT J
AU Nagaishi, A
   Narita, T
   Woodhall, M
   Jacobson, L
   Waters, P
   Irani, SR
   Vincent, A
   Matsuo, H
AF Nagaishi, Akiko
   Narita, Tomoko
   Woodhall, Mark
   Jacobson, Leslie
   Waters, Patrick
   Irani, Sarosh R.
   Vincent, Angela
   Matsuo, Hidenori
TI Autoantibodies in Japanese patients with ocular myasthenia gravis
SO MUSCLE & NERVE
LA English
DT Article
DE anti-acetylcholine receptor antibody; cell-based assays; LRP4; MuSK;
   ocular myasthenia gravis
ID ACETYLCHOLINE-RECEPTOR; MUSK-ANTIBODY
AB Introduction: The majority of patients with myasthenia gravis (MG) initially present with ocular symptoms, but it is difficult to predict which cases will remain as ocular MG (OMG) or will progress to generalized MG. Herein we evaluated the serologic profile of Japanese OMG and its relationship with clinical features.
   Methods: Seventy-three patients with OMG from five Japanese myasthenia gravis (MG) centers were enrolled. Live cell-based assays (CBAs) were used to determine the presence of autoantibodies (Abs) to clustered adult (2 alpha, beta, delta, epsilon) and fetal (2 alpha, beta, delta, gamma) acetylcholine receptor (AChR) isoforms, muscle-specific receptor tyrosine kinase (MuSK), and lipoprotein receptor-related protein-4 (LRP4).
   Results: Thirty-four of 73 (46.5%) serum samples were positive for Abs against both the adult-type and fetal-type AChR, as expected, but 7 (9.6%) and 2 (2.7%) were positive only for fetal or adult AChR-Abs, respectively. Four (5.4%) samples were positive for MuSK-Abs, but two of these also contained antibodies to fetal AChR or LRP4. Twenty-six (35.6%) samples were seronegative.
   Discussion: Abs against fetal-specific AChR, MuSK, and LRP4 are found in some patients with OMG. Future studies attempting to predict conversion from ocular symptoms to generalized MG may benefit from measurement of these antibodies.
C1 [Nagaishi, Akiko; Narita, Tomoko; Matsuo, Hidenori] Nagasaki Kawatana Med Ctr, Dept Neurol, 2005-1 Shimogumigou, Nagasaki, Japan.
   [Nagaishi, Akiko; Woodhall, Mark; Jacobson, Leslie; Waters, Patrick; Irani, Sarosh R.] Univ Oxford, Nuffield Dept Clin Neurosci, Oxford Autoimmune Neurol Grp, Oxford, England.
   [Vincent, Angela] Univ Oxford, Nuffield Dept Clin Neurosci, Oxford, England.
RP Nagaishi, A (corresponding author), Nagasaki Kawatana Med Ctr, Dept Neurol, 2005-1 Shimogumigou, Nagasaki, Japan.
EM nagaishi.akiko.dk@mail.hosp.go.jp
RI Waters, Patrick/AAF-2658-2019; Irani, Sarosh/AAO-6911-2020
OI Waters, Patrick/0000-0003-4142-2667; Irani, Sarosh/0000-0002-7667-9748
FU Ministry of Health, Labor and Welfare of Japan (Health and Labor
   Sciences research grants on Rare and Intractable Diseases); Wellcome
   Trust [104079/Z/14/Z]
FX Ministry of Health, Labor and Welfare of Japan (Health and Labor
   Sciences research grants on Rare and Intractable Diseases); Wellcome
   Trust, Grant Number: 104079/Z/14/Z (to S.R.I.)
CR Chan JW, 2007, BRIT J OPHTHALMOL, V91, P842, DOI 10.1136/bjo.2006.108498
   Cruz PMR, 2015, EXP NEUROL, V270, P66, DOI 10.1016/j.expneurol.2015.01.011
   Cruz PMR, 2015, JAMA NEUROL, V72, P642, DOI 10.1001/jamaneurol.2015.0203
   EVOLI A, 1988, ACTA NEUROL SCAND, V77, P31, DOI 10.1111/j.1600-0404.1988.tb06970.x
   Grob D, 2008, MUSCLE NERVE, V37, P141, DOI 10.1002/mus.20950
   Hanisch F, 2006, J NEUROL, V253, P659, DOI 10.1007/s00415-005-0032-8
   Hoch W, 2001, NAT MED, V7, P365, DOI 10.1038/85520
   HORTON RM, 1993, NEUROLOGY, V43, P983, DOI 10.1212/WNL.43.5.983
   Hosaka A, 2012, INTERNAL MED, V51, P3077, DOI 10.2169/internalmedicine.51.8196
   Huda S, 2017, NEUROL-NEUROIMMUNOL, V4, DOI 10.1212/NXI.0000000000000357
   Jaretzki A, 2000, NEUROLOGY, V55, P16, DOI 10.1212/WNL.55.1.16
   Leite MI, 2008, BRAIN, V131, P1940, DOI 10.1093/brain/awn092
   MacLennan C, 1997, ANN NEUROL, V41, P423, DOI 10.1002/ana.410410404
   McCracken L, 2017, NEUROL-NEUROIMMUNOL, V4, DOI 10.1212/NXI.0000000000000404
   Missias AC, 1996, DEV BIOL, V179, P223, DOI 10.1006/dbio.1996.0253
   Murai H., 2014, CLIN EXP NEUROIMMUNO, V5, P84, DOI [10.1111/cen3.12091, DOI 10.1111/CEN3.12091]
   Shi QG, 2012, NEUROSCI BULL, V28, P469, DOI 10.1007/s12264-012-1256-0
   Vincent A, 2020, NEUROSCIENCE, V439, P48, DOI 10.1016/j.neuroscience.2020.03.009
   Waters P, 2016, J NEUROL NEUROSUR PS, V87, P1005, DOI 10.1136/jnnp-2015-312601
   Waters PJ, 2019, NEUROLOGY, V92, pE1250, DOI 10.1212/WNL.0000000000007096
   Zouvelou V, 2013, MUSCLE NERVE, V48, P464, DOI 10.1002/mus.23847
NR 21
TC 5
Z9 5
U1 1
U2 2
PU WILEY
PI HOBOKEN
PA 111 RIVER ST, HOBOKEN 07030-5774, NJ USA
SN 0148-639X
EI 1097-4598
J9 MUSCLE NERVE
JI Muscle Nerve
PD FEB
PY 2021
VL 63
IS 2
BP 262
EP 267
DI 10.1002/mus.27103
EA NOV 2020
PG 6
WC Clinical Neurology; Neurosciences
WE Science Citation Index Expanded (SCI-EXPANDED)
SC Neurosciences & Neurology
GA PU3EC
UT WOS:000588638100001
PM 33094484
OA hybrid, Green Published
DA 2022-10-25
ER

PT J
AU Okun, MS
   Charriez, CM
   Bhatti, MT
   Watson, RT
   Swift, T
AF Okun, MS
   Charriez, CM
   Bhatti, MT
   Watson, RT
   Swift, T
TI Tensilon and the diagnosis of myasthenia gravis: Are we using the
   tensilon test too much?
SO NEUROLOGIST
LA English
DT Article
DE tensilon; myasthenia; diagnosis; review; cardiac; neurologic
ID OCULAR MYASTHENIA; RECEPTOR ANTIBODY
AB BACKGROUND- Tensilon (edrophonium chloride) is a reversible acetylcholinesterase inhibitor used in the diagnosis of myasthenia gravis, diagnosis and treatment of arrhythmias, detection of early digitalis toxicity;, reversal of neuromuscular blockade, and other medical conditions. Toxicity associated with Tensilon use has appeared in the literature for decades.
   REVIEW SUMMARY- This review discusses the risks of Tensilon and the information practitioners should: know before administering the drug. We review the literature regarding serious toxicity of this drug and offer recommendations for its safe use.
   CONCLUSIONS- A careful medication history should be taken before the administration of Tensilon. Additionally, physicians should be aware of appropriate alternative methods of diagnosis before choosing to administer Tensilon. Physicians should be aware of the clinical situations where the Tensilon test no longer is indicated.
C1 Emory Univ, Dept Neurol, Atlanta, GA 30322 USA.
   Univ Kentucky, Dept Pharm, Lexington, KY USA.
   Univ Florida, Dept Ophthalmol, Gainesville, FL USA.
   Univ Florida, Dept Neurol, Gainesville, FL USA.
   Med Coll Georgia, Dept Neurol, Augusta, GA 30912 USA.
OI Okun, Michael/0000-0002-6247-9358
CR BRENNER T, 1993, J NEUROL NEUROSUR PS, V56, P115, DOI 10.1136/jnnp.56.1.115-b
   CANTWELL JD, 1972, ARCH INTERN MED, V130, P221, DOI 10.1001/archinte.130.2.221
   DRACHMAN DB, 1994, NEW ENGL J MED, V330, P1797, DOI 10.1056/NEJM199406233302507
   Fisher DM, 1999, AM J HEALTH-SYST PH, V56, pS4, DOI 10.1093/ajhp/56.S4
   GOULD L, 1971, AM HEART J, V81, P437, DOI 10.1016/0002-8703(71)90114-1
   Ing EB, 2000, CAN J OPHTHALMOL, V35, P141, DOI 10.1016/S0008-4182(00)80007-1
   KELLY JJ, 1982, ANN NEUROL, V12, P238, DOI 10.1002/ana.410120303
   LUDWIG S, 1979, ANESTHESIOLOGY, V51, P567, DOI 10.1097/00000542-197912000-00022
   Massey JM, 1997, NEUROL CLIN, V15, P577, DOI 10.1016/S0733-8619(05)70335-2
   MAYOR GH, 1976, SOUTHERN MED J, V69, P1437, DOI 10.1097/00007611-197611000-00012
   MILLER NR, 1998, WALSH HOYTS CLIN NEU, P1408
   MITTAG TW, 1984, CLIN IMMUNOL IMMUNOP, V31, P191, DOI 10.1016/0090-1229(84)90239-3
   MOORTHY G, 1989, NEUROLOGY, V39, P1150, DOI 10.1212/WNL.39.9.1150
   MOSS AJ, 1966, AM J CARDIOL, V17, P58, DOI 10.1016/0002-9149(66)90261-X
   ODEL JG, 1991, J CLIN NEURO-OPHTHAL, V11, P288
   OKUN MS, IN PRESS NEUROLOGY
   OSSERMAN KE, 1952, JAMA-J AM MED ASSOC, V150, P265, DOI 10.1001/jama.1952.03680040007002
   PHILLIPS LH, 1990, SEMIN NEUROL, V10, P62, DOI 10.1055/s-2008-1041255
   PITT B, 1966, AM J CARDIOL, V18, P557, DOI 10.1016/0002-9149(66)90011-7
   ROSSEN RM, 1976, JAMA-J AM MED ASSOC, V235, P1041, DOI 10.1001/jama.235.10.1041
   SETHI KD, 1987, NEUROLOGY, V37, P1383, DOI 10.1212/WNL.37.8.1383
   SEYBOLD ME, 1986, ARCH NEUROL-CHICAGO, V43, P842, DOI 10.1001/archneur.1986.00520080080028
   STALBERG E, 1980, J NEUROL NEUROSUR PS, V43, P622, DOI 10.1136/jnnp.43.7.622
   Taylor P., 1996, GOODMAN GILMANS PHAR, P161
   VANDYK HJL, 1980, OPHTHALMOLOGY, V87, P210
   VINCENT A, 1985, J NEUROL NEUROSUR PS, V48, P1246, DOI 10.1136/jnnp.48.12.1246
   WEINBERG DA, 1994, SURV OPHTHALMOL, V39, P169, DOI 10.1016/0039-6257(94)90194-5
   YOUNGBERG JA, 1979, ANESTHESIOLOGY, V50, P234, DOI 10.1097/00000542-197903000-00014
   ZONERAICH O, 1981, ANGIOLOGY, V32, P419, DOI 10.1177/000331978103200608
NR 29
TC 5
Z9 7
U1 0
U2 2
PU LIPPINCOTT WILLIAMS & WILKINS
PI PHILADELPHIA
PA 530 WALNUT ST, PHILADELPHIA, PA 19106-3621 USA
SN 1074-7931
J9 NEUROLOGIST
JI Neurologist
PD SEP
PY 2001
VL 7
IS 5
BP 295
EP 299
DI 10.1097/00127893-200109000-00004
PG 5
WC Clinical Neurology
WE Science Citation Index Expanded (SCI-EXPANDED)
SC Neurosciences & Neurology
GA 479QW
UT WOS:000171415900004
PM 12803671
DA 2022-10-25
ER

PT J
AU Nakamura, M
   Nakashima, I
   Sato, S
   Miyazawa, I
   Fujihara, K
   Itoyama, Y
AF Nakamura, M.
   Nakashima, I.
   Sato, S.
   Miyazawa, I.
   Fujihara, K.
   Itoyama, Y.
TI Clinical and laboratory features of neuromyelitis optica with
   oligoclonal IgG bands
SO MULTIPLE SCLEROSIS JOURNAL
LA English
DT Article
DE co-existing autoimmune diseases; myasthenia gravis; neuromyelitis
   optica; NMO-IgG; oligoclonal IgG bands; sicca syndrome
ID MULTIPLE-SCLEROSIS; SJOGRENS-SYNDROME
AB Of 23 neuromyelitis optica (NMO) cases, we found two cases with oligoclonal IgG bands (OBs). Both patients were positive for NMO-1gG. Their common features were long disease duration and coexisting autoimmune diseases (myasthenia gravis and sicca syndrome). Although OBs are mostly negative in NMO, which distinguishes it from multiple sclerosis (MS), they can be positive by long-standing autoimmunity, which may not be directly related to NMO.
C1 Tohoku Univ, Sch Med, Dept Neurol, Aoba Ku, Sendai, Miyagi 9808574, Japan.
   Kohnan Hosp, Dept Neurol, Sendai, Miyagi, Japan.
RP Nakamura, M (corresponding author), Tohoku Univ, Sch Med, Dept Neurol, Aoba Ku, 1-1 Seiryo Machi, Sendai, Miyagi 9808574, Japan.
EM mnakamura@em.neurol.med.tohoku.ac.jp
RI Nakashima, Ichiro/AAC-3073-2019
OI Nakashima, Ichiro/0000-0002-2612-8948
CR ADORNATO BT, 1978, LANCET, V367
   ALEXANDER EL, 1986, ANN INTERN MED, V104, P323, DOI 10.7326/0003-4819-104-3-323
   Bergamaschi R, 2004, MULT SCLER J, V10, P2, DOI 10.1191/1352458504ms988oa
   Bourahoui A, 2004, EUR J NEUROL, V11, P525, DOI 10.1111/j.1468-1331.2004.00822.x
   de Seze J, 2001, REV NEUROL-FRANCE, V157, P669
   Lennon VA, 2004, LANCET, V364, P2106, DOI 10.1016/S0140-6736(04)17551-X
   Misu T, 2002, BRAIN, V125, P2460, DOI 10.1093/brain/awf260
   Nakashima I, 2005, J NEUROIMMUNOL, V159, P133, DOI 10.1016/j.jneuroim.2004.09.011
   Peschen-Rosin R, 1999, EUR NEUROL, V41, P79, DOI 10.1159/000008007
   Wingerchuk DM, 1999, NEUROLOGY, V53, P1107, DOI 10.1212/WNL.53.5.1107
NR 10
TC 22
Z9 23
U1 0
U2 1
PU SAGE PUBLICATIONS LTD
PI LONDON
PA 1 OLIVERS YARD, 55 CITY ROAD, LONDON EC1Y 1SP, ENGLAND
SN 1352-4585
EI 1477-0970
J9 MULT SCLER J
JI Mult. Scler. J.
PD APR
PY 2007
VL 13
IS 3
BP 332
EP 335
DI 10.1177/13524585070130030201
PG 4
WC Clinical Neurology; Neurosciences
WE Science Citation Index Expanded (SCI-EXPANDED)
SC Neurosciences & Neurology
GA 161LL
UT WOS:000246016300002
PM 17439901
DA 2022-10-25
ER

PT J
AU Evoli, A
   Batocchi, AP
   Bartoccioni, E
   Lino, MM
   Minisci, C
   Tonali, P
AF Evoli, A
   Batocchi, AP
   Bartoccioni, E
   Lino, MM
   Minisci, C
   Tonali, P
TI Juvenile myasthenia gravis with prepubertal onset
SO NEUROMUSCULAR DISORDERS
LA English
DT Article
DE juvenile myasthenia gravis; prepubertal myasthenia gravis;
   anti-acetylcholine receptor antibody; thymectomy; corticosteroids
ID ACETYLCHOLINE-RECEPTOR ANTIBODIES; TERM FOLLOW-UP; THYMECTOMY;
   CHILDHOOD; THERAPY; CYCLOSPORINE; SEVERITY; CHILDREN; ASSAY; SEX
AB Juvenile myasthenia gravis (JMG) with prepubertal onset is an uncommon disease. We studied 19 patients with age at onset ranging from 1.5 to 9.2 years and compared their clinical characteristics and response to therapy with 114 cases with MG onset after the prepubertal age, up to 20 years. Neither sex prevalence nor autoimmune diseases other than MG were found in younger patients. Although ocular myasthenia was more frequent than in later-onset JMG, children with generalized symptoms were often severely affected and respiratory involvement was present in 8/19 patients. Anti-acetylcholine receptor antibodies were detected at a lower rate and, in contrast with results in older patients, seronegativity was more frequent among children with generalized disease. Three out of six patients with onset before the age of five showed spontaneous remission. Nine prepubertal patients underwent thymectomy and, as most of them also received immunosuppressive therapy, the influence of surgery on disease outcome remains unclear; in no case was thymoma found. This is in contrast to the good results after thymectomy and the presence of thymoma in the later-onset group. Eleven patients in the prepubertal series were treated with immunosuppressive therapy. At the end of follow-up, most patients were in good condition. The frequency of immunosuppressive therapy and the rate of good therapeutic results did not differ from those observed in older patients. (C) 1998 Elsevier Science B.V. All rights reserved.
C1 Univ Cattolica Sacro Cuore, Inst Neurol, I-00168 Rome, Italy.
   Univ Cattolica Sacro Cuore, Inst Gen Pathol, I-00168 Rome, Italy.
   IRCCS, Casa Sollievo Sofferenza, San Giovanni Rotondo, Italy.
RP Evoli, A (corresponding author), Univ Cattolica Sacro Cuore, Inst Neurol, Lgo F Vito 1, I-00168 Rome, Italy.
EM a.evoli@vsb.it
RI Evoli, Amelia/AAD-6807-2022
CR AFIFI AK, 1993, J CHILD NEUROL, V8, P403, DOI 10.1177/088307389300800422
   ANDREWS PI, 1994, NEUROLOGY, V44, P1208, DOI 10.1212/WNL.44.7.1208
   ANDREWS PI, 1993, NEUROLOGY, V43, P977, DOI 10.1212/WNL.43.5.977
   Anlar B, 1996, ACTA PAEDIATR, V85, P838, DOI 10.1111/j.1651-2227.1996.tb14162.x
   BARTOCCIONI E, 1980, J NEUROL, V224, P9, DOI 10.1007/BF00313202
   BATOCCHI AP, 1990, EUR J PEDIATR, V150, P66, DOI 10.1007/BF01959485
   BESINGER UA, 1983, NEUROLOGY, V33, P1316, DOI 10.1212/WNL.33.10.1316
   CAMPBELL JR, 1983, J PEDIATR SURG, V18, P857, DOI 10.1016/S0022-3468(83)80037-2
   CAVANAGH NPC, 1980, DEV MED CHILD NEUROL, V22, P668
   Confavreux C, 1996, NEUROLOGY, V46, P1607, DOI 10.1212/WNL.46.6.1607
   DRACHMAN DB, 1994, NEW ENGL J MED, V330, P1797, DOI 10.1056/NEJM199406233302507
   ENGEL AG, 1993, ANN NY ACAD SCI, V681, P425, DOI 10.1111/j.1749-6632.1993.tb22927.x
   Engel Andrew G., 1997, Neurology, V48, pS28
   Evoli A, 1996, NEUROMUSCULAR DISORD, V6, P155, DOI 10.1016/0960-8966(96)00009-0
   EVOLI A, 1995, J NEUROL NEUROSUR PS, V58, P729, DOI 10.1136/jnnp.58.6.729
   EVOLI A, 1992, EUR NEUROL, V32, P37, DOI 10.1159/000116785
   GROSSMAN CJ, 1984, ENDOCR REV, V5, P435, DOI 10.1210/edrv-5-3-435
   KEYNES G, 1954, LANCET, V1, P1197
   Lindner A, 1997, J NEUROL, V244, P515, DOI 10.1007/s004150050135
   LINDSTROM J, 1977, CLIN IMMUNOL IMMUNOP, V7, P36, DOI 10.1016/0090-1229(77)90027-7
   LITT IF, 1992, NELSON TXB PEDIAT, P28
   MENDELL JR, 1977, NEUROLOGY, V28, P1182
   MIDDLETON L, 1998, NEUROLOGY S4, V50
   MILONE M, 1998, NEUROLOGY S, V50
   MOREL E, 1982, NOUV PRESSE MED, V11, P1849
   OHNO K, 1998, NEUROLOGY S4, V50
   OOSTERHUIS HJGH, 1983, J NEUROL SCI, V58, P371, DOI 10.1016/0022-510X(83)90096-5
   Oosterhuis HJGH, 1997, MYASTHENIA GRAVIS
   OSSERMAN KE, 1971, MT SINAI J MED, V38, P497
   Reiff A, 1997, J RHEUMATOL, V24, P2436
   RODRIGUEZ M, 1983, ANN NEUROL, V13, P504, DOI 10.1002/ana.410130506
   RYFFEL B, 1992, TOXICOLOGY, V73, P1, DOI 10.1016/0300-483X(92)90166-C
   Sanders Donald B., 1997, Neurology, V48, pS40
   SARNAT HB, 1977, NEUROLOGY, V27, P550, DOI 10.1212/WNL.27.6.550
   SEYBOLD ME, 1971, ARCH NEUROL-CHICAGO, V25, P385, DOI 10.1001/archneur.1971.00490050019001
   SNEAD OC, 1980, NEUROLOGY, V30, P732, DOI 10.1212/WNL.30.7.732
   VIAL C, 1991, ARCH NEUROL-CHICAGO, V48, P847, DOI 10.1001/archneur.1991.00530200089024
   VINCENT A, 1993, ANN NY ACAD SCI, V681, P529, DOI 10.1111/j.1749-6632.1993.tb22936.x
   WINTER PH, 1990, INT J PEDIATR OTORHI, V19, P273, DOI 10.1016/0165-5876(90)90007-E
   YOUSSEF S, 1983, J PEDIATR SURG, V18, P537, DOI 10.1016/S0022-3468(83)80354-6
NR 40
TC 54
Z9 56
U1 0
U2 1
PU PERGAMON-ELSEVIER SCIENCE LTD
PI OXFORD
PA THE BOULEVARD, LANGFORD LANE, KIDLINGTON, OXFORD OX5 1GB, ENGLAND
SN 0960-8966
J9 NEUROMUSCULAR DISORD
JI Neuromusc. Disord.
PD DEC
PY 1998
VL 8
IS 8
BP 561
EP 567
DI 10.1016/S0960-8966(98)00077-7
PG 7
WC Clinical Neurology; Neurosciences
WE Science Citation Index Expanded (SCI-EXPANDED)
SC Neurosciences & Neurology
GA 148VR
UT WOS:000077554700004
PM 10093062
DA 2022-10-25
ER

PT J
AU Bamshad, M
   Van Heest, AE
   Pleasure, D
AF Bamshad, Michael
   Van Heest, Ann E.
   Pleasure, David
TI Arthrogryposis: A Review and Update
SO JOURNAL OF BONE AND JOINT SURGERY-AMERICAN VOLUME
LA English
DT Article; Proceedings Paper
CT 6th Triennial Symposium on Science and the Surgery of Congenital
   Upper-Limb Malformations
CY NOV 07-08, 2008
CL Minneapolis, MN
ID CAUSE DISTAL ARTHROGRYPOSIS; SPINAL MUSCULAR-ATROPHY; MULTIPLE
   CONGENITAL CONTRACTURES; FREEMAN-SHELDON-SYNDROME; MALIGNANT
   HYPERTHERMIA; MYASTHENIA-GRAVIS; PECTORALIS MAJOR; UPPER EXTREMITY;
   MUTATIONS CAUSE; FETAL AKINESIA
RP Bamshad, M (corresponding author), Univ Washington, Seattle Childrens Hosp, Dept Pediat, Div Med Genet, 1959 NE Pacific St,HSC RR349,M-S Box 356320, Seattle, WA 98195 USA.
EM mbamshad@u.washington.edu
OI Van Heest, Ann/0000-0002-8064-5508
CR Ashrafian H, 2003, TRENDS GENET, V19, P263, DOI 10.1016/S0168-9525(03)00081-7
   ATKINS RM, 1985, J BONE JOINT SURG BR, V67, P640, DOI 10.1302/0301-620X.67B4.4030867
   Axt MW, 1997, J PEDIATR ORTHOP B, V6, P179, DOI 10.1097/01202412-199707000-00005
   Bamshad M, 1996, AM J MED GENET, V65, P277, DOI 10.1002/(SICI)1096-8628(19961111)65:4<277::AID-AJMG6>3.0.CO;2-M
   BANKER BQ, 1986, HUM PATHOL, V17, P656, DOI 10.1016/S0046-8177(86)80177-0
   BENNETT JB, 1985, J PEDIATR ORTHOPED, V5, P281, DOI 10.1097/01241398-198505000-00004
   Bernstein Robert M, 2002, J Am Acad Orthop Surg, V10, P417
   Bevan WP, 2007, J PEDIATR ORTHOPED, V27, P594, DOI 10.1097/BPO.0b013e318070cc76
   BOYLAN KB, 1992, ANN NEUROL, V31, P337, DOI 10.1002/ana.410310318
   Burglen L, 1996, J CLIN INVEST, V98, P1130, DOI 10.1172/JCI118895
   Burke G, 2003, NEUROLOGY, V61, P826, DOI 10.1212/01.WNL.0000085865.55513.AE
   Chow G, 2008, J CHILD NEUROL, V23, P418, DOI 10.1177/0883073807308710
   Destree A, 2005, PRENATAL DIAG, V25, P354, DOI 10.1002/pd.1149
   Ezaki M, 2000, HAND CLIN, V16, P703
   FAHY M J, 1990, Genetic Counseling, V1, P3
   Freeman E A, 1938, Arch Dis Child, V13, P277
   Goldfarb CA, 2004, J HAND SURG-AM, V29A, P462, DOI 10.1016/j.jhsa.2003.12.011
   Grati FR, 2005, AM J MED GENET A, V136A, P254, DOI 10.1002/ajmg.a.30837
   Gropman AL, 1997, NEUROPEDIATRICS, V28, P198, DOI 10.1055/s-2007-973700
   HAGEMAN G, 1988, AM J MED GENET, V30, P883, DOI 10.1002/ajmg.1320300404
   HALL JG, 1983, AM J MED GENET, V15, P591, DOI 10.1002/ajmg.1320150408
   Hall JG, 1997, J PEDIATR ORTHOP B, V6, P159, DOI 10.1097/01202412-199707000-00002
   Hall JG, 2002, AM J MED GENET, V111, P344, DOI 10.1002/ajmg.10571
   HALL JG, 1983, AM J MED GENET, V15, P571, DOI 10.1002/ajmg.1320150407
   HALL JG, 1982, AM J MED GENET, V11, P185, DOI 10.1002/ajmg.1320110208
   Hauke J, 2009, HUM MOL GENET, V18, P304, DOI 10.1093/hmg/ddn357
   *J HOPK U, OMM ONL MEND INH
   KLEMP P, 1995, AM J MED GENET, V55, P414, DOI 10.1002/ajmg.1320550406
   Konstantinidou A, 2007, J MED VIROL, V79, P754, DOI 10.1002/jmv.20887
   Krakowiak PA, 1998, AM J MED GENET, V76, P93, DOI 10.1002/(SICI)1096-8628(19980226)76:1<93::AID-AJMG17>3.0.CO;2-K
   Krause T, 2004, ANAESTHESIA, V59, P364, DOI 10.1111/j.1365-2044.2004.03658.x
   Lahoti O, 2005, J BONE JOINT SURG BR, V87B, P858, DOI 10.1302/0301-620X.87B6.15506
   Laugel V, 2008, J MED GENET, V45, P564, DOI 10.1136/jmg.2007.057141
   Michalk A, 2008, AM J HUM GENET, V82, P464, DOI 10.1016/j.ajhg.2007.11.006
   Morgan NV, 2006, AM J HUM GENET, V79, P390, DOI 10.1086/506256
   Muntoni F, 2007, Acta Myol, V26, P129
   Narkis G, 2007, AM J HUM GENET, V81, P589, DOI 10.1086/520770
   Ochala J, 2008, J MOL MED-JMM, V86, P1197, DOI 10.1007/s00109-008-0380-9
   Ogino S, 2002, HUM GENET, V111, P477, DOI 10.1007/s00439-002-0828-x
   Pakkasjarvi N, 2006, AM J MED GENET A, V140A, P1834, DOI 10.1002/ajmg.a.31381
   Pallotta R, 2000, AM J MED GENET, V95, P477, DOI 10.1002/1096-8628(20001218)95:5<477::AID-AJMG13>3.0.CO;2-M
   Pallotta R, 2001, Ophthalmic Genet, V22, P125, DOI 10.1076/opge.22.2.125.2232
   Polizzi A, 2000, TERATOLOGY, V62, P332, DOI 10.1002/1096-9926(200011)62:5<332::AID-TERA7>3.0.CO;2-E
   Quijano-Roy S, 2008, ANN NEUROL, V64, P177, DOI 10.1002/ana.21417
   Ramser J, 2008, AM J HUM GENET, V82, P188, DOI 10.1016/j.ajhg.2007.09.009
   Rankin J, 2008, AM J MED GENET A, V146A, P1530, DOI 10.1002/ajmg.a.32331
   Ranum LPW, 2006, ANNU REV NEUROSCI, V29, P259, DOI 10.1146/annurev.neuro.29.051605.113014
   Robinson P, 2007, FASEB J, V21, P896, DOI 10.1096/fj.06-6899com
   Romero NB, 2003, BRAIN, V126, P2341, DOI 10.1093/brain/awg244
   Ryan MM, 2001, ANN NEUROL, V50, P312, DOI 10.1002/ana.1080
   SARNAT HB, 1976, ARCH NEUROL-CHICAGO, V33, P466, DOI 10.1001/archneur.1976.00500070008002
   SARWARK JF, 1990, J BONE JOINT SURG AM, V72A, P465, DOI 10.2106/00004623-199072030-00027
   Sells JM, 1996, PEDIATRICS, V97, P225
   Shibasaki H, 2004, J NEUROL, V251, P1340, DOI 10.1007/s00415-004-0539-4
   Stamm DS, 2008, AM J MED GENET A, V146A, P1832, DOI 10.1002/ajmg.a.32370
   Stevenson DA, 2006, PEDIATRICS, V117, P754, DOI 10.1542/peds.2005-1219
   Sung SS, 2003, AM J HUM GENET, V73, P212, DOI 10.1086/376418
   Sung SS, 2003, AM J HUM GENET, V72, P681, DOI 10.1086/368294
   Tajsharghi H, 2008, ARCH NEUROL-CHICAGO, V65, P1083, DOI 10.1001/archneur.65.8.1083
   Toydemir RM, 2006, AM J MED GENET A, V140A, P2387, DOI 10.1002/ajmg.a.31495
   Toydemir RM, 2006, NAT GENET, V38, P561, DOI 10.1038/ng1775
   Treves S, 2008, CURR OPIN PHARMACOL, V8, P319, DOI 10.1016/j.coph.2008.01.005
   Van Heest A, 1998, J HAND SURG-AM, V23A, P1063, DOI 10.1016/S0363-5023(98)80017-8
   Van Heest A, 2008, J BONE JOINT SURG AM, V90A, P1517, DOI 10.2106/JBJS.F.01174
   Vanpaemel L, 1997, J PEDIATR ORTHOP B, V6, P172, DOI 10.1097/01202412-199707000-00004
   Vincent A, 2003, ANN NY ACAD SCI, V998, P324, DOI 10.1196/annals.1254.036
   Wappler F, 2001, EUR J ANAESTH, V18, P632, DOI 10.1046/j.1365-2346.2001.00888.x
   Williams MS, 2007, AM J MED GENET A, V143A, P752, DOI 10.1002/ajmg.a.31648
   WILLIAMS PF, 1985, CLIN ORTHOP RELAT R, P60
NR 69
TC 184
Z9 202
U1 0
U2 16
PU JOURNAL BONE JOINT SURGERY INC
PI NEEDHAM
PA 20 PICKERING ST, NEEDHAM, MA 02192 USA
SN 0021-9355
J9 J BONE JOINT SURG AM
JI J. Bone Joint Surg.-Am. Vol.
PD JUL
PY 2009
VL 91A
BP 40
EP 46
DI 10.2106/JBJS.I.00281
PG 7
WC Orthopedics; Surgery
WE Science Citation Index Expanded (SCI-EXPANDED); Conference Proceedings Citation Index - Science (CPCI-S)
SC Orthopedics; Surgery
GA 466PG
UT WOS:000267673900006
PM 19571066
OA Green Published
DA 2022-10-25
ER

PT J
AU LEVINSON, AI
   ZWEIMAN, B
   LISAK, RP
AF LEVINSON, AI
   ZWEIMAN, B
   LISAK, RP
TI POKEWEED MITOGEN-INDUCED IMMUNOGLOBULIN SECRETORY RESPONSES OF THYMIC
   B-CELLS IN MYASTHENIA-GRAVIS - SELECTIVE SECRETION OF IGG VERSUS IGM
   CANNOT BE EXPLAINED BY HELPER FUNCTIONS OF THYMIC T-CELLS
SO CLINICAL IMMUNOLOGY AND IMMUNOPATHOLOGY
LA English
DT Article
C1 UNIV PENN,SCH MED,DEPT NEUROL,PHILADELPHIA,PA 19104.
RP LEVINSON, AI (corresponding author), UNIV PENN,SCH MED,DEPT MED,PHILADELPHIA,PA 19104, USA.
FU NATIONAL INSTITUTE OF NEUROLOGICAL DISORDERS AND STROKE [R01NS019546]
   Funding Source: NIH RePORTER; NINDS NIH HHS [NS-19546] Funding Source:
   Medline
CR CASTLEMAN B, 1966, ANN NY ACAD SCI, V135, P496, DOI 10.1111/j.1749-6632.1966.tb45497.x
   DAGG MK, 1981, CLIN IMMUNOL IMMUNOP, V21, P39, DOI 10.1016/0090-1229(81)90193-8
   GANSBACHER B, 1986, IMMUNOLOGY, V58, P191
   ISAACSON PG, 1987, LANCET, V2, P1488
   JELINEK DF, 1986, J IMMUNOL, V136, P83
   KANSAS GS, 1985, J IMMUNOL, V134, P3003
   KAO I, 1977, SCIENCE, V195, P74, DOI 10.1126/science.831257
   KEIGHTLEY RG, 1976, J IMMUNOL, V117, P1538
   KURITANI T, 1982, J EXP MED, V155, P1561, DOI 10.1084/jem.155.5.1561
   LEVINSON AI, 1983, INFECT IMMUN, V39, P290, DOI 10.1128/IAI.39.1.290-296.1983
   LEVINSON AI, 1984, NEUROLOGY, V34, P462, DOI 10.1212/WNL.34.4.462
   LEVINSON AI, 1986, J CLIN INVEST, V78, P612, DOI 10.1172/JCI112617
   LISAK RP, 1986, J IMMUNOL, V137, P1221
   MUDDE GC, 1984, J IMMUNOL, V133, P1896
   NEWSOMDAVIS J, 1981, NEW ENGL J MED, V305, P1313, DOI 10.1056/NEJM198111263052203
   REINHERZ EL, 1980, CELL, V19, P21
   SCHLUEP M, 1987, ANN NEUROL, V22, P212, DOI 10.1002/ana.410220205
   WERKELE H, 1978, EUR J IMMUNOL, V8, P579
   ZWEIMAN B, 1989, J CLIN IMMUNOL, V19, P242
NR 19
TC 7
Z9 7
U1 0
U2 0
PU ACADEMIC PRESS INC JNL-COMP SUBSCRIPTIONS
PI SAN DIEGO
PA 525 B ST, STE 1900, SAN DIEGO, CA 92101-4495
SN 0090-1229
J9 CLIN IMMUNOL IMMUNOP
JI Clin. Immunol. Immunopathol.
PD NOV
PY 1990
VL 57
IS 2
BP 211
EP 217
DI 10.1016/0090-1229(90)90035-O
PG 7
WC Immunology; Pathology
WE Science Citation Index Expanded (SCI-EXPANDED)
SC Immunology; Pathology
GA EC402
UT WOS:A1990EC40200004
PM 2145106
DA 2022-10-25
ER

PT J
AU Fischer, T
   Muenster, T
   Silvestri, N
AF Fischer, Thomas
   Muenster, Tino
   Silvestri, Nicholas
TI Anaesthesia recommendations for patients suffering from Myasthenia
   gravis
SO ANASTHESIOLOGIE & INTENSIVMEDIZIN
LA English
DT Article
AB Myasthenia gravis (MG) is an autoimmune disorder with increasing frequency and recognition and is present in the paediatric and adult population. The juvenile form of MG is the most common and is similar to the adult form. It is caused by antibodies against the acetylcholine receptor at the postsynaptic neuromuscular junction. 75% of these cases occur after the age of ten [1]. The clinical expression differentiates between the ocular and the generalized form. The first clinical signs are painless weakness followed by ptosis and diplopia. Ptosis and diplopia images as the only clinical presentation occur in the isolated ocular form of myasthenia gravis. If muscular weakness progresses within the next year, a generalized form is present with the potential for respiratory muscle involvement. The first line of treatment are oral anticholinesterase inhibitors, such as pyridostigmine. However, high doses could induce cholinergic crises. Thymectomy mainly as an endoscopic procedure is currently done in young onset acetylcholine-receptor antibody positive patients with generalized myasthenia [2,3].
   Due to the immunological origin of the disorder, immune suppressant substances could be helpful. Mainly steroids are used, but also azathioprine, ciclosporin, methotrexate and cyclophosphamide could be used in poor-responders or as steroid-sparing agents for chronic use.
C1 [Fischer, Thomas] Zentrum Frauen & Kindermed Kassel, Kassel, Germany.
   [Muenster, Tino] Univ Hosp Erlangen, Erlangen, Germany.
   [Silvestri, Nicholas] Adult Neurol Residency Univ, Buffalo Sch Med & Biomed Sci, Buffalo, NY USA.
RP Fischer, T (corresponding author), Zentrum Frauen & Kindermed Kassel, Kassel, Germany.
EM t.fischer@klinikum-kassel.de; tino.muenster@kfa.imed.uni-erlangen.de;
   njs6@buffalo.edu
CR ADAMS C, 1990, J CHILD NEUROL, V5, P215, DOI 10.1177/088307389000500313
   Baraka A, 2001, Chest Surg Clin N Am, V11, P337
   BESINGER UA, 1983, NEUROLOGY, V33, P1316, DOI 10.1212/WNL.33.10.1316
   EISENKRAFT JB, 1988, ANN ROY COLL SURG, V70, P257
   FENICHEL GM, 1989, PEDIATR ANN, V18, P432, DOI 10.3928/0090-4481-19890701-09
   FLORENCE AM, 1984, ANN ROY COLL SURG, V66, P309
   Fodale V, 2003, CAN J ANAESTH, V50, P1083, DOI 10.1007/BF03018388
   Itoh H, 2001, ANESTHESIOLOGY, V95, P803, DOI 10.1097/00000542-200109000-00041
   Kadosaki M, 1993, Masui, V42, P906
   Kawamata M, 1993, Masui, V42, P898
   Mann R, 2000, ANESTHESIOLOGY, V93, P346, DOI 10.1097/00000542-200008000-00011
   MATSUO S, 1978, ANESTH ANALG, V57, P580, DOI 10.1213/00000539-197857050-00014
   Murphy GS, 2011, ANESTHESIOLOGY, V115, P946, DOI 10.1097/ALN.0b013e3182342840
   NILSSON E, 1990, ANESTHESIOLOGY, V73, P28, DOI 10.1097/00000542-199007000-00005
   O'Flaherty D, 1992, J Clin Anesth, V4, P241
   OSSERMAN KE, 1971, MT SINAI J MED, V38, P497
   RODRIGUEZ M, 1983, ANN NEUROL, V13, P504, DOI 10.1002/ana.410130506
   Sax TW., 2006, MUSCLE NERVE, V12
NR 18
TC 1
Z9 1
U1 0
U2 0
PU AKTIV DRUCK & VERLAG GMBH
PI EBELSBACH
PA AN DER LOHWIESE 36, EBELSBACH, 97500, GERMANY
SN 0170-5334
EI 1439-0256
J9 ANASTH INTENSIVMED
JI Anasthesiol. Intensivmed.
PD NOV
PY 2015
VL 56
SU 15
BP S654
EP S661
PG 8
WC Anesthesiology; Critical Care Medicine
WE Science Citation Index Expanded (SCI-EXPANDED)
SC Anesthesiology; General & Internal Medicine
GA VK8YU
UT WOS:000765314000002
DA 2022-10-25
ER

PT J
AU Vernino, S
   Lindstrom, J
   Hopkins, S
   Wang, ZB
   Low, PA
AF Vernino, Steven
   Lindstrom, Jon
   Hopkins, Steve
   Wang, Zhengbei
   Low, Phillip A.
CA Muscle Study Grp
TI Characterization of ganglionic acetylcholine receptor autoantibodies
SO JOURNAL OF NEUROIMMUNOLOGY
LA English
DT Article
DE autonomic; myasthenia; neuronal; subunits; epibatidine; bungarotoxin
ID AUTOIMMUNE AUTONOMIC NEUROPATHY; MYASTHENIA-GRAVIS; EPSILON-SUBUNIT;
   MICE LACKING; ION-CHANNEL; ANTIBODIES; FAILURE; CELLS
AB In myasthenia gravis (MG), autoantibodics bind to the alpha 1 subunit and other Subunits of the muscle nicotinic acetylcholine receptor (AChR). Autoimmune autonomic ganglionopathy (AAG) is an anti body-mediated neurological disorder caused by antibodies against neuronal AChRs in autonomic ganglia. Subunits of muscle and neuronal AChR are homologous. We examined the specificity of AChR antibodies in patients with MG and AAG. Ganglionic AChR autoantibodies found in AAG patients are specific for AChRs containing the alpha 3 subunit. Muscle and ganglionic AChR antibody specificities are distinct. Antibody crossreactivity between AChRs with different alpha subunits is uncommon but can occur. (C) 2008 Elsevier B.V. All rights reserved.
C1 [Vernino, Steven; Hopkins, Steve; Wang, Zhengbei] Univ Texas SW Med Ctr Dallas, Dept Neurol, Dallas, TX 75390 USA.
   [Lindstrom, Jon] Univ Penn, Dept Neurosci, Philadelphia, PA 19104 USA.
   [Low, Phillip A.] Mayo Clin, Coll Med, Dept Neurol, Rochester, MN USA.
RP Vernino, S (corresponding author), Univ Texas SW Med Ctr Dallas, Dept Neurol, 5323 Harry Hines Blvd, Dallas, TX 75390 USA.
EM steven.vernino@utsouthwestern.edu
RI Vernino, Steven/AAD-5181-2020
OI Vernino, Steven/0000-0001-7799-8495
FU NINDS NIH HHS [R01 NS048077, NS052463, P50 NS032352-11, P50
   NS032352-150004, NS011323, P50NS32352, R01 NS011323, P50 NS032352-12,
   R01 NS048077-04, P50 NS032352, R01 NS052463] Funding Source: Medline;
   NATIONAL INSTITUTE OF NEUROLOGICAL DISORDERS AND STROKE [R01NS011323,
   R01NS052463, R01NS048077, P50NS032352] Funding Source: NIH RePORTER
CR DRACHMAN DB, 1994, NEW ENGL J MED, V330, P1797, DOI 10.1056/NEJM199406233302507
   Feng GP, 1998, J NEUROSCI, V18, P4166
   Gibbons CH, 2008, ARCH NEUROL-CHICAGO, V65, P213, DOI 10.1001/archneurol.2007.60
   Klein CM, 2003, ANN NEUROL, V53, P752, DOI 10.1002/ana.10556
   Kostelidou K, 2007, J NEUROIMMUNOL, V190, P44, DOI 10.1016/j.jneuroim.2007.07.018
   Kuryatov A, 2005, MOL PHARMACOL, V68, P1839, DOI 10.1124/mol.105.012419
   Lennon VA, 2003, J CLIN INVEST, V111, P907, DOI 10.1172/JCI200317429
   LINDSTROM J, 2008, ANN N Y ACAD SCI, V1132
   *MUSC STUD GROUP, NEUROLOGY
   Nelson ME, 2001, J GEN PHYSIOL, V118, P563, DOI 10.1085/jgp.118.5.563
   Ragheb S, 2005, J NEUROIMMUNOL, V159, P137, DOI 10.1016/j.jneuroim.2004.09.017
   Schroeder C, 2005, NEW ENGL J MED, V353, P1585, DOI 10.1056/NEJMoa051719
   Sideris S, 2007, J NEUROIMMUNOL, V189, P111, DOI 10.1016/j.jneuroim.2007.06.014
   Skok MV, 1999, NEUROSCIENCE, V93, P1427, DOI 10.1016/S0306-4522(99)00160-8
   TZARTOS SJ, 1980, P NATL ACAD SCI-BIOL, V77, P755, DOI 10.1073/pnas.77.2.755
   Tzartos SJ, 1998, IMMUNOL REV, V163, P89, DOI 10.1111/j.1600-065X.1998.tb01190.x
   Vernino S, 1998, NEUROLOGY, V50, P1806, DOI 10.1212/WNL.50.6.1806
   Vernino S, 2000, NEW ENGL J MED, V343, P847, DOI 10.1056/NEJM200009213431204
   Vernino S, 2004, J NEUROSCI, V24, P7037, DOI 10.1523/JNEUROSCI.1485-04.2004
   Vernino S, 2003, J NEUROPHYSIOL, V90, P2053, DOI 10.1152/jn.00408.2003
   Vernino S, 2002, MUSCLE NERVE, V26, P702, DOI 10.1002/mus.10266
   Vernino S, 2001, AUTON NEUROSCI-BASIC, V88, P187, DOI 10.1016/S1566-0702(01)00239-9
   VERNINO S, 2002, MANUAL CLIN LAB IMMU, P1013
   Vernino S, 2006, NEUROMUSCULAR DISORD, V16, pS180
   Wang F, 1998, J BIOL CHEM, V273, P28721, DOI 10.1074/jbc.273.44.28721
   Wang Z, 2007, NEUROLOGY, V68, P1917, DOI 10.1212/01.wnl.0000263185.30294.61
   Watson R, 2005, NEUROLOGY, V65, P1802, DOI 10.1212/01.wnl.0000191566.86977.04
   Xu W, 1999, P NATL ACAD SCI USA, V96, P5746, DOI 10.1073/pnas.96.10.5746
   Xu W, 1999, J NEUROSCI, V19, P9298
NR 29
TC 51
Z9 54
U1 0
U2 2
PU ELSEVIER SCIENCE BV
PI AMSTERDAM
PA PO BOX 211, 1000 AE AMSTERDAM, NETHERLANDS
SN 0165-5728
J9 J NEUROIMMUNOL
JI J. Neuroimmunol.
PD JUN 15
PY 2008
VL 197
IS 1
BP 63
EP 69
DI 10.1016/j.jneuroim.2008.03.017
PG 7
WC Immunology; Neurosciences
WE Science Citation Index Expanded (SCI-EXPANDED)
SC Immunology; Neurosciences & Neurology
GA 325QF
UT WOS:000257602700008
PM 18485491
OA Green Accepted
DA 2022-10-25
ER

PT J
AU Oliveira, EF
   Nacif, SR
   Urbane, JJ
   Silva, AS
   Oliveira, CS
   Perez, EA
   Polaro, MN
   Valerio, BCO
   Stirbulov, R
   Insalaco, G
   Oliveira, ASB
   Oliveira, LVF
AF Oliveira, Ezequiel Fernandes
   Nacif, Sergio Roberto
   Urbane, Jessica Julioti
   Silva, Anderson Soares
   Oliveira, Claudia Santos
   Perez, Eduardo Araujo
   Polaro, Melissa Nunes
   Oliveira Valerio, Berenice Cataldo
   Stirbulov, Roberto
   Insalaco, Giuseppe
   Bulle Oliveira, Acary Sousa
   Franco Oliveira, Luis Vicente
TI Sleep, lung function, and quality of life in patients with myasthenia
   gravis: A cross-sectional study
SO NEUROMUSCULAR DISORDERS
LA English
DT Article
DE Myasthenia gravis; Respiratory function test; Sleep; Health-related
   quality of life
ID MAXIMAL RESPIRATORY PRESSURES; EPIDEMIOLOGY; QUESTIONNAIRE; ENDURANCE;
   FAILURE; APNEA
AB The purpose of this study was to investigate the physiological variables of lung function, respiratory muscle strength, and sleep in clinically stable patients with myasthenia gravis. This was a prospective cross-sectional study conducted in accordance with the Strengthening the Reporting of Observational Studies in Epidemiology (STROBE) statement. Patients adhering to the eligibility criteria were consecutively recruited from the Research Department of Neuromuscular Diseases at the Federal University of Sao Paulo and the Department of Neurology at Santa Casa de Misericordia of Sao Paulo and were referred to the Nove de Julho University Sleep Laboratory (Sao Paulo, Brazil). The study included 25 patients (21 female) with a mean age of 45.28 +/- 12.33 years. Only one patient exhibited a restrictive ventilatory pattern. The maximum ventilatory pressures observed were considerably reduced in most patients as compared to reference values. In sleep studies, the patients exhibited significantly reduced oxygen saturation, reduced rapid eye movement sleep time, increased non-rapid eye movement stage 3 sleep, and considerable apnoea/hypopnoea indexes. Clinically stable patients with myasthenia gravis exhibit a high prevalence of sleep-disordered breathing, significant reductions in maximum ventilatory pressures, and impairment of health-related quality of life. (C) 2016 Elsevier B.V. All rights reserved.
C1 [Oliveira, Ezequiel Fernandes; Urbane, Jessica Julioti; Silva, Anderson Soares; Oliveira, Claudia Santos; Franco Oliveira, Luis Vicente] Nove Julho Univ UNINOVE, Sleep Lab, Rehabil Sci Masters & PhD Degree Program, Sao Paulo, SP, Brazil.
   [Nacif, Sergio Roberto] IAMSPE, Dept Doencas Aparelho Resp, Sao Paulo, SP, Brazil.
   [Perez, Eduardo Araujo; Polaro, Melissa Nunes; Oliveira Valerio, Berenice Cataldo; Stirbulov, Roberto] Fac Ciencias Med Santa Casa Sao Paulo, Sao Paulo, SP, Brazil.
   [Insalaco, Giuseppe] CNR, Inst Biomed & Mol Immunol Alberto Monroy, Natl Res Council Italy, Palermo, SI, Italy.
   [Bulle Oliveira, Acary Sousa] Fed Univ Sao Paulo UNIFESR, Div Neuromuscular Disorders, Dept Neurol & Neurosurg, Sao Paulo, SP, Brazil.
RP Oliveira, LVF (corresponding author), Nove Julho Univ UNINOVE, Sleep Lab, Rehabil Sci Masters & PhD Degree Program, Sao Paulo, SP, Brazil.
EM oliveira.lvf@pq.cnpq.br
RI Insalaco, Giuseppe/AAY-3841-2020; Oliveira, Luis V F/K-8838-2013;
   Oliveira, Claudia Santos/H-2328-2013
OI Oliveira, Luis V F/0000-0002-3852-9415; Oliveira, Claudia
   Santos/0000-0001-8509-4576
FU Nove de Julho University (Brazil); Conselho Nacional de Desenvolvimento
   Cientifico e Tecnologico (CNPq) [313053/2014-6]; Fundacao de Amparo a
   Pesquisa do Estado de Sao Paulo (FAPESP) [2015/11738-6]
FX The Sleep Laboratory receives funding from the Nove de Julho University
   (Brazil). Research projects are approved by the Brazilian fostering
   agencies Fundacao de Amparo a Pesquisa do Estado de Sao Paulo (local
   acronym FAPESP; protocol no. 2003/01810-4) and LVFO receives funding
   from Research Productivity modality IB grants by the Conselho Nacional
   de Desenvolvimento Cientifico e Tecnologico (local acronym CNPq; process
   no. 313053/2014-6). EFO receives grants from the Fundacao de Amparo a
   Pesquisa do Estado de Sao Paulo (local acronym FAPESP; protocol no.
   2015/11738-6).
CR Amino A, 1998, J NEUROL, V245, P77, DOI 10.1007/s004150050181
   Benatar M, 2006, NEUROMUSCULAR DISORD, V16, P459, DOI 10.1016/j.nmd.2006.05.006
   Berry RB, 2012, J CLIN SLEEP MED, V8, P597, DOI 10.5664/jcsm.2172
   Breiner A, 2016, NEUROMUSCULAR DISORD, V26, P41, DOI 10.1016/j.nmd.2015.10.009
   Burns TM, 2011, MUSCLE NERVE, V43, P14, DOI 10.1002/mus.21883
   Carr AS, 2010, BMC NEUROL, V10, DOI 10.1186/1471-2377-10-46
   Christensen PB, 1998, J NEUROL NEUROSUR PS, V64, P78, DOI 10.1136/jnnp.64.1.78
   Fregonezi GAD, 2006, ARCH BRONCONEUMOL, V42, P218
   Heliopoulos I, 2003, MUSCLE NERVE, V27, P715, DOI 10.1002/mus.10378
   De Lapiscina EHM, 2012, MUSCLE NERVE, V46, P174, DOI 10.1002/mus.23296
   Hughes T, 2005, NEUROMUSCULAR DISORD, V15, P878, DOI 10.1016/j.nmd.2005.08.007
   Jaretzki A 3rd, 2000, Ann Thorac Surg, V70, P327
   JOHNS MW, 1991, SLEEP, V14, P540, DOI 10.1093/sleep/14.6.540
   KARVONEN J, 1994, RESPIRATION, V61, P28
   KEENAN SP, 1995, EUR RESPIR J, V8, P1130, DOI 10.1183/09031936.95.08071130
   MALLAMPATI SR, 1985, CAN ANAESTH SOC J, V32, P429, DOI 10.1007/BF03011357
   MARLOWE F I, 1989, Ear Nose and Throat Journal, V68, P472
   Meriggioli MN, 2009, LANCET NEUROL, V8, P475, DOI 10.1016/S1474-4422(09)70063-8
   Mourao AM, 2013, ARQ NEURO-PSIQUIAT, V71, P955, DOI 10.1590/0004-282X20130180
   Munoz-Fdez C, 2001, ACTA NEUROL SCAND, V103, P392, DOI 10.1034/j.1600-0404.2001.103006392.x
   Neder JA, 1999, BRAZ J MED BIOL RES, V32, P719, DOI 10.1590/S0100-879X1999000600007
   Netzer NC, 1999, ANN INTERN MED, V131, P485, DOI 10.7326/0003-4819-131-7-199910050-00002
   Oliveira EF, 2014, MTP REHAB J, V12, P165
   Oliveira EF, 2015, J PHYS THER SCI, V27, P2013, DOI 10.1589/jpts.27.2013
   Osserman KE, 1958, MYASTHENIA GRAVIS, P286
   Pereira C.A.deC, 2002, J BRAS PNEUMOL, V28, P1, DOI [DOI 10.1590/1414-431X20175700, 10.1016/j.arbres.2013.04.001, DOI 10.1016/J.ARBRES.2013.04.001]
   PHILLIPS LH, 1992, NEUROLOGY, V42, P1888, DOI 10.1212/WNL.42.10.1888
   Prudlo J, 2007, EUR J NEUROL, V14, P321, DOI 10.1111/j.1468-1331.2006.01666.x
   Punjabi Naresh M, 2008, Proc Am Thorac Soc, V5, P136, DOI 10.1513/pats.200709-155MG
   QUERASALVA MA, 1992, ANN NEUROL, V31, P86, DOI 10.1002/ana.410310116
   Raggi A, 2010, NEUROL SCI, V31, P41, DOI 10.1007/s10072-009-0167-y
   Rassler B, 2007, NEUROMUSCULAR DISORD, V17, P385, DOI 10.1016/j.nmd.2007.01.001
   Saraiva PAP, 1996, ARQ NEURO-PSIQUIAT, V54, P601, DOI 10.1590/S0004-282X1996000400009
   SCHMIDTNOWARA WW, 1984, ARCH NEUROL-CHICAGO, V41, P567, DOI 10.1001/archneur.1984.04050170117030
   Teramoto K, 2002, RESPIRATION, V69, P280, DOI 10.1159/000063636
   Tufik S, 2010, SLEEP MED, V11, P441, DOI 10.1016/j.sleep.2009.10.005
   World Health Organization,, 2000, WHO TECH REP SER, DOI DOI 10.1016/J.BBI.2016.02.019
NR 37
TC 9
Z9 12
U1 0
U2 14
PU PERGAMON-ELSEVIER SCIENCE LTD
PI OXFORD
PA THE BOULEVARD, LANGFORD LANE, KIDLINGTON, OXFORD OX5 1GB, ENGLAND
SN 0960-8966
EI 1873-2364
J9 NEUROMUSCULAR DISORD
JI Neuromusc. Disord.
PD FEB
PY 2017
VL 27
IS 2
BP 120
EP 127
DI 10.1016/j.nmd.2016.11.015
PG 8
WC Clinical Neurology; Neurosciences
WE Science Citation Index Expanded (SCI-EXPANDED)
SC Neurosciences & Neurology
GA EL2UB
UT WOS:000394474600003
PM 28062220
DA 2022-10-25
ER

PT J
AU Murai, H
   Uchiyama, A
   Mei, FJ
   Kojima, M
   Kira, J
AF Murai, Hiroyuki
   Uchiyama, Akihiko
   Mei, Feng-Jun
   Kojima, Masayuki
   Kira, Jun-ichi
TI Long-term effects of infrasternal mediastinoscopic thymectomy in
   myasthenia gravis
SO JOURNAL OF THE NEUROLOGICAL SCIENCES
LA English
DT Article
DE Myasthenia gravis; Endoscopic surgery; Infrasternal mediastinoscopic
   thymectomy
ID THORACOSCOPIC THYMECTOMY; EXTENDED THYMECTOMY; OPERATIVE TECHNIQUE;
   STANDARDS; MASSES
AB Background: Endoscopic thymectomy is commonly used for treatment of myasthenia gravis (MG) patients due to its relatively low invasiveness. However, the long-term effects of endoscopic thymectomy have not been fully evaluated.
   Objective: To assess the long-term effects of extended infrasternal mediastinoscopic thymectomy (IMT) in MG patients and compare them with those of extended transsternal thymectomy (TT).
   Methods: Among 24 MG patients without thymoma who underwent thymectomy in our Institute between January 1997 and December 2000, 14 patients who received IMT and 10 who received TT were enrolled in the present study. Quantitative myasthenia gravis (QMG) score and anti-acetylcholine receptor antibody (anti-AChR) titers were evaluated before and at five years after surgery.
   Results: After five years, QMG scores were reduced from 6.6 to 1.8 (p < 0.01) in the IMT group, and from 7.6 to 2.7 (p < 0.01) in the Tr group. The anti-AChR titers were reduced from 75.2 to 40.1 (p = 0.027) in the IMT group, and from 224 to 61.3 (p = 0.020) in the TT group.
   Conclusion: These data suggest that the long-term therapeutic effect of IMT is equivalent to TT, and is thus suitable for the treatment of MG patients. (C) 2009 Elsevier B.V. All rights reserved.
C1 [Murai, Hiroyuki; Mei, Feng-Jun; Kira, Jun-ichi] Kyushu Univ, Grad Sch Med Sci, Neurol Inst, Dept Neurol, Fukuoka 8128582, Japan.
   [Uchiyama, Akihiko; Kojima, Masayuki] Kyushu Univ, Grad Sch Med Sci, Dept Surg & Oncol, Fukuoka 8128582, Japan.
RP Murai, H (corresponding author), Iizuka Hosp, Dept Neurol, 3-83 Yoshio Machi, Iizuka, Fukuoka 8208505, Japan.
EM hmurai@neuro.med.kyushu-u.ac.jp
OI Mei, Fengjun/0000-0002-4388-7823
FU Ministry of Health, Labor and Welfare, Japan
FX This work was supported in part by a Neuroimmunological Disease Research
   Committee grant from the Ministry of Health, Labor and Welfare, Japan.
CR Gronseth GS, 2000, NEUROLOGY, V55, P7, DOI 10.1212/WNL.55.1.7
   Jaretzki A, 2000, NEUROLOGY, V55, P16, DOI 10.1212/WNL.55.1.16
   JARETZKI A, 1988, J THORAC CARDIOV SUR, V96, P711
   Kido T, 1999, ANN THORAC SURG, V67, P263, DOI 10.1016/S0003-4975(98)01210-7
   Mack MJ, 1996, J THORAC CARDIOV SUR, V112, P1352, DOI 10.1016/S0022-5223(96)70151-4
   MACK MJ, 1996, J THORAC CARDIOVASC, V112, P1359
   Mantegazza R, 1998, ANN NY ACAD SCI, V841, P749, DOI 10.1111/j.1749-6632.1998.tb11013.x
   Masaoka A, 1996, ANN THORAC SURG, V62, P853, DOI 10.1016/S0003-4975(96)00376-1
   Ruckert JC, 1999, SURG ENDOSC, V13, P943, DOI 10.1007/s004649901142
   Uchiyama A, 2004, SURG ENDOSC, V18, P843, DOI 10.1007/s00464-003-8191-0
   Uchiyama A, 2001, ANN THORAC SURG, V72, P1902, DOI 10.1016/S0003-4975(01)03210-6
   YIM APC, 1995, CHEST, V108, P1440, DOI 10.1378/chest.108.5.1440
NR 12
TC 9
Z9 12
U1 0
U2 3
PU ELSEVIER SCIENCE BV
PI AMSTERDAM
PA PO BOX 211, 1000 AE AMSTERDAM, NETHERLANDS
SN 0022-510X
J9 J NEUROL SCI
JI J. Neurol. Sci.
PD DEC 15
PY 2009
VL 287
IS 1-2
BP 185
EP 187
DI 10.1016/j.jns.2009.08.002
PG 3
WC Clinical Neurology; Neurosciences
WE Science Citation Index Expanded (SCI-EXPANDED)
SC Neurosciences & Neurology
GA 529MK
UT WOS:000272521200032
PM 19726063
DA 2022-10-25
ER

PT J
AU Zhang, GX
   Yu, LY
   Shi, FD
   Xiao, BG
   Bjork, J
   Hedlund, G
   Link, H
AF Zhang, GX
   Yu, LY
   Shi, FD
   Xiao, BG
   Bjork, J
   Hedlund, G
   Link, H
TI Linomide suppresses both Th1 and Th2 cytokines in experimental
   autoimmune myasthenia gravis
SO JOURNAL OF NEUROIMMUNOLOGY
LA English
DT Article
DE Linomide; cytokine; Myasthenia gravis; T cells; autoantibodies
ID MESSENGER-RNA EXPRESSION; RECEPTOR ALPHA-SUBUNIT; GROWTH-FACTOR-BETA;
   ACETYLCHOLINE-RECEPTOR; MULTIPLE-SCLEROSIS; T-CELLS; GAMMA-INTERFERON;
   MONONUCLEAR-CELLS; LYMPHOCYTE-T; B-CELLS
AB Suppressive effects of the synthetic immunomodulatory drug Linomide have been shown in several autoimmune models, including antibody-mediated experimental autoimmune myasthenia gravis (EAMG), a model for human myasthenia gravis (MG). To define the mechanisms underlying EAMG suppression, we injected Linomide subcutaneously at different doses into Lewis rats immunized with Torpedo acetylcholine receptor (AChR) in complete Freund's adjuvant (CFA), and investigated AChR-specific T and B cell responses, and the levels of lymph node cells expressing mRNA of different cytokines after AChR stimulation in vitro. Both 160 and 16, but not 1.6, mg/kg/day of Linomide effectively suppressed clinical muscle weakness, accompanied by decreased AChR-induced T and B cell responses. Linomide also suppressed the mRNA expression of the Th1 cytokines IFN-gamma, IL-12 and TNF-alpha as well as the Th2 cytokines IL-4 and IL-10, which are important in the immunopathogenesis of EAMG by promoting antibody production. There were no differences for IL-1 beta, IL-6, lymphotoxin or TGF-beta expression in Linomide-treated vs nontreated control EAMG rats. We conclude that Linomide suppresses clinical EAMG as well as B and T cell responses to AChR by counteracting the production of AChR-induced Th1 and Th2 cytokines.
C1 PHARMACIA & UPJOHN INC,LUND RES CTR,LUND,SWEDEN.
   LUND UNIV,WALLENBERG LAB,S-22101 LUND,SWEDEN.
RP Zhang, GX (corresponding author), HUDDINGE HOSP,DIV NEUROL,S-14186 HUDDINGE,SWEDEN.
CR ABRUZZO LV, 1983, SCIENCE, V222, P581, DOI 10.1126/science.6685343
   ADAMS DO, 1987, IMMUNOL REV, V97, P5, DOI 10.1111/j.1600-065X.1987.tb00514.x
   AHLBERG RE, 1991, CLIN IMMUNOL IMMUNOP, V60, P93, DOI 10.1016/0090-1229(91)90115-Q
   ASTHANA D, 1993, CLIN IMMUNOL IMMUNOP, V67, P240, DOI 10.1006/clin.1993.1071
   COLLART MA, 1986, J EXP MED, V164, P2113, DOI 10.1084/jem.164.6.2113
   DEIBLER GE, 1972, PREP BIOCHEM, V2, P139, DOI 10.1080/00327487208061467
   DINTZIS HM, 1990, IMMUNOL REV, V115, P243, DOI 10.1111/j.1600-065X.1990.tb00796.x
   Drachman D B, 1988, Ann N Y Acad Sci, V540, P176, DOI 10.1111/j.1749-6632.1988.tb27060.x
   DRACHMAN DB, 1994, NEW ENGL J MED, V330, P1797, DOI 10.1056/NEJM199406233302507
   GU DL, 1995, J EXP MED, V181, P547, DOI 10.1084/jem.181.2.547
   HAUSER SL, 1981, J IMMUNOL, V127, P1114
   HOHLFELD R, 1986, NEUROLOGY, V36, P618, DOI 10.1212/WNL.36.5.618
   HOHLFELD R, 1987, P NATL ACAD SCI USA, V84, P5379, DOI 10.1073/pnas.84.15.5379
   JELINEK DF, 1987, J IMMUNOL, V139, P2970
   KARUSSIS DM, 1994, J NEUROIMMUNOL, V55, P187, DOI 10.1016/0165-5728(94)90009-4
   KARUSSIS DM, 1993, P NATL ACAD SCI USA, V90, P6400, DOI 10.1073/pnas.90.14.6400
   LANZAVECCHIA A, 1985, NATURE, V314, P537, DOI 10.1038/314537a0
   LENNON VA, 1991, J IMMUNOL, V146, P2245
   Lindstrom J, 1981, Methods Enzymol, V74 Pt C, P432
   LINDSTROM J, 1988, ADV IMMUNOL, V42, P233, DOI 10.1016/S0065-2776(08)60847-0
   LINK H, 1991, J CLIN INVEST, V87, P2191, DOI 10.1172/JCI115253
   LINK J, 1994, ANN NEUROL, V35, P197, DOI 10.1002/ana.410350211
   LINK J, 1994, NEUROLOGY, V44, P728, DOI 10.1212/WNL.44.4.728
   LINK J, 1995, J NEUROIMMUNOL, V58, P21, DOI 10.1016/0165-5728(94)00183-O
   LLORENTE L, 1994, ARTHRITIS RHEUM-US, V37, P1647, DOI 10.1002/art.1780371114
   LOUTRARI H, 1992, EUR J IMMUNOL, V22, P2449, DOI 10.1002/eji.1830220939
   Ma CG, 1996, CLIN EXP IMMUNOL, V104, P509, DOI 10.1046/j.1365-2249.1996.50755.x
   MA CG, 1995, J NEUROIMMUNOL, V58, P51, DOI 10.1016/0165-5728(94)00187-S
   NEIGHBOUR PA, 1982, CLIN EXP IMMUNOL, V49, P11
   OKUMURA S, 1994, ANN NEUROL, V36, P704, DOI 10.1002/ana.410360504
   SCHWARTZ RH, 1995, IMMUNOLOGIST, V3, P5
   SHAH PD, 1985, J EXP MED, V162, P625, DOI 10.1084/jem.162.2.625
   SIDMAN CL, 1984, NATURE, V309, P801, DOI 10.1038/309801a0
   SKOSKIEWICZ MJ, 1985, J EXP MED, V162, P1645, DOI 10.1084/jem.162.5.1645
   TARKOWSKI A, 1986, ARTHRITIS RHEUM, V29, P1405, DOI 10.1002/art.1780291115
   TRINCHIERI G, 1995, ANNU REV IMMUNOL, V13, P251, DOI 10.1146/annurev.iy.13.040195.001343
   VRANES Z, 1989, J NEUROL SCI, V94, P115, DOI 10.1016/0022-510X(89)90222-0
   VUKANOVIC J, 1995, CANCER RES, V55, P1499
   WANG ZY, 1994, CELL IMMUNOL, V157, P353, DOI 10.1006/cimm.1994.1233
   WANG ZY, 1993, CELL IMMUNOL, V152, P394, DOI 10.1006/cimm.1993.1300
   YI Q, 1993, J NEUROIMMUNOL, V42, P215, DOI 10.1016/0165-5728(93)90013-O
   ZHANG GX, 1995, EUR J IMMUNOL, V25, P1191, DOI 10.1002/eji.1830250509
   Zhang GX, 1996, J EXP MED, V184, P349, DOI 10.1084/jem.184.2.349
   ZHANG GX, 1996, 5 INT C CYT FLOR, P111
NR 44
TC 34
Z9 34
U1 0
U2 1
PU ELSEVIER SCIENCE BV
PI AMSTERDAM
PA PO BOX 211, 1000 AE AMSTERDAM, NETHERLANDS
SN 0165-5728
J9 J NEUROIMMUNOL
JI J. Neuroimmunol.
PD MAR
PY 1997
VL 73
IS 1-2
BP 175
EP 182
DI 10.1016/S0165-5728(96)00197-X
PG 8
WC Immunology; Neurosciences
WE Science Citation Index Expanded (SCI-EXPANDED)
SC Immunology; Neurosciences & Neurology
GA WM882
UT WOS:A1997WM88200022
PM 9058774
DA 2022-10-25
ER

PT S
AU Hoedemaekers, A
   Bessereau, JL
   Graus, Y
   Guyon, T
   Changeux, JP
   Berrih-Aknin, S
   Vriesman, PV
   De Baets, M
AF Hoedemaekers, A
   Bessereau, JL
   Graus, Y
   Guyon, T
   Changeux, JP
   Berrih-Aknin, S
   Vriesman, PV
   De Baets, M
BE Richman, DP
TI Differential susceptibility of young and old rat neuromuscular junctions
   to antibody-mediated AChR degradation in experimental autoimmune
   myasthenia gravis
SO MYASTHENIA GRAVIS AND RELATED DISEASES: DISORDERS OF THE NEUROMUSCULAR
   JUNCTION
SE Annals of the New York Academy of Sciences
LA English
DT Article; Proceedings Paper
CT 9th International Conference on Myasthenia Gravis and Related Disorders
CY MAY 07-10, 1997
CL SANTA MONICA, CA
SP New York Acad Sci, Myasthenia Gravis Fdn Amer Inc, Calif Chapter, Natl Inst Neurol Disorders & Stroke, Bayer Corp, Pharm Div, ICN Pharm, Jerome Fdn, Olsten Hlth Serv, Ultracare Home Hlth, Alpha Therapeut Serv, Broadway Fed Saving & Loan Assoc, Home Savings Bank Amer, Long Beach Branch, Ironworkers Local 433, Los Angeles, Calif, La Jolla Pharm Co, Merrill Lynch Pierce Fenner & Smith, Myasthenia Fdn Amer Inc, Orange Cty Auxiliary, Calif Chapter, San Gabriel Valley Auxiliary, Calif Chapter, Wellcome Trust
ID ACETYLCHOLINE-RECEPTOR; PASSIVE TRANSFER; GENE-EXPRESSION;
   MESSENGER-RNA; MUSCLE; STATE
C1 Maastricht Univ, Dept Immunol, NL-6200 MD Maastricht, Netherlands.
   Inst Pasteur, Unite Neurobiol Mol, CNRS, UAD 1284, F-75724 Paris 15, France.
   Hop Marie Lannelongue, CNRS, URA 1159, F-92350 Le Plessis Robinson, France.
RP De Baets, M (corresponding author), Maastricht Univ, Dept Immunol, NL-6200 MD Maastricht, Netherlands.
RI Berrih‐Aknin, Sonia/F-8025-2013; Bessereau, Jean-Louis/M-2988-2017;
   Hoedemaekers, C.W.E./L-4375-2015
OI Berrih‐Aknin, Sonia/0000-0001-9199-4175; Bessereau,
   Jean-Louis/0000-0002-3088-7621; 
CR ASHER O, 1988, FEBS LETT, V233, P277, DOI 10.1016/0014-5793(88)80442-3
   ASHER O, 1990, FEBS LETT, V267, P231, DOI 10.1016/0014-5793(90)80932-9
   ASHER O, 1993, J IMMUNOL, V151, P6442
   GARCHON HJ, 1994, P NATL ACAD SCI USA, V91, P4668, DOI 10.1073/pnas.91.11.4668
   GRAUS YMF, 1993, J IMMUNOL, V150, P4093
   GUYON T, 1994, J CLIN INVEST, V94, P16, DOI 10.1172/JCI117302
   HALL ZW, 1993, CELL, V72, P99, DOI 10.1016/S0092-8674(05)80031-5
   Hoedemaekers A, 1997, J NEUROIMMUNOL, V75, P147, DOI 10.1016/S0165-5728(97)00016-7
   Hoedemaekers A, 1997, CLIN EXP IMMUNOL, V107, P189, DOI 10.1046/j.1365-2249.1997.d01-881.x
   LINDSTROM JM, 1976, NEUROLOGY, V26, P1054, DOI 10.1212/WNL.26.11.1054
   ROSES AD, 1981, NEUROLOGY, V31, P220, DOI 10.1212/WNL.31.2.220
   SANES JR, 1995, DEV BIOL, V6, P163
   TOYKA KV, 1975, SCIENCE, V190, P397, DOI 10.1126/science.1179220
   TZARTOS S, 1987, J NEUROIMMUNOL, V15, P185, DOI 10.1016/0165-5728(87)90092-0
   VERSCHUUREN JJGM, 1992, J NEUROIMMUNOL, V36, P117, DOI 10.1016/0165-5728(92)90043-K
NR 15
TC 5
Z9 6
U1 0
U2 2
PU NEW YORK ACAD SCIENCES
PI NEW YORK
PA 2 EAST 63RD ST, NEW YORK, NY 10021 USA
SN 0077-8923
BN 1-57331-119-7
J9 ANN NY ACAD SCI
JI Ann.NY Acad.Sci.
PY 1998
VL 841
BP 550
EP 554
DI 10.1111/j.1749-6632.1998.tb10981.x
PG 5
WC Multidisciplinary Sciences; Clinical Neurology; Neurosciences
WE Conference Proceedings Citation Index - Science (CPCI-S); Science Citation Index Expanded (SCI-EXPANDED)
SC Science & Technology - Other Topics; Neurosciences & Neurology
GA BL26B
UT WOS:000074924900078
PM 9668293
DA 2022-10-25
ER

PT J
AU YI, Q
   AHLBERG, R
   LEFVERT, AK
AF YI, Q
   AHLBERG, R
   LEFVERT, AK
TI T-CELLS WITH SPECIFICITY FOR IDIOTYPIC DETERMINANTS ON HUMAN MONOCLONAL
   AUTOANTIBODIES IN MYASTHENIA-GRAVIS
SO RESEARCH IN IMMUNOLOGY
LA English
DT Article
DE LYMPHOCYTE-T; AUTOANTIBODY; IL2; IFN; IDIOTYPE; MYASTHENIA GRAVIS;
   ANTIIDIOTYPE; SPECIFICITIES; MAB
AB The activation of T cells from 46 patients with myasthenia gravis and 28 healthy individuals by two human monoclonal autoantibodies was studied. B-cell clones were produced by transformation of peripheral lymphocytes from a patient using Epstein-Barr virus and subsequent cloning. Two myasthenia-specific autoantibodies, one anti-receptor-antibody and one antiidiotypic antibody, both carrying separate recurrent idiotopes, were used in this study.
   Single activated T cells were identified by their secretion of IL2 and IFN-gamma using a cell enzyme-linked-immunosorbent technique. The idiotypic antibody activated T cells in patients but not in most of the controls at concentrations of 1 pg/ml and 10 pg/ml. High concentrations of antibody resulted in T-cell activation in both groups. A similar dose-response pattern was recorded using the antiidiotypic antibody.
   Incubation with the idiotypic antibody resulted in T-cell stimulation, measured as numbers of IFN-gamma-secreting cells that exceeded the mean +2 SD of controls, in 78% of patients and in 7% of the healthy individuals (p < 0.001). The antiidiotypic antibody activated T cells in 50% of patients and in 4% of the healthy individuals (p < 0.001).
   T-cell activation measured as numbers of IL2-secreting cells showed a difference between patients and controls which was as significant as for IFN-gamma secretion.
   The results demonstrate the presence of T cells with specificity for disease-specific determinants on idiotypic and antiidiotypic antibodies in myasthenia gravis.
C1 KAROLINSKA HOSP, IMMUNOL RES LAB, S-10401 STOCKHOLM 60, SWEDEN.
   KAROLINSKA HOSP, DEPT MED, S-10401 STOCKHOLM 60, SWEDEN.
CR ANDERSSON U, 1990, EUR J IMMUNOL, V20, P1591, DOI 10.1002/eji.1830200727
   CERNY J, 1988, J IMMUNOL, V141, P3718
   CZERKINSKY CC, 1983, J IMMUNOL METHODS, V65, P109, DOI 10.1016/0022-1759(83)90308-3
   DELONG R, 1991, J IMMUNOL, V146, P2088
   DRACHMAN DB, 1981, ANNU REV NEUROSCI, V4, P195, DOI 10.1146/annurev.ne.04.030181.001211
   GAZZINELLI RT, 1988, AM J TROP MED HYG, V39, P288, DOI 10.4269/ajtmh.1988.39.288
   HOLM G, 1991, IN PRESS ANN NY ACAD
   JERNE NK, 1974, ANN INST PASTEUR IMM, VC125, P373
   LEFVERT AK, 1986, SCAND J IMMUNOL, V23, P655, DOI 10.1111/j.1365-3083.1986.tb02001.x
   LEFVERT AK, 1978, J NEUROL NEUROSUR PS, V41, P394, DOI 10.1136/jnnp.41.5.394
   LEFVERT AK, 1987, ANN NY ACAD SCI, V505, P133, DOI 10.1111/j.1749-6632.1987.tb51288.x
   LEFVERT AK, 1987, MONOGR ALLERGY, V22, P57
   LEFVERT AK, 1988, ANN INST PASTEUR IMM, V139, P633, DOI 10.1016/0769-2625(88)90052-9
   LEFVERT AK, 1987, SCAND J IMMUNOL, V26, P573, DOI 10.1111/j.1365-3083.1987.tb02291.x
   LEFVERT AK, 1988, BIOL APPLICATIONS C, V2, P69
   LINDSTROM J, 1986, TRENDS NEUROSCI, V9, P401, DOI 10.1016/0166-2236(86)90128-1
   MOLLER SA, 1985, J IMMUNOL METHODS, V79, P195, DOI 10.1016/0022-1759(85)90099-7
   NEILSON EG, 1982, J EXP MED, V155, P179, DOI 10.1084/jem.155.1.179
   NEWSOMDAVIS J, 1989, J AUTOIMMUN, V2, P101, DOI 10.1016/0896-8411(89)90121-2
   OSTERBORG A, 1991, EUR J HAEMATOL, V47, P185
   SUCIUFOCA N, 1985, FED PROC, V44, P2483
   TZARTOS SJ, 1985, J IMMUNOL, V134, P2343
NR 22
TC 11
Z9 12
U1 0
U2 3
PU ELSEVIER FRANCE-EDITIONS SCIENTIFIQUES MEDICALES ELSEVIER
PI ISSY-LES-MOULINEAUX
PA 65 RUE CAMILLE DESMOULINS, CS50083, 92442 ISSY-LES-MOULINEAUX, FRANCE
SN 0923-2494
J9 RES IMMUNOL
JI Res. Immunol.
PD FEB
PY 1992
VL 143
IS 2
BP 149
EP 156
PG 8
WC Immunology
WE Science Citation Index Expanded (SCI-EXPANDED)
SC Immunology
GA HH607
UT WOS:A1992HH60700002
PM 1574640
DA 2022-10-25
ER

PT J
AU Recasens, BB
   Rubio, MA
AF Bertran Recasens, Bernat
   Angel Rubio, Miguel
TI Neuromuscular Diseases Care in the Era of COVID-19
SO FRONTIERS IN NEUROLOGY
LA English
DT Article
DE neuromuscular disease (NMD); COVID-19; ALS (amyotrophic lateral
   sclerosis); CIDP; myasthenia gravis; telemedicine; telehealth
ID CRITICAL ILLNESS MYOPATHY; MYASTHENIA-GRAVIS
AB The COVID-19 pandemic has pushed health systems to their limit and forced readjustment of standards of care for different pathologies. Management of neuromuscular diseases becomes a challenge since most of them are chronic, disabling, progressive, and/or require immunosuppressive drugs. There are three main aspects of COVID-19 that affect neuromuscular diseases care. The first one relates to how SARS-CoV2 directly affects different neuromuscular pathologies. Respiratory weakness, as seen in myasthenia gravis, amyotrophic lateral sclerosis, and myopathies, and the use of immunomodulatory drugs (Myasthenia Gravis and Chronic Inflammatory Demyelinating Polyneuropathy) make this group of patients potentially more vulnerable. Secondly, safety measures also affect proper care, limiting care continuity, and physical rehabilitation (one of the essential aspects of myopathies treatment). Telemedicine can partially solve the problem allowing for a continuum of close care, avoiding unnecessary visits, and even guaranteeing the attention of professionals from tertiary care centers. However, one of the crucial steps in neuromuscular diseases is diagnosis, and in most scenarios, more than one face-to-face visit is needed. Lastly, the global COVID-19 situation will also have an economic impact on patients and their families. This situation is of particular concern given that neuromuscular diseases already present difficulties due to the scarcity of resources in terms of public healthcare and research.
C1 [Bertran Recasens, Bernat; Angel Rubio, Miguel] Hosp del Mar, Neurol Dept, Neuromuscular Unit, Barcelona, Spain.
RP Rubio, MA (corresponding author), Hosp del Mar, Neurol Dept, Neuromuscular Unit, Barcelona, Spain.
EM merubio@parcdesalutmar.cat
CR Abu-Rumeileh S, 2021, J NEUROL, V268, P1133, DOI 10.1007/s00415-020-10124-x
   Anand P, 2020, MUSCLE NERVE, V62, P254, DOI 10.1002/mus.26918
   Andrews JA, 2020, MUSCLE NERVE, V62, P182, DOI 10.1002/mus.26989
   Bagnato S, 2020, INT J INFECT DIS, V99, P276, DOI 10.1016/j.ijid.2020.07.072
   Bedlack RS, 2008, AMYOTROPH LATERAL SC, V9, P257, DOI 10.1080/17482960802195913
   Beigel JH, 2020, NEW ENGL J MED, V383, P1813, DOI 10.1056/NEJMoa2007764
   Camacho A, 2018, NEUROLOGIA, V33, P35, DOI 10.1016/j.nrl.2015.02.003
   Consonni M, 2021, J NEUROL, V268, P420, DOI 10.1007/s00415-020-10080-6
   Costello F, 2020, NEUROLOGY, V95, P195, DOI 10.1212/WNL.0000000000009921
   Dalakas MC, 2020, NEUROL-NEUROIMMUNOL, V7, DOI 10.1212/NXI.0000000000000781
   De Lucia N, 2020, NEUROL SCI, V41, P2339, DOI 10.1007/s10072-020-04592-2
   Desai U, 2020, MUSCLE NERVE, V62, P176, DOI 10.1002/mus.26990
   Di Stefano V, 2021, J NEUROL, V268, P20, DOI 10.1007/s00415-020-10064-6
   Dubbioso R, 2020, NEUROL SCI, V41, P1345, DOI 10.1007/s10072-020-04448-9
   Ebrahimi A, 2022, J DERMATOL TREAT, V33, P699, DOI 10.1080/09546634.2020.1789051
   Ellul MA, 2020, LANCET NEUROL, V19, P767, DOI 10.1016/S1474-4422(20)30221-0
   Estraneo A, 2021, J NEUROL, V268, P27, DOI 10.1007/s00415-020-10077-1
   EURORDIS (Rare Diseases Europe), RAR DIS COMM RAIS AL
   Fan ML, 2020, NEUROL-NEUROIMMUNOL, V7, DOI 10.1212/NXI.0000000000000787
   Feldman CH, 2017, ARTHRITIS RHEUMATOL, V69, P387, DOI 10.1002/art.39849
   Geleris J, 2020, NEW ENGL J MED, V382, P2411, DOI 10.1056/NEJMoa2012410
   Gilhus NE, 2018, J NEUROL, V265, P1251, DOI 10.1007/s00415-018-8751-9
   Guidon AC, 2020, NEUROLOGY, V94, P959, DOI 10.1212/WNL.0000000000009566
   Guptill JT, 2016, AUTOIMMUNITY, V49, P472, DOI 10.1080/08916934.2016.1214823
   Johnson RM, 2020, BMJ-BRIT MED J, V370, DOI 10.1136/bmj.m2648
   Kassardjian CD, 2020, EUR J NEUROL, V27, P702, DOI 10.1111/ene.14153
   Kelly M, 2020, AMYOTROPH LAT SCL FR, V21, P563, DOI 10.1080/21678421.2020.1773501
   Klug C, 2016, ORPHANET J RARE DIS, V11, DOI 10.1186/s13023-016-0424-0
   Louapre C, 2020, JAMA NEUROL, V77, P1079, DOI 10.1001/jamaneurol.2020.2581
   Paganoni S, 2019, MUSCLE NERVE, V60, P147, DOI 10.1002/mus.26606
   Paliwal VK, 2020, NEUROL SCI, V41, P3039, DOI 10.1007/s10072-020-04708-8
   Prada V, 2021, J NEUROL, V268, P1573, DOI 10.1007/s00415-020-10146-5
   Rajabally YA, 2020, MUSCLE NERVE, V62, P34, DOI 10.1002/mus.26896
   Ramaswamy SB, 2020, J NEUROMUSCULAR DIS, V7, P361, DOI 10.3233/JND-200520
   Rein N, 2020, J NEUROL SCI, V417, DOI 10.1016/j.jns.2020.117053
   Restivo DA, 2020, ANN INTERN MED, V173, P1027, DOI 10.7326/L20-0845
   Rondaan C, 2019, RMD OPEN, V5, DOI 10.1136/rmdopen-2019-001035
   Sole G, 2020, REV NEUROL-FRANCE, V176, P507, DOI 10.1016/j.neurol.2020.04.004
   Tankisi H, 2020, CLIN NEUROPHYSIOL, V131, P1931, DOI 10.1016/j.clinph.2020.06.003
   Uncini A, 2020, J NEUROL NEUROSUR PS, V91, P1105, DOI 10.1136/jnnp-2020-324491
   Vakil-Gilani K, 2020, CLIN RHEUMATOL, V39, P2067, DOI 10.1007/s10067-020-05184-3
   Veerapandiyan A, 2020, MUSCLE NERVE, V62, P41, DOI 10.1002/mus.26902
   Veerapandiyan A, 2020, MUSCLE NERVE, V62, P46, DOI 10.1002/mus.26903
   Whittaker A, 2020, ACTA NEUROL SCAND, V142, P14, DOI 10.1111/ane.13266
   World Health Organization, DRAFT LANDSC COVID 1
   Young Eufrosina I, 2020, J Neurol Sci, V414, P116893, DOI 10.1016/j.jns.2020.116893
   Zhou F, 2020, LANCET, V395, P1054, DOI 10.1016/S0140-6736(20)30566-3
NR 47
TC 12
Z9 12
U1 1
U2 7
PU FRONTIERS MEDIA SA
PI LAUSANNE
PA AVENUE DU TRIBUNAL FEDERAL 34, LAUSANNE, CH-1015, SWITZERLAND
SN 1664-2295
J9 FRONT NEUROL
JI Front. Neurol.
PD NOV 26
PY 2020
VL 11
AR 588929
DI 10.3389/fneur.2020.588929
PG 7
WC Clinical Neurology; Neurosciences
WE Science Citation Index Expanded (SCI-EXPANDED)
SC Neurosciences & Neurology
GA PC2GK
UT WOS:000596825500001
PM 33329336
OA Green Published, gold
DA 2022-10-25
ER

PT J
AU SANDERS, DB
   SCOPPETTA, C
AF SANDERS, DB
   SCOPPETTA, C
TI THE TREATMENT OF PATIENTS WITH MYASTHENIA-GRAVIS
SO NEUROLOGIC CLINICS
LA English
DT Article
ID TRANS-CERVICAL THYMECTOMY; INTRAVENOUS IMMUNOGLOBULIN THERAPY;
   ACETYLCHOLINE-RECEPTOR ANTIBODIES; NEUROMUSCULAR-TRANSMISSION;
   SURGICAL-TREATMENT; GAMMA-GLOBULIN; DOUBLE-BLIND; DIAGNOSIS;
   3,4-DIAMINOPYRIDINE; AZATHIOPRINE
C1 DUKE UNIV,SCH MED,DEPT MED,DIV NEUROL,DURHAM,NC 27706.
   UNIV ROMA LA SAPIENZA,INST NEUROL,DEPT NEUROL,I-00185 ROME,ITALY.
CR ADAMS C, 1990, J CHILD NEUROL, V5, P215, DOI 10.1177/088307389000500313
   ALBERS JW, 1980, NEUROLOGY, V30, P1246, DOI 10.1212/WNL.30.11.1246
   ANDREWS PI, 1993, NEUROLOGY, V43, P977, DOI 10.1212/WNL.43.5.977
   ARGOV Z, 1979, NEW ENGL J MED, V301, P409, DOI 10.1056/NEJM197908233010805
   BADURSKA B, 1992, EUR J PEDIATR, V151, P215, DOI 10.1007/BF01954388
   BARLOW CF, 1981, AM J DIS CHILD, V135, P209, DOI 10.1001/archpedi.1981.02130270001001
   BATOCCHI AP, 1990, EUR J PEDIATR, V150, P66, DOI 10.1007/BF01959485
   BEVER CT, 1983, ANN NEUROL, V14, P516, DOI 10.1002/ana.410140504
   BUCKNALL RC, 1975, BRIT MED J, V1, P600, DOI 10.1136/bmj.1.5958.600
   CARR SR, 1991, OBSTET GYNECOL, V78, P485
   COOPER JD, 1988, ANN THORAC SURG, V45, P242, DOI 10.1016/S0003-4975(10)62457-5
   COSI V, 1991, ACTA NEUROL SCAND, V84, P81, DOI 10.1111/j.1600-0404.1991.tb04912.x
   DRACHMAN DB, 1987, NEW ENGL J MED, V316, P743, DOI 10.1056/NEJM198703193161209
   ENGEL WK, 1981, ANN NY ACAD SCI, V377, P744, DOI 10.1111/j.1749-6632.1981.tb33772.x
   FATEHMOGHADAM A, 1984, LANCET, V1, P848
   GAJDOS P, 1984, LANCET, V1, P406
   GENKINS G, 1975, AM J MED, V58, P517, DOI 10.1016/0002-9343(75)90125-4
   GENKINS G, 1976, STUDIES MYASTHENIA G
   GROB D, 1981, MYASTHENIA GRAVIS PA, P652
   HEISER JC, 1982, ARCH SURG-CHICAGO, V117, P533
   HENZE A, 1984, SCAND J THORAC CARD, V18, P235, DOI 10.3109/14017438409109897
   HOFMANN WE, 1985, J NEUROL, V232, P215, DOI 10.1007/BF00313782
   HOHLFELD R, 1988, NEUROLOGY, V38, P258, DOI 10.1212/WNL.38.2.258
   HOLMES LB, 1980, J PEDIATR-US, V96, P1067, DOI 10.1016/S0022-3476(80)80644-5
   HOROWITZ SH, 1975, ARCH NEUROL-CHICAGO, V32, P84, DOI 10.1001/archneur.1975.00490440034004
   HOWARD JF, 1990, SEMIN NEUROL, V10, P89, DOI 10.1055/s-2008-1041258
   HOWARD JF, 1983, NEUROL NEUROSURG, V4, P1
   JARETZKI A, 1988, J THORAC CARDIOV SUR, V96, P711
   KARK AE, 1971, BRIT J SURG, V58, P321, DOI 10.1002/bjs.1800580502
   LANSKA DJ, 1991, NEUROLOGY, V41, P520
   LANSKA DJ, 1990, NEUROLOGY, V40, P1828, DOI 10.1212/WNL.40.12.1828
   LENNQUIST S, 1990, ACTA CHIR SCAND, V156, P53
   LEOVEY A, 1975, EUR NEUROL, V13, P422, DOI 10.1159/000114698
   LISAK RP, 1979, PLASMAPHERESIS IMMUN, P209
   LUNDH H, 1985, EUR ARCH PSY CLIN N, V234, P374, DOI 10.1007/BF00386054
   LUNDH H, 1979, J NEUROL NEUROSUR PS, V42, P171, DOI 10.1136/jnnp.42.2.171
   LUNDH H, 1983, J NEUROL NEUROSUR PS, V46, P684, DOI 10.1136/jnnp.46.7.684
   MANN JD, 1976, NEUROLOGY, V26, P729, DOI 10.1212/WNL.26.8.729
   MASAOKA A, 1982, NEUROLOGY, V32, P83, DOI 10.1212/WNL.32.1.83
   MASTERS CL, 1977, AM J MED, V63, P689, DOI 10.1016/0002-9343(77)90153-X
   MATHEW P, 1992, SCOT MED J, V37, P103, DOI 10.1177/003693309203700403
   MCEVOY KM, 1989, NEW ENGL J MED, V321, P1567, DOI 10.1056/NEJM198912073212303
   MERTENS HG, 1981, ANN NY ACAD SCI, V377, P691, DOI 10.1111/j.1749-6632.1981.tb33767.x
   MILLER RG, 1991, NEUROLOGY, V41, P923, DOI 10.1212/WNL.41.6.923
   MURRAY NMF, 1981, NEUROLOGY, V31, P265, DOI 10.1212/WNL.31.3.265
   NEWSOMDAVIS J, 1979, LANCET, V1, P464
   OLARTE MR, 1981, ANN NY ACAD SCI, V377, P725, DOI 10.1111/j.1749-6632.1981.tb33770.x
   OSSERMAN K E, 1956, J Mt Sinai Hosp N Y, V23, P711
   OTTO TJ, 1987, THORAX, V42, P199, DOI 10.1136/thx.42.3.199
   PAPATESTAS AE, 1975, SURG GYNECOL OBSTET, V140, P535
   PASCUZZI RM, 1984, ANN NEUROL, V15, P291, DOI 10.1002/ana.410150316
   PASSALACQUA S, 1988, T AM SOC ART INT ORG, V34, P602
   PEREZ MC, 1981, NEUROLOGY, V31, P32, DOI 10.1212/WNL.31.1.32
   PERLO VP, 1966, NEUROLOGY, V16, P431, DOI 10.1212/WNL.16.5.431
   PERLO VP, 1981, ANN NY ACAD SCI, V377, P709, DOI 10.1111/j.1749-6632.1981.tb33769.x
   PIROFSKY B, 1979, NEUROLOGY, V29, P112, DOI 10.1212/WNL.29.1.112
   RICCIARDI R, 1991, J NEUROL NEUROSUR PS, V54, P1061, DOI 10.1136/jnnp.54.12.1061
   RIVNER MH, 1990, SEMIN NEUROL, V10, P83, DOI 10.1055/s-2008-1041257
   ROTHENBERG DM, 1990, JAMA-J AM MED ASSOC, V263, P1121
   RUSSELL AS, 1978, NEUROLOGY, V28, P847, DOI 10.1212/WNL.28.8.847
   RYNIEWICZ B, 1977, J NEUROL, V217, P133, DOI 10.1007/BF00312926
   SAMBROOK P, 1993, NEW ENGL J MED, V328, P1747, DOI 10.1056/NEJM199306173282404
   SANDERS DB, 1986, MUSCLE NERVE, V9, P809, DOI 10.1002/mus.880090904
   SANDERS DB, 1987, ANN NEUROL, V22, P126
   SANDERS DB, 1993, ANN NY ACAD SCI, V681, P588, DOI 10.1111/j.1749-6632.1993.tb22949.x
   Sanders DB, 1991, NEUROLOGY CLIN PRACT, V2, P1819
   SCHALKE BCG, 1986, MUSCLE NERVE, V9, P157
   SCOPPETTA C, 1979, J NEUROL, V222, P11, DOI 10.1007/BF00313263
   SEYBOLD ME, 1971, ARCH NEUROL-CHICAGO, V25, P385, DOI 10.1001/archneur.1971.00490050019001
   SEYBOLD ME, 1974, NEW ENGL J MED, V290, P81, DOI 10.1056/NEJM197401102900204
   SGHIRLANZONI A, 1992, J NEUROL, V239, P165, DOI 10.1007/BF00833919
   Shepard M K, 1971, Birth Defects Orig Artic Ser, V7, P127
   SIMPSON JA, 1958, BRAIN, V81, P112, DOI 10.1093/brain/81.1.112
   STOLL C, 1991, PRENATAL DIAG, V11, P17, DOI 10.1002/pd.1970110104
   TAN E, 1993, ARCH NEUROL-CHICAGO, V50, P137, DOI 10.1001/archneur.1993.00540020015010
   TINDALL RSA, 1987, NEW ENGL J MED, V316, P719, DOI 10.1056/NEJM198703193161205
   TINDALL RSA, 1993, ANN NY ACAD SCI, V681, P539, DOI 10.1111/j.1749-6632.1993.tb22937.x
   VERARAMIREZ M, 1992, NEUROLOGY, V42, P1636, DOI 10.1212/WNL.42.8.1636-a
   VETSHEV PS, 1991, KHIRURGIYA, P74
   VINCENT A, 1978, LANCET, V1, P1254
   Yamanaka N, 1990, Rinsho Shinkeigaku, V30, P563
NR 81
TC 44
Z9 44
U1 0
U2 0
PU W B SAUNDERS CO
PI PHILADELPHIA
PA INDEPENDENCE SQUARE WEST CURTIS CENTER, STE 300, PHILADELPHIA, PA
   19106-3399
SN 0733-8619
J9 NEUROL CLIN
JI Neurol. Clin.
PD MAY
PY 1994
VL 12
IS 2
BP 343
EP 368
DI 10.1016/S0733-8619(18)30101-4
PG 26
WC Clinical Neurology; Neurosciences
WE Science Citation Index Expanded (SCI-EXPANDED)
SC Neurosciences & Neurology
GA NM472
UT WOS:A1994NM47200009
PM 8041346
DA 2022-10-25
ER

PT J
AU DURELLI, L
   MAGGI, G
   CASADIO, C
   FERRI, R
   FERRERO, B
   POCCARDI, G
   DUTTO, A
   BERGAMINI, L
AF DURELLI, L
   MAGGI, G
   CASADIO, C
   FERRI, R
   FERRERO, B
   POCCARDI, G
   DUTTO, A
   BERGAMINI, L
TI SEARCHING FOR PROGNOSTIC FACTORS AT THE TIME OF THYMECTOMY FOR
   MYASTHENIA-GRAVIS - CORRELATION BETWEEN OUTCOME AFTER LONG-TERM
   FOLLOW-UP AND IMMUNOPHENOTYPE OF THYMIC AND PERIPHERAL-BLOOD LYMPHOCYTES
SO ANNALS OF THE NEW YORK ACADEMY OF SCIENCES
LA English
DT Article
ID CELLS
C1 UNIV TURIN,CHIRURG TORACO POLMONARE,I-10126 TURIN,ITALY.
   OSPED MAURIZIANO UMBERTO 1,DIV EMATOL,I-10128 TURIN,ITALY.
RP DURELLI, L (corresponding author), UNIV TURIN,NEUROL CLIN,VIA CHERASCO 15,I-10126 TURIN,ITALY.
CR DURELLI L, 1991, J NEUROL NEUROSUR PS, V54, P406, DOI 10.1136/jnnp.54.5.406
   LEPRINCE C, 1990, J IMMUNOL, V145, P2115
   MATSUI M, 1989, J NEUROL, V236, P329, DOI 10.1007/BF00314374
   SOMMER N, 1990, ANN NEUROL, V28, P312, DOI 10.1002/ana.410280303
NR 4
TC 0
Z9 0
U1 0
U2 2
PU NEW YORK ACAD SCIENCES
PI NEW YORK
PA 2 E 63RD ST, NEW YORK, NY 10021
SN 0077-8923
J9 ANN NY ACAD SCI
JI Ann. N.Y. Acad. Sci.
PD JUN 21
PY 1993
VL 681
BP 556
EP 560
DI 10.1111/j.1749-6632.1993.tb22939.x
PG 5
WC Multidisciplinary Sciences
WE Science Citation Index Expanded (SCI-EXPANDED)
SC Science & Technology - Other Topics
GA LM123
UT WOS:A1993LM12300078
PM 8357196
DA 2022-10-25
ER

PT J
AU Hobson-Webb, LD
   Hehir, M
   Crum, B
   Visser, A
   Sanders, D
   Burns, TM
AF Hobson-Webb, Lisa D.
   Hehir, Michael
   Crum, Brian
   Visser, Amy
   Sanders, Donald
   Burns, Ted M.
TI Can mycophenolate mofetil be tapered safely in myasthenia gravis? A
   retrospective, multicenter analysis
SO MUSCLE & NERVE
LA English
DT Article
DE monotherapy; myasthenia gravis; mycophenolate mofetil; relapse; taper
ID TRIAL
AB Introduction: Mycophenolate mofetil (MMF) is frequently used to treat myasthenia gravis, but there is little information to guide clinicians on the safety of reducing the dose in well-controlled patients. Methods: This retrospective chart review at 3 institutions identified 92 patients who had undergone MMF taper after achieving either pharmacologic remission or minimal manifestations status. Statistical analysis was performed to assess differences in patient characteristics between patients who had successfully tapered MMF and those who relapsed. Results: Of 92 patients undergoing a taper, 30 relapsed. The relapses were mild, transient, and usually responded to increased MMF dose. MG crisis did not occur. The mean dose at time of relapse was 888 mg/day. Patients with relapses were tapered more quickly (8.4 vs. 62.4 months). Conclusions: Tapering MMF appears safe after years of disease stability. Reducing the dose at a dose of only 500 mg/day every 12 months is recommended. Muscle Nerve52: 211-215, 2015
C1 [Hobson-Webb, Lisa D.; Sanders, Donald] Duke Univ, Med Ctr, Dept Neurol, Durham, NC 27710 USA.
   [Hehir, Michael] Univ Vermont, Coll Med, Dept Neurosci, Burlington, VT USA.
   [Crum, Brian; Visser, Amy] Mayo Clin, Dept Neurol, Rochester, MN USA.
   [Burns, Ted M.] Univ Virginia, Dept Neurol, Charlottesville, VA USA.
RP Hobson-Webb, LD (corresponding author), Duke Univ, Med Ctr, Dept Neurol, DUMC 3403, Durham, NC 27710 USA.
EM lisa.hobsonwebb@duke.edu
CR Allison AC, 2005, LUPUS, V14, pS2, DOI 10.1191/0961203305lu2109oa
   Hehir MK, 2010, MUSCLE NERVE, V41, P593, DOI 10.1002/mus.21640
   Neff RT, 2008, TRANSPLANTATION, V86, P1474, DOI 10.1097/TP.0b013e31818b62c8
   Palace J, 1998, NEUROLOGY, V50, P1778, DOI 10.1212/WNL.50.6.1778
   Sanders DB, 2008, NEUROLOGY, V71, P400, DOI 10.1212/01.wnl.0000312374.95186.cc
   Sanders DB, 2008, NEUROLOGY, V71, P394, DOI 10.1212/01.wnl.0000312373.67493.7f
   Silvestri NJ, 2012, SEMIN NEUROL, V32, P215, DOI 10.1055/s-0032-1329200
   Termsarasab P, 2012, J NEUROIMMUNOL, V249, P83, DOI 10.1016/j.jneuroim.2012.04.016
   TINDALL RSA, 1993, ANN NY ACAD SCI, V681, P539, DOI 10.1111/j.1749-6632.1993.tb22937.x
   Vernino S, 2005, NEUROLOGY, V65, P639, DOI 10.1212/01.wnl.0000173031.56429.04
NR 10
TC 17
Z9 19
U1 0
U2 4
PU WILEY-BLACKWELL
PI HOBOKEN
PA 111 RIVER ST, HOBOKEN 07030-5774, NJ USA
SN 0148-639X
EI 1097-4598
J9 MUSCLE NERVE
JI Muscle Nerve
PD AUG
PY 2015
VL 52
IS 2
BP 211
EP 215
DI 10.1002/mus.24694
PG 5
WC Clinical Neurology; Neurosciences
WE Science Citation Index Expanded (SCI-EXPANDED)
SC Neurosciences & Neurology
GA CN4DI
UT WOS:000358379500008
PM 25906756
DA 2022-10-25
ER

PT J
AU Spreadbury, I
   Kishore, U
   Beeson, D
   Vincent, A
AF Spreadbury, I
   Kishore, U
   Beeson, D
   Vincent, A
TI Inhibition of acetylcholine receptor function by seronegative myasthenia
   gravis non-IgG factor correlates with desensitisation
SO JOURNAL OF NEUROIMMUNOLOGY
LA English
DT Article
DE acetylcholine receptor; seronegative myasthenia gravis; non-IgG factor;
   desensitisation
ID MONOCLONAL-ANTIBODIES; PURIFIED IGG; CELL-LINE; MUSCLE; PHOSPHORYLATION;
   RECOVERY; CHANNELS; MOUSE; PLASMA; KINASE
AB 15% of myasthenia gravis (MG) patients do not have antibodies against the acetylcholine receptor (AChR). Some of these "seronegative" MG patients have antibodies against muscle specific kinase (MuSK), and many have a non-IgG factor that acutely inhibits AChR function in a muscle-like cell line, CN21. Here we show, using mainly one plasma negative for both AChR and MUSK antibodies, that the inhibitory effect of the non-IgG fraction correlates well with the desensitisation caused by 100 mu M nicotine, and is found also when AChRs are expressed in a non-muscle cell line (HEK). Moreover, a similar effect was seen with M3C7-a monoclonal antibody against human AChR. The results suggest that, rather than acting indirectly as previously proposed, the SNMG factor may bind directly to an allosteric site that induces or enhances AChR desensitisation. (C) 2005 Elsevier B.V. All rights reserved.
C1 John Radcliffe Hosp, Weatherall Inst Mol Med, Neurosci Grp, Oxford OX3 9DS, England.
RP Vincent, A (corresponding author), John Radcliffe Hosp, Weatherall Inst Mol Med, Neurosci Grp, Oxford OX3 9DS, England.
EM avincent@hammer.imm.ox.ac.uk
RI Vincent, Angela/AAE-7310-2019
OI Kishore, Uday/0000-0002-6033-6759
FU Medical Research Council [G117/490] Funding Source: Medline; MRC
   [G117/490] Funding Source: UKRI
CR BARRETTJOLLEY R, 1994, PFLUG ARCH EUR J PHY, V428, P492, DOI 10.1007/BF00374570
   Beeson D, 1996, NEUROLOGY, V47, P1552, DOI 10.1212/WNL.47.6.1552
   BOUSSIF O, 1995, P NATL ACAD SCI USA, V92, P7297, DOI 10.1073/pnas.92.16.7297
   Bufler J, 1998, ANN NEUROL, V43, P458, DOI 10.1002/ana.410430408
   BURGES J, 1990, MUSCLE NERVE, V13, P407, DOI 10.1002/mus.880130507
   DOLLY JO, 1988, J PHYSIOL-LONDON, V399, P577
   Elenes S, 2002, J PHYSIOL-LONDON, V541, P367, DOI 10.1113/jphysiol.2001.016022
   EUSEBI F, 1987, PROC R SOC SER B-BIO, V230, P355, DOI 10.1098/rspb.1987.0024
   GINIATULLIN RA, 1989, J PHYSIOL-LONDON, V412, P113, DOI 10.1113/jphysiol.1989.sp017606
   GRASSI F, 1995, PFLUG ARCH EUR J PHY, V430, P787, DOI 10.1007/BF00386177
   HARDWICK JC, 1993, BRIT J PHARMACOL, V108, P741, DOI 10.1111/j.1476-5381.1993.tb12871.x
   HARDWICK JC, 1991, BRIT J PHARMACOL, V104, P879, DOI 10.1111/j.1476-5381.1991.tb12521.x
   Hardwick JC, 1996, J NEUROPHYSIOL, V76, P3609, DOI 10.1152/jn.1996.76.6.3609
   Hoch W, 2001, NAT MED, V7, P365, DOI 10.1038/85520
   HOFFMAN PW, 1994, J NEUROSCI, V14, P4185
   HOPFIELD JF, 1988, NATURE, V336, P677, DOI 10.1038/336677a0
   HUGANIR RL, 1986, NATURE, V321, P774, DOI 10.1038/321774a0
   Jacobson L, 1999, J NEUROIMMUNOL, V98, P112, DOI 10.1016/S0165-5728(99)00086-7
   Jahn K, 2000, NEUROLOGY, V54, P474, DOI 10.1212/WNL.54.2.474
   Krampfl K, 2002, MUSCLE NERVE, V25, P433, DOI 10.1002/mus.10059
   McConville J, 2004, ANN NEUROL, V55, P580, DOI 10.1002/ana.20061
   MOSSMAN S, 1986, LANCET, V1, P116
   NOJIMA H, 1994, NEUROSCI LETT, V167, P113, DOI 10.1016/0304-3940(94)91040-5
   Plested CP, 2002, NEUROLOGY, V59, P1682, DOI 10.1212/01.WNL.0000041625.41937.FF
   Reitstetter R, 1999, J PHARMACOL EXP THER, V289, P656
   Ryan SE, 2001, J BIOL CHEM, V276, P4796, DOI 10.1074/jbc.M007063200
   Ryan SE, 1999, MOL PHARMACOL, V55, P348, DOI 10.1124/mol.55.2.348
   Vincent A, 2002, NAT REV IMMUNOL, V2, P797, DOI 10.1038/nri916
   WHITING P, 1985, EUR J BIOCHEM, V150, P533, DOI 10.1111/j.1432-1033.1985.tb09054.x
   WHITING PJ, 1986, J NEUROIMMUNOL, V11, P223, DOI 10.1016/0165-5728(86)90006-8
   Willison HJ, 2001, BRAIN, V124, P1968, DOI 10.1093/brain/124.10.1968
   YAMAMOTO T, 1991, ANN NEUROL, V30, P550, DOI 10.1002/ana.410300407
NR 32
TC 19
Z9 19
U1 0
U2 1
PU ELSEVIER SCIENCE BV
PI AMSTERDAM
PA PO BOX 211, 1000 AE AMSTERDAM, NETHERLANDS
SN 0165-5728
EI 1872-8421
J9 J NEUROIMMUNOL
JI J. Neuroimmunol.
PD MAY
PY 2005
VL 162
IS 1-2
BP 149
EP 156
DI 10.1016/j.jneuroim.2005.01.009
PG 8
WC Immunology; Neurosciences
WE Science Citation Index Expanded (SCI-EXPANDED)
SC Immunology; Neurosciences & Neurology
GA 923UF
UT WOS:000228934100018
PM 15833370
DA 2022-10-25
ER

PT J
AU Girija, AS
   Ashraf, VV
AF Girija, A. S.
   Ashraf, V. V.
TI Neuromuscular junctional disorders
SO INDIAN JOURNAL OF PEDIATRICS
LA English
DT Article
DE Myasthenia Gravis; Myasthenic syndrome
ID MYASTHENIA-GRAVIS
AB Neuromuscular junctional disorders (NMJ) in children are distinct entity. They may be acquired or hereditary. They pose problem in diagnosis because of the higher occurrence of sero negative Myasthenia Gravis (MG) cases in children. The identity of MusK antibody positivity in a good percentage of sero negative cases further adds to problems in diagnosis. The Congenital Myasthenic Syndrome (CMS) which are rare disorders of hereditary neuromuscular transmission (NMT) has to be differentiated because immunotherapy has no benefit in this group. Molecular genetic studies of these diseases helps to identify specific type of CMS which is important as other drugs like Fluoxetine, Quinidine are found to be effective in some. In infancy, all can manifest as floppy infant syndrome. The important key to diagnosis is by detailed electrophysiological studies including repetitive nerve stimulation at slow and high rates and its response to anticholinesterases and estimation of Acetyl choline receptor antibodies. Other causes of neuromuscular transmission defects viz. snake venom poisoning and that due to drugs are discussed.
C1 [Girija, A. S.; Ashraf, V. V.] Malabar Inst Med Sci, Dept Neurol, Calicut, Kerala, India.
RP Girija, AS (corresponding author), Marathakam, 5-2980 D,Puthiyara PO, Calicut 673004, Kerala, India.
CR Ashraf VV, 2006, ACTA NEUROL SCAND, V114, P119, DOI 10.1111/j.1600-0404.2006.00646.x
   Barrons RW, 1997, PHARMACOTHERAPY, V17, P1220
   BATOCCHI AP, 1990, EUR J PEDIATR, V150, P66, DOI 10.1007/BF01959485
   ENGEL AG, 1994, NEUROL CLIN, V12, P401, DOI 10.1016/S0733-8619(18)30104-X
   ENGEL AG, 1977, ANN NEUROL, V1, P315, DOI 10.1002/ana.410010403
   Girija A, 2001, ANN INDIAN ACAD NEUR, V4, P71
   Hoch W, 2001, NAT MED, V7, P365, DOI 10.1038/85520
   Khwaja GA, 2000, NEUROL INDIA, V48, P266
   Lindstrom JM, 2000, MUSCLE NERVE, V23, P453, DOI 10.1002/(SICI)1097-4598(200004)23:4<453::AID-MUS3>3.0.CO;2-O
   MIDDLISON P, 1998, J NEUROL NEUROSUR PS, V65, P213
   PAPAZIAN O, 1992, J CHILD NEUROL, V7, P135, DOI 10.1177/088307389200700202
   SANMUGANATHAN PS, 1991, NEUROLOGY, V41, P42
   SCHREINER MS, 1991, PEDIATRICS, V87, P159
   SOMNIER FE, 1993, ELECTROEN CLIN NEURO, V89, P73, DOI 10.1016/0168-5597(93)90088-7
   Thanvi BR, 2004, POSTGRAD MED J, V80, P690, DOI 10.1136/pgmj.2004.018903
NR 15
TC 1
Z9 1
U1 0
U2 1
PU ALL INDIA INST MEDICAL SCIENCES
PI NEW DELHI
PA ANSARI NAGAR, NEW DELHI 110 029, INDIA
SN 0019-5456
J9 INDIAN J PEDIATR
JI Indian J. Pediatr.
PD JUL
PY 2008
VL 75
IS 7
BP 699
EP 702
DI 10.1007/s12098-008-0132-4
PG 4
WC Pediatrics
WE Science Citation Index Expanded (SCI-EXPANDED)
SC Pediatrics
GA 340PU
UT WOS:000258658300006
PM 18716738
DA 2022-10-25
ER

PT J
AU Skeie, GO
   Bartoccioni, E
   Evoli, A
   Aarli, JA
   Gilhus, NE
AF Skeie, GO
   Bartoccioni, E
   Evoli, A
   Aarli, JA
   Gilhus, NE
TI Ryanodine receptor antibodies are associated with severe myasthenia
   gravis
SO EUROPEAN JOURNAL OF NEUROLOGY
LA English
DT Article
DE myasthenia gravis; thymoma; ryanodine receptor antibodies; disease
   severity; prognosis
ID HUMAN ACETYLCHOLINE-RECEPTOR; ALPHA-ACTININ; CELL-SURFACE; T-CELLS;
   THYMOMA; AUTOANTIBODIES; PROTEINS; SERA
AB Sera from 32 thymoma patients, 29 of them with myasthenia gravis (MG), were tested for the presence of circulating antibodies to the ryanodine receptor (RyR) in Western blot, RyR is a channel protein essential for the excitation-contraction coupling in skeletal muscle. MG severity was scored according to the Osserman classification during 1-17 years of follow-up (mean 7 years). Fifteen patients (14 MG and 1 non-MG) were RyR-antibody positive. RyR-positive patients had a significantly higher frequency of invasive thymomas (p = 0.01), and also a more severe MC than RyR-antibody negative patients (p = 0,04). The use of immunosuppressive drugs at latest follow-up was more frequent in RyR-antibady positive than in RyR- antibody negative patients (ft = 0.02). Thus the presence of RyR-antibodies in thymoma patients is associated with a more severe disease and can be used as a prognostic marker.
C1 UNIV BERGEN, DEPT NEUROL, N-5014 BERGEN, NORWAY.
   UNIV CATTOLICA SACRO CUORE, INST NEUROL, I-00168 ROME, ITALY.
   UNIV CATTOLICA SACRO CUORE, INST GEN PATHOL, I-00168 ROME, ITALY.
RI Evoli, Amelia/AAD-6807-2022
CR AARLI JA, 1990, CLIN EXP IMMUNOL, V82, P284
   BARTOCCIONI E, 1980, J NEUROL, V224, P9, DOI 10.1007/BF00313202
   EMLEN W, 1992, J IMMUNOL, V148, P3042
   GILHUS NE, 1995, J NEUROIMMUNOL, V56, P65, DOI 10.1016/0165-5728(94)00134-A
   GILHUS NE, 1986, ACTA NEUROL SCAND, V73, P428, DOI 10.1111/j.1600-0404.1986.tb03300.x
   GROSS WL, 1993, CLIN EXP IMMUNOL, V91, P1
   HARCOURT GC, 1988, J CLIN INVEST, V82, P1295, DOI 10.1172/JCI113729
   KUKS JBM, 1993, J NEUROL SCI, V120, P168, DOI 10.1016/0022-510X(93)90269-5
   LAEMMLI UK, 1970, NATURE, V227, P680, DOI 10.1038/227680a0
   LINDSTROM J, 1985, ANNU REV IMMUNOL, V3, P109
   LINDSTROM J, 1977, CLIN IMMUNOL IMMUNOP, V7, P36, DOI 10.1016/0090-1229(77)90027-7
   MA J, 1993, CLIN EXP IMMUNOL, V93, P396, DOI 10.1111/j.1365-2249.1993.tb08191.x
   MOHAN S, 1994, CLIN IMMUNOL IMMUNOP, V70, P266, DOI 10.1006/clin.1994.1039
   MORGAN BP, 1992, CURR TOP MICROBIOL, V178, P115
   MYGLAND A, 1992, J NEUROIMMUNOL, V37, P1, DOI 10.1016/0165-5728(92)90150-J
   MYGLAND A, 1992, ANN NEUROL, V32, P589, DOI 10.1002/ana.410320419
   MYGLAND A, 1994, J NEUROL NEUROSUR PS, V57, P843, DOI 10.1136/jnnp.57.7.843
   NIELSEN VK, 1982, ANN NEUROL, V11, P160, DOI 10.1002/ana.410110209
   OHTA M, 1990, CLIN CHIM ACTA, V187, P255, DOI 10.1016/0009-8981(90)90110-E
   OOSTERHUIS HJGH, 1983, J NEUROL SCI, V58, P371, DOI 10.1016/0022-510X(83)90096-5
   OSSERMAN KE, 1971, MT SINAI J MED, V38, P497
   PAGALA MKD, 1990, MUSCLE NERVE, V13, P1012, DOI 10.1002/mus.880131103
   PALMISANI MT, 1993, EUROPEAN J NEUROLOGY, V34, P79
   SKEIE GO, 1995, IN PRESS AUTOIMMUNIT
   SOMMER N, 1990, ANN NEUROL, V28, P312, DOI 10.1002/ana.410280303
   TAKESHIMA H, 1994, NATURE, V369, P556, DOI 10.1038/369556a0
   TOWBIN H, 1979, P NATL ACAD SCI USA, V76, P4350, DOI 10.1073/pnas.76.9.4350
   WILLIAMS CL, 1986, J EXP MED, V164, P1043, DOI 10.1084/jem.164.4.1043
NR 28
TC 18
Z9 18
U1 0
U2 0
PU RAPID SCIENCE PUBLISHERS
PI LONDON
PA 2-6 BOUNDARY ROW, LONDON, ENGLAND SE1 8NH
SN 1351-5101
J9 EUR J NEUROL
JI Eur. J. Neurol.
PD MAR
PY 1996
VL 3
IS 2
BP 136
EP 140
DI 10.1111/j.1468-1331.1996.tb00205.x
PG 5
WC Clinical Neurology; Neurosciences
WE Science Citation Index Expanded (SCI-EXPANDED)
SC Neurosciences & Neurology
GA UN020
UT WOS:A1996UN02000008
DA 2022-10-25
ER

PT J
AU HOFSTAD, H
   ULVESTAD, E
   GILHUS, NE
   MATRE, R
   AARLI, JA
AF HOFSTAD, H
   ULVESTAD, E
   GILHUS, NE
   MATRE, R
   AARLI, JA
TI MYASTHENIA-GRAVIS MUSCLE ANTIBODIES EXAMINED BY ELISA - IGG AND IGM
   ANTIBODIES CHARACTERIZE DIFFERENT PATIENT SUBGROUPS
SO ACTA NEUROLOGICA SCANDINAVICA
LA English
DT Article
DE MYASTHENIA GRAVIS; ELISA; MUSCLE ANTIBODIES; IGG ANTIBODIES; IGM
   ANTIBODIES; THYMUS PATHOLOGY
ID LINKED IMMUNOSORBENT-ASSAY; SKELETAL-MUSCLE; THYMOMA; SERA; ANTIGEN
AB Sera from 90 myasthenia gravis (MG) patients were examined for antibodies against skeletal muscle citric acid extract (CA) antigens by ELISA and indirect haemagglutination (IHA).  31% (ELISA) and 24% (IHA) of the sera were positive, and the results of the two tests were in good agreement.  18 of 28 patients positive in ELISA had IgG CA-antibodies, 10 had IgM and 3 IgA CA-antibodies.  The patients with IgG antibodies had a high mean age of MG disease onset, and 9/14 thymectomized patients had a thymoma.  Patients with IgM CA-antibodies had a much lower age of onset and 4/5 thymectomized patients had thymus hyperplasia.  IgM antibody positive patients had a long disease duration, indicating that they produce IgM antibodies for an indefinite period of time without switching to IgG antibody production.
C1 UNIV BERGEN,SCH MED,BROEGELMANN RES LAB MICROBIOL,DEPT NEUROL,N-5014 BERGEN,NORWAY.
   UNIV BERGEN,SCH MED,BROEGELMANN RES LAB MICROBIOL,DEPT MICROBIOL & IMMUNOL,N-5014 BERGEN,NORWAY.
RI Hofstad, Håkon/H-2927-2019
OI Hofstad, Håkon/0000-0001-9523-4421
CR AARLI JA, 1981, J NEUROIMMUNOL, V1, P421, DOI 10.1016/0165-5728(81)90021-7
   AARLI JA, 1972, CLIN EXP IMMUNOL, V10, P453
   AARLI JA, 1987, ACTA NEUROL SCAND, V76, P55, DOI 10.1111/j.1600-0404.1987.tb03544.x
   AARLI JA, 1970, CLIN EXP IMMUNOL, V7, P11
   AKAZAWA S, 1986, J IMMUNOL METHODS, V94, P161, DOI 10.1016/0022-1759(86)90229-2
   BEUTNER E H, 1962, JAMA, V182, P46
   CARRANO JA, 1983, J IMMUNOL METHODS, V59, P301, DOI 10.1016/0022-1759(83)90191-6
   CIKES N, 1988, MAYO CLIN PROC, V63, P474, DOI 10.1016/S0025-6196(12)65645-6
   COMPSTON DAS, 1980, BRAIN, V103, P579, DOI 10.1093/brain/103.3.579
   CONNOR RI, 1990, J NEUROIMMUNOL, V26, P147, DOI 10.1016/0165-5728(90)90086-3
   DJANIAN AY, 1964, J LAB CLIN MED, V63, P60
   ESPINOSA E, 1968, J IMMUNOL, V100, P1020
   HARA H, 1990, CLIN CHEM, V36, P1967
   KOMIYAMA A, 1988, J NEUROL, V235, P207, DOI 10.1007/BF00314348
   OHTA M, 1990, CLIN CHIM ACTA, V187, P255, DOI 10.1016/0009-8981(90)90110-E
   OHTA M, 1989, J CLIN BIOCHEM NUTR, V6, P269
   OOSTERHUIS HJG, 1984, MYATHENIA GRAVIS
   PENN AS, 1986, NEUROLOGY, V36, P198
   ROITT I, 1988, ESSENTIAL IMMUNOLOGY, P102
   SPURKLAND A, 1991, TISSUE ANTIGENS, V37, P90, DOI 10.1111/j.1399-0039.1991.tb01851.x
   STRAUSS AJL, 1960, P SOC EXP BIOL MED, V105, P184
   VIANA VST, 1986, ACTA NEUROL SCAND, V73, P599, DOI 10.1111/j.1600-0404.1986.tb04606.x
   YAMAMOTO T, 1987, NEUROLOGY, V37, P1329, DOI 10.1212/WNL.37.8.1329
   ZIMMERMANN CW, 1987, J NEUROIMMUNOL, V16, P225, DOI 10.1016/0165-5728(87)90077-4
NR 24
TC 4
Z9 4
U1 0
U2 0
PU MUNKSGAARD INT PUBL LTD
PI COPENHAGEN
PA 35 NORRE SOGADE, PO BOX 2148, DK-1016 COPENHAGEN, DENMARK
SN 0001-6314
J9 ACTA NEUROL SCAND
JI Acta Neurol. Scand.
PD APR
PY 1992
VL 85
IS 4
BP 233
EP 238
PG 6
WC Clinical Neurology
WE Science Citation Index Expanded (SCI-EXPANDED)
SC Neurosciences & Neurology
GA HM970
UT WOS:A1992HM97000001
PM 1585794
DA 2022-10-25
ER

PT S
AU Lindstrom, J
   Peng X
   Kuryatov, A
   Lee, E
   Anand, R
   Gerzanich V
   Wang, F
   Wells, G
   Nelson, M
AF Lindstrom, J
   Peng, X
   Kuryatov, A
   Lee, E
   Anand, R
   Gerzanich, V
   Wang, F
   Wells, G
   Nelson, M
BE Richman, DP
TI Molecular and antigenic structure of nicotinic acetylcholine receptors
SO MYASTHENIA GRAVIS AND RELATED DISEASES: DISORDERS OF THE NEUROMUSCULAR
   JUNCTION
SE Annals of the New York Academy of Sciences
LA English
DT Article; Proceedings Paper
CT 9th International Conference on Myasthenia Gravis and Related Disorders
CY MAY 07-10, 1997
CL SANTA MONICA, CA
SP New York Acad Sci, Myasthenia Gravis Fdn Amer Inc, Calif Chapter, Natl Inst Neurol Disorders & Stroke, Bayer Corp, Pharm Div, ICN Pharm, Jerome Fdn, Olsten Hlth Serv, Ultracare Home Hlth, Alpha Therapeut Serv, Broadway Fed Saving & Loan Assoc, Home Savings Bank Amer, Long Beach Branch, Ironworkers Local 433, Los Angeles, Calif, La Jolla Pharm Co, Merrill Lynch Pierce Fenner & Smith, Myasthenia Fdn Amer Inc, Orange Cty Auxiliary, Calif Chapter, San Gabriel Valley Auxiliary, Calif Chapter, Wellcome Trust
ID AUTOIMMUNE MYASTHENIA-GRAVIS; MAIN IMMUNOGENIC REGION;
   CENTRAL-NERVOUS-SYSTEM; COCHLEAR HAIR-CELLS; MONOCLONAL-ANTIBODIES;
   BINDING-AFFINITY; MULTIPLE CLASSES; ORAL TOLERANCE; SUBUNIT; RATS
C1 Univ Penn, Sch Med, Dept Neurosci, Philadelphia, PA 19104 USA.
RP Lindstrom, J (corresponding author), Univ Penn, Sch Med, Dept Neurosci, Philadelphia, PA 19104 USA.
RI Wells, Gregg/AAU-7798-2021
FU NINDS NIH HHS [NS33625, NS11323, K08 NSO1903] Funding Source: Medline;
   NATIONAL INSTITUTE OF NEUROLOGICAL DISORDERS AND STROKE [K08NS001903,
   R29NS033625, R01NS011323] Funding Source: NIH RePORTER
CR ANAND R, 1991, J BIOL CHEM, V266, P11192
   BARNARD EA, 1992, TRENDS BIOCHEM SCI, V17, P368, DOI 10.1016/0968-0004(92)90002-Q
   BENOWITZ NL, 1990, NICOTINE PSYCHOPHARM, P112
   BEROUKHIM R, 1995, NEURON, V15, P323, DOI 10.1016/0896-6273(95)90037-3
   CONROY W, 1992, NEURON, V9, P1
   CONROY WG, 1995, J BIOL CHEM, V270, P4424, DOI 10.1074/jbc.270.9.4424
   Dani JA, 1996, NEURON, V16, P905, DOI 10.1016/S0896-6273(00)80112-9
   DAS MK, 1991, BIOCHEMISTRY-US, V30, P2470, DOI 10.1021/bi00223a025
   DELTORO ED, 1994, J COMP NEUROL, V349, P325, DOI 10.1002/cne.903490302
   DICK AD, 1993, BRIT J OPHTHALMOL, V77, P171, DOI 10.1136/bjo.77.3.171
   Drachman DB, 1996, ANN NY ACAD SCI, V778, P258, DOI 10.1111/j.1749-6632.1996.tb21134.x
   DRACHMAN DB, 1994, NEW ENGL J MED, V330, P1797, DOI 10.1056/NEJM199406233302507
   ELGOYHEN AB, 1994, CELL, V79, P705, DOI 10.1016/0092-8674(94)90555-X
   Forsayeth JR, 1997, J NEUROSCI, V17, P1531
   FROEHNER SC, 1981, BIOCHEMISTRY-US, V20, P4905, DOI 10.1021/bi00520a016
   FUCHS PA, 1992, P ROY SOC B-BIOL SCI, V248, P35, DOI 10.1098/rspb.1992.0039
   Gerzanich V, 1997, MOL PHARMACOL, V51, P320, DOI 10.1124/mol.51.2.320
   GRANDO SA, 1995, J INVEST DERMATOL, V105, P774, DOI 10.1111/1523-1747.ep12325606
   Gray R, 1996, NATURE, V383, P713, DOI 10.1038/383713a0
   GREGERSON DS, 1993, J IMMUNOL, V151, P5751
   Harrison LC, 1996, J EXP MED, V184, P2167, DOI 10.1084/jem.184.6.2167
   Hohol MJ, 1996, ANN NY ACAD SCI, V778, P243, DOI 10.1111/j.1749-6632.1996.tb21132.x
   Horch HLW, 1995, J NEUROSCI, V15, P7778
   Karlin A, 1995, NEURON, V15, P1231, DOI 10.1016/0896-6273(95)90004-7
   Krolick KA, 1996, CELL IMMUNOL, V172, P10, DOI 10.1006/cimm.1996.0209
   LeNovere N, 1996, EUR J NEUROSCI, V8, P2428
   Lindstrom J, 1996, Ion Channels, V4, P377
   LINDSTROM J, 1988, ADV IMMUNOL, V42, P233, DOI 10.1016/S0065-2776(08)60847-0
   LINDSTROM J, 1978, P NATL ACAD SCI USA, V75, P769, DOI 10.1073/pnas.75.2.769
   LIPTON SA, 1989, TRENDS NEUROSCI, V12, P265, DOI 10.1016/0166-2236(89)90026-X
   LUKAS R, 1989, J PHARMACOL EXP THER, V253, P51
   Ma CG, 1996, ANN NY ACAD SCI, V778, P273, DOI 10.1111/j.1749-6632.1996.tb21135.x
   MA CG, 1995, J NEUROIMMUNOL, V58, P51, DOI 10.1016/0165-5728(94)00187-S
   MCGEHEE DS, 1995, ANNU REV PHYSIOL, V57, P521, DOI 10.1146/annurev.ph.57.030195.002513
   MELMS A, 1992, ANN NEUROL, V31, P311, DOI 10.1002/ana.410310314
   METZLER B, 1993, INT IMMUNOL, V5, P1159, DOI 10.1093/intimm/5.9.1159
   MIHOVILOVIC M, 1993, J IMMUNOL, V151, P6517
   Ohno K, 1996, NEURON, V17, P157, DOI 10.1016/S0896-6273(00)80289-5
   OKUMURA S, 1994, ANN NEUROL, V36, P704, DOI 10.1002/ana.410360504
   OLALE F, 1997, IN PRESS J PHARM EXP
   Orlewski P, 1996, BIOPOLYMERS, V40, P419, DOI 10.1002/(SICI)1097-0282(1996)40:5<419::AID-BIP1>3.0.CO;2-Z
   PAPKE RL, 1993, PROG NEUROBIOL, V41, P509, DOI 10.1016/0301-0082(93)90028-Q
   Peng X, 1997, MOL PHARMACOL, V51, P776, DOI 10.1124/mol.51.5.776
   PENG X, 1994, MOL PHARMACOL, V46, P523
   PETO R, 1992, LANCET, V339, P1268, DOI 10.1016/0140-6736(92)91600-D
   PROTTI MP, 1993, IMMUNOL TODAY, V14, P363, DOI 10.1016/0167-5699(93)90237-F
   PUGH PC, 1994, J NEUROSCI, V14, P889
   Romano SJ, 1997, J NEUROBIOL, V32, P69, DOI 10.1002/(SICI)1097-4695(199701)32:1<69::AID-NEU7>3.0.CO;2-C
   Romano SJ, 1997, J NEUROCHEM, V68, P640
   SAEDI MS, 1990, FEBS LETT, V267, P55, DOI 10.1016/0014-5793(90)80286-R
   SEGUELA P, 1993, J NEUROSCI, V13, P596
   STEINLEIN OK, 1995, NAT GENET, V11, P201, DOI 10.1038/ng1095-201
   SUB J, 1996, P NATL ACAD SCI USA, V93, P7196
   SWANSON LW, 1987, J NEUROSCI, V7, P3334
   Trentham DE, 1996, ANN NY ACAD SCI, V778, P306, DOI 10.1111/j.1749-6632.1996.tb21138.x
   TZARTOS SJ, 1982, P NATL ACAD SCI-BIOL, V79, P188, DOI 10.1073/pnas.79.1.188
   TZARTOS SJ, 1991, MOL NEUROBIOL, V5, P1, DOI 10.1007/BF02935610
   UNWIN N, 1995, NATURE, V373, P37, DOI 10.1038/373037a0
   UNWIN N, 1993, J MOL BIOL, V229, P1101, DOI 10.1006/jmbi.1993.1107
   VERNALLIS AB, 1993, NEURON, V10, P451, DOI 10.1016/0896-6273(93)90333-M
   Wang F, 1996, J BIOL CHEM, V271, P17656, DOI 10.1074/jbc.271.30.17656
   WANG ZY, 1995, J NEUROL SCI, V128, P167, DOI 10.1016/0022-510X(94)00235-G
   WANG ZY, 1994, CELL IMMUNOL, V157, P353, DOI 10.1006/cimm.1994.1233
   WANG ZY, 1993, J NEUROIMMUNOL, V44, P209, DOI 10.1016/0165-5728(93)90045-Z
   WANG ZY, 1993, CELL IMMUNOL, V152, P394, DOI 10.1006/cimm.1993.1300
   Weiner HL, 1997, ANNU REV MED, V48, P341
   WHITACRE C, 1996, CLIN IMMUNOL IMMUNOT, V80, P531
   WHITEHOUSE PJ, 1988, ARCH NEUROL-CHICAGO, V45, P722, DOI 10.1001/archneur.1988.00520310028012
   WHITING PJ, 1987, J NEUROIMMUNOL, V16, P205, DOI 10.1016/0165-5728(87)90075-0
   WHITING PJ, 1988, J NEUROSCI, V8, P3395
   Wonnacott S, 1997, TRENDS NEUROSCI, V20, P92, DOI 10.1016/S0166-2236(96)10073-4
   Zhang ZW, 1996, NEURON, V17, P1231, DOI 10.1016/S0896-6273(00)80253-6
NR 72
TC 31
Z9 33
U1 0
U2 2
PU NEW YORK ACAD SCIENCES
PI NEW YORK
PA 2 EAST 63RD ST, NEW YORK, NY 10021 USA
SN 0077-8923
BN 1-57331-119-7
J9 ANN NY ACAD SCI
JI Ann.NY Acad.Sci.
PY 1998
VL 841
BP 71
EP 86
DI 10.1111/j.1749-6632.1998.tb10910.x
PG 16
WC Multidisciplinary Sciences; Clinical Neurology; Neurosciences
WE Conference Proceedings Citation Index - Science (CPCI-S); Science Citation Index Expanded (SCI-EXPANDED)
SC Science & Technology - Other Topics; Neurosciences & Neurology
GA BL26B
UT WOS:000074924900007
PM 9668222
DA 2022-10-25
ER

PT J
AU Lakranbi, M
   Caidi, M
   Ouadnouni, Y
   Benosman, A
AF Lakranbi, M.
   Caidi, M.
   Ouadnouni, Y.
   Benosman, A.
TI Thymolipoma revelated by myasthenia
SO REVUE NEUROLOGIQUE
LA French
DT Article
DE Thymus; Thymolipoma; Myasthenia; Thoracic surgery; Mediastinal tumor
ID GRAVIS
AB Thymolipomas are rare, often asymptomatic benign tumors; their revelation by myasthenia is exceptional. A 49-year-old patient with a one-year history of fluctuant muscular fatigability developed ptosis. Electromyography revealed a myasthenic neuromuscular block. The CT scan disclosed a thymic mass especially important on the left side. Thoracotomy under left mammary was performed for thymectomy. Pathology examination of the surgical specimen provided the diagnosis of benign thymolipoma. At 37 months follow-up, the myasthenia has remained unchanged. (C) 2008 Elsevier Masson SAS.
C1 [Lakranbi, M.; Caidi, M.; Ouadnouni, Y.; Benosman, A.] CHU Ibn Sina, Serv Chirurg Thorac, Rabat, Morocco.
RP Lakranbi, M (corresponding author), CHU Ibn Sina, Serv Chirurg Thorac, Rabat, Morocco.
EM marouane_l@hotmail.com
CR Fenniche Soraya, 2003, Tunis Med, V81, P59
   Gregory AK, 1997, J PEDIATR SURG, V32, P1780, DOI 10.1016/S0022-3468(97)90534-0
   MORAN CA, 1995, MODERN PATHOL, V8, P741
   PAN CH, 1988, ACTA NEUROL SCAND, V78, P16, DOI 10.1111/j.1600-0404.1988.tb03612.x
   PERROTIN C, 2005, PNEUMOLOGIE
   PeterschmittTonetti A, 1997, REV MAL RESPIR, V14, P323
   ROSADODECHRISTENSON ML, 1994, RADIOLOGY, V193, P121, DOI 10.1148/radiology.193.1.8090879
   Strollo DC, 1999, J THORAC IMAG, V14, P152, DOI 10.1097/00005382-199907000-00002
   TOYAMA T, 1995, SURG TODAY, V25, P86, DOI 10.1007/BF00309395
   Verbist J, 1997, ACTA CHIR BELG, V97, P97
   Zambudio AR, 2001, J THORAC CARDIOV SUR, V122, P825, DOI 10.1067/mtc.2001.114928
NR 11
TC 0
Z9 1
U1 0
U2 0
PU MASSON EDITEUR
PI MOULINEAUX CEDEX 9
PA 21 STREET CAMILLE DESMOULINS, ISSY, 92789 MOULINEAUX CEDEX 9, FRANCE
SN 0035-3787
EI 2213-0004
J9 REV NEUROL-FRANCE
JI Rev. Neurol.
PD MAR
PY 2009
VL 165
IS 3
BP 288
EP 290
DI 10.1016/j.neurol.2008.07.021
PG 3
WC Clinical Neurology
WE Science Citation Index Expanded (SCI-EXPANDED)
SC Neurosciences & Neurology
GA 428DQ
UT WOS:000264828600014
PM 18805560
DA 2022-10-25
ER

PT J
AU Murthy, JMK
   Gutta, AK
   Yerasu, MR
   Boorgu, SK
   Osman, S
   Jaiswal, SK
   Pidaparthi, L
   Gudavalli, BP
AF Murthy, Jagarlapudi M. K.
   Gutta, Abhinay K.
   Yerasu, Muralidhar Reddy
   Boorgu, Santhosh Kumar
   Osman, Syed
   Jaiswal, Shyam K.
   Pidaparthi, Lalitha
   Gudavalli, Bhavani P.
TI COVID-19 in Patients with Myasthenia Gravis: Mechanisms of Respiratory
   Failure
SO NEUROLOGY INDIA
LA English
DT Article
DE Myasthenia gravis; COVID-19; respiratory failure; pulmonary
   complications; myasthenic crisis
AB This report describes a patient with thymomatous myasthenia gravis (MG) with aplastic anemia in pharmacological remission and COVID-19 who developed respiratory failure in the course of the disease and reviews the published literature on this topic. Analysis of the clinical characteristics of the eight patients with MG including our patient suggests two possible mechanisms for respiratory failure: myasthenic crisis (MC) or pulmonary complications of COVID-19. Patients with MC were young women in high-grade MGFA Class whereas patients with respiratory failure due to pulmonary complications of COVID-19 were elderly men in pharmacological remission or MGFA Class I. These observations suggest that COVID-19, like other infections, may precipitate MC in patients with severe grade MG before COVID-19. The only differentiating feature between the two types of failure was severity myasthenic weakness. This clinical distinction has management implications. These observations need to be validated in a larger sample.
C1 [Murthy, Jagarlapudi M. K.; Gutta, Abhinay K.; Yerasu, Muralidhar Reddy; Boorgu, Santhosh Kumar; Osman, Syed; Jaiswal, Shyam K.; Pidaparthi, Lalitha] CARE Hosp, CARE Inst Neurosci, Dept Neurol & Crit Care, Banjara Hills, Hyderabad, Telangana, India.
   [Gudavalli, Bhavani P.] CARE Hosp, CARE Inst Neurosci, Dept Neurol, Banjara Hills, Hyderabad, Telangana, India.
RP Murthy, JMK (corresponding author), Care Hosp, Dept Neurol, Rd 10,Banjara Hills, Hyderabad 500034, Telangana, India.
EM jmkmurthy49@gmail.com
CR Anand P, 2020, MUSCLE NERVE, V62, P254, DOI 10.1002/mus.26918
   Arshad S, 2020, INT J INFECT DIS, V97, P396, DOI 10.1016/j.ijid.2020.06.099
   Camelo AE, 2020, FRONT NEUROL, V11, DOI 10.3389/fneur.2020.01053
   Delly F, 2020, J NEUROL SCI, V414, DOI 10.1016/j.jns.2020.116888
   Ellul MA, 2020, LANCET NEUROL, V19, P767, DOI 10.1016/S1474-4422(20)30221-0
   Gautret P, 2020, INT J ANTIMICROB AG, V56, DOI 10.1016/j.ijantimicag.2020.105949
   Gilhus NE, 2018, J NEUROL, V265, P1251, DOI 10.1007/s00415-018-8751-9
   Guidon AC, 2020, NEUROLOGY, V94, P959, DOI 10.1212/WNL.0000000000009566
   Gummi RR, 2019, MUSCLE NERVE, V60, P693, DOI 10.1002/mus.26689
   Hubers A, 2020, J NEUROL NEUROSUR PS, V91, P1124, DOI 10.1136/jnnp-2020-323565
   Jacob S, 2020, J NEUROL SCI, V412, DOI 10.1016/j.jns.2020.116803
   Jaretzki A, 2000, ANN THORAC SURG, V70, P327, DOI 10.1016/S0003-4975(00)01595-2
   Mehta P, 2020, LANCET, V395, P1033, DOI 10.1016/S0140-6736(20)30628-0
   Muppidi S, 2020, LANCET NEUROL, V19, P970, DOI 10.1016/S1474-4422(20)30413-0
   Paterson RW, 2020, BRAIN, V143, P3104, DOI 10.1093/brain/awaa240
   Rein N, 2020, J NEUROL SCI, V417, DOI 10.1016/j.jns.2020.117053
   Sanders DB, 2016, NEUROLOGY, V87, P419, DOI 10.1212/WNL.0000000000002790
   Singh S, 2020, CLIN NEUROL NEUROSUR, V196, DOI 10.1016/j.clineuro.2020.106045
   Varan O, 2015, REUMATISMO, V67, P125
NR 19
TC 3
Z9 3
U1 0
U2 0
PU WOLTERS KLUWER MEDKNOW PUBLICATIONS
PI MUMBAI
PA WOLTERS KLUWER INDIA PVT LTD , A-202, 2ND FLR, QUBE, C T S  NO 1498A-2
   VILLAGE MAROL, ANDHERI EAST, MUMBAI, Maharashtra, INDIA
SN 0028-3886
EI 1998-4022
J9 NEUROL INDIA
JI Neurol. India
PD NOV-DEC
PY 2021
VL 69
IS 6
BP 1772
EP 1776
AR PMID 34979686
DI 10.4103/0028-3886.333460
PG 5
WC Neurosciences
WE Science Citation Index Expanded (SCI-EXPANDED)
SC Neurosciences & Neurology
GA ZB1MJ
UT WOS:000756614500053
PM 34979686
DA 2022-10-25
ER

PT J
AU Yang, L
   Guo, SG
   Chen, XY
AF Yang, Li
   Guo, Shougang
   Chen, Xiuying
TI Afterdischarges in Myasthenia Gravis
SO FRONTIERS IN NEUROLOGY
LA English
DT Article
DE peripheral nerve hyperexcitability; MuSK; acetylcholine receptor;
   Myasthenia Gravis; afterdischarge; repetitive nerve stimulation
AB Introduction: This study aimed to analyze the clinical features of myasthenia gravis (MG) in combination with the afterdischarges and compare the characteristics of afterdischarges in MG with different serum antibodies.
   Methods: Ninety-two patients with MG were analyzed retrospectively. The afterdischarges were investigated using motor nerve conduction examination, F-wave examination, and repetitive nerve stimulation (RNS).
   Results: Afterdischarges were observed after the M wave in 14 of 92 patients. Three of these 14 patients tested positive for the muscle-specific tyrosine kinase antibody (MuSK-Ab), and 11 patients tested positive for the acetylcholine receptor antibody (AchR-Ab). The characteristics of the afterdischarges on RNS differed distinctly between the two antibody groups. The afterdischarges occurred on the first stimulation, but decreased on the second and subsequent stimulations in patients with MuSK-MG, while the afterdischarges continued to occur on each stimulation in patients with AchR-MG.
   Discussion: The characteristics of the afterdischarges on RNS enabled easy identification of their synaptic or neurogenic nature.
C1 [Yang, Li; Chen, Xiuying] Shandong First Med Univ, Shandong Prov Hosp, Electromyog Room, Jinan, Peoples R China.
   [Guo, Shougang] Shandong First Med Univ, Shandong Prov Hosp, Dept Neurol, Jinan, Peoples R China.
RP Yang, L (corresponding author), Shandong First Med Univ, Shandong Prov Hosp, Electromyog Room, Jinan, Peoples R China.
EM 340662606@qq.com
CR Ben Younes T, 2019, NEUROPEDIATRICS, V50, P116, DOI 10.1055/s-0038-1676514
   Byun JI, 2014, J CLIN NEUROL, V10, P69, DOI 10.3988/jcn.2014.10.1.69
   Cartaud A, 2004, J CELL BIOL, V165, P505, DOI 10.1083/jcb.200307164
   Chroni E, 2012, J NEUROL SCI, V316, P150, DOI 10.1016/j.jns.2011.12.016
   Dajas-Bailador F, 2004, TRENDS PHARMACOL SCI, V25, P317, DOI 10.1016/j.tips.2004.04.006
   Evoli A, 2011, NEUROLOGY, V77, P1783, DOI 10.1212/WNL.0b013e3182377fa6
   Fukushima K, 2006, NEUROMUSCULAR DISORD, V16, P763, DOI 10.1016/j.nmd.2006.07.002
   Harrison TB, 2007, MUSCLE NERVE, V35, P776, DOI 10.1002/mus.20774
   Hart IK, 2002, BRAIN, V125, P1887, DOI 10.1093/brain/awf178
   Heidenreich F, 1998, NEUROLOGY, V50, P1483, DOI 10.1212/WNL.50.5.1483
   Kawakami Y, 2011, NEUROLOGY, V77, P1819, DOI 10.1212/WNL.0b013e318237f660
   MCGEHEE DS, 1995, ANNU REV PHYSIOL, V57, P521, DOI 10.1146/annurev.ph.57.030195.002513
   Nagappa M, 2017, NEUROLOGIST, V22, P29, DOI 10.1097/NRL.0000000000000097
   Niu JW, 2017, CLIN NEUROPHYS PRACT, V2, P72, DOI 10.1016/j.cnp.2017.02.002
   Punga AR, 2008, MUSCLE NERVE, V37, P300, DOI 10.1002/mus.20935
   Richman DP, 2012, ARCH NEUROL-CHICAGO, V69, P453, DOI 10.1001/archneurol.2011.2200
   Rubio-Agusti I, 2011, NEUROLOGY, V76, P172, DOI 10.1212/WNL.0b013e3182061b1e
   Scaioli V, 2004, J PERIPHER NERV SYST, V9, P92, DOI 10.1111/j.1085-9489.2004.09207.x
   Simon NG, 2013, MUSCLE NERVE, V48, P819, DOI 10.1002/mus.23907
   VanDijk JG, 1996, MUSCLE NERVE, V19, P1127
   Vernino S, 1999, NEUROLOGY, V53, P1233, DOI 10.1212/WNL.53.6.1233
   Vernino S, 2004, CLIN CANCER RES, V10, P7270, DOI 10.1158/1078-0432.CCR-04-0735
   Vernino S, 2002, MUSCLE NERVE, V26, P702, DOI 10.1002/mus.10266
   Yang L, 2021, CLIN NEUROPHARMACOL, V44, P57, DOI 10.1097/WNF.0000000000000432
NR 24
TC 0
Z9 0
U1 0
U2 0
PU FRONTIERS MEDIA SA
PI LAUSANNE
PA AVENUE DU TRIBUNAL FEDERAL 34, LAUSANNE, CH-1015, SWITZERLAND
SN 1664-2295
J9 FRONT NEUROL
JI Front. Neurol.
PD APR 13
PY 2021
VL 12
AR 599744
DI 10.3389/fneur.2021.599744
PG 6
WC Clinical Neurology; Neurosciences
WE Science Citation Index Expanded (SCI-EXPANDED)
SC Neurosciences & Neurology
GA RT0LI
UT WOS:000644159700001
PM 33927677
OA Green Published, gold
DA 2022-10-25
ER

PT J
AU Ozkok, E
   Durmus, H
   Yetimler, B
   Tasli, H
   Trakas, N
   Ulusoy, C
   Lagoumintzis, G
   Tzartos, S
   Tuzun, E
AF Ozkok, Elif
   Durmus, Hacer
   Yetimler, Berrak
   Tasli, Hatice
   Trakas, Nikolaos
   Ulusoy, Canan
   Lagoumintzis, George
   Tzartos, Socrates
   Tuzun, Erdem
TI Reduced muscle mitochondrial enzyme activity in MuSK-immunized mice
SO CLINICAL NEUROPATHOLOGY
LA English
DT Article
DE myasthenia gravis; mitochondria; muscle specific kinase; atrophy;
   antibody
ID MYASTHENIA-GRAVIS; KINASE; MODEL; AUTOANTIBODIES; ANTIBODIES
AB Aim: Muscle specific kinase (MuSK) antibody-positive myasthenia gravis (MG) patients might present with clinical and electrophysiological signs of muscle atrophy. In this study, we investigated the potential contribution of mitochondrial dysfunction to muscle atrophy induced by MuSK immunity. Methods: Mitochondrial enzyme expression was investigated in muscle samples of MuSK-immunized, acetylcholine receptor (AChR)-immunized, and complete Freund's adjuvant (CFA)-immunized C57BL/6 (B6) mice using histochemical methods. Mitochondrial enzyme activity was also investigated in MuSK- and CFA-immunized mice. Results: Histochemical analysis showed normal muscle fiber activity on succinate dehydrogenase (SDH) and cytochrome oxidase (COX) stains in all immunization groups. However, MuSK-immunized mice had more ragged-red fibers on modified Gomori-trichrome (MGT) stain and more pronounced type 1 muscle fiber atrophy. MuSK-immunized mice also showed reduced citrate synthase, SDH, and NADH-cytochrome c-reductase activity. Discussion: Our results suggest that MuSK-immunity might induce muscle atrophy through mitochondrial dysfunction.
C1 [Ozkok, Elif; Yetimler, Berrak; Ulusoy, Canan; Tuzun, Erdem] Istanbul Univ, Expt Med Res Inst, Dept Neurosci, Istanbul, Turkey.
   [Durmus, Hacer; Tasli, Hatice] Istanbul Univ, Istanbul Fac Med, Dept Neurol, Istanbul, Turkey.
   [Trakas, Nikolaos; Tzartos, Socrates] Hellenic Pasteur Inst, Dept Neurobiol, Athens, Greece.
   [Lagoumintzis, George; Tzartos, Socrates] Univ Patras, Dept Pharm, Patras, Greece.
RP Tuzun, E (corresponding author), Istanbul Univ, Inst Expt Med & Res, Neurol, Istanbul, Turkey.
EM drerdem@yahoo.com
RI ulusoy, canan/AAD-1681-2019; Ozkok, Elif/AAH-3470-2019; Ozkok,
   Elif/A-5531-2018; Tuzun, Erdem/AAH-9212-2019
OI ulusoy, canan/0000-0002-5599-4917; Ozkok, Elif/0000-0003-4124-2607;
   Lagoumintzis, George/0000-0002-0441-9023; Trakas,
   Nikolaos/0000-0003-4426-1141
CR Benveniste O, 2005, J NEUROIMMUNOL, V170, P41, DOI 10.1016/j.jneuroim.2005.08.016
   Cenacchi G, 2011, J NEUROL, V258, P746, DOI 10.1007/s00415-010-5823-x
   Evoli A, 2003, BRAIN, V126, P2304, DOI 10.1093/brain/awg223
   King TE, 1967, METHOD ENZYMOL, V10, P322, DOI DOI 10.1016/0076-6879(67)10061-X
   King TE., 1967, METHODS ENZYMOL, V10, P275, DOI DOI 10.1016/0076-6879(67)10055-4
   Lang B, 2009, CURR OPIN PHARMACOL, V9, P336, DOI 10.1016/j.coph.2009.04.005
   Martignago S, 2009, NEUROPATH APPL NEURO, V35, P103, DOI 10.1111/j.1365-2990.2008.00965.x
   Mori S, 2012, J NEUROIMMUNOL, V244, P1, DOI 10.1016/j.jneuroim.2011.12.005
   Richman DP, 2012, ARCH NEUROL-CHICAGO, V69, P453, DOI 10.1001/archneurol.2011.2200
   SCOTTOCASA GL, 1967, J CELL BIOL, V32, P415
   Shigemoto K, 2006, J CLIN INVEST, V116, P1016, DOI 10.1172/JCI21545
   Srere P.A.B.T., 1969, CITRIC ACID CYCLE, V13, P3, DOI DOI 10.1016/0076-6879(69)13005-0
   Trakas N, 2011, J NEUROIMMUNOL, V240, P79, DOI 10.1016/j.jneuroim.2011.09.007
   Tuzun E, 2006, CYTOKINE, V35, P100, DOI 10.1016/j.cyto.2006.05.009
   Tuzun E, 2015, EXP NEUROL, V270, P11, DOI 10.1016/j.expneurol.2015.02.009
   Ulusoy C, 2014, CLIN IMMUNOL, V151, P155, DOI 10.1016/j.clim.2014.02.012
   Werneck LC, 1981, REV BRAS CLIN TER S, V10, pS2
NR 17
TC 8
Z9 8
U1 0
U2 10
PU DUSTRI-VERLAG DR KARL FEISTLE
PI DEISENHOFEN-MUENCHEN
PA BAHNHOFSTRASSE 9 POSTFACH 49, D-82032 DEISENHOFEN-MUENCHEN, GERMANY
SN 0722-5091
J9 CLIN NEUROPATHOL
JI Clin. Neuropathol.
PD NOV-DEC
PY 2015
VL 34
IS 6
BP 359
EP 363
DI 10.5414/NP300875
PG 5
WC Clinical Neurology; Pathology
WE Science Citation Index Expanded (SCI-EXPANDED)
SC Neurosciences & Neurology; Pathology
GA CX9YL
UT WOS:000366062600007
PM 26365462
DA 2022-10-25
ER

PT J
AU Sun, XG
   Wang, YL
   Liu, YH
   Zhang, N
   Yin, XL
   Zhang, WJ
AF Sun, Xin-gang
   Wang, Yan-li
   Liu, Yun-hai
   Zhang, Ning
   Yin, Xiao-ling
   Zhang, Wen-juan
TI Myasthenia gravis appearing after thymectomy
SO JOURNAL OF CLINICAL NEUROSCIENCE
LA English
DT Article
DE Immunologic derangement; Myasthenia gravis; Postoperative; Thymectomy;
   Thymoma
ID ACETYLCHOLINE-RECEPTOR; THYMOMA; REMOVAL; CELLS
AB We aimed to evaluate the clinical characteristics of patients with postoperative myasthenia gravis (MG). We retrospectively studied the data of 174 thymoma patients treated between 1990 and 2008 in Xiangya Hospital. Six of 125 patients without preoperative MG (4.8%) developed postoperative MG. The anti-acetylcholine-receptor binding antibody (ARAb) titers were elevated preoperatively in 22 of the 125 patients (17.6%) who did not have preoperative MG (range, 0.5-67.6 nmol/L). Four of six patients with postoperative MG had positive ARAb levels preoperatively. Serum titers were exacerbated in all six patients at the onset of postoperative MG. Postoperative MG was responsive to anti-cholinesterase compounds and/or steroids. We concluded that a thymectomy did not prevent postoperative MG. Exacerbated ARAb levels after thymectomy suggested an extrathymic production of ARAb. We suggest that a rise in the ARAb titer might be a risk indictor for post-thymectomy MG. (C) 2010 Elsevier Ltd. All rights reserved.
C1 [Sun, Xin-gang; Wang, Yan-li; Liu, Yun-hai; Zhang, Ning; Yin, Xiao-ling; Zhang, Wen-juan] Cent S Univ, Xiangya Hosp, Dept Neurol, Hunan 410008, Peoples R China.
RP Zhang, N (corresponding author), Cent S Univ, Xiangya Hosp, Dept Neurol, 87 Xiangya Rd, Hunan 410008, Peoples R China.
EM sunyanxia820701@163.com
FU Xiangya Hospital
FX The work was supported by a Fellowship from Xiangya Hospital. The
   authors are thankful to Hhoonisha Ramkalawan and Yonggang Sun for their
   careful linguistic assistance with this article.
CR Buckley C, 2001, ANN NEUROL, V50, P64, DOI 10.1002/ana.1017
   FERSHTAND JB, 1951, ANN INTERN MED, V34, P1025, DOI 10.7326/0003-4819-34-4-1025
   FISHER JH, 1955, NEW ENGL J MED, V252, P891, DOI 10.1056/NEJM195505262522103
   GREEN RA, 1958, AM J MED, V25, P293, DOI 10.1016/0002-9343(58)90035-4
   Hoch W, 2001, NAT MED, V7, P365, DOI 10.1038/85520
   Hoffacker V, 2000, BLOOD, V96, P3872, DOI 10.1182/blood.V96.12.3872.h8003872_3872_3879
   Ito M, 1992, Nihon Kyobu Geka Gakkai Zasshi, V40, P189
   Kondo K, 2005, EUR J CARDIO-THORAC, V28, P22, DOI 10.1016/j.ejcts.2005.03.039
   Li Jian, 2004, Zhonghua Wai Ke Za Zhi, V42, P540
   MADONICK MJ, 1957, ARCH INTERN MED, V99, P151, DOI 10.1001/archinte.1957.00260010153019
   MASAOKA A, 1981, CANCER, V48, P2485, DOI 10.1002/1097-0142(19811201)48:11<2485::AID-CNCR2820481123>3.0.CO;2-R
   Masaoka A, 1996, ANN THORAC SURG, V62, P853, DOI 10.1016/S0003-4975(96)00376-1
   MONDEN Y, 1985, ANN THORAC SURG, V39, P433, DOI 10.1016/S0003-4975(10)61951-0
   Nakajima J, 2008, ANN THORAC SURG, V86, P941, DOI 10.1016/j.athoracsur.2008.04.070
   NAMBA T, 1978, MEDICINE, V57, P411, DOI 10.1097/00005792-197809000-00002
   Ragheb S, 2008, ARCH NEUROL-CHICAGO, V65, P1358, DOI 10.1001/archneur.65.10.1358
   ROSAI J, 1996, ATLAS TUMOR PATHOLOG
   Rosai J., 1999, HISTOLOGICAL TYPING, P5
   ROWLAND LP, 1957, NEUROLOGY, V7, P584, DOI 10.1212/WNL.7.8.584
   SHIMOSATO Y, 1997, ATLAS TUMOR PATHOLOG
   Sims GP, 2001, J IMMUNOL, V167, P1935, DOI 10.4049/jimmunol.167.4.1935
   Song F, 2006, J IMMUNOL, V177, P1500, DOI 10.4049/jimmunol.177.3.1500
   Thomas CR, 1999, J CLIN ONCOL, V17, P2280, DOI 10.1200/JCO.1999.17.7.2280
   Vincent A, 1998, IMMUNOL REV, V164, P157, DOI 10.1111/j.1600-065X.1998.tb01217.x
NR 24
TC 26
Z9 29
U1 0
U2 5
PU ELSEVIER SCI LTD
PI OXFORD
PA THE BOULEVARD, LANGFORD LANE, KIDLINGTON, OXFORD OX5 1GB, OXON, ENGLAND
SN 0967-5868
EI 1532-2653
J9 J CLIN NEUROSCI
JI J. Clin. Neurosci.
PD JAN
PY 2011
VL 18
IS 1
BP 57
EP 60
DI 10.1016/j.jocn.2010.05.018
PG 4
WC Clinical Neurology; Neurosciences
WE Science Citation Index Expanded (SCI-EXPANDED)
SC Neurosciences & Neurology
GA 720LA
UT WOS:000287281000012
PM 20888239
DA 2022-10-25
ER

PT J
AU MIHOVILOVIC, M
   DONNELLYROBERTS, D
   RICHMAN, DP
   MARTINEZCARRION, M
AF MIHOVILOVIC, M
   DONNELLYROBERTS, D
   RICHMAN, DP
   MARTINEZCARRION, M
TI PATHOGENESIS OF HYPERACUTE EXPERIMENTAL AUTOIMMUNE MYASTHENIA-GRAVIS -
   ACETYLCHOLINE RECEPTOR/CHOLINERGIC SITE/RECEPTOR FUNCTION/AUTOIMMUNITY
SO JOURNAL OF IMMUNOLOGY
LA English
DT Article
ID ALPHA-BUNGAROTOXIN BINDING; RECEPTOR ANTIBODIES; MONOCLONAL-ANTIBODIES;
   MUSCLE; FLUX; SENSITIVITY; DEGRADATION; COMPLEXES; MEMBRANES; ENDPLATE
AB Three mAbs, mAbs 249E, 370, and 383C, directed against the alpha-bungarotoxin (alpha BgTx) binding site of the acetylcholine receptor (AChR) induce a hyperacute form of experimental autoimmune myasthenia gravis (EAMG), characterized by death within hours of mAb injection. To analyze the mechanisms of this effect, purified AChR-mAb complexes were investigated for their ability to bind the cholinergic agonist carbamycholine and to undergo agonist-induced activation of the cholinergic ionophore. The three mAbs inhibited carbamylcholine binding, and, conversely, their binding to AChR was inhibited by carbamylcholine. All three completely inhibited carbamylcholine-induced T1(+) influxes to AChR-rich vesicles. These data indicate that the severe hyperacute EAMG induced by these mAbs results from blockage of AChR function and that the role of such potent Abs (even ii present in small amounts) in the pathogenesis of human myasthenia gravis deserves further investigation.
C1 UNIV CALIF DAVIS, DEPT NEUROL, DAVIS, CA 95616 USA.
   UNIV CALIF DAVIS, CTR NEUROSCI, DAVIS, CA 95616 USA.
   DUKE UNIV, MED CTR, DEPT MED, DIV NEUROL, DURHAM, NC 27710 USA.
   ABBOTT LABS, NEUROSCI RES, ABBOTT PK, IL 60064 USA.
   UNIV MISSOURI, SCH BASIC LIFE SCI, KANSAS CITY, MO 64110 USA.
FU NINDS NIH HHS [NS07113, NS15462, NS19779] Funding Source: Medline;
   NATIONAL INSTITUTE OF NEUROLOGICAL DISORDERS AND STROKE [R01NS019779,
   R01NS015462] Funding Source: NIH RePORTER
CR ALMON RR, 1974, SCIENCE, V186, P55, DOI 10.1126/science.186.4158.55
   ANWYL R, 1977, NATURE, V267, P262, DOI 10.1038/267262a0
   BEVAN S, 1977, NATURE, V267, P263, DOI 10.1038/267263a0
   BLAIR DA, 1987, ANN NY ACAD SCI, V505, P155, DOI 10.1111/j.1749-6632.1987.tb51289.x
   BURRES SA, 1981, ANN NEUROL, V9, P563, DOI 10.1002/ana.410090609
   COMPSTON DAS, 1980, BRAIN, V103, P579, DOI 10.1093/brain/103.3.579
   DONNELLY D, 1984, P NATL ACAD SCI-BIOL, V81, P7999, DOI 10.1073/pnas.81.24.7999
   DRACHMAN DB, 1982, NEW ENGL J MED, V307, P769, DOI 10.1056/NEJM198209233071301
   DRACHMAN DB, 1982, NEUROLOGY, V32, pA221
   ELDEFRAWI ME, 1978, FED PROC, V37, P2823
   ENGEL AG, 1984, ANN NEUROL, V16, P519, DOI 10.1002/ana.410160502
   FARACH MC, 1982, ARCH BIOCHEM BIOPHYS, V214, P140, DOI 10.1016/0003-9861(82)90016-9
   GOMEZ CM, 1981, ANN NY ACAD SCI, V377, P97, DOI 10.1111/j.1749-6632.1981.tb33726.x
   GOMEZ CM, 1979, BIOCHEM BIOPH RES CO, V88, P575, DOI 10.1016/0006-291X(79)92087-4
   GOMEZ CM, 1985, J IMMUNOL, V135, P234
   GOMEZ CM, 1984, ACTA NEUROPATHOL, V63, P131, DOI 10.1007/BF00697195
   GOMEZ CM, 1983, P NATL ACAD SCI-BIOL, V80, P4089, DOI 10.1073/pnas.80.13.4089
   GOMEZ CM, 1982, NEUROLOGY, V32, pA221
   GONZALEZROS JM, 1984, BIOCHEM BIOPH RES CO, V120, P368, DOI 10.1016/0006-291X(84)91263-4
   HEINEMANN S, 1978, NATURE, V274, P65, DOI 10.1038/274065a0
   KAO I, 1977, SCIENCE, V196, P527, DOI 10.1126/science.850793
   LENNON VA, 1983, NEW ENGL J MED, V308, P402
   LENNON VA, 1978, J EXP MED, V147, P973, DOI 10.1084/jem.147.4.973
   Lindstrom J, 1979, Adv Immunol, V27, P1, DOI 10.1016/S0065-2776(08)60261-8
   LINDSTROM JM, 1976, J EXP MED, V144, P726, DOI 10.1084/jem.144.3.726
   LISAK RP, 1982, MYASTHENIA GRAVIS
   MARTINEZCARRION M, 1984, BIOPHYS J, V45, P141, DOI 10.1016/S0006-3495(84)84141-7
   MASELLI RA, 1989, J PHYSIOL-LONDON, V411, P271, DOI 10.1113/jphysiol.1989.sp017573
   MIHOVILOVIC M, 1987, J BIOL CHEM, V262, P4978
   MIHOVILOVIC M, 1984, J BIOL CHEM, V259, P5051
   MIHOVILOVIC M, 1979, BIOCHEMISTRY-US, V18, P4522, DOI 10.1021/bi00588a010
   MIHOVILOVIC M, 1984, FED PROC, V43, P2006
   MOORE HPH, 1976, BIOCHEMISTRY-US, V21, P6264
   NEUBIG RR, 1979, P NATL ACAD SCI USA, V76, P690, DOI 10.1073/pnas.76.2.690
   PACHNER A R, 1989, Neurology, V39, P265
   PARASCHOS A, 1983, BIOCHIM BIOPHYS ACTA, V733, P223, DOI 10.1016/0005-2736(83)90526-6
   PATRICK J, 1973, SCIENCE, V180, P871, DOI 10.1126/science.180.4088.871
   PATRICK J, 1973, P NATL ACAD SCI USA, V70, P3334, DOI 10.1073/pnas.70.12.3334
   REINESS CG, 1978, NATURE, V274, P68, DOI 10.1038/274068a0
   RICHMAN DP, 1980, NATURE, V286, P738, DOI 10.1038/286738a0
   SAHASHI K, 1978, J NEUROPATH EXP NEUR, V37, P212, DOI 10.1097/00005072-197803000-00008
NR 41
TC 8
Z9 8
U1 0
U2 0
PU AMER ASSOC IMMUNOLOGISTS
PI BETHESDA
PA 9650 ROCKVILLE PIKE, BETHESDA, MD 20814 USA
SN 0022-1767
EI 1550-6606
J9 J IMMUNOL
JI J. Immunol.
PD JUN 15
PY 1994
VL 152
IS 12
BP 5997
EP 6002
PG 6
WC Immunology
WE Science Citation Index Expanded (SCI-EXPANDED)
SC Immunology
GA NQ732
UT WOS:A1994NQ73200044
PM 8207224
DA 2022-10-25
ER

PT J
AU LI, Z
   JAYNE, DRW
   OLIVEIRA, DBG
AF LI, Z
   JAYNE, DRW
   OLIVEIRA, DBG
TI ANTIIDIOTYPE ANTIBODIES TO ANTIMITOCHONDRIAL ANTIBODIES IN THE SERA OF
   PATIENTS WITH PRIMARY BILIARY-CIRRHOSIS
SO JOURNAL OF AUTOIMMUNITY
LA English
DT Article
ID ANTIIDIOTYPIC ANTIBODY; ANTIHEMOPHILIC-FACTOR; AUTOIMMUNE-DISEASE;
   MYASTHENIA-GRAVIS; IMMUNE-COMPLEXES; AUTO-ANTIGENS; AUTOANTIBODIES;
   SUPPRESSION; IMMUNOGLOBULIN; FREQUENCY
C1 UNIV CAMBRIDGE,SCH CLIN MED,DEPT MED,CAMBRIDGE,ENGLAND.
OI Oliveira, David/0000-0002-7507-5651; Zhang, Li/0000-0001-7506-8278;
   Jayne, David/0000-0002-1712-0637
CR ABDOU NI, 1981, J CLIN INVEST, V67, P1297, DOI 10.1172/JCI110158
   COUTINHO A, 1989, IMMUNOL REV, V110, P63, DOI 10.1111/j.1600-065X.1989.tb00027.x
   DIETRICH G, 1990, J CLIN INVEST, V85, P620, DOI 10.1172/JCI114483
   DIGHIERO G, 1985, J IMMUNOL, V134, P765
   DWYER DS, 1983, NATURE, V301, P611, DOI 10.1038/301611a0
   GALFRE G, 1977, NATURE, V266, P550, DOI 10.1038/266550a0
   HUDSON L, 1989, PRACTICAL IMMUNOLOGY, P1
   HUDSON L, 1989, PRACTICAL IMMUNOLOGY, P49
   JAMES SP, 1983, ANN INTERN MED, V99, P500, DOI 10.7326/0003-4819-99-4-500
   JAYNE DRW, 1991, LANCET, V337, P1137, DOI 10.1016/0140-6736(91)92797-6
   JAYNE DRW, 1990, KIDNEY INT, V37, P433
   JERNE NK, 1974, ANN INST PASTEUR IMM, VC125, P373
   JOPLIN R, 1992, LANCET, V339, P93, DOI 10.1016/0140-6736(92)91001-O
   KLINMAN DM, 1986, ARTHRITIS RHEUM, V29, P607
   KOOPMAN WJ, 1983, J CLIN INVEST, V72, P1410, DOI 10.1172/JCI111097
   KRAMS SM, 1989, HEPATOLOGY, V9, P411, DOI 10.1002/hep.1840090311
   LAEMMLI UK, 1970, NATURE, V227, P680, DOI 10.1038/227680a0
   MU FT, 1988, CLIN EXP IMMUNOL, V71, P100
   MURYOI T, 1988, CLIN EXP IMMUNOL, V71, P62
   MUTIMER DJ, 1989, HEPATOLOGY, V10, P403, DOI 10.1002/hep.1840100402
   NASU H, 1982, CLIN IMMUNOL IMMUNOP, V25, P80, DOI 10.1016/0090-1229(82)90167-2
   PENNER E, 1982, CLIN IMMUNOL IMMUNOP, V22, P394, DOI 10.1016/0090-1229(82)90056-3
   ROSSI F, 1989, IMMUNOL REV, V110, P133
   SAVAGE COS, 1986, THESIS U LONDON
   SPITZER RE, 1990, CLIN IMMUNOL IMMUNOP, V57, P19, DOI 10.1016/0090-1229(90)90019-M
   STANLEY CJ, 1980, BIOCHEM J, V191, P147, DOI 10.1042/bj1910147
   SULTAN Y, 1987, P NATL ACAD SCI USA, V84, P828, DOI 10.1073/pnas.84.3.828
   SULTAN Y, 1984, LANCET, V2, P765
   SURH CD, 1990, J IMMUNOL, V144, P2647
   THOMAS HC, 1980, SPRINGER SEMIN IMMUN, V3, P375, DOI 10.1007/BF02054111
   TOWBIN H, 1979, P NATL ACAD SCI USA, V76, P4350, DOI 10.1073/pnas.76.9.4350
   TROISI CL, 1985, HEPATOLOGY, V5, P758, DOI 10.1002/hep.1840050509
   VANDERWOUDE FJ, 1985, LANCET, V1, P425
   VINCENT AC, 1988, J AUTOIMMUN, V1, P131, DOI 10.1016/0896-8411(88)90021-2
   WALKER JG, 1965, LANCET, V1, P827
   WANDS JR, 1978, NEW ENGL J MED, V298, P233, DOI 10.1056/NEJM197802022980502
   YEAMAN SJ, 1988, LANCET, V1, P1067
NR 37
TC 5
Z9 5
U1 0
U2 0
PU ACADEMIC PRESS LTD
PI LONDON
PA 24-28 OVAL RD, LONDON, ENGLAND NW1 7DX
SN 0896-8411
J9 J AUTOIMMUN
JI J. Autoimmun.
PD FEB
PY 1993
VL 6
IS 1
BP 93
EP 105
DI 10.1006/jaut.1993.1008
PG 13
WC Immunology
WE Science Citation Index Expanded (SCI-EXPANDED)
SC Immunology
GA KM843
UT WOS:A1993KM84300008
PM 8457288
DA 2022-10-25
ER

PT J
AU Konishi, T
   Yoshiyama, Y
   Takamori, M
   Saida, T
AF Konishi, T
   Yoshiyama, Y
   Takamori, M
   Saida, T
CA Japanese FK506 MG Study Grp
TI Long-term treatment of generalised myasthenia gravis with FK506
   (tacrolimus)
SO JOURNAL OF NEUROLOGY NEUROSURGERY AND PSYCHIATRY
LA English
DT Article; Proceedings Paper
CT 6th Congress of the European-Federation-of-Neurological-Societies
CY OCT 26-29, 2002
CL Vienna, AUSTRIA
SP European Federat Neurol Soc
ID CYCLOSPORINE; BINDING
AB Efficacy and safety of long term use of FK506 (2-4.5 mg/ day) for a maximum of two years were evaluated in 12 patients with generalised myasthenia gravis (MG). At the end of the study, eight patients (67%) showed improvement in either MG score or Activities in Daily Living score, and prednisolone dosage could be reduced in seven patients (58%), with a mean reduction ratio of 37%. Long term use of FK506 for MG can be more effective than short term administration, with no serious side effects.
C1 Natl Utano Hosp, Dept Neurol, Kyoto 6168255, Japan.
   Chiba Univ, Sch Med, Dept Neurol, Chiba 280, Japan.
   Kanazawa Nishi Hosp, Neurol Ctr, Kanazawa, Ishikawa, Japan.
RP Konishi, T (corresponding author), Natl Utano Hosp, Dept Neurol, 8 Ondoyamacho, Kyoto 6168255, Japan.
EM konishi@unh.hosp.go.jp
CR BESINGER UA, 1983, NEUROLOGY, V33, P1316, DOI 10.1212/WNL.33.10.1316
   Bonifati DM, 1997, J NEUROL, V244, P542, DOI 10.1007/s004150050141
   Ciafaloni E, 2000, NEUROLOGY, V55, P448, DOI 10.1212/WNL.55.3.448
   DRACHMAN DB, 1994, NEW ENGL J MED, V330, P1797, DOI 10.1056/NEJM199406233302507
   Evoli A, 2002, MUSCLE NERVE, V25, P111, DOI 10.1002/mus.10018
   KINO T, 1987, J ANTIBIOT, V40, P1249, DOI 10.7164/antibiotics.40.1249
   Konishi T, 2003, MUSCLE NERVE, V28, P570, DOI 10.1002/mus.10472
   Palace J, 1998, NEUROLOGY, V50, P1778, DOI 10.1212/WNL.50.6.1778
   SCHREIBER SL, 1992, IMMUNOL TODAY, V13, P136, DOI 10.1016/0167-5699(92)90111-J
   TAMURA K, 1995, TRANSPLANTATION, V59, P1606, DOI 10.1097/00007890-199506150-00018
NR 10
TC 58
Z9 61
U1 0
U2 3
PU B M J PUBLISHING GROUP
PI LONDON
PA BRITISH MED ASSOC HOUSE, TAVISTOCK SQUARE, LONDON WC1H 9JR, ENGLAND
SN 0022-3050
J9 J NEUROL NEUROSUR PS
JI J. Neurol. Neurosurg. Psychiatry
PD MAR
PY 2005
VL 76
IS 3
BP 448
EP 450
DI 10.1136/jnnp.2004.042176
PG 3
WC Clinical Neurology; Psychiatry; Surgery
WE Conference Proceedings Citation Index - Science (CPCI-S); Science Citation Index Expanded (SCI-EXPANDED)
SC Neurosciences & Neurology; Psychiatry; Surgery
GA 901TM
UT WOS:000227304800036
PM 15716549
OA Bronze, Green Published
DA 2022-10-25
ER

PT J
AU MONDEN, Y
   UYAMA, T
   KIMURA, S
   TANIKI, T
AF MONDEN, Y
   UYAMA, T
   KIMURA, S
   TANIKI, T
TI EXTRATHYMIC MALIGNANCY IN PATIENTS WITH MYASTHENIA-GRAVIS
SO EUROPEAN JOURNAL OF CANCER
LA English
DT Article
ID THYMECTOMY; CANCER
AB The presence of extrathymic malignancies was investigated in 296 thymectomised myasthenia gravis (MG) cases.  In 5 of the 296 cases, extrathymic malignant tumours were observed.  4 of the 5 cases had thymomatous MG.  3 cases had malignant fibrous histiocytoma.  Extrathymic malignancies were observed more frequently in thymomatous MG than in non-thymomatous MG.  59 cases (60 tumours), including our 5 cases, who had MG and extrathymic malignant tumours were compiled from the literature.  In the 60 extrathymic malignancies, leukaemia and reticulo-endothelial sarcoma were the most frequent types.
RP MONDEN, Y (corresponding author), UNIV TOKUSHIMA,SCH MED,DEPT SURG 2,KURAMOTO 3,TOKUSHIMA 770,JAPAN.
CR COHEN SM, 1973, CANCER RES, V33, P637
   DOLL R, 1970, BRIT MED J, V4, P420, DOI 10.1136/bmj.4.5732.420
   Goulon M, 1980, Int J Neurol, V14, P61
   LAW LW, 1950, J NATL CANCER I, V11, P425
   LINKERISRAELI M, 1968, JNCI-J NATL CANCER I, V41, P411
   MASAOKA A, 1981, CANCER, V48, P2485, DOI 10.1002/1097-0142(19811201)48:11<2485::AID-CNCR2820481123>3.0.CO;2-R
   MILLER DG, 1967, ANN INTERN MED, V66, P507, DOI 10.7326/0003-4819-66-3-507
   MONDEN Y, 1984, ANN THORAC SURG, V38, P287, DOI 10.1016/S0003-4975(10)62253-9
   OOSTERHUIS HJ, 1981, ANN NY ACAD SCI, V377, P678, DOI 10.1111/j.1749-6632.1981.tb33766.x
   OSSERMAN KE, 1971, MT SINAI J MED, V38, P497
   PAPATESTAS AE, 1971, BRIT J CANCER, V25, P635, DOI 10.1038/bjc.1971.79
   SOUADJIAN JV, 1974, ARCH INTERN MED, V134, P374, DOI 10.1001/archinte.134.2.374
   VESSEY MP, 1979, BRIT J CANCER, V39, P193, DOI 10.1038/bjc.1979.30
   WOLF SM, 1966, ANN NY ACAD SCI, V135, P517, DOI 10.1111/j.1749-6632.1966.tb45500.x
   1990, JPN J CLIN ONCOL, V20, P212
NR 15
TC 25
Z9 26
U1 0
U2 0
PU PERGAMON-ELSEVIER SCIENCE LTD
PI OXFORD
PA THE BOULEVARD, LANGFORD LANE, KIDLINGTON, OXFORD, ENGLAND OX5 1GB
SN 0959-8049
J9 EUR J CANCER
JI Eur. J. Cancer
PY 1991
VL 27
IS 6
BP 745
EP 747
DI 10.1016/0277-5379(91)90179-H
PG 3
WC Oncology
WE Science Citation Index Expanded (SCI-EXPANDED)
SC Oncology
GA FW011
UT WOS:A1991FW01100018
PM 1829916
DA 2022-10-25
ER

PT J
AU Tomschik, M
   Koneczny, I
   Schotta, AM
   Scharer, S
   Smajlhodzic, M
   Rosenegger, PF
   Bluthner, M
   Hoftberger, R
   Zimprich, F
   Stanek, G
   Markowicz, M
AF Tomschik, Matthias
   Koneczny, Inga
   Schoetta, Anna-Margarita
   Scharer, Sebastian
   Smajlhodzic, Merima
   Rosenegger, Paloma Fernandes
   Bluethner, Martin
   Hoeftberger, Romana
   Zimprich, Fritz
   Stanek, Gerold
   Markowicz, Mateusz
TI Severe Myasthenic Manifestation of Leptospirosis Associated with New
   Sequence Type of Leptospira interrogans
SO EMERGING INFECTIOUS DISEASES
LA English
DT Article
ID VIRUS-INFECTION; ANTIBODIES
AB We report the rapid development of a myasthenic crisis as the first-time manifestation of myasthenia gravis. The symptoms developed in the course of acute leptospirosis associated with a new sequence type of Leptospira interrogans. Antibiotic treatment led to rapid amelioration of myasthenia.
C1 [Tomschik, Matthias; Koneczny, Inga; Schoetta, Anna-Margarita; Scharer, Sebastian; Smajlhodzic, Merima; Rosenegger, Paloma Fernandes; Hoeftberger, Romana; Zimprich, Fritz; Stanek, Gerold; Markowicz, Mateusz] Med Univ Vienna, Vienna, Austria.
   [Bluethner, Martin] Lab PD Dr Volkmann & Kollegen GbR, Med Versorgungszentrum, Karlsruhe, Germany.
RP Tomschik, M (corresponding author), Med Univ Vienna, Dept Neurol, Spitalgasse 23, A-1090 Vienna, Austria.
EM matthias.tomschik@meduniwien.ac.at
RI ; Zimprich, Fritz/W-1738-2017
OI Koneczny, Inga/0000-0002-0567-021X; Schotta,
   Anna-Margarita/0000-0002-9679-2916; Tomschik,
   Matthias/0000-0002-6243-1178; Zimprich, Fritz/0000-0002-6998-5480
FU Hertha Firnberg Fellowship [T996-B30]; Austrian Science Fund
FX I.K. was funded by a Hertha Firnberg Fellowship (project no. T996-B30)
   from the Austrian Science Fund.
CR AAEM Quality Assurance Comm, 2001, MUSCLE NERVE, V24, P1239
   Bharucha NE, 1991, BRADLEYS NEUROLOGY C, P1074
   Boonsilp S, 2013, PLOS NEGLECT TROP D, V7, DOI 10.1371/journal.pntd.0001954
   Cruz PMR, 2015, JAMA NEUROL, V72, P642, DOI 10.1001/jamaneurol.2015.0203
   Kumar S, 2016, MOL BIOL EVOL, V33, P1870, DOI [10.1093/molbev/msw054, 10.1093/molbev/msv279]
   Leis AA, 2014, MUSCLE NERVE, V49, P26, DOI 10.1002/mus.23869
   Levett PN, 2001, CLIN MICROBIOL REV, V14, P296, DOI 10.1128/CMR.14.2.296-326.2001
   Makhija P, 2017, EPILEPTIC DISORD, V19, P456, DOI 10.1684/epd.2017.0941
   Molko N, 2017, NEUROLOGY, V88, P1097, DOI 10.1212/WNL.0000000000003697
   Panicker JN, 2001, POSTGRAD MED J, V77, P589, DOI 10.1136/pmj.77.911.589
   Pradhan S, 2012, NEUROL INDIA, V60, P514, DOI 10.4103/0028-3886.103202
   Ramos-Fransi A, 2015, EUR J NEUROL, V22, P1056, DOI 10.1111/ene.12703
   Vincent A, 2018, ANN NY ACAD SCI, V1413, P143, DOI 10.1111/nyas.13592
   Yan M, 2018, ANN NY ACAD SCI, V1413, P126, DOI 10.1111/nyas.13573
   Zisimopoulou P, 2014, J AUTOIMMUN, V52, P139, DOI 10.1016/j.jaut.2013.12.004
NR 15
TC 2
Z9 2
U1 1
U2 1
PU CENTERS  DISEASE CONTROL & PREVENTION
PI ATLANTA
PA 1600 CLIFTON RD, ATLANTA, GA 30333 USA
SN 1080-6040
EI 1080-6059
J9 EMERG INFECT DIS
JI Emerg. Infect. Dis
PD MAY
PY 2019
VL 25
IS 5
BP 968
EP 971
DI 10.3201/eid2505.181591
PG 4
WC Immunology; Infectious Diseases
WE Science Citation Index Expanded (SCI-EXPANDED)
SC Immunology; Infectious Diseases
GA HU0TG
UT WOS:000464983500018
PM 31002066
OA Green Published, gold, Green Submitted
DA 2022-10-25
ER

PT J
AU Somnier, FE
AF Somnier, FE
TI Increasing incidence of late-onset anti-AChR antibody seropositive
   myasthenia gravis
SO NEUROLOGY
LA English
DT Article
ID POPULATION SURVEY; EPIDEMIOLOGY; THYMOMAS
AB The incidence of myasthenia gravis (MG) from 1970 through 1999 was studied in an area with 2.3 million inhabitants. The mean annual incidence rate of early-onset MG was constant at 3.5 x 10(-6). In late-onset MG, the rate increased from 4.7 to 20.8 x 10(-6). The two onset types of MG may thus be distinct disorders. The author hypothesized that late-onset nonthymoma anti-acetylcholine receptor antibody-seropositive MG may be provoked by environmental factors.
C1 Statens Serum Inst, Dept Autoimmunol, DK-2300 Copenhagen, Denmark.
RP Somnier, FE (corresponding author), Statens Serum Inst, Dept Autoimmunol, Artillerivej 5, DK-2300 Copenhagen, Denmark.
EM Somnier@dadlnet.dk
CR Aarli JA, 1999, ARCH NEUROL-CHICAGO, V56, P25, DOI 10.1001/archneur.56.1.25
   Aragones JM, 2003, NEUROLOGY, V60, P1024, DOI 10.1212/01.WNL.0000050461.05432.C5
   Giraud M, 2001, NEUROLOGY, V57, P1555, DOI 10.1212/WNL.57.9.1555
   Penn AS, 1998, ANN NY ACAD SCI, V841, P433, DOI 10.1111/j.1749-6632.1998.tb10961.x
   Poulas K, 2001, J NEUROL NEUROSUR PS, V71, P352, DOI 10.1136/jnnp.71.3.352
   Robertson NP, 1998, J NEUROL NEUROSUR PS, V65, P492, DOI 10.1136/jnnp.65.4.492
   SOMNIER FE, 1991, ARCH NEUROL-CHICAGO, V48, P733, DOI 10.1001/archneur.1991.00530190081019
   Somnier FE, 2002, NEUROLOGY, V59, P92, DOI 10.1212/WNL.59.1.92
   SOMNIER FE, 1994, ACTA NEUROL SCAND, V90, P56
   Vincent A, 2003, J NEUROL NEUROSUR PS, V74, P1105, DOI 10.1136/jnnp.74.8.1105
NR 10
TC 75
Z9 79
U1 0
U2 5
PU LIPPINCOTT WILLIAMS & WILKINS
PI PHILADELPHIA
PA 530 WALNUT ST, PHILADELPHIA, PA 19106-3261 USA
SN 0028-3878
J9 NEUROLOGY
JI Neurology
PD SEP 27
PY 2005
VL 65
IS 6
BP 928
EP 930
DI 10.1212/01.wnl.0000176067.32186.a3
PG 3
WC Clinical Neurology
WE Science Citation Index Expanded (SCI-EXPANDED)
SC Neurosciences & Neurology
GA 967RV
UT WOS:000232109800031
PM 16186537
DA 2022-10-25
ER

PT J
AU Ciafaloni, E
   Nikhar, NK
   Massey, JM
   Sanders, DB
AF Ciafaloni, E
   Nikhar, NK
   Massey, JM
   Sanders, DB
TI Retrospective analysis of the use of cyclosporine in myasthenia gravis
SO NEUROLOGY
LA English
DT Article
ID OPEN TRIAL
AB The authors reviewed the records of patients with myasthenia gravis who took cyclosporine for at least 6 months between November 1987 and January 1999. Of 57 patients who took cyclosporine for an average of 3.5 years, 55 (96%) had clinical improvement. The median time to best clinical response was 7 months. Corticosteroids were discontinued or decreased in 95% of 38 patients taking them. Major side effects included elevated serum creatinine (28%) and malignancy (11%). Five percent could not afford or tolerate the drug.
C1 Duke Univ, Med Ctr, Dept Med, Div Neurol, Durham, NC 27710 USA.
RP Sanders, DB (corresponding author), Duke Univ, Med Ctr, Dept Med, Div Neurol, DUMC 3403, Durham, NC 27710 USA.
CR ANTONINI G, 1990, CLIN NEUROL NEUROSUR, V92, P317, DOI 10.1016/0303-8467(90)90057-C
   Bonifati DM, 1997, J NEUROL, V244, P542, DOI 10.1007/s004150050141
   GOULON M, 1988, TRANSPL P, V20, P211
   Hojo M, 1999, NATURE, V397, P530, DOI 10.1038/17401
   NYBERGHANSEN R, 1988, ACTA NEUROL SCAND, V77, P307, DOI 10.1111/j.1600-0404.1988.tb05914.x
   SANDERS DB, 1986, MUSCLE NERVE, V9, P809, DOI 10.1002/mus.880090904
   *TASK FORC MED SCI, 2000, IN PRESS NEUROLOGY
   TINDALL RSA, 1987, NEW ENGL J MED, V316, P719, DOI 10.1056/NEJM198703193161205
NR 8
TC 61
Z9 63
U1 0
U2 3
PU LIPPINCOTT WILLIAMS & WILKINS
PI PHILADELPHIA
PA 530 WALNUT ST, PHILADELPHIA, PA 19106-3621 USA
SN 0028-3878
J9 NEUROLOGY
JI Neurology
PD AUG 8
PY 2000
VL 55
IS 3
BP 448
EP 450
DI 10.1212/WNL.55.3.448
PG 3
WC Clinical Neurology
WE Science Citation Index Expanded (SCI-EXPANDED)
SC Neurosciences & Neurology
GA 342ED
UT WOS:000088631500027
PM 10932288
DA 2022-10-25
ER

PT J
AU Ferrero, B
   Aimo, G
   Pagni, R
   Bergamasco, B
   Bongioanni, MR
   Bergamini, L
   Durelli, L
AF Ferrero, B
   Aimo, G
   Pagni, R
   Bergamasco, B
   Bongioanni, MR
   Bergamini, L
   Durelli, L
TI Modified and improved anti-acetylcholine receptor (AChR) antibody assay:
   Comparison of analytical and clinical performance with conventional
   anti-AChR antibody assay
SO CLINICAL CHEMISTRY
LA English
DT Article
DE myasthenia gravis; radioreceptor assay; intermethod comparison
ID MYASTHENIA-GRAVIS; FOLLOW-UP; BINDING
AB We developed a modified anti-acetylcholine receptor (AChR) antibody (Ab) assay based on a radioreceptor assay and a calibration curve. We compared the analytical and clinical performances of this modified assay with those of the conventional anti-AChR Ab radioreceptor assay. Serum specimens were from patients with myasthenia gravis (MG) (n = 156) and from control Subjects (n = 106). The modified assay demonstrated lower within-assay (4.0-6.6%) and between-assay (5.3-7.8%) CVs, greater linearity, lower cost, and shorter assay time than the conventional method. ROC curve analysis indicated almost identical specificity and sensitivity (>0.92) for these two anti-AChR Ab assays. The modified and conventional assays were also equivalent for blocking anti-AChR Ab assay. Moreover, the modified anti-AChR Ab assay, differently from the conventional assay, allowed us to reveal anti-AChR Ab concentration differences among different clinical grades of MG.
C1 UNIV HOSP MOLINETTE,LAB BALDI & RIBERI,I-10126 TURIN,ITALY.
RP Ferrero, B (corresponding author), UNIV HOSP MOLINETTE,DEPT NEUROSCI,VIA CHERASCO 15,I-10126 TURIN,ITALY.
FU Fondazione Telethon Funding Source: Custom
CR ALMON RR, 1974, SCIENCE, V186, P55, DOI 10.1126/science.186.4158.55
   [Anonymous], 2018, RADIOISOTOPES, V67, P59
   BLAND JM, 1986, LANCET, V1, P307, DOI 10.1016/s0140-6736(86)90837-8
   CLARKE CE, 1991, J NERUOL NEUROSURG P, V54, P545
   DAU PC, 1977, NEW ENGL J MED, V297, P1134, DOI 10.1056/NEJM197711242972102
   DESMEDT JE, 1976, ANN NY ACAD SCI, V274, P174, DOI 10.1111/j.1749-6632.1976.tb47684.x
   DURELLI L, 1993, NEUROLOGY, V43, P2215, DOI 10.1212/WNL.43.11.2215
   FERRERO B, 1993, ANN NY ACAD SCI, V681, P563, DOI 10.1111/j.1749-6632.1993.tb22941.x
   GOTTI C, 1984, NEUROLOGY, V34, P374, DOI 10.1212/WNL.34.3.374
   LINDSTROM JM, 1976, NEUROLOGY, V26, P1054, DOI 10.1212/WNL.26.11.1054
   MARTINO G, 1994, ACTA NEUROL SCAND, V89, P18
   MCADAMS MW, 1980, ANN NEUROL, V8, P61, DOI 10.1002/ana.410080109
   MCDONALD M, 1981, CLIN CHEM, V23, P1624
   NAUS AJ, 1977, CLIN CHEM, V23, P1624
   ODA K, 1993, ANN NY ACAD SCI, V681, P238, DOI 10.1111/j.1749-6632.1993.tb22889.x
   OGER J, 1987, CAN J NEUROL SCI, V14, P297, DOI 10.1017/S0317167100026652
   OOSTERHUIS HJGH, 1983, J NEUROL SCI, V58, P371, DOI 10.1016/0022-510X(83)90096-5
   PERLO VP, 1966, NEUROLOGY, V16, P431, DOI 10.1212/WNL.16.5.431
   PROTTI MP, 1993, IMMUNOL TODAY, V14, P363, DOI 10.1016/0167-5699(93)90237-F
   RAAB GM, 1983, CLIN CHEM, V29, P1757
   Rodbard D, 1975, Methods Enzymol, V37, P3
   SANO M, 1992, NEUROLOGY, V42, P218, DOI 10.1212/WNL.42.1.218
   SCHMIDT J, 1973, ANAL BIOCHEM, V52, P349, DOI 10.1016/0003-2697(73)90036-5
   SKOOG DA, 1985, PRINCIPLES INSTRUMEN, P195
   VINCENT A, 1982, CLIN EXP IMMUNOL, V49, P257
   VINCENT A, 1985, J NEUROL NEUROSUR PS, V48, P1246, DOI 10.1136/jnnp.48.12.1246
   VINCENT A, 1983, NEUROLOGY, V33, P1276, DOI 10.1212/WNL.33.10.1276
   ZWEIG MH, 1993, CLIN CHEM, V39, P561
NR 28
TC 7
Z9 7
U1 0
U2 2
PU AMER ASSOC CLINICAL CHEMISTRY
PI WASHINGTON
PA 2101 L STREET NW, SUITE 202, WASHINGTON, DC 20037-1526
SN 0009-9147
J9 CLIN CHEM
JI Clin. Chem.
PD MAY
PY 1997
VL 43
IS 5
BP 824
EP 831
PG 8
WC Medical Laboratory Technology
WE Science Citation Index Expanded (SCI-EXPANDED)
SC Medical Laboratory Technology
GA WY184
UT WOS:A1997WY18400019
PM 9166237
DA 2022-10-25
ER

PT J
AU CONFALONIERI, P
   ANTOZZI, C
   CORNELIO, F
   SIMONCINI, O
   MANTEGAZZA, R
AF CONFALONIERI, P
   ANTOZZI, C
   CORNELIO, F
   SIMONCINI, O
   MANTEGAZZA, R
TI IMMUNE ACTIVATION IN MYASTHENIA-GRAVIS - SOLUBLE INTERLEUKIN-2 RECEPTOR,
   INTERFERON-GAMMA AND TUMOR-NECROSIS-FACTOR-ALPHA LEVELS IN PATIENTS
   SERUM
SO JOURNAL OF NEUROIMMUNOLOGY
LA English
DT Article
DE MYASTHENIA GRAVIS; SOLUBLE INTERLEUKIN-2 RECEPTOR; INTERFERON-GAMMA;
   TUMOR NECROSIS FACTOR-ALPHA; AUTOIMMUNITY
ID MULTIPLE-SCLEROSIS; LYMPHOCYTES; ANTIBODY; SIL-2R; IL-2
AB Soluble interleukin-2 receptor (sIL-2R), interferon-gamma (IFN-gamma) and tumor necrosis factor-alpha (TNF-alpha) levels were evaluated in serum from patients affected by myasthenia gravis (MG). sIL-2R titers were significantly increased in generalized and bulbar MG patients while ocular cases were not different from controls. Patients showing a recent clinical worsening had significantly higher sIL-2R titers when compared to the whole MG population. sIL-2R levels did not correlate with the corresponding anti-acetylcholine receptor antibody titer (Anti-AChR Ab). IFN-gamma was not detected in serum of both MG patients and healthy subjects while TNF-alpha levels were not statistically different from controls. The finding of increased sIL-2R levels supports the hypothesis of circulating activated autoreactive T cells in myasthenic patients.
RP CONFALONIERI, P (corresponding author), IST NAZL NEUROL C BESTA, NEUROMUSCULAR RES CTR, VIA CELORIA 11, I-20133 MILAN, ITALY.
RI Mantegazza, Renato/AAB-7569-2019; Confalonieri, Paolo/AAS-8513-2021;
   Simoncini, Ornella/AAJ-8723-2021; Antozzi, Carlo/AAB-8787-2019
OI Mantegazza, Renato/0000-0002-9810-5737; Confalonieri,
   Paolo/0000-0001-8030-5725; Simoncini, Ornella/0000-0003-0083-6847;
   Antozzi, Carlo/0000-0001-9270-5224
FU Telethon [188] Funding Source: Medline
CR [Anonymous], IMMUNOLOGY
   BALKWILL FR, 1989, IMMUNOL TODAY, V10, P299, DOI 10.1016/0167-5699(89)90085-6
   BANSIL S, 1991, NEUROLOGY, V41, P1302, DOI 10.1212/WNL.41.8.1302
   BIESECKER G, 1989, J IMMUNOL, V142, P2654
   COHENKAMINSKY S, 1992, CLIN IMMUNOL IMMUNOP, V62, P190, DOI 10.1016/0090-1229(92)90072-V
   ENGEL AG, 1976, ANN NY ACAD SCI, V274, P60, DOI 10.1111/j.1749-6632.1976.tb47676.x
   GALLO P, 1989, J NEUROL SCI, V92, P9, DOI 10.1016/0022-510X(89)90171-8
   GOTTI C, 1984, NEUROLOGY, V34, P374, DOI 10.1212/WNL.34.3.374
   HARTUNG HP, 1990, NEUROLOGY, V40, P215, DOI 10.1212/WNL.40.2.215
   KEYSTONE EC, 1988, ARTHRITIS RHEUM, V31, P844, DOI 10.1002/art.1780310704
   LINDSTROM J, 1985, ANNU REV IMMUNOL, V3, P109
   LINDSTROM J, 1988, ADV IMMUNOL, V42, P233, DOI 10.1016/S0065-2776(08)60847-0
   MANOUSSAKIS MN, 1989, CLIN IMMUNOL IMMUNOP, V50, P321, DOI 10.1016/0090-1229(89)90140-2
   MORRIS AG, 1988, IMMUNOLOGY, P43
   NEEDLEMAN BW, 1992, ARTHRITIS RHEUM, V35, P67, DOI 10.1002/art.1780350111
   NOVELLI F, 1991, J IMMUNOL RES, V3, P123
   PETER JB, 1991, NEUROLOGY, V41, P121, DOI 10.1212/WNL.41.1.121
   RUBIN LA, 1985, J IMMUNOL, V135, P3172
   SHARIEF MK, 1991, NEW ENGL J MED, V325, P467, DOI 10.1056/NEJM199108153250704
   SOMMER N, 1991, NEUROLOGY, V41, P1270, DOI 10.1212/WNL.41.8.1270
   SUN JB, 1992, EUR J IMMUNOL, V22, P1553, DOI 10.1002/eji.1830220631
   WALDMANN TA, 1986, SCIENCE, V232, P727, DOI 10.1126/science.3008337
   WOLF RE, 1988, ARTHRITIS RHEUM, V31, P729, DOI 10.1002/art.1780310605
   YI Q, 1993, J NEUROIMMUNOL, V42, P215, DOI 10.1016/0165-5728(93)90013-O
NR 24
TC 19
Z9 22
U1 0
U2 1
PU ELSEVIER SCIENCE BV
PI AMSTERDAM
PA PO BOX 211, 1000 AE AMSTERDAM, NETHERLANDS
SN 0165-5728
EI 1872-8421
J9 J NEUROIMMUNOL
JI J. Neuroimmunol.
PD OCT
PY 1993
VL 48
IS 1
BP 33
EP 36
DI 10.1016/0165-5728(93)90055-4
PG 4
WC Immunology; Neurosciences
WE Science Citation Index Expanded (SCI-EXPANDED)
SC Immunology; Neurosciences & Neurology
GA MF836
UT WOS:A1993MF83600004
PM 8227305
DA 2022-10-25
ER

PT J
AU TRONTELJ, JV
   STALBERG, E
AF TRONTELJ, JV
   STALBERG, E
TI SINGLE MOTOR END-PLATES IN MYASTHENIA-GRAVIS AND LEMS AT DIFFERENT
   FIRING RATES
SO MUSCLE & NERVE
LA English
DT Article
DE MYASTHENIA GRAVIS; LAMBERT-EATON MYASTHENIC SYNDROME; SINGLE FIBER
   ELECTROMYOGRAPHY; MOTOR END-PLATES; PRESYNAPTIC MECHANISMS OF
   NEUROMUSCULAR TRANSMISSION
AB The jitter and frequency of blocking was studied at single motor end-plates in 10 patients with myasthenia gravis (MG) and in a patient with Lambert-Eaton myasthenic syndrome (LEMS), using single fiber EMG (SFEMG) with axonal microstimulation at rates varying from 0.5 Hz to 20 Hz. While some myasthenic motor end-plates showed lowest degrees of transmission disturbance at the lowest rates and most pronounced abnormality at the highest rates of stimulation, over one-half were most abnormal at intermediate rates and improved at higher rates. In 1 patient, all end-plates behaved in this way. On the other hand, all end-plates in the LEMS patient showed the expected improvement of the abnormal jitter and blocking on increasing the stimulation rate. It is argued that improvement of jitter and blocking at higher rates, unless dramatic, does not necessarily suggest a presynaptic abnormality.
C1 UNIV HOSP UPPSALA, DEPT CLIN NEUROPHYSIOL, UPPSALA, SWEDEN.
RP TRONTELJ, JV (corresponding author), EDVARD KARDELJ UNIV, CTR MED, INST CLIN NEUROPHYSIOL, ZALOSKA 7, YU-61105 LJUBLJANA, YUGOSLAVIA.
CR ELMQVIST D, 1964, J PHYSIOL-LONDON, V174, P417, DOI 10.1113/jphysiol.1964.sp007495
   ENGEL AG, 1986, MYOLOGY, P1925
   LAMBERT EH, 1988, MUSCLE NERVE, V11, P1133, DOI 10.1002/mus.880111105
   LAMBERT EH, 1976, ANN NY ACAD SCI, V274, P300, DOI 10.1111/j.1749-6632.1976.tb47694.x
   LAMBERT EH, 1971, ANN NY ACAD SCI, V183, P183, DOI 10.1111/j.1749-6632.1971.tb30750.x
   Lambert EH, 1961, MYASTHENIA GRAVIS, P362
   MAGLEBY KL, 1986, MYOLOGY, P393
   ONEILL JH, 1988, BRAIN, V111, P577, DOI 10.1093/brain/111.3.577
   OZDEMIR C, 1976, ANN NY ACAD SCI, V274, P203, DOI 10.1111/j.1749-6632.1976.tb47686.x
   SANDERS DB, 1986, MUSCLE NERVE, V9, P809, DOI 10.1002/mus.880090904
   SCHWARTZ MS, 1975, NEUROLOGY, V25, P80, DOI 10.1212/WNL.25.1.80
   SCHWARTZ MS, 1975, J NEUROL NEUROSUR PS, V38, P678, DOI 10.1136/jnnp.38.7.678
   SCHWARTZ MS, 1975, ARCH NEUROL-CHICAGO, V32, P815, DOI 10.1001/archneur.1975.00490540059007
   STALBERG E, 1976, ANN NY ACAD SCI, V274, P189, DOI 10.1111/j.1749-6632.1976.tb47685.x
   Stalberg E, 1979, SINGLE FIBRE ELECTRO, P1
   TRONTELJ JV, 1986, J NEUROL NEUROSUR PS, V49, P677, DOI 10.1136/jnnp.49.6.677
   TRONTELJ JV, 1988, J NEUROL NEUROSUR PS, V51, P814, DOI 10.1136/jnnp.51.6.814
NR 17
TC 49
Z9 51
U1 0
U2 0
PU WILEY
PI HOBOKEN
PA 111 RIVER ST, HOBOKEN 07030-5774, NJ USA
SN 0148-639X
EI 1097-4598
J9 MUSCLE NERVE
JI Muscle Nerve
PD MAR
PY 1991
VL 14
IS 3
BP 226
EP 232
DI 10.1002/mus.880140305
PG 7
WC Clinical Neurology; Neurosciences
WE Science Citation Index Expanded (SCI-EXPANDED)
SC Neurosciences & Neurology
GA EY722
UT WOS:A1991EY72200004
PM 1645844
DA 2022-10-25
ER

PT J
AU Lorenzoni, PJ
   Augusto, LP
   Kay, CSK
   Scola, RH
   Wemeck, LC
AF Lorenzoni, Paulo Jose
   Augusto, Lucas Pires
   Kamoi Kay, Claudia Suemi
   Scola, Rosana Herminia
   Werneck, Lineu Cesar
TI Myasthenia gravis and thymus: long-term follow-up screening of
   thymectomized and non-thymectomized patients
SO ARQUIVOS DE NEURO-PSIQUIATRIA
LA English
DT Article
DE myasthenia gravis; thymus gland; thymoma; tomography
ID THYMOMA; MG
AB Thymoma screening is recommended at the onset of myasthenia gravis (MG) or when patients with MG present with clinical deterioration or a progressive increase of anti-acetylcholine receptor antibody. However, it is unknown if it is necessary to repeat the screening of thymoma at fixed intervals, even in the absence of MG deterioration, when the initial screening is negative. We analyzed the recurrence rate and incidence of new thymoma in a series of patients with well-controlled MG. The sample consisted of 53 patients, aged 17 to 72 years, and the follow-up varied between 75 and 472 months. The chest computerized tomography detected thymus abnormalities in eight patients at the initial screening and no abnormalities in all patients at a second screening after five years. The findings of this study support the classical opinion that screening for thymoma should be recommended only if there is clinical deterioration due to the disease.
C1 Univ Fed Parana, UFPR, Hosp Clin, BR-80060000 Curitiba, Parana, Brazil.
   [Lorenzoni, Paulo Jose; Augusto, Lucas Pires; Kamoi Kay, Claudia Suemi; Scola, Rosana Herminia; Werneck, Lineu Cesar] UFPR, Hosp Clin, Div Neurol, Neuromuscular Disorders Serv,Dept Internal Med, BR-80060900 Curitiba, Parana, Brazil.
[truncated: 1,957,635 more chars]
