# Supplementary material for: Knowledge mapping of global trends for myasthenia gravis development: A bibliometrics analysis
Source: Front Immunol. 2023 Mar 2;14:1132201. doi: 10.3389/fimmu.2023.1132201 (PMC10019893; doi:10.3389/fimmu.2023.1132201)
Supplement: Supplementary Material 2 — The Compressed package of text file with the 9,970 MG-related articles included. [file DataSheet_2.zip › download_4501-5000.txt]

FN Clarivate Analytics Web of Science
VR 1.0
PT J
AU Li, Y
   Tu, ZD
   Qian, SG
   Fung, JJ
   Markowitz, SD
   Kusner, LL
   Kaminski, HJ
   Lu, L
   Lin, F
AF Li, Yan
   Tu, Zhidan
   Qian, Shiguang
   Fung, John J.
   Markowitz, Sanford D.
   Kusner, Linda L.
   Kaminski, Henry J.
   Lu, Lina
   Lin, Feng
TI Myeloid-Derived Suppressor Cells as a Potential Therapy for Experimental
   Autoimmune Myasthenia Gravis
SO JOURNAL OF IMMUNOLOGY
LA English
DT Article
ID 15-HYDROXYPROSTAGLANDIN DEHYDROGENASE; TUMOR PROGRESSION;
   IMMUNE-RESPONSES; IN-VITRO; T-CELLS; CANCER; PROSTAGLANDIN-E2;
   DIFFERENTIATION; SUSCEPTIBILITY; PROLIFERATION
AB We recently demonstrated that hepatic stellate cells induce the differentiation of myeloid-derived suppressor cells (MDSCs) from myeloid progenitors. In this study, we found that adoptive transfer of these MDSCs effectively reversed disease progression in experimental autoimmune myasthenia gravis (EAMG), a T cell-dependent and B cell-mediated model for myasthenia gravis. In addition to ameliorated disease severity, MDSC-treated EAMG mice showed suppressed acetylcholine receptor (AChR)-specific T cell responses, decreased levels of serum anti-AChR IgGs, and reduced complement activation at the neuromuscular junctions. Incubating MDSCs with B cells activated by anti-IgM or anti-CD40 Abs inhibited the proliferation of these in vitro-activated B cells. Administering MDSCs into mice immunized with a T cell-independent Ag inhibited the Ag-specific Ab production in vivo. MDSCs directly inhibit B cells through multiple mechanisms, including PGE(2), inducible NO synthase, and arginase. Interestingly, MDSC treatment in EAMG mice does not appear to significantly inhibit their immune response to a nonrelevant Ag, OVA. These results demonstrated that hepatic stellate cell-induced MDSCs concurrently suppress both T and B cell autoimmunity, leading to effective treatment of established EAMG, and that the MDSCs inhibit AChR-specific immune responses at least partially in an Ag-specific manner. These data suggest that MDSCs could be further developed as a novel approach to treating myasthenia gravis and, even more broadly, other diseases in which T and B cells are involved in pathogenesis.
C1 [Li, Yan; Qian, Shiguang; Lu, Lina; Lin, Feng] Cleveland Clin, Lerner Res Inst, Dept Immunol, Cleveland, OH 44195 USA.
   [Tu, Zhidan; Lin, Feng] Case Western Reserve Univ, Dept Pathol, Cleveland, OH 44106 USA.
   [Fung, John J.] Cleveland Clin, Dept Surg, Cleveland, OH 44195 USA.
   [Markowitz, Sanford D.] Case Western Reserve Univ, Dept Hematol & Oncol, Cleveland, OH 44106 USA.
   [Kusner, Linda L.; Kaminski, Henry J.] George Washington Univ, Dept Physiol & Pharmacol, Washington, DC 20037 USA.
   [Kaminski, Henry J.] George Washington Univ, Dept Neurol, Washington, DC 20037 USA.
RP Lin, F (corresponding author), Cleveland Clin, Dept Immunol NE60, 9500 Euclid Ave, Cleveland, OH 44195 USA.
EM linf2@ccf.org
RI FUNG, John Julian/A-2679-2012; li, yan/B-8629-2015
OI FUNG, John Julian/0000-0002-3038-0441; Kaminski,
   Henry/0000-0002-8195-0141; Kusner, Linda/0000-0002-5530-2140
FU Muscular Dystrophy Association [234458]; National Institutes of Health
   [DK084192, CA127306]; Myasthenia Gravis Foundation of America Scientific
   Award; NATIONAL CANCER INSTITUTE [R01CA127306] Funding Source: NIH
   RePORTER; NATIONAL INSTITUTE OF ARTHRITIS AND MUSCULOSKELETAL AND SKIN
   DISEASES [R01AR061564] Funding Source: NIH RePORTER; NATIONAL INSTITUTE
   OF DIABETES AND DIGESTIVE AND KIDNEY DISEASES [R01DK084192] Funding
   Source: NIH RePORTER
FX This work was supported by the Muscular Dystrophy Association (Grant
   234458 to F.L.), the National Institutes of Health (Grant DK084192 to
   L.L., Grant CA127306 to S.D.M.), and a Myasthenia Gravis Foundation of
   America Scientific Award (to L.L.K.).
CR Allison AC, 2000, IMMUNOPHARMACOLOGY, V47, P85, DOI 10.1016/S0162-3109(00)00188-0
   BUESSOW SC, 1984, J NATL CANCER I, V73, P249
   Chou HS, 2011, HEPATOLOGY, V53, P1007, DOI 10.1002/hep.24162
   Coggins KG, 2002, NAT MED, V8, P91, DOI 10.1038/nm0202-91
   Collongues N, 2012, MUSCLE NERVE, V46, P687, DOI 10.1002/mus.23412
   Conti-Fine BM, 2006, J CLIN INVEST, V116, P2843, DOI 10.1172/JCI29894
   DRACHMAN DB, 1985, CLIN IMMUNOL IMMUNOP, V34, P174, DOI 10.1016/0090-1229(85)90022-4
   Eruslanov E, 2010, J LEUKOCYTE BIOL, V88, P839, DOI 10.1189/jlb.1209821
   FUTAKI N, 1994, PROSTAGLANDINS, V47, P55, DOI 10.1016/0090-6980(94)90074-4
   Gabrilovich DI, 2009, NAT REV IMMUNOL, V9, P162, DOI 10.1038/nri2506
   Gomez AM, 2010, AUTOIMMUNITY, V43, P353, DOI 10.3109/08916930903555943
   Green KA, 2013, J VIROL, V87, P2058, DOI 10.1128/JVI.01547-12
   Griffith OW, 1996, METHOD ENZYMOL, V268, P375
   Haverkamp JM, 2011, EUR J IMMUNOL, V41, P749, DOI 10.1002/eji.201041069
   Hoechst B, 2008, GASTROENTEROLOGY, V135, P234, DOI 10.1053/j.gastro.2008.03.020
   Hsieh CC, 2013, BLOOD, V121, P1760, DOI 10.1182/blood-2012-06-440214
   Hughes D, 2008, CANCER PREV RES, V1, P241, DOI 10.1158/1940-6207.CAPR-08-0055
   Li J, 2009, J NEUROIMMUNOL, V208, P40, DOI 10.1016/j.jneuroim.2008.12.013
   Lin F, 2002, J CLIN INVEST, V110, P1269, DOI 10.1172/JCI200216086
   Liu RL, 2009, EXP NEUROL, V220, P366, DOI 10.1016/j.expneurol.2009.09.022
   MAIZELS N, 1985, CELL, V43, P715, DOI 10.1016/0092-8674(85)90244-2
   Murn J, 2008, J EXP MED, V205, P3091, DOI 10.1084/jem.20081163
   Nagaraj S, 2010, J IMMUNOL, V184, P3106, DOI 10.4049/jimmunol.0902661
   Ostrand-Rosenberg S, 2009, J IMMUNOL, V182, P4499, DOI 10.4049/jimmunol.0802740
   Qi H, 2008, J NEUROIMMUNOL, V196, P101, DOI 10.1016/j.jneuroim.2008.03.007
   Serafini P, 2010, J LEUKOCYTE BIOL, V88, P827, DOI 10.1189/jlb.0510303
   Sheng JR, 2011, J NEUROIMMUNOL, V240, P65, DOI 10.1016/j.jneuroim.2011.10.010
   Shih TAY, 2002, NAT IMMUNOL, V3, P399, DOI 10.1038/ni776
   Solito S, 2011, J LEUKOCYTE BIOL, V90, P31, DOI 10.1189/jlb.0111021
   Stugen JP, 2008, J NEUROIMMUNOL, V204, P1, DOI 10.1016/j.jneuroim.2008.07.019
   Tai HH, 2006, CURR PHARM DESIGN, V12, P955, DOI 10.2174/138161206776055958
   Tai HH, 2002, PROSTAG OTH LIPID M, V68-9, P483, DOI 10.1016/S0090-6980(02)00050-3
   Tenu JP, 1999, NITRIC OXIDE-BIOL CH, V3, P427, DOI 10.1006/niox.1999.0255
   THOMPSON PA, 1984, J IMMUNOL, V133, P2446
   Wu B, 2011, CURR PROTOC IMMUNOL
   Wylam ME, 2003, J PEDIATR-US, V143, P674, DOI 10.1067/S0022-3476(03)00300-7
   Yao CC, 2009, NAT MED, V15, P633, DOI 10.1038/nm.1968
   Yoshikawa H, 1997, J AUTOIMMUN, V10, P11, DOI 10.1006/jaut.1996.0111
   YOUNG MR, 1987, CANCER RES, V47, P100
   Yu JP, 2013, J IMMUNOL, V190, P3783, DOI 10.4049/jimmunol.1201449
NR 40
TC 47
Z9 51
U1 1
U2 11
PU AMER ASSOC IMMUNOLOGISTS
PI BETHESDA
PA 9650 ROCKVILLE PIKE, BETHESDA, MD 20814 USA
SN 0022-1767
EI 1550-6606
J9 J IMMUNOL
JI J. Immunol.
PD SEP 1
PY 2014
VL 193
IS 5
BP 2127
EP 2134
DI 10.4049/jimmunol.1400857
PG 8
WC Immunology
WE Science Citation Index Expanded (SCI-EXPANDED)
SC Immunology
GA AO2HT
UT WOS:000341140600015
PM 25057008
OA Green Accepted, Bronze
DA 2022-10-25
ER

PT J
AU MEINL, E
   KLINKERT, WEF
   WEKERLE, H
AF MEINL, E
   KLINKERT, WEF
   WEKERLE, H
TI THE THYMUS IN MYASTHENIA-GRAVIS - CHANGES TYPICAL FOR THE HUMAN-DISEASE
   ARE ABSENT IN EXPERIMENTAL AUTOIMMUNE MYASTHENIA-GRAVIS OF THE LEWIS RAT
SO AMERICAN JOURNAL OF PATHOLOGY
LA English
DT Article
ID ACETYLCHOLINE-RECEPTOR; PASSIVE TRANSFER; MONOCLONAL-ANTIBODIES;
   LYMPHOCYTES-T; PATHOGENESIS; CELLS; HETEROGENEITY; REGION; MECHANISMS;
   RETICULUM
AB In human myasthenia gravis (MG) formation of autoantibodies against acetylcholine receptor (AChR) is commonly associated with thymic changes termed lymphofollicular hyperplasia (LFH). To learn whether the thymic lesions of human MG are primary changes in the autoimmune pathogenesis, or rather secondary events caused by peripheral autoimmunization, the authors compared the pathologic changes of MG thymuses with the thymuses of Lewis rats with experimental autoimmune myasthenia gravis (EAMG). EAMG was induced either actively by immunization with AChR, or transferred passively with monoclonal antibodies (mAb) binding to AChR. The clinical diagnosis of EAMG was confirmed by electromyography. Germinal centers, which are typical for human MG thymuses, were not detectable in the thymus of EAMG rats. Scattered B cells were seen as normal components of the thymic medulla. In EAMG their number was not augmented, nor were they accumulated focally. The perivascular spaces (PVS) were not distended and the amount of reticulin was not increased. Thymic myoid cells were identified in EAMG as well as in control thymuses; their cellular microenvironment was inconspicuous. Both in normal and in EAMG thymuses, a subpopulation of myoid cells expressed the main immunogenic region of the AChR. Heavily affected rats showed a severe cortical involution, but no specific changes of the medulla. The fact that none of the thymic lesions characteristic for human MG was found in EAMG is compatible with the concept that the thymic changes in MG are primary events in the autoimmune pathogenesis of this disease.
C1 MAX PLANCK INST PSYCHIAT, AM KLOPFERSPITZ 18A, W-8033 MARTINSRIED, GERMANY.
   MAX PLANCK SOC, CLIN RES UNIT MULTIPLE SCLEROSIS, WURZBURG, GERMANY.
OI Meinl, Edgar/0000-0002-2570-6785
CR BARGMANN W, 1966, HDB MIKROSKOPISCHEN, V6, P1
   BRUGGEMANN M, 1989, J IMMUNOL, V142, P3145
   CASTLEMAN B, 1966, ANN NY ACAD SCI, V135, P496, DOI 10.1111/j.1749-6632.1966.tb45497.x
   COMPSTON DAS, 1980, BRAIN, V103, P579, DOI 10.1093/brain/103.3.579
   DIJKSTRA CD, 1985, IMMUNOLOGY, V54, P589
   ENGEL AG, 1979, HDB CLIN NEUROLOGY, P95
   ENGEL WK, 1966, LANCET, V2, P315
   FINK PJ, 1984, J EXP MED, V159, P436, DOI 10.1084/jem.159.2.436
   FUJII Y, 1986, J IMMUNOL, V136, P887
   GASTKEMPER NA, 1981, CELL TISSUE RES, V219, P281, DOI 10.1007/BF00210148
   GUESDON JL, 1979, J HISTOCHEM CYTOCHEM, V27, P1131, DOI 10.1177/27.8.90074
   Janossy G, 1986, Curr Top Pathol, V75, P89
   KAO I, 1977, SCIENCE, V215, P995
   KARNOVSKY MJ, 1964, J HISTOCHEM CYTOCHEM, V12, P219, DOI 10.1177/12.3.219
   KIRCHNER T, 1988, AM J PATHOL, V130, P268
   KIRCHNER T, 1986, VIRCHOWS ARCH B, V52, P237, DOI 10.1007/BF02889966
   KYEWSKI BA, 1984, NATURE, V308, P196, DOI 10.1038/308196a0
   LAMBERT EH, 1976, ANN NY ACAD SCI, V274, P300, DOI 10.1111/j.1749-6632.1976.tb47694.x
   LENNON VA, 1975, J EXP MED, V141, P1365, DOI 10.1084/jem.141.6.1365
   LENNON VA, 1976, ANN NY ACAD SCI, V274, P283, DOI 10.1111/j.1749-6632.1976.tb47693.x
   LEVINSON AI, 1987, J CLIN IMMUNOL, V7, P187, DOI 10.1007/BF00915723
   Lindstrom J, 1981, Methods Enzymol, V74 Pt C, P432
   LINDSTROM J, 1988, ADV IMMUNOL, V42, P233, DOI 10.1016/S0065-2776(08)60847-0
   LINDSTROM JM, 1976, ANN NY ACAD SCI, V274, P254, DOI 10.1111/j.1749-6632.1976.tb47691.x
   LINDSTROM JM, 1976, J EXP MED, V144, P739, DOI 10.1084/jem.144.3.739
   MELMS A, 1988, J CLIN INVEST, V81, P902, DOI 10.1172/JCI113401
   NAPARSTEK Y, 1982, NATURE, V300, P262, DOI 10.1038/300262a0
   NEUMANN H, 1991, THESIS WURZBURG
   NEWSOMDAVIS J, 1987, ANN NY ACAD SCI, V505, P12
   PALESTRO G, 1983, VIRCHOWS ARCH B, V44, P173, DOI 10.1007/BF02890168
   PATRICK J, 1973, SCIENCE, V180, P871, DOI 10.1126/science.180.4088.871
   RAVIOLA E, 1972, J EXP MED, V136, P466, DOI 10.1084/jem.136.3.466
   SAVINO W, 1984, LANCET, V2, P45
   SCHLEUP M, 1966, ANN NEUROL, V22, P212
   SEYBOLD ME, 1976, ANN NY ACAD SCI, V274, P275, DOI 10.1111/j.1749-6632.1976.tb47692.x
   TOYKA KV, 1975, SCIENCE, V190, P397, DOI 10.1126/science.1179220
   TZARTOS S, 1986, J NEUROIMMUNOL, V10, P235, DOI 10.1016/0165-5728(86)90105-0
   TZARTOS S, 1987, J NEUROIMMUNOL, V15, P185, DOI 10.1016/0165-5728(87)90092-0
   VANDERGE.HW, 1966, LANCET, V1, P57
   VINCENT A, 1983, NEUROLOGY, V33, P1276, DOI 10.1212/WNL.33.10.1276
   WACKER HH, 1987, J LEUKOCYTE BIOL, V41, P70, DOI 10.1002/jlb.41.1.70
   WEKERLE H, 1978, EUR J IMMUNOL, V8, P579, DOI 10.1002/eji.1830080808
   Wekerle H, 1986, Curr Top Pathol, V75, P179
   WEKERLE H, 1975, NATURE, V256, P493, DOI 10.1038/256493a0
   WEKERLE H, 1981, ANN NY ACAD SCI, V377, P455, DOI 10.1111/j.1749-6632.1981.tb33753.x
   WEKERLE H, 1977, LANCET, V1, P678
NR 46
TC 58
Z9 58
U1 0
U2 1
PU ELSEVIER SCIENCE INC
PI NEW YORK
PA 360 PARK AVE SOUTH, NEW YORK, NY 10010-1710 USA
SN 0002-9440
EI 1525-2191
J9 AM J PATHOL
JI Am. J. Pathol.
PD NOV
PY 1991
VL 139
IS 5
BP 995
EP 1008
PG 14
WC Pathology
WE Science Citation Index Expanded (SCI-EXPANDED)
SC Pathology
GA GN548
UT WOS:A1991GN54800005
PM 1951638
DA 2022-10-25
ER

PT J
AU Zagoriti, Z
   Lagoumintzis, G
   Perroni, G
   Papathanasiou, G
   Papadakis, A
   Ambrogi, V
   Mineo, TC
   Tzartos, JS
   Poulas, K
AF Zagoriti, Zoi
   Lagoumintzis, George
   Perroni, Gianluca
   Papathanasiou, George
   Papadakis, Andreas
   Ambrogi, Vincenzo
   Mineo, Tommaso Claudio
   Tzartos, John S.
   Poulas, Konstantinos
TI Evidence for association of STAT4 and IL12RB2 variants with Myasthenia
   gravis susceptibility: What is the effect on gene expression in thymus?
SO JOURNAL OF NEUROIMMUNOLOGY
LA English
DT Article
DE Myasthenia gravis; Thymus; Genetic association study; STAT4; IL12RB2;
   STAT3; JAK2; TYK2
ID GENOME-WIDE ASSOCIATION; CELLS; RISK; LOCI; AUTOANTIBODIES; RESPONSES;
   DISEASE; ROLES; IL-12; MICE
AB Myasthenia gravis (MG) is an autoimmune disease mediated by the presence of autoantibodies that bind mainly to the acetylcholine receptor (AChR) in the neuromuscular junction. In our case-control association study, we analyzed common variants located in genes of the IL12/STAT4 and IL10/STAT3 signaling pathways. A total of 175 sporadic MG patients of Greek descent, positively detected with anti-AChR autoantibodies and 84 ethnically-matched, healthy volunteers were enrolled in the study. Thymus samples were obtained from 16 non-MG individuals for relative gene expression analysis. The strongest signals of association were observed in the cases of rs6679356 between the late-onset MG patients and controls and rs7574865 between early-onset MG and controls. Our investigation of the correlation between the MG-associated variants and the expression levels of each gene in thymus did not result in significant differences.
C1 [Zagoriti, Zoi; Lagoumintzis, George; Papathanasiou, George; Papadakis, Andreas; Poulas, Konstantinos] Univ Patras, Sch Hlth Sci, Dept Pharm, Lab Mol Biol & Immunol, Univ Campus, Patras 26504, Greece.
   [Perroni, Gianluca; Ambrogi, Vincenzo; Mineo, Tommaso Claudio] Tor Vergata Univ, Dept Surg & Expt Med, Rome, Italy.
   [Tzartos, John S.] Hellenic Pasteur Inst, Dept Neurobiol, 127 Vasilissis Sofias Ave, Athens 11521, Greece.
   [Tzartos, John S.] Tzartos NeuroDiagnost, 3 Eslin St, Athens 11523, Greece.
RP Zagoriti, Z; Poulas, K (corresponding author), Univ Patras, Sch Hlth Sci, Dept Pharm, Lab Mol Biol & Immunol, Univ Campus, Patras 26504, Greece.
EM zoizag@upatras.gr; kpoulas@upatras.gr
RI Perroni, Gianluca/AAA-4756-2021; Poulas, Konstantinos/L-4874-2018
OI Perroni, Gianluca/0000-0002-3007-3214; Poulas,
   Konstantinos/0000-0002-5397-1543; Ambrogi, Vincenzo/0000-0002-8947-3175;
   Lagoumintzis, George/0000-0002-0441-9023
FU European Union (European Social Fund ESF); Greek national funds through
   the Operational Program "Education and Lifelong Learning" of the
   National Strategic Reference Framework (NSRF); THALES "Autoimmunity"
   [380221]
FX The study was funded by the European Union (European Social Fund ESF)
   and Greek national funds through the Operational Program "Education and
   Lifelong Learning" of the National Strategic Reference Framework (NSRF).
   Research Funding Program: THALES "Autoimmunity" (grant number: 380221).
   Investing in knowledge society through the European Social Fund.
CR Abelson AK, 2009, ANN RHEUM DIS, V68, P1746, DOI 10.1136/ard.2008.097642
   Anderson CA, 2011, NAT GENET, V43, P246, DOI 10.1038/ng.764
   Ardlie KG, 2015, SCIENCE, V348, P648, DOI 10.1126/science.1262110
   Armstrong DL, 2014, GENES IMMUN, V15, P347, DOI 10.1038/gene.2014.23
   Barrett JC, 2008, NAT GENET, V40, P955, DOI 10.1038/ng.175
   Bender R, 2001, J CLIN EPIDEMIOL, V54, P343, DOI 10.1016/S0895-4356(00)00314-0
   Benveniste EN, 2014, J INTERF CYTOK RES, V34, P577, DOI 10.1089/jir.2014.0012
   Berrih-Aknin S, 2014, J AUTOIMMUN, V48-49, P143, DOI 10.1016/j.jaut.2014.01.003
   Bogdanos DP, 2012, J AUTOIMMUN, V38, pJ156, DOI 10.1016/j.jaut.2011.11.003
   Carr AS, 2010, BMC NEUROL, V10, DOI 10.1186/1471-2377-10-46
   Cavalcante P, 2011, MUSCLE NERVE, V44, P467, DOI 10.1002/mus.22103
   Fu JY, 2012, PLOS GENET, V8, DOI 10.1371/journal.pgen.1002431
   Gregersen PK, 2012, ANN NEUROL, V72, P927, DOI 10.1002/ana.23691
   Hoch W, 2001, NAT MED, V7, P365, DOI 10.1038/85520
   Kaplan MH, 1996, NATURE, V382, P174, DOI 10.1038/382174a0
   Kordas G, 2014, PLOS ONE, V9, DOI 10.1371/journal.pone.0108327
   Lamana A, 2015, PLOS ONE, V10, DOI 10.1371/journal.pone.0142683
   Le Panse R, 2006, J IMMUNOL, V177, P7868, DOI 10.4049/jimmunol.177.11.7868
   MacArthur J, 2017, NUCLEIC ACIDS RES, V45, pD896, DOI 10.1093/nar/gkw1133
   Manolio TA, 2009, NATURE, V461, P747, DOI 10.1038/nature08494
   Marrie RA, 2000, CAN J NEUROL SCI, V27, P307, DOI 10.1017/S0317167100001050
   Marx A, 2013, AUTOIMMUN REV, V12, P875, DOI 10.1016/j.autrev.2013.03.007
   Meriggioli MN, 2009, LANCET NEUROL, V8, P475, DOI 10.1016/S1474-4422(09)70063-8
   Milani Wei Wang M., 2004, J IMMUNOL J IMMUNOL, V172, P97, DOI [10.1371/journal.pone.0142683, DOI 10.1371/JOURNAL.PONE.0142683]
   Na SJ, 2014, YONSEI MED J, V55, P660, DOI 10.3349/ymj.2014.55.3.660
   Pevzner A, 2012, J NEUROL, V259, P427, DOI 10.1007/s00415-011-6194-7
   Poea-Guyon S, 2005, J IMMUNOL, V174, P5941, DOI 10.4049/jimmunol.174.10.5941
   Poulas K, 2000, NEUROLOGY, V54, P1202, DOI 10.1212/WNL.54.5.1202
   Poulas K, 2001, J NEUROL NEUROSUR PS, V71, P352, DOI 10.1136/jnnp.71.3.352
   Remmers EF, 2007, NEW ENGL J MED, V357, P977, DOI 10.1056/NEJMoa073003
   Renton AE, 2015, JAMA NEUROL, V72, P396, DOI 10.1001/jamaneurol.2014.4103
   Seldin MF, 2015, MOL MED, V21, P769, DOI 10.2119/molmed.2015.00232
   Strange A, 2010, NAT GENET, V42, P985, DOI 10.1038/ng.694
   Taylor KE, 2017, ARTHRITIS RHEUMATOL, V69, P1294, DOI 10.1002/art.40040
   Thierfelder WE, 1996, NATURE, V382, P171, DOI 10.1038/382171a0
   Verschuuren JJGM, 2010, AUTOIMMUNITY, V43, P344, DOI 10.3109/08916931003602130
   Wang ZY, 1999, NEUROLOGY, V52, P484, DOI 10.1212/WNL.52.3.484
   Watford WT, 2004, IMMUNOL REV, V202, P139, DOI 10.1111/j.0105-2896.2004.00211.x
   Zagoriti Z, 2013, BIOMED RES INT, V2013, DOI 10.1155/2013/404053
   Zagoriti Z, 2012, CLIN DEV IMMUNOL, DOI 10.1155/2012/484919
   Zhang B, 2012, ARCH NEUROL-CHICAGO, V69, P445, DOI 10.1001/archneurol.2011.2393
   Zheng Y, 1999, CLIN IMMUNOL, V91, P170, DOI 10.1006/clim.1999.4689
   Zhernakova A, 2011, PLOS GENET, V7, DOI 10.1371/journal.pgen.1002004
NR 43
TC 3
Z9 3
U1 0
U2 3
PU ELSEVIER SCIENCE BV
PI AMSTERDAM
PA PO BOX 211, 1000 AE AMSTERDAM, NETHERLANDS
SN 0165-5728
EI 1872-8421
J9 J NEUROIMMUNOL
JI J. Neuroimmunol.
PD JUN 15
PY 2018
VL 319
BP 93
EP 99
DI 10.1016/j.jneuroim.2018.03.008
PG 7
WC Immunology; Neurosciences
WE Science Citation Index Expanded (SCI-EXPANDED)
SC Immunology; Neurosciences & Neurology
GA GG9JI
UT WOS:000433016400013
PM 29576322
DA 2022-10-25
ER

PT J
AU Barraud, C
   Desguerre, I
   Barnerias, C
   Gitiaux, C
   Boulay, C
   Chabrol, B
AF Barraud, Coline
   Desguerre, Isabelle
   Barnerias, Christine
   Gitiaux, Cyril
   Boulay, Christophe
   Chabrol, Brigitte
TI Clinical features and evolution of juvenile myasthenia gravis in a
   French cohort
SO MUSCLE & NERVE
LA English
DT Article
DE AChR; juvenile myasthenia gravis; MuSK; immunoadsorption; rituximab;
   seronegative
ID INTRAVENOUS IMMUNOGLOBULIN; RITUXIMAB; MUSK; ONSET; IMMUNOADSORPTION;
   PLASMAPHERESIS; AUTOANTIBODIES; EPIDEMIOLOGY; PREVALENCE; AUTOIMMUNE
AB IntroductionIn this study we determined the clinical, paraclinical, and treatment-related features of juvenile myasthenia gravis (JMG) as well as the clinical course in a cohort of French children.
   MethodsWe conducted a retrospective study of 40 patients with JMG at 2 French pediatric neurology departments from April 2004 to April 2014.
   ResultsAmong the patients, 70% had generalized JMG, 52% had positive acetylcholine receptor antibodies, 8% had muscle-specific kinase antibodies, and 40% were seronegative. Treatment with acetylcholinesterase inhibitors was effective and sufficient in 47% of patients. The 6 patients with generalized JMG treated with rituximab and/or immunoadsorption showed improvement. Thirty percent of the patients required hospitalization in an intensive care unit during follow-up (mean 4.7 years). Remission without treatment occurred in 18% of patients.
   DiscussionAs with adults, JMG has high morbidity, particularly among children with generalized symptoms, and rituximab should be considered early in the course of the disease as a second-line treatment. Muscle Nerve57: 603-609, 2018
C1 [Barraud, Coline; Boulay, Christophe; Chabrol, Brigitte] Hop La Timone Enfants, AP HM, Serv Neuropediat, 264 Rue St Pierre, F-13385 Marseille 5, France.
   [Barraud, Coline; Gitiaux, Cyril; Boulay, Christophe; Chabrol, Brigitte] Aix Marseille Univ, Marseille, France.
   [Desguerre, Isabelle; Barnerias, Christine; Gitiaux, Cyril] Hop Necker Enfants Malad, AP HP, Serv Neuropediat, Paris, France.
   [Desguerre, Isabelle] Univ Paris 05, Paris, France.
RP Barraud, C (corresponding author), Hop La Timone Enfants, AP HM, Serv Neuropediat, 264 Rue St Pierre, F-13385 Marseille 5, France.; Barraud, C (corresponding author), Aix Marseille Univ, Marseille, France.
EM coline786@gmail.com
RI Gitiaux, Cyril/AAB-9102-2020
OI Gitiaux, Cyril/0000-0002-2190-6843
CR ANDREWS PI, 1994, NEUROLOGY, V44, P1208, DOI 10.1212/WNL.44.7.1208
   ANDREWS PI, 1993, NEUROLOGY, V43, P977, DOI 10.1212/WNL.43.5.977
   Anlar B, 2009, PEDIATR NEUROL, V40, P455, DOI 10.1016/j.pediatrneurol.2008.11.014
   Antozzi C, 2013, ATHEROSCLEROSIS SUPP, V14, P219, DOI 10.1016/j.atherosclerosissup.2012.10.027
   Ashraf VV, 2006, ACTA NEUROL SCAND, V114, P119, DOI 10.1111/j.1600-0404.2006.00646.x
   BATOCCHI AP, 1990, EUR J PEDIATR, V150, P66, DOI 10.1007/BF01959485
   Blaha M, 2011, TRANSFUS APHER SCI, V45, P251, DOI 10.1016/j.transci.2011.10.003
   Castro Diana, 2013, J Clin Neuromuscul Dis, V14, P95, DOI 10.1097/CND.0b013e318253a48e
   Chambers RM, 2012, PAEDIATR INT CHILD H, V32, P47, DOI 10.1179/1465328111Y.0000000042
   Chiang LM, 2009, MUSCLE NERVE, V39, P423, DOI 10.1002/mus.21195
   CHIU HC, 1987, NEUROLOGY, V37, P1854, DOI 10.1212/WNL.37.12.1854
   Collongues N, 2012, MUSCLE NERVE, V46, P687, DOI 10.1002/mus.23412
   Della Marina A, 2014, NEUROPEDIATRICS, V45, P75, DOI 10.1055/s-0033-1364181
   Deymeer F, 2000, NEUROMUSCULAR DIS BA, P205
   Diaz-Manera J, 2012, NEUROLOGY, V78, P189, DOI 10.1212/WNL.0b013e3182407982
   DRACHMAN DB, 1994, NEW ENGL J MED, V330, P1797, DOI 10.1056/NEJM199406233302507
   Echaniz-Laguna A, 2012, PRAT NEUROL FMC, V3, P26
   Evoli A, 1998, NEUROMUSCULAR DISORD, V8, P561, DOI 10.1016/S0960-8966(98)00077-7
   Evoli A, 2010, CURR OPIN NEUROL, V23, P536, DOI 10.1097/WCO.0b013e32833c32af
   Finnis MF, 2011, AUTOIMMUN DIS, V2011, DOI 10.4061/2011/404101
   Flachenecker P, 1998, TRANSFUS SCI, V19, P43
   Govindarajan R, 2015, NEUROMUSCULAR DISORD, V25, P651, DOI 10.1016/j.nmd.2015.03.014
   Grob D, 2008, MUSCLE NERVE, V37, P141, DOI 10.1002/mus.20950
   Guptill JT, 2011, MUSCLE NERVE, V44, P36, DOI 10.1002/mus.22006
   Haliloglu G, 2002, J CHILD NEUROL, V17, P390, DOI 10.1177/088307380201700516
   Heckmann JM, 2012, SAMJ S AFR MED J, V102, P532, DOI 10.7196/SAMJ.5390
   Higuchi O, 2011, ANN NEUROL, V69, P418, DOI 10.1002/ana.22312
   Hoch W, 2001, NAT MED, V7, P365, DOI 10.1038/85520
   ICHIKAWA M, 1993, ARCH DIS CHILD, V69, P236, DOI 10.1136/adc.69.2.236
   Ionita CM, 2013, PEDIATR NEUROL, V48, P95, DOI 10.1016/j.pediatrneurol.2012.07.008
   Iorio R, 2015, J NEUROL, V262, P1115, DOI 10.1007/s00415-014-7532-3
   Keesey JC, 2004, MUSCLE NERVE, V29, P484, DOI 10.1002/mus.20030
   Koul R, 2012, PEDIATR NEUROL, V47, P209, DOI 10.1016/j.pediatrneurol.2012.05.017
   Liew WKM, 2014, JAMA NEUROL, V71, P575, DOI 10.1001/jamaneurol.2014.17
   Liew WKM, 2013, CURR OPIN PEDIATR, V25, P694, DOI 10.1097/MOP.0b013e328365ad16
   Lindner A, 1997, J NEUROL, V244, P515, DOI 10.1007/s004150050135
   Maddison P, 2011, J NEUROL NEUROSUR PS, V82, P671, DOI 10.1136/jnnp.2009.197632
   Matuja W B, 2001, East Afr Med J, V78, P473
   McGrogan A, 2010, NEUROEPIDEMIOLOGY, V34, P171, DOI 10.1159/000279334
   Murai H, 2006, NEUROLOGY, V67, P174, DOI 10.1212/01.wnl.0000223835.51268.12
   Nowak Richard J, 2011, Ther Adv Neurol Disord, V4, P259, DOI 10.1177/1756285611411503
   Oh Shin J, 2012, J Clin Neuromuscul Dis, V14, P57, DOI 10.1097/CND.0b013e318275197c
   Ortiz S, 2008, OPHTHALMOLOGY, V115, P1245, DOI 10.1016/j.ophtha.2007.10.022
   Parr JR, 2014, ARCH DIS CHILD, V99, P539, DOI 10.1136/archdischild-2013-304788
   Pasnoor M, 2010, MUSCLE NERVE, V41, P370, DOI 10.1002/mus.21533
   PHILLIPS LH, 1992, NEUROLOGY, V42, P1888, DOI 10.1212/WNL.42.10.1888
   Pineles SL, 2010, AM J OPHTHALMOL, V150, P453, DOI 10.1016/j.ajo.2010.05.002
   Reddel SW, 2014, CURR OPIN NEUROL, V27, P558, DOI 10.1097/WCO.0000000000000136
   Scheider-Gold C, 2005, COCHRANE DB SYST REV, DOI 10.1002/14651858.CD002828.pub2
   Selcen D, 2000, PEDIATR NEUROL, V22, P40, DOI 10.1016/S0887-8994(99)00112-5
   Sieb JP, 2014, CLIN EXP IMMUNOL, V175, P408, DOI 10.1111/cei.12217
   SNEAD OC, 1980, NEUROLOGY, V30, P732, DOI 10.1212/WNL.30.7.732
   Sri-Udomkajorn S., 2011, J MED ASS THAI S3, V3, P152
   Stiegibauer K, 2009, J NEUROL SCI, V280, P120, DOI 10.1016/j.jns.2009.02.357
   Takahashi Y, 2012, BRAIN DEV-JPN, V34, P784, DOI 10.1016/j.braindev.2011.12.014
   TANNER JM, 1985, J PEDIATR-US, V107, P317, DOI 10.1016/S0022-3476(85)80501-1
   Tzaribachev Nikolay, 2009, Cases J, V2, P6609, DOI 10.1186/1757-1626-0002-0000006609
   VanderPluym J, 2013, PEDIATRICS, V132, pE939, DOI 10.1542/peds.2013-0814
   Wagner S, 2008, DEUT MED WOCHENSCHR, V133, P2377, DOI 10.1055/s-0028-1100928
   Wang HY, 2013, NEUROL SCI, V34, P2173, DOI 10.1007/s10072-013-1443-4
   Wang W, 2013, NEUROL SCI, V34, P1759, DOI 10.1007/s10072-013-1329-5
   Wylam ME, 2003, J PEDIATR-US, V143, P674, DOI 10.1067/S0022-3476(03)00300-7
   Zhang XF, 2007, J NEUROL NEUROSUR PS, V78, P386, DOI 10.1136/jnnp.2006.100545
   Zisimopoulou P, 2014, J AUTOIMMUN, V52, P139, DOI 10.1016/j.jaut.2013.12.004
NR 64
TC 16
Z9 16
U1 0
U2 3
PU WILEY
PI HOBOKEN
PA 111 RIVER ST, HOBOKEN 07030-5774, NJ USA
SN 0148-639X
EI 1097-4598
J9 MUSCLE NERVE
JI Muscle Nerve
PD APR
PY 2018
VL 57
IS 4
BP 603
EP 609
DI 10.1002/mus.25965
PG 7
WC Clinical Neurology; Neurosciences
WE Science Citation Index Expanded (SCI-EXPANDED)
SC Neurosciences & Neurology
GA GA6PE
UT WOS:000428454600016
PM 28877546
DA 2022-10-25
ER

PT J
AU Liu, XD
   Shao, MR
   Sun, L
   Zhang, L
   Jia, XS
   Li, WY
AF Liu, Xu-dong
   Shao, Ming-rui
   Sun, Lei
   Zhang, Lin
   Jia, Xin-shan
   Li, Wen-ya
TI Influence of body mass index on postoperative complications after
   thymectomy in myasthenia gravis patients
SO ONCOTARGET
LA English
DT Article
DE myasthenia gravis; body mass index; postoperative complications;
   thymectomy
ID ADIPOSE-TISSUE; CHRONIC INFLAMMATION; LIVER-CANCER; US ADULTS; OBESITY;
   MECHANISMS; CRISIS; RISK; MORTALITY; OUTCOMES
AB Objectives: It is not clear whether being overweight or obese influences postoperative complications in myasthenia gravis (MG) patients. We retrospectively investigated an association between body mass index (BMI) and postoperative complications in MG.
   Materials and Methods: Fifty-nine MG patients who had undergone transsternal thymectomy were classified as low or high BMI based on the criteria for Asian-Pacific populations. An association between BMI and complications was analyzed.
   Results: MG patients with high BMI had significantly higher rates of major adverse complications (P = 0.033), postoperative respiratory failure (P = 0.045), and longer postoperative hospitalization (P = 0.005). The optimal cutoff value of BMI for postoperative respiratory failure was 23.3 kg/m(2), with a sensitivity of 75.0% and a specificity of 64.7% (P = 0.046).
   Conclusions: MG patients with a BMI indicating overweight or obesity have a higher risk of postoperative complications after thymectomy. Thus, close monitoring must be performed when surgery is necessary.
C1 [Liu, Xu-dong; Shao, Ming-rui; Sun, Lei; Zhang, Lin; Li, Wen-ya] China Med Univ, Dept Thorac Surg, Affiliated Hosp 1, Shenyang, Liaoning, Peoples R China.
   [Liu, Xu-dong] China Med Univ, Dept Rheumatol & Immunol, Affiliated Hosp 1, Shenyang, Liaoning, Peoples R China.
   [Jia, Xin-shan] China Med Univ, Dept Pathol, Affiliated Hosp 1, Shenyang, Liaoning, Peoples R China.
   [Jia, Xin-shan] China Med Univ, Dept Pathol, Coll Basic Med Sci, Shenyang, Liaoning, Peoples R China.
RP Li, WY (corresponding author), China Med Univ, Dept Thorac Surg, Affiliated Hosp 1, Shenyang, Liaoning, Peoples R China.
EM saint5288@hotmail.com
FU National Natural Science Foundation of China [81370100]; Medical
   Education Research Project [2016B-JJ042]; Natural Science Foundation of
   Liaoning Province [2015020561]; First Hospital of China Medical
   University [fsfh1514]
FX This study was supported by National Natural Science Foundation of China
   (grant no. 81370100), Medical Education Research Project (grant no.
   2016B-JJ042), Natural Science Foundation of Liaoning Province (grant no.
   2015020561) and the Fund for Scientific Research of The First Hospital
   of China Medical University (grant no. fsfh1514).
CR Ando T, 2015, EUR J CARDIO-THORAC, V48, P705, DOI 10.1093/ejcts/ezu530
   Bamgbade OA, 2007, WORLD J SURG, V31, P556, DOI 10.1007/s00268-006-0305-0
   Barba C, 2004, LANCET, V363, P157, DOI 10.1016/S0140-6736(03)15268-3
   Berrih-Aknin S, 2014, J AUTOIMMUN, V48-49, P143, DOI 10.1016/j.jaut.2014.01.003
   Campbell PT, 2016, CANCER RES, V76, P6076, DOI 10.1158/0008-5472.CAN-16-0787
   Cantarutti A, 2015, PROSTATE, V75, P1129, DOI 10.1002/pros.23001
   Carr AS, 2010, BMC NEUROL, V10, DOI 10.1186/1471-2377-10-46
   Deng T, 2016, ANNU REV PATHOL-MECH, V11, P421, DOI 10.1146/annurev-pathol-012615-044359
   Divella R, 2016, J CANCER, V7, P2346, DOI 10.7150/jca.16884
   Flegal KM, 2012, JAMA-J AM MED ASSOC, V307, P491, DOI 10.1001/jama.2012.39
   Gilhus NE, 2016, NEW ENGL J MED, V375, P2570, DOI 10.1056/NEJMra1602678
   Gronseth GS, 2000, NEUROLOGY, V55, P7, DOI 10.1212/WNL.55.1.7
   Hossain P, 2007, NEW ENGL J MED, V356, P213, DOI 10.1056/NEJMp068177
   Iyengar NM, 2015, ANNU REV MED, V66, P297, DOI 10.1146/annurev-med-050913-022228
   Kalita J, 2014, NEUROL SCI, V35, P1109, DOI 10.1007/s10072-014-1659-y
   Karagozian R, 2014, METABOLISM, V63, P607, DOI 10.1016/j.metabol.2014.01.011
   Kas J, 2001, ANN THORAC SURG, V72, P1691, DOI 10.1016/S0003-4975(01)03080-6
   Kershaw EE, 2004, J CLIN ENDOCR METAB, V89, P2548, DOI 10.1210/jc.2004-0395
   Khandekar MJ, 2011, NAT REV CANCER, V11, P886, DOI 10.1038/nrc3174
   KOGA K, 1994, PATHOL INT, V44, P359
   Kroenke CH, 2016, JAMA ONCOL
   Lauby-Secretan B, 2016, NEW ENGL J MED, V375, P794, DOI 10.1056/NEJMsr1606602
   Li WY, 2016, INT J CLIN ONCOL, V21, P75, DOI 10.1007/s10147-015-0862-z
   Liu ZG, 2011, ANN THORAC SURG, V92, P1993, DOI 10.1016/j.athoracsur.2011.08.001
   Meriggioli MN, 2009, LANCET NEUROL, V8, P475, DOI 10.1016/S1474-4422(09)70063-8
   Michelotti GA, 2013, NAT REV GASTRO HEPAT, V10, P656, DOI 10.1038/nrgastro.2013.183
   Montane B, 2017, SURG INNOV, V24, P122, DOI 10.1177/1553350616687435
   Ng M, 2014, LANCET, V384, P766, DOI 10.1016/S0140-6736(14)60460-8
   Protani M, 2010, BREAST CANCER RES TR, V123, P627, DOI 10.1007/s10549-010-0990-0
   Raza A, 2016, ANN CARDIOTHORAC SUR, V5, P33, DOI 10.3978/j.issn.2225-319X.2015.10.01
   Rosen ED, 2014, CELL, V156, P20, DOI 10.1016/j.cell.2013.12.012
   Sergesketter A, 2017, WORLD NEUROSURG
   Spillane J, 2012, BMJ-BRIT MED J, V345, DOI 10.1136/bmj.e8497
   Thomas CE, 1997, NEUROLOGY, V48, P1253, DOI 10.1212/WNL.48.5.1253
   Thorn CE, 2017, DIABETES METAB
   Trayhurn P, 2014, ANNU REV NUTR, V34, P207, DOI 10.1146/annurev-nutr-071812-161156
   Villarroya F, 2017, NAT REV ENDOCRINOL, V13, P26, DOI 10.1038/nrendo.2016.136
   Wahl S, 2017, NATURE, V541, P81, DOI 10.1038/nature20784
   Wang YC, 2011, LANCET, V378, P815, DOI 10.1016/S0140-6736(11)60814-3
   Wolfe GI, 2016, NEW ENGL J MED, V375, P511, DOI 10.1056/NEJMoa1602489
   Ye JP, 2007, AM J PHYSIOL-ENDOC M, V293, pE1118, DOI 10.1152/ajpendo.00435.2007
NR 41
TC 2
Z9 2
U1 0
U2 6
PU IMPACT JOURNALS LLC
PI ORCHARD PARK
PA 6666 E QUAKER ST, STE 1, ORCHARD PARK, NY 14127 USA
EI 1949-2553
J9 ONCOTARGET
JI Oncotarget
PD NOV 7
PY 2017
VL 8
IS 55
BP 94944
EP 94950
DI 10.18632/oncotarget.19189
PG 7
WC Oncology; Cell Biology
WE Science Citation Index Expanded (SCI-EXPANDED)
SC Oncology; Cell Biology
GA FL9VQ
UT WOS:000414608400141
PM 29212280
OA Green Published, gold
DA 2022-10-25
ER

PT J
AU Cea, MG
   Henriquez, AC
   Tapia, C
AF Gabriel Cea, M.
   Claudio Henriquez, A.
   Tapia, Carlos
TI Stridor and dyspnea caused by a conversion disorder. A case report
SO REVISTA MEDICA DE CHILE
LA Spanish
DT Article
DE Conversion Disorder; Myasthenia Gravis; Vocal Cord Dys-function
ID VOCAL CORD DYSFUNCTION; MYASTHENIA-GRAVIS; RESPIRATORY-FAILURE;
   LARYNGEAL OBSTRUCTION; MOTION; PARESIS
AB Paradoxical vocal cord motion or vocal cord dysfunction is a descriptive term for an inappropriate adduction of the vocal cords during respiration, which can cause respiratory obstruction and stridor. It is associated with psychiatric conditions in the great majority of cases. We report a 23 year-old high performance female athlete, referred for a recurrent bilateral paralysis of the vocal cords, with a history of four intensive care unit admissions for severe dyspnea and stridor, which were treated several times with intubation and with tracheostomy on two occasions. Myasthenia gravis was suspected and she was treated with pyridostigmine and prednisone. She was discharged but despite the treatment, she presented new episodes of stridor and was readmitted six months later. This time the pharmacological treatment was suspended. The neurological study disclosed a normal brain magnetic resonance, normal cerebrospinal fluid analysis and a normal electromyography. A conversion disorder was suspected and the patient was successfully treated with psychotherapy.
C1 [Gabriel Cea, M.; Claudio Henriquez, A.] Univ Chile, Fac Med, Dept Neurociencias, Santiago, Chile.
   [Gabriel Cea, M.; Claudio Henriquez, A.] Hosp Salvador, Serv Neurol, Santiago, Chile.
   [Tapia, Carlos] Hosp Salvador, Serv Otorrinolaringol, Santiago, Chile.
RP Cea, MG (corresponding author), Univ Chile, Fac Med, Dept Neurociencias, Santiago, Chile.
EM jcea@med.uchile.cl
RI Cea, Gabriel/K-2387-2019; Cea, Gabriel/AAJ-7086-2020
OI Cea, Gabriel/0000-0002-6388-7783
CR Altman KW, 2000, J VOICE, V14, P99, DOI 10.1016/S0892-1997(00)80099-5
   Deckert J, 2010, AM FAM PHYSICIAN, V81, P156
   Dinulos JG, 1997, ANN EMERG MED, V29, P815, DOI 10.1016/S0196-0644(97)70205-1
   DUSHAY KM, 1990, CHEST, V97, P232, DOI 10.1378/chest.97.1.232
   Ibrahim WH, 2007, POSTGRAD MED J, V83, P164, DOI 10.1136/pgmj.2006.052522
   Caballero REJ, 2014, NEUROLOGIA, V29, P253, DOI 10.1016/j.nrl.2012.08.001
   Kanemaru S, 2007, AURIS NASUS LARYNX, V34, P401, DOI 10.1016/j.anl.2006.11.007
   LUND DS, 1993, AM J EMERG MED, V11, P400, DOI 10.1016/0735-6757(93)90176-C
   Mao VH, 2001, J VOICE, V15, P122, DOI 10.1016/S0892-1997(01)00012-1
   Morris MJ, 2010, CHEST, V138, P1213, DOI 10.1378/chest.09-2944
   PATTERSON R, 1974, CLIN ALLERGY, V4, P307, DOI 10.1111/j.1365-2222.1974.tb01390.x
   PITCHENIK AE, 1991, CHEST, V100, P1465, DOI 10.1378/chest.100.5.1465
   Putman MT, 1996, CHEST, V109, P400, DOI 10.1378/chest.109.2.400
   SCHMIDTNOWARA WW, 1984, ARCH NEUROL-CHICAGO, V41, P567, DOI 10.1001/archneur.1984.04050170117030
   Teramoto K, 2002, RESPIRATION, V69, P280, DOI 10.1159/000063636
NR 15
TC 0
Z9 0
U1 0
U2 6
PU SOC MEDICA SANTIAGO
PI SANTIAGO 9
PA BERNARDA MORIN 488 PROVIDENCIA, CASILLA 168 CORREO 55, SANTIAGO 9,
   00000, CHILE
SN 0034-9887
EI 0717-6163
J9 REV MED CHILE
JI Rev. Medica Chile
PD JUN
PY 2017
VL 145
IS 6
BP 808
EP 811
PG 4
WC Medicine, General & Internal
WE Science Citation Index Expanded (SCI-EXPANDED)
SC General & Internal Medicine
GA FE1NT
UT WOS:000407985600019
PM 29171633
OA Green Published, gold
DA 2022-10-25
ER

PT J
AU Tsinzerling, N
   Pirskanen, R
   Matell, G
   Zhulev, NM
   Chukhlovina, ML
   Lefvert, AK
AF Tsinzerling, N.
   Pirskanen, R.
   Matell, G.
   Zhulev, N. M.
   Chukhlovina, M. L.
   Lefvert, A. K.
TI Raised prolactin levels in myasthenia gravis: two case reports and a
   study of two patient populations
SO ACTA NEUROLOGICA SCANDINAVICA
LA English
DT Article
DE acetylcholine receptor antibodies; immune regulation; myasthenia gravis;
   prolactin; prolactinoma; thymus
ID GROWTH-HORMONE; RECEPTORS; GONADOTROPIN; ANTIBODY; THYMUS; IMMUNE
AB Objectives - To describe two patients with myasthenia gravis (MG) and prolactinoma and analyze the associations between MG and prolactin (PRL) levels. Design - Two case reports and a case-control study of PRL levels in 192 patients with MG.
   Participants - The Immunological Research Laboratory, Center for Molecular Medicine, Department of Medicine and the Department of Neurology, Karolinska Institutet, Stockholm, Sweden; St Petersburg Medical Academy for Postgraduate Studies, and St Petersburg State Medical Pediatric Academy, Russia.
   Results - Two women with MG and thymic hyperplasia accompanied by prolactinomas are described. The levels of plasma PRL were raised in 101 women with MG, but not in 91 men. There was an association between high PRL levels and high levels of autoantibodies against the acetylcholine receptor.
   Conclusions - There is an association of MG with raised levels of PRL in women. PRL has stimulating effects on immune activation and the increased levels might thus be implied in the pathophysiology of MG.
C1 Karolinska Inst, Ctr Mol Med, Stockholm, Sweden.
   St Petersburg Med Acad Postgrad Studies, St Petersburg, Russia.
   St Petersburg State Med Pediat Acad, St Petersburg, Russia.
   Karolinska Inst, Dept Neurol, Stockholm, Sweden.
RP Lefvert, AK (corresponding author), Karolinska Hosp, Immunol Res Lab, Ctr Mol Med, S-17176 Stockholm, Sweden.
EM ann.kari.lefvert@ki.se
RI Tsinzerling, Natalya/L-3092-2014
OI Tsinzerling, Natalya/0000-0003-2719-4397
CR BAZAN JF, 1989, BIOCHEM BIOPH RES CO, V164, P788, DOI 10.1016/0006-291X(89)91528-3
   BenJonathan N, 1996, ENDOCR REV, V17, P639, DOI 10.1210/er.17.6.639
   Blalock JE, 1994, ANN NY ACAD SCI, V741, P292, DOI 10.1111/j.1749-6632.1994.tb23112.x
   CAHILL DW, 1980, NEUROSURGERY, V6, P310
   Ferone D, 2000, EUR J ENDOCRINOL, V143, pS27, DOI 10.1530/eje.0.143S027
   Garchon HJ, 2003, J AUTOIMMUN, V21, P105, DOI 10.1016/S0896-8411(03)00095-7
   GUSHCHIN GV, 1995, J NEUROIMMUNOL, V60, P93, DOI 10.1016/0165-5728(95)00058-A
   HORSEMAN ND, 1994, ENDOCR REV, V15, P627, DOI 10.1210/er.15.5.627
   Jacobi AM, 2001, ANN RHEUM DIS, V60, P242, DOI 10.1136/ard.60.3.242
   LEFVERT AK, 1978, J NEUROL NEUROSUR PS, V41, P394, DOI 10.1136/jnnp.41.5.394
   LYSENKO GI, 1998, LIK SPRAVA, V6, P79
   RISKIND PN, 1991, ANN NEUROL, V29, P542, DOI 10.1002/ana.410290514
   Savino W, 2000, ENDOCR REV, V21, P412, DOI 10.1210/er.21.4.412
   SHAPIRO MS, 1984, J ENDOCRINOL INVEST, V7, P579, DOI 10.1007/BF03349489
   Vera-Lastra Olga, 2002, Autoimmunity Reviews, V1, P360, DOI 10.1016/S1568-9972(02)00081-2
   Walker SE, 2000, RHEUM DIS CLIN N AM, V26, P713, DOI 10.1016/S0889-857X(05)70166-6
   Worwood M, 1997, TISSUE ANTIGENS, V50, P521, DOI 10.1111/j.1399-0039.1997.tb02908.x
   Yu-Lee LY, 2002, RECENT PROG HORM RES, V57, P435, DOI 10.1210/rp.57.1.435
NR 18
TC 8
Z9 10
U1 0
U2 3
PU BLACKWELL PUBLISHING
PI OXFORD
PA 9600 GARSINGTON RD, OXFORD OX4 2DQ, OXON, ENGLAND
SN 0001-6314
J9 ACTA NEUROL SCAND
JI Acta Neurol. Scand.
PD NOV
PY 2006
VL 114
IS 5
BP 346
EP 349
DI 10.1111/j.1600-0404.2006.00664.x
PG 4
WC Clinical Neurology
WE Science Citation Index Expanded (SCI-EXPANDED)
SC Neurosciences & Neurology
GA 091MQ
UT WOS:000241033400009
PM 17022784
DA 2022-10-25
ER

PT J
AU Lakhoo, K
   DeFonseca, J
   Rodda, J
   Davies, MRQ
AF Lakhoo, K
   DeFonseca, J
   Rodda, J
   Davies, MRQ
TI Thymectomy in black children with juvenile myasthenia gravis
SO PEDIATRIC SURGERY INTERNATIONAL
LA English
DT Article
DE myasthenia gravis; black children; surgery; thymectomy
ID FOLLOW-UP; EXPERIENCE; INFANCY
AB Fifteen black children with juvenile myasthenia gravis presented to our institution over a 10-year period at ages ranging from 18 months to 7 years, 4 males and 11 females. Twelve presented with progressive, generalised weakness and 3 had bulbar manifestations. Ocular signs were absent in 2 patients. All 15 patients were placed on pyridostigmine bromide (Mestinon) and 1 also required steroids and plasmapheresis. Medical therapy only was instituted in 5 patients, of whom 2 came to surgery, 2 died, and 1 was lost to follow-up. Thymectomy was performed in 12 children (including the 2 with failed medical therapy) via a median sternotomy with no mortality or morbidity related to the operation. The timing of surgery was less than 3 months in 75% of the children. Thymic hyperplasia was noted in 10 glands and 2 were reported as normal. Of the children in the operative group, 83% are on minimal medication or in total remission. Better results were noted in young patients with early thymectomy and diseased glands.
C1 BARAGWANATH HOSP, DEPT PAEDIAT SURG, ZA-2013 JOHANNESBURG, SOUTH AFRICA.
OI lakhoo, kokila/0000-0003-1840-708X
CR ANDREWS PI, 1994, NEUROLOGY, V44, P1208, DOI 10.1212/WNL.44.7.1208
   BEGHI E, 1991, J NEUROL SCI, V106, P213, DOI 10.1016/0022-510X(91)90260-E
   Blalock A, 1939, ANN SURG, V110, P544, DOI 10.1097/00000658-193910000-00005
   BUNDEY S, 1972, J NEUROL NEUROSUR PS, V35, P41, DOI 10.1136/jnnp.35.1.41
   COOPER JD, 1988, ANN THORAC SURG, V45, P242, DOI 10.1016/S0003-4975(10)62457-5
   DRACHMAN DB, 1994, NEW ENGL J MED, V330, P1797, DOI 10.1056/NEJM199406233302507
   DURELLI L, 1991, J NEUROL NEUROSUR PS, V54, P406, DOI 10.1136/jnnp.54.5.406
   FENICHEL GM, 1978, ARCH NEUROL-CHICAGO, V35, P97, DOI 10.1001/archneur.1978.00500260035009
   FRIST WH, 1994, ANN THORAC SURG, V57, P334, DOI 10.1016/0003-4975(94)90993-8
   HANKINS JR, 1985, ANN SURG, V201, P618, DOI 10.1097/00000658-198505000-00011
   JAVETZKI A, 1983, J THORAC CARDIOVASC, V95, P747
   KEYNES G, 1954, LANCET, V1, P1196
   MILLICHAP JG, 1960, NEUROLOGY, V10, P1007, DOI 10.1212/WNL.10.11.1007
   MULDER DG, 1989, ANN THORAC SURG, V48, P551, DOI 10.1016/S0003-4975(10)66861-0
   OOSTERHUIS HJGH, 1989, J NEUROL NEUROSUR PS, V52, P1121, DOI 10.1136/jnnp.52.10.1121
   OTTO TJ, 1987, THORAX, V42, P199, DOI 10.1136/thx.42.3.199
   PAPATESTAS AE, 1987, ANN SURG, V206, P79, DOI 10.1097/00000658-198707000-00013
   ROBERTSON WC, 1989, ARCH NEUROL-CHICAGO, V37, P117
   RODRIGUEZ M, 1983, ANN NEUROL, V13, P504, DOI 10.1002/ana.410130506
   ROWLAND LP, 1987, ANN NY ACAD SCI, V505, P607, DOI 10.1111/j.1749-6632.1987.tb51329.x
   SEYBOLD ME, 1981, NEUROLOGY, V31, P476
   SIMPSON JA, 1958, BRAIN, V81, P112, DOI 10.1093/brain/81.1.112
   Simpson JA, 1981, DISORDERS VOLUNTARY, P585
   SNEAD OC, 1980, NEUROLOGY, V30, P732, DOI 10.1212/WNL.30.7.732
   WHYTE RI, 1989, J R COLL SURG EDINB, V23, P74
NR 25
TC 10
Z9 11
U1 0
U2 0
PU SPRINGER
PI NEW YORK
PA 233 SPRING ST, NEW YORK, NY 10013 USA
SN 0179-0358
EI 1437-9813
J9 PEDIATR SURG INT
JI Pediatr. Surg. Int.
PD FEB
PY 1997
VL 12
IS 2-3
BP 113
EP 115
DI 10.1007/BF01349974
PG 3
WC Pediatrics; Surgery
WE Science Citation Index Expanded (SCI-EXPANDED)
SC Pediatrics; Surgery
GA WT873
UT WOS:A1997WT87300007
DA 2022-10-25
ER

PT J
AU Harper, CM
AF Harper, CM
TI Congenital myasthenic syndromes
SO SEMINARS IN NEUROLOGY
LA English
DT Article
DE congenital myasthenic syndromes; myasthenia gravis; acetylcholine
   receptor; slow channel; fast channel; acetylcholinesterase; choline
   acetyltransferase
ID PLATE ACETYLCHOLINESTERASE DEFICIENCY; FAMILIAL INFANTILE MYASTHENIA;
   AGONIST BINDING-AFFINITY; RECEPTOR ALPHA-SUBUNIT;
   CHOLINE-ACETYLTRANSFERASE MUTATIONS; RAPSYN MUTATIONS;
   NEUROMUSCULAR-JUNCTION; MOLECULAR TARGETS; QUANTAL RELEASE;
   EPSILON-SUBUNIT
AB Congenital myasthenic syndromes are genetic disorders of neuromuscular transmission that should be considered in the differential diagnosis of seronegative myasthenia gravis and other neuromuscular disorders. They are present at birth but may not manifest until childhood or adult life. A classification system of congenital myasthenic syndromes based on molecular genetics is under evolution. Clinical and neurophysiological correlations with molecular studies have defined diagnostic criteria that assist the clinician identifying specific clinical myasthenic syndromes. Some types of congenital myasthenia (e.g., slow-channel and fast-channel syndrome, acetykWinesterase deficiency, and choline acetyltransferase deficiency) can be identified by clinical features, response to cholinesterase inhibitors, and standard electrodiagnostic studies. The molecular genetics, pathogenesis, clinical features, differential diagnosis, natural history, and treatment of well-characterized congenital myasthenic syndromes are discussed.
C1 Mayo Coll Med, Rochester, MN USA.
   Mayo Clin, Dept Neurol, Rochester, MN USA.
RP Harper, CM (corresponding author), Mayo Clin Fdn, Dept Neurol, 200 1st St SW, Rochester, MN 55905 USA.
CR ALBERS JW, 1984, ANN NEUROL, V16, P28, DOI 10.1002/ana.410160107
   BADY B, 1987, J NEUROL NEUROSUR PS, V50, P476, DOI 10.1136/jnnp.50.4.476
   Banwell BL, 1999, J NEUROPATH EXP NEUR, V58, P832, DOI 10.1097/00005072-199908000-00006
   BAPTIST EC, 1985, SOUTHERN MED J, V78, P201, DOI 10.1097/00007611-198502000-00022
   Bon S, 2003, NEUROCHEM RES, V28, P523, DOI 10.1023/A:1022821306722
   Breningstall GN, 1996, J CHILD NEUROL, V11, P345, DOI 10.1177/088307389601100416
   Brownlow S, 2001, J CLIN INVEST, V108, P125, DOI 10.1172/JCI12935
   Burke G, 2003, NEUROLOGY, V61, P826, DOI 10.1212/01.WNL.0000085865.55513.AE
   CONOMY JP, 1975, J PEDIATR-US, V87, P428, DOI 10.1016/S0022-3476(75)80651-2
   Croxen R, 1997, HUM MOL GENET, V6, P767, DOI 10.1093/hmg/6.5.767
   Croxen R, 2002, NEUROLOGY, V59, P162, DOI 10.1212/WNL.59.2.162
   Dunne V, 2003, J HUM GENET, V48, P204, DOI 10.1007/s10038-003-0005-7
   Engel AG, 1996, HUM MOL GENET, V5, P1217, DOI 10.1093/hmg/5.9.1217
   Engel AG, 2003, ANN NY ACAD SCI, V998, P138, DOI 10.1196/annals.1254.016
   Engel AG, 2003, NAT REV NEUROSCI, V4, P339, DOI 10.1038/nrn1101
   Engel AG, 2003, MUSCLE NERVE, V27, P4, DOI 10.1002/mus.10269
   Engel AG, 2002, MOL NEUROBIOL, V26, P347, DOI 10.1385/MN:26:2-3:347
   Evoli A, 2003, BRAIN, V126, P2304, DOI 10.1093/brain/awg223
   Fukudome T, 1998, NEUROREPORT, V9, P1907, DOI 10.1097/00001756-199806010-00044
   Gomez CM, 2002, ANN NEUROL, V51, P102, DOI 10.1002/ana.10077
   Gomez CM, 1997, J NEUROSCI, V17, P4170
   HARPER C, 2002, NEUROMUSCULA FUNCTIO, P1687
   Harper CM, 2000, NEUROLOGY, V54, pA395
   Harper CM, 2003, NEUROLOGY, V60, P1710, DOI 10.1212/01.WNL.0000061483.11417.1B
   HOWARD FM, 1987, ANN NY ACAD SCI, V505, P526
   Huebsch KA, 2003, J NEUROBIOL, V54, P486, DOI 10.1002/neu.10177
   HUTCHINSON DO, 1993, BRAIN, V116, P633, DOI 10.1093/brain/116.3.633
   Ishigaki K, 2003, NEUROMUSCULAR DISORD, V13, P236, DOI 10.1016/S0960-8966(02)00243-2
   Kohara N, 2002, MUSCLE NERVE, V25, P585, DOI 10.1002/mus.10073
   Kraner S, 2003, ARCH NEUROL-CHICAGO, V60, P761, DOI 10.1001/archneur.60.5.761
   Lindstrom JM, 1998, NEUROLOGY, V51, P933
   Mantegazza R, 2003, ANN NY ACAD SCI, V998, P413, DOI 10.1196/annals.1254.054
   Maselli RA, 2003, MUSCLE NERVE, V28, P293, DOI 10.1002/mus.10433
   Maselli RA, 2003, MUSCLE NERVE, V27, P180, DOI 10.1002/mus.10300
   Maselli RA, 2001, NEUROLOGY, V57, P279, DOI 10.1212/WNL.57.2.279
   MATTHES JWA, 1991, DEV MED CHILD NEUROL, V33, P924
   Milone M, 1997, J NEUROSCI, V17, P5651
   Milone M, 1996, BRAIN RES, V740, P346, DOI 10.1016/S0006-8993(96)00894-3
   MORA M, 1987, NEUROLOGY, V37, P206, DOI 10.1212/WNL.37.2.206
   Muller JS, 2003, NEUROLOGY, V60, P1805, DOI 10.1212/01.WNL.0000072262.14931.80
   Ohno K, 1996, NEURON, V17, P157, DOI 10.1016/S0896-6273(00)80289-5
   Ohno K, 2003, HUM MOL GENET, V12, P739, DOI 10.1093/hmg/ddg089
   Ohno K, 2002, AM J HUM GENET, V70, P875, DOI 10.1086/339465
   Ohno K, 2000, ANN NEUROL, V47, P162, DOI 10.1002/1531-8249(200002)47:2<162::AID-ANA5>3.3.CO;2-H
   Ohno K, 1997, HUM MOL GENET, V6, P753, DOI 10.1093/hmg/6.5.753
   Ohno K, 2001, P NATL ACAD SCI USA, V98, P2017, DOI 10.1073/pnas.98.4.2017
   Ohno Kinji, 2002, Curr Neurol Neurosci Rep, V2, P78, DOI 10.1007/s11910-002-0057-7
   OOSTERHUIS HJGH, 1989, J NEUROL NEUROSUR PS, V52, P1121, DOI 10.1136/jnnp.52.10.1121
   Phillips LH, 2003, ANN NY ACAD SCI, V998, P407, DOI 10.1196/annals.1254.053
   Ramarao MK, 2001, J BIOL CHEM, V276, P7475, DOI 10.1074/jbc.M009888200
   Richard P, 2003, J MED GENET, V40, DOI 10.1136/jmg.40.6.e81
   Sanders DB, 2003, NEUROLOGY, V60, P1978, DOI 10.1212/01.WNL.0000065882.63904.53
   Schmidt C, 2003, NEUROMUSCULAR DISORD, V13, P245, DOI 10.1016/S0960-8966(02)00273-0
   Shen XM, 2002, NEUROLOGY, V59, P1881, DOI 10.1212/01.WNL.0000042422.87384.2F
   Shen XM, 2003, J CLIN INVEST, V111, P497, DOI 10.1172/JC1200316997
   SINE SM, 1995, NEURON, V15, P229, DOI 10.1016/0896-6273(95)90080-2
   Sine SM, 2003, ANN NY ACAD SCI, V998, P128, DOI 10.1196/annals.1254.015
   Tsujino A, 2003, P NATL ACAD SCI USA, V100, P7377, DOI 10.1073/pnas.1230273100
   VINCENT A, 1985, J NEUROL NEUROSUR PS, V48, P1246, DOI 10.1136/jnnp.48.12.1246
   WALLS TJ, 1993, ANN NY ACAD SCI, V681, P461, DOI 10.1111/j.1749-6632.1993.tb22930.x
   Willmann R, 2002, CELL MOL LIFE SCI, V59, P1296, DOI 10.1007/s00018-002-8509-4
   ZAMMARCHI E, 1994, CHILD NERV SYST, V10, P347, DOI 10.1007/BF00335178
NR 63
TC 26
Z9 27
U1 0
U2 5
PU THIEME MEDICAL PUBL INC
PI NEW YORK
PA 333 SEVENTH AVE, NEW YORK, NY 10001 USA
SN 0271-8235
EI 1098-9021
J9 SEMIN NEUROL
JI Semin. Neurol.
PD MAR
PY 2004
VL 24
IS 1
BP 111
EP 123
DI 10.1055/s-2004-829592
PG 13
WC Clinical Neurology
WE Science Citation Index Expanded (SCI-EXPANDED)
SC Neurosciences & Neurology
GA 833AV
UT WOS:000222309700014
PM 15229798
DA 2022-10-25
ER

PT J
AU Zhang, HL
   Geng, YC
   Zheng, Y
   Wang, Y
AF Zhang, Hanlu
   Geng, Yingcai
   Zheng, Yu
   Wang, Yun
TI A case of anterior mediastinitis and bilateral multiple lung abscesses
   occurring after trans-subxiphoid video-assisted thoracoscopic extended
   thymectomy for thymoma with myasthenia gravis
SO JOURNAL OF THORACIC DISEASE
LA English
DT Article
DE Mediastinitis; lung abscess; thymectomy; myasthenia gravis
AB A 68-year-old female was admitted to our hospital with an acute episode of chest pain, progressive cough and fever. She underwent trans-subxiphoid video-assisted thoracoscopic extended thymectomy (TsVATET) for thymoma with myasthenia gravis (MG) 9 days ago. Chest computed tomography (CT) showed anterior mediastinal oedema, and infiltrative findings involved bilateral lung. Physical examination revealed the subxiphoid wound suppuration. We diagnosed subxiphoid incision infection, anterior mediastinitis and concomitant bilateral pneumonia. Using antibiotics intravenously combined with anterior mediastinum irrigation and drainage, she felt well but bilateral multiple lung abscesses were discovered on the 12th day of hospitalisation. After conservative treatment with antibiotics and wound care, the recovery was satisfactory and she discharged home. In our experience, because the subxiphoid incision, the anterior mediastinum and the bilateral thoracic cavity communicated directly after TsVATET, we should be aware of the risk of anterior mediastinitis, the infection of bilateral pleural cavity, pneumonia and multiple lung abscesses following subxiphoid incision infection.
C1 [Zhang, Hanlu; Geng, Yingcai; Zheng, Yu; Wang, Yun] Sichuan Univ, West China Hosp, Dept Thorac Surg, Chengdu 610041, Peoples R China.
RP Wang, Y (corresponding author), Sichuan Univ, West China Hosp, Dept Thorac Surg, Chengdu 610041, Peoples R China.
EM yunwwang@yeah.net
CR Hsu CP, 2004, SURG ENDOSC, V18, P821, DOI 10.1007/s00464-003-9146-1
   Machens A, 1998, SURG TODAY, V28, P808, DOI 10.1007/s005950050231
   Suda T, 2016, J THORAC DIS, V8, pS265, DOI 10.3978/j.issn.2072-1439.2016.02.34
   Wu L, 2015, J THORAC DIS, V7, P1658, DOI 10.3978/j.issn.2072-1439.2015.08.31
NR 4
TC 2
Z9 3
U1 0
U2 5
PU PIONEER BIOSCIENCE PUBL CO
PI HONG KONG
PA 9A GOLD SHINE TOWER, 346-348 QUEEN'S RD CENTRAL, SHEUNG WAN, HONG KONG,
   00000, PEOPLES R CHINA
SN 2072-1439
EI 2077-6624
J9 J THORAC DIS
JI J. Thorac. Dis.
PD SEP
PY 2016
VL 8
IS 9
BP E970
EP E973
DI 10.21037/jtd.2016.09.05
PG 4
WC Respiratory System
WE Science Citation Index Expanded (SCI-EXPANDED)
SC Respiratory System
GA DZ1RA
UT WOS:000385615400017
PM 27747038
OA Green Published
DA 2022-10-25
ER

PT J
AU Yue, YX
   Hong, Y
   Xie, YC
   Hao, HJ
   Sui, Y
   Gu, CK
   Zhang, X
   Gao, X
   Tang, TP
   Zhang, XJ
   Wang, Q
   Li, HF
AF Yue, Yao-Xian
   Hong, Yu
   Xie, Yanchen
   Hao, Hong-Jun
   Sui, Yi
   Gu, Chuan-Kai
   Zhang, Xu
   Gao, Xiang
   Tang, Tian-Ping
   Zhang, Xian-Jun
   Wang, Qi
   Li, Hai-Feng
TI Association study between IL-17A and IL-17F gene polymorphism and
   myasthenia gravis in Chinese patients
SO NEUROLOGICAL SCIENCES
LA English
DT Article
DE Myasthenia gravis; IL-17A; IL-17F; Gene polymorphism
AB Alleles of IL-17A and IL-17F genes were reported to be associated with many inflammatory and autoimmune disorders in Asian patients. Serum level and mRNA of IL-17A in peripheral blood mononuclear cells were reported to be significantly higher in MG patients than in healthy controls. In experimental autoimmune myasthenia gravis (EAMG) animals, IL-17 may have effects on the severity of MG. This study investigated the association between four SNPs of IL-17A and IL-17F gene (rs8193036, rs2275913 and rs3748067 in IL-17A; rs763780 in IL-17F) and MG in Chinese patients. The allele frequencies were compared between 480 MG patients and 487 healthy controls, between each MG subgroup and the control group, and between each pairs of MG subgroups. Subgroups were specified by clinical features (onset age, gender, thymoma, AChRAb and muscle involvement at onset) and maximal severity during the follow-up. No associations were found between the four SNPs of IL-17A and IL-17F gene and MG in Chinese patients.
C1 [Yue, Yao-Xian; Li, Hai-Feng] Shandong Univ, Qilu Hosp, Dept Neurol, 107 Wenhua West Rd, Jinan 250012, Peoples R China.
   [Hong, Yu; Gu, Chuan-Kai; Zhang, Xu; Gao, Xiang; Tang, Tian-Ping; Zhang, Xian-Jun; Wang, Qi] Qingdao Univ, Affiliated Hosp, Dept Neurol, Qingdao 266071, Peoples R China.
   [Xie, Yanchen] Capital Med Univ, Dept Neurol, Beijing Friendship Hosp, Beijing, Peoples R China.
   [Hao, Hong-Jun] Peking Univ, Hosp 1, Dept Neurol, Lab Neuroimmunol, Beijing 100871, Peoples R China.
   [Sui, Yi] Qingdao Univ, Coll Informat & Engn, Qingdao 266071, Peoples R China.
RP Li, HF (corresponding author), Shandong Univ, Qilu Hosp, Dept Neurol, 107 Wenhua West Rd, Jinan 250012, Peoples R China.
EM drlhf@163.com
OI Xie, Yanchen/0000-0002-7879-0554; Hong, Yu/0000-0002-3125-2855
FU National Natural Science Foundation of China [81070963, 30700242];
   Natural Science Foundation of Shandong Province [ZR2010HM019]
FX This study is supported by the National Natural Science Foundation of
   China (Grant No. 81070963, 30700242) and Natural Science Foundation of
   Shandong Province (Grant No. ZR2010HM019). We thank Genesky
   Biotechnologies Inc., Shanghai, China, for technical support.
CR Aarli JA, 2008, ANN NY ACAD SCI, V1132, P238, DOI 10.1196/annals.1405.040
   Barrett JC, 2005, BIOINFORMATICS, V21, P263, DOI 10.1093/bioinformatics/bth457
   Chen X, 2012, J THROMB HAEMOST, V10, P1508, DOI 10.1111/j.1538-7836.2012.04815.x
   Giraud M, 2008, ANN NY ACAD SCI, V1132, P180, DOI 10.1196/annals.1405.027
   Grob D, 2008, MUSCLE NERVE, V37, P141, DOI 10.1002/mus.20950
   Hayashi R, 2013, CLIN EXP MED, V13, P239, DOI 10.1007/s10238-012-0206-5
   Iwakura Y, 2011, IMMUNITY, V34, P149, DOI 10.1016/j.immuni.2011.02.012
   Korn T, 2009, ANNU REV IMMUNOL, V27, P485, DOI 10.1146/annurev.immunol.021908.132710
   Laird NM, 2011, FUNDAMENTALS MODERN, P101
   Lu J, 2010, CHIN J CLIN NEUROSCI, V18, P480
   Marx A, 2010, AUTOIMMUNITY, V43, P413, DOI 10.3109/08916930903555935
   Meriggioli MN, 2009, LANCET NEUROL, V8, P475, DOI 10.1016/S1474-4422(09)70063-8
   Mu LL, 2009, IMMUNOLOGY, V128, pe826, DOI 10.1111/j.1365-2567.2009.03089.x
   OOSTERHUIS HJGH, 1983, J NEUROL SCI, V58, P371, DOI 10.1016/0022-510X(83)90096-5
   Skeie GO, 2008, EUR J NEUROL, V15, P1029, DOI 10.1111/j.1468-1331.2008.02242.x
   Skeie GO, 1999, ARCH NEUROL-CHICAGO, V56, P457, DOI 10.1001/archneur.56.4.457
   Wang HH, 2012, J NEUROL SCI, V314, P26, DOI 10.1016/j.jns.2011.11.005
   Wang JY, 2009, ALLERGY, V64, P1056, DOI 10.1111/j.1398-9995.2009.01950.x
   Wang Zhong-kui, 2012, Zhonghua Nei Ke Za Zhi, V51, P540
   Yan N, 2012, AUTOIMMUNITY, V45, P533, DOI 10.3109/08916934.2012.702814
NR 20
TC 8
Z9 8
U1 0
U2 2
PU SPRINGER-VERLAG ITALIA SRL
PI MILAN
PA VIA DECEMBRIO, 28, MILAN, 20137, ITALY
SN 1590-1874
EI 1590-3478
J9 NEUROL SCI
JI Neurol. Sci.
PD JAN
PY 2016
VL 37
IS 1
BP 123
EP 130
DI 10.1007/s10072-015-2375-y
PG 8
WC Clinical Neurology; Neurosciences
WE Science Citation Index Expanded (SCI-EXPANDED)
SC Neurosciences & Neurology
GA DG8JE
UT WOS:000372329300017
PM 26337284
DA 2022-10-25
ER

PT J
AU Kitagawa, N
   Shinkai, M
   Take, H
   Mochizuki, K
   Asano, F
   Usui, H
   Miyagi, H
   Kido, T
   Kurauchi, N
   Osaka, H
   Yamashita, S
AF Kitagawa, N.
   Shinkai, M.
   Take, H.
   Mochizuki, K.
   Asano, F.
   Usui, H.
   Miyagi, H.
   Kido, T.
   Kurauchi, N.
   Osaka, H.
   Yamashita, S.
TI Mediastinoscopic extended thymectomy for pediatric patients with
   myasthenia gravis
SO JOURNAL OF PEDIATRIC SURGERY
LA English
DT Article
DE Myasthenia gravis; Children; Endoscopic surgery; Mediastinoscopy
ID ASSISTED THORACOSCOPIC THYMECTOMY; TERM-FOLLOW-UP; MASSES
AB Background: Extended thymectomy is indicated for children with myasthenia gravis (MG) when drug-resistance or dependence is seen. We have employed a technique for mediastinoscopic extended thymectomy (MET) on children with MG.
   Method: A total of 14 children underwent MET at Kanagawa Children's Medical Center between 2005 and 2013. A mediastinal operation field was made by a V-shaped hook infrasternally to extirpate the thymus with adipose tissue around the thymus.
   Results: The operation time and the amount of blood loss were 182 +/- 44 minutes and 34 +/- 43 ml, respectively. Postoperative complications, in the form of transient paralysis of the right recurrent nerve, occurred in 2 patients. The median length of postoperative hospital stay was 4.5 days. After MET, 6 patients achieved complete remission and 7 patients achieved steroid dose reduction, but no improvement was seen in 1 patient.
   Conclusions: This procedure offers the advantage of good surgical access for dissection around the bilateral phrenic nerves in extended total thymectomy, while achieving good cosmetic results. (C) 2015 Elsevier Inc. All rights reserved.
C1 [Kitagawa, N.; Shinkai, M.; Take, H.; Mochizuki, K.; Asano, F.; Usui, H.; Miyagi, H.] Kanagawa Childrens Med Ctr, Dept Surg, Yokohama, Kanagawa 2328555, Japan.
   [Kido, T.] Shion Hosp, Dept Resp Surg, Osaka, Japan.
   [Kurauchi, N.] Hakodate Municipal Hosp, Dept Surg, Hakodate, Hokkaido, Japan.
   [Osaka, H.; Yamashita, S.] Kanagawa Childrens Med Ctr, Dept Neurol, Yokohama, Kanagawa, Japan.
RP Kitagawa, N (corresponding author), Kanagawa Childrens Med Ctr, Dept Surg, Minami Ku, 2-138-4 Mutsukawa, Yokohama, Kanagawa 2328555, Japan.
EM norihikok@nifty.com
OI Kitagawa, Norihiko/0000-0002-1629-5857; Kurauchi,
   Nobuaki/0000-0003-0390-4681; Miyagi, Hisayuki/0000-0003-0110-4656
CR Cheng C, 2013, ANN THORAC SURG, V95, P1035, DOI 10.1016/j.athoracsur.2012.11.074
   Christison-Lagay E, 2013, PEDIATR SURG INT, V29, P583, DOI 10.1007/s00383-013-3284-x
   Kido T, 1999, ANN THORAC SURG, V67, P263, DOI 10.1016/S0003-4975(98)01210-7
   Kogut KA, 2000, J PEDIATR SURG, V35, P1576, DOI 10.1053/jpsu.2000.18315
   Kolski H, 2000, J PEDIATR SURG, V35, P768, DOI 10.1053/jpsu.2000.6065
   Lee CY, 2011, SURG ENDOSC, V25, P849, DOI 10.1007/s00464-010-1280-y
   Lindner A, 1997, J NEUROL, V244, P515, DOI 10.1007/s004150050135
   MASAOKA A, 1981, ANN NY ACAD SCI, V377, P755, DOI 10.1111/j.1749-6632.1981.tb33773.x
   Parikh K, 2011, PEDIATR SURG INT, V27, P595, DOI 10.1007/s00383-010-2838-4
   SUGARBAKER DJ, 1993, ANN THORAC SURG, V56, P653, DOI 10.1016/0003-4975(93)90942-B
   Wagner AJ, 2006, J PEDIATR SURG, V41, P50, DOI 10.1016/j.jpedsurg.2005.10.006
   YIM APC, 1995, CHEST, V108, P1440, DOI 10.1378/chest.108.5.1440
NR 12
TC 3
Z9 4
U1 0
U2 0
PU W B SAUNDERS CO-ELSEVIER INC
PI PHILADELPHIA
PA 1600 JOHN F KENNEDY BOULEVARD, STE 1800, PHILADELPHIA, PA 19103-2899 USA
SN 0022-3468
EI 1531-5037
J9 J PEDIATR SURG
JI J. Pediatr. Surg.
PD APR
PY 2015
VL 50
IS 4
BP 528
EP 530
DI 10.1016/j.jpedsurg.2014.08.012
PG 3
WC Pediatrics; Surgery
WE Science Citation Index Expanded (SCI-EXPANDED)
SC Pediatrics; Surgery
GA CE9CF
UT WOS:000352140500006
PM 25840056
DA 2022-10-25
ER

PT J
AU Huang, XF
   Wang, KY
   Liang, ZH
   Du, RR
   Zhou, LN
AF Huang, Xiao-Feng
   Wang, Kai-Yue
   Liang, Zhan-Hua
   Du, Rong-Rong
   Zhou, Li-Na
TI Clinical Analysis of Patients with Primary Blepharospasm: A Report of
   100 Cases in China
SO EUROPEAN NEUROLOGY
LA English
DT Article
DE Focal dystonia; Blepharospasm; Dry eyes; Photophobia; Myasthenia gravis;
   Botulinum toxin
ID IDIOPATHIC BLEPHAROSPASM; FOCAL DYSTONIA; SYMPTOMS
AB Purpose: This study explored the clinical characteristics, diagnosis and treatments of primary blepharospasm. Methods: In this retrospective analysis, 100 patients with blepharospasm were enrolled. Data were collected from medical records and face-to-face interviews with patients and their families. Results: The age of onset was 56.4 +/- 2.7 (range, 3276 years). The duration between onset and accurate diagnosis was 38.7 +/- 36.0 months (range, 2-120 months). Dry eyes occurred in 54% of the patients. The initial diagnostic accuracy was 10%. Dry eye syndrome, conjunctivitis/keratitis and myasthenia gravis caused the most confusion in the differential diagnosis. Regular botulinum toxin type A injections improved both eyelid spasms and subjective ocular symptoms in all patients. Conclusions: Regular botulinum toxin type A injections improved both eyelid spasms and subjective ocular symptoms in blepharospasm patients. The differentiation of primary blepharospasm differentiation from dry eye syndrome, conjunctivitis/keratitis and myasthenia gravis must be improved. (C) 2015 S. Karger AG, Basel
C1 [Huang, Xiao-Feng; Liang, Zhan-Hua; Zhou, Li-Na] Dalian Med Univ, Affiliated Hosp 1, Dept Neurol, Dalian 116011, Liaoning Provin, Peoples R China.
   [Wang, Kai-Yue] Linyi City Peoples Hosp, Dept Neurol, Linyi, Peoples R China.
   [Du, Rong-Rong] Baotou Med Coll, Affiliated Hosp 1, Dept Neurol, Baotou, Peoples R China.
RP Liang, ZH (corresponding author), Dalian Med Univ, Affiliated Hosp 1, Dept Neurol, 222 Zhong Shan Rd, Dalian 116011, Liaoning Provin, Peoples R China.
EM zhanhualiang@163.com
RI Zhou, Li/GSE-4531-2022
FU Liaoning Province Natural Science Foundation-funded Project [201102052]
FX This study was supported by Liaoning Province Natural Science
   Foundation-funded Project (No. 201102052).
CR Biuk D, 2013, COLLEGIUM ANTROPOL, V37, P29
   Davide M, 2005, MOVEMENT DISORD, V20, P1564
   Defazio G, 2006, J NEUROL NEUROSUR PS, V77, P252, DOI 10.1136/jnnp.2005.068007
   Defazio G, 2002, MOVEMENT DISORD, V17, P7, DOI 10.1002/mds.1275
   Defazio G, 2012, MOVEMENT DISORD, V27, P305, DOI 10.1002/mds.24026
   DRAKE D, 2011, TLS TIMES LIT S 0325, P26
   ELSTON JS, 1988, EYE, V2, P435, DOI 10.1038/eye.1988.79
   Fabbrini G, 2010, MOVEMENT DISORD, V25, P459, DOI 10.1002/mds.22983
   GRANDAS F, 1988, J NEUROL NEUROSUR PS, V51, P767, DOI 10.1136/jnnp.51.6.767
   Hallett M, 2008, NEUROLOGY, V71, P1275, DOI 10.1212/01.wnl.0000327601.46315.85
   Hara K, 2007, MOVEMENT DISORD, V22, P1363, DOI 10.1002/mds.21558
   Hwang WJ, 2014, J NEUROL SCI, V339, P217, DOI 10.1016/j.jns.2014.01.028
   Hwang Wen-Juh, 2012, Acta Neurol Taiwan, V21, P108
   Kazuo T, 1997, BR J OPHTHALMOL, V81, P439
   Loyola DP, 2013, EUR J NEUROL, V20, P704, DOI 10.1111/ene.12054
   Lu R, 2014, AM J OPHTHALMOL, V157, P591, DOI 10.1016/j.ajo.2013.11.014
   Martino D, 2010, MOVEMENT DISORD, V25, P407, DOI 10.1002/mds.23011
   Peckham EL, 2011, EUR J NEUROL, V18, P382, DOI 10.1111/j.1468-1331.2010.03161.x
NR 18
TC 7
Z9 13
U1 1
U2 11
PU KARGER
PI BASEL
PA ALLSCHWILERSTRASSE 10, CH-4009 BASEL, SWITZERLAND
SN 0014-3022
EI 1421-9913
J9 EUR NEUROL
JI Eur. Neurol.
PY 2015
VL 73
IS 5-6
BP 337
EP 341
DI 10.1159/000381707
PG 5
WC Clinical Neurology; Neurosciences
WE Science Citation Index Expanded (SCI-EXPANDED)
SC Neurosciences & Neurology
GA CJ2LS
UT WOS:000355316900012
PM 25997849
DA 2022-10-25
ER

PT J
AU Kusner, LL
   Halperin, JA
   Kaminski, HJ
AF Kusner, Linda L.
   Halperin, Jose A.
   Kaminski, Henry J.
TI Cell surface complement regulators moderate experimental myasthenia
   gravis pathology
SO MUSCLE & NERVE
LA English
DT Article
DE complement; complement regulatory protein; myasthenia gravis;
   neuromuscular junction; passive EAMG
ID DECAY-ACCELERATING FACTOR; ANTIBODY EFFECTOR MECHANISMS; MEMBRANE ATTACK
   COMPLEX; PROTEIN; MOUSE; INHIBITION; ACTIVATION; CD59; ERYTHROCYTES;
   PATHOGENESIS
AB Introduction: Intrinsic mouse complement regulators influence the severity of passively induced experimental acquired myasthenia gravis (EAMG). To assess the potential influence of CD59b in the absence of CD59a background, we used the mCD59ab-/- mouse model to re-evaluate mCD59 in protecting the neuromuscular junction (NMJ). Methods: EAMG was induced with monoclonal antibody to the acetylcholine receptor (AChR) in Daf1-/-, CD59ab-/-, Daf1-/-CD59ab-/-, and wild-type C57Bl/6 mice. Animals were monitored throughout the experiment. Diaphragms were analyzed for NMJ injury. Results: Daf1-/-CD59ab-/- mice required euthanasia 24 hours after disease induction because of severe weakness. Histological assessment demonstrated reduced AChR density, simplification of synaptic folds, and disrupted mitochondria. CD59ab-deficient mice demonstrated mild weakness and reduction in weight after 24 hours. In contrast, Daf1-/- had more severe weakness at 60 hours. The NMJ of EAMG-induced Daf1-/- and CD59ab-/- mice demonstrated similar AChR density. Conclusion: NMJs of CD59 and DAF mice are protected from complement-mediated injury of passive EAMG. Muscle Nerve, 2013
C1 [Kusner, Linda L.] George Washington Univ, Dept Physiol & Pharmacol, Washington, DC 20052 USA.
   [Halperin, Jose A.] Harvard Univ, Brigham & Womens Hosp, Dept Med, Boston, MA 02115 USA.
   [Kaminski, Henry J.] George Washington Univ, Dept Neurol, Washington, DC USA.
RP Kusner, LL (corresponding author), George Washington Univ, Dept Physiol & Pharmacol, Washington, DC 20052 USA.
EM lkusner@gwu.edu
OI Kusner, Linda/0000-0002-5530-2140; Kaminski, Henry/0000-0002-8195-0141
FU National Eye Institute [R24 EY14837]; Myasthenia Gravis Foundation of
   America; NATIONAL EYE INSTITUTE [R24EY014837] Funding Source: NIH
   RePORTER
FX The authors thank the those in the Department of Pathology, St. Louis
   University, and Midori Hitomi, Case Western Reserve University, for
   expert technical assistance with the electron microscopy images. This
   study was funded by the National Eye Institute (R24 EY14837) and the
   Myasthenia Gravis Foundation of America.
CR Baalasubramanian S, 2004, J IMMUNOL, V173, P3684, DOI 10.4049/jimmunol.173.6.3684
   BIESECKER G, 1989, J IMMUNOL, V142, P2654
   DAVIES A, 1989, J EXP MED, V170, P637, DOI 10.1084/jem.170.3.637
   Emlen W, 2010, SEMIN THROMB HEMOST, V36, P660, DOI 10.1055/s-0030-1262888
   ENGEL AG, 1977, MAYO CLIN PROC, V52, P267
   ENGEL AG, 1980, J NEUROL NEUROSUR PS, V43, P577, DOI 10.1136/jnnp.43.7.577
   FUJITA T, 1987, J EXP MED, V166, P1221, DOI 10.1084/jem.166.5.1221
   Gomez AM, 2010, AUTOIMMUNITY, V43, P353, DOI 10.3109/08916930903555943
   Hafer-Macko CE, 2000, J PERIPHER NERV SYST, V5, P131, DOI 10.1046/j.1529-8027.2000.00018.x
   HARADA R, 1990, J IMMUNOL, V144, P1823
   Hepburn NJ, 2008, MOL IMMUNOL, V45, P395, DOI 10.1016/j.molimm.2007.06.144
   HOLGUIN MH, 1989, J CLIN INVEST, V84, P7, DOI 10.1172/JCI114172
   Hourcade DE, 1999, IMMUNOPHARMACOLOGY, V42, P167, DOI 10.1016/S0162-3109(99)00005-3
   Kaminski HJ, 2006, EXP NEUROL, V202, P287, DOI 10.1016/j.expneurol.2006.06.003
   Kaminski HJ, 2004, EXP NEUROL, V189, P333, DOI 10.1016/j.expneurol.2004.06.005
   Kaname Y, 2010, J VIROL, V84, P3210, DOI 10.1128/JVI.02519-09
   KIM YU, 1995, J EXP MED, V181, P151, DOI 10.1084/jem.181.1.151
   Kusner LL, 2008, EXPERT REV CLIN IMMU, V4, P43, DOI 10.1586/1744666X.4.1.43
   LENNON VA, 1980, NATURE, V285, P238, DOI 10.1038/285238a0
   Levin MI, 1998, NEUROLOGY, V50, P764, DOI 10.1212/WNL.50.3.764
   Lin F, 2002, J CLIN INVEST, V110, P1269, DOI 10.1172/JCI200216086
   Lin F, 2001, IMMUNOLOGY, V104, P215, DOI 10.1046/j.1365-2567.2001.01287.x
   Livak KJ, 2001, METHODS, V25, P402, DOI 10.1006/meth.2001.1262
   Morgan BP, 2006, CLIN EXP IMMUNOL, V146, P294, DOI 10.1111/j.1365-2249.2006.03205.x
   Nagaraju K, 2011, RHEUM DIS CLIN N AM, V37, P159, DOI 10.1016/j.rdc.2011.01.002
   Piddlesden SJ, 1996, J NEUROIMMUNOL, V71, P173, DOI 10.1016/S0165-5728(96)00144-0
   Qin X, 2006, GENES IMMUN, V7, P287, DOI 10.1038/sj.gene.6364296
   Qin XB, 2003, IMMUNITY, V18, P217, DOI 10.1016/S1074-7613(03)00022-0
   Qin XB, 2009, AM J HEMATOL, V84, P221, DOI 10.1002/ajh.21363
   Richman DP, 1998, ANN NY ACAD SCI, V841, P450, DOI 10.1111/j.1749-6632.1998.tb10962.x
   Slater CR, 2008, ANN NY ACAD SCI, V1132, P1, DOI 10.1196/annals.1405.003
   Soltys J, 2009, ANN NEUROL, V65, P67, DOI 10.1002/ana.21536
   Souroujon MC, 2010, AUTOIMMUNITY, V43, P446, DOI 10.3109/08916930903518081
   Tuzun E, 2011, J AUTOIMMUN, V37, P136, DOI 10.1016/j.jaut.2011.05.006
   Tuzun E, 2007, J NEUROIMMUNOL, V182, P167, DOI 10.1016/j.jneuroim.2006.10.014
   Wu XB, 2008, J IMMUNOL, V181, P2732, DOI 10.4049/jimmunol.181.4.2732
   Zhou YF, 2007, J IMMUNOL, V179, P8562, DOI 10.4049/jimmunol.179.12.8562
   Zipfel PF, 2009, NAT REV IMMUNOL, V9, P729, DOI 10.1038/nri2620
NR 38
TC 16
Z9 16
U1 0
U2 5
PU WILEY-BLACKWELL
PI HOBOKEN
PA 111 RIVER ST, HOBOKEN 07030-5774, NJ USA
SN 0148-639X
J9 MUSCLE NERVE
JI Muscle Nerve
PD JAN
PY 2013
VL 47
IS 1
BP 33
EP 40
DI 10.1002/mus.23448
PG 8
WC Clinical Neurology; Neurosciences
WE Science Citation Index Expanded (SCI-EXPANDED)
SC Neurosciences & Neurology
GA 058TN
UT WOS:000312657200006
PM 23042232
OA Green Accepted
DA 2022-10-25
ER

PT J
AU Skeie, GO
   Aarli, JA
   Gilhus, NE
AF Skeie, GO
   Aarli, JA
   Gilhus, NE
TI Titin and ryanodine receptor antibodies in myasthenia gravis
SO ACTA NEUROLOGICA SCANDINAVICA
LA English
DT Article; Proceedings Paper
CT Bergen International Symposium on Neuroimmunology
CY 2006
CL Bergen, NORWAY
DE myasthenia gravis; titin; ryanodine receptor; striational antibodies
ID MUSCLE DIHYDROPYRIDINE RECEPTOR; SARCOPLASMIC-RETICULUM; INTERCOSTAL
   MUSCLE; DOMAINS II; AUTOANTIBODIES; THYMOMA; SERA; IDENTIFICATION;
   CELLS; GENE
AB Some myasthenia gravis (MG) patients have antibodies against skeletal muscle antigens in addition to the acetylcholine receptor (AChR). Two major antigens for non-AchR antibodies in MG are the Ca2+ release channel of the sarcoplasmic reticulum, the ryanodine receptor (RyR) and titin, a gigantic filamentous muscle protein essential for muscle structure, function and development. RyR and titin antibodies are found mainly in thymoma MG patients and in a few late-onset MG patients and correlate with a severe MG disease. The presence of titin antibodies, which bind to key regions near the A/I junction and in the central I-band, correlates with myopathy. The immunosuppressant (FK506), which enhances Ca (2+) release from the RyR, seems to have a symptomatic effect on MG patients with RyR antibodies. The RyR antibodies recognize a region near the N-terminus important for channel regulation and inhibit Ca (2+) release in vitro. However, evidence that antibodies against the intracellular antigens RyR and titin are pathogenic in vivo is still missing.
C1 Haukeland Hosp, Dept Neurol, N-5021 Bergen, Norway.
   Univ Bergen, Dept Clin Med, Bergen, Norway.
RP Skeie, GO (corresponding author), Haukeland Hosp, Dept Neurol, N-5021 Bergen, Norway.
EM gske@haukeland.no
CR Aarli JA, 1998, CURR OPIN NEUROL, V11, P233, DOI 10.1097/00019052-199806000-00007
   AARLI JA, 1990, CLIN EXP IMMUNOL, V82, P284
   AARLI JA, 1981, EUR NEUROL, V20, P380, DOI 10.1159/000115265
   AARLI JA, 1981, J NEUROIMMUNOL, V1, P421, DOI 10.1016/0165-5728(81)90021-7
   AlarconSegovia D, 1996, IMMUNOL TODAY, V17, P163
   BEUTNER EH, 1966, ANN NY ACAD SCI, V135, P588, DOI 10.1111/j.1749-6632.1966.tb45506.x
   CORONADO R, 1994, AM J PHYSIOL, V266, pC1485, DOI 10.1152/ajpcell.1994.266.6.C1485
   FURST DO, 1988, J CELL BIOL, V106, P1563, DOI 10.1083/jcb.106.5.1563
   GAUTEL M, 1993, NEUROLOGY, V43, P1581, DOI 10.1212/WNL.43.8.1581
   INUI M, 1987, J BIOL CHEM, V262, P15637
   Iwasa K, 1998, MUSCLE NERVE, V21, P1655, DOI 10.1002/(SICI)1097-4598(199812)21:12<1655::AID-MUS5>3.3.CO;2-6
   LABEIT S, 1995, SCIENCE, V270, P293, DOI 10.1126/science.270.5234.293
   Lange S, 2005, SCIENCE, V308, P1599, DOI 10.1126/science.1110463
   Leong P, 1998, J BIOL CHEM, V273, P7791, DOI 10.1074/jbc.273.14.7791
   Leong P, 1998, J BIOL CHEM, V273, P29958, DOI 10.1074/jbc.273.45.29958
   LINDSTROM J, 1988, ADV IMMUNOL, V42, P233, DOI 10.1016/S0065-2776(08)60847-0
   Linke WA, 1999, J CELL BIOL, V146, P631, DOI 10.1083/jcb.146.3.631
   Lubke E, 1998, J NEUROIMMUNOL, V81, P98, DOI 10.1016/S0165-5728(97)00164-1
   Marszalek PE, 1999, NATURE, V402, P100, DOI 10.1038/47083
   MYGLAND A, 1992, ANN NEUROL, V32, P589, DOI 10.1002/ana.410320419
   MYGLAND A, 1994, J NEUROL NEUROSUR PS, V57, P843, DOI 10.1136/jnnp.57.7.843
   NIELSEN VK, 1982, ANN NEUROL, V11, P160, DOI 10.1002/ana.410110209
   PAGALA M, 1993, MUSCLE NERVE, V16, P911, DOI 10.1002/mus.880160905
   PAGALA MKD, 1990, MUSCLE NERVE, V13, P1012, DOI 10.1002/mus.880131103
   Romi F, 2000, J NEUROL, V247, P369, DOI 10.1007/s004150050604
   Romi F, 2002, EUR J NEUROL, V9, P55, DOI 10.1046/j.1468-1331.2002.00352.x
   Skeie GO, 1998, SCAND J IMMUNOL, V47, P76
   SKEIE GO, 1995, AUTOIMMUNITY, V20, P99, DOI 10.3109/08916939509001933
   Skeie GO, 1996, EUR J NEUROL, V3, P136, DOI 10.1111/j.1468-1331.1996.tb00205.x
   Skeie GO, 1998, MUSCLE NERVE, V21, P329, DOI 10.1002/(SICI)1097-4598(199803)21:3<329::AID-MUS6>3.0.CO;2-C
   Skeie GO, 2003, MUSCLE NERVE, V27, P81, DOI 10.1002/mus.10294
   Somnier FE, 1999, EUR J NEUROL, V6, P555, DOI 10.1046/j.1468-1331.1999.650555.x
   STRAUSS AJL, 1967, J IMMUNOL, V99, P945
   Takamori M, 2004, NEUROLOGY, V62, P1894, DOI 10.1212/01.WNL.0000125254.99397.68
   TAKESHIMA H, 1994, NATURE, V369, P556, DOI 10.1038/369556a0
   Voltz RD, 1997, NEUROLOGY, V49, P1454, DOI 10.1212/WNL.49.5.1454
NR 36
TC 31
Z9 35
U1 0
U2 4
PU WILEY
PI HOBOKEN
PA 111 RIVER ST, HOBOKEN 07030-5774, NJ USA
SN 0001-6314
EI 1600-0404
J9 ACTA NEUROL SCAND
JI Acta Neurol. Scand.
PY 2006
VL 113
SU 183
BP 19
EP 23
DI 10.1111/j.1600-0404.2006.00608.x
PG 5
WC Clinical Neurology
WE Science Citation Index Expanded (SCI-EXPANDED); Conference Proceedings Citation Index - Science (CPCI-S)
SC Neurosciences & Neurology
GA 025QR
UT WOS:000236282500006
PM 16637922
DA 2022-10-25
ER

PT J
AU VINCENT, A
   JACOBSON, L
   SHILLITO, P
AF VINCENT, A
   JACOBSON, L
   SHILLITO, P
TI RESPONSE TO HUMAN ACETYLCHOLINE-RECEPTOR ALPHA-138-199 - DETERMINANT
   SPREADING INITIATES AUTOIMMUNITY TO SELF-ANTIGEN IN RABBITS
SO IMMUNOLOGY LETTERS
LA English
DT Article
DE MYASTHENIA GRAVIS; ANTIPEPTIDE ANTIBODY; DETERMINANT SPREADING;
   ACETYLCHOLINE RECEPTOR; AUTOIMMUNITY
ID ALPHA-SUBUNIT PEPTIDE; MYASTHENIA-GRAVIS; MYASTHENOGENICITY; ANTIBODY;
   AUTOANTIGEN; IMMUNOLOGY; DISEASE; REGION
AB NZW rabbits immunised with a mixture of synthetic peptides representing alpha 138-199 of the human acetylcholine receptor (AChR) alpha-subunit exhibited clinical, biochemical and electrophysiological signs of experimental autoimmune myasthenia gravis (EAMG), with raised levels of anti-rabbit AChR antibodies. Surprisingly, these were partly directed at the main immunogenic region (MIR, thought to be alpha 67-76) and alpha-Bungarotoxin binding sites on rabbit AChR, and reacted less well with human AChR. Moreover, they could be separated from the anti-peptide antibodies by fractionation on immobilised peptide. We conclude that immunisation with these peptides led, by 'determinant spreading', to a response directed at self-AChR. Similar phenomena may have been overlooked in previous studies of responses to synthetic or recombinant AChR sequences. These findings suggest that autoimmunity could be induced by low-affinity, cross-reacting epitopes even when the observed serum response is highly specific for the autoantigen.
RP VINCENT, A (corresponding author), UNIV OXFORD,JOHN RADCLIFFE HOSP,INST MOLEC MED,DEPT CLIN NEUROL,NEUROSCI GRP,OXFORD OX3 9DU,ENGLAND.
RI Vincent, Angela/AAE-7310-2019
CR CLAUDIO T, 1989, MOL NEUROBIOL, P63
   GREEN DPL, 1957, P ROY SOC LOND B BIO, V189, P57
   HARCOURT G, 1993, IN PRESS P ROY SOC B
   Heidenreich F, 1988, Autoimmunity, V1, P285, DOI 10.3109/08916938809010682
   JACOBSON L, 1993, ANN NY ACAD SCI, V681, P295, DOI 10.1111/j.1749-6632.1993.tb22899.x
   JERMY A, 1993, EUR J IMMUNOL, V23, P973, DOI 10.1002/eji.1830230433
   LEHMANN PV, 1992, NATURE, V358, P155, DOI 10.1038/358155a0
   LEHMANN PV, 1993, IMMUNOL TODAY, V14, P203, DOI 10.1016/0167-5699(93)90163-F
   LENNON VA, 1985, P NATL ACAD SCI USA, V82, P8805, DOI 10.1073/pnas.82.24.8805
   LENNON VA, 1991, J IMMUNOL, V146, P2245
   LINDSTROM J, 1988, ADV IMMUNOL, V42, P233, DOI 10.1016/S0065-2776(08)60847-0
   MATSUO H, 1992, MUSCLE NERVE, V15, P282, DOI 10.1002/mus.880150305
   MCCORMICK DJ, 1987, J IMMUNOL, V139, P2615
   OLDSTONE MBA, 1987, CELL, V50, P819, DOI 10.1016/0092-8674(87)90507-1
   ONG B, 1991, P NATL ACAD SCI USA, V88, P7343, DOI 10.1073/pnas.88.16.7343
   PENN A, 1993, MYASTHENIA GRAVIS RE
   SANO M, 1991, INT IMMUNOL, V3, P983, DOI 10.1093/intimm/3.10.983
   Schonbeck S, 1990, Int Rev Neurobiol, V32, P175
   SCHWIMBECK PL, 1989, J CLIN INVEST, V840, P1174
   TAKAMORI M, 1990, J NEUROL SCI, V99, P219, DOI 10.1016/0022-510X(90)90157-I
   TAKAMORI M, 1988, J NEUROL SCI, V85, P121, DOI 10.1016/0022-510X(88)90150-5
   TZARTOS SJ, 1991, AUTOIMMUNITY, V8, P259, DOI 10.3109/08916939109007633
   VINCENT A, 1980, PHYSIOL REV, V60, P756, DOI 10.1152/physrev.1980.60.3.756
   VINCENT A, 1982, CLIN EXP IMMUNOL, V49, P257
   VINCENT A, 1985, J NEUROL NEUROSUR PS, V48, P1246, DOI 10.1136/jnnp.48.12.1246
   VINCENT A, 1993, GUIDEBOOK ANIMAL MOD
   WASSERMANN NH, 1982, P NATL ACAD SCI-BIOL, V79, P4810, DOI 10.1073/pnas.79.15.4810
   WILSON S, 1983, J NEUROL NEUROSUR PS, V46, P377, DOI 10.1136/jnnp.46.5.377
NR 28
TC 33
Z9 33
U1 0
U2 2
PU ELSEVIER SCIENCE BV
PI AMSTERDAM
PA PO BOX 211, 1000 AE AMSTERDAM, NETHERLANDS
SN 0165-2478
J9 IMMUNOL LETT
JI Immunol. Lett.
PD MAR
PY 1994
VL 39
IS 3
BP 269
EP 275
DI 10.1016/0165-2478(94)90168-6
PG 7
WC Immunology
WE Science Citation Index Expanded (SCI-EXPANDED)
SC Immunology
GA NH599
UT WOS:A1994NH59900009
PM 7518419
DA 2022-10-25
ER

PT J
AU KUKS, JBM
   LIMBURG, PC
   HORST, G
   OOSTERHUIS, HJGH
AF KUKS, JBM
   LIMBURG, PC
   HORST, G
   OOSTERHUIS, HJGH
TI ANTIBODIES TO SKELETAL-MUSCLE IN MYASTHENIA-GRAVIS .2. PREVALENCE IN
   NON-THYMOMA PATIENTS
SO JOURNAL OF THE NEUROLOGICAL SCIENCES
LA English
DT Article
DE MYASTHENIA GRAVIS; ANTI-MUSCLE ANTIBODIES; ANTIRECEPTOR ANTIBODIES;
   NON-TUMOROUS THYMUS; AGE AT ONSET; CITRIC ACID MUSCLE EXTRACT
ID ACETYLCHOLINE RECEPTOR ANTIBODIES
AB Anti-skeletal muscle antibodies (AMA) were measured in 340 non-thymoma patients with myasthenia gravis (MG) by both an ELISA with citric acid muscle extract and by immunofluorescence assay. Three a-AChR negative but AMA-positive patients were found. The occurrence of AMA was related to the age at onset in patients with an onset of MG beyond 40 years and with duration of disease in patients with an earlier onset of MG. This stresses the heterogeneity of late onset and early onset MG. Serial measurements in individual patients revealed no evidence for a thymic role in the generation of AMA. There was no difference in specificity of AMA in early and late onset patients. The presence of AMA in CT-negative patients is not necessarily suggestive of a radiological shortcoming in the detection of thymoma since in 16 AMA-positive patients from our series no thymoma was found at operation or obduction.
C1 UNIV GRONINGEN HOSP,DEPT RHEUMATOL,9700 RB GRONINGEN,NETHERLANDS.
   UNIV GRONINGEN HOSP,DEPT CLIN IMMUNOL,9700 RB GRONINGEN,NETHERLANDS.
RP KUKS, JBM (corresponding author), UNIV GRONINGEN HOSP,DEPT NEUROL,POB 30001,9700 RB GRONINGEN,NETHERLANDS.
CR CIKES N, 1988, MAYO CLIN PROC, V63, P474, DOI 10.1016/S0025-6196(12)65645-6
   COMPSTON DAS, 1980, BRAIN, V103, P579, DOI 10.1093/brain/103.3.579
   DESMEDT JE, 1977, ANN NEUROL, V1, P55, DOI 10.1002/ana.410010105
   GILHUS NE, 1986, ACTA NEUROL SCAND, V73, P428, DOI 10.1111/j.1600-0404.1986.tb03300.x
   KOMIYAMA A, 1988, J NEUROL, V235, P207, DOI 10.1007/BF00314348
   KUKS JBM, 1993, J NEUROL SCI, V119
   LANSKA DJ, 1991, NEUROLOGY, V41, P520
   LIMBURG PC, 1983, J NEUROL SCI, V58, P357, DOI 10.1016/0022-510X(83)90095-3
   OOSTERHUIS HJ, 1967, J NEUROL SCI, V4, P417, DOI 10.1016/0022-510X(67)90027-5
   OOSTERHUIS HJG, 1984, MYASTHENIA GRAVIS, P104
   PENN AS, 1986, MUSCLE NERVE, V9, P407, DOI 10.1002/mus.880090505
NR 11
TC 12
Z9 13
U1 0
U2 0
PU ELSEVIER SCIENCE BV
PI AMSTERDAM
PA PO BOX 211, 1000 AE AMSTERDAM, NETHERLANDS
SN 0022-510X
J9 J NEUROL SCI
JI J. Neurol. Sci.
PD DEC 1
PY 1993
VL 120
IS 1
BP 78
EP 81
DI 10.1016/0022-510X(93)90028-W
PG 4
WC Clinical Neurology; Neurosciences
WE Science Citation Index Expanded (SCI-EXPANDED)
SC Neurosciences & Neurology
GA ML252
UT WOS:A1993ML25200013
PM 8289082
DA 2022-10-25
ER

PT J
AU Peragallo, JH
   Bitrian, E
   Kupersmith, MJ
   Zimprich, F
   Whittaker, TJ
   Lee, MS
   Bruce, BB
AF Peragallo, Jason H.
   Bitrian, Elena
   Kupersmith, Mark J.
   Zimprich, Fritz
   Whittaker, Thomas J.
   Lee, Michael S.
   Bruce, Beau B.
TI Relationship Between Age, Gender, and Race in Patients Presenting With
   Myasthenia Gravis With Only Ocular Manifestations
SO JOURNAL OF NEURO-OPHTHALMOLOGY
LA English
DT Article
ID EPIDEMIOLOGY; DISEASE
AB Background:The demographic associations among patients presenting with myasthenia gravis with only ocular manifestations (OMG) is not clear.Methods:In this 5-center case series, we collected the race, gender, and age at diagnosis of patients diagnosed with myasthenia gravis who had no signs or symptoms of generalized myasthenia gravis (GMG). An a priori sample size calculation determined that 140 patients were required to accept that there was a 10-year difference in mean age (equivalence testing: power 90%, = 0.05). Robust Bayesian analysis and linear regression were applied to evaluate whether age differed by gender or race.Results:Of 433 patients included, 258 (60%) were men. Mean age among men was 57 years (SD = 19) and 52 years (SD = 21) among women. The 95% credible interval (CI) (Bayesian equivalent of confidence interval) was 0.8-8.7 years for mean age, and there was a 99.6% probability that the mean difference in age between sexes was <10 years. Race was documented in 376 (68 [18%] non-Caucasian). Caucasians were 17.3 years older than non-Caucasians at diagnosis (95% CI, 12.2-22.3 y; P < 0.001) controlling for gender. There was no additive interaction of gender and race (P = 0.74). There was a bimodal distribution for women peaking around 30 and 60 years. Men had a left skewed unimodal age distribution peaking at age 70.Conclusions:The distribution of age at presentation in patients with OMG is different between men and women, similar to GMG. Non-Caucasian patients tend to develop OMG at a younger age.
C1 [Peragallo, Jason H.; Bruce, Beau B.] Emory Univ, Dept Ophthalmol, Atlanta, GA 30322 USA.
   [Peragallo, Jason H.] Emory Univ, Dept Pediat, Atlanta, GA 30322 USA.
   [Bitrian, Elena; Lee, Michael S.] Univ Minnesota, Dept Ophthalmol & Visual Neurosci, Minneapolis, MN USA.
   [Kupersmith, Mark J.] New York Eye & Ear Infirm, New York, NY 10003 USA.
   [Kupersmith, Mark J.] Roosevelt Hosp, New York, NY USA.
   [Kupersmith, Mark J.] New York Eye Ear Infirm Mt Sinai, Dept Neuroophthalmol, New York, NY USA.
   [Zimprich, Fritz] Med Univ Vienna, Dept Neurol, Vienna, Austria.
   [Whittaker, Thomas J.] Univ Kansas, Med Ctr, Dept Ophthalmol, Kansas City, KS 66103 USA.
   [Bruce, Beau B.] Emory Univ, Dept Epidemiol, Rollins Sch Publ Hlth, Atlanta, GA 30322 USA.
   [Bruce, Beau B.] Emory Univ, Laney Grad Sch, Atlanta, GA 30322 USA.
RP Bruce, BB (corresponding author), Emory Clin, 1365 Clifton Rd NE, Atlanta, GA 30322 USA.
EM bbbruce@emory.edu
RI Newman, Nancy/AAB-2532-2021; Zimprich, Fritz/O-1406-2019; Zimprich,
   Fritz/W-1738-2017
OI Zimprich, Fritz/0000-0002-6998-5480; Zimprich,
   Fritz/0000-0002-6998-5480; Bruce, Beau/0000-0003-3003-2962
FU Research to Prevent Blindness; Vitreoretinal Surgery Foundation; Kriser
   Foundation, Empire Clinical Research Investigator Program (ERIP) [U10
   EY017281-01A1]; NIH/NEI [K23EY019341];  [U10EY017281-06S2]; NATIONAL EYE
   INSTITUTE [K23EY019341, U10EY017281] Funding Source: NIH RePORTER
FX J. H. Peragallo is supported by a departmental grant from Research to
   Prevent Blindness. E. Bitrian is supported by a grant from the
   Vitreoretinal Surgery Foundation. M. J. Kupersmith is supported by
   grants U10 EY017281-01A1, Kriser Foundation, Empire Clinical Research
   Investigator Program (ERIP), and U10EY017281-06S2. M. S. Lee is
   supported by an unrestricted grant from Research to Prevent Blindness.
   B. B. Bruce is supported by an NIH/NEI grant K23EY019341, Research to
   Prevent Blindness, and is a consultant for Bayer and MedImmune. This
   study was not industry supported. The other authors report no conflicts
   of interest.
CR BEVER CT, 1983, ANN NEUROL, V14, P516, DOI 10.1002/ana.410140504
   Carr AS, 2010, BMC NEUROL, V10, DOI 10.1186/1471-2377-10-46
   Cetin H, 2012, WIEN KLIN WOCHENSCHR, V124, P763, DOI 10.1007/s00508-012-0258-2
   CHIU HC, 1987, NEUROLOGY, V37, P1854, DOI 10.1212/WNL.37.12.1854
   GARLEPP MJ, 1981, J NEUROIMMUNOL, V1, P325, DOI 10.1016/0165-5728(81)90035-7
   Golnik KC, 1999, OPHTHALMOLOGY, V106, P1282, DOI 10.1016/S0161-6420(99)00709-5
   Grob D., 1999, CONT NEUROL SERIES, P131
   Grob D, 2008, MUSCLE NERVE, V37, P141, DOI 10.1002/mus.20950
   Kruschke JK, 2013, J EXP PSYCHOL GEN, V142, P573, DOI 10.1037/a0029146
   Kupersmith MJ, 2009, J NEUROL, V256, P1314, DOI 10.1007/s00415-009-5120-8
   Kupersmith MJ, 2003, J NEURO-OPHTHALMOL, V23, P249, DOI 10.1097/00041327-200312000-00001
   Kupersmith MJ, 2003, ARCH NEUROL-CHICAGO, V60, P243, DOI 10.1001/archneur.60.2.243
   McGrogan A, 2010, NEUROEPIDEMIOLOGY, V34, P171, DOI 10.1159/000279334
   Phillips LH, 2003, ANN NY ACAD SCI, V998, P407, DOI 10.1196/annals.1254.053
   PHILLIPS LH, 1992, NEUROLOGY, V42, P1888, DOI 10.1212/WNL.42.10.1888
   SCHLEZINGER NS, 1959, ARCH OPHTHALMOL-CHIC, V62, P985
   SETHI KD, 1987, NEUROLOGY, V37, P1383, DOI 10.1212/WNL.37.8.1383
   SIMPSON JF, 1966, ACTA NEUROL SCAND, VS 42, P7
NR 18
TC 9
Z9 11
U1 0
U2 7
PU LIPPINCOTT WILLIAMS & WILKINS
PI PHILADELPHIA
PA TWO COMMERCE SQ, 2001 MARKET ST, PHILADELPHIA, PA 19103 USA
SN 1070-8022
EI 1536-5166
J9 J NEURO-OPHTHALMOL
JI J. Neuro-Ophthal.
PD MAR
PY 2016
VL 36
IS 1
BP 29
EP 32
DI 10.1097/WNO.0000000000000276
PG 4
WC Clinical Neurology; Ophthalmology
WE Science Citation Index Expanded (SCI-EXPANDED)
SC Neurosciences & Neurology; Ophthalmology
GA DF7JM
UT WOS:000371534000007
PM 26035808
DA 2022-10-25
ER

PT J
AU Skelly, CL
   Jackson, CCA
   Wu, YM
   Hill, CB
   Chwals, WJ
   Liu, DC
AF Skelly, CL
   Jackson, CCA
   Wu, YM
   Hill, CB
   Chwals, WJ
   Liu, DC
TI Thoracoscopic thymectomy in children with myasthenia gravis
SO AMERICAN SURGEON
LA English
DT Article; Proceedings Paper
CT 71st Annual Meeting of the Southeastern-Surgical-Congress
CY FEB 07-11, 2003
CL SAVANNAH, GA
SP SE Surg Congress
AB Although conservative medical management is the mainstay in the treatment of myasthenia gravis (MG), severest forms of the disease often require surgical thymectomy. Thoracoscopic thymectomy (TT) represents a minimally invasive alternative to traditional thymectomy via sternotomy. We present our preliminary experience with TT as definitive treatment for severe forms of MG. The charts of 5 children (4 girls and 1 boy; age range, 11-17 years) who under-went TT for MG were retrospectively reviewed. TT was typically performed via left thoracoscopy using 4- or 5-mm ports with 1 of the ports enlarged at the end of the procedure for specimen retrieval. Thymic veins were identified and ligated with surgical clips in all cases. Surgical parameters assessed were the following: operating time, intra- and postoperative complications, length of postoperative stay, and resolution of symptoms. Follow-up ranged from 6 months to 2 years. All 5 TTs were successfully completed. In 1 case, right-sided thoracoscopy was added to ensure complete gland excision. Surgical pathology in all cases demonstrated complete excision. Mean operating time was 121 minutes (range 88 minutes to 188 minutes). There were no intra- or postoperative complications. Length of postoperative stay averaged 1.6 days (range, 1 to 3 days). Four of 5 (80%) had clear resolution of symptoms with 1 showing minimal resolution at 6 months. Thoracoscopic thymectomy is a safe and potentially attractive alternative to traditional thymectomy via median sternotomy in severe forms of myasthenia gravis. Complete thymectomy, the goal of traditional surgical treatment for myasthenia gravis, can effectively by achieved via this minimally invasive technique.
C1 Univ Chicago, Pritzker Sch Med, Div Pediat Surg, Chicago, IL 60637 USA.
RP Liu, DC (corresponding author), MC 4062,5839 S Maryland Ave, Chicago, IL 60637 USA.
RI Skelly, Christopher/ABD-6187-2020
CR BECKMAN R, J NEUROL, V244, P112
   BUCKINGHAM JM, 1976, ANN SURG, V184, P453, DOI 10.1097/00000658-197610000-00008
   Granone P, 1999, EUR J CARDIO-THORAC, V15, P861, DOI 10.1016/S1010-7940(99)00120-7
   Gronseth GS, 2000, NEUROLOGY, V55, P7, DOI 10.1212/WNL.55.1.7
   Kogut KA, 2000, J PEDIATR SURG, V35, P1576, DOI 10.1053/jpsu.2000.18315
   Lakhoo K, 1997, PEDIATR SURG INT, V12, P113, DOI 10.1007/BF01349974
   Mack MJ, 1996, J THORAC CARDIOV SUR, V112, P1352, DOI 10.1016/S0022-5223(96)70151-4
   OLANOW CW, 1987, ANN NY ACAD SCI, V505, P595
   Popescu I, 2002, SURG ENDOSC, V16, P679, DOI 10.1007/s00464-001-9114-6
   Schumacher C., 1912, MITT GREZGEB MED CHI, V25, P746
   WILKINS EW, 1991, ANN THORAC SURG, V51, P888, DOI 10.1016/0003-4975(91)90999-7
   YIM APC, 1995, CHEST, V108, P1440, DOI 10.1378/chest.108.5.1440
   YOUSSEF S, 1983, J PEDIATR SURG, V18, P537, DOI 10.1016/S0022-3468(83)80354-6
NR 13
TC 12
Z9 12
U1 0
U2 0
PU SOUTHEASTERN SURGICAL CONGRESS
PI CUMMING
PA 115 SAMARITAN DR, #200, CUMMING, GA 30040-2354 USA
SN 0003-1348
EI 1555-9823
J9 AM SURGEON
JI Am. Surg.
PD DEC
PY 2003
VL 69
IS 12
BP 1087
EP 1089
PG 3
WC Surgery
WE Science Citation Index Expanded (SCI-EXPANDED); Conference Proceedings Citation Index - Science (CPCI-S)
SC Surgery
GA 752PC
UT WOS:000187175500013
PM 14700296
DA 2022-10-25
ER

PT J
AU Liu, GC
   Gao, BL
   Yang, HQ
   Qi, GY
   Liu, P
AF Liu, Guo-Chao
   Gao, Bu-Lang
   Yang, Hong-Qi
   Qi, Guo-Yan
   Liu, Peng
TI The clinical absolute and relative scoring system-A quantitative scale
   measuring myasthenia gravis severity and outcome used in the traditional
   Chinese medicine
SO COMPLEMENTARY THERAPIES IN MEDICINE
LA English
DT Article
DE Myasthenia gravis; Classification; Scoring System; Traditional Chinese
   medicine; Quantitative measurement
ID QUALITY-OF-LIFE; MYCOPHENOLATE-MOFETIL; INTRAVENOUS IMMUNOGLOBULIN;
   ACETYLCHOLINE-RECEPTORS; MG COMPOSITE; DOUBLE-BLIND; TRIAL; DISEASE;
   AZATHIOPRINE; STANDARDS
AB Myasthenia gravis (MG) is a chronic autoimmune disease caused by autoantigen against the nicotine acetylcholine receptor at the neuromuscular junction. With modern treatment facilities, the treatment effect and outcome for MG has been greatly improved with MG and non-MG patients enjoying the same life expectancy. Many classifications of disease distribution and severity have been set up and tested all over the world, mainly in the western world. However, the absolute and relative scoring system for evaluating the severity and treatment effect of MG in China where traditional Chinese medicine (TCM) has been practiced for thousands of years has not been introduced worldwide. The TCM has achieved a great success in the treatment of MG in the country with a huge population. This article serves to introduce this scoring system to the world. (C) 2014 Elsevier Ltd. All rights reserved.
C1 [Liu, Guo-Chao; Gao, Bu-Lang; Qi, Guo-Yan; Liu, Peng] Hebei Med Univ, Shijiazhuang Hosp 1, Shijiazhuang 050011, Hebei Province, Peoples R China.
   [Yang, Hong-Qi] Zhengzhou Univ, Henan Prov Peoples Hosp, Dept Neurol, Zhengzhou, Peoples R China.
RP Gao, BL (corresponding author), Hebei Med Univ, Dept Med Res, 36 Fanxi Rd, Shijiazhuang 050011, Hebei Province, Peoples R China.
EM browngao@163.com
RI Gao, Bu-Lang/N-3669-2015
OI Gao, Bu-Lang/0000-0003-4668-0737
CR Barohn RJ, 2003, ANN NY ACAD SCI, V998, P432, DOI 10.1196/annals.1254.056
   Barohn RJ, 1998, ANN NY ACAD SCI, V841, P769, DOI 10.1111/j.1749-6632.1998.tb11015.x
   Bedlack RS, 2005, NEUROLOGY, V64, P1968, DOI 10.1212/01.WNL.0000163988.28892.79
   Benatar M, 2012, MUSCLE NERVE, V45, P909, DOI 10.1002/mus.23330
   BESINGER UA, 1983, NEUROLOGY, V33, P1316, DOI 10.1212/WNL.33.10.1316
   Burns TM, 2008, MUSCLE NERVE, V38, P957, DOI 10.1002/mus.21053
   Burns TM, 2010, MUSCLE NERVE, V42, P5, DOI 10.1002/mus.21713
   Burns TM, 2010, NEUROLOGY, V74, P1434, DOI 10.1212/WNL.0b013e3181dc1b1e
   Burns TM, 2008, MUSCLE NERVE, V38, P1553, DOI 10.1002/mus.21185
   Chaudhry V, 2001, NEUROLOGY, V56, P94, DOI 10.1212/WNL.56.1.94
   Chen Song-Lin, 2008, Zhong Xi Yi Jie He Xue Bao, V6, P964, DOI 10.3736/jcim20080918
   DRACHMAN DB, 1982, NEW ENGL J MED, V307, P769, DOI 10.1056/NEJM198209233071301
   Farrugia ME, 2006, BRAIN, V129, P1481, DOI 10.1093/brain/awl095
   Gajdos P, 1997, ANN NEUROL, V41, P789, DOI 10.1002/ana.410410615
   Gajdos P, 2003, ANN NY ACAD SCI, V998, P445, DOI 10.1196/annals.1254.058
   Gajdos P, 2008, ANN NY ACAD SCI, V1132, P271, DOI 10.1196/annals.1405.001
   Garcia-Carrasco M, 2007, AUTOIMMUN REV, V6, P373, DOI 10.1016/j.autrev.2007.01.001
   HOHLFELD R, 1985, ANN NEUROL, V17, P238, DOI 10.1002/ana.410170304
   Jaretzki A, 2000, NEUROLOGY, V55, P16, DOI 10.1212/WNL.55.1.16
   Jiang WY, 2005, TRENDS PHARMACOL SCI, V26, P558, DOI 10.1016/j.tips.2005.09.006
   LANSKA DJ, 1990, NEUROLOGY, V40, P1828, DOI 10.1212/WNL.40.12.1828
   Liu Xiao-yun, 2010, Zhongguo Zhong Xi Yi Jie He Za Zhi, V30, P271
   Ma HD, 2013, CLIN REV ALLERG IMMU, V44, P229, DOI 10.1007/s12016-012-8332-0
   Ma XQ, 2007, J ETHNOPHARMACOL, V113, P15, DOI 10.1016/j.jep.2007.05.030
   MANTEGAZZA R, 1990, J NEUROL, V237, P339, DOI 10.1007/BF00315656
   MANTEGAZZA R, 1988, J NEUROL, V235, P449, DOI 10.1007/BF00314245
   Meriggioli MN, 2009, LANCET NEUROL, V8, P475, DOI 10.1016/S1474-4422(09)70063-8
   Mullins LL, 2008, MUSCLE NERVE, V38, P947, DOI 10.1002/mus.21016
   OOSTERHUIS HJG, 1964, J NEUROL SCI, V1, P512, DOI 10.1016/0022-510X(64)90171-6
   OOSTERHUIS HJGH, 1981, CLIN NEUROL NEUROSUR, V83, P105, DOI 10.1016/0303-8467(81)90014-7
   OSSERMAN KE, 1958, ARCH INTERN MED, V102, P72, DOI 10.1001/archinte.1958.00260190074008
   Owe JF, 2006, J NEUROL NEUROSUR PS, V77, P203, DOI 10.1136/jnnp.2005.072355
   Padua L, 2002, NEUROL SCI, V23, P59, DOI 10.1007/s100720200027
   Palace J, 1998, NEUROLOGY, V50, P1778, DOI 10.1212/WNL.50.6.1778
   PASCUZZI RM, 1984, ANN NEUROL, V15, P291, DOI 10.1002/ana.410150316
   RICHMAN DP, 1994, SEMIN NEUROL, V14, P106, DOI 10.1055/s-2008-1041066
   Sanders DB, 2008, NEUROLOGY, V71, P400, DOI 10.1212/01.wnl.0000312374.95186.cc
   SANDERS DB, 1994, NEUROL CLIN, V12, P343, DOI 10.1016/S0733-8619(18)30101-4
   Sanders DB, 2003, ANN NY ACAD SCI, V998, P440, DOI 10.1196/annals.1254.057
   Sanders DB, 2008, NEUROLOGY, V71, P394, DOI 10.1212/01.wnl.0000312373.67493.7f
   Sharshar T, 2000, J NEUROL, V247, P286, DOI 10.1007/s004150050585
   TINDALL RSA, 1987, NEW ENGL J MED, V316, P719, DOI 10.1056/NEJM198703193161205
   TINDALL RSA, 1993, ANN NY ACAD SCI, V681, P539, DOI 10.1111/j.1749-6632.1993.tb22937.x
   TU LH, 1994, CHINESE MED J-PEKING, V107, P300
   Twork S, 2010, HEALTH QUAL LIFE OUT, V8, DOI 10.1186/1477-7525-8-129
   Wang CM, 2012, CHIN MED-UK, V7, DOI 10.1186/1749-8546-7-16
   Wang XY., 1997, ZHONGHUA SHEN JING K, V30, P87, DOI DOI 10.3760/J.ISSN:1006-7876.1997.02.007
   Wang Z, 2009, J ETHNOPHARMACOL, V124, P481, DOI 10.1016/j.jep.2009.05.013
   Wang ZT, 1996, GEN PHARMACOL, V27, P1347, DOI 10.1016/S0306-3623(96)00084-5
   Wolfe GI, 1999, NEUROLOGY, V52, P1487, DOI 10.1212/WNL.52.7.1487
   Wolfe GI, 2008, MUSCLE NERVE, V38, P1429, DOI 10.1002/mus.21142
   Xu Xiang-Qing, 2013, Zhongguo Zhong Xi Yi Jie He Za Zhi, V33, P177
   Zheng GQ, 2009, J ALTERN COMPLEM MED, V15, P1223, DOI 10.1089/acm.2009.0101
   Zinman L, 2008, ANN NY ACAD SCI, V1132, P264, DOI 10.1196/annals.1405.038
NR 54
TC 11
Z9 12
U1 1
U2 8
PU CHURCHILL LIVINGSTONE
PI EDINBURGH
PA JOURNAL PRODUCTION DEPT, ROBERT STEVENSON HOUSE, 1-3 BAXTERS PLACE,
   LEITH WALK, EDINBURGH EH1 3AF, MIDLOTHIAN, SCOTLAND
SN 0965-2299
EI 1873-6963
J9 COMPLEMENT THER MED
JI Complement. Ther. Med.
PD OCT
PY 2014
VL 22
IS 5
BP 877
EP 886
DI 10.1016/j.ctim.2014.08.003
PG 10
WC Integrative & Complementary Medicine
WE Science Citation Index Expanded (SCI-EXPANDED)
SC Integrative & Complementary Medicine
GA AS3UO
UT WOS:000344203700007
PM 25440379
DA 2022-10-25
ER

PT J
AU Mourao, AM
   Araujo, CM
   Barbosa, LSM
   Gomez, RS
   Burns, TM
   Lemos, SMA
   Teixeira, AL
AF Mourao, Aline Mansueto
   Araujo, Caroline Martins
   Mageste Barbosa, Luiz Sergio
   Gomez, Rodrigo Santiago
   Burns, Ted M.
   Aguiar Lemos, Stela Maris
   Teixeira, Antonio Lucio
TI Brazilian cross-cultural translation and adaptation of the
   "Questionnaire of Life Quality Specific for Myasthenia Gravis-15 items"
SO ARQUIVOS DE NEURO-PSIQUIATRIA
LA English
DT Article
DE myasthenia gravis; quality of life; questionnaire
ID OF-LIFE
AB Objective: To translate and to perform the cross-cultural adaptation of the "Questionnaire of Life Quality Specific for Myasthenia Gravis - 15 items" (MG-QOL15). Method: The original English version of the questionnaire was translated into Portuguese. This version was revised and translated back into English. Later, both English versions were compared and the divergences were corrected in the Portuguese text. At a second stage, ten patients with MG followed at the Neuromuscular Diseases Clinic from the University Hospital, Universidade Federal de Minas Gerais answered the questionnaire. The authors analyzed the difficulties and misunderstandings in the application of the questionnaire. Results: The questions 8, 13 and 15 were considered difficult to understand and were modified in the final Portuguese version. Most patients (70%) had a total score above 25, and the statements 3, 8 and 9 showed the highest scores. Conclusion: The Brazilian version of the questionnaire MG-QOL15 seems to be a promising tool for the assessment of Brazilian patients with MG.
C1 [Mourao, Aline Mansueto; Araujo, Caroline Martins] Univ Fed Minas Gerais, Belo Horizonte, MG, Brazil.
   [Mageste Barbosa, Luiz Sergio; Gomez, Rodrigo Santiago] Univ Fed Minas Gerais, Hosp Clin, Neurol Serv, Belo Horizonte, MG, Brazil.
   [Burns, Ted M.] Univ Virginia, Charlottesville, VA USA.
   [Aguiar Lemos, Stela Maris] Univ Fed Minas Gerais, Univ Fed Sao Paulo, Dept Fonoaudiol, Belo Horizonte, MG, Brazil.
   [Teixeira, Antonio Lucio] Univ Fed Minas Gerais, Prof Fac Med, Belo Horizonte, MG, Brazil.
RP Teixeira, AL (corresponding author), Univ Fed Minas Gerais, Fac Med, LIIM, Sala 281, Av Prof Alfredo Balena 190, BR-30130100 Belo Horizonte, MG, Brazil.
EM altexr@gmail.com
RI Lemos, Stela MA/E-9912-2014; Mourão, Aline Mansueto/AAK-4188-2020;
   Teixeira, Antonio L/N-3315-2014
OI Lemos, Stela MA/0000-0003-4104-5179; Mourão, Aline
   Mansueto/0000-0001-5252-6758; Teixeira, Antonio L/0000-0002-9621-5422
FU CAPES; CNPq; Fapemig
FX This study was supported by CAPES, CNPq and Fapemig. AMM received a
   CAPES scholarship during her Master course.
CR Alshekhlee A, 2009, NEUROLOGY, V72, P1548, DOI 10.1212/WNL.0b013e3181a41211
   Burns TM, 2010, NEUROLOGY, V74, P1434, DOI 10.1212/WNL.0b013e3181dc1b1e
   Burns TM, 2010, MUSCLE NERVE, V41, P219, DOI 10.1002/mus.21609
   Carr AS, 2010, BMC NEUROL, V10, DOI 10.1186/1471-2377-10-46
   DRACHMAN DB, 1994, NEW ENGL J MED, V330, P1797, DOI 10.1056/NEJM199406233302507
   Grob D, 2008, MUSCLE NERVE, V37, P141, DOI 10.1002/mus.20950
   Jacobson DL, 1997, CLIN IMMUNOL IMMUNOP, V84, P223, DOI 10.1006/clin.1997.4412
   Jaretzki A, 2000, NEUROLOGY, V55, P16, DOI 10.1212/WNL.55.1.16
   Mao ZF, 2010, EUR J NEUROL, V17, P913, DOI 10.1111/j.1468-1331.2010.03017.x
   Masuda Masayuki, 2012, Rinsho Shinkeigaku, V52, P1043
   Morris J, 1998, QUAL LIFE RES, V7, P85
   Mullins LL, 2008, MUSCLE NERVE, V38, P947, DOI 10.1002/mus.21016
   Phillips LH, 1996, NEUROLOGY, V47, P1233, DOI 10.1212/WNL.47.5.1233
   Suzuki Y, 2011, BMJ OPEN, V1, DOI 10.1136/bmjopen-2011-000313
   WARE JE, 1992, MED CARE, V30, P473, DOI 10.1097/00005650-199206000-00002
   Ybarra MI, 2011, ARQ NEURO-PSIQUIAT, V69, P176, DOI 10.1590/S0004-282X2011000200006
   ZIGMOND AS, 1983, ACTA PSYCHIAT SCAND, V67, P361, DOI 10.1111/j.1600-0447.1983.tb09716.x
NR 17
TC 15
Z9 15
U1 0
U2 7
PU ASSOC ARQUIVOS NEURO- PSIQUIATRIA
PI SAO PAULO SP
PA PR AMADEU AMARAL 47/33, 01327-010 SAO PAULO SP, BRAZIL
SN 0004-282X
EI 1678-4227
J9 ARQ NEURO-PSIQUIAT
JI Arq. Neuro-Psiquiatr.
PD DEC
PY 2013
VL 71
IS 12
BP 955
EP 958
DI 10.1590/0004-282X20130180
PG 4
WC Neurosciences; Psychiatry
WE Science Citation Index Expanded (SCI-EXPANDED)
SC Neurosciences & Neurology; Psychiatry
GA 279ED
UT WOS:000328942300009
PM 24347015
OA Green Published, gold, Green Submitted
DA 2022-10-25
ER

PT J
AU Raggi, A
   Leonardi, M
   Mantegazza, R
   Casale, S
   Fioravanti, G
AF Raggi, Alberto
   Leonardi, Matilde
   Mantegazza, Renato
   Casale, Silvia
   Fioravanti, Giulia
TI Social support and self-efficacy in patients with Myasthenia Gravis: a
   common pathway towards positive health outcomes
SO NEUROLOGICAL SCIENCES
LA English
DT Article
DE Myasthenia Gravis; Social support; Self-efficacy; Health outcomes
ID QUALITY-OF-LIFE; DISEASE OUTCOMES; MORTALITY; INTEGRATION; WOMEN
AB Social support and self-efficacy, that was defined as one's belief in one's capabilities to enact a certain behaviour, have a mediating effect on health outcomes and, by facilitating healthy behaviours and compliance to treatment, reduce morbidity and mortality. This pilot study aims to test whether social support and self-efficacy have a positive effect in improving health outcomes of patients with Myasthenia Gravis. 74 patients (mean age 48.1; 67.6% female) were enrolled and reported low self-efficacy and health status, but good perceived social support. Men reported better self-efficacy than women, and those living with a partner reported higher social support levels. No differences were found stratifying for disease onset, disease stage and patients' working situation. Self-efficacy and tangible support were independent predictors of mental health status. These results provide a preliminary indication that psychosocial interventions aimed to increase self-efficacy could positively mediate mental health status in myasthenic patients, especially among women.
C1 [Raggi, Alberto; Leonardi, Matilde] IRCCS Fdn, Neurol Inst C Besta, Sci Directorate, Neurol Publ Hlth & Disabil Unit, I-20133 Milan, Italy.
   [Mantegazza, Renato] IRCCS Fdn, Neurol Inst C Besta, Dept Neuroimmunol & Neuromuscular Dis, I-20133 Milan, Italy.
   [Casale, Silvia; Fioravanti, Giulia] Univ Florence, Dept Psychol, Florence, Italy.
RP Raggi, A (corresponding author), IRCCS Fdn, Neurol Inst C Besta, Sci Directorate, Neurol Publ Hlth & Disabil Unit, Via Celoria 11, I-20133 Milan, Italy.
EM araggi@istituto-besta.it
RI Mantegazza, Renato/AAB-7569-2019; Raggi, Alberto/K-5787-2016; leonardi,
   matilde/J-9997-2018
OI Mantegazza, Renato/0000-0002-9810-5737; Raggi,
   Alberto/0000-0002-7433-7779; leonardi, matilde/0000-0003-0552-8923
FU AIM: Associazione Italiana Miastenia e Malattie Immunmodegenerative
FX The authors gratefully thank Mrs. Rita Tromellini and the Italian
   Association against Myasthenia Gravis (AIM: Associazione Italiana
   Miastenia e Malattie Immunmodegenerative) for logistic and financial
   support.
CR Amir M, 1999, EPILEPSIA, V40, P216, DOI 10.1111/j.1528-1157.1999.tb02078.x
   Arora NK, 2007, PSYCHO-ONCOL, V16, P474, DOI 10.1002/pon.1084
   BANDURA A, 1977, PSYCHOL REV, V84, P191, DOI 10.1037/0033-295X.84.2.191
   Berkman LF, 2000, LANCET, V355, P1291, DOI 10.1016/S0140-6736(00)02107-3
   Berkman LF, 2004, AM J EPIDEMIOL, V159, P167, DOI 10.1093/aje/kwh020
   Berkman LF, 2000, SOC SCI MED, V51, P843, DOI 10.1016/S0277-9536(00)00065-4
   Burns TM, 2008, MUSCLE NERVE, V38, P957, DOI 10.1002/mus.21053
   Conti-Fine BM, 2006, J CLIN INVEST, V116, P2843, DOI 10.1172/JCI29894
   DiMatteo MR, 2004, HEALTH PSYCHOL, V23, P207, DOI 10.1037/0278-6133.23.2.207
   Frasure-Smith N, 2000, CIRCULATION, V101, P1919, DOI 10.1161/01.CIR.101.16.1919
   Gek B., 1993, SF 36 HLTH SURVEY MA
   Jackson ES, 2007, J AM COLL HEALTH, V56, P69, DOI 10.3200/JACH.56.1.69-74
   Lee M, 2001, AM J PUBLIC HEALTH, V91, P1303, DOI 10.2105/AJPH.91.8.1303
   Leonardi M, 2010, J NEUROL, V257, P98, DOI 10.1007/s00415-009-5279-z
   Lyyra TM, 2006, J GERONTOL B-PSYCHOL, V61, pS147, DOI 10.1093/geronb/61.3.S147
   Mantegazza R, 2003, ANN NY ACAD SCI, V998, P413, DOI 10.1196/annals.1254.054
   MANTEGAZZA R, 1988, J NEUROL, V235, P449, DOI 10.1007/BF00314245
   Marks P, 2005, ATHEROSCLEROSIS SUPP, V6, P148, DOI 10.1016/S1567-5688(05)80579-3
   Mullins LL, 2008, MUSCLE NERVE, V38, P947, DOI 10.1002/mus.21016
   Padua L, 2001, NEUROL SCI, V22, P363, DOI 10.1007/s100720100066
   Paul RH, 2001, MUSCLE NERVE, V24, P512, DOI 10.1002/mus.1034
   Raggi A, 2010, NEUROL SCI, V31, P41, DOI 10.1007/s10072-009-0167-y
   Reblin M, 2008, CURR OPIN PSYCHIATR, V21, P201, DOI 10.1097/YCO.0b013e3282f3ad89
   Rostedt A, 2006, EUR J NEUROL, V13, P191, DOI 10.1111/j.1468-1331.2006.01149.x
   Rutledge T, 2004, PSYCHOSOM MED, V66, P882, DOI 10.1097/01.psy.0000145819.94041.52
   Schwarzer R., 1995, MEASURES HLTH PSYCHO, P35, DOI DOI 10.1037/T00393-000
   SHERBOURNE CD, 1991, SOC SCI MED, V32, P705, DOI 10.1016/0277-9536(91)90150-B
   Sibilia L., 1995, ITALIAN ADAPTATION G
   Tomaka J, 2006, J AGING HEALTH, V18, P359, DOI 10.1177/0898264305280993
   Uchino BN, 2006, J BEHAV MED, V29, P377, DOI 10.1007/s10865-006-9056-5
   Vincent A, 2001, LANCET, V357, P2122, DOI 10.1016/S0140-6736(00)05186-2
   WORTMAN CB, 1985, SOCIAL SUPPORT HLTH, P281
   Zhang XP, 2007, DIABETES EDUCATOR, V33, P273, DOI 10.1177/0145721707299265
NR 33
TC 22
Z9 22
U1 0
U2 17
PU SPRINGER
PI NEW YORK
PA 233 SPRING ST, NEW YORK, NY 10013 USA
SN 1590-1874
J9 NEUROL SCI
JI Neurol. Sci.
PD APR
PY 2010
VL 31
IS 2
BP 231
EP 235
DI 10.1007/s10072-009-0194-8
PG 5
WC Clinical Neurology; Neurosciences
WE Science Citation Index Expanded (SCI-EXPANDED); Social Science Citation Index (SSCI)
SC Neurosciences & Neurology
GA 567UL
UT WOS:000275472000025
PM 19936879
DA 2022-10-25
ER

PT J
AU Du, AL
   Ren, HM
   Lu, CZ
   Tu, JL
   Xu, CF
   Sun, YA
AF Du, Ai-Lian
   Ren, Hui-Min
   Lu, Chuan-Zhen
   Tu, Jiang-Long
   Xu, Cong-Feng
   Sun, Yong-An
TI Carbonic anhydrase III is insufficient in muscles of myasthenia gravis
   patients
SO AUTOIMMUNITY
LA English
DT Article
DE Myasthenia gravis; carbonic anhydrase III; insufficient; MALDI-TOF;
   skeletal muscle
ID SKELETAL-MUSCLE; ACETYLCHOLINE-RECEPTOR; POLYACRYLAMIDE-GELS; MUSK
   ANTIBODY; AUTOANTIBODIES; INHIBITORS; PROTEINS; TARGET
AB Myasthenia gravis (MG) is considered as an autoimmune disease mainly mediated by antibodies against acetylcholine receptor. In recent years, other targets related to MG have been the subject of interest. Our previous research found that protein P25 was lower in muscles of MG patients using two-dimensional electrophoresis. In present study, anti-serum to P25 was prepared, immunohistochemistry and ATPase staining revealed that P25 was a muscle specific cytosolic protein and was mainly distributed in type I muscle fibers. Matrix-assisted laser desorption/ionization time-of-flight mass spectrometry and precise molecular weight derived from mass spectrometer identified P25 as carbonic anhydrase III (CA III). Some members of CA family are related to autoimmune diseases and CA III is recently reported to be involved in rheumatoid arthritis. The results of immunoblot in this report showed that the level of CA III is specifically insufficient in the skeletal muscle of MG patients. The possible roles that CA III play in MG need further elucidation.
C1 [Du, Ai-Lian] Zhejiang Univ, Sch Med, Affiliated Hosp 2, Dept Neurol,Coll Med, Hangzhou 310009, Zhejiang, Peoples R China.
   [Du, Ai-Lian; Ren, Hui-Min; Lu, Chuan-Zhen] Fudan Univ, Huashan Hosp, Inst Neurol, Shanghai 200433, Peoples R China.
   [Tu, Jiang-Long] Nanchang Univ, Affiliated Hosp 2, Dept Neurol, Nanchang, Peoples R China.
   [Xu, Cong-Feng] Scripps Res Inst, Dept Immunol, La Jolla, CA USA.
   [Sun, Yong-An] Perking Univ, Hosp 1, Dept Neurol, Beijing, Peoples R China.
RP Du, AL (corresponding author), Zhejiang Univ, Sch Med, Affiliated Hosp 2, Dept Neurol,Coll Med, Hangzhou 310009, Zhejiang, Peoples R China.
EM lotusdudu@yahoo.com
RI Xu, Congfeng/E-4806-2013
OI Xu, Congfeng/0000-0002-8009-4865
FU Chinese National Natural and Science Grant [30170329]; Medical and
   Pharmaceutical Science & Research Funds of Zhejiang Province [2006A051]
FX We thank Dr Rennolds Ostrom from University of Tennessee Health Science
   Center for critical reading of the manuscript and suggestion. This work
   was supported by the Chinese National Natural and Science Grant (No.
   30170329) and Medical and Pharmaceutical Science & Research Funds of
   Zhejiang Province (No. 2006A051).
CR BROOKE MH, 1970, ARCH NEUROL-CHICAGO, V23, P369, DOI 10.1001/archneur.1970.00480280083010
   CABISCOL E, 1995, J BIOL CHEM, V270, P14742, DOI 10.1074/jbc.270.24.14742
   CARMIGNANI M, 1984, INT J CLIN PHARM TH, V22, P140
   CARTER N, 1979, BIOCHEM GENET, V17, P837, DOI 10.1007/BF00504307
   Conti-Fine BM, 2006, J CLIN INVEST, V116, P2843, DOI 10.1172/JCI29894
   COTE CH, 1997, AM J PHYSIOL-REG I, V273, pR1211
   DEBUS E, 1983, EMBO J, V2, P2305, DOI 10.1002/j.1460-2075.1983.tb01738.x
   DRACHMAN DB, 1994, NEW ENGL J MED, V330, P1797, DOI 10.1056/NEJM199406233302507
   FERNANDEZPATRON C, 1995, ANAL BIOCHEM, V224, P263, DOI 10.1006/abio.1995.1039
   FUNATSU T, 1990, J CELL BIOL, V110, P53, DOI 10.1083/jcb.110.1.53
   Gailly P, 2008, KIDNEY INT, V74, P52, DOI 10.1038/sj.ki.5002794
   GEERS C, 1990, J PHYSIOL-LONDON, V423, P279, DOI 10.1113/jphysiol.1990.sp018022
   GEERS C, 1995, COMP BIOCHEM PHYS A, V112, P111, DOI 10.1016/0300-9629(95)90853-N
   GROS G, 1988, ANNU REV PHYSIOL, V50, P669, DOI 10.1146/annurev.ph.50.030188.003321
   Hoch W, 2001, NAT MED, V7, P365, DOI 10.1038/85520
   INAGAKI Y, 1991, Journal of Dermatological Science, V2, P147, DOI 10.1016/0923-1811(91)90060-B
   Jaretzki A, 2000, NEUROLOGY, V55, P16, DOI 10.1212/WNL.55.1.16
   Kuwabara S, 2007, ACTA NEUROL SCAND, V115, P126, DOI 10.1111/j.1600-0404.2006.00721.x
   [任惠民 Lin Huimin], 2002, [中华神经科杂志, Chinese Journal of Neurology], V35, P32
   LINDSTROM J, 1988, ADV IMMUNOL, V42, P233, DOI 10.1016/S0065-2776(08)60847-0
   LINDSTROM JM, 1976, NEUROLOGY, V26, P1054, DOI 10.1212/WNL.26.11.1054
   LLOYD J, 1986, GENE, V41, P233, DOI 10.1016/0378-1119(86)90103-4
   Marvin LF, 2003, CLIN CHIM ACTA, V337, P11, DOI 10.1016/j.cccn.2003.08.008
   Ren H, 2000, CHIN J CHIN NEUROSCI, V8, P260
   Ren H, 2000, CHIN J NEUROL, V33, P227
   Robert-Pachot M, 2007, ANN NY ACAD SCI, V1108, P382, DOI 10.1196/annals.1422.039
   Robert-Pachot M, 2007, AUTOIMMUNITY, V40, P380, DOI 10.1080/08916930701417473
   Shiraishi H, 2005, ANN NEUROL, V57, P289, DOI 10.1002/ana.20341
   Skeie GO, 2001, ACTA PHYSIOL SCAND, V171, P379, DOI 10.1046/j.1365-201x.2001.00841.x
   SLY WS, 1983, P NATL ACAD SCI-BIOL, V80, P2752, DOI 10.1073/pnas.80.9.2752
   SOLIVEN BC, 1988, NEUROLOGY, V38, P514, DOI 10.1212/WNL.38.4.514
   SPECTOR T, 1978, ANAL BIOCHEM, V86, P142, DOI 10.1016/0003-2697(78)90327-5
   TOWBIN H, 1979, P NATL ACAD SCI USA, V76, P4350, DOI 10.1073/pnas.76.9.4350
   VAANANEN HK, 1985, HISTOCHEMISTRY, V83, P231, DOI 10.1007/BF00953989
   Vincent A, 2003, LANCET NEUROL, V2, P99, DOI 10.1016/S1474-4422(03)00306-5
   Vincent A, 2002, NAT REV IMMUNOL, V2, P797, DOI 10.1038/nri916
   Vincent A, 2001, LANCET, V357, P2122, DOI 10.1016/S0140-6736(00)05186-2
   Xu K, 2006, NEUROSCIENCE, V143, P655, DOI 10.1016/j.neuroscience.2006.09.022
   Yamamoto AM, 2001, ARCH NEUROL-CHICAGO, V58, P885, DOI 10.1001/archneur.58.6.885
   Yeh JH, 2004, NEUROLOGY, V62, P2131, DOI 10.1212/01.WNL.0000128042.28877.C3
   Zimmerman UJP, 2004, IUBMB LIFE, V56, P343, DOI 10.1080/1521-6540400000850
NR 41
TC 12
Z9 14
U1 0
U2 6
PU TAYLOR & FRANCIS LTD
PI ABINGDON
PA 2-4 PARK SQUARE, MILTON PARK, ABINGDON OR14 4RN, OXON, ENGLAND
SN 0891-6934
EI 1607-842X
J9 AUTOIMMUNITY
JI Autoimmunity
PY 2009
VL 42
IS 3
BP 209
EP 215
AR PII 909714661
DI 10.1080/08916930802668610
PG 7
WC Immunology
WE Science Citation Index Expanded (SCI-EXPANDED)
SC Immunology
GA 421FY
UT WOS:000264346000005
PM 19301202
DA 2022-10-25
ER

PT S
AU Tuzun, E
   Li, J
   Saini, SS
   Yang, H
   Christadoss, P
AF Tuezuen, Erdem
   Li, Jing
   Saini, Shamsher S.
   Yang, Huan
   Christadoss, Premkumar
BE Lambris, JD
TI Targeting Classical Complement Pathway to Treat Complement Mediated
   Autoimmune Diseases
SO CURRENT TOPICS IN COMPLEMENT II
SE Advances in Experimental Medicine and Biology
LA English
DT Article; Proceedings Paper
CT 4th Aegean Workshop on Complement Associated Diseases, Animal Models and
   Therapeutics
CY JUN 10-17, 2007
CL Porto Heli, GREECE
ID MURINE MYASTHENIA-GRAVIS; C1 INHIBITOR; ACETYLCHOLINE-RECEPTOR; ANTI-C1Q
   ANTIBODY; GENETIC-EVIDENCE; MOTOR ENDPLATE; PATHOGENESIS; C3;
   LOCALIZATION; INVOLVEMENT
AB Mice deficient for classical complement pathway (CCP) factor C4 are resistant to antibody and complement mediated experimental autoimmune myasthenia gravis (EAMG). Anti-C1q antibody administration before or following acetylcholine receptor immunization suppresses EAMG development by reducing lymph node cell IL-6 production and neuromuscular junction IgG, C3 and C56-C9 deposition. This effect is achieved by treating mice with 10 mu g of anti-C1q antibody, twice weekly for 4 weeks. Treatment with a higher amount of anti-C1q antibody gives rise to increased serum anti-acetylcholine receptor antibody, immune complex and C3 levels, facilitates kidney C3 and IgG deposits and thus reduces the treatment efficacy. C4 KO and anti-C1q antibody treated mice display normal immune system functions and intact antibody production capacity. Furthermore, CCP inhibition preserves alternative complement pathway activation, which is required for host defense against microorganisms. Therefore, CCP inhibition might constitute a specific treatment approach for not only myasthenia gravis but also other complement mediated autoimmune diseases.
C1 [Tuezuen, Erdem] Istanbul Univ, Dept Neurol, Istanbul, Turkey.
   [Li, Jing; Yang, Huan] Cent S China Univ, Dept Neurol, Changsha, Hunan, Peoples R China.
   [Saini, Shamsher S.; Christadoss, Premkumar] Univ Texas Galveston, Med Branch, Dept Microbiol & Immunol, Galveston, TX 77550 USA.
RP Tuzun, E (corresponding author), Istanbul Univ, Dept Neurol, Istanbul, Turkey.
EM drerdem@yahoo.com; jing_neurology@hotmail.com; sssaini@utmb.edu;
   yangh69@yahoo.com; pchrista@utmb.edu
RI Tuzun, Erdem/AAH-9212-2019
CR BIESECKER G, 1989, J IMMUNOL, V142, P2654
   Carroll M, 1999, CURR TOP MICROBIOL, V246, P21
   CHRISTADOSS P, 1988, J IMMUNOL, V140, P2589
   Christadoss P, 1995, ADV EXP MED BIOL, V383, P195
   De Serres J, 2003, TRANSFUS APHER SCI, V29, P247, DOI 10.1016/j.transci.2003.08.006
   De Simoni MG, 2003, J CEREBR BLOOD F MET, V23, P232, DOI 10.1097/01.WCB.0000046146.31247.A1
   Deng CS, 2002, J IMMUNOL, V169, P1077, DOI 10.4049/jimmunol.169.2.1077
   DICKNEITE G, 1993, BEHRING I MITT, V93, P299
   ENGEL AG, 1979, NEUROLOGY, V29, P179, DOI 10.1212/WNL.29.2.179
   ENGEL AG, 1977, MAYO CLIN PROC, V52, P267
   ENGEL AG, 1982, CIBA F SYMP, V90, P197
   ENGEL AG, 1981, ANN NY ACAD SCI, V377, P158, DOI 10.1111/j.1749-6632.1981.tb33730.x
   GRAUS YMF, 1993, J IMMUNOL, V150, P4093
   Henze U, 1997, BURNS, V23, P473, DOI 10.1016/S0305-4179(97)00019-3
   HOWARD FM, 1987, ANN NY ACAD SCI, V505, P526
   KAMOLVARIN N, 1991, ACTA NEUROL SCAND, V83, P382, DOI 10.1111/j.1600-0404.1991.tb03968.x
   Karachunski PI, 2000, J IMMUNOL, V164, P5236, DOI 10.4049/jimmunol.164.10.5236
   LENNON VA, 1978, J EXP MED, V147, P973, DOI 10.1084/jem.147.4.973
   Poussin MA, 2002, J NEUROIMMUNOL, V125, P51, DOI 10.1016/S0165-5728(02)00030-9
   Romi F, 2005, J NEUROIMMUNOL, V158, P191, DOI 10.1016/j.jneuroim.2004.08.002
   SAHASHI K, 1980, J NEUROPATH EXP NEUR, V39, P160, DOI 10.1097/00005072-198003000-00005
   Scott BG, 2004, J NEUROIMMUNOL, V153, P16, DOI 10.1016/j.jneuroim.2004.04.019
   Tuzun E, 2006, NEUROMUSCULAR DISORD, V16, P137, DOI 10.1016/j.nmd.2005.11.005
   Tuzun E, 2003, J IMMUNOL, V171, P3847, DOI 10.4049/jimmunol.171.7.3847
   Tuzun E., 2006, DRUG DISCOV TODAY DI, V3, P15
   Tuzun E, 2007, J NEUROIMMUNOL, V182, P167, DOI 10.1016/j.jneuroim.2006.10.014
   Tuzun E, 2006, J NEUROIMMUNOL, V174, P157, DOI 10.1016/j.jneuroim.2006.01.015
   Vincent A, 2006, ACTA NEUROL SCAND, V113, P1, DOI 10.1111/j.1600-0404.2006.00605.x
   Yang H, 2005, J IMMUNOL, V175, P2018, DOI 10.4049/jimmunol.175.3.2018
   Zeerleder S, 2003, CLIN DIAGN LAB IMMUN, V10, P529, DOI 10.1128/CDLI.10.4.529-535.2003
NR 30
TC 7
Z9 9
U1 1
U2 2
PU SPRINGER-VERLAG BERLIN
PI BERLIN
PA HEIDELBERGER PLATZ 3, D-14197 BERLIN, GERMANY
SN 0065-2598
EI 2214-8019
BN 978-0-387-78951-4
J9 ADV EXP MED BIOL
JI Adv.Exp.Med.Biol.
PY 2008
VL 632
BP 265
EP 272
DI 10.1007/978-0-387-78952-1_19
PG 8
WC Medicine, Research & Experimental
WE Conference Proceedings Citation Index - Science (CPCI-S); Science Citation Index Expanded (SCI-EXPANDED)
SC Research & Experimental Medicine
GA BIN29
UT WOS:000261025800019
PM 19025128
DA 2022-10-25
ER

PT J
AU Perez-Nellar, J
   Dominguez, AM
   Llorens-Figueroa, JA
   Ferra-Betancourt, A
   Pardo, A
   Quiala, M
   Gali, Z
AF Perez-Nellar, J
   Dominguez, AM
   Llorens-Figueroa, JA
   Ferra-Betancourt, A
   Pardo, A
   Quiala, M
   Gali, Z
TI A comparative study of intravenous immunoglobulin and plasmapheresis
   preoperatively in myasthenia
SO REVISTA DE NEUROLOGIA
LA Spanish
DT Article
DE immunoglobulin; myasthenia gravis; plasmapheresis
ID PLASMA-EXCHANGE; IMMUNE GLOBULIN; GAMMA-GLOBULIN; GRAVIS; THYMECTOMY;
   THERAPY; NEUROLOGY; CRISIS
AB Introduction. Thymectomy is a well established procedure in myasthenia gravis (MG). To reduce its morbidity, treatments which are effective in the short term, such as plasmapheresis and intravenous immunoglobulin (IGI) have been used Objective, To evaluate the efficacy and tolerability of the IGI, compared with plasmapheresis, in the preparation of myasthenic patients before thymectomy. Patients and methods. We compared a group of 33 prospective myasthenic patients treated with IGI with 38 clinical histories taken as controls treated by plasmapheresis during the peri-operative period of thymectomy. Results. The patients treated with IGI were in the intensive care unit and neurology ward for less time. The endotracheal tube was also removed sooner. However, these differences were not significant. The commonest complications of IGI were fever, shivering and phlebitis. The most frequent adverse reaction to plasmapheresis were cutaneous eruptions. One patient developed Hepatitis C after plasmapheresis. Conclusion. IGI is comparable in efficacy to plasmapheresis in the peri-operative period of MG, but has a better profile of adverse reactions.
C1 Hosp Clin Quirurg Hermanos Ameijeiras, Serv Neurol, Havana 10300, Cuba.
   Hosp Clin Quirurg Hermanos Ameijeiras, Serv Cirugia, Havana 10300, Cuba.
   Hosp Clin Quirurg Hermanos Ameijeiras, Unidad Cuidados Intens, Havana 10300, Cuba.
   Hosp Clin Quirurg Hermanos Ameijeiras, Dept Plasmaferesis, Havana 10300, Cuba.
EM jpnellar@yahoo.com
CR Achiron A, 2000, MUSCLE NERVE, V23, P551, DOI 10.1002/(SICI)1097-4598(200004)23:4<551::AID-MUS14>3.3.CO;2-F
   ARSURA R, 1989, CLIN IMMUNOL IMMU S1, V53, pS70
   BARTON JC, 1987, AM J MED, V82, P624, DOI 10.1016/0002-9343(87)90110-0
   Batocchi A P, 2000, Ther Apher, V4, P275, DOI 10.1046/j.1526-0968.2000.004004275.x
   BEGHI E, 1991, J NEUROL SCI, V106, P213, DOI 10.1016/0022-510X(91)90260-E
   BENCHETRIT E, 1992, NEW ENGL J MED, V326, P270
   BJORO K, 1994, NEW ENGL J MED, V331, P1607, DOI 10.1056/NEJM199412153312402
   Brannagan TH, 1996, NEUROLOGY, V47, P674, DOI 10.1212/WNL.47.3.674
   Bril V, 1999, CAN J NEUROL SCI, V26, P139
   Chiu H C, 2000, Ther Apher, V4, P291
   Clark WF, 1999, ANN INTERN MED, V131, P453, DOI 10.7326/0003-4819-131-6-199909210-00011
   COSI V, 1991, ACTA NEUROL SCAND, V84, P81, DOI 10.1111/j.1600-0404.1991.tb04912.x
   Dalakas Marinos C., 1997, Neurology, V48, pS64
   DALAKAS MC, 1994, NEUROLOGY, V44, P223, DOI 10.1212/WNL.44.2.223
   Dalakas MC, 1999, MUSCLE NERVE, V22, P1479, DOI 10.1002/(SICI)1097-4598(199911)22:11<1479::AID-MUS3>3.3.CO;2-2
   DURELLI L, 1991, J NEUROL NEUROSUR PS, V54, P406, DOI 10.1136/jnnp.54.5.406
   EISENKRAFT JB, 1986, ANESTHESIOLOGY, V65, P79, DOI 10.1097/00000542-198607000-00014
   EVOLY H, 1998, J NEUROL, V235, P272
   FATCHMOGHADAM A, 1984, LANCET, V1, P848
   Gajdos P, 1997, ANN NEUROL, V41, P789, DOI 10.1002/ana.410410615
   GAJDOS P, 1984, LANCET, V1, P406
   GORBACK MS, 1991, SOUTHERN MED J, V84, P701, DOI 10.1097/00007611-199106000-00007
   Gronseth GS, 2000, NEUROLOGY, V55, P7, DOI 10.1212/WNL.55.1.7
   HATTON PD, 1989, ANN THORAC SURG, V47, P838, DOI 10.1016/0003-4975(89)90015-5
   Howard JF, 1998, NEUROLOGY, V51, pS30, DOI 10.1212/WNL.51.6_Suppl_5.S30
   Jongen JLM, 1998, J NEUROL, V245, P26
   KOBOSKO J, 1992, CLIN NEPHROL, V37, P216
   LINDBERG C, 1992, ACTA NEUROL SCAND, V86, P323, DOI 10.1111/j.1600-0404.1992.tb05094.x
   Maggi G, 1989, Eur J Cardiothorac Surg, V3, P504, DOI 10.1016/1010-7940(89)90109-7
   Mahalati K, 1999, J CLIN APHERESIS, V14, P1, DOI 10.1002/(SICI)1098-1101(1999)14:1<1::AID-JCA1>3.0.CO;2-U
   MAJER RV, 1988, BRIT MED J, V296, P1262, DOI 10.1136/bmj.296.6631.1262-a
   MANTEGAZZA R, 1990, J NEUROL, V237, P339, DOI 10.1007/BF00315656
   Masaoka A, 1996, ANN THORAC SURG, V62, P853, DOI 10.1016/S0003-4975(96)00376-1
   Naguib M, 1996, CAN J ANAESTH, V43, P1006, DOI 10.1007/BF03011901
   NICHOLLS MD, 1989, MED J AUSTRALIA, V150, P404, DOI 10.5694/j.1326-5377.1989.tb136537.x
   PAPATESTAS AE, 1987, ANN SURG, V206, P79, DOI 10.1097/00000658-198707000-00013
   Perez-Nellar J, 2000, REV NEUROLOGIA, V30, P801, DOI 10.33588/rn.3009.99533
   Qureshi A I, 2000, Ther Apher, V4, P280, DOI 10.1046/j.1526-0968.2000.004004280.x
   Qureshi AI, 1999, NEUROLOGY, V52, P629, DOI 10.1212/WNL.52.3.629
   SCHIFF RI, 1994, NEW ENGL J MED, V331, P1649, DOI 10.1056/NEJM199412153312409
   SEKUL EA, 1994, ANN INTERN MED, V121, P259, DOI 10.7326/0003-4819-121-4-199408150-00004
   Selcen D, 2000, PEDIATR NEUROL, V22, P40, DOI 10.1016/S0887-8994(99)00112-5
   SEYBOLD ME, 1987, ANN NY ACAD SCI, V505, P584, DOI 10.1111/j.1749-6632.1987.tb51326.x
   Tatay J, 1997, REV NEUROLOGIA, V25, P1402
   Urschel JD, 1998, POSTGRAD MED J, V74, P139, DOI 10.1136/pgmj.74.869.139
NR 45
TC 12
Z9 12
U1 0
U2 1
PU REVISTA DE NEUROLOGIA
PI BARCELONA
PA C/O CESAR VIGUERA, EDITOR, APDO 94121, 08080 BARCELONA, SPAIN
SN 0210-0010
EI 1576-6578
J9 REV NEUROLOGIA
JI Rev. Neurologia
PD SEP 1
PY 2001
VL 33
IS 5
BP 413
EP 416
DI 10.33588/rn.3305.2001132
PG 4
WC Clinical Neurology
WE Science Citation Index Expanded (SCI-EXPANDED)
SC Neurosciences & Neurology
GA 487WH
UT WOS:000171901700004
PM 11727205
DA 2022-10-25
ER

PT J
AU Lai, XY
   Bi, ZJ
   Yang, XL
   Hu, RG
   Wang, L
   Jin, MM
   Li, LX
   Bu, BT
AF Lai, Xiaoyin
   Bi, Zhuajin
   Yang, Xuelian
   Hu, Rongguo
   Wang, Lu
   Jin, Mingming
   Li, Longxuan
   Bu, Bitao
TI Upregulation of circ-FBL promotes myogenic proliferation in myasthenia
   gravis by regulation of miR-133/PAX7
SO CELL BIOLOGY INTERNATIONAL
LA English
DT Article
DE circ-FBL; miR-133; myasthenia gravis; myogenic differentiation; PAX7
ID SATELLITE CELLS; PAX7
AB Myasthenia gravis (MG) is a disease involving neuromuscular transmission that causes fatigue of skeletal muscles and fluctuating weakness. It has been shown that impairment of myogenic differentiation and myofiber maturation may be the underlying cause of MG. In this study, we detected the abnormal expression of circular RNA (circRNA) using next-generation sequencing in patients with MG. We then investigated the regulatory mechanism and the relationship among circRNA, microRNA, and messenger RNA using quantitative reverse-transcription polymerase chain reaction, bioinformatics analysis, and luciferase report analysis. The expression of inflammatory cytokines and regulatory T lymphocytes was shown to be increased. Circ-FBL was significantly increased in MG patients. Bioinformatics and luciferase report analyses confirmed that miR-133 and PAX7 were the downstream targets of circ-FBL. Overexpression of circ-FBL promoted myoblast proliferation by regulation of miR-133/PAX7. Taken together, our study showed that upregulation of circ-FBL promoted myogenic proliferation in patients with MG by regulating miR-133/PAX7.
C1 [Lai, Xiaoyin; Bi, Zhuajin; Yang, Xuelian; Hu, Rongguo; Wang, Lu; Jin, Mingming; Li, Longxuan] Gongli Hosp, Dept Neurol, 219 Miaopu Rd, Shanghai 200135, Peoples R China.
   [Bi, Zhuajin; Bu, Bitao] Huazhong Univ Sci & Technol, Tongji Hosp, Tongji Med Coll, Dept Neurol, Wuhan, Peoples R China.
RP Jin, MM; Li, LX; Bu, BT (corresponding author), Gongli Hosp, Dept Neurol, 219 Miaopu Rd, Shanghai 200135, Peoples R China.
EM asdjinmingming@126.com; Longxuanlee2006@tjh.tjmu;
   bubitao@tih.tjmu.edu.cn
FU  [8187051428]
FX The investigation of the mechanism underlying clinical heterogeneity of
   childhood onset MG and the therapeutic strategies in China, Grant/Award
   Number: 8187051428
CR Addicks GC, 2019, NAT COMMUN, V10, DOI 10.1038/s41467-019-12086-9
   Ao WL, 2020, BIOMED PAP, V164, P57, DOI 10.5507/bp.2019.009
   Attia M, 2017, ACTA NEUROPATHOL, V134, P869, DOI 10.1007/s00401-017-1754-2
   Binks S, 2016, J NEUROL, V263, P826, DOI 10.1007/s00415-015-7963-5
   Buckingham M, 2015, SEMIN CELL DEV BIOL, V44, P115, DOI 10.1016/j.semcdb.2015.09.017
   Castiglioni A, 2015, PLOS ONE, V10, DOI 10.1371/journal.pone.0133101
   Chen LL, 2015, RNA BIOL, V12, P381, DOI 10.1080/15476286.2015.1020271
   Conti-Fine BM, 2006, J CLIN INVEST, V116, P2843, DOI 10.1172/JCI29894
   Cooper DA, 2018, METHODS MOL BIOL, V1724, P27, DOI 10.1007/978-1-4939-7562-4_3
   Gilhus NE, 2009, EXPERT REV NEUROTHER, V9, P351, DOI 10.1586/14737175.9.3.351
   Kristensen LS, 2019, NAT REV GENET, V20, P675, DOI 10.1038/s41576-019-0158-7
   Langen RCJ, 2001, FASEB J, V15, P1169, DOI 10.1096/fj.00-0463
   Li N, 2018, FRONT PHARMACOL, V9, DOI 10.3389/fphar.2018.00903
   Marg A, 2019, NAT COMMUN, V10, DOI 10.1038/s41467-019-13650-z
   Sacks D, 2018, AM J NEURORADIOL, V39, pE61, DOI 10.3174/ajnr.A5638
   Salmena L, 2011, CELL, V146, P353, DOI 10.1016/j.cell.2011.07.014
   Schiaffino S, 2017, FEBS J, V284, P517, DOI 10.1111/febs.13827
   Seale P, 2000, CELL, V102, P777, DOI 10.1016/S0092-8674(00)00066-0
   Shi L, 2015, MED SCI MONITOR, V21, P1774, DOI 10.12659/MSM.893458
   Tay Y, 2014, NATURE, V505, P344, DOI 10.1038/nature12986
   Villegas JA, 2019, J AUTOIMMUN, V98, P59, DOI 10.1016/j.jaut.2018.11.005
   von Maltzahn J, 2013, P NATL ACAD SCI USA, V110, P16474, DOI 10.1073/pnas.1307680110
   Yang RQ, 2018, STEM CELLS DEV, V27, P771, DOI 10.1089/scd.2017.0200
   Yao XH, 2018, IMMUNOL INVEST, V47, P712, DOI 10.1080/08820139.2018.1487976
NR 24
TC 1
Z9 1
U1 3
U2 7
PU WILEY
PI HOBOKEN
PA 111 RIVER ST, HOBOKEN 07030-5774, NJ USA
SN 1065-6995
EI 1095-8355
J9 CELL BIOL INT
JI Cell Biol. Int.
PD NOV
PY 2021
VL 45
IS 11
BP 2287
EP 2293
DI 10.1002/cbin.11676
EA AUG 2021
PG 7
WC Cell Biology
WE Science Citation Index Expanded (SCI-EXPANDED)
SC Cell Biology
GA WG7DK
UT WOS:000682503400001
PM 34363272
OA Green Published
DA 2022-10-25
ER

PT J
AU Yildirim, A
   Adatepe, T
   Gunduz, A
   Yagiz, O
   Uzun, N
AF Yildirim, Ahmet
   Adatepe, Turgut
   Gunduz, Aysegul
   Yagiz, Orhan
   Uzun, Nurten
TI Occipitalis muscle: using for repetitive facial nerve stimulation in
   myasthenia gravis
SO ACTA NEUROLOGICA BELGICA
LA English
DT Article
DE Repetitive nerve stimulation; Decrement rate; Myasthenia gravis;
   Occipitalis muscle; Nasalis muscle; Electrodiagnosis
ID SENSITIVITY; DIAGNOSIS; NASALIS
AB Repetitive nerve stimulation (RNS) is a highly sensitive electrophysiological test used for diagnosing myasthenia gravis (MG). Here, we evaluated electrodiagnostic value of RNS using facial nerve and occipitalis muscle. Patients with generalized MG were included. Clinical findings were assessed. RNS test was performed on occipitalis, nasalis, trapezius, abductor policis brevis (APB) and abductor digiti minimi (ADM) muscles. Twenty-five (78%) patients had relevant decrement during RNS test of at least one muscle. Nasalis muscle had the highest diagnostic potential (68.8%), followed by trapezius (53.3%), occipitalis (50%), APB (30%) and ADM (16.7%) muscles. There was not a significant relationship between clinical symptoms and facial RNS recorded on occipitalis muscle. In conclusion, we suggest that facial RNS recording over occipitalis muscle can be added in electrodiagnosis of MG because of cranial nerve innervation and proximal location. Facial RNS recording over occipitalis muscle provides a good choice under the conditions such as atrophy, cosmetic surgery, or botulinum toxin application in which nasalis muscle is unavailable for use.
C1 [Yildirim, Ahmet] Karadeniz Tech Univ, Sch Med, Dept Neurol, TR-61080 Trabzon, Turkey.
   [Adatepe, Turgut] Istanbul Training & Res Hosp, Outpatient Electromyog Lab, TR-34098 Istanbul, Turkey.
   [Gunduz, Aysegul; Uzun, Nurten] Istanbul Univ, Cerrahpasa Med Sch, Dept Neurol, TR-34098 Istanbul, Turkey.
   [Yagiz, Orhan] Istanbul Training & Res Hosp, Dept Neurol, TR-34098 Istanbul, Turkey.
RP Yildirim, A (corresponding author), Karadeniz Tech Univ, Sch Med, Dept Neurol, TR-61080 Trabzon, Turkey.
EM dr.ahmetyildirim@hotmail.com
RI Yildirim, Ahmet/ABG-9692-2021; gunduz, aysegul/AAI-1259-2019
OI Yildirim, Ahmet/0000-0002-6644-9148; Gunduz, Aysegul/0000-0003-2365-0850
CR AAEM Quality Assurance Comm, 2001, MUSCLE NERVE, V24, P1239
   Abraham A, 2017, MUSCLE NERVE, V55, P166, DOI 10.1002/mus.25214
   Adatepe T, 2015, NEUROPHYSIOL CLIN, V45, P221, DOI 10.1016/j.neucli.2015.07.002
   Adatepe T, 2017, J CLIN NEUROPHYSIOL, V34, P348, DOI 10.1097/WNP.0000000000000367
   Ali HB, 2017, MUSCLE NERVE, V55, P532, DOI 10.1002/mus.25374
   BORENSTEIN S, 1974, LANCET, V2, P63
   BORENSTEIN S, 1975, ARCH NEUROL-CHICAGO, V32, P152, DOI 10.1001/archneur.1975.00490450032003
   Burns TM, 2010, NEUROLOGY, V74, P1434, DOI 10.1212/WNL.0b013e3181dc1b1e
   Carruthers A, 2013, BOTULINUM TOXIN PROC
   Costa J, 2004, CLIN NEUROPHYSIOL, V115, P2776, DOI 10.1016/j.clinph.2004.05.024
   GILCHRIST JM, 1987, MUSCLE NERVE, V10, P233, DOI 10.1002/mus.880100306
   Hunt M J, 2000, Australas J Dermatol, V41, P52, DOI 10.1046/j.1440-0960.2000.00390.x
   Jaretzki A, 2000, NEUROLOGY, V55, P16, DOI 10.1212/WNL.55.1.16
   KELLY JJ, 1982, ANN NEUROL, V12, P238, DOI 10.1002/ana.410120303
   Kimura J., 2006, ELECTRODIAGNOSIS DIS
   Langdon SR, 2010, J CHEMINFORMATICS, V2, DOI 10.1186/1758-2946-2-11
   Niks EH, 2003, MUSCLE NERVE, V28, P236, DOI 10.1002/mus.10411
   Oh SJ, 2006, MUSCLE NERVE, V33, P500, DOI 10.1002/mus.20498
   OH SJ, 1982, ANN NEUROL, V12, P348, DOI 10.1002/ana.410120406
   OZDEMIR C, 1976, ANN NY ACAD SCI, V274, P203, DOI 10.1111/j.1749-6632.1976.tb47686.x
   OZDEMIR C, 1971, ANN NY ACAD SCI, V183, P287, DOI 10.1111/j.1749-6632.1971.tb30759.x
   Preston DC, 2005, ELECTROMYOGRAPHY NEU, P65
   Rubin DI, 2007, MUSCLE NERVE, V35, P103, DOI 10.1002/mus.20667
   Ruys-Van Oeyen AEWM, 2002, MUSCLE NERVE, V26, P279, DOI 10.1002/mus.10201
   Sanders DB, 2008, NEUROLOGY CLIN PRACT, P2383
   STALBERG E, 1980, J NEUROL NEUROSUR PS, V43, P622, DOI 10.1136/jnnp.43.7.622
   Standring S., 2008, GRAYS ANATOMY ANATOM, P409
   Uzun N, 2016, EUR ARCH OTO-RHINO-L, V273, P755, DOI 10.1007/s00405-015-3569-x
   Witoonpanich R, 2011, CLIN NEUROPHYSIOL, V122, P1873, DOI 10.1016/j.clinph.2011.02.026
   Zinman LH, 2006, MUSCLE NERVE, V33, P694, DOI 10.1002/mus.20511
NR 30
TC 1
Z9 2
U1 1
U2 3
PU SPRINGER HEIDELBERG
PI HEIDELBERG
PA TIERGARTENSTRASSE 17, D-69121 HEIDELBERG, GERMANY
SN 0300-9009
EI 2240-2993
J9 ACTA NEUROL BELG
JI Acta Neurol. Belg.
PD JUN
PY 2020
VL 120
IS 3
BP 609
EP 613
DI 10.1007/s13760-018-0889-9
PG 5
WC Clinical Neurology; Neurosciences
WE Science Citation Index Expanded (SCI-EXPANDED)
SC Neurosciences & Neurology
GA LQ2AU
UT WOS:000534812500013
PM 29428994
DA 2022-10-25
ER

PT J
AU Qi, GY
   Gu, SS
   Liu, P
   Yang, HX
   Dong, HM
AF Qi, Guoyan
   Gu, Shanshan
   Liu, Peng
   Yang, Hongxia
   Dong, Huimin
TI Effects of combined traditional Chinese medicine with immunosuppressive
   agents for patients with myasthenia gravis
SO INTERNATIONAL JOURNAL OF CLINICAL AND EXPERIMENTAL MEDICINE
LA English
DT Article
DE Myasthenia gravis; immunosuppressor; traditional Chinese medicine;
   integrated treatment; clinical performance
ID REGULATORY T-CELLS; COMBINATION
AB Myasthenia gravis (MG) is a kind of autoimmune disease induced by transferring dysfunction of neuromuscular junction. In the present study, we developed an integrated therapy combined with traditional Chinese medicine and immuno suppressive agents to seek for an effective treatment of MG. 220 MG patients were randomly divided into two groups with different therapies. Plasma levels of acetylcholine receptors antibodies (AchRAb) and CD4(+)CD25(+) regulatory T cells (CD4(+)CD25(+) Treg) were conducted through ELISA and flow cytometry. The amount of AchRAb (8.52 +/- 0.96 vs. 5.22 +/- 0.46) and CD4(+)CD25(+) Treg (1.94 +/- 1.21 vs. 3.21 +/- 0.96) in Group A receiving integrated therapy were significantly improved compared with Group B; the clinical performance of group treated with the integrated therapy was also much better. The integrated therapy in the present study could significantly improve the condition of MG with high recovery rate and low recurrence rate, which can be employed in future clinical treatment of MG.
C1 [Qi, Guoyan; Gu, Shanshan; Liu, Peng; Yang, Hongxia; Dong, Huimin] First Hosp Shijiazhuang, Ctr Treatment Myasthenia Gravis, 36 Fanxi Rd, Shijiangzhuang 050011, Hebei Province, Peoples R China.
RP Qi, GY (corresponding author), First Hosp Shijiazhuang, Ctr Treatment Myasthenia Gravis, 36 Fanxi Rd, Shijiangzhuang 050011, Hebei Province, Peoples R China.
EM gyqi77@163.com
CR [Anonymous], 2003, MYASTHENIA GRAVIS
   Carr AS, 2010, BMC NEUROL, V10, DOI 10.1186/1471-2377-10-46
   Chen Song-Lin, 2008, Zhong Xi Yi Jie He Xue Bao, V6, P964, DOI 10.3736/jcim20080918
   Chien PJ, 2011, EUR J NEUROL, V18, P1350, DOI 10.1111/j.1468-1331.2011.03424.x
   Gilhus NE, 2015, EUR J NEUROL, V22, P17, DOI 10.1111/ene.12599
   Jaretzki A, 2000, ANN THORAC SURG, V70, P327, DOI 10.1016/S0003-4975(00)01595-2
   Jiang C, 2013, J TRADIT CHIN MED, V33, P444, DOI 10.1016/S0254-6272(13)60146-6
   Lee SJ, 2015, RESP CARE, V60, pE14, DOI 10.4187/respcare.03210
   Li S, 2007, IMMUNOL CELL BIOL, V85, P197, DOI 10.1038/sj.icb.7100020
   Liu GC, 2014, COMPLEMENT THER MED, V22, P877, DOI 10.1016/j.ctim.2014.08.003
   MANTEGAZZA R, 1988, J NEUROL, V235, P449, DOI 10.1007/BF00314245
   Mantegazza R, 2011, NEUROPSYCH DIS TREAT, V7, P151, DOI 10.2147/NDT.S8915
   Meriggioli MN, 2009, LANCET NEUROL, V8, P475, DOI 10.1016/S1474-4422(09)70063-8
   OSSERMAN KE, 1971, MT SINAI J MED, V38, P497
   Sakaguchi S, 2006, IMMUNOL REV, V212, P8, DOI 10.1111/j.0105-2896.2006.00427.x
   Sakuma H, 2011, BRAIN DEV-JPN, V33, P442, DOI 10.1016/j.braindev.2010.08.002
   SOMNIER FE, 1991, ARCH NEUROL-CHICAGO, V48, P733, DOI 10.1001/archneur.1991.00530190081019
   Tuzun E, 2011, J AUTOIMMUN, V37, P136, DOI 10.1016/j.jaut.2011.05.006
   Wang WW, 2010, CHINESE MED J-PEKING, V123, P2555, DOI 10.3760/cma.j.issn.0366-6999.2010.18.011
NR 19
TC 6
Z9 6
U1 0
U2 9
PU E-CENTURY PUBLISHING CORP
PI MADISON
PA 40 WHITE OAKS LN, MADISON, WI 53711 USA
SN 1940-5901
J9 INT J CLIN EXP MED
JI Int. J. Clin. Exp. Med.
PY 2015
VL 8
IS 10
BP 19044
EP 19050
PG 7
WC Medicine, Research & Experimental
WE Science Citation Index Expanded (SCI-EXPANDED)
SC Research & Experimental Medicine
GA DA3BB
UT WOS:000367669800239
PM 26770531
DA 2022-10-25
ER

PT J
AU Rostedt, A
   Padua, L
   Stalberg, EV
AF Rostedt, A
   Padua, L
   Stalberg, EV
TI Validation of the swedish version of the disease-specific myasthenia
   gravis questionnaire
SO NEUROLOGICAL SCIENCES
LA English
DT Article
DE disease-specific questionnaire; MG Questionnaire; myasthenia gravis;
   patient-oriented; quality of life
ID SELF-ADMINISTERED QUESTIONNAIRE; HEALTH SURVEY; SF-36; RELIABILITY;
   OUTCOMES; QUALITY; TRIALS
AB The aim of this study was to translate and validate the disease-specific patient-derived Myasthenia Gravis (MG) Questionnaire to enable use among Swedish MG patients. The original Italian version of the MG Questionnaire (MGQ) was translated into Swedish and transculturally adapted. The validity and reliability was tested on 48 Swedish MG patients. We correlated MGQ scores with disease severity and with the Swedish version of the Short-Form 36-item general health survey (SF-36). Reproducibility was assessed on 18 clinically stable MG patients. A significant correlation regarding the MGQ scores was seen when correlated with physical scores of the SF-36 and the overall clinical status. Internal consistency and reproducibility was excellent. We conclude that the evaluation capacities of the Swedish MGQ are equivalent to those of the original Italian version of the MGQ. The questionnaire was successfully validated as an outcome measure also for Swedish MG patients, which is important for international multicentre clinical trials.
C1 Univ Uppsala Hosp, Dept Clin Neurophysiol, S-75185 Uppsala, Sweden.
   Univ Sacred Heart, Neurol Inst, I-00168 Rome, Italy.
   Fdn Don Gnocchi, Rome, Italy.
RP Rostedt, A (corresponding author), Univ Uppsala Hosp, Dept Clin Neurophysiol, S-75185 Uppsala, Sweden.
EM anna.rostedt@swipnet.se
RI Padua, Luca/K-5398-2016
OI Padua, Luca/0000-0003-2570-9326
CR AMADIO PC, 1993, J BONE JOINT SURG AM, V75A, P1583, DOI 10.2106/00004623-199311000-00001
   Barohn RJ, 1998, ANN NY ACAD SCI, V841, P769, DOI 10.1111/j.1749-6632.1998.tb11015.x
   EBEL RL, 1951, PSYCHOMETRIKA, V16, P407
   Freedman KB, 2001, J BONE JOINT SURG BR, V83B, P397, DOI 10.1302/0301-620X.83B3.10582
   GUILLEMIN F, 1995, SCAND J RHEUMATOL, V24, P61, DOI 10.3109/03009749509099285
   GUYATT GH, 1986, CAN MED ASSOC J, V134, P889
   HAWKER G, 1995, J RHEUMATOL, V22, P1193
   Jaretzki A, 2000, NEUROLOGY, V55, P16, DOI 10.1212/WNL.55.1.16
   Padua L, 2005, NEUROL SCI, V25, P331, DOI 10.1007/s10072-004-0366-5
   Padua L, 2002, NEUROL SCI, V23, P59, DOI 10.1007/s100720200027
   SULLIVAN M, 1995, SOC SCI MED, V41, P1349, DOI 10.1016/0277-9536(95)00125-Q
   Tonali P, 1999, ITAL J NEUROL SCI, V20, P139, DOI 10.1007/s100720050022
   WARE JE, 1992, MED CARE, V30, P473, DOI 10.1097/00005650-199206000-00002
NR 13
TC 21
Z9 22
U1 0
U2 4
PU SPRINGER
PI NEW YORK
PA 233 SPRING STREET, NEW YORK, NY 10013 USA
SN 1590-1874
J9 NEUROL SCI
JI Neurol. Sci.
PD JUN
PY 2006
VL 27
IS 2
BP 91
EP 96
DI 10.1007/s10072-006-0606-y
PG 6
WC Clinical Neurology; Neurosciences
WE Science Citation Index Expanded (SCI-EXPANDED)
SC Neurosciences & Neurology
GA 059PR
UT WOS:000238745200003
PM 16816904
DA 2022-10-25
ER

PT J
AU Nguyen, VK
   Leclerc, N
   Wolff, CM
   Kennel, P
   Fonteneau, P
   Deyes, R
   Warter, JM
   Poindron, P
AF Nguyen, VK
   Leclerc, N
   Wolff, CM
   Kennel, P
   Fonteneau, P
   Deyes, R
   Warter, JM
   Poindron, P
TI Protection of immunoreactivity of dry immobilized proteins on
   microtitration plates in ELISA: application for detection of
   autoantibodies in Myasthenia gravis
SO JOURNAL OF BIOTECHNOLOGY
LA English
DT Article
DE mouse monoclonal antibody anti-APP(695); TE671 acetylcholine receptor;
   alpha-bungarotoxin; immunoreactivity; protection; BSA-trehalose film;
   gelatin-trehalose film; enzyme-linked immunosorbent assay; anti-AChR
   autoantibodies; Myasthenia gravis
ID ACETYLCHOLINE-RECEPTOR; TE671 CELLS; BUNGAROTOXIN BINDING;
   BIOLOGICAL-FLUIDS; ANTIBODIES; STABILIZATION; INHIBITORS; STABILITY;
   TREHALOSE; MEMBRANE
AB We show the ability of the BSA-trehalose film to convert normally fragile proteins such as mouse monoclonal antibody to the Alzheimer precursor protein A4 (APP(695)) and cell line TE671 acetylcholine receptor (AChR(TE671)) into a stable reagent, after its immobilization on microtitration plates. The remarkable property of the dry immobilized proteins are their stability under prolonged exposure to temperatures as high as 50 degrees C. Using the AChR(TE671), the proposed method was applied for the measurement of anti-AChR autoantibodies in Myasthenia gravis by means of an enzyme-linked immunosorbent assay (ELISA). The test was shown to be specific and able to detect anti-AChR autoantibodies at concentrations as low as 3 nM. Using the same AChR(TE671) as antigen, the results of examination of 34 serum samples for detection of anti-AChR autoantibodies by ELISA were compared with those of the conventional radioimmunoprecipitation assay (RIA). It was concluded that ELISA is another useful method for the diagnosis of M. gravis. The ELISA method offers a rapid, simple, safe and inexpensive means for mass screening of M. gravis. (C) 1999 Elsevier Science B.V. All rights reserved.
C1 Anda Biol, F-67000 Strasbourg, France.
   Univ Louis Pasteur Strasbourg 1, Fac Pharm, Dept Immunol Immunopharmacol & Pathol, F-67401 Illkirch Graffenstaden, France.
   CNRS, UPR 9005, Mecanismes Mol Div Cellulaire & Dev, F-67084 Strasbourg, France.
RP Nguyen, VK (corresponding author), Anda Biol, 37 Rue Course, F-67000 Strasbourg, France.
CR Appleton B, 1997, SENSOR ACTUAT B-CHEM, V43, P65, DOI 10.1016/S0925-4005(97)00135-4
   BLAKELEY D, 1990, LANCET, V336, P854, DOI 10.1016/0140-6736(90)92349-M
   BRADFORD MM, 1976, ANAL BIOCHEM, V72, P248, DOI 10.1016/0003-2697(76)90527-3
   CARPENTER JF, 1993, ARCH BIOCHEM BIOPHYS, V303, P456, DOI 10.1006/abbi.1993.1309
   CARPENTER JF, 1989, BIOCHEMISTRY-US, V28, P3916, DOI 10.1021/bi00435a044
   CHRISTENSEN GM, 1980, INT J ENVIRON AN CH, V8, P277, DOI 10.1080/03067318008071896
   COLACO C, 1992, BIO-TECHNOL, V10, P1007, DOI 10.1038/nbt0992-1007
   CONROY WG, 1990, J BIOL CHEM, V265, P21642
   DRABER P, 1995, J IMMUNOL METHODS, V181, P37, DOI 10.1016/0022-1759(94)00326-R
   DWYER DS, 1983, J IMMUNOL METHODS, V57, P111, DOI 10.1016/0022-1759(83)90069-8
   GORDON T, 1992, J CLIN INVEST, V90, P992, DOI 10.1172/JCI115976
   KENNEL P, 1993, REV NEUROL, V149, P771
   LINDSTROM J, 1988, ADV IMMUNOL, V42, P233, DOI 10.1016/S0065-2776(08)60847-0
   LINDSTROM JM, 1976, NEUROLOGY, V26, P1054, DOI 10.1212/WNL.26.11.1054
   MARNET PG, 1994, J IMMUNOASSAY, V15, P35, DOI 10.1080/15321819408009570
   MARTINO G, 1994, ACTA NEUROL SCAND, V89, P18
   Nguyen VK, 1997, ENZYME MICROB TECH, V20, P18
   NGUYEN VK, 1993, J CLIN MICROBIOL, V31, P979, DOI 10.1128/JCM.31.4.979-981.1993
   NGUYEN VK, 1990, J MED MICROBIOL, V31, P251, DOI 10.1099/00222615-31-4-251
   Nguyen VK, 1998, ANAL LETT, V31, P2457
   PACHNER AR, 1989, NEUROLOGY, V39, P1057, DOI 10.1212/WNL.39.8.1057
   PATRICK J, 1973, SCIENCE, V180, P871, DOI 10.1126/science.180.4088.871
   ROSER B, 1991, BIOPHARM-TECHNOL BUS, V4, P47
   RUDOLPH AS, 1990, CRYOBIOLOGY, V27, P585, DOI 10.1016/S0011-2240(05)80025-2
   TOR R, 1986, ANAL CHEM, V58, P1042, DOI 10.1021/ac00297a013
   VILQUIN JT, 1992, BIOTECHNOL LETT, V14, P875, DOI 10.1007/BF01020621
   VINCENT A, 1980, PHYSIOL REV, V60, P756, DOI 10.1152/physrev.1980.60.3.756
   VOLTZ R, 1991, NEUROLOGY, V41, P1836, DOI 10.1212/WNL.41.11.1836
   WALKER R, 1988, J NEUROIMMUNOL, V19, P149, DOI 10.1016/0165-5728(88)90044-6
   WILLIAMS RA, 1994, BIOSENS BIOELECTRON, V9, P159, DOI 10.1016/0956-5663(94)80108-8
NR 30
TC 6
Z9 10
U1 0
U2 1
PU ELSEVIER SCIENCE BV
PI AMSTERDAM
PA PO BOX 211, 1000 AE AMSTERDAM, NETHERLANDS
SN 0168-1656
J9 J BIOTECHNOL
JI J. Biotechnol.
PD JUN 11
PY 1999
VL 72
IS 1-2
BP 115
EP 125
DI 10.1016/S0168-1656(99)00099-1
PG 11
WC Biotechnology & Applied Microbiology
WE Science Citation Index Expanded (SCI-EXPANDED)
SC Biotechnology & Applied Microbiology
GA 212CT
UT WOS:000081199300011
PM 10406102
DA 2022-10-25
ER

PT S
AU Richman, DP
   Nishi, K
   Ferns, MJ
   Schnier, J
   Pytel, P
   Maselli, RA
   Agius, MA
AF Richman, David P.
   Nishi, Kayoko
   Ferns, Michael J.
   Schnier, Joachim
   Pytel, Peter
   Maselli, Ricardo A.
   Agius, Mark A.
BE Wolfe, GI
   Meriggioli, MN
   Ciafaloni, E
   Ruff, RL
TI Animal models of antimuscle-specific kinase myasthenia
SO MYASTHENIA GRAVIS AND RELATED DISORDERS I
SE Annals of the New York Academy of Sciences
LA English
DT Article; Proceedings Paper
CT 12th International Conference on Myasthenia Gravis and Related Disorders
CY MAY 21-23, 2012
CL New York Acad Sci, New York, NY
SP Myasthenia Gravis Fdn Amer, CSL Behring, IBL Int, KRONUS, Athena Diagnost, Terumo BCT
HO New York Acad Sci
DE animal models; autoimmune; muscle-specific kinase; muscle wasting; MuSK;
   myasthenia; neuromuscular junction; synapse
ID MUSCLE-SPECIFIC KINASE; ANTI-MUSK ANTIBODIES; NEUROMUSCULAR-JUNCTION;
   TYROSINE PHOSPHORYLATION; ACETYLCHOLINE-RECEPTORS; CRYSTAL-STRUCTURE;
   CLINICAL FINDINGS; FACIAL-MUSCLES; IN-VIVO; GRAVIS
AB Antimuscle-specific kinase (anti-MuSK) myasthenia (AMM) differs from antiacetylcholine receptor myasthenia gravis in exhibiting more focal muscle involvement (neck, shoulder, facial, and bulbar muscles) with wasting of the involved, primarily axial, muscles. AMM is not associated with thymic hyperplasia and responds poorly to anticholinesterase treatment. Animal models of AMM have been induced in rabbits, mice, and rats by immunization with purified xenogeneic MuSK ectodomain, and by passive transfer of large quantities of purified serum IgG from AMM patients into mice. The models have confirmed the pathogenic role of the MuSK antibodies in AMM and have demonstrated the involvement of both the presynaptic and postsynaptic components of the neuromuscular junction. The observations in this human disease and its animal models demonstrate the role of MuSK not only in the formation of this synapse but also in its maintenance.
C1 [Richman, David P.; Nishi, Kayoko; Schnier, Joachim; Maselli, Ricardo A.; Agius, Mark A.] Univ Calif Davis, Ctr Neurosci, Dept Neurol, Davis, CA 95616 USA.
   [Richman, David P.; Ferns, Michael J.; Maselli, Ricardo A.; Agius, Mark A.] Univ Calif Davis, Ctr Neurosci, Davis, CA 95616 USA.
   [Ferns, Michael J.] Univ Calif Davis, Dept Physiol & Membrane Biol, Davis, CA 95616 USA.
   [Pytel, Peter] Univ Chicago, Dept Pathol, Chicago, IL 60637 USA.
   [Agius, Mark A.] Vet Adm Northern Calif Hlth Syst, Sacramento, CA USA.
RP Richman, DP (corresponding author), Univ Calif Davis, Dept Neurol, 1515 Newton Court, Davis, CA 95616 USA.
EM dprichman@ucdavis.edu
OI Ferns, Michael/0000-0002-1545-3024
FU NINDS NIH HHS [R21 NS071325] Funding Source: Medline; NATIONAL INSTITUTE
   OF NEUROLOGICAL DISORDERS AND STROKE [R21NS071325] Funding Source: NIH
   RePORTER
CR Amenta AR, 2012, J NEUROSCI, V32, P2324, DOI 10.1523/JNEUROSCI.4610-11.2012
   Benveniste O, 2005, J NEUROIMMUNOL, V170, P41, DOI 10.1016/j.jneuroim.2005.08.016
   Boneva N, 2006, J NEUROIMMUNOL, V177, P119, DOI 10.1016/j.jneuroim.2006.05.017
   Burden SJ, 2003, NAT NEUROSCI, V6, P653, DOI 10.1038/nn0703-653
   Burden SJ, 2002, J NEUROBIOL, V53, P501, DOI 10.1002/neu.10137
   Cenacchi G, 2011, J NEUROL, V258, P746, DOI 10.1007/s00415-010-5823-x
   Christadoss P, 2000, CLIN IMMUNOL, V94, P75, DOI 10.1006/clim.1999.4807
   Cole RN, 2010, J PHYSIOL-LONDON, V588, P3217, DOI 10.1113/jphysiol.2010.190298
   Cole RN, 2008, ANN NEUROL, V63, P782, DOI 10.1002/ana.21371
   Evoli A, 2003, BRAIN, V126, P2304, DOI 10.1093/brain/awg223
   Evoli A, 1996, NEUROMUSCULAR DISORD, V6, P155, DOI 10.1016/0960-8966(96)00009-0
   Farrugia ME, 2007, CLIN RADIOL, V62, P1078, DOI 10.1016/j.crad.2007.05.003
   Farrugia ME, 2007, CLIN NEUROPHYSIOL, V118, P269, DOI 10.1016/j.clinph.2006.10.004
   Farrugia ME, 2006, BRAIN, V129, P1481, DOI 10.1093/brain/awl095
   Farrugia ME, 2010, CURR OPIN NEUROL, V23, P489, DOI 10.1097/WCO.0b013e32833cc968
   Farrugia ME, 2006, MUSCLE NERVE, V33, P568, DOI 10.1002/mus.20491
   Finsterer J, 2007, CLIN NEUROPHYSIOL, V118, P1173, DOI 10.1016/j.clinph.2006.12.018
   Flanagan-Steet H, 2005, DEVELOPMENT, V132, P4471, DOI 10.1242/dev.02044
   Guptill JT, 2011, MUSCLE NERVE, V44, P36, DOI 10.1002/mus.22006
   Hesser BA, 2006, MOL CELL NEUROSCI, V31, P470, DOI 10.1016/j.mcn.2005.10.020
   Hoch W, 2001, NAT MED, V7, P365, DOI 10.1038/85520
   Hoch W, 2003, TRENDS NEUROSCI, V26, P335, DOI 10.1016/S0166-2236(03)00131-0
   Hopf C, 1998, EUR J BIOCHEM, V253, P382, DOI 10.1046/j.1432-1327.1998.2530382.x
   Hopf C, 1998, J BIOL CHEM, V273, P6467, DOI 10.1074/jbc.273.11.6467
   Hughes BW, 2006, MUSCLE NERVE, V33, P445, DOI 10.1002/mus.20440
   Ishii W, 2005, INTERNAL MED, V44, P671, DOI 10.2169/internalmedicine.44.671
   JENNINGS CGB, 1993, P NATL ACAD SCI USA, V90, P2895, DOI 10.1073/pnas.90.7.2895
   Jha S, 2006, J NEUROIMMUNOL, V175, P107, DOI 10.1016/j.jneuroim.2006.03.016
   Kawakami Y, 2011, NEUROLOGY, V77, P1819, DOI 10.1212/WNL.0b013e318237f660
   Kim N, 2008, CELL, V135, P334, DOI 10.1016/j.cell.2008.10.002
   Klooster R, 2012, BRAIN, V135, P1081, DOI 10.1093/brain/aws025
   Kong XC, 2004, EMBO REP, V5, P183, DOI 10.1038/sj.embor.7400065
   Kummer TT, 2006, CURR OPIN NEUROBIOL, V16, P74, DOI 10.1016/j.conb.2005.12.003
   Kummer TT, 2004, J CELL BIOL, V164, P1077, DOI 10.1083/jcb.200401115
   Lauriola L, 2005, NEUROLOGY, V64, P536, DOI 10.1212/01.WNL.0000150587.71497.B6
   Lavrnic D, 2011, J NEUROL SCI, V302, P25, DOI 10.1016/j.jns.2010.12.009
   Leite MI, 2005, ANN NEUROL, V57, P444, DOI 10.1002/ana.20386
   Lindstrom J, 2004, NEUROLOGY, V62, P1920, DOI 10.1212/01.WNL.0000129702.41868.A5
   Link H, 2001, IMMUNOL REV, V184, P117, DOI 10.1034/j.1600-065x.2001.1840111.x
   Martignago S, 2009, NEUROPATH APPL NEURO, V35, P103, DOI 10.1111/j.1365-2990.2008.00965.x
   McConville J, 2004, ANN NEUROL, V55, P580, DOI 10.1002/ana.20061
   Moon SY, 2011, J CLIN NEUROSCI, V18, P1274, DOI 10.1016/j.jocn.2011.01.010
   Mori S, 2012, J NEUROIMMUNOL, V245, P75, DOI 10.1016/j.jneuroim.2012.02.010
   Mori S, 2012, J NEUROIMMUNOL, V244, P1, DOI 10.1016/j.jneuroim.2011.12.005
   Mori S, 2012, AM J PATHOL, V180, P798, DOI 10.1016/j.ajpath.2011.10.031
   NIEMI WD, 1981, ANN NY ACAD SCI, V377, P222, DOI 10.1111/j.1749-6632.1981.tb33735.x
   Niks EH, 2010, MUSCLE NERVE, V42, P283, DOI 10.1002/mus.21642
   Nishi K., 2008, ANN NY ACAD SCI, V1132, P362
   Nishi K., 2008, NEUR M PLANN
   Okada K, 2006, SCIENCE, V312, P1802, DOI 10.1126/science.1127142
   Pasnoor M, 2010, MUSCLE NERVE, V41, P370, DOI 10.1002/mus.21533
   Plested CP, 2002, NEUROLOGY, V59, P1682, DOI 10.1212/01.WNL.0000041625.41937.FF
   Ponseti JM, 2009, EXPERT OPIN BIOL TH, V9, P1, DOI [10.1517/14712590802588831, 10.1517/14712590802588831 ]
   Punga AR, 2011, EXP NEUROL, V230, P207, DOI 10.1016/j.expneurol.2011.04.018
   Richman DP, 2012, ARCH NEUROL-CHICAGO, V69, P453, DOI 10.1001/archneurol.2011.2200
   Sanders DB, 2003, NEUROLOGY, V60, P1978, DOI 10.1212/01.WNL.0000065882.63904.53
   Sanes JR, 2001, NAT REV NEUROSCI, V2, P791, DOI 10.1038/35097557
   Selcen D, 2004, NEUROLOGY, V62, P1945, DOI 10.1212/01.WNL.0000128048.23930.1D
   Shigemoto K, 2006, J CLIN INVEST, V116, P1016, DOI 10.1172/JCI21545
   Shiraishi H, 2005, ANN NEUROL, V57, P289, DOI 10.1002/ana.20341
   Stiegler AL, 2006, J MOL BIOL, V364, P424, DOI 10.1016/j.jmb.2006.09.019
   Stiegler AL, 2009, J MOL BIOL, V393, P1, DOI 10.1016/j.jmb.2009.07.091
   Strochlic L, 2005, BIOESSAYS, V27, P1129, DOI 10.1002/bies.20305
   ter Beek WP, 2009, AM J PATHOL, V175, P1536, DOI 10.2353/ajpath.2009.090040
   VALENZUELA DM, 1995, NEURON, V15, P573, DOI 10.1016/0896-6273(95)90146-9
   Viegas S, 2012, EXP NEUROL, V234, P506, DOI 10.1016/j.expneurol.2012.01.025
   Vincent A, 1997, TRENDS NEUROSCI, V20, P15, DOI 10.1016/S0166-2236(96)10066-7
   Vincent A, 2003, LANCET NEUROL, V2, P99, DOI 10.1016/S1474-4422(03)00306-5
   Weatherbee SD, 2006, DEVELOPMENT, V133, P4993, DOI 10.1242/dev.02696
   Wood SJ, 2001, PROG NEUROBIOL, V64, P393, DOI 10.1016/S0301-0082(00)00055-1
   Xie MH, 1997, NAT BIOTECHNOL, V15, P768, DOI 10.1038/nbt0897-768
   Zhang B, 2008, NEURON, V60, P285, DOI 10.1016/j.neuron.2008.10.006
   Zhang W, 2011, J BIOL CHEM, V286, P40624, DOI 10.1074/jbc.M111.279307
   Zhou L, 2004, MUSCLE NERVE, V30, P55, DOI 10.1002/mus.20069
   Zouvelou V, 2012, J CLIN NEUROSCI, V19, P918, DOI 10.1016/j.jocn.2011.09.022
   Zouvelou V, 2011, J NEUROIMAGING, V21, P303, DOI 10.1111/j.1552-6569.2009.00456.x
NR 76
TC 7
Z9 8
U1 0
U2 4
PU BLACKWELL SCIENCE PUBL
PI OXFORD
PA OSNEY MEAD, OXFORD OX2 0EL, ENGLAND
SN 0077-8923
BN 978-1-57331-890-7
J9 ANN NY ACAD SCI
JI Ann.NY Acad.Sci.
PY 2012
VL 1274
BP 140
EP 147
DI 10.1111/j.1749-6632.2012.06782.x
PG 8
WC Medicine, Research & Experimental
WE Conference Proceedings Citation Index - Science (CPCI-S); Science Citation Index Expanded (SCI-EXPANDED)
SC Research & Experimental Medicine
GA BHO20
UT WOS:000326034400020
PM 23252909
OA Green Accepted
DA 2022-10-25
ER

PT J
AU DROSOS, AA
   CHRISTOU, L
   GALANOPOULOU, V
   TZIOUFAS, AG
   TSIAKOU, EK
AF DROSOS, AA
   CHRISTOU, L
   GALANOPOULOU, V
   TZIOUFAS, AG
   TSIAKOU, EK
TI D-PENICILLAMINE INDUCED MYASTHENIA-GRAVIS - CLINICAL, SEROLOGICAL AND
   GENETIC FINDINGS
SO CLINICAL AND EXPERIMENTAL RHEUMATOLOGY
LA English
DT Article
DE D-PENICILLAMINE; MYASTHENIA GRAVIS; ACETYLCHOLINE RECEPTORS; RHEUMATOID
   ARTHRITIS
ID ACETYLCHOLINE-RECEPTOR ANTIBODIES; RHEUMATOID-ARTHRITIS; IDIOPATHIC
   MYASTHENIA; SYSTEMIC-SCLEROSIS; ANTIGENS; AUTOANTIBODIES; THERAPY;
   DISEASE
AB Eight cases of D-penicillamine (DP) induced myasthenia gravis (MG) are presented. Seven patients were being treated for rheumatoid arthritis (RA) and one for scleroderma. The mean duration of DP treatment until the myasthenic symptoms developed ranged from 2-8 months. The DP dose reached 500 mg daily. It was found that the clinical and immunological findings were almost similar to those of idiopathic MG, but were less severe. All patients had increased titers of acetylcholine receptor antibodies in their sera. Discontinuation of D-penicillamine resulted in the complete resolution of myasthenic symptoms after 2-6 months. One patient required ventilation, immunosuppressive therapy and plasma exchange. No association was found between DP related MG and the various autoantibodies tested. Immunogenetic analysis showed that three patients had HLA-DR1, two HLA-DR3, one HLA-DR4 and one HLA-DR5.
   In conclusion, the clinical presentation of DP-induced MG seems similar to idiopathic MG. DP-related MG is relatively benign, although it sometimes can cause life-threatening muscle weakness requiring aggressive therapy. The relatively small number of patients included in this study, however, does not permit any firm conclusions regarding the HLA associations of DP-related MG.
RP DROSOS, AA (corresponding author), UNIV IOANNINA,SCH MED,DEPT INTERNAL MED,DIV RHEUMATOL,GR-45110 IOANNINA,GREECE.
RI TZIOUFAS, ATHANASIOS G/A-1690-2008; Drosos, Alexandros A./AAK-1115-2020
CR ARGOV Z, 1979, NEW ENGL J MED, V301, P409, DOI 10.1056/NEJM197908233010805
   ARNETT FC, 1988, ARTHRITIS RHEUM, V31, P315, DOI 10.1002/art.1780310302
   BARKAS T, 1987, SCIENCE, V235, P77, DOI 10.1126/science.2432658
   BEVER CTJ, 1982, NEUROLOGY, V33, P1077
   BOCANEGRA T, 1980, JAMA-J AM MED ASSOC, V244, P1822
   BODMER JG, 1978, HISTOCOMPATIBILITY T, P34
   BUCKNALL RC, 1979, SCAND J RHEUMATOL  S, V28, P91
   CAMUS JP, 1981, J RHEUMATOL, V8, P80
   CARROLL GJ, 1987, J RHEUMATOL, V14, P995
   CRAWHALL JC, 1981, J RHEUMATOL, V8, P161
   CRAWHALL JC, 1963, BRIT MED J, V1, P588
   DAWKINS RL, 1981, J RHEUMATOL, V8, P169
   DELAMERE JP, 1983, ANN RHEUM DIS, V42, P500, DOI 10.1136/ard.42.5.500
   GARLEPP MJ, 1983, BRIT MED J, V286, P338, DOI 10.1136/bmj.286.6362.338
   GORDON RA, 1977, ANN INTERN MED, V87, P578, DOI 10.7326/0003-4819-87-5-578
   HUSKISSON FC, 1981, J RHEUMALOL S7, V8, P146
   JAFFE IA, 1965, ARTHRITIS RHEUM, V8, P1064, DOI 10.1002/art.1780080606
   KUNCL RW, 1986, ANN NEUROL, V20, P740, DOI 10.1002/ana.410200617
   LANG AE, 1981, J RHEUMATOL, V8, P303
   Lindstrom J, 1981, Methods Enzymol, V74 Pt C, P432
   LINDSTROM JM, 1976, NEUROLOGY, V26, P1054, DOI 10.1212/WNL.26.11.1054
   MASTERS CL, 1977, AM J MED, V63, P689, DOI 10.1016/0002-9343(77)90153-X
   MOREL E, 1991, CLIN IMMUNOL IMMUNOP, V58, P318, DOI 10.1016/0090-1229(91)90123-R
   MOSSMAN S, 1986, LANCET, V1, P116
   MOUTSOPOULOS HM, 1984, ANN RHEUM DIS, V43, P285, DOI 10.1136/ard.43.2.285
   PANAYI GS, 1978, BRIT MED J, V11, P1226
   PAULUS HE, 1988, PRIMER RHEUMATIC DIS, P282
   Preliminary criteria for the classification of systemic sclerosis (scleroderma). Subcommittee for scleroderma criteria of the American Rheumatism Association Diagnostic and Therapeutic Criteria Committee, 1980, ARTHRITIS RHEUM, V23, P581
   SMITH CIE, 1983, EUR NEUROL, V22, P272
   STEEN VD, 1982, ANN INTERN MED, V97, P652, DOI 10.7326/0003-4819-97-5-652
   STEEN VD, 1986, ANN INTERN MED, V104, P699, DOI 10.7326/0003-4819-104-5-699
   STERNLIEB I, 1981, J RHEUMATOL, V8, P149
   STERNLIEB I, 1975, ANN INTERN MED, V82, P673, DOI 10.7326/0003-4819-82-5-673
   TAN EM, 1982, ADV IMMUNOL, V33, P167, DOI 10.1016/S0065-2776(08)60836-6
   TRAY JL, 1981, J AM ACAD DERMATOL, V4, P547
   TZARTOS SJ, 1984, TRENDS BIOCHEM SCI, V9, P63, DOI 10.1016/0968-0004(84)90185-3
   TZARTOS SJ, 1988, CLIN EXP IMMUNOL, V74, P80
   TZIOUFAS AG, 1987, CLIN EXP RHEUMATOL, V5, P247
   VINCENT A, 1982, CLIN EXP IMMUNOL, V49, P266
   VINCENT A, 1978, LANCET, V1, P1254
   VINVENT A, 1985, J NEUROL NEUROSUR PS, V48, P1246
   VLACHOYIANNOPOULOS PG, 1992, BAILLIERE CLIN RHEUM, V6, P221, DOI 10.1016/S0950-3579(05)80345-0
   WALSHE JM, 1956, AM J MED, V21, P487, DOI 10.1016/0002-9343(56)90066-3
   WALSHE JM, 1981, J RHEUMATOL, V8, P155
   ZVAIFLER NJ, 1988, PRIMER RHEUMATIC DIS, P8387
   [No title captured]
NR 46
TC 21
Z9 22
U1 0
U2 0
PU CLINICAL & EXPER RHEUMATOLOGY
PI PISA
PA VIA SANTA MARIA 31, 56126 PISA, ITALY
SN 0392-856X
J9 CLIN EXP RHEUMATOL
JI Clin. Exp. Rheumatol.
PD JUL-AUG
PY 1993
VL 11
IS 4
BP 387
EP 391
PG 5
WC Rheumatology
WE Science Citation Index Expanded (SCI-EXPANDED)
SC Rheumatology
GA LQ687
UT WOS:A1993LQ68700006
PM 8403583
DA 2022-10-25
ER

PT J
AU Howard, JF
AF Howard, James F., Jr.
TI Electrodiagnosis of Disorders of Neuromuscular Transmission
SO PHYSICAL MEDICINE AND REHABILITATION CLINICS OF NORTH AMERICA
LA English
DT Article
DE Neuromuscular transmission; Myasthenia gravis; Lambert-Eaton syndrome;
   MuSK; Repetitive nerve stimulation; Single fiber EMG; EMG; RNS
ID SINGLE-FIBER EMG; SERONEGATIVE MYASTHENIA-GRAVIS; REPETITIVE
   NERVE-STIMULATION; CONCENTRIC NEEDLE JITTER;
   EXTENSOR-DIGITORUM-COMMUNIS; TRANSMITTER RELEASE; HYPOTHENAR MUSCLES;
   ORBICULARIS-OCULI; HEALTHY-SUBJECTS; REFERENCE VALUES
AB This article reviews the use of electrodiagnostic testing in disorders of neuromuscular transmission and discusses the differences between various presynaptic and postsynaptic disorders. Attention is paid to quality control issues that influence the sensitivity of repetitive nerve stimulation and single fiber electromyography. Electrodiagnostic testing, when used as an extension of the clinician's history and physical examination, will provide appropriate direction in establishing the diagnosis.
C1 Univ N Carolina, Dept Neurol, Neuromuscular Disorders Sect, Chapel Hill, NC 27599 USA.
RP Howard, JF (corresponding author), Univ N Carolina, Dept Neurol, Neuromuscular Disorders Sect, CB 7025,2200 Phys Off Bldg,170 Manning Dr, Chapel Hill, NC 27599 USA.
EM howardj@neurology.unc.edu
OI Howard, James/0000-0002-7136-8617
FU National Institutes of Health (National Institute of Neurological
   Disorders and Stroke, National Institute of Arthritis and
   Musculoskeletal and Skin Diseases); Cytokinetics Inc; Alexion
   Pharmaceuticals Inc
FX National Institutes of Health (National Institute of Neurological
   Disorders and Stroke, National Institute of Arthritis and
   Musculoskeletal and Skin Diseases), Cytokinetics Inc, Alexion
   Pharmaceuticals Inc.
CR Aiello I, 1986, Electromyogr Clin Neurophysiol, V26, P529
   Banwell BL, 1999, J NEUROPATH EXP NEUR, V58, P832, DOI 10.1097/00005072-199908000-00006
   BARBIERI S, 1982, MUSCLE NERVE, V5, pS50
   Benatar M, 2006, NEUROMUSCULAR DISORD, V16, P459, DOI 10.1016/j.nmd.2006.05.006
   BERNSTEIN LP, 1981, NEUROLOGY, V31, P204
   Borenstein S, 1973, NEW DEV ELECTROMYOGR, V3, P50
   BROMBERG MB, 1994, MUSCLE NERVE, V17, P820, DOI 10.1002/mus.880170720
   CHERINGTON M, 1982, MUSCLE NERVE, V5, pS28
   CORNBLATH DR, 1983, MUSCLE NERVE, V6, P448, DOI 10.1002/mus.880060609
   DESMEDT JE, 1973, NEW DEV ELECTROMYOGR, P241
   DYKEN ML, 1967, NEUROLOGY, V17, P45, DOI 10.1212/WNL.17.1.45
   Engel AG, 2012, MYASTHENIA GRAVIS MY, P173
   Ertas M, 2000, MUSCLE NERVE, V23, P715
   Evoli A, 2003, BRAIN, V126, P2304, DOI 10.1093/brain/awg223
   Farrugia ME, 2007, CLIN NEUROPHYSIOL, V118, P269, DOI 10.1016/j.clinph.2006.10.004
   Farrugia ME, 2009, MUSCLE NERVE, V39, P579, DOI 10.1002/mus.21151
   FOLDES FF, 1978, J NEURAL TRANSM, V43, P27, DOI 10.1007/BF02029017
   GILCHRIST JM, 1992, MUSCLE NERVE, V15, P151
   GILCHRIST JM, 1989, MUSCLE NERVE, V12, P64, DOI 10.1002/mus.880120112
   GILCHRIST JM, 1987, MUSCLE NERVE, V10, P233, DOI 10.1002/mus.880100306
   GUTMANN L, 1992, J PEDIATR-US, V121, P835, DOI 10.1016/S0022-3476(05)81936-5
   Harper CM, 2004, SEMIN NEUROL, V24, P111, DOI 10.1055/s-2004-829592
   HARRIS JB, 1968, J PHARM PHARMACOL, V20, P194, DOI 10.1111/j.2042-7158.1968.tb09720.x
   Harvey AM, 1941, B JOHNS HOPKINS HOSP, V68, P81
   HEUSER JE, 1973, J CELL BIOL, V57, P315, DOI 10.1083/jcb.57.2.315
   HOWARD JF, 1994, NEUROL CLIN, V12, P305, DOI 10.1016/S0733-8619(18)30099-9
   HOWARD JF, 1981, MUSCLE NERVE, V4, P254
   Howard JF, 2012, MYASTHENIA GRAVIS MY, P108
   HUBBARD JI, 1971, J PHYSIOL-LONDON, V216, P591, DOI 10.1113/jphysiol.1971.sp009542
   Kouyoumdjian JA, 2012, MUSCLE NERVE, V45, P276, DOI 10.1002/mus.22306
   Kouyoumdjian JA, 2008, CLIN NEUROPHYSIOL, V119, P1614, DOI 10.1016/j.clinph.2008.03.008
   Kouyoumdjian JA, 2008, MUSCLE NERVE, V37, P694, DOI 10.1002/mus.21043
   Kouyoumdjian JA, 2011, MUSCLE NERVE, V44, P912, DOI 10.1002/mus.22203
   Kouyoumdjian JA, 2011, CLIN NEUROPHYSIOL, V122, P617, DOI 10.1016/j.clinph.2010.07.012
   Kraner S, 2003, ARCH NEUROL-CHICAGO, V60, P761, DOI 10.1001/archneur.60.5.761
   LAMBERT EH, 1966, ANN NY ACAD SCI, V135, P367, DOI 10.1111/j.1749-6632.1966.tb45484.x
   MA DM, 1980, MUSCLE NERVE, V3, P439
   MARTINEZ AC, 1985, MUSCLE NERVE, V8, P580, DOI 10.1002/mus.880080707
   MASELLI RA, 1991, MUSCLE NERVE, V14, P1182, DOI 10.1002/mus.880141207
   MASSEY JM, 1989, MUSCLE NERVE, V12, P154, DOI 10.1002/mus.880120211
   Nemoto Y, 2005, J NEUROL NEUROSUR PS, V76, P714, DOI 10.1136/jnnp.2004.043125
   Niks EH, 2003, MUSCLE NERVE, V28, P236, DOI 10.1002/mus.10411
   Oh SJ, 2007, MUSCLE NERVE, V35, P178, DOI 10.1002/mus.20672
   Oh SJ, 2006, MUSCLE NERVE, V33, P500, DOI 10.1002/mus.20498
   Oh SJ, 1988, ELECTROMYOGRAPHY NEU, P1
   Padua L, 2006, EUR J NEUROL, V13, P273, DOI 10.1111/j.1468-1331.2006.01214.x
   PATTEN BM, 1972, J NEUROL NEUROSUR PS, V35, P365, DOI 10.1136/jnnp.35.3.385
   PHILLIPS LH, 1982, SEMIN NEUROL, V2, P239
   RICKER K, 1977, J NEUROL, V216, P273, DOI 10.1007/BF00314051
   RICKER KW, 1981, ANN NY ACAD SCI, V377, P877, DOI 10.1111/j.1749-6632.1981.tb33811.x
   Rutkove SB, 2001, MUSCLE NERVE, V24, P867, DOI 10.1002/mus.1084
   Sanders DB, 2003, NEUROLOGY, V60, P1978, DOI 10.1212/01.WNL.0000065882.63904.53
   SANDERS DB, 1986, MUSCLE NERVE, V9, P809, DOI 10.1002/mus.880090904
   SANDERS DB, 1992, MUSCLE NERVE, V15, P256
   Sanders DB, 2002, MUSCLE NERVE, pS15, DOI 10.1002/mus10141
   Sarrigiannis PG, 2006, MUSCLE NERVE, V33, P61, DOI 10.1002/mus.20435
   SCHUMM F, 1984, MUSCLE NERVE, V7, P147, DOI 10.1002/mus.880070211
   SCHWARTZ MS, 1975, ARCH NEUROL-CHICAGO, V32, P815, DOI 10.1001/archneur.1975.00490540059007
   Stalberg E, 1981, CLIN NEUROPHYSIOL, P88
   Stalberg EV, 2009, MUSCLE NERVE, V40, P331, DOI 10.1002/mus.21424
   Stalberg EV, 2010, SINGLE FIBER EMG, P1
   Stickler DE, 2005, CLIN NEUROPHYSIOL, V116, P2065, DOI 10.1016/j.clinph.2005.06.003
   SUBRAMONY SH, 1986, MUSCLE NERVE, V9, P64, DOI 10.1002/mus.880090110
   Sun Yuan-Ting, 2004, Acta Neurol Taiwan, V13, P186
   SWIFT TR, 1984, NEUROMUSCULAR JUNCTI, P295
   Temucin CM, 2010, CLIN NEUROPHYSIOL, V121, P556, DOI 10.1016/j.clinph.2009.12.017
   TRONTELJ JV, 1993, MUSCLE NERVE, V16, P506, DOI 10.1002/mus.880160512
   TRONTELJ JV, 1992, MUSCLE NERVE, V15, P449, DOI 10.1002/mus.880150405
   TRONTELJ JV, 1992, ELECTROEN CLIN NEURO, V85, P30, DOI 10.1016/0168-5597(92)90098-V
   VanDijk JG, 1996, MUSCLE NERVE, V19, P1127
   Vroom FW, 1938, ARCH NEUROL-CHICAGO, V32, P385
   WRIGHT EA, 1971, ANN NY ACAD SCI, V183, P358, DOI 10.1111/j.1749-6632.1971.tb30765.x
   Zambelis T, 2011, EUR NEUROL, V65, P203, DOI 10.1159/000324915
   Zinman LH, 2006, MUSCLE NERVE, V33, P694, DOI 10.1002/mus.20511
NR 74
TC 27
Z9 27
U1 0
U2 7
PU W B SAUNDERS CO-ELSEVIER INC
PI PHILADELPHIA
PA 1600 JOHN F KENNEDY BOULEVARD, STE 1800, PHILADELPHIA, PA 19103-2899 USA
SN 1047-9651
EI 1558-1381
J9 PHYS MED REH CLIN N
JI Phys. Med. Rehabil. Clin. N. Am.
PD FEB
PY 2013
VL 24
IS 1
BP 169
EP +
DI 10.1016/j.pmr.2012.08.013
PG 25
WC Rehabilitation
WE Science Citation Index Expanded (SCI-EXPANDED)
SC Rehabilitation
GA 065KA
UT WOS:000313146000014
PM 23177038
DA 2022-10-25
ER

PT J
AU Sanchez, OME
   Hernandez, AH
   Garcia, TA
AF Escobosa Sanchez, O. M.
   Herrero Hernandez, A.
   Acha Garcia, T.
TI Malignant thymoma associated with severe aplastic anaemia
SO ANALES DE PEDIATRIA
LA Spanish
DT Article
DE Thymoma; Aplastic anaemia; Pulmonary bleeding
ID RED-CELL APLASIA; THROMBOCYTOPENIC PURPURA; MYASTHENIA-GRAVIS; RESECTION
AB Malignant thymoma is a very rare neoplasm in paediatric patients; it is usually associated with para-neoplastic syndromes, the most frequent is myasthenia gravis; some haematological abnormalities may also be present, such as pure red cell aplasia or aplastic anaemia. We report a 12-year-old boy suffering from a very large thymoma, treated with multiple chemotherapy, and who developed a severe aplastic anaemia after surgery. He had a poor response to immunosuppressive treatment and later developed massive pulmonary bleeding as a complication. (c) 2008 Asociacion Espanola de Pediatria. Published by Elsevier Espana, S.L. All rights reserved.
C1 [Escobosa Sanchez, O. M.; Herrero Hernandez, A.; Acha Garcia, T.] Hosp Maternoinfantil, Unidad Oncol Infantil, Malaga, Spain.
RP Sanchez, OME (corresponding author), Hosp Maternoinfantil, Unidad Oncol Infantil, Malaga, Spain.
EM olmaes0l@hotmail.com
CR CURRAN WJ, 1988, J CLIN ONCOL, V6, P1722, DOI 10.1200/JCO.1988.6.11.1722
   FURMAN WL, 1985, CANCER, V56, P2703, DOI 10.1002/1097-0142(19851201)56:11<2703::AID-CNCR2820561130>3.0.CO;2-9
   Hatama S, 1998, CLIN NEPHROL, V49, P193
   KOBAYASHI H, 1993, ACTA HAEMATOL-BASEL, V90, P42
   Kobayashi M, 1995, SURG TODAY, V25, P1061, DOI 10.1007/BF00311695
   Lara PN, 2000, CANCER TREAT REV, V26, P127
   MASAOKA A, 1981, CANCER, V48, P2485, DOI 10.1002/1097-0142(19811201)48:11<2485::AID-CNCR2820481123>3.0.CO;2-R
   Maslovsky I, 2005, Eur J Intern Med, V16, P523, DOI 10.1016/j.ejim.2005.09.005
   Rena O, 2007, EUR J CARDIO-THORAC, V31, P109, DOI 10.1016/j.ejcts.2006.10.022
   Spath-Schwalbe E, 1998, ANN HEMATOL, V76, P51, DOI 10.1007/s002770050362
   Thomas CR, 1999, J CLIN ONCOL, V17, P2280, DOI 10.1200/JCO.1999.17.7.2280
NR 11
TC 2
Z9 2
U1 0
U2 2
PU EDICIONES DOYMA S A
PI BARCELONA
PA TRAV DE GRACIA 17-21, 08021 BARCELONA, SPAIN
SN 1695-4033
EI 1696-4608
J9 AN PEDIATR
JI An. Pediatr.
PD JAN
PY 2009
VL 70
IS 1
BP 57
EP 60
DI 10.1016/j.anpedi.2008.09.006
PG 4
WC Pediatrics
WE Science Citation Index Expanded (SCI-EXPANDED)
SC Pediatrics
GA 429SF
UT WOS:000264939700010
PM 19174121
DA 2022-10-25
ER

PT J
AU BARTON, EN
   MORGAN, OS
   SMIKLE, MF
   SPENCER, H
   WILLIAMS, E
   SIVAPRAGASAM, S
AF BARTON, EN
   MORGAN, OS
   SMIKLE, MF
   SPENCER, H
   WILLIAMS, E
   SIVAPRAGASAM, S
TI THYMECTOMY IN MYASTHENIA-GRAVIS - THE JAMAICAN EXPERIENCE
SO WEST INDIAN MEDICAL JOURNAL
LA English
DT Article
AB Forty-five patients with myasthenia gravis (MG) were subjected to thymectomy by the median sternotomy technique and were followed up for 4,380 patient months. No operative deaths occurred and 93.3% of the patients benefited from surgery with 28.8% achieving remission. Forty patients (88.5%) showed improvement within one month, and 73% of those who achieved remission did so in the first 2 years. Outcome was not affected by thymic pathology except in one patient who had a thymoma removed. These results confirm the value of thymectomy in the management of MG patients with generalised disease and the efficacy of the simple median sternotomy procedure.
RP BARTON, EN (corresponding author), UNIV W INDIES,DEPT MED,KINGSTON 7,JAMAICA.
NR 0
TC 3
Z9 3
U1 0
U2 0
PU UNIV WEST INDIES
PI KINGSTON
PA  KINGSTON 7, JAMAICA
SN 0043-3144
J9 W INDIAN MED J
JI West Ind. Med. J.
PD JUN
PY 1992
VL 41
IS 2
BP 64
EP 67
PG 4
WC Medicine, General & Internal
WE Science Citation Index Expanded (SCI-EXPANDED)
SC General & Internal Medicine
GA JH581
UT WOS:A1992JH58100006
PM 1523835
DA 2022-10-25
ER

PT J
AU Nel, M
   Prince, S
   Heckmann, JM
AF Nel, Melissa
   Prince, Sharon
   Heckmann, Jeannine M.
TI Profiling of patient-specific myocytes identifies altered gene
   expression in the ophthalmoplegic subphenotype of myasthenia gravis
SO ORPHANET JOURNAL OF RARE DISEASES
LA English
DT Article
DE Myasthenia gravis; Ophthalmoplegia; Gene expression;
   Transdifferentiation; Subphenotype; Myotranscriptome
ID EXTRAOCULAR-MUSCLE; LIPID RAFTS; GANGLIOSIDES; MAINTENANCE; COMPLEMENT;
   INTEGRITY; ROLES; RNA
AB BackgroundWhile extraocular muscles are affected early in myasthenia gravis (MG), but respond to treatment, we observe a high incidence of treatment-resistant ophthalmoplegia (OP-MG) among MG subjects with African genetic ancestry. Previously, using whole exome sequencing, we reported potentially functional variants which associated with OP-MG. The aim of this study was to profile the expression of genes harbouring the OP-MG associated variants using patient-derived subphenotype-specific myocyte' cultures.MethodsFrom well-characterised MG patients we developed the myocyte' culture models by transdifferentiating dermal fibroblasts using an adenovirus expressing MyoD. These myocyte cultures were treated with homologous acetylcholine receptor antibody-positive myasthenic sera to induce muscle transcripts in response to an MG stimulus. Gene expression in myocytes derived from OP-MG (n=10) and control MG subjects (MG without ophthalmoplegia; n=6) was quantified using a custom qPCR array profiling 93 potentially relevant genes which included the putative OP-MG susceptibility genes and other previously reported genes of interest in MG and experimental autoimmune myasthenia gravis (EAMG).ResultsOP-MG myocytes compared to control MG myocytes showed altered expression of four OP-MG susceptibility genes (PPP6R2, CANX, FAM136A and FAM69A) as well as several MG and EAMG genes (p<0.05). A correlation matrix of gene pair expression levels revealed that 15% of gene pairs were strongly correlated in OP-MG samples (r>0.78, p<0.01), but not in control MG samples. OP-MG susceptibility genes and MG-associated genes accounted for the top three significantly correlated gene pairs (r0.98, p<1x10(-6)) reflecting crosstalk between OP-MG and myasthenia pathways, which was not evident in control MG cells. The genes with altered expression dynamics between the two subphenotypes included those with a known role in gangliosphingolipid biosynthesis, mitochondrial metabolism and the IGF1-signalling pathway.ConclusionUsing a surrogate cell culture model our findings suggest that muscle gene expression and co-expression differ between OP-MG and control MG individuals. These findings implicate pathways not previously considered in extraocular muscle involvement in myasthenia gravis and will inform future studies.
C1 [Nel, Melissa; Heckmann, Jeannine M.] Univ Cape Town, New Groote Schuur Hosp, Fac Hlth Sci, Neurol Res Grp,Div Neurol,Dept Med, E8-30, ZA-7925 Cape Town, South Africa.
   [Prince, Sharon] Univ Cape Town, Fac Hlth Sci, Dept Human Biol, ZA-7925 Cape Town, South Africa.
   [Heckmann, Jeannine M.] Univ Cape Town, New Groote Schuur Hosp, Fac Hlth Sci, Div Neurol,Dept Med, E8-74, ZA-7925 Cape Town, South Africa.
RP Heckmann, JM (corresponding author), Univ Cape Town, New Groote Schuur Hosp, Fac Hlth Sci, Neurol Res Grp,Div Neurol,Dept Med, E8-30, ZA-7925 Cape Town, South Africa.; Heckmann, JM (corresponding author), Univ Cape Town, New Groote Schuur Hosp, Fac Hlth Sci, Div Neurol,Dept Med, E8-74, ZA-7925 Cape Town, South Africa.
EM jeanine.heckmann@uct.ac.za
OI Nel, Melissa/0000-0002-9698-992X; Heckmann, Jeannine/0000-0002-8999-718X
FU French Muscular Dystrophy Association (AFM Telethon) [20049]; National
   Research Foundation of South Africa; South African Medical Research
   Council
FX This study was jointly funded by the French Muscular Dystrophy
   Association (AFM Telethon) grant number 20049 (JMH), the National
   Research Foundation of South Africa (JMH, SP) and the South African
   Medical Research Council (JMH).
CR Bentzinger CF, 2012, CSH PERSPECT BIOL, V4, DOI 10.1101/cshperspect.a008342
   Bustin SA, 2009, CLIN CHEM, V55, P611, DOI 10.1373/clinchem.2008.112797
   Choi JK, 2005, BIOINFORMATICS, V21, P4348, DOI 10.1093/bioinformatics/bti722
   Cocuzzi ET, 2001, CURR EYE RES, V23, P86, DOI 10.1076/ceyr.23.2.86.5478
   Europa TA, 2018, MUSCLE NERVE, V58, P542, DOI 10.1002/mus.26172
   Fieller E.C., 1940, JR STAT SOC        S, V7, P1, DOI [10.2307/2983630, DOI 10.2307/2983630]
   Fischer MD, 2005, PHYSIOL GENOMICS, V22, P283, DOI 10.1152/physiolgenomics.00158.2004
   Fleige Simone, 2006, Molecular Aspects of Medicine, V27, P126, DOI 10.1016/j.mam.2005.12.003
   Gallegos CE, 2008, BBA-BIOMEMBRANES, V1778, P917, DOI 10.1016/j.bbamem.2007.10.019
   GUYON T, 1994, J CLIN INVEST, V94, P16, DOI 10.1172/JCI117302
   Heckmann JM, 2012, SAMJ S AFR MED J, V102, P532, DOI 10.7196/SAMJ.5390
   Heckmann JM, 2010, GENES IMMUN, V11, P1, DOI 10.1038/gene.2009.61
   Heckmann JM, 2018, ANN NY ACAD SCI, V1412, P14, DOI 10.1111/nyas.13471
   Hildyard JCW, 2014, PLOS CURR, V6, P1
   Ho JWK, 2008, BIOINFORMATICS, V24, pI390, DOI 10.1093/bioinformatics/btn142
   Howard JF, 2018, ANN NY ACAD SCI, V1412, P113, DOI 10.1111/nyas.13522
   Kaminski HJ, 2016, FRONT PHYSIOL, V7, DOI 10.3389/fphys.2016.00524
   MACLENNAN C, 1993, NUCLEIC ACIDS RES, V21, P5463, DOI 10.1093/nar/21.23.5463
   Masuda A, 2008, HUM MOL GENET, V17, P4022, DOI 10.1093/hmg/ddn305
   Maurer M, 2015, ACTA NEUROPATHOL COM, V3, DOI 10.1186/s40478-014-0179-6
   Mombaur B, 2015, MUSCLE NERVE, V51, P533, DOI 10.1002/mus.24348
   Nel M, 2017, NEUROMUSCULAR DISORD, V27, P816, DOI 10.1016/j.nmd.2017.06.009
   Nel M, 2016, J HUM GENET, V61, P307, DOI 10.1038/jhg.2015.146
   Ohmi Y, 2011, J NEUROCHEM, V116, P926, DOI 10.1111/j.1471-4159.2010.07067.x
   Ohmi Y, 2009, P NATL ACAD SCI USA, V106, P22405, DOI 10.1073/pnas.0912336106
   Pfaffl MW, 2004, BIOTECHNOL LETT, V26, P509, DOI 10.1023/B:BILE.0000019559.84305.47
   Rautenbach RM, 2017, J NEURO-OPHTHALMOL, V37, P414, DOI 10.1097/WNO.0000000000000534
   Schmittgen TD, 2008, NAT PROTOC, V3, P1101, DOI 10.1038/nprot.2008.73
   Soltys J, 2008, ANN NY ACAD SCI, V1132, P220, DOI 10.1196/annals.1405.037
   Stern-Straeter J, 2009, BMC MOL BIOL, V10, DOI 10.1186/1471-2199-10-66
   Vandesompele J, 2002, GENOME BIOL, V3, DOI 10.1186/gb-2002-3-7-research0034
   Yanagisawa M, 2004, GENES CELLS, V9, P801, DOI 10.1111/j.1365-2443.2004.00764.x
   Zhou YF, 2014, INVEST OPHTH VIS SCI, V55, P4348, DOI 10.1167/iovs.14-14422
NR 33
TC 8
Z9 8
U1 0
U2 3
PU BMC
PI LONDON
PA CAMPUS, 4 CRINAN ST, LONDON N1 9XW, ENGLAND
SN 1750-1172
J9 ORPHANET J RARE DIS
JI Orphanet J. Rare Dis.
PD JAN 29
PY 2019
VL 14
AR 24
DI 10.1186/s13023-019-1003-y
PG 11
WC Genetics & Heredity; Medicine, Research & Experimental
WE Science Citation Index Expanded (SCI-EXPANDED)
SC Genetics & Heredity; Research & Experimental Medicine
GA HJ5LK
UT WOS:000457222800002
PM 30696470
OA Green Published, gold
DA 2022-10-25
ER

PT J
AU Anderson, D
   Phan, C
   Johnston, WS
   Siddiqi, ZA
AF Anderson, Dustin
   Phan, Cecile
   Johnston, Wendy S.
   Siddiqi, Zaeem A.
TI Rituximab in refractory myasthenia gravis: a prospective, open-label
   study with long-term follow-up
SO ANNALS OF CLINICAL AND TRANSLATIONAL NEUROLOGY
LA English
DT Article
AB We examined the clinical effectiveness of rituximab in fourteen patients with refractory myasthenia gravis ( MG). Manual muscle testing ( MMT) score was recorded at baseline and followed during the course of the study. Steroid dose, frequency of intravenous immunoglobulin ( IVIG) infusions, and plasma exchange ( PLEX) were also monitored throughout the duration of the study. All patients responded dramatically to rituximab, as measured by a change in MMT score, prednisone dose, or the frequency of IVIG infusions or PLEX. Rituximab appears safe and effective for the treatment of refractory MG. It should be considered as a therapeutic option in refractory patients.
C1 [Anderson, Dustin; Phan, Cecile; Johnston, Wendy S.; Siddiqi, Zaeem A.] Univ Alberta, Dept Med Neurol, Edmonton, AB T6G 2G3, Canada.
RP Siddiqi, ZA (corresponding author), 7-112 Clin Sci Bldg,11350-83 Ave, Edmonton, AB T6G 2G3, Canada.
EM zsiddiqi@ualberta.ca
RI Johnston, Wendy S/E-2491-2013
OI Johnston, Wendy S/0000-0002-4330-5563
CR Boye J, 2003, ANN ONCOL, V14, P520, DOI 10.1093/annonc/mdg175
   Collongues N, 2012, MUSCLE NERVE, V46, P687, DOI 10.1002/mus.23412
   Diaz-Manera J, 2012, NEUROLOGY, V78, P189, DOI 10.1212/WNL.0b013e3182407982
   Gilhus NE, 2015, LANCET NEUROL, V14, P1023, DOI 10.1016/S1474-4422(15)00145-3
   Lebrun A, 2008, AM J HEMATOL, V83, P163, DOI 10.1002/ajh.21056
   Nowak Richard J, 2011, Ther Adv Neurol Disord, V4, P259, DOI 10.1177/1756285611411503
   Roll P, 2006, ARTHRITIS RHEUM-US, V54, P2377, DOI 10.1002/art.22019
   Sanders DB, 2003, ANN NY ACAD SCI, V998, P440, DOI 10.1196/annals.1254.057
   Stiegibauer K, 2009, J NEUROL SCI, V280, P120, DOI 10.1016/j.jns.2009.02.357
   Zaja F, 2000, NEUROLOGY, V55, P1062, DOI 10.1212/WNL.55.7.1062-a
   Zebardast N, 2010, MUSCLE NERVE, V41, P375, DOI 10.1002/mus.21521
NR 11
TC 47
Z9 49
U1 0
U2 3
PU WILEY-BLACKWELL
PI HOBOKEN
PA 111 RIVER ST, HOBOKEN 07030-5774, NJ USA
SN 2328-9503
J9 ANN CLIN TRANSL NEUR
JI Ann. Clin. Transl. Neurol.
PD JUL
PY 2016
VL 3
IS 7
BP 552
EP 555
DI 10.1002/acn3.314
PG 4
WC Clinical Neurology; Neurosciences
WE Science Citation Index Expanded (SCI-EXPANDED)
SC Neurosciences & Neurology
GA DX1JJ
UT WOS:000384122800007
PM 27386504
OA Green Published, gold
DA 2022-10-25
ER

PT J
AU Li, QR
   Liu, PP
   Xuan, XY
   Zhang, JF
   Zhang, Y
   Zhu, ZK
   Gao, F
   Zhang, QY
   Du, Y
AF Li, Qianru
   Liu, Pingping
   Xuan, Xiaoyan
   Zhang, Junfeng
   Zhang, Yun
   Zhu, Zhengkun
   Gao, Feng
   Zhang, Qingyong
   Du, Ying
TI CCR9 AND CCR7 are overexpressed in CD4(-)CD8(-) thymocytes of myasthenia
   gravis patients
SO MUSCLE & NERVE
LA English
DT Article
DE CCR7; CCR9; chemokine receptor; myasthenia gravis; thymocyte
ID T-CELL DEVELOPMENT; CHEMOKINE RECEPTOR; HEMATOPOIETIC PROGENITORS;
   ACETYLCHOLINE-RECEPTOR; COMPLEX REGULATION; EXPRESSION; THYMUS;
   MICROENVIRONMENT; THYMOPOIESIS; MIGRATION
AB Introduction: Chemokine CC motif receptors 9 and 7 (CCR9 and CCR7) play a major role in the migration of T-cell precursors to the thymus to initiate T thymopoiesis. However, their role in development of T-cells in myasthenia gravis (MG) patients has not been fully elucidated. Methods: Expression and distribution of CCR9(+) and CCR7(+) cells were detected by flow cytometry and immunofluorescence. Real-time polymerase chain reaction was used to check the adhesion molecules on CD4(-)CD8(-) double-negative (DN) thymocytes. Results: CCR9 and CCR7 expression by DN thymocytes increased in the MG thymus; the levels of CCR9, CCR7, interleukin-7R mRNA increased, and CXCR4 levels decreased compared with levels in the non-MG thymus. More CCR7 and CCR9 double-positive (DP) thymocytes were gathered near the subcapsular region in MG thymus. Conclusions: Enhanced expression of CCR9 and CCR7 may complicate the differentiation of DP thymocytes from the DN stage in MG thymus. Muscle Nerve, 2016 Muscle Nerve55: 84-90, 2017
C1 [Li, Qianru; Liu, Pingping; Xuan, Xiaoyan; Zhang, Yun; Zhu, Zhengkun; Du, Ying] Zhengzhou Univ, Basic Med Coll, Dept Immunol, 100 Sci Rd, Zhengzhou 450001, Henan Province, Peoples R China.
   [Zhang, Junfeng] Zhengzhou Univ, Affiliated Hosp 5, Dept Lab, Zhengzhou, Henan Province, Peoples R China.
   [Gao, Feng] Zhengzhou Univ, Henan Inst Med Sci, Zhengzhou, Henan Province, Peoples R China.
   [Zhang, Qingyong] Zhengzhou Univ, Affiliated Hosp 2, Zhengzhou, Henan Province, Peoples R China.
RP Du, Y (corresponding author), Zhengzhou Univ, Basic Med Coll, Dept Immunol, 100 Sci Rd, Zhengzhou 450001, Henan Province, Peoples R China.
EM duying@zzu.edu.cn
FU National Natural Science Foundation of China [81172874]
FX This work was supported by a grant from the National Natural Science
   Foundation of China (81172874).
CR AHARONOV A, 1975, LANCET, V2, P340
   Aissaoui A, 1999, ANN NEUROL, V46, P559, DOI 10.1002/1531-8249(199910)46:4<559::AID-ANA3>3.0.CO;2-S
   Baecher-Allan C, 2006, IMMUNOL REV, V212, P203, DOI 10.1111/j.0105-2896.2006.00417.x
   Benz C, 2004, EUR J IMMUNOL, V34, P3652, DOI 10.1002/eji.200425248
   Blom B, 2006, ANNU REV IMMUNOL, V24, P287, DOI 10.1146/annurev.immunol.24.021605.090612
   Calderon L, 2011, P NATL ACAD SCI USA, V108, P7517, DOI 10.1073/pnas.1016428108
   Carramolino L, 2001, BLOOD, V97, P850, DOI 10.1182/blood.V97.4.850
   Chou PC, 2014, J IMMUNOL, V193, P1162, DOI 10.4049/jimmunol.1303162
   Chung B, 2014, STEM CELLS, V32, P2386, DOI 10.1002/stem.1731
   Comerford I, 2013, CYTOKINE GROWTH F R, V24, P269, DOI 10.1016/j.cytogfr.2013.03.001
   Cowan JE, 2013, J EXP MED, V210, P675, DOI 10.1084/jem.20122070
   Desanti GE, 2011, J IMMUNOL, V186, P5227, DOI 10.4049/jimmunol.1002686
   Fu G, 2014, TRENDS IMMUNOL, V35, P311, DOI 10.1016/j.it.2014.05.003
   Gonzalez-Garcia S, 2009, J EXP MED, V206, P779, DOI 10.1084/jem.20081922
   Gradolatto A, 2014, J AUTOIMMUN, V52, P53, DOI 10.1016/j.jaut.2013.12.015
   Graham VA, 2007, EUR J IMMUNOL, V37, P925, DOI 10.1002/eji.200635882
   Janas ML, 2010, J EXP MED, V207, P247, DOI 10.1084/jem.20091430
   Keesey JC, 2004, MUSCLE NERVE, V29, P484, DOI 10.1002/mus.20030
   Krueger A, 2010, BLOOD, V115, P1906, DOI 10.1182/blood-2009-07-235721
   Lapidot T, 2005, BLOOD, V106, P1901, DOI 10.1182/blood-2005-04-1417
   Le Panse R, 2008, ANN NY ACAD SCI, V1132, P135, DOI 10.1196/annals.1405.019
   Le Panse R, 2006, J IMMUNOL, V177, P7868, DOI 10.4049/jimmunol.177.11.7868
   LINDSTROM JM, 1976, NEUROLOGY, V26, P1054, DOI 10.1212/WNL.26.11.1054
   Misslitz A, 2004, J EXP MED, V200, P481, DOI 10.1084/jem.20040383
   Munitic I, 2004, BLOOD, V104, P4165, DOI 10.1182/blood-2004-06-2484
   Norment AM, 2000, J IMMUNOL, V164, P639, DOI 10.4049/jimmunol.164.2.639
   Petrie HT, 2007, ANNU REV IMMUNOL, V25, P649, DOI 10.1146/annurev.immunol.23.021704.115715
   Petrie HT, 2003, NAT REV IMMUNOL, V3, P859, DOI 10.1038/nri1223
   Rajasagi M, 2009, J LEUKOCYTE BIOL, V85, P251, DOI 10.1189/jlb.0608389
   Reinhardt A, 2014, EUR J IMMUNOL, V44, P1320, DOI 10.1002/eji.201344330
   Rothenberg EV, 2008, NAT REV IMMUNOL, V8, P9, DOI 10.1038/nri2232
   SCHONBECK S, 1992, J CLIN INVEST, V90, P245, DOI 10.1172/JCI115843
   Shiao YM, 2010, J NEUROIMMUNOL, V221, P101, DOI 10.1016/j.jneuroim.2010.02.013
   Su YB, 2011, CURR IMMUNOL, V3, P248
   SUDO T, 1993, P NATL ACAD SCI USA, V90, P9125, DOI 10.1073/pnas.90.19.9125
   Takahama Y, 2006, NAT REV IMMUNOL, V6, P127, DOI 10.1038/nri1781
   Trampont PC, 2010, NAT IMMUNOL, V11, P162, DOI 10.1038/ni.1830
   Uehara S, 2006, J IMMUNOL, V176, P75, DOI 10.4049/jimmunol.176.1.75
   Uehara S, 2002, J IMMUNOL, V168, P2811, DOI 10.4049/jimmunol.168.6.2811
   Uehara S, 2002, J IMMUNOL, V168, P134, DOI 10.4049/jimmunol.168.1.134
   Von Boehmer H, 2004, ADV IMMUNOL, V84, P201, DOI 10.1016/S0065-2776(04)84006-9
   Weiss JM, 2013, IMMUNOBIOLOGY, V218, P373, DOI 10.1016/j.imbio.2012.05.006
   WU L, 1993, IMMUNOL LETT, V38, P69, DOI 10.1016/0165-2478(93)90121-H
   Wurbel MA, 2006, EUR J IMMUNOL, V36, P73, DOI 10.1002/eji.200535203
   Wurbel MA, 2001, BLOOD, V98, P2626, DOI 10.1182/blood.V98.9.2626
   Yu Q, 2006, J EXP MED, V203, P165, DOI 10.1084/jem.20051836
   Zhang M, 2013, J MOL NEUROSCI, V50, P317, DOI 10.1007/s12031-013-9976-9
   Zhang X., 2014, INT J ANTENN PROPAG, V2014, P1, DOI DOI 10.4018/IJIIT.2014070101
   Zlotoff DA, 2010, BLOOD, V115, P1897, DOI 10.1182/blood-2009-08-237784
NR 49
TC 5
Z9 5
U1 1
U2 17
PU WILEY
PI HOBOKEN
PA 111 RIVER ST, HOBOKEN 07030-5774, NJ USA
SN 0148-639X
EI 1097-4598
J9 MUSCLE NERVE
JI Muscle Nerve
PD JAN
PY 2017
VL 55
IS 1
BP 84
EP 90
DI 10.1002/mus.24999
PG 7
WC Clinical Neurology; Neurosciences
WE Science Citation Index Expanded (SCI-EXPANDED)
SC Neurosciences & Neurology
GA EK2RX
UT WOS:000393775500018
PM 26616645
DA 2022-10-25
ER

PT J
AU Zhao, XY
   Gharizadeh, B
   Hjelmstrom, P
   Pirskanen, R
   Nyren, P
   Lefvert, AK
   Ghaderi, M
AF Zhao, XY
   Gharizadeh, B
   Hjelmstrom, P
   Pirskanen, R
   Nyren, P
   Lefvert, AK
   Ghaderi, M
TI Genotypes of CCR2 and CCR5 chemokine receptors in human myasthenia
   gravis
SO INTERNATIONAL JOURNAL OF MOLECULAR MEDICINE
LA English
DT Article
DE myasthenia gravis; polymorphism; chemokine; pyrosequencing
ID MONOCYTE CHEMOATTRACTANT PROTEIN-1; HIV-1 INFECTION; MACROPHAGE
   RECRUITMENT; RHEUMATOID-ARTHRITIS; EXPRESSION; POLYMORPHISM; DISEASE;
   GENE; PROGRESSION; SEVERITY
AB The aim of this study was to examine the association of human autoimmune myasthenia gravis (MG) with two DNA polymorphisms of the chemokine receptors CCR5-Delta32 and CCR2-64I. CCR2 and CCR5 interact primarily with the human CC family ligands CCL2 (formerly called monocyte chemoattractant protein; MCP-1), CCL3 and CCL4 (macrophage inflammatory protein-1alpha and -1beta; MIP-1alpha/beta), and their main function is to recruit leukocytes from circulation into the tissues, thus playing an important role in human inflammatory disorders. A PCR-based genotyping method was used to determine the genetic variation at the CCR5 gene and an automated real-time Pyrosequencing technology was employed for the analysis of G-->A point mutation at the CCR2 gene. Results obtained from 158 patients and 272 healthy controls demonstrate no evidence of association between genetic variants of CCR2 and CCR5 with MG and its clinical manifestations. CCR2-64I and CCR5-Delta32 genotypes are thus unlikely to be involved in protection or predisposition to MG.
C1 Univ Orebro, Dept Caring Sci, Div Biomed, SE-70182 Orebro, Sweden.
   Karolinska Inst, Ctr Mol Med, Dept Med, Res Immunol Unit, SE-17176 Stockholm, Sweden.
   Karolinska Inst, Rheumatol Res Unit, SE-17176 Stockholm, Sweden.
   Karolinska Inst, Dept Neurol, SE-17176 Stockholm, Sweden.
   Royal Inst Technol Astron & Biotechnol, Ctr Phys, Dept Biotechnol, SE-10691 Stockholm, Sweden.
   Huddinge Univ Hosp, Karolinska Inst, Div Neurol, NEUROTEC Dept, SE-14186 Stockholm, Sweden.
RP Ghaderi, M (corresponding author), Univ Orebro, Dept Caring Sci, Div Biomed, SE-70182 Orebro, Sweden.
RI Ghaderi, Mehran/AAB-7416-2021
OI Hjelmstrom, Peter/0000-0001-6422-284X
CR Berger EA, 1999, ANNU REV IMMUNOL, V17, P657, DOI 10.1146/annurev.immunol.17.1.657
   BERGER EA, 1997, AIDS, V11, P3
   Dean M, 1996, SCIENCE, V273, P1856, DOI 10.1126/science.273.5283.1856
   DRACHMAN DB, 1994, NEW ENGL J MED, V330, P1797, DOI 10.1056/NEJM199406233302507
   Fischereder M, 2001, LANCET, V357, P1758, DOI 10.1016/S0140-6736(00)04898-4
   Garred P, 1998, J RHEUMATOL, V25, P1462
   Gonzalez P, 2001, GENES IMMUN, V2, P191, DOI 10.1038/sj.gene.6363760
   GU DL, 1995, J EXP MED, V181, P547, DOI 10.1084/jem.181.2.547
   Hall IP, 1999, LANCET, V354, P1264, DOI 10.1016/S0140-6736(99)03425-X
   Hjelmstrom P, 1998, J NEUROIMMUNOL, V88, P137, DOI 10.1016/S0165-5728(98)00107-6
   Hjelmstrom P, 1996, J NEUROIMMUNOL, V65, P125, DOI 10.1016/0165-5728(96)00008-2
   Huang DR, 2000, J NEUROIMMUNOL, V105, P69, DOI 10.1016/S0165-5728(00)00191-0
   Kurihara T, 1997, J EXP MED, V186, P1757, DOI 10.1084/jem.186.10.1757
   Nakajima K, 2002, DIABETES, V51, P238, DOI 10.2337/diabetes.51.1.238
   Ohta M, 2002, INT J CANCER, V102, P220, DOI 10.1002/ijc.10705
   Oosterhuis H J, 1965, Verh Dtsch Ges Inn Med, V71, P238
   Reyes-Reyna S, 2002, J IMMUNOL, V169, P1579, DOI 10.4049/jimmunol.169.3.1579
   Romano-Spica V, 2000, AIDS RES HUM RETROV, V16, P99, DOI 10.1089/088922200309430
   Ronaghi M, 1998, SCIENCE, V281, P363, DOI 10.1126/science.281.5375.363
   Rottman JB, 1997, AM J PATHOL, V151, P1341
   Samson M, 1996, BIOCHEMISTRY-US, V35, P3362, DOI 10.1021/bi952950g
   Sica A, 2000, J IMMUNOL, V164, P733, DOI 10.4049/jimmunol.164.2.733
   Siebert H, 2000, J NEUROIMMUNOL, V110, P177, DOI 10.1016/S0165-5728(00)00343-X
   Smith MW, 1997, SCIENCE, V277, P959, DOI 10.1126/science.277.5328.959
   Szalai C, 1999, PEDIATR RES, V46, P82, DOI 10.1203/00006450-199907000-00014
   Vincent A, 2001, LANCET, V357, P2122, DOI 10.1016/S0140-6736(00)05186-2
   Zapico I, 2000, GENES IMMUN, V1, P288, DOI 10.1038/sj.gene.6363673
NR 27
TC 6
Z9 8
U1 0
U2 1
PU PROFESSOR D A SPANDIDOS
PI ATHENS
PA 1, S MERKOURI ST, EDITORIAL OFFICE,, ATHENS 116 35, GREECE
SN 1107-3756
J9 INT J MOL MED
JI Int. J. Mol. Med.
PD NOV
PY 2003
VL 12
IS 5
BP 749
EP 753
PG 5
WC Medicine, Research & Experimental
WE Science Citation Index Expanded (SCI-EXPANDED)
SC Research & Experimental Medicine
GA 733DG
UT WOS:000185984200011
PM 14533004
DA 2022-10-25
ER

PT J
AU Huang, CS
   Hsu, HS
   Kao, KP
   Huang, MH
   Huang, BS
AF Huang, CS
   Hsu, HS
   Kao, KP
   Huang, MH
   Huang, BS
TI Intravenous immunoglobulin in the preparation of thymectomy for
   myasthenia gravis
SO ACTA NEUROLOGICA SCANDINAVICA
LA English
DT Article
DE myasthenia gravis; immunoglobulin; thymectomy; plasma exchange
ID GAMMA-GLOBULIN; PLASMAPHERESIS
AB Objectives - A clinical trial including six patients was conducted to assess the effect of intravenous immunoglobulin (IVIg) in the preparation of thymectomy for patients with myasthenia gravis (MG). Material and methods - Six consecutive patients of type IIB MG treated with IVIg at a dose 0.4 g/kg daily for 5 days before thymectomy were enrolled in this study. Results - All patients responded positively to this treatment. Improvement began to occur 1-9 days after starting the injection (mean 3.33 days), and reached a maximum in 3-19 days (mean 6.50 days). Thymectomy was performed 9-13 days (mean 11.20 days) after starting the injection in five of the six patients with uneventful post-operative courses. Conclusion - IVIg might be an alternative to plasmapheresis (PE) in the prethymectomy preparation of MG patients, and thymectomy should be performed within 2 weeks after IVIg treatment to minimize the perioperative complications. Controlled trial vs PE enrolling more patients is needed to assess the significance of the IVIg in the preparation of thymectomy for patients of MG.
C1 Vet Gen Hosp, Dept Surg, Div Thorac Surg, Taipei 11217, Taiwan.
   Vet Gen Hosp, Dept Neurol, Taipei, Taiwan.
   Natl Yang Ming Univ, Sch Med, Taipei 112, Taiwan.
RP Huang, BS (corresponding author), Vet Gen Hosp, Dept Surg, Div Thorac Surg, Taipei 11217, Taiwan.
CR ARSURA EL, 1986, ARCH INTERN MED, V146, P1365, DOI 10.1001/archinte.146.7.1365
   COSI V, 1991, ACTA NEUROL SCAND, V84, P81, DOI 10.1111/j.1600-0404.1991.tb04912.x
   DRACHMAN DB, 1994, NEW ENGL J MED, V330, P1797, DOI 10.1056/NEJM199406233302507
   GAJDOS P, 1994, CLIN EXP IMMUNOL, V97, P49
   IPPOLITI G, 1984, LANCET, V2, P809
   OOSTERHUIS HJG, 1993, MYASTHENIA GRAVIS, P14
   RONDA N, 1993, VOX SANG, V64, P65, DOI 10.1111/j.1423-0410.1993.tb02521.x
   SEGGIA JCB, 1995, ARQ NEURO-PSIQUIAT, V53, P411, DOI 10.1590/S0004-282X1995000300007
   STRICKER RB, 1993, ARCH NEUROL-CHICAGO, V50, P837, DOI 10.1001/archneur.1993.00540080046012
NR 9
TC 20
Z9 21
U1 0
U2 0
PU BLACKWELL MUNKSGAARD
PI COPENHAGEN
PA 35 NORRE SOGADE, PO BOX 2148, DK-1016 COPENHAGEN, DENMARK
SN 0001-6314
J9 ACTA NEUROL SCAND
JI Acta Neurol. Scand.
PD AUG
PY 2003
VL 108
IS 2
BP 136
EP 138
DI 10.1034/j.1600-0404.2003.00131.x
PG 3
WC Clinical Neurology
WE Science Citation Index Expanded (SCI-EXPANDED)
SC Neurosciences & Neurology
GA 702AB
UT WOS:000184201000011
PM 12859292
DA 2022-10-25
ER

PT J
AU Li, YK
   Yi, JS
   Howard, JF
   Chopra, M
   Russo, MA
   Guptill, JT
AF Li, Yingkai
   Yi, John S.
   Howard, James F.
   Chopra, Manisha
   Russo, Melissa A.
   Guptill, Jeffrey T.
TI Cellular changes in eculizumab early responders with generalized
   myasthenia gravis
SO CLINICAL IMMUNOLOGY
LA English
DT Article
DE Myasthenia gravis; Lymphocytes; Flow cytometry; Complement inactivating
   agents; Complement C5
ID COMPLEMENT COMPONENT C5; T-CELLS; DOUBLE-BLIND; RECEPTOR G1; IFN-GAMMA;
   C3A; EXPANSION; SURVIVAL; IL-17; CD57
AB Eculizumab (ECU), a C5 complement inhibitor, is approved to treat acetylcholine receptor autoantibody positive generalized myasthenia gravis (AChR MG). The clinical effect of ECU relies on inhibition of the terminal complement complex; however, the effect of ECU on lymphocytes is largely unknown. We evaluated innate and adaptive immunity among AChR MG patients (N = 3) before ECU and >= 3 months later while on stable therapy, and found reduced activation markers in memory CD4(+) T cell subsets, increased regulatory T cell populations, and reduced frequencies of CXCR5(+)HLA-DR(+)CCR7(+) Tfh subsets and CD11b(+) migratory memory B cells. We observed increases within CD8(+) T cell subsets that were terminally differentiated and senescent. Our data suggest complement inhibition with ECU modulates the adaptive immunity in patients with MG, consistent with preclinical data showing changes in complement-mediated signaling by T- and antigen-presenting cells. These findings extend our understanding of ECU's mechanism of action when treating patients with MG.
C1 [Li, Yingkai; Russo, Melissa A.; Guptill, Jeffrey T.] Duke Univ, Med Ctr, Dept Neurol, Durham, NC USA.
   [Yi, John S.] Duke Univ, Med Ctr, Dept Surg, Durham, NC 27710 USA.
   [Howard, James F.; Chopra, Manisha] Univ N Carolina, Dept Neurol, Chapel Hill, NC 27515 USA.
   [Guptill, Jeffrey T.] Duke Clin Res Inst, Durham, NC USA.
RP Guptill, JT (corresponding author), DUMC Box 3403,Clin 1L, Durham, NC 27710 USA.
EM Jeffrey.guptill@duke.edu
OI Yi, John/0000-0001-7777-2437
FU Ra Pharmaceuticals
FX This study was supported by a research agreement with Ra
   Pharmaceuticals.
CR Acosta-Rodriguez EV, 2007, NAT IMMUNOL, V8, P639, DOI 10.1038/ni1467
   Cao YH, 2016, J IMMUNOL, V196, P2075, DOI 10.4049/jimmunol.1501339
   Droulin SM, 2006, AM J RESP CRIT CARE, V173, P852, DOI 10.1164/rccm.200503-334OC
   Hashimoto M, 2010, J EXP MED, V207, P1135, DOI 10.1084/jem.20092301
   Howard JF, 2020, JAMA NEUROL, V77, P582, DOI 10.1001/jamaneurol.2019.5125
   Howard JF, 2013, MUSCLE NERVE, V48, P76, DOI 10.1002/mus.23839
   Ibegbu CC, 2005, J IMMUNOL, V174, P6088, DOI 10.4049/jimmunol.174.10.6088
   Jaretzki A, 2000, NEUROLOGY, V55, P16, DOI 10.1212/WNL.55.1.16
   Kared H, 2016, CANCER IMMUNOL IMMUN, V65, P441, DOI 10.1007/s00262-016-1803-z
   Karp CL, 2000, NAT IMMUNOL, V1, P221, DOI 10.1038/79759
   Kasakovski D, 2018, J HEMATOL ONCOL, V11, DOI 10.1186/s13045-018-0629-x
   Kopf M, 2002, NAT MED, V8, P373, DOI 10.1038/nm0402-373
   Kwan WH, 2013, J EXP MED, V210, P257, DOI 10.1084/jem.20121525
   Le Priol Y, 2006, J IMMUNOL, V177, P5145, DOI 10.4049/jimmunol.177.8.5145
   Li YK, 2020, J NEUROIMMUNOL, V345, DOI 10.1016/j.jneuroim.2020.577279
   Lin YX, 2009, TRANSPL P, V41, P4229, DOI 10.1016/j.transproceed.2009.09.072
   Liu JB, 2008, J IMMUNOL, V180, P5882, DOI 10.4049/jimmunol.180.9.5882
   Lopez-Verges S, 2010, BLOOD, V116, P3865, DOI 10.1182/blood-2010-04-282301
   Raedler H, 2011, AM J TRANSPLANT, V11, P1397, DOI 10.1111/j.1600-6143.2011.03561.x
   Rother RP, 2007, NAT BIOTECHNOL, V25, P1256, DOI 10.1038/nbt1344
   Sanders DB, 2003, ANN NY ACAD SCI, V998, P440, DOI 10.1196/annals.1254.057
   Strainic MG, 2008, IMMUNITY, V28, P425, DOI 10.1016/j.immuni.2008.02.001
   Suresh M, 2003, J IMMUNOL, V170, P788, DOI 10.4049/jimmunol.170.2.788
   van der Touw W, 2013, J IMMUNOL, V190, P5921, DOI 10.4049/jimmunol.1300847
   Van Gassen S, 2015, CYTOM PART A, V87A, P636, DOI 10.1002/cyto.a.22625
   Voehringer D, 2002, BLOOD, V100, P3698, DOI 10.1182/blood-2002-02-0657
   Wherry EJ, 2015, NAT REV IMMUNOL, V15, P486, DOI 10.1038/nri3862
   Wolfe GI, 1999, NEUROLOGY, V52, P1487, DOI 10.1212/WNL.52.7.1487
   Yi JS, 2014, J AUTOIMMUN, V52, P130, DOI 10.1016/j.jaut.2013.12.005
   Yi JS, 2010, IMMUNOLOGY, V129, P474, DOI 10.1111/j.1365-2567.2010.03255.x
NR 30
TC 1
Z9 1
U1 0
U2 3
PU ACADEMIC PRESS INC ELSEVIER SCIENCE
PI SAN DIEGO
PA 525 B ST, STE 1900, SAN DIEGO, CA 92101-4495 USA
SN 1521-6616
EI 1521-7035
J9 CLIN IMMUNOL
JI Clin. Immunol.
PD OCT
PY 2021
VL 231
AR 108830
DI 10.1016/j.clim.2021.108830
EA SEP 2021
PG 5
WC Immunology
WE Science Citation Index Expanded (SCI-EXPANDED)
SC Immunology
GA WD4WY
UT WOS:000704944100007
PM 34450290
DA 2022-10-25
ER

PT J
AU Meng, QF
   Zhang, XX
   Zhang, Z
   Chen, W
   Li, XL
   Wang, YJ
   Li, FF
   Li, YB
AF Meng, Qing-Fang
   Zhang, Xin-Xin
   Zhang, Zheng
   Chen, Wei
   Li, Xiao-Li
   Wang, Yan-Jun
   Li, Fei-Fei
   Li, Yan-Bin
TI Therapeutic potential of artesunate in experimental autoimmune
   myasthenia gravis by upregulated T regulatory cells and regulation of
   Th1/Th2 cytokines
SO PHARMAZIE
LA English
DT Article
ID NF-KAPPA-B; TNF-ALPHA; RHEUMATOID-ARTHRITIS; FUNCTIONAL DEFECT; MURINE
   MODEL; IN-VITRO; INTERLEUKIN-10; SUPPRESSION; EXPRESSION; IL-10
AB Artesunate is a semi-synthetic derivative of a Chinese herb named Artemisia annua L. that is commonly used as an antimalarial agent in the history of traditional Chinese medicine. Many studies have reported artesunate possesses anti-inflammatory and immunoregulation properties. The present study was conducted to explore whether artesunate was effective in experimental autoimmune myasthenia gravis (EAMG) in Lewis rats. Our data showed that artesunate could improve the clinical symptoms and suppress the development of EAMG. Artesunate exerted its immunomodulatory effects by inhibiting lymphocyte proliferation and the expression of costimulatory molecules CD86, modulating Th1/Th2 cytokine expression levels, and enhancing the level of Treg cells. The final result of administration of artesunate was the decreased synthesis of anti-R97-116 IgG, IgG2a, and IgG2b antibodies. The treatment effect of artesunate was more obvious at dose of 10 mg/kg. These date suggest that artesunate might be a potential drug for the treatment of human myasthenia gravis (MG).
C1 [Meng, Qing-Fang; Zhang, Xin-Xin; Zhang, Zheng; Chen, Wei; Li, Xiao-Li; Wang, Yan-Jun; Li, Fei-Fei; Li, Yan-Bin] Shandong Univ, Shandong Prov Qianfoshan Hosp, Dept Neurol, 16766 Jingshi Rd, Jinan 250014, Shandong, Peoples R China.
RP Li, YB (corresponding author), Shandong Univ, Shandong Prov Qianfoshan Hosp, Dept Neurol, 16766 Jingshi Rd, Jinan 250014, Shandong, Peoples R China.
EM lch1226@sohu.com
RI wang, yan/GSE-6489-2022
FU Shandong Provincial Natural Science Foundation [ZR2010HM068,
   2104BSB14078]
FX This work was supported by grants from Shandong Provincial Natural
   Science Foundation (ZR2010HM068 and 2104BSB14078).
CR Alahgholi-Hajibehzad M, 2015, EXPERT REV CLIN IMMU, V11, P859, DOI 10.1586/1744666X.2015.1047345
   [Anonymous], [No title captured]
   Ansari MT, 2013, MINI-REV MED CHEM, V13, P1879, DOI 10.2174/13895575113136660097
   Aricha R, 2008, J IMMUNOL, V180, P2132, DOI 10.4049/jimmunol.180.4.2132
   Baggi F, 2004, J IMMUNOL, V172, P2697, DOI 10.4049/jimmunol.172.4.2697
   Balandina A, 2005, BLOOD, V105, P735, DOI 10.1182/blood-2003-11-3900
   Battaglia A, 2005, J BIOL REG HOMEOS AG, V19, P54
   Berrih-Aknin S, 2014, J AUTOIMMUN, V52, P90, DOI 10.1016/j.jaut.2013.12.011
   Berrih-Aknin S, 2014, J AUTOIMMUN, V48-49, P143, DOI 10.1016/j.jaut.2014.01.003
   Bright JJ, 2007, ADV EXP MED BIOL, V595, P425
   Cavalcante P, 2013, AUTOIMMUN REV, V12, P863, DOI 10.1016/j.autrev.2013.03.010
   Chae CS, 2012, PLOS ONE, V7, DOI 10.1371/journal.pone.0052119
   Chaudhry A, 2011, IMMUNITY, V34, P566, DOI 10.1016/j.immuni.2011.03.018
   Cheng C, 2013, ALLERGY, V68, P195, DOI 10.1111/all.12077
   Christadoss P, 2000, CLIN IMMUNOL, V94, P75, DOI 10.1006/clim.1999.4807
   Conti-Fine BM, 2006, J CLIN INVEST, V116, P2843, DOI 10.1172/JCI29894
   Dalakas MC, 2013, AUTOIMMUN REV, V12, P936, DOI 10.1016/j.autrev.2013.03.006
   Danikowski KM, 2017, J NEUROINFLAMM, V14, DOI 10.1186/s12974-017-0892-8
   De Baets M, 2003, ANN NY ACAD SCI, V998, P308, DOI 10.1196/annals.1254.033
   Diaz-Manera J, 2012, EXPERT OPIN PHARMACO, V13, P1873, DOI 10.1517/14656566.2012.705831
   Drouot E, 2016, ANTIVIR THER, V21, P535, DOI 10.3851/IMP3028
   Duan RS, 2004, NEUROBIOL DIS, V16, P461, DOI 10.1016/j.nbd.2004.03.017
   Duan RS, 2002, J AUTOIMMUN, V19, P169, DOI 10.1006/jaut.2002.0618
   Elson CJ, 2000, CURR OPIN IMMUNOL, V12, P664, DOI 10.1016/S0952-7915(00)00160-6
   Fattorossi A, 2005, IMMUNOLOGY, V116, P134, DOI 10.1111/j.1365-2567.2005.02220.x
   Feldmann M, 2003, NAT MED, V9, P1245, DOI 10.1038/nm939
   Fontenot JD, 2005, NAT IMMUNOL, V6, P331, DOI 10.1038/ni1179
   Fuchs S, 2014, J AUTOIMMUN, V54, P51, DOI 10.1016/j.jaut.2014.06.003
   Gertel-Lapter S, 2013, AUTOIMMUN REV, V12, P894, DOI 10.1016/j.autrev.2013.03.009
   Gilhus NE, 2016, NEW ENGL J MED, V375, P2570, DOI 10.1056/NEJMra1602678
   Gradolatto A, 2014, J AUTOIMMUN, V52, P53, DOI 10.1016/j.jaut.2013.12.015
   Hong Y, 2016, J NEUROIMMUNOL, V298, P51, DOI 10.1016/j.jneuroim.2016.07.001
   Hori S, 2003, SCIENCE, V299, P1057, DOI 10.1126/science.1079490
   Hori S, 2004, MICROBES INFECT, V6, P745, DOI 10.1016/j.micinf.2004.02.020
   Hou LF, 2016, PHARMACOL THERAPEUT, V166, P123, DOI 10.1016/j.pharmthera.2016.07.002
   Hou LF, 2014, PLOS ONE, V9, DOI 10.1371/journal.pone.0104762
   Hsu P, 2015, J IMMUNOL, V195, P3665, DOI 10.4049/jimmunol.1402898
   Huang S, 2015, BMC NEUROL, V15, DOI 10.1186/s12883-015-0419-9
   Huang WX, 2000, EUR J NEUROL, V7, P195, DOI 10.1046/j.1468-1331.2000.00056.x
   Huijbers MG, 2014, J INTERN MED, V275, P12, DOI 10.1111/joim.12163
   Iikuni N, 2009, J IMMUNOL, V183, P1518, DOI 10.4049/jimmunol.0901163
   Jiang WW, 2016, PHYTOMEDICINE, V23, P1259, DOI 10.1016/j.phymed.2016.06.004
   Jin OY, 2009, CELL MOL IMMUNOL, V6, P461, DOI 10.1038/cmi.2009.58
   Lai HC, 2013, INVEST NEW DRUG, V31, P230, DOI 10.1007/s10637-012-9873-z
   Lee JS, 2009, NEUROL SCI, V30, P259, DOI 10.1007/s10072-009-0023-0
   Lee SH, 2015, ARCH PHARM RES, V38, P1195, DOI 10.1007/s12272-014-0491-5
   Li T, 2013, INT IMMUNOPHARMACOL, V16, P306, DOI 10.1016/j.intimp.2013.03.011
   Link H, 2001, IMMUNOL REV, V184, P117, DOI 10.1034/j.1600-065x.2001.1840111.x
   Liu J, 2017, EXP THER MED, V13, P2267, DOI 10.3892/etm.2017.4232
   Liu RL, 2010, EUR J IMMUNOL, V40, P1577, DOI 10.1002/eji.200939792
   Masuda M, 2010, J NEUROIMMUNOL, V225, P123, DOI 10.1016/j.jneuroim.2010.03.016
   Mo HY., CHIN J INTEGR MED, DOI [10.1007/s11655-016-2611-1, DOI 10.1007/S11655-016-2611-1]
   Moore KW, 2001, ANNU REV IMMUNOL, V19, P683, DOI 10.1146/annurev.immunol.19.1.683
   Murai M, 2009, NAT IMMUNOL, V10, P1178, DOI 10.1038/ni.1791
   Paas-Rozner M, 2001, P NATL ACAD SCI USA, V98, P12642, DOI 10.1073/pnas.221456798
   Phillips William D, 2016, F1000Res, V5, DOI 10.12688/f1000research.8206.1
   Poussin MA, 2000, J NEUROIMMUNOL, V111, P152, DOI 10.1016/S0165-5728(00)00385-4
   Rowin J, 2008, ANN NY ACAD SCI, V1132, P300, DOI 10.1196/annals.1405.028
   Sabat R, 2010, CYTOKINE GROWTH F R, V21, P331, DOI 10.1016/j.cytogfr.2010.09.002
   Sharma BN, 2014, ANTIMICROB AGENTS CH, V58, P6724, DOI 10.1128/AAC.03714-14
   Shevach EM, 2011, ADV IMMUNOL, V112, P137, DOI 10.1016/B978-0-12-387827-4.00004-8
   Silvestri NJ, 2012, SEMIN NEUROL, V32, P215, DOI 10.1055/s-0032-1329200
   Soltys J, 2012, J INFLAMM-LOND, V9, DOI 10.1186/1476-9255-9-20
   Sun Y, 2004, CLIN IMMUNOL, V112, P284, DOI 10.1016/j.clim.2004.04.005
   Thiruppathi M, 2012, ANN NY ACAD SCI, V1274, P68, DOI 10.1111/j.1749-6632.2012.06840.x
   Thiruppathi M, 2012, CLIN IMMUNOL, V145, P209, DOI 10.1016/j.clim.2012.09.012
   Tuzun E, 2005, J AUTOIMMUN, V24, P261, DOI 10.1016/j.jaut.2005.01.013
   Verma S, 2016, CHEM-BIOL INTERACT, V257, P46, DOI 10.1016/j.cbi.2016.07.027
   Wang HB, 2000, INT IMMUNOL, V12, P1381, DOI 10.1093/intimm/12.10.1381
   Wartenberg M, 2003, LAB INVEST, V83, P1647, DOI 10.1097/01.LAB.0000098424.38003.FF
   Xu H, 2007, RHEUMATOLOGY, V46, P920, DOI 10.1093/rheumatology/kem014
   Xu H, 2014, J NEUROIMMUNOL, V269, P28, DOI 10.1016/j.jneuroim.2014.02.002
   Yang Z, 2012, CURR MED CHEM, V19, P4541, DOI 10.2174/092986712803251575
   Zhang GX, 1997, J NEUROIMMUNOL, V73, P175, DOI 10.1016/S0165-5728(96)00197-X
   Zhang GX, 2001, J NEUROIMMUNOL, V113, P10, DOI 10.1016/S0165-5728(00)00411-2
   Zhao DL, 2017, INFLAMMATION, V40, P798, DOI 10.1007/s10753-017-0524-6
   Zhao DM, 2006, BLOOD, V107, P3925, DOI 10.1182/blood-2005-11-4502
NR 77
TC 9
Z9 13
U1 1
U2 2
PU GOVI-VERLAG  PHARMAZEUTISCHER VERLAG GMBH
PI ESCHBORN
PA PHARMAZEUTISCCARL MANNICH STR 26, D-65760 ESCHBORN, GERMANY
SN 0031-7144
J9 PHARMAZIE
JI Pharmazie
PD SEP
PY 2018
VL 73
IS 9
BP 526
EP 532
DI 10.1691/ph.2018.8516
PG 7
WC Chemistry, Medicinal; Chemistry, Multidisciplinary; Pharmacology &
   Pharmacy
WE Science Citation Index Expanded (SCI-EXPANDED)
SC Pharmacology & Pharmacy; Chemistry
GA HG9HC
UT WOS:000455317000008
PM 30223936
DA 2022-10-25
ER

PT J
AU Li, ZG
   Li, MS
   Wood, K
   Hettwer, S
   Muley, SA
   Shi, FD
   Liu, Q
   Ladha, SS
AF Li, Zhiguo
   Li, Minshu
   Wood, Kristofer
   Hettwer, Steffan
   Muley, Suraj A.
   Shi, Fu-Dong
   Liu, Qiang
   Ladha, Shafeeq S.
TI Engineered agrin attenuates the severity of experimental autoimmune
   myasthenia gravis
SO MUSCLE & NERVE
LA English
DT Article
DE acetylcholine receptor; agrin; myasthenia gravis; neuromuscular
   junctions
ID PROTEINS; CLEAVAGE; RAPSYN; EAMG
AB Introduction: Agrin is essential for the formation and maintenance of neuromuscular junctions (NMJs). NT-1654 is a C-terminal fragment of mouse neural agrin. In this study, we determined the effects of NT-1654 on the severity of experimental autoimmune myasthenia gravis (EAMG). Methods: EAMG was induced in female Lewis rats by immunization with the Torpedo acetylcholine receptor (tAChR) and complete Freund's adjuvant (CFA). NT-1654 was dissolved in phosphate-buffered saline (PBS) and injected daily subcutaneously into tAChR immunized rats during the first 10 days after immunization, and then every other day for the following 20 days. Results: We showed that NT-1654 attenuated clinical severity, effectively promoted the clustering of AChRs at NMJs, and alleviated the impairment of NMJ transmission and the reduction of muscle-specific kinase (MuSK) in EAMG rats. Discussion: We demonstrated that NT-1654 attenuated clinical severity, effectively promoted the clustering of AChRs at NMJs, and alleviated the impairment of NMJ transmission and the reduction of muscle-specific kinase (MuSK) in EAMG rats. Muscle Nerve57: 814-820, 2018
C1 [Li, Zhiguo; Li, Minshu; Wood, Kristofer; Muley, Suraj A.; Shi, Fu-Dong; Liu, Qiang; Ladha, Shafeeq S.] St Josephs Hosp, Barrow Neurol Inst, Dept Neurol, Phoenix, AZ 85013 USA.
   [Li, Zhiguo; Li, Minshu; Shi, Fu-Dong; Liu, Qiang] Tianjin Med Univ Gen Hosp, Tianjin Neurol Inst, Dept Neurol, Tianjin, Peoples R China.
   [Hettwer, Steffan] Neurotune AG, Schlieren, Switzerland.
RP Liu, Q; Ladha, SS (corresponding author), St Josephs Hosp, Barrow Neurol Inst, Dept Neurol, Phoenix, AZ 85013 USA.; Liu, Q (corresponding author), Tianjin Med Univ Gen Hosp, Tianjin Neurol Inst, Dept Neurol, Tianjin, Peoples R China.
EM qiang.liu@dignityhealth.org; Shafeeq.Ladha@dignityhealth.org
RI Ladha, Shafeeq/AAW-6829-2020
OI Ladha, Shafeeq/0000-0003-1955-4292
FU National Basic Research Program of China [2013CB966900]; National
   Key-Project of Clinical Neurology, National Science Foundation of China
   [81230028, 81301044, 81471535]; Tianjin Education Commission Foundation
   [14JCYBJC42000]; US National Institutes of Health [R01NS092713];
   American Heart Association [16SDG27250236]; National Multiple Sclerosis
   Society Research [RG-1507-05318]; NATIONAL INSTITUTE OF NEUROLOGICAL
   DISORDERS AND STROKE [R01NS092713] Funding Source: NIH RePORTER
FX This study was supported in part by National Basic Research Program of
   China (Grant 2013CB966900), National Key-Project of Clinical Neurology,
   National Science Foundation of China (Grants 81230028, 81301044,
   81471535), Tianjin Education Commission Foundation (Grant
   14JCYBJC42000). US National Institutes of Health Grant R01NS092713; and
   American Heart Association Grant (16SDG27250236), and National Multiple
   Sclerosis Society Research Grant (RG-1507-05318).
CR Apel ED, 1997, NEURON, V18, P623, DOI 10.1016/S0896-6273(00)80303-7
   Bezakova G, 2001, J CELL BIOL, V153, P1453, DOI 10.1083/jcb.153.7.1453
   Bezakova G, 2001, P NATL ACAD SCI USA, V98, P9924, DOI 10.1073/pnas.171539698
   Bolliger MF, 2010, J CELL SCI, V123, P3944, DOI 10.1242/jcs.072090
   Cavalcante P, 2012, CURR OPIN NEUROL, V25, P621, DOI 10.1097/WCO.0b013e328357a829
   Christadoss P, 2000, CLIN IMMUNOL, V94, P75, DOI 10.1006/clim.1999.4807
   COHEN MS, 1981, ANN NY ACAD SCI, V377, P670, DOI 10.1111/j.1749-6632.1981.tb33765.x
   Conti-Fine BM, 2006, J CLIN INVEST, V116, P2843, DOI 10.1172/JCI29894
   Fuhrer C, 1999, J NEUROSCI, V19, P6405
   Gautam M, 1996, CELL, V85, P525, DOI 10.1016/S0092-8674(00)81253-2
   Glass DJ, 1996, CELL, V85, P513, DOI 10.1016/S0092-8674(00)81252-0
   Gold R, 2008, NEUROTHERAPEUTICS, V5, P535, DOI 10.1016/j.nurt.2008.08.011
   Hettwer S, 2014, PLOS ONE, V9, DOI 10.1371/journal.pone.0088739
   Lallana EC, 2011, CURR NEUROPHARMACOL, V9, P468, DOI 10.2174/157015911796557939
   LENNON VA, 1976, ANN NY ACAD SCI, V274, P283, DOI 10.1111/j.1749-6632.1976.tb47693.x
   Lindstrom J, 1981, Methods Enzymol, V74 Pt C, P432
   Liu RL, 2010, EUR J IMMUNOL, V40, P1577, DOI 10.1002/eji.200939792
   Liu RL, 2009, EXP NEUROL, V220, P366, DOI 10.1016/j.expneurol.2009.09.022
   Losen M, 2015, EXP NEUROL, V270, P18, DOI 10.1016/j.expneurol.2015.03.010
   Luo J, 2014, J IMMUNOL, V193, P5044, DOI 10.4049/jimmunol.1401392
   Nagaishi A, 2008, INTERNAL MED, V47, P731, DOI 10.2169/internalmedicine.47.0513
   OOSTERHUIS H, 1973, J NEUROL NEUROSUR PS, V36, P244, DOI 10.1136/jnnp.36.2.244
   Plomp JJ, 2015, EXP NEUROL, V270, P41, DOI 10.1016/j.expneurol.2015.01.007
   Reif R, 2007, FASEB J, V21, P3468, DOI 10.1096/fj.07-8800com
   Samuel MA, 2012, PLOS ONE, V7, DOI 10.1371/journal.pone.0046663
   Sanders DB, 2010, AUTOIMMUNITY, V43, P428, DOI 10.3109/08916930903518107
   Shen CY, 2013, J CLIN INVEST, V123, P5190, DOI 10.1172/JCI66039
   Shi FD, 1998, CLIN EXP IMMUNOL, V111, P506
   Tezuka T, 2014, P NATL ACAD SCI USA, V111, P16556, DOI 10.1073/pnas.1408409111
   Vincent A, 2001, LANCET, V357, P2122, DOI 10.1016/S0140-6736(00)05186-2
   Wu B, 2001, Curr Protoc Immunol, VChapter 15, DOI 10.1002/0471142735.im1508s21
   Wu B, 2011, CURR PROTOC IMMUNOL
   Zhang B, 2008, NEURON, V60, P285, DOI 10.1016/j.neuron.2008.10.006
NR 33
TC 9
Z9 9
U1 0
U2 20
PU WILEY
PI HOBOKEN
PA 111 RIVER ST, HOBOKEN 07030-5774, NJ USA
SN 0148-639X
EI 1097-4598
J9 MUSCLE NERVE
JI Muscle Nerve
PD MAY
PY 2018
VL 57
IS 5
BP 814
EP 820
DI 10.1002/mus.26025
PG 7
WC Clinical Neurology; Neurosciences
WE Science Citation Index Expanded (SCI-EXPANDED)
SC Neurosciences & Neurology
GA GD4JO
UT WOS:000430469600029
PM 29193204
OA Green Accepted
DA 2022-10-25
ER

PT J
AU Schneidewind, JM
   Zettl, UK
   Winkler, RE
   Ramlow, W
   Tiess, M
   Michelsen, A
   Hebestreit, G
   Prophet, H
   Patow, W
   Benecke, R
AF Schneidewind, JM
   Zettl, UK
   Winkler, RE
   Ramlow, W
   Tiess, M
   Michelsen, A
   Hebestreit, G
   Prophet, H
   Patow, W
   Benecke, R
TI The outcome in myasthenia gravis patients - an eight-year follow-up
   after finishing immunoabsorption therapy
SO TRANSFUSION AND APHERESIS SCIENCE
LA English
DT Article; Proceedings Paper
CT 3rd International Conference on Mycobacterium Bovis (M BOVIS 2000)
CY AUG 13-16, 2000
CL ST JOHN COLL, CAMBRIDGE, ENGLAND
SP Minist Agr Fisheries & Food, State Vet Serv & Chief Sci Grp, Biocore Hlth Care
HO ST JOHN COLL
DE therapeutic apheresis; immunoabsorption; protein A; myasthenia gravis;
   lymphocytes; thymoma
AB Eight years ago four patients suffering from myasthenia gravis (MG) type C and E according to Compston with failed drug therapy were treated three times tone patient 11 times) by protein A immunoabsorption (Immunosorb (R) Excorim, Fresenius Hemocare GmbH, StWendel, Germany). No further immunoabsorption treatments have been carried out. In addition, three patients were given a thymectomy. The present status of the patients was checked six and eight years thereafter. We could see a beneficial effect in all MG patients. The patients are fit for work: all have an improved Besinger index. The patients were used as their own controls. A higher anti-AChR-ab level six years after protein A immunoabsorption than at the beginning was seen in all patients combined with a less serious MG. In addition, their immunomodulation could be induced as seen in lymphocyte and inflammatory protein changes during the first 36 days after beginning immunoabsorption treatment. A larger population has to be investigated to verify these results. (C) 2001 Elsevier Science Ltd. All rights reserved.
C1 Dialyse Germeinschaft Nord eV, D-18107 Rostock, Germany.
   Univ Rostock, Dept Neurol, Rostock, Germany.
RP Schneidewind, JM (corresponding author), Dialyse Germeinschaft Nord eV, Rigaer Str 21, D-18107 Rostock, Germany.
CR BESINGER UA, 1983, NEUROLOGY, V33, P1316, DOI 10.1212/WNL.33.10.1316
   GILHUS NE, 1984, NEUROLOGY, V34, P246, DOI 10.1212/WNL.34.2.246
   GOOCH CL, 1997, NEUROIMMUNOLOGY CLIN, P263
   KOHLER W, 1998, AKTUEL NEUROLOGIE S, V2, P57
   PROTTI MP, 1993, IMMUNOL TODAY, V14, P363, DOI 10.1016/0167-5699(93)90237-F
   Schneidewind J M, 1999, Ther Apher, V3, P298, DOI 10.1046/j.1526-0968.1999.00151.x
   SCHNEIDEWIND JM, 1999, 2 INT C ISFA APR 15, P152
   SCHUMM F, 1996, NEUROLOGICAL DISORDE, P947
NR 8
TC 3
Z9 3
U1 0
U2 0
PU PERGAMON-ELSEVIER SCIENCE LTD
PI OXFORD
PA THE BOULEVARD, LANGFORD LANE, KIDLINGTON, OXFORD OX5 1GB, ENGLAND
SN 1473-0502
J9 TRANSFUS APHER SCI
JI Transfus. Apher. Sci.
PD FEB
PY 2001
VL 24
IS 1
BP 95
EP 98
DI 10.1016/S0955-3886(00)00125-9
PG 4
WC Hematology
WE Conference Proceedings Citation Index - Science (CPCI-S); Science Citation Index Expanded (SCI-EXPANDED)
SC Hematology
GA 448RX
UT WOS:000169643900019
PM 11515619
DA 2022-10-25
ER

PT J
AU Skeie, GO
   Bentsen, PT
   Freiburg, A
   Aarli, JA
   Gilhus, NE
AF Skeie, GO
   Bentsen, PT
   Freiburg, A
   Aarli, JA
   Gilhus, NE
TI Cell-mediated immune response against titin in myasthenia gravis:
   Evidence for the involvement of Th1 and Th2 cells
SO SCANDINAVIAN JOURNAL OF IMMUNOLOGY
LA English
DT Article
ID T-CELLS; RYANODINE RECEPTOR; SKELETAL-MUSCLE; THYMOMA; ANTIBODIES;
   AUTOANTIBODIES; EXPRESSION; SUBSETS; EPITOPE; REGION
AB Myasthenia gravis (MG) patients may have circulating autoantibodies against titin. In this study, we have stimulated T cells from MG patients with a recombinant polypeptide containing, the main immunogenic region of titin, MGT-30 (myasthenia gravis titin-30 kDa), In an ELISpot assay, MGT-30 reactive interferon (IFN)-gamma secreting cells (Th1 cells) were detected in six of 10 titin antibody positive MG patients. Such cells were not detected in any of the five titin antibody negative MG patients or in the seven blood donors. In three patients, the stimulated number of cells decreased when total remission of MG symptoms was achieved after thymectomy or following a period of intensive immunosuppressive medication. We detected MGT-30 interleukin (IL)-4 secreting cells (Th2 cells) in two of five titin antibody positive MG patients, but not in the two titin antibody negative patients or the five blood donors examined. We conclude that titin antibody positive MG patients have a combined Th1/Th2 cell mediated immunity against the muscle protein titin.
C1 Univ Bergen, Dept Neurol, N-5014 Bergen, Norway.
   European Mol Biol Lab, Heidelberg, Germany.
RP Skeie, GO (corresponding author), Haukeland Univ Hosp, Dept Neurol, N-5021 Bergen, Norway.
CR AARLI JA, 1990, CLIN EXP IMMUNOL, V82, P284
   DELPRETE GF, 1991, J EXP MED, V174, P583
   ELSON CJ, 1995, IMMUNOL TODAY, V16, P71, DOI 10.1016/0167-5699(95)80091-3
   ENGEL WK, 1966, ANN NY ACAD SCI, V135, P68, DOI 10.1111/j.1749-6632.1966.tb45464.x
   GAUTEL M, 1993, NEUROLOGY, V43, P1581, DOI 10.1212/WNL.43.8.1581
   GILHUS NE, 1985, J NEUROIMMUNOL, V8, P69, DOI 10.1016/S0165-5728(85)80048-5
   GILHUS NE, 1995, J NEUROIMMUNOL, V56, P65, DOI 10.1016/0165-5728(94)00134-A
   HASSEL B, 1992, ACTA NEUROL SCAND, V85, P63
   Hawke S, 1996, IMMUNOL TODAY, V17, P307, DOI 10.1016/0167-5699(96)10022-0
   HEINZEL FP, 1989, J EXP MED, V169, P59, DOI 10.1084/jem.169.1.59
   KABILAN L, 1990, EUR J IMMUNOL, V149, P2496
   KUKS JBM, 1993, J NEUROL SCI, V120, P168, DOI 10.1016/0022-510X(93)90269-5
   KURODA Y, 1984, ANN NEUROL, V15, P400, DOI 10.1002/ana.410150416
   LABEIT S, 1995, SCIENCE, V270, P293, DOI 10.1126/science.270.5234.293
   Lanza L, 1996, CLIN EXP IMMUNOL, V103, P482
   LEFVERT AK, 1978, J NEUROL NEUROSUR PS, V41, P394, DOI 10.1136/jnnp.41.5.394
   LEGRICE SFJ, 1990, EUR J BIOCHEM, V187, P307, DOI 10.1111/j.1432-1033.1990.tb15306.x
   LINDSTROM J, 1988, ADV IMMUNOL, V42, P233, DOI 10.1016/S0065-2776(08)60847-0
   LUEBKE E, 1997, IN PRESS J NEUROIMMU
   Marx A, 1992, Dev Immunol, V2, P77, DOI 10.1155/1992/86853
   Marx A, 1996, AM J PATHOL, V148, P1839
   MYGLAND A, 1992, ANN NEUROL, V32, P589, DOI 10.1002/ana.410320419
   MYGLAND A, 1995, J NEUROIMMUNOL, V62, P79, DOI 10.1016/0165-5728(95)00106-C
   Oro AS, 1996, J ALLERGY CLIN IMMUN, V97, P1402, DOI 10.1016/S0091-6749(96)70210-5
   PALIOGIANNI F, 1993, J IMMUNOL, V151, P4081
   ROMAGNANI S, 1991, IMMUNOL TODAY, V12, P256, DOI 10.1016/0167-5699(91)90120-I
   SKEIE GO, 1995, AUTOIMMUNITY, V20, P99, DOI 10.3109/08916939509001933
   Skeie GO, 1997, EUR J NEUROL, V4, P131, DOI 10.1111/j.1468-1331.1997.tb00318.x
   SKEIE GO, 1997, IN PRESS J AUTOIMMUN
   Waisman A, 1996, NAT MED, V2, P899, DOI 10.1038/nm0896-899
   WILLCOX N, 1993, CURR OPIN IMMUNOL, V5, P910, DOI 10.1016/0952-7915(93)90105-2
   WILLIAMS CL, 1992, LAB INVEST, V66, P331
NR 32
TC 17
Z9 18
U1 0
U2 0
PU BLACKWELL SCIENCE LTD
PI OXFORD
PA P O BOX 88, OSNEY MEAD, OXFORD OX2 0NE, OXON, ENGLAND
SN 0300-9475
J9 SCAND J IMMUNOL
JI Scand. J. Immunol.
PD JAN
PY 1998
VL 47
IS 1
BP 76
EP 81
PG 6
WC Immunology
WE Science Citation Index Expanded (SCI-EXPANDED)
SC Immunology
GA YR731
UT WOS:000071524600012
PM 9467662
DA 2022-10-25
ER

PT J
AU Jiang, P
   Li, J
   Li, HY
   Zhang, B
   Yue, YX
   Wang, SY
   Zi, XC
   Liu, SS
   Li, YF
   Jiao, LD
   Li, HF
AF Jiang, Ping
   Li, Jie
   Li, Hong-Yan
   Zhang, Bin
   Yue, Yao-Xian
   Wang, Su-Yun
   Zi, Xi-Cun
   Liu, Shuang-Shuang
   Li, Yi-Fan
   Jiao, Li-Dong
   Li, Hai-Feng
TI Minimal Manifestation Status Indicates a Stable State in Myasthenia
   Gravis: A Quantitative Study
SO FRONTIERS IN NEUROLOGY
LA English
DT Article
DE myasthenia gravis; minimal manifestation status; quantitative myasthenia
   gravis score; myasthenia gravis activities of daily living; quality of
   life for myasthenia gravis
AB IntroductionMinimal manifestation (MM) or better was recommended as the treatment goal for myasthenia gravis (MG). The sustainability of this status has not been described quantitatively in patients who had attained or are close to it. MethodsPatients who were with no or slight impact on daily living were recruited and followed at baseline and 3, 6, and 12 months. The included patients were classified into 3 post-intervention status (PIS) categories: remission (R), MM, and slight impact (SI). The proportion of patients belonging to real-time (not considering the intervals between assessments) and sustained (considering the intervals between assessments) PIS categories was compared at each follow-up. A sensitivity analysis (SA) cohort was established by including patients with PIS categories in all four follow-ups. The QMGS, MG-ADL, and MG-QOL15 scores in patients belonging to each PIS category at each follow-up were compared. The sustainability of the R/MM status was examined and correlated with real-time R/MM status at follow-ups. ResultsAt baseline, 376 patients could be classified, including 55 as R (14.2%), 209 as MM (54.0%), and 112 as SI (28.9%). In the whole cohort, 68.8-89.7%, 71-76.7% and 19.8-77.1% of the patients classified into real-time R, MM, and SI categories remained unchanged in each follow-up compared with the previous follow-up. The proportion of patients belonging to each real-time or sustained R/MM status at the three follow-ups was 89.7-92.1 or 60.8-67. In the SA cohort, at least 86.4% of the baseline R/MM patients remained in R/MM status till 12 months. There were no differences in keeping real-time R/MM status at 6 or 12 months between patients with and without sustained R/MM status at 3 and 6 months. There were differences in the QMGS, MG-ADL, and MG-QOL15 scores among patients belonging to each real-time category at baseline and follow-ups, ranking as R < MM < SI. The same trend was observed in patients belonging to each sustained PIS category with smaller scores than the same items of real-time categories. ConclusionThe sustainability of the R/MM status was confirmed. The R/MM status indicated a stable state of MG. The QMGS, MG-ADL, and MG-QOL15 scores may provide a quantitative reference for these PIS.
C1 [Jiang, Ping; Liu, Shuang-Shuang; Li, Yi-Fan; Jiao, Li-Dong; Li, Hai-Feng] Capital Med Univ, Xuanwu Hosp, Dept Neurol, Beijing, Peoples R China.
   [Li, Jie] Sixth Affiliated Hosp Sun Yat Sen Univ, Dept Neurol, Guangzhou, Peoples R China.
   [Li, Hong-Yan; Zhang, Bin; Yue, Yao-Xian; Wang, Su-Yun; Zi, Xi-Cun] Shandong Univ, Qilu Hosp, Cheeloo Coll Med, Dept Neurol, Qingdao, Peoples R China.
RP Li, HF (corresponding author), Capital Med Univ, Xuanwu Hosp, Dept Neurol, Beijing, Peoples R China.
EM drlhf@163.com
FU National Natural Science Foundation of China [81771362, 82171397]
FX Funding This study was supported by the National Natural Science
   Foundation of China (Grant Nos. 81771362 and 82171397 to H-FL).
CR Grob D, 2008, MUSCLE NERVE, V37, P141, DOI 10.1002/mus.20950
   Jaretzki A, 2000, NEUROLOGY, V55, P16, DOI 10.1212/WNL.55.1.16
   Masuda M, 2012, MUSCLE NERVE, V46, P166, DOI 10.1002/mus.23398
   McPherson T, 2020, MUSCLE NERVE, V62, P261, DOI 10.1002/mus.26910
   Mendoza M, 2020, NEUROLOGY, V95, pE1617, DOI 10.1212/WNL.0000000000010574
   Nagane Y, 2011, EUR NEUROL, V65, P16, DOI 10.1159/000322497
   Sanders DB, 2016, NEUROLOGY, V87, P419, DOI 10.1212/WNL.0000000000002790
   Vissing J, 2020, J NEUROL, V267, P1991, DOI 10.1007/s00415-020-09770-y
NR 8
TC 0
Z9 0
U1 0
U2 0
PU FRONTIERS MEDIA SA
PI LAUSANNE
PA AVENUE DU TRIBUNAL FEDERAL 34, LAUSANNE, CH-1015, SWITZERLAND
SN 1664-2295
J9 FRONT NEUROL
JI Front. Neurol.
PD MAY 23
PY 2022
VL 13
AR 880045
DI 10.3389/fneur.2022.880045
PG 12
WC Clinical Neurology; Neurosciences
WE Science Citation Index Expanded (SCI-EXPANDED)
SC Neurosciences & Neurology
GA 1W5RW
UT WOS:000806831700001
PM 35677340
OA gold, Green Published
DA 2022-10-25
ER

PT J
AU Staines, NA
   Harper, N
   Ward, FJ
AF Staines, NA
   Harper, N
   Ward, FJ
TI Nasal tolerance to dominant and subdominant epitopes of collagen type II
   and protection against collagen-induced arthritis
SO BIOCHEMICAL SOCIETY TRANSACTIONS
LA English
DT Article; Proceedings Paper
CT 660th Meeting Biochemical-Society / British-Society-Immunology
CY DEC 10-13, 1996
CL HARROGATE, ENGLAND
SP Biochem Soc, Brit Soc Immunol
ID EXPERIMENTAL AUTOIMMUNE ENCEPHALOMYELITIS; MYELIN BASIC-PROTEIN;
   GROWTH-FACTOR-BETA; ORAL TOLERANCE; ACETYLCHOLINE-RECEPTOR;
   MYASTHENIA-GRAVIS; LEWIS RATS; SUPPRESSION; ANTIGENS; PEPTIDE
RP Staines, NA (corresponding author), UNIV LONDON KINGS COLL,INFECT & IMMUN RES GRP,CAMPDEN HILL RD,LONDON W8 7AH,ENGLAND.
CR BITAR DM, 1988, CELL IMMUNOL, V112, P364, DOI 10.1016/0008-8749(88)90305-X
   Brocke S, 1996, NATURE, V379, P343, DOI 10.1038/379343a0
   BROD SA, 1991, ANN NEUROL, V29, P615, DOI 10.1002/ana.410290608
   CHEN YH, 1995, NATURE, V376, P177, DOI 10.1038/376177a0
   DICK AD, 1993, BRIT J OPHTHALMOL, V77, P171, DOI 10.1136/bjo.77.3.171
   HIGGINS PJ, 1988, J IMMUNOL, V140, P440
   KHARE SD, 1995, J IMMUNOL, V155, P3653
   KHOURY SJ, 1992, J EXP MED, V176, P1355, DOI 10.1084/jem.176.5.1355
   KU G, 1993, EUR J IMMUNOL, V23, P591, DOI 10.1002/eji.1830230302
   METZLER B, 1993, INT IMMUNOL, V5, P1159, DOI 10.1093/intimm/5.9.1159
   MILLER A, 1991, J EXP MED, V174, P791, DOI 10.1084/jem.174.4.791
   MILLER A, 1992, P NATL ACAD SCI USA, V89, P421, DOI 10.1073/pnas.89.1.421
   NAGLERANDERSON C, 1986, P NATL ACAD SCI USA, V83, P7443, DOI 10.1073/pnas.83.19.7443
   NUSSENBLATT RB, 1990, J IMMUNOL, V144, P1689
   Sieper J, 1996, ARTHRITIS RHEUM-US, V39, P41, DOI 10.1002/art.1780390106
   Staines NA, 1996, CLIN EXP IMMUNOL, V103, P368
   STAINES NA, 1995, ANN NY ACAD SCI, V778, P297
   THOMPSON HSG, 1986, CLIN EXP IMMUNOL, V64, P581
   THOMPSON HSG, 1993, AUTOIMMUNITY, V16, P189, DOI 10.3109/08916939308993327
   THOMPSON HSG, 1990, IMMUNOL TODAY, V11, P396
   THOMPSON SJ, 1993, IMMUNOLOGY, V79, P152
   Tian JD, 1996, J EXP MED, V183, P1561, DOI 10.1084/jem.183.4.1561
   TRENTHAM DE, 1993, SCIENCE, V261, P1727, DOI 10.1126/science.8378772
   WANG ZY, 1993, J NEUROIMMUNOL, V44, P209, DOI 10.1016/0165-5728(93)90045-Z
   WANG ZY, 1993, CELL IMMUNOL, V152, P394, DOI 10.1006/cimm.1993.1300
   WEINER HL, 1993, SCIENCE, V259, P1321, DOI 10.1126/science.7680493
   WEINER HL, 1994, ANNU REV IMMUNOL, V12, P809, DOI 10.1146/annurev.iy.12.040194.004113
   WHITACRE CC, 1991, J IMMUNOL, V147, P2155
   Ye Xiu J., 1994, Arthritis and Rheumatism, V37, pS396
   YOSHINO S, 1995, ARTHRITIS RHEUM, V38, P1092, DOI 10.1002/art.1780380811
   ZHANG ZJ, 1991, P NATL ACAD SCI USA, V88, P10252, DOI 10.1073/pnas.88.22.10252
   ZHANG ZYJ, 1990, J IMMUNOL, V145, P2489
NR 32
TC 2
Z9 2
U1 0
U2 1
PU PORTLAND PRESS
PI LONDON
PA 59 PORTLAND PLACE, LONDON, ENGLAND W1N 3AJ
SN 0300-5127
J9 BIOCHEM SOC T
JI Biochem. Soc. Trans.
PD MAY
PY 1997
VL 25
IS 2
BP 661
EP 664
DI 10.1042/bst0250661
PG 4
WC Biochemistry & Molecular Biology
WE Conference Proceedings Citation Index - Science (CPCI-S); Science Citation Index Expanded (SCI-EXPANDED)
SC Biochemistry & Molecular Biology
GA XB637
UT WOS:A1997XB63700062
PM 9191176
DA 2022-10-25
ER

PT J
AU Cui, YZ
   Qu, SY
   Chang, LL
   Zhao, JR
   Mu, LL
   Sun, B
   Li, HL
   Zhang, TS
   Wang, GY
   Kong, QF
AF Cui, Ying-Zhe
   Qu, Si-Ying
   Chang, Lu-Lu
   Zhao, Jia-Rui
   Mu, Lili
   Sun, Bo
   Li, Hu-Lun
   Zhang, Tong-Shuai
   Wang, Guang-You
   Kong, Qing-Fei
TI Enhancement of T Follicular Helper Cell-Mediated Humoral Immunity
   Reponses During Development of Experimental Autoimmune Myasthenia Gravis
SO NEUROSCIENCE BULLETIN
LA English
DT Article
DE Follicular helper T cells; Experimental autoimmune myasthenia gravis;
   Acetylcholine receptor; Germinal center
ID CXC CHEMOKINE RECEPTOR-5; ACETYLCHOLINE-RECEPTORS; TFH CELLS; RESPONSES;
   PATHOGENESIS; EXPRESSION; GENERATION; PHENOTYPE; ENTRY
AB Myasthenia gravis (MG) is a prototypical antibody-mediated neurological autoimmune disease with the involvement of humoral immune responses in its pathogenesis. T follicular helper (Tfh) cells have been implicated in many autoimmune diseases. However, whether and how Tfh cells are involved in MG remain unclear. Here, we established and studied a widely-used and approved animal model of human MG, the rat model with acetylcholine receptor alpha (AChR) subunit (R-AChR(97-116))-induced experimental autoimmune myasthenia gravis (EAMG). This model presented mild body-weight loss 10days after the first immunization (representing the early stage of disease) and more obvious clinical manifestations and body-weight loss 7days after the second immunization (representing the late stage of disease). AChR-specific pre-Tfh cells and mature Tfh cells were detected in these two stages, respectively. In co-cultures of Tfh cells and B cells, the number of IgG2b-secreting B cells and the level of anti-AChR antibodies in the supernatant were higher in the cultures containing EAMG-derived Tfh cells. In immunohistochemistry and immunofluorescence assays, a substantial number of CD4(+)/Bcl-6(+) T cells and a greater number of larger germinal centers were observed in lymph node tissues resected from EAMG rats. Based on these results, we hypothesize that an AChR-specific Tfh cell-mediated humoral immune response contributes to the development of EAMG.
C1 [Cui, Ying-Zhe; Qu, Si-Ying; Chang, Lu-Lu; Zhao, Jia-Rui; Mu, Lili; Sun, Bo; Li, Hu-Lun; Zhang, Tong-Shuai; Wang, Guang-You; Kong, Qing-Fei] Harbin Med Univ, Dept Neurobiol, Heilongjiang Prov Key Lab Neurobiol, Harbin 150081, Heilongjiang, Peoples R China.
RP Wang, GY; Kong, QF (corresponding author), Harbin Med Univ, Dept Neurobiol, Heilongjiang Prov Key Lab Neurobiol, Harbin 150081, Heilongjiang, Peoples R China.
EM guangyouwang@163.com; kqfangel@hrbmu.edu.cn
FU National Natural Science Foundation of China [81000536, 81471227,
   31371079, 31671112, 81430035]; China Postdoctoral Science Foundation
   [20100471094]; Returned Overseas Scholars Foundation of the Natural
   Science Foundation of Heilongjiang Province, China [LC2015029,
   QC2015022]; Science and Technology Research Project of the Education
   Department of Heilongjiang Province, China [12541z008]; Heilongjiang
   Province Postdoctoral Science Foundation [LBH-Q131111]; Open Topic of
   Key Laboratory of Neurobiology, General Colleges and Universities in
   Heilongjiang Province, China [2013HLJKLNT-05]
FX This work was supported by the National Natural Science Foundation of
   China (81000536, 81471227, 31371079, 31671112 and 81430035), the China
   Postdoctoral Science Foundation (20100471094), the Returned Overseas
   Scholars Foundation of the Natural Science Foundation of Heilongjiang
   Province, China (LC2015029, QC2015022), the Science and Technology
   Research Project of the Education Department of Heilongjiang Province,
   China (12541z008), the Heilongjiang Province Postdoctoral Science
   Foundation (LBH-Q131111), and the Open Topic of Key Laboratory of
   Neurobiology, General Colleges and Universities in Heilongjiang
   Province, China (2013HLJKLNT-05).
CR Abbas AK, 1996, NATURE, V383, P787, DOI 10.1038/383787a0
   Arnold CN, 2007, EUR J IMMUNOL, V37, P100, DOI 10.1002/eji.200636486
   Attridge K, 2014, J IMMUNOL, V192, P2195, DOI 10.4049/jimmunol.1302082
   Bossaller L, 2006, J IMMUNOL, V177, P4927, DOI 10.4049/jimmunol.177.7.4927
   Breitfeld D, 2000, J EXP MED, V192, P1545, DOI 10.1084/jem.192.11.1545
   Chtanova T, 2004, J IMMUNOL, V173, P68, DOI 10.4049/jimmunol.173.1.68
   Crotty S, 2015, NAT REV IMMUNOL, V15, P185, DOI 10.1038/nri3803
   Domeier PP, 2017, AUTOIMMUNITY, V50, P4, DOI 10.1080/08916934.2017.1280671
   Fan X, 2016, MEDIAT INFLAMM, V2016, DOI DOI 10.1155/2016/3678152
   Gao B, 1950, J IMMUNOL, V2017, P3927
   HAMAOKA T, 1973, J EXP MED, V138, P538, DOI 10.1084/jem.138.3.538
   Ise W, 2018, IMMUNITY, V48, P702, DOI 10.1016/j.immuni.2018.03.027
   Johnston RJ, 2009, SCIENCE, V325, P1006, DOI 10.1126/science.1175870
   Kim HJ, 2010, NATURE, V467, P328, DOI 10.1038/nature09370
   Liu R, 2012, ARTHRITIS RES THER, V14, DOI 10.1186/ar4100
   Losen M, 2015, EXP NEUROL, V270, P18, DOI 10.1016/j.expneurol.2015.03.010
   Mantegazza R, 2016, INT J GEN MED, V9, P53, DOI 10.2147/IJGM.S88552
   Masi A, 2017, NEUROSCI BULL, V33, P194, DOI 10.1007/s12264-017-0103-8
   NIEUWENHUIS P, 1984, AM J ANAT, V170, P421, DOI 10.1002/aja.1001700315
   Nutt SL, 2015, NAT REV IMMUNOL, V15, P160, DOI 10.1038/nri3795
   Salek-Ardakani S, 2011, J IMMUNOL, V186, P5294, DOI 10.4049/jimmunol.1100406
   Schaerli P, 2000, J EXP MED, V192, P1553, DOI 10.1084/jem.192.11.1553
   Schmitt Nathalie, 2015, J Nat Sci, V1, pe139
   Schmitt N, 2014, TRENDS IMMUNOL, V35, P436, DOI 10.1016/j.it.2014.06.002
   Schwickert TA, 2011, J EXP MED, V208, P1243, DOI 10.1084/jem.20102477
   Shi QG, 2012, NEUROSCI BULL, V28, P469, DOI 10.1007/s12264-012-1256-0
   Simpson N, 2010, ARTHRITIS RHEUM-US, V62, P234, DOI 10.1002/art.25032
   Trouth AJ, 2012, AUTOIMMUN DIS, V2012, DOI 10.1155/2012/874680
   Victora GD, 2012, ANNU REV IMMUNOL, V30, P429, DOI 10.1146/annurev-immunol-020711-075032
   Victora GD, 2010, CELL, V143, P592, DOI 10.1016/j.cell.2010.10.032
   Vincent A, 2002, NAT REV IMMUNOL, V2, P797, DOI 10.1038/nri916
   Vinuesa CG, 2016, ANNU REV IMMUNOL, V34, P335, DOI 10.1146/annurev-immunol-041015-055605
   Vogelzang A, 2008, IMMUNITY, V29, P127, DOI 10.1016/j.immuni.2008.06.001
   Wen YB, 2016, NEUROSCI LETT, V630, P176, DOI 10.1016/j.neulet.2016.07.049
   Wu B., 2013, CURR PROTOC IMMUNOL
   Xie XL, 2013, CLIN IMMUNOL, V148, P162, DOI 10.1016/j.clim.2013.05.009
   Yu D, 2009, IMMUNITY, V31, P457, DOI 10.1016/j.immuni.2009.07.002
   Zhang M, 2014, EXP NEUROL, V254, P200, DOI 10.1016/j.expneurol.2014.01.024
NR 38
TC 4
Z9 4
U1 1
U2 13
PU SPRINGER
PI NEW YORK
PA 233 SPRING ST, NEW YORK, NY 10013 USA
SN 1673-7067
EI 1995-8218
J9 NEUROSCI BULL
JI Neurosci. Bull.
PD JUN
PY 2019
VL 35
IS 3
BP 507
EP 518
DI 10.1007/s12264-019-00344-1
PG 12
WC Neurosciences
WE Science Citation Index Expanded (SCI-EXPANDED)
SC Neurosciences & Neurology
GA HY9PM
UT WOS:000468473500013
PM 30796753
OA Green Published
DA 2022-10-25
ER

PT J
AU Molin, CJ
   Sabre, L
   Weis, CA
   Punga, T
   Punga, AR
AF Molin, Carl Johan
   Sabre, Liis
   Weis, Cleo-Aron
   Punga, Tanel
   Punga, Anna Rostedt
TI Thymectomy lowers the myasthenia gravis biomarker miR-150-5p
SO NEUROLOGY-NEUROIMMUNOLOGY & NEUROINFLAMMATION
LA English
DT Article
ID T-CELL DEVELOPMENT; CIRCULATING MICRORNAS; THYMUS; SIGNATURE; TRIAL
AB Objective
   The aim of the study was to analyze the effect of thymectomy on the proposed disease-specific microRNA (miRNA) biomarkers miR-150-5p and miR-21-5p in patients from the prospective randomized trial of thymectomy in myasthenia gravis (MGTX trial) and to evaluate the longitudinal changes in clinical patterns compared with these miRNA levels.
   Methods
   Serum samples were obtained from 80 patients with MG who were included in the MGTX trial. Thirty-eight patients were randomized to thymectomy plus prednisone treatment, and 42 patients were randomized to prednisone treatment. Serum samples were analyzed for the expression of miR-150-5p and miR-21-5p, with quantitative reverse transcriptase PCR at baseline and at 12, 24, and 36 months after randomization. The inclusion criteria for participation in the MGTX trial were age 18-65 years, generalized myasthenia gravis (Myasthenia Gravis Foundation of America Class II-IV), disease duration of less than 5 years, and seropositivity for acetylcholine receptor antibodies (AChR+).
   Results
   Patients treated with thymectomy had lower levels of miR-150-5p at 24 months, both compared with baseline values (p = 0.0011) and the prednisone group (p = 0.04). No change in miRNA levels was found in the prednisone group. Levels of miR-21-5p displayed a negative correlation with the prednisone dose within the prednisone-only group (p <= 0.001).
   Conclusions
   Thymectomy lowers the levels of the proposed biomarker miR-150-5p, which strengthens its position as a potential disease-specific biomarker for AChR+ MG.
C1 [Molin, Carl Johan; Sabre, Liis; Punga, Anna Rostedt] Uppsala Univ, Dept Neurosci, Clin Neurophysiol, Uppsala, Sweden.
   [Weis, Cleo-Aron] Heidelberg Univ, Med Fac Mannheim, Univ Med Ctr Mannheim, Inst Pathol, Heidelberg, Germany.
   [Punga, Tanel] Uppsala Univ, Dept Med Biochem & Microbiol, Uppsala, Sweden.
RP Punga, AR (corresponding author), Uppsala Univ, Dept Neurosci, Clin Neurophysiol, Uppsala, Sweden.
EM anna.rostedt.punga@neuro.uu.se
RI Sabre, Liis/D-7931-2014; Punga, Tanel/K-9844-2019; Weis,
   Cleo-Aron/GVT-8400-2022
OI Sabre, Liis/0000-0002-5727-8404; Punga, Tanel/0000-0002-0561-367X;
   Molin, Carl Johan/0000-0001-6330-9361
FU Swedish Research Council [VR-523-2014-2048]; Uppsala County Council;
   Uppsala University; NIH [U01 NS 42685]
FX Study Funded by the Swedish Research Council (VR-523-2014-2048),
   Regional Agreement on Medical Training and Clinical Research (ALF)
   between Uppsala County Council and Uppsala University, and NIH Grant U01
   NS 42685 (to the MGTX study group).
CR Balandina A, 2005, BLOOD, V105, P735, DOI 10.1182/blood-2003-11-3900
   Benatar M, 2012, MUSCLE NERVE, V45, P909, DOI 10.1002/mus.23330
   Berrih-Aknin S, 2014, J AUTOIMMUN, V48-49, P143, DOI 10.1016/j.jaut.2014.01.003
   Evoli A, 2003, BRAIN, V126, P2304, DOI 10.1093/brain/awg223
   Ghisi M, 2011, BLOOD, V117, P7053, DOI 10.1182/blood-2010-12-326629
   Gilhus NE, 2016, NEW ENGL J MED, V375, P2570, DOI 10.1056/NEJMra1602678
   Ha M, 2014, NAT REV MOL CELL BIO, V15, P509, DOI 10.1038/nrm3838
   Keller A, 2016, WIRES RNA, V7, P148, DOI 10.1002/wrna.1320
   Kroesen BJ, 2015, IMMUNOLOGY, V144, P1, DOI 10.1111/imm.12367
   Marx A, 2013, AUTOIMMUN REV, V12, P875, DOI 10.1016/j.autrev.2013.03.007
   Marx A, 2012, ANN NY ACAD SCI, V1275, P92, DOI 10.1111/j.1749-6632.2012.06799.x
   Monticelli S, 2005, GENOME BIOL, V6, DOI 10.1186/gb-2005-6-8-r71
   Ohkura N, 2013, IMMUNITY, V38, P414, DOI 10.1016/j.immuni.2013.03.002
   Okoye IS, 2014, IMMUNITY, V41, P89, DOI [10.1016/j.immuni.2014.05.019, 10.1016/j.immuni.2014.08.008]
   Punga AR, 2018, ANN NY ACAD SCI, V1412, P33, DOI 10.1111/nyas.13510
   Punga AR, 2015, J NEUROL SCI, V356, P90, DOI 10.1016/j.jns.2015.06.019
   Punga T, 2016, J NEUROIMMUNOL, V292, P21, DOI 10.1016/j.jneuroim.2016.01.003
   Punga T, 2014, ANN CLIN TRANSL NEUR, V1, P49, DOI 10.1002/acn3.24
   Reid G, 2011, CRIT REV ONCOL HEMAT, V80, P193, DOI 10.1016/j.critrevonc.2010.11.004
   Schmittgen TD, 2008, NAT PROTOC, V3, P1101, DOI 10.1038/nprot.2008.73
   Team R.C., 2021, R LANG ENV STAT COMP
   Torri A, 2017, J BIOL CHEM, V292, P2903, DOI 10.1074/jbc.M116.769893
   Wang J, 2016, J CELL PHYSIOL, V231, P25, DOI 10.1002/jcp.25056
   Weiland M, 2012, RNA BIOL, V9, P850, DOI 10.4161/rna.20378
   Westerberg E, 2017, MUSCLE NERVE, V56, P207, DOI 10.1002/mus.25493
   Wolfe GI, 2016, NEW ENGL J MED, V375, P511, DOI 10.1056/NEJMoa1602489
NR 26
TC 20
Z9 21
U1 0
U2 8
PU LIPPINCOTT WILLIAMS & WILKINS
PI PHILADELPHIA
PA TWO COMMERCE SQ, 2001 MARKET ST, PHILADELPHIA, PA 19103 USA
SN 2332-7812
J9 NEUROL-NEUROIMMUNOL
JI Neurol.-Neuroimmunol. Neuroinflammation
PD MAY
PY 2018
VL 5
IS 3
AR e450
DI 10.1212/NXI.0000000000000450
PG 8
WC Clinical Neurology; Neurosciences
WE Science Citation Index Expanded (SCI-EXPANDED)
SC Neurosciences & Neurology
GA GM0YP
UT WOS:000437787600006
PM 29511707
OA Green Published, gold
DA 2022-10-25
ER

PT J
AU Xu, HY
   Bao, ZH
   Liang, DY
   Li, MX
   Wei, MG
   Ge, XQ
   Liu, JL
   Li, JP
AF Xu, Hongyan
   Bao, Zhuohua
   Liang, Daye
   Li, Mengxia
   Wei, Minguang
   Ge, Xueqing
   Liu, Jingli
   Li, Jinpin
TI Plasma exosomal miR-106a-5p expression in myasthenia gravis
SO MUSCLE & NERVE
LA English
DT Article
DE deep sequencing; exosome; microRNA; myasthenia gravis; PCR
ID MIGRATION; BIOMARKER; CELLS
AB Background Exosomal miRNA expression for myasthenia gravis (MG) has not been studied. Methods Plasma samples from 92 patients with MG and 49 age-matched healthy controls (HCs) were screened (by means of deep sequencing and quantitative real-time polymerase chain reaction) for differentially expressed exosomal microRNA (miRNAs). miR-106a-5p was chosen to further verify because it is reportedly involved in MG pathogenesis. Spearman's correlation analysis was used to assess correlations between candidate miRNAs and patient quantitative MG scores (QMGSs). Area under the curve (AUC) of the receiver operating characteristic analysis was used to evaluate the diagnostic accuracy of the identified miRNAs for MG. Results miR-106a-5p levels were significantly decreased in MG patients compared with HCs, and were associated with patient QMGS. The AUC values for hsa-miR-106a-5p were 0.728 and 0.813 in ocular and generalized MG patients, respectively. Conclusions Exosomal miR-106a-5p was expressed differently in different types of MG and was associated with MG severity.
C1 [Xu, Hongyan; Bao, Zhuohua; Liang, Daye; Li, Mengxia; Wei, Minguang; Ge, Xueqing; Liu, Jingli; Li, Jinpin] Guangxi Med Univ, Dept Neurol, Affiliated Hosp 1, 6 Shuangyong Rd, CN-530021 Nanning, Guangxi, Peoples R China.
RP Li, JP (corresponding author), Guangxi Med Univ, Dept Neurol, Affiliated Hosp 1, 6 Shuangyong Rd, CN-530021 Nanning, Guangxi, Peoples R China.
EM lijinpin009@163.com
FU Natural Science Foundation of Guangxi [2014GXXSFAA118262]; National
   Natural Science Foundation of China [81960241, 81660354]
FX Natural Science Foundation of Guangxi, Grant/Award Number:
   2014GXXSFAA118262; National Natural Science Foundation of China,
   Grant/Award Numbers: 81960241, grant numbers 81660354
CR Adachi T, 2010, CLIN CHEM, V56, P1183, DOI 10.1373/clinchem.2010.144121
   Barnett Carolina, 2012, J Clin Neuromuscul Dis, V13, P201, DOI 10.1097/CND.0b013e31824619d5
   Cao YZ, 2017, INT J MOL MED, V39, P268, DOI 10.3892/ijmm.2017.2853
   Cao YZ, 2015, BIOMED RES INT, V2015, DOI 10.1155/2015/724715
   Chen WY, 2015, INT J CLIN EXP PATHO, V8, P7092
   Cheng L, 2014, J EXTRACELL VESICLES, V3, DOI 10.3402/jev.v3.23743
   Conti-Fine BM, 2006, J CLIN INVEST, V116, P2843, DOI 10.1172/JCI29894
   Croft D, 2014, NUCLEIC ACIDS RES, V42, pD472, DOI 10.1093/nar/gkt1102
   Dalakas MC, 2013, AUTOIMMUN REV, V12, P936, DOI 10.1016/j.autrev.2013.03.006
   David G, 2010, MUSCLE NERVE, V37, P141
   Dong HF, 2013, CHEM REV, V113, P6207, DOI 10.1021/cr300362f
   Dweep H, 2015, NAT METHODS, V12, P697, DOI 10.1038/nmeth.3485
   Fricke A, 2018, CANCER BIOMARK, V22, P199, DOI 10.3233/CBM-170496
   Gilhus NE, 2016, NAT REV NEUROL, V12, P259, DOI 10.1038/nrneurol.2016.44
   He QY, 2016, DNA CELL BIOL, V35, P506, DOI 10.1089/dna.2015.3121
   Jani-Aesadi A, 2007, J NEUROL SCI, V261, P127, DOI 10.1016/j.jns.2007.04.045
   Kaminski HJ, 2012, ANN NY ACAD SCI, V1275, P101, DOI 10.1111/j.1749-6632.2012.06787.x
   Kelder T, 2012, NUCLEIC ACIDS RES, V40, pD1301, DOI 10.1093/nar/gkr1074
   Kishore S, 2011, NAT METHODS, V8, P559, DOI [10.1038/NMETH.1608, 10.1038/nmeth.1608]
   Kourembanas S, 2015, ANNU REV PHYSIOL, V77, P13, DOI 10.1146/annurev-physiol-021014-071641
   Kumar P, 2013, PLOS ONE, V8, DOI 10.1371/journal.pone.0069807
   Kuo H.C, 1970, J CHEM EDUC, V47, P5857
   Latchana N, 2017, BIOINFORM BIOL INSIG, V11, P1, DOI 10.1177/1177932217694837
   Lesnick TG, 2008, PLOS ONE, V3, DOI 10.1371/journal.pone.0001449
   Li GR, 2009, MECH AGEING DEV, V130, P731, DOI 10.1016/j.mad.2009.09.002
   Li JP, 2016, IMMUNOL LETT, V172, P47, DOI 10.1016/j.imlet.2016.02.005
   Li Z-Y., 2016, NEUROL-NEUROIMMUNOL, V20, P1, DOI [10.20517/2347-8659.2015.60, DOI 10.20517/2347-8659.2015.60]
   Majd M, 2018, IRAN J BASIC MED SCI, V21, P277, DOI 10.22038/ijbms.2018.25382.6275
   Meriggioli MN, 2009, LANCET NEUROL, V8, P475, DOI 10.1016/S1474-4422(09)70063-8
   Meriggioli MN, 2004, SEMIN NEUROL, V24, P31, DOI 10.1055/s-2004-829594
   Pollard TD, 2003, NATURE, V422, P741, DOI 10.1038/nature01598
   Punga T, 2014, ANN CLIN TRANSL NEUR, V1, P49, DOI 10.1002/acn3.24
   Robinson MD, 2010, BIOINFORMATICS, V26, P139, DOI 10.1093/bioinformatics/btp616
   Schmidt ERE, 2009, PROG NEUROBIOL, V88, P286, DOI 10.1016/j.pneurobio.2009.05.004
   Schmitz AAP, 2000, EXP CELL RES, V261, P1, DOI 10.1006/excr.2000.5049
   Wu N, 2012, PLOS ONE, V7, DOI 10.1371/journal.pone.0045761
   Wu YT, 2015, ANALYST, V140, P6631, DOI 10.1039/c5an00688k
   Yuan RS, 2016, ANTI-CANCER AGENT ME, V16, P1093, DOI 10.2174/1871520615666150716110657
   Zhou X, 2017, ONCOTARGET, V8, P34468, DOI 10.18632/oncotarget.16519
NR 39
TC 4
Z9 4
U1 0
U2 5
PU WILEY
PI HOBOKEN
PA 111 RIVER ST, HOBOKEN 07030-5774, NJ USA
SN 0148-639X
EI 1097-4598
J9 MUSCLE NERVE
JI Muscle Nerve
PD MAR
PY 2020
VL 61
IS 3
BP 401
EP 407
DI 10.1002/mus.26785
EA JAN 2020
PG 7
WC Clinical Neurology; Neurosciences
WE Science Citation Index Expanded (SCI-EXPANDED)
SC Neurosciences & Neurology
GA KL3VA
UT WOS:000506908200001
PM 31889318
DA 2022-10-25
ER

PT J
AU Vinge, L
   Jakobsen, J
   Pedersen, AR
   Andersen, H
AF Vinge, Lotte
   Jakobsen, Johannes
   Pedersen, Asger Roer
   Andersen, Henning
TI DIURNAL AND DAY-TO-DAY VARIATION OF ISOMETRIC MUSCLE STRENGTH IN
   MYASTHENIA GRAVIS
SO MUSCLE & NERVE
LA English
DT Article
DE day-to-day variation; diurnal variation; dynamometry; muscle strength;
   myasthenia gravis
ID DAILY LIVING PROFILE; SUBCUTANEOUS IMMUNOGLOBULIN; OUTCOME MEASURE; MG
   COMPOSITE; FATIGUE; SCORE; THERAPY; VALIDATION; INSTRUMENT; DISORDERS
AB Introduction: In patients with myasthenia gravis (MG), muscle strength is expected to decrease gradually during the day due to physical activities. Methods: Isometric muscle strength at the shoulder, knee, and ankle was determined in 10 MG patients (MGFA class II-IV) who were receiving usual medical treatment and in 10 control subjects. To determine diurnal and day-to-day variation, muscle strength was measured 4 times during day 1 and once at day 2. Results: Knee extension strength decreased during the day in both patients and controls. Neither diurnal nor day-to-day variation of muscle strength was higher in patients compared with controls. Conclusions: Patients with mild to moderate MG did not have increased variation of isometric muscle strength during the day or from day-to-day compared with controls. This suggests that isometric muscle performance can be determined with high reproducibility in similar groups of MG patients without regard to time of day.
C1 [Vinge, Lotte; Andersen, Henning] Aarhus Univ Hosp, Dept Neurol, DK-8000 Aarhus C, Denmark.
   [Jakobsen, Johannes] Rigshosp, Neuroctr, DK-2100 Copenhagen, Denmark.
   [Pedersen, Asger Roer] Hammel Neurorehabil & Res Ctr, Res Unit, Hammel, Denmark.
RP Vinge, L (corresponding author), Aarhus Univ Hosp, Dept Neurol, Noerrebrogade 44,Bldg 10, DK-8000 Aarhus C, Denmark.
EM lotvin@rm.dk
OI Andersen, Henning/0000-0002-9082-2694
CR AITKENS S, 1989, MUSCLE NERVE, V12, P173, DOI 10.1002/mus.880120302
   Andersen LG, 2010, SCAND J PUBLIC HEALT, V38, P707, DOI 10.1177/1403494810380099
   Barohn RJ, 1998, ANN NY ACAD SCI, V841, P769, DOI 10.1111/j.1749-6632.1998.tb11015.x
   Bedlack RS, 2005, NEUROLOGY, V64, P1968, DOI 10.1212/01.WNL.0000163988.28892.79
   Broekmans T, 2013, MULT SCLER J, V19, P112, DOI 10.1177/1352458512444497
   Burns TM, 2008, MUSCLE NERVE, V38, P957, DOI 10.1002/mus.21053
   Burns TM, 2010, MUSCLE NERVE, V42, P5, DOI 10.1002/mus.21713
   Burns TM, 2010, NEUROLOGY, V74, P1434, DOI 10.1212/WNL.0b013e3181dc1b1e
   Burns TM, 2008, MUSCLE NERVE, V38, P1553, DOI 10.1002/mus.21185
   Cejvanovic S, 2014, ACTA NEUROL SCAND, V129, P367, DOI 10.1111/ane.12193
   COLDWELLS A, 1994, ERGONOMICS, V37, P79, DOI 10.1080/00140139408963625
   Elsais A, 2013, BMC NEUROL, V13, DOI 10.1186/1471-2377-13-132
   Harbo T, 2012, EUR J APPL PHYSIOL, V112, P267, DOI 10.1007/s00421-011-1975-3
   Harbo T, 2010, NEUROLOGY, V75, P1377, DOI 10.1212/WNL.0b013e3181f735ce
   Herbelin LL, 2001, NEUROLOGY, V56, pA63
   Howard JF, 2012, MYASTHENIA GRAVIS MY, P108
   JABLECKI C, 1982, MUSCLE NERVE, V5, P491
   KEESEY J, 1981, ANN NY ACAD SCI, V377, P729, DOI 10.1111/j.1749-6632.1981.tb33771.x
   Keesey JC, 2004, MUSCLE NERVE, V29, P484, DOI 10.1002/mus.20030
   Kittiwatanapaisan Waraluk, 2003, J Neurosci Nurs, V35, P87
   Markvardsen LH, 2013, EUR J NEUROL, V20, P836, DOI 10.1111/ene.12080
   Martin A, 1999, MUSCLE NERVE, V22, P1380, DOI 10.1002/(SICI)1097-4598(199910)22:10<1380::AID-MUS7>3.3.CO;2-L
   Meriggioli MN, 2009, LANCET NEUROL, V8, P475, DOI 10.1016/S1474-4422(09)70063-8
   Muppidi S, 2012, ANN NY ACAD SCI, V1274, P114, DOI 10.1111/j.1749-6632.2012.06817.x
   Padua L, 2002, NEUROL SCI, V23, P59, DOI 10.1007/s100720200027
   Paul RH, 2000, MUSCLE NERVE, V23, P1402, DOI 10.1002/1097-4598(200009)23:9<1402::AID-MUS11>3.0.CO;2-B
   Romi F, 2005, ACTA NEUROL SCAND, V111, P134, DOI 10.1111/j.1600-0404.2005.00374.x
   Sanders DB, 2003, ANN NY ACAD SCI, V998, P440, DOI 10.1196/annals.1254.057
   Schillings ML, 2007, CLIN NEUROPHYSIOL, V118, P292, DOI 10.1016/j.clinph.2006.10.018
   Sedliak M, 2008, INT J SPORTS MED, V29, P217, DOI 10.1055/s-2007-965125
   Spillane J, 2010, J NEUROL NEUROSUR PS, V81, P850, DOI 10.1136/jnnp.2008.169367
   Symonette CJ, 2010, MUSCLE NERVE, V41, P362, DOI 10.1002/mus.21493
   Vincent A, 2001, LANCET, V357, P2122, DOI 10.1016/S0140-6736(00)05186-2
   Wolfe GI, 1999, NEUROLOGY, V52, P1487, DOI 10.1212/WNL.52.7.1487
   Wolfe GI, 2009, MYASTHENIA GRAVIS RE, P293
   WYSE JP, 1994, BRIT J SPORT MED, V28, P167, DOI 10.1136/bjsm.28.3.167
NR 36
TC 8
Z9 8
U1 0
U2 8
PU WILEY
PI HOBOKEN
PA 111 RIVER ST, HOBOKEN 07030-5774, NJ USA
SN 0148-639X
EI 1097-4598
J9 MUSCLE NERVE
JI Muscle Nerve
PD JAN
PY 2016
VL 53
IS 1
BP 67
EP 72
DI 10.1002/mus.24696
PG 6
WC Clinical Neurology; Neurosciences
WE Science Citation Index Expanded (SCI-EXPANDED)
SC Neurosciences & Neurology
GA DD3SJ
UT WOS:000369842800011
PM 25914163
DA 2022-10-25
ER

PT J
AU Simon, NG
   Reddel, SW
   Kiernan, MC
   Layzer, R
AF Simon, Neil G.
   Reddel, Stephen W.
   Kiernan, Matthew C.
   Layzer, Robert
TI MUSCLE-SPECIFIC KINASE ANTIBODIES: A NOVEL CAUSE OF PERIPHERAL NERVE
   HYPEREXCITABILITY?
SO MUSCLE & NERVE
LA English
DT Article
DE fasciculations; peripheral nerve hyperexcitability; MuSK; myasthenia
   gravis; neuromyotonia
ID MYASTHENIA-GRAVIS; ACQUIRED NEUROMYOTONIA; MUSK; ACETYLCHOLINESTERASE;
   RECEPTOR; ORIGIN; EXCITABILITY; PHENOTYPE; RELEASE
AB Introduction: Antibodies that target the postsynaptic neuromuscular junction (NMJ) protein, muscle-specific kinase (MuSK), have been associated with myasthenia gravis (MG), often with cramps and fasciculations, after administration of acetylcholinesterase inhibitors (AChE-I). Methods: In this report, 2 patients are described with elevated MuSK antibodies and evidence of peripheral nerve hyperexcitability (PNH) unrelated to AChE-I medication. Results: Patient 1 presented with facial neuromyotonia and fasciculations, without overt weakness. EMG studies demonstrated myokymic discharges in facial muscles, with bursts of discharges after voluntary activation, and widespread fasciculation potentials in limb muscles. Patient 2 presented with bulbar weakness and fasciculations in the tongue and limbs, initially diagnosed as bulbar-onset amyotrophic lateral sclerosis. Subsequent investigation identified the presence of MuSK antibodies. Conclusions: We hypothesize that MuSK antibodies may induce these phenotypes through disruptive actions at the NMJ, in particular the binding of acetylcholinesterase (AChE) to MuSK via its collagen Q (ColQ) tail, producing a reduction in synaptic AChE activity.
C1 [Simon, Neil G.; Layzer, Robert] Univ Calif San Francisco, Dept Neurol, San Francisco, CA USA.
   [Reddel, Stephen W.] Univ Sydney, Concord Hosp, Concord Clin Sch, Concord, NSW, Australia.
   [Kiernan, Matthew C.] Univ New S Wales, Neurosci Res Australia, Randwick, NSW 2031, Australia.
   [Kiernan, Matthew C.] Univ New S Wales, Prince Wales Clin Sch, Randwick, NSW 2031, Australia.
RP Kiernan, MC (corresponding author), Univ New S Wales, Neurosci Res Australia, Barker St, Randwick, NSW 2031, Australia.
EM m.kiernan@unsw.edu.au
RI Kiernan, Matthew C/E-4460-2011
OI Kiernan, Matthew/0000-0001-9054-026X; Reddel,
   Stephen/0000-0002-0169-3350
FU National Health and Medical Research Council of Australia; Motor Neurone
   Disease Research Institute of Australia
FX This study was funded by the National Health and Medical Research
   Council of Australia and the Motor Neurone Disease Research Institute of
   Australia.
CR Arimura K, 2005, CLIN NEUROPHYSIOL, V116, P1835, DOI 10.1016/j.clinph.2005.03.023
   Bacsi AM, 2008, J CLIN NEUROSCI, V15, P1288, DOI 10.1016/j.jocn.2007.09.011
   BOWMAN WC, 1990, ANN NY ACAD SCI, V604, P69, DOI 10.1111/j.1749-6632.1990.tb31983.x
   Brown GL, 1937, J PHYSIOL-LONDON, V89, P220, DOI 10.1113/jphysiol.1937.sp003474
   Burrell JR, 2011, AMYOTROPH LATERAL SC, V12, P283, DOI 10.3109/17482968.2011.551940
   Cartaud A, 2004, J CELL BIOL, V165, P505, DOI 10.1083/jcb.200307164
   Cole RN, 2010, J PHYSIOL-LONDON, V588, P3217, DOI 10.1113/jphysiol.2010.190298
   Cole RN, 2008, ANN NEUROL, V63, P782, DOI 10.1002/ana.21371
   Dajas-Bailador F, 2004, TRENDS PHARMACOL SCI, V25, P317, DOI 10.1016/j.tips.2004.04.006
   Evoli A, 2003, BRAIN, V126, P2304, DOI 10.1093/brain/awg223
   Evoli A, 2011, NEUROLOGY, V77, P1783, DOI 10.1212/WNL.0b013e3182377fa6
   Harrison TB, 2007, MUSCLE NERVE, V35, P776, DOI 10.1002/mus.20774
   Hart IK, 2002, BRAIN, V125, P1887, DOI 10.1093/brain/awf178
   Irani SR, 2012, ANN NEUROL, V72, P241, DOI 10.1002/ana.23577
   Kawakami Y, 2011, NEUROLOGY, V77, P1819, DOI 10.1212/WNL.0b013e318237f660
   Kiernan MC, 2001, J NEUROL NEUROSUR PS, V70, P56, DOI 10.1136/jnnp.70.1.56
   Klooster R, 2012, BRAIN, V135, P1081, DOI 10.1093/brain/aws025
   LAYZER RB, 1994, MUSCLE NERVE, V17, P1243, DOI 10.1002/mus.880171102
   Maddison P, 2006, MUSCLE NERVE, V33, P801, DOI 10.1002/mus.20536
   Masland RL, 1940, J NEUROPHYSIOL, V3, P269, DOI 10.1152/jn.1940.3.3.269
   Minic J, 2003, BRIT J PHARMACOL, V138, P177, DOI 10.1038/sj.bjp.0705010
   Minic J, 2002, EUR J NEUROSCI, V15, P439, DOI 10.1046/j.0953-816x.2001.01875.x
   Morsch M, 2013, J PHYSIOL-LONDON, V591, P2747, DOI 10.1113/jphysiol.2013.251827
   Morsch M, 2012, EXP NEUROL, V237, P286, DOI 10.1016/j.expneurol.2012.06.034
   Punga AR, 2008, MUSCLE NERVE, V37, P300, DOI 10.1002/mus.20935
   Punga AR, 2006, MUSCLE NERVE, V34, P111, DOI 10.1002/mus.20515
   Punga AR, 2011, EXP NEUROL, V230, P207, DOI 10.1016/j.expneurol.2011.04.018
   Richman DP, 2012, ARCH NEUROL-CHICAGO, V69, P453, DOI 10.1001/archneurol.2011.2200
   ROTH G, 1982, ANN NEUROL, V12, P542, DOI 10.1002/ana.410120607
   Rubio-Agusti I, 2011, NEUROLOGY, V76, P172, DOI 10.1212/WNL.0b013e3182061b1e
   Scaioli V, 2004, J PERIPHER NERV SYST, V9, P92, DOI 10.1111/j.1085-9489.2004.09207.x
   STALBERG EV, 1994, MUSCLE NERVE, V17, P1135, DOI 10.1002/mus.880171003
   Takamori M, 2013, J NEUROIMMUNOL, V254, P183, DOI 10.1016/j.jneuroim.2012.09.001
   Vernino S, 1999, NEUROLOGY, V53, P1233, DOI 10.1212/WNL.53.6.1233
   Viegas S, 2012, EXP NEUROL, V234, P506, DOI 10.1016/j.expneurol.2012.01.025
NR 35
TC 19
Z9 19
U1 0
U2 8
PU WILEY
PI HOBOKEN
PA 111 RIVER ST, HOBOKEN 07030-5774, NJ USA
SN 0148-639X
EI 1097-4598
J9 MUSCLE NERVE
JI Muscle Nerve
PD NOV
PY 2013
VL 48
IS 5
BP 819
EP 823
DI 10.1002/mus.23907
PG 5
WC Clinical Neurology; Neurosciences
WE Science Citation Index Expanded (SCI-EXPANDED)
SC Neurosciences & Neurology
GA 268BA
UT WOS:000328141600020
PM 23720161
DA 2022-10-25
ER

PT J
AU Guptill, JT
   Oakley, D
   Kuchibhatla, M
   Guidon, AC
   Hobson-Webb, LD
   Massey, JM
   Sanders, DB
   Juel, VC
AF Guptill, Jeffrey T.
   Oakley, Darlene
   Kuchibhatla, Maragatha
   Guidon, Amanda C.
   Hobson-Webb, Lisa D.
   Massey, Janice M.
   Sanders, Donald B.
   Juel, Vern C.
TI A Retrospective study of complications of therapeutic plasma exchange in
   myasthenia
SO MUSCLE & NERVE
LA English
DT Article
DE cohort study; complications; myasthenia gravis; plasmapheresis; plasma
   exchange
ID CENTRAL VENOUS CATHETERS; INTRAVENOUS IMMUNOGLOBULIN; GRAVIS;
   PLASMAPHERESIS; METAANALYSIS; DISORDERS; MULTICENTER; EXPERIENCE;
   MORBIDITY; DISEASES
AB Introduction: Venous access for therapeutic plasma exchange (TPE) in myasthenia gravis (MG) can be achieved by central venous catheters (CVC) or peripheral veins (PV), and the preferred method varies among providers. We evaluated our institutional experience with TPE venous access method and complications. Methods: We reviewed all TPE-treated MG patients (20052010) through blinded chart review. TPE complications were categorized as serious or minor. Serious complications ended the procedure and/or were potentially life-threatening. Results: A total of 134 MG patients received 230 TPE courses; 56% were outpatient procedures. Whenever feasible, TPE was performed by PV access, which was successful in 75% of courses. Over 90% in both groups improved after TPE. Compared with PV access, CVCs were associated with more total (68% vs. 35%) and serious complications (41% vs. 4%), including 2 deaths. Conclusions: PV access for TPE can be used successfully in most MG patients and may reduce morbidity of the procedure. Muscle Nerve 47: 170-176, 2013
C1 [Guptill, Jeffrey T.; Guidon, Amanda C.; Hobson-Webb, Lisa D.; Massey, Janice M.; Sanders, Donald B.; Juel, Vern C.] Duke Univ, Med Ctr, Div Neurol, Durham, NC 27710 USA.
   [Oakley, Darlene] Duke Univ, Med Ctr, Duke Therapeut Apheresis Serv, Durham, NC 27710 USA.
   [Kuchibhatla, Maragatha] Duke Univ, Med Ctr, Dept Biostat & Bioinformat, Durham, NC 27710 USA.
RP Guptill, JT (corresponding author), Duke Univ, Med Ctr, Div Neurol, DUMC 2900, Durham, NC 27710 USA.
EM jeffrey.guptill@duke.edu
RI Juel, Vern/GQY-8772-2022
FU American Brain Foundation; Myasthenia Gravis Foundation of America
FX Dr. Guptill is supported by a Clinician-Scientist Development Award from
   the American Brain Foundation and the Myasthenia Gravis Foundation of
   America. The authors thank Daniel Laskowitz, MD for his assistance with
   the data interpretation and review of the manuscript. We thank the
   Muscle Study Group for supporting the survey and Donna LaDonna for
   creating and administering the survey to MSG members. This study was
   supported by an American Brain Foundation and the Myasthenia Gravis
   Foundation of America Clinician-Scientist Development award (Dr.
   Guptill). The authors thank Daniel Laskowitz, MD for his assistance with
   the data interpretation and review of the manuscript.
CR Alshekhlee A, 2009, NEUROLOGY, V72, P1548, DOI 10.1212/WNL.0b013e3181a41211
   [Anonymous], 1986, JAMA, V256, P1333
   Barth D, 2011, NEUROLOGY, V76, P2017, DOI 10.1212/WNL.0b013e31821e5505
   Basic-Jukic N, 2005, THER APHER DIAL, V9, P391, DOI 10.1111/j.1744-9987.2005.00319.x
   BOUGET J, 1993, CRIT CARE MED, V21, P651, DOI 10.1097/00003246-199305000-00006
   Bramlage CP, 2009, J CLIN APHERESIS, V24, P225, DOI 10.1002/jca.20217
   CHARLSON ME, 1987, J CHRON DIS, V40, P373, DOI 10.1016/0021-9681(87)90171-8
   COURIEL D, 1994, J CLIN APHERESIS, V9, P1, DOI 10.1002/jca.2920090102
   Gajdos P, 1997, ANN NEUROL, V41, P789, DOI 10.1002/ana.410410615
   Grishaber J E, 1992, J Clin Apher, V7, P119, DOI 10.1002/jca.2920070304
   HENZE T, 1990, KLIN WOCHENSCHR, V68, P1183, DOI 10.1007/BF01815277
   Hind D, 2003, BMJ-BRIT MED J, V327, P361, DOI 10.1136/bmj.327.7411.361
   Jaretzki A, 2000, ANN THORAC SURG, V70, P327, DOI 10.1016/S0003-4975(00)01595-2
   Kaminski HJ, 2011, MUSCLE NERVE, V43, P625, DOI 10.1002/mus.22080
   Kaynar L, 2008, TRANSFUS APHER SCI, V38, P109, DOI 10.1016/j.transci.2007.11.002
   Korach JM, 2003, TRANSFUS APHER SCI, V29, P153, DOI 10.1016/S1473-0502(03)00120-4
   Lazo-Langner A, 2002, AM J HEMATOL, V70, P16, DOI 10.1002/ajh.10081
   Lehmann HC, 2006, ARCH NEUROL-CHICAGO, V63, P930, DOI 10.1001/archneur.63.7.930
   Mandawat A, 2011, MUSCLE NERVE, V43, P578, DOI 10.1002/mus.21924
   Mandawat A, 2010, ANN NEUROL, V68, P797, DOI 10.1002/ana.22139
   McGee DC, 2003, NEW ENGL J MED, V348, P1123, DOI 10.1056/NEJMra011883
   MOKRZYCKI MH, 1994, AM J KIDNEY DIS, V23, P817, DOI 10.1016/S0272-6386(12)80135-1
   NOSEWORTHY JH, 1989, TRANSFUSION, V29, P610, DOI 10.1046/j.1537-2995.1989.29789369679.x
   Pepe J, 2005, TXB CRITICAL CARE, P1785
   PUIG L, 1985, INT J ARTIF ORGANS, V8, P155, DOI 10.1177/039139888500800309
   Qureshi AI, 1999, NEUROLOGY, V52, P629, DOI 10.1212/WNL.52.3.629
   Randolph AG, 1996, CRIT CARE MED, V24, P2053, DOI 10.1097/00003246-199612000-00020
   Randolph AG, 1998, CRIT CARE MED, V26, P1452, DOI 10.1097/00003246-199808000-00038
   REIMANN PM, 1990, INTENS CARE MED, V16, P3, DOI 10.1007/BF01706318
   RODNITZKY RL, 1982, ARCH NEUROL-CHICAGO, V39, P350, DOI 10.1001/archneur.1982.00510180028007
   ROSENKVIST J, 1984, VOX SANG, V46, P13, DOI 10.1111/j.1423-0410.1984.tb00042.x
   Scott W L, 1995, Surg Oncol Clin N Am, V4, P377
   Shemin D, 2007, J CLIN APHERESIS, V22, P270, DOI 10.1002/jca.20143
   Stegmayr B, 2003, TRANSFUS APHER SCI, V29, P179, DOI 10.1016/S1473-0502(03)00145-9
   SUTTON DMC, 1989, TRANSFUSION, V29, P124, DOI 10.1046/j.1537-2995.1989.29289146829.x
   Yucesan C, 2007, TRANSFUS APHER SCI, V36, P103, DOI 10.1016/j.transci.2006.06.008
   ZISELMAN EM, 1984, VOX SANG, V46, P270, DOI 10.1111/j.1423-0410.1984.tb00086.x
NR 37
TC 18
Z9 18
U1 1
U2 3
PU WILEY-BLACKWELL
PI HOBOKEN
PA 111 RIVER ST, HOBOKEN 07030-5774, NJ USA
SN 0148-639X
J9 MUSCLE NERVE
JI Muscle Nerve
PD FEB
PY 2013
VL 47
IS 2
BP 170
EP 176
DI 10.1002/mus.23508
PG 7
WC Clinical Neurology; Neurosciences
WE Science Citation Index Expanded (SCI-EXPANDED)
SC Neurosciences & Neurology
GA 078VS
UT WOS:000314128700003
PM 23168720
DA 2022-10-25
ER

PT J
AU Yu, J
   Zheng, C
   Ren, X
   Li, J
   Liu, M
   Zhang, L
   Liang, L
   Du, W
   Han, ZC
AF Yu, J.
   Zheng, C.
   Ren, X.
   Li, J.
   Liu, M.
   Zhang, L.
   Liang, L.
   Du, W.
   Han, Z. Chao
TI Intravenous Administration of Bone Marrow Mesenchymal Stem Cells
   Benefits Experimental Autoimmune Myasthenia Gravis Mice Through an
   Immunomodulatory Action
SO SCANDINAVIAN JOURNAL OF IMMUNOLOGY
LA English
DT Article
ID STROMAL CELLS; ACETYLCHOLINE-RECEPTOR; IMMUNE-RESPONSE; EXPRESSION;
   INHIBIT; DISEASE; MSCS; IMMUNOSUPPRESSION; ENCEPHALOMYELITIS;
   IMMUNOGLOBULIN
AB Mesenchymal stem cells (MSC) are potent in immunomodulation. It has been proven that MSC functioned to correct immune disorder in several immune diseases. Here, we tested the hypothesis that MSC from human bone marrow (hMSC) can provide a potential therapy for experimental autoimmune myasthenia gravis (EAMG). EAMG mice model was established by subcutaneous injection of synthetic analogue of acetylcholine receptor (AchR), then, hMSC were intravenously delivered into these mice repeatedly. The results showed that hMSC could specifically home to spleen tissue and hMSC treatment significantly improved the functional deficits of EAMG mice. In addition, AchR antibody level was dramatically decreased in cell-treated group when compared with untreated control on 10 days after the second cell injection. Moreover, both in vivo and in vitro mixed lymphocyte proliferation assays revealed that hMSC could definitely inhibit the proliferation of AchR-specific lymphocyte. In conclusion, our study demonstrated that hMSC treatment was therapeutically useful in autoimmune myasthenia gravis mice, and the underlying mechanism may relate with their immunomodulatory potential.
C1 [Yu, J.; Zheng, C.; Ren, X.; Li, J.; Liu, M.; Zhang, L.; Liang, L.; Du, W.; Han, Z. Chao] Chinese Acad Med Sci, Inst Hematol, State Key Lab Expt Hematol, Tianjin 300020, Peoples R China.
   [Yu, J.; Zheng, C.; Ren, X.; Li, J.; Liu, M.; Zhang, L.; Liang, L.; Du, W.; Han, Z. Chao] Chinese Acad Med Sci, Hosp Blood Dis, Tianjin 300020, Peoples R China.
   [Yu, J.; Zheng, C.; Ren, X.; Li, J.; Liu, M.; Zhang, L.; Liang, L.; Du, W.; Han, Z. Chao] Peking Union Med Coll, Tianjin 300020, Peoples R China.
   [Ren, X.] Tianjin Med Univ, Tianjin, Peoples R China.
RP Han, ZC (corresponding author), Chinese Acad Med Sci, Inst Hematol, State Key Lab Expt Hematol, 288 Nan Jing Rd, Tianjin 300020, Peoples R China.
EM tihzchan@public.tpt.tj.cn
RI Li, Jianping/U-6806-2017; Li, Jianping/Q-1618-2019
FU Ministry Science & Technology of China [2006AA02A110]; National Natural
   Science Foundation of China [30600238]; Tianjin Municipal Science and
   Technology Commission [07JCYBJC11200, 08ZCKFSF03200]
FX This study was supported by 863 projects from Ministry Science &
   Technology of China (2006AA02A110), National Natural Science Foundation
   of China (30600238) and Tianjin Municipal Science and Technology
   Commission (07JCYBJC11200 and 08ZCKFSF03200).
CR Azizi SA, 1998, P NATL ACAD SCI USA, V95, P3908, DOI 10.1073/pnas.95.7.3908
   Bai LH, 2009, GLIA, V57, P1192, DOI 10.1002/glia.20841
   Bai Y, 2008, EUR J IMMUNOL, V38, P1877, DOI 10.1002/eji.200737973
   CHICHESTER CO, 1993, CELL ADHES COMMUN, V1, P93, DOI 10.3109/15419069309095685
   Comoli P, 2008, NEPHROL DIAL TRANSPL, V23, P1196, DOI 10.1093/ndt/gfm740
   Conget PA, 1999, J CELL PHYSIOL, V181, P67, DOI 10.1002/(SICI)1097-4652(199910)181:1<67::AID-JCP7>3.0.CO;2-C
   Corcione A, 2006, BLOOD, V107, P367, DOI 10.1182/blood-2005-07-2657
   Crop M, 2009, TRANSPL INT, V22, P365, DOI 10.1111/j.1432-2277.2008.00786.x
   De Ugarte DA, 2003, IMMUNOL LETT, V89, P267, DOI 10.1016/S0165-2478(03)00108-1
   Deans RJ, 2000, EXP HEMATOL, V28, P875, DOI 10.1016/S0301-472X(00)00482-3
   Fuchs S, 2008, ANN NY ACAD SCI, V1132, P244, DOI 10.1196/annals.1405.032
   Fuchs S, 2008, ISR MED ASSOC J, V10, P58
   Gerdoni E, 2007, ANN NEUROL, V61, P219, DOI 10.1002/ana.21076
   Gonzalez MA, 2009, ARTHRITIS RHEUM-US, V60, P1006, DOI 10.1002/art.24405
   Guo ZX, 2009, EUR J IMMUNOL, V39, P2840, DOI 10.1002/eji.200839070
   Kong QF, 2009, J NEUROIMMUNOL, V207, P83, DOI 10.1016/j.jneuroim.2008.12.005
   Kong QF, 2009, EUR J IMMUNOL, V39, P800, DOI 10.1002/eji.200838729
   LINDSTROM JM, 1976, NEUROLOGY, V26, P1054, DOI 10.1212/WNL.26.11.1054
   Liu M, 2010, PLATELETS, V21, P199, DOI 10.3109/09537101003602483
   Losen M, 2005, BRAIN, V128, P2327, DOI 10.1093/brain/awh612
   Majumdar MK, 1998, J CELL PHYSIOL, V176, P57, DOI 10.1002/(SICI)1097-4652(199807)176:1<57::AID-JCP7>3.0.CO;2-7
   Nauta AJ, 2007, BLOOD, V110, P3499, DOI 10.1182/blood-2007-02-069716
   Pittenger MF, 1999, SCIENCE, V284, P143, DOI 10.1126/science.284.5411.143
   Prockop DJ, 2007, CLIN PHARMACOL THER, V82, P241, DOI 10.1038/sj.clpt.6100313
   Rafei M, 2008, BLOOD, V112, P4991, DOI 10.1182/blood-2008-07-166892
   Ramasamy R, 2007, TRANSPLANTATION, V83, P71, DOI 10.1097/01.tp.0000244572.24780.54
   Ren GW, 2008, CELL STEM CELL, V2, P141, DOI 10.1016/j.stem.2007.11.014
   Rosen A, 2009, J INTERN MED, V265, P625, DOI 10.1111/j.1365-2796.2009.02102.x
   Spaggiari GM, 2006, BLOOD, V107, P1484, DOI 10.1182/blood-2005-07-2775
   Suzuki Y, 2006, J NEUROIMMUNOL, V172, P166, DOI 10.1016/j.jneuroim.2005.10.001
   Tyndall A, 2009, BONE MARROW TRANSPL, V43, P821, DOI 10.1038/bmt.2009.63
   Uccelli A, 2008, NAT REV IMMUNOL, V8, P726, DOI 10.1038/nri2395
   Zappia E, 2005, BLOOD, V106, P1755, DOI 10.1182/blood-2005-04-1496
NR 33
TC 32
Z9 38
U1 0
U2 3
PU WILEY-BLACKWELL
PI MALDEN
PA COMMERCE PLACE, 350 MAIN ST, MALDEN 02148, MA USA
SN 0300-9475
J9 SCAND J IMMUNOL
JI Scand. J. Immunol.
PD SEP
PY 2010
VL 72
IS 3
BP 242
EP 249
DI 10.1111/j.1365-3083.2010.02445.x
PG 8
WC Immunology
WE Science Citation Index Expanded (SCI-EXPANDED)
SC Immunology
GA 635EQ
UT WOS:000280638800011
PM 20696022
OA Bronze
DA 2022-10-25
ER

PT J
AU Wang, ZY
   Okita, DK
   Howard, JF
   Conti-Fine, BM
AF Wang, ZY
   Okita, DK
   Howard, JF
   Conti-Fine, BM
TI CD4(+) T cell repertoire on the epsilon subunit of muscle acetylcholine
   receptor in myasthenia gravis
SO JOURNAL OF NEUROIMMUNOLOGY
LA English
DT Article
DE myasthenia gravis; acetylcholine receptor; T epitope repertoire;
   autoimmune diseases
ID EPITOPE REPERTOIRE; SYNTHETIC PEPTIDES; GAMMA-SUBUNIT; ALPHA-SUBUNIT;
   EXTRAOCULAR-MUSCLE; SEQUENCE SEGMENTS; IMMUNE-RESPONSE; RAT MUSCLE;
   CLASS-II; IDENTIFICATION
AB We have identified sequence regions of the human muscle acetylcholine receptor epsilon subunit recognized by CD4(+) T cells from myasthenia gravis patients. We tested the proliferative response in vitro of blood CD4(+) cells from 18 myasthenic patients and 5 controls, to individual overlapping synthetic peptides spanning the epsilon subunit sequence. All patients recognized a complex epitope repertoire. The peptides recognized by the CD4(+) cells included sequence regions of the epsilon subunit that were diverged as compared to the homologous sequences of the other receptor subunits. Recognition of epitopes formed by sequence regions unique to the epsilon subunit suggests a direct role of this subunit in sensitizing the CD4(+) cells. Several epsilon subunit peptides were recognized by many patients. Thus the epsilon subunit, like other acetylcholine receptor subunits, forms 'universal' CD4(+) epitopes. The healthy subjects recognized some epsilon subunit peptides sporadically and at a low level. (C) 1998 Elsevier Science B.V. All rights reserved.
C1 Univ Minnesota, Dept Biochem, Twin Cities, MN USA.
   Univ Minnesota, Dept Pharmacol, Twin Cities, MN USA.
   Univ N Carolina, Sch Med, Dept Neurol, Chapel Hill, NC 27599 USA.
RP Conti-Fine, BM (corresponding author), Univ Minnesota, Dept Biochem, 1479 Gortner Ave, St Paul, MN 55108 USA.
OI Howard, James/0000-0002-7136-8617
FU NINDS NIH HHS [NS23919] Funding Source: Medline; NATIONAL INSTITUTE OF
   NEUROLOGICAL DISORDERS AND STROKE [R01NS023919] Funding Source: NIH
   RePORTER
CR BEESON D, 1993, EUR J BIOCHEM, V215, P229, DOI 10.1111/j.1432-1033.1993.tb18027.x
   BELLOBONO IR, 1993, RAD CURING POLYM SCI, V4, P151
   ContiFine BM, 1996, ANNU REV BIOPH BIOM, V25, P197
   CONTITRONCONI BM, 1994, CRIT REV BIOCHEM MOL, V29, P69, DOI 10.3109/10409239409086798
   DiethelmOkita BM, 1997, J INFECT DIS, V175, P382, DOI 10.1093/infdis/175.2.382
   DRACHMAN DB, 1994, NEW ENGL J MED, V330, P1797, DOI 10.1056/NEJM199406233302507
   FUJII Y, 1988, J IMMUNOL, V140, P1830
   GAMMON G, 1989, NATURE, V342, P183, DOI 10.1038/342183a0
   GAMMON G, 1990, CLIN IMMUNOL IMMUNOP, V56, P287, DOI 10.1016/0090-1229(90)90150-O
   Geuder K I, 1992, Dev Immunol, V2, P69, DOI 10.1155/1992/40576
   GU Y, 1988, NEURON, V1, P117, DOI 10.1016/0896-6273(88)90195-X
   HEINRICKSON S, 1983, ANAL BIOCHEM, V136, P65
   HOHLFELD R, 1994, NEUROL CLIN, V12, P331, DOI 10.1016/S0733-8619(18)30100-2
   HORTON RM, 1993, NEUROLOGY, V43, P983, DOI 10.1212/WNL.43.5.983
   HOUGHTEN RA, 1985, P NATL ACAD SCI USA, V82, P5131, DOI 10.1073/pnas.82.15.5131
   Kaminski HJ, 1996, INVEST OPHTH VIS SCI, V37, P345
   KAMINSKI HJ, 1993, MUSCLE NERVE, V16, P1332, DOI 10.1002/mus.880161210
   LEHMANN PV, 1992, NATURE, V358, P155, DOI 10.1038/358155a0
   LENNON VA, 1995, NEW ENGL J MED, V332, P1467, DOI 10.1056/NEJM199506013322203
   LINDSTROM J, 1991, BIOCHEM SOC T, V19, P115, DOI 10.1042/bst0190115
   LINDSTROM J, 1978, P NATL ACAD SCI USA, V75, P769, DOI 10.1073/pnas.75.2.769
   MANFREDI AA, 1992, NEUROLOGY, V42, P1092, DOI 10.1212/WNL.42.5.1092
   MANFREDI AA, 1993, J CLIN INVEST, V92, P1055, DOI 10.1172/JCI116610
   MANFREDI AA, 1994, J IMMUNOL, V152, P4165
   MILLER SD, 1995, IMMUNOL REV, V144, P225, DOI 10.1111/j.1600-065X.1995.tb00071.x
   MONDINO A, 1994, J LEUKOCYTE BIOL, V55, P805, DOI 10.1002/jlb.55.6.805
   NAKANO S, 1993, NEUROLOGY, V43, P1167, DOI 10.1212/WNL.43.6.1167
   NELSON S, 1990, J NEUROIMMUNOL, V29, P81, DOI 10.1016/0165-5728(90)90150-L
   OSULLIVAN D, 1991, J IMMUNOL, V147, P2663
   PANINABORDIGNON P, 1989, EUR J IMMUNOL, V19, P2237, DOI 10.1002/eji.1830191209
   PROTTI MP, 1990, J IMMUNOL, V144, P1276
   Raju R, 1995, EUR J IMMUNOL, V25, P3207, DOI 10.1002/eji.1830251202
   SETTE A, 1994, ANNU REV IMMUNOL, V12, P413, DOI 10.1146/annurev.immunol.12.1.413
   STERN LJ, 1994, NATURE, V368, P215, DOI 10.1038/368215a0
   VANDENBARK A, 1992, INT REV IMMUNOL, V2, P251
   Wang ZY, 1998, NEUROLOGY, V50, P1045, DOI 10.1212/WNL.50.4.1045
   Wang ZY, 1997, NEUROLOGY, V48, P1643, DOI 10.1212/WNL.48.6.1643
   YUEN MH, 1995, J IMMUNOL, V154, P1508
NR 38
TC 12
Z9 13
U1 0
U2 1
PU ELSEVIER SCIENCE BV
PI AMSTERDAM
PA PO BOX 211, 1000 AE AMSTERDAM, NETHERLANDS
SN 0165-5728
J9 J NEUROIMMUNOL
JI J. Neuroimmunol.
PD NOV 2
PY 1998
VL 91
IS 1-2
BP 33
EP 42
DI 10.1016/S0165-5728(98)00146-5
PG 10
WC Immunology; Neurosciences
WE Science Citation Index Expanded (SCI-EXPANDED)
SC Immunology; Neurosciences & Neurology
GA 142QJ
UT WOS:000077211600005
PM 9846817
DA 2022-10-25
ER

PT J
AU Wong, EYT
   Yong, MH
   Yong, KP
   Tan, EH
   Toh, CK
   Kanesvaran, R
   Takano, A
   Ng, QS
AF Wong, Evelyn Yi Ting
   Yong, Ming Hui
   Yong, Kok Pin
   Tan, Eng Huat
   Toh, Chee Keong
   Kanesvaran, Ravindran
   Takano, Angela
   Ng, Quan Sing
TI Immune checkpoint inhibitor-associated myositis and myasthenia gravis
   overlap: Understanding the diversity in a case series
SO ASIA-PACIFIC JOURNAL OF CLINICAL ONCOLOGY
LA English
DT Article
ID COMPLICATIONS; MELANOMA
AB Immune checkpoint inhibitors (ICI) have improved survival across tumor types however they cause immune-related toxicities through removal of the inhibition of auto-reactive T cells. In this case review, we present 4 patients with metastatic cancer who developed de-novo neuromuscular side effects of myositis with overlapping seropositive myasthenia gravis after ICI treatment. Declaration: This study was performed in accordance to the ethical standards set by the SingHealth Institutional Review Board, with consent taken from living patients and waiver of consent from deceased patients (CIRB Ref 2019/2485). Supporting data were collected from our institution's digital medical records system.
C1 [Wong, Evelyn Yi Ting; Tan, Eng Huat; Toh, Chee Keong; Kanesvaran, Ravindran; Ng, Quan Sing] Natl Canc Ctr Singapore, Div Med Oncol, 11 Hosp Dr, Singapore 169610, Singapore.
   [Yong, Ming Hui; Yong, Kok Pin] Singapore Gen Hosp Campus, Natl Neurosci Inst, Dept Neurol, Singapore, Singapore.
   [Takano, Angela] Singapore Gen Hosp, Dept Anat Pathol, Singapore, Singapore.
RP Wong, EYT (corresponding author), Natl Canc Ctr Singapore, Div Med Oncol, 11 Hosp Dr, Singapore 169610, Singapore.
EM evelyn.wong.y.t@singhealth.com.sg
OI Wong, Evelyn/0000-0002-2569-1261; Kanesvaran,
   Ravindran/0000-0002-2351-881X
CR Anquetil C, 2018, CIRCULATION, V138, P743, DOI 10.1161/CIRCULATIONAHA.118.035898
   Cuzzubbo S, 2017, EUR J CANCER, V73, P1, DOI [10.1016/j.ejca.2016.12:001, 10.1016/j.ejca.2016.12.001]
   Dalakas MC, 2015, NEW ENGL J MED, V372, P1734, DOI 10.1056/NEJMra1402225
   Eggermont AMM, 2016, NEW ENGL J MED, V375, P1845, DOI 10.1056/NEJMoa1611299
   Johnson DB, 2019, J IMMUNOTHER CANCER, V7, DOI 10.1186/s40425-019-0617-x
   Kao JC, 2018, CURR NEUROL NEUROSCI, V18, DOI 10.1007/s11910-018-0878-7
   Menzies AM, 2017, ANN ONCOL, V28, P368, DOI 10.1093/annonc/mdw443
   Postow MA, 2018, NEW ENGL J MED, V378, P158, DOI [10.1056/NEJMra1703481, 10.1056/NEJMc1801663]
   Suzuki S, 2017, NEUROLOGY, V89, P1127, DOI 10.1212/WNL.0000000000004359
   Thompson JA, 2019, J NATL COMPR CANC NE, V17, P255, DOI 10.6004/jnccn.2019.0013
   Weber JS, 2017, J CLIN ONCOL, V35, P785, DOI 10.1200/JCO.2015.66.1389
NR 11
TC 1
Z9 2
U1 0
U2 1
PU WILEY
PI HOBOKEN
PA 111 RIVER ST, HOBOKEN 07030-5774, NJ USA
SN 1743-7555
EI 1743-7563
J9 ASIA-PAC J CLIN ONCO
JI Asia-Pac. J. Clin. Oncol.
PD OCT
PY 2021
VL 17
IS 5
BP E262
EP E267
DI 10.1111/ajco.13442
EA SEP 2020
PG 6
WC Oncology
WE Science Citation Index Expanded (SCI-EXPANDED)
SC Oncology
GA WF6JV
UT WOS:000572969500001
PM 32985078
DA 2022-10-25
ER

PT J
AU Sakarellos-Daitsiotis, M
   Cung, MT
   Sakarellos, C
   El Hilali, Z
   Kosmopoulou, A
   Voitharou, C
AF Sakarellos-Daitsiotis, M
   Cung, MT
   Sakarellos, C
   El Hilali, Z
   Kosmopoulou, A
   Voitharou, C
TI Complementary peptide epitopes and anti-idiotypic antibodies in
   autoimmunity
SO PROTEIN AND PEPTIDE LETTERS
LA English
DT Article
DE complementary epitopes; autoimmune diseases; anti-idiotypic antibodies
ID EXPERIMENTAL ALLERGIC NEURITIS; MAIN IMMUNOGENIC REGION;
   ACETYLCHOLINE-RECEPTOR; MYASTHENIA-GRAVIS; MESSENGER-RNA; B-CELL;
   PROTEIN; AUTOANTIBODIES; BINDING; ENCEPHALOMYELITIS
AB Application of complementary B and T cell epitopes in inducing anti-idiotypic and anticlonotypic antibodies capable of regulating or suppressing the autoimmune responses in experimental autoimmune myasthenia gravis (EAMG), allergic neuritis (EAN) and allergic encephalomyelitis (EAE) has been the stimulus of many research efforts. Studies on the idiotypic/anti-idiotypic network of anti-La/SSB positive sera from patients with Sjogren's Syndrome (SS) and Systemic Lupus Erythematous (SLE) and oil animals immunized with the complementary epitopes are presented.
C1 Univ Ioannina, Dept Chem, GR-45110 Ioannina, Greece.
   Ecole Natl Super Ind Chim, Inst Natl Polytech Lorraine, CNRS, UMR 7568,Lab Chim Phys Macromol, F-54001 Nancy, France.
RP Sakarellos-Daitsiotis, M (corresponding author), Univ Ioannina, Dept Chem, GR-45110 Ioannina, Greece.
RI Voidarou, Chrysa/AAP-4703-2020
OI Voidarou, Chrysa/0000-0002-8035-1710
CR Araga S, 1999, J IMMUNOL, V163, P476
   ARAGA S, 1993, P NATL ACAD SCI USA, V90, P8747, DOI 10.1073/pnas.90.18.8747
   Araga S, 2000, FASEB J, V14, P185, DOI 10.1096/fasebj.14.1.185
   Araga S, 1996, J IMMUNOL, V157, P386
   BARANYI L, 1995, NAT MED, V1, P894, DOI 10.1038/nm0995-894
   Beer RG, 1996, CLIN IMMUNOL IMMUNOP, V79, P314, DOI 10.1006/clin.1996.0084
   BENNUN A, 1981, NATURE, V292, P60, DOI 10.1038/292060a0
   BLALOCK JE, 1984, BIOCHEM BIOPH RES CO, V121, P203, DOI 10.1016/0006-291X(84)90707-1
   BLALOCK JE, 1995, NAT MED, V1, P876, DOI 10.1038/nm0995-876
   BLALOCK JE, 1989, METHOD ENZYMOL, V178, P63
   BLALOCK JE, 1986, BIOCHEM J, V234, P679, DOI 10.1042/bj2340679
   BOQUET D, 1995, MOL IMMUNOL, V32, P303, DOI 10.1016/0161-5890(95)00012-4
   Bost K L, 1989, Viral Immunol, V2, P229, DOI 10.1089/vim.1989.2.229
   BOST KL, 1985, P NATL ACAD SCI USA, V82, P1372, DOI 10.1073/pnas.82.5.1372
   BROSTOFF S, 1972, NATURE-NEW BIOL, V235, P210, DOI 10.1038/newbio235210a0
   ENGELMAN DM, 1986, ANNU REV BIOPHYS BIO, V15, P321, DOI 10.1146/annurev.bb.15.060186.001541
   FASSINA G, 1989, J BIOL CHEM, V264, P11252
   FASSINA G, 1992, ARCH BIOCHEM BIOPHYS, V296, P137, DOI 10.1016/0003-9861(92)90555-B
   FATENEJAD S, 1993, P NATL ACAD SCI USA, V90, P12010, DOI 10.1073/pnas.90.24.12010
   FAUCHERE JL, 1988, INT J PEPT PROT RES, V32, P269
   Hemmerlin C, 2001, CR ACAD SCI II C, V4, P729, DOI 10.1016/S1387-1609(01)01296-8
   KNIGGE KM, 1988, NEUROSCI LETT, V86, P269, DOI 10.1016/0304-3940(88)90494-6
   LIDER O, 1988, SCIENCE, V239, P181, DOI 10.1126/science.2447648
   Maier C C, 1994, Immunomethods, V5, P107, DOI 10.1006/immu.1994.1044
   OFFNER H, 1991, J IMMUNOL, V146, P4165
   PASCUAL D W, 1989, Peptide Research, V2, P207
   POWELL HC, 1991, J NEUROPATH EXP NEUR, V50, P658, DOI 10.1097/00005072-199109000-00010
   RAINE CS, 1990, LAB INVEST, V62, P133
   ROSTAMI A, 1985, CELL IMMUNOL, V91, P354, DOI 10.1016/0008-8749(85)90233-3
   ROSTAMI A, 1990, J NEUROIMMUNOL, V30, P145, DOI 10.1016/0165-5728(90)90098-8
   Routsias JG, 2003, J AUTOIMMUN, V21, P17, DOI 10.1016/S0896-8411(03)00063-5
   Routsias JG, 2002, MOL MED, V8, pA3, DOI 10.1007/BF03402155
   Routsias JG, 1996, EUR J CLIN INVEST, V26, P514, DOI 10.1046/j.1365-2362.1996.186316.x
   Sakarellos-Daitsiotis M, 1999, VACCINE, V18, P302, DOI 10.1016/S0264-410X(99)00201-7
   SAKARELLOSDAITS.M, 1999, METHOD COMPANION MET, V133, P19
   Tzartos SJ, 1998, IMMUNOL REV, V163, P89, DOI 10.1111/j.1600-065X.1998.tb01190.x
   TZARTOS SJ, 1988, P NATL ACAD SCI USA, V85, P2899, DOI 10.1073/pnas.85.9.2899
   Tzioufas AG, 1997, CLIN EXP IMMUNOL, V108, P191, DOI 10.1046/j.1365-2249.1997.d01-1003.x
   Villain M, 2000, J BIOL CHEM, V275, P2676, DOI 10.1074/jbc.275.4.2676
   WEIGENT DA, 1986, BIOCHEM BIOPH RES CO, V139, P367, DOI 10.1016/S0006-291X(86)80123-1
   Yiannaki E, 2000, CLIN EXP IMMUNOL, V121, P551, DOI 10.1046/j.1365-2249.2000.01326.x
   ZANETTI M, 1986, J IMMUNOL, V137, P3140
   Zhang W, 1996, ARTHRITIS RHEUM-US, V39, P522, DOI 10.1002/art.1780390321
   Zhou S R, 1994, Immunomethods, V5, P136, DOI 10.1006/immu.1994.1048
   ZHOU SR, 1993, J IMMUNOL, V150, P1629
NR 45
TC 3
Z9 3
U1 0
U2 1
PU BENTHAM SCIENCE PUBL LTD
PI SHARJAH
PA EXECUTIVE STE Y-2, PO BOX 7917, SAIF ZONE, 1200 BR SHARJAH, U ARAB
   EMIRATES
SN 0929-8665
EI 1875-5305
J9 PROTEIN PEPTIDE LETT
JI Protein Pept. Lett.
PD AUG
PY 2004
VL 11
IS 4
BP 367
EP 375
DI 10.2174/0929866043407020
PG 9
WC Biochemistry & Molecular Biology
WE Science Citation Index Expanded (SCI-EXPANDED)
SC Biochemistry & Molecular Biology
GA 838HL
UT WOS:000222704000012
PM 15327370
DA 2022-10-25
ER

PT J
AU Doughty, CT
   Suh, J
   David, WS
   Amato, AA
   Guidon, AC
AF Doughty, Christopher T.
   Suh, Joome
   David, William S.
   Amato, Anthony A.
   Guidon, Amanda C.
TI Retrospective analysis of safety and outcomes of rituximab for
   myasthenia gravis in patients >= 65 years old
SO MUSCLE & NERVE
LA English
DT Article
DE B-cell depletion; myasthenia gravis; rituximab
AB Introduction/Aims Optimal management of myasthenia gravis (MG) in individuals >= 65 y old is unknown and patient factors may limit therapeutic choices. Safety and efficacy of rituximab in older patients with MG has not been well-studied. Methods This retrospective study examined 40 patients (14 patients >= 65 y old) treated with rituximab for MG. The primary efficacy outcome was the proportion of patients reaching "Improved" or better on Myasthenia Gravis Foundation of America (MGFA) Post-Intervention Status (PIS) at 12 mo, compared between younger and older patients. Results Ninety-two percent of patients >= 65 y old achieved MGFA PIS Improved or better at 12 mo compared to 69% of those <65 y old (P = .11). Median prednisone dose for the cohort decreased in the year following rituximab initiation (20 mg [interquartile range, 10-35] to 10 mg [0-13], P = .01). Non-refractory MG was predictive of favorable outcome, whereas age was not. Serious adverse events (SAEs) were similar between older and younger patients (21.4% vs. 30.8%, P = .715). No patients >= 65 y old required discontinuation of rituximab due to SAE. One death occurred in a patient <65 y old due to systemic inflammatory response syndrome. Discussion At 12 mo following initiation of rituximab for MG, patients >= 65 y old experienced similarly high rates of improvement in their myasthenic symptoms as younger patients, without an increased risk of experiencing SAEs. Rituximab should be considered in the treatment paradigm in older patients and in non-refractory MG patients of any age.
C1 [Doughty, Christopher T.; Suh, Joome; Amato, Anthony A.] Brigham & Womens Hosp, Dept Neurol, 75 Francis St, Boston, MA 02115 USA.
   [Doughty, Christopher T.; Suh, Joome; David, William S.; Amato, Anthony A.; Guidon, Amanda C.] Harvard Med Sch, Boston, MA 02115 USA.
   [Suh, Joome; David, William S.; Guidon, Amanda C.] Massachusetts Gen Hosp, Dept Neurol, Boston, MA 02114 USA.
RP Doughty, CT (corresponding author), Brigham & Womens Hosp, Dept Neurol, 75 Francis St, Boston, MA 02115 USA.
EM ctdoughty@partners.org
CR Aarli JA, 1999, ARCH NEUROL-CHICAGO, V56, P25, DOI 10.1001/archneur.56.1.25
   Aarli JA, 2008, ANN NY ACAD SCI, V1132, P238, DOI 10.1196/annals.1405.040
   Brauner S, 2020, JAMA NEUROL, V77, P974, DOI 10.1001/jamaneurol.2020.0851
   Cortes-Vicente E, 2020, NEUROLOGY, V94, pE1171, DOI 10.1212/WNL.0000000000008903
   Diaz-Manera J, 2012, NEUROLOGY, V78, P189, DOI 10.1212/WNL.0b013e3182407982
   Evoli A, 2000, J AM GERIATR SOC, V48, P1442, DOI 10.1111/j.1532-5415.2000.tb02635.x
   Hehir MK, 2020, MUSCLE NERVE, V62, P297, DOI 10.1002/mus.26998
   Hehir MK, 2017, NEUROLOGY, V89, P1069, DOI 10.1212/WNL.0000000000004341
   Jaretzki A 3rd, 2000, Ann Thorac Surg, V70, P327
   Kasi PM, 2012, CRIT CARE, V16, DOI 10.1186/cc11304
   Li HN, 2021, J NEUROIMMUNOL, V354, DOI 10.1016/j.jneuroim.2021.577528
   Narayanaswami P, 2021, NEUROLOGY, V96, P114, DOI 10.1212/WNL.0000000000011124
   Nowak RJ, 2018, AAN
   Payet S, 2014, ARTHRIT CARE RES, V66, P1289, DOI 10.1002/acr.22314
   Sahai SK, 2020, MUSCLE NERVE, V62, P377, DOI 10.1002/mus.26876
   Sanders DB, 2016, NEUROLOGY, V87, P419, DOI 10.1212/WNL.0000000000002790
   SOMNIER FE, 1991, ARCH NEUROL-CHICAGO, V48, P733, DOI 10.1001/archneur.1991.00530190081019
   Tandan R, 2017, MUSCLE NERVE, V56, P185, DOI 10.1002/mus.25597
   Topakian R, 2019, J NEUROL, V266, P699, DOI 10.1007/s00415-019-09191-6
   van Vollenhoven RF, 2015, J RHEUMATOL, V42, P1761, DOI 10.3899/jrheum.150051
   Zivkovic SA, 2012, J NEUROL, V259, P2167, DOI 10.1007/s00415-012-6478-6
NR 21
TC 2
Z9 2
U1 0
U2 0
PU WILEY
PI HOBOKEN
PA 111 RIVER ST, HOBOKEN 07030-5774, NJ USA
SN 0148-639X
EI 1097-4598
J9 MUSCLE NERVE
JI Muscle Nerve
PD DEC
PY 2021
VL 64
IS 6
BP 651
EP 656
DI 10.1002/mus.27393
EA AUG 2021
PG 6
WC Clinical Neurology; Neurosciences
WE Science Citation Index Expanded (SCI-EXPANDED)
SC Neurosciences & Neurology
GA WX9CN
UT WOS:000690689100001
PM 34378210
DA 2022-10-25
ER

PT J
AU Rostedt, A
   Padua, L
   Stalberg, EV
AF Rostedt, A
   Padua, L
   Stalberg, EV
TI Correlation between a patient-derived functional questionnaire and
   abnormal neuromuscular transmission in Myasthenia Gravis patients
SO CLINICAL NEUROPHYSIOLOGY
LA English
DT Article
DE quality of life; myasthenia gravis; single-fibre EMG; neuromuscular;
   patient-derived; MG questionnaire
ID SELF-ADMINISTERED QUESTIONNAIRE; SINGLE-FIBER ELECTROMYOGRAPHY; HEALTH
   SURVEY; RELIABILITY; SF-36
AB Objective: To correlate the patient-derived physical function score, as measured by the disease specific Myasthenia Gravis Questionnaire (MGQ), and the score obtained with commonly used generic 36-item questionnaire, the Short-Form health survey (SF-36), with the degree of abnormal neuromuscular transmission measured by Single-Fibre EMG (SFEMG) and repetitive nerve stimulation (RNS) in Myasthenia Gravis (MG) patients.
   Methods: SFEMG and RNS were performed in the deltoid muscle and SFEMG was also performed in the orbicularis oculi muscle in 45 MG patients. The patients were asked to fill out the MGQ, which has been translated and validated into Swedish, and the SF-36. The sum of MGQ items generates a global MGQ score. Items are also divided into 3 muscle specific domains: generalized, bulbar and ocular.
   Results: The global MGQ score and generalized domain score of MGQ were strongly correlated with the degree of abnormal neuromuscular transmission, as measured by SFEMG in the deltoid muscle. Scores from ocular and bulbar domains of MGQ were not related to neurophysiological findings. Physical composite scores of SF-36 correlated significantly with the abnormal SFEMG findings in the deltoid.
   Conclusions: The degree of disturbed neuromuscular transmission in a proximal limb muscle correlates with a patient's subjective experience of generalized myasthenic dysfunction.
   Significance: The observed correlation adds a new dimension to neurophysiological examinations in patients with MG. (c) 2005 International Federation of Clinical Neurophysiology. Published by Elsevier Ireland Ltd. All rights reserved.
C1 Univ Uppsala Hosp, Dept Clin Neurophysiol, S-75185 Uppsala, Sweden.
   Univ Cattolica Sacro Cuore, Inst Neurol, I-00168 Rome, Italy.
   Fdn Don C Gnocchi, Rome, Italy.
RP Rostedt, A (corresponding author), Univ Uppsala Hosp, Dept Clin Neurophysiol, S-75185 Uppsala, Sweden.
EM anna.rostedt@swipnet.se
RI Padua, Luca/K-5398-2016
OI Padua, Luca/0000-0003-2570-9326
CR AMADIO PC, 1993, J BONE JOINT SURG AM, V75A, P1583, DOI 10.2106/00004623-199311000-00001
   Barohn RJ, 1998, ANN NY ACAD SCI, V841, P769, DOI 10.1111/j.1749-6632.1998.tb11015.x
   Dawson J, 2001, J BONE JOINT SURG BR, V83B, P313, DOI 10.1302/0301-620X.83B3.12148
   GILCHRIST JM, 1992, MUSCLE NERVE, V15, P151
   Jaretzki A, 2000, NEUROLOGY, V55, P16, DOI 10.1212/WNL.55.1.16
   OSSERMAN KE, 1971, MT SINAI J MED, V38, P497
   Padua L, 2005, NEUROL SCI, V25, P331, DOI 10.1007/s10072-004-0366-5
   Padua L, 2002, NEUROL SCI, V23, P59, DOI 10.1007/s100720200027
   ROSTEDT A, 2004, UNPUB NEUROL SCI
   Sanders DB, 2003, NEUROLOGY, V60, P1978, DOI 10.1212/01.WNL.0000065882.63904.53
   Sanders DB, 1996, MUSCLE NERVE, V19, P1069
   Sanders DB, 2002, MUSCLE NERVE, pS15, DOI 10.1002/mus10141
   STALBERG E, 1980, J NEUROL NEUROSUR PS, V43, P622, DOI 10.1136/jnnp.43.7.622
   STALBERG E, 1979, TRENDS NEUROSCI, V2, P185, DOI 10.1016/0166-2236(79)90075-4
   Stalberg E, 1999, EEG CL N SU, V50, P377
   Stalberg E, 1994, SINGLE FIBER ELECTRO
   SULLIVAN M, 1995, SOC SCI MED, V41, P1349, DOI 10.1016/0277-9536(95)00125-Q
   Tonali P, 1999, ITAL J NEUROL SCI, V20, P139, DOI 10.1007/s100720050022
   WARE JE, 1992, MED CARE, V30, P473, DOI 10.1097/00005650-199206000-00002
   Wolfe GI, 1999, NEUROLOGY, V52, P1487, DOI 10.1212/WNL.52.7.1487
NR 20
TC 12
Z9 13
U1 0
U2 2
PU ELSEVIER IRELAND LTD
PI CLARE
PA ELSEVIER HOUSE, BROOKVALE PLAZA, EAST PARK SHANNON, CO, CLARE, 00000,
   IRELAND
SN 1388-2457
EI 1872-8952
J9 CLIN NEUROPHYSIOL
JI Clin. Neurophysiol.
PD SEP
PY 2005
VL 116
IS 9
BP 2058
EP 2064
DI 10.1016/j.clinph.2005.05.017
PG 7
WC Clinical Neurology; Neurosciences
WE Science Citation Index Expanded (SCI-EXPANDED)
SC Neurosciences & Neurology
GA 969KM
UT WOS:000232233000008
PM 16043394
DA 2022-10-25
ER

PT J
AU Wang, HB
   Li, H
   Shi, FD
   Chambers, BJ
   Link, H
   Ljunggren, HG
AF Wang, HB
   Li, H
   Shi, FD
   Chambers, BJ
   Link, H
   Ljunggren, HG
TI Tumor necrosis factor receptor-1 is critically involved in the
   development of experimental autoimmune myasthenia gravis
SO INTERNATIONAL IMMUNOLOGY
LA English
DT Article
DE autoantibody; experimental autoimmune myasthenia gravis; IL-12; T-h
   cell; tumor necrosis; factor receptor-1
ID MESSENGER-RNA EXPRESSION; FACTOR-ALPHA; ACETYLCHOLINE-RECEPTOR;
   RHEUMATOID-ARTHRITIS; MONONUCLEAR-CELLS; INTERFERON-GAMMA; DENDRITIC
   CELLS; MICE DEFICIENT; TNF RECEPTOR; IFN-GAMMA
AB Tumor necrosis factor receptor-1 (TNFR1, GD120a) has been implicated in the pathogenesis of several experimental models of T cell-mediated autoimmune disorders, but its role in antibody-mediated autoimmune diseases has not been addressed. Experimental autoimmune myasthenia gravis (EAMG), an autoantibody-mediated T cell-dependent neuromuscular disorder, represents an animal model for myasthenia gravis in human. To investigate the role of TNFR1 in the pathogenesis of EAMG, TNFR1(-/-) and wild-type mice were immunized with Torpedo acetylcholine receptor (AChR) in complete Freund's adjuvant, TNFR1-/- mice failed to develop EAMG, Lymphoid cells from TNFR1(-/-) mice produced low amounts of T(h)1 (IFN-gamma, IL-2 and IL-12)-type cytokines, but elevated levels of T(h)2 (IL-4 and IL-10)-type cytokines compared with lymphoid cells of wild-type mice. Accordingly, the levels of anti-AChR IgG2 antibodies were severely reduced and the level of anti-AChR IgG1 antibodies were moderately reduced. Go-injection of recombinant mouse IL-12 with AChR in adjuvant restored T cell responses to AChR and promoted development of EAMG in TNFR1(-/-) mice. These results demonstrate that the TNF/TNFR1 system is required for the development of EAMG. The lack of a functional TNF/TNFR1 system can, at least in part, be substituted by IL-12 at the stage of initial priming with AChR and adjuvant.
C1 Huddinge Univ Hosp, Karolinska Inst, Div Neurol, Expt Neurol Unit, S-14186 Huddinge, Sweden.
   Karolinska Inst, Ctr Microbiol & Tumor Biol, S-17177 Stockholm, Sweden.
RP Wang, HB (corresponding author), Huddinge Univ Hosp, Karolinska Inst, Div Neurol, Expt Neurol Unit, S-14186 Huddinge, Sweden.
OI Chambers, Benedict/0000-0003-0437-8441
CR AHLBERG RE, 1991, CLIN IMMUNOL IMMUNOP, V60, P93, DOI 10.1016/0090-1229(91)90115-Q
   Balasa B, 1998, J IMMUNOL, V161, P2856
   Balasa B, 1997, J EXP MED, V186, P385, DOI 10.1084/jem.186.3.385
   Barchan D, 1999, P NATL ACAD SCI USA, V96, P8086, DOI 10.1073/pnas.96.14.8086
   Bazzoni F, 1996, NEW ENGL J MED, V334, P1717, DOI 10.1056/NEJM199606273342607
   Becher B, 1999, J IMMUNOL, V162, P684
   BERMAN PW, 1980, J EXP MED, V151, P204, DOI 10.1084/jem.151.1.204
   Bongioanni P, 1999, J NEUROIMMUNOL, V93, P203, DOI 10.1016/S0165-5728(98)00235-5
   CHRISTADOSS P, 1986, J IMMUNOL, V136, P2437
   Cope AP, 1997, J EXP MED, V185, P1573, DOI 10.1084/jem.185.9.1573
   CUMBERBATCH M, 1995, IMMUNOLOGY, V84, P31
   DEIBLER GE, 1972, PREP BIOCHEM, V2, P139, DOI 10.1080/00327487208061467
   DRACHMAN DB, 1994, NEW ENGL J MED, V330, P1797, DOI 10.1056/NEJM199406233302507
   Eugster HP, 1999, EUR J IMMUNOL, V29, P626, DOI 10.1002/(SICI)1521-4141(199902)29:02<626::AID-IMMU626>3.3.CO;2-1
   Feldmann M, 1997, ADV IMMUNOL, V64, P283, DOI 10.1016/S0065-2776(08)60891-3
   Green EA, 1999, IMMUNOL REV, V169, P11, DOI 10.1111/j.1600-065X.1999.tb01302.x
   Hunger RE, 1997, EUR J IMMUNOL, V27, P255, DOI 10.1002/eji.1830270138
   Iizuka K, 1999, P NATL ACAD SCI USA, V96, P6336, DOI 10.1073/pnas.96.11.6336
   Kagi D, 1999, J IMMUNOL, V162, P4598
   Karachunski PI, 1999, J NEUROIMMUNOL, V95, P73, DOI 10.1016/S0165-5728(98)00262-8
   KEFFER J, 1991, EMBO J, V10, P4025, DOI 10.1002/j.1460-2075.1991.tb04978.x
   LeHir M, 1996, J EXP MED, V183, P2367, DOI 10.1084/jem.183.5.2367
   Li HL, 1998, J NEUROL SCI, V161, P40, DOI 10.1016/S0022-510X(98)00181-6
   Lindstrom J, 1981, Methods Enzymol, V74 Pt C, P432
   LINK J, 1994, J NEUROIMMUNOL, V51, P185, DOI 10.1016/0165-5728(94)90080-9
   Matusevicius D, 1996, J NEUROIMMUNOL, V71, P191, DOI 10.1016/S0165-5728(96)00152-X
   McKall-Faienza KJ, 1998, INT IMMUNOL, V10, P405, DOI 10.1093/intimm/10.4.405
   Moiola M, 1998, EUR J IMMUNOL, V28, P2487, DOI 10.1002/(SICI)1521-4141(199808)28:08<2487::AID-IMMU2487>3.0.CO;2-Y
   Moreland LW, 1997, NEW ENGL J MED, V337, P141, DOI 10.1056/NEJM199707173370301
   Mori L, 1996, J IMMUNOL, V157, P3178
   MOSMANN TR, 1986, J IMMUNOL, V136, P2348
   MUNOZFERNANDEZ MA, 1990, EUR J IMMUNOL, V20, P605
   Pasparakis M, 1997, P NATL ACAD SCI USA, V94, P6319, DOI 10.1073/pnas.94.12.6319
   PFEFFER K, 1993, CELL, V73, P457, DOI 10.1016/0092-8674(93)90134-C
   PRABHAKAR BS, 1990, J CLIN INVEST, V86, P1301, DOI 10.1172/JCI114838
   ROTHE J, 1993, NATURE, V364, P798, DOI 10.1038/364798a0
   SELMAJ K, 1995, J NEUROIMMUNOL, V56, P135, DOI 10.1016/0165-5728(94)00139-F
   Shi FD, 1998, EUR J IMMUNOL, V28, P3587, DOI 10.1002/(SICI)1521-4141(199811)28:11<3587::AID-IMMU3587>3.3.CO;2-P
   Shi FD, 1998, CLIN EXP IMMUNOL, V111, P506
   SHI FD, 2000, IN PRESS NATURE IMMU
   VASSALLI P, 1992, ANNU REV IMMUNOL, V10, P411, DOI 10.1146/annurev.iy.10.040192.002211
   Zhang GX, 1999, J IMMUNOL, V162, P3775
   Zhang GX, 1997, J NEUROIMMUNOL, V73, P175, DOI 10.1016/S0165-5728(96)00197-X
NR 43
TC 27
Z9 31
U1 0
U2 2
PU OXFORD UNIV PRESS
PI OXFORD
PA GREAT CLARENDON ST, OXFORD OX2 6DP, ENGLAND
SN 0953-8178
J9 INT IMMUNOL
JI Int. Immunol.
PD OCT
PY 2000
VL 12
IS 10
BP 1381
EP 1388
DI 10.1093/intimm/12.10.1381
PG 8
WC Immunology
WE Science Citation Index Expanded (SCI-EXPANDED)
SC Immunology
GA 362VP
UT WOS:000089799200002
PM 11007755
OA Bronze
DA 2022-10-25
ER

PT J
AU Tan, Y
   Zhu, L
   Cui, LY
   Guan, YZ
AF Tan, Ying
   Zhu, Li
   Cui, Liying
   Guan, Yuzhou
TI Differential Expression of miRNA in the Peripheral Blood Mononuclear
   Cells in Myasthenia Gravis with Muscle-Specific Receptor Tyrosine Kinase
   Antibodies
SO CRITICAL REVIEWS IN EUKARYOTIC GENE EXPRESSION
LA English
DT Article
DE muscle-specific receptor tyrosine kinase antibody; myasthenia gravis;
   miRNA; RT-PCR; target mRNA; gene prediction; gene ontology; Kyoto
   Encyclopedia of Genes and Genomes
ID DISEASE-SPECIFIC SIGNATURE; MUSK; MICRORNA; BIOMARKERS; MIR-150-5P
AB To determine if differential profile of miRNAs in peripheral blood mononuclear cells (PBMCs) could be identified in muscle-specific receptor tyrosine kinase antibody positive myasthenia gravis (MuSK-MG) and linked to disease stage, a case?control method was used to compare the difference in miRNA expression profiles of PBMCs using next generation sequencing (NGS) in MuSK-MG patients and healthy controls (HCs). Six significant miRNAs from the discovery set were then validated using RT-qPCR in 11 MuSK-MG patients and 10 HCs. A unique miRNA prediction algorithm was used to predict the target genes of differentially expressed miRNAs and a network of miRNA gene path-ways. Compared with HCs, 101 differentially expressed miRNAs were screened in MuSK-MG, of which 5 miRNAs were upregulated, and 96 miRNAs were downregulated. The top six differentially expressed molecules were selected for verification; four of them (miR-340-5p, miR-106b-5p, miR-27a-3p, and miR-15a-3p) were significantly different. The network analysis of miRNA gene pathways revealed that differentially expressed miRNAs were involved in a complex set of biological processes. Clinically, the four miRNAs that were validated are not correlated to MuSK antibody titers and quantitative myasthenia gravis score. Four miRNAs that were validated in this study have specificity to distinguish MuSK-MG from HCs.
C1 [Tan, Ying; Cui, Liying; Guan, Yuzhou] Chinese Acad Med Sci, Peking Union Med Coll Hosp, Dept Neurol, Beijing, Peoples R China.
   [Zhu, Li] Chinese Acad Med Sci, Union Med Coll Hosp, Dept Nucl Med, Beijing, Peoples R China.
RP Guan, YZ (corresponding author), Peking Union Med Coll Hosp, Dept Neurol, 9 Dongdan Rd, Beijing 100730, Peoples R China.
EM guanyz001@163.com
FU Ministry of Science and Technology, National Population-Based Health
   Science Data Sharing Platform [NCMIABE05201609]; Beijing Municipal
   Science & Technology Commission [Z181100001718145]
FX The present study was supported by Ministry of Science and Technology,
   National PopulationBased Health Science Data Sharing Platform
   (NCMIABE05201609) , Beijing Municipal Science & Technology Commission
   (Z181100001718145) .
CR Al-bassam W, 2018, J CRIT CARE, V45, P90, DOI 10.1016/j.jcrc.2018.01.003
   Barzago C, 2016, IMMUNOBIOLOGY, V221, P1227, DOI 10.1016/j.imbio.2016.06.012
   Benfaremo D, 2018, CURR DRUG SAF, V13, P150, DOI 10.2174/1574886313666180508122332
   Chauhan M, 2013, NEUROSCI RES, V77, P102, DOI 10.1016/j.neures.2013.07.008
   Cheng ZA, 2013, J CLIN IMMUNOL, V33, P567, DOI 10.1007/s10875-012-9834-5
   Chou CH, 2018, NUCLEIC ACIDS RES, V46, pD296, DOI 10.1093/nar/gkx1067
   Cron MA, 2018, AUTOIMMUN REV, V17, P588, DOI 10.1016/j.autrev.2018.01.008
   Cruz LO, 2017, J CLIN INVEST, V127, P530, DOI 10.1172/JCI88415
   Fiorillo AA, 2020, FRONT IMMUNOL, V11, DOI 10.3389/fimmu.2020.00151
   Guerau-de-Arellano M, 2011, BRAIN, V134, P3575, DOI 10.1093/brain/awr262
   Guo YE, 2014, MOL CELL, V54, P67, DOI 10.1016/j.molcel.2014.03.025
   Guptill JT, 2015, NEUROL-NEUROIMMUNOL, V2, DOI 10.1212/NXI.0000000000000077
   Huijbers MG, 2019, NEUROL-NEUROIMMUNOL, V6, DOI 10.1212/NXI.0000000000000547
   Huijbers MG, 2016, NEUROMUSCULAR DISORD, V26, P350, DOI 10.1016/j.nmd.2016.04.004
   Huijbers MG, 2016, J NEUROIMMUNOL, V291, P82, DOI 10.1016/j.jneuroim.2015.12.016
   Huijbers MG, 2013, P NATL ACAD SCI USA, V110, P20783, DOI 10.1073/pnas.1313944110
   Hurst RL, 2016, CURR NEUROL NEUROSCI, V16, DOI 10.1007/s11910-016-0668-z
   Janardhan SV, 2011, PLOS ONE, V6, DOI 10.1371/journal.pone.0024931
   Jian Q, 2014, MOL CELL BIOL, V34, P3407, DOI 10.1128/MCB.00106-14
   Julia A, 2018, ARTHRITIS RES THER, V20, DOI 10.1186/s13075-018-1604-1
   Kao JC, 2018, CURR NEUROL NEUROSCI, V18, DOI 10.1007/s11910-018-0878-7
   Kim SW, 2017, J CLIN NEUROL, V13, P287, DOI 10.3988/jcn.2017.13.3.287
   Kumar S, 2019, INT J MOL SCI, V20, DOI 10.3390/ijms20092159
   Lee E, 2018, ONCOGENE, V37, P5858, DOI 10.1038/s41388-018-0367-0
   Lee J, 2019, BREAST CANCER RES TR, V176, P119, DOI 10.1007/s10549-019-05192-1
   Li JP, 2016, IMMUNOL LETT, V172, P47, DOI 10.1016/j.imlet.2016.02.005
   Nie CJ, 2015, EUR CYTOKINE NETW, V26, P61, DOI 10.1684/ecn.2015.0367
   Nogales-Gadea G, 2014, PLOS ONE, V9, DOI 10.1371/journal.pone.0091927
   Pu Q, 2016, THORAC CANCER, V7, P348, DOI 10.1111/1759-7714.12317
   Punga AR, 2018, ANN NY ACAD SCI, V1412, P33, DOI 10.1111/nyas.13510
   Punga AR, 2015, J NEUROL SCI, V356, P90, DOI 10.1016/j.jns.2015.06.019
   Punga T, 2016, J NEUROIMMUNOL, V292, P21, DOI 10.1016/j.jneuroim.2016.01.003
   Punga T, 2014, ANN CLIN TRANSL NEUR, V1, P49, DOI 10.1002/acn3.24
   Sabre L, 2018, J NEUROIMMUNOL, V325, P87, DOI 10.1016/j.jneuroim.2018.10.003
   Yi JS, 2014, J AUTOIMMUN, V52, P130, DOI 10.1016/j.jaut.2013.12.005
NR 35
TC 2
Z9 2
U1 0
U2 4
PU BEGELL HOUSE INC
PI DANBURY
PA 50 NORTH ST, DANBURY, CT 06810 USA
SN 1045-4403
EI 2162-6502
J9 CRIT REV EUKAR GENE
JI Crit. Rev. Eukaryot. Gene Expr.
PY 2021
VL 31
IS 2
BP 1
EP 16
PG 16
WC Biotechnology & Applied Microbiology; Genetics & Heredity
WE Science Citation Index Expanded (SCI-EXPANDED)
SC Biotechnology & Applied Microbiology; Genetics & Heredity
GA RP8KB
UT WOS:000641970900001
PM 34347975
DA 2022-10-25
ER

PT J
AU Fan, LL
   Ma, S
   Yang, YX
   Yan, ZJ
   Li, JC
   Li, ZY
AF Fan, Lingling
   Ma, Shan
   Yang, Yongxiang
   Yan, Zhongjun
   Li, Junchao
   Li, Zhuyi
TI Clinical differences of early and late-onset myasthenia gravis in 985
   patients
SO NEUROLOGICAL RESEARCH
LA English
DT Article
DE Clinical differences; early-onset myasthenia gravis(EOMG); late-onset
   myasthenia gravis(LOMG)
ID REPETITIVE NERVE-STIMULATION; INCREASING INCIDENCE; PATHOGENESIS; AGE
AB Objective: The clinical differences of early-onset myasthenia gravis (EOMG) and late-onset MG (LOMG) have not been elucidated in China. In order to clarify this, a retrospective study was conducted in 985 MG patients, whose disease duration was longer than 3 years. Methods: These patients were separated into EOMG and LOMG according to the onset age of 50 years. The clinical differences including demographics, clinical features, thymus abnormalities and comorbidities of EOMG and LOMG patients were analyzed. Results: Results indicated that 485 were males and 500 were females, 714 were EOMG and 271 were LOMG. Female was more common in EOMG and male was more common in LOMG (p = 0.003). The peak onset age was 0-4 years in EOMG and 55-59 years in LOMG. Ocular MG (OMG) was more common in EOMG and generalized MG (GMG) was more common in LOMG (p = 0.004). The transformation rate of OMG to GMG was higher in LOMG (p = 0.002). The positive incidence of repetitive nerve stimulation (RNS) was higher in EOMG (p = 0.026). Thymoma was more frequent in LOMG (p = 0.017) and thymic hyperplasia was more frequent in EOMG (p < 0.001). Hyperthyroidism was more common in EOMG (p = 0.017) and diabetes was more common in LOMG (p < 0.001). Conclusion: These results have potential significance for the recognition of clinical features and the determination of management strategies in EOMG and LOMG.
C1 [Fan, Lingling; Ma, Shan; Li, Junchao] Xian Med Univ, Dept Neurol, Affiliated Hosp 1, Xian, Shaanxi, Peoples R China.
   [Yang, Yongxiang] Fourth Mil Med Univ, Xijing Hosp, Dept Neurosurg, Xian, Shaanxi, Peoples R China.
   [Yang, Yongxiang] PLA 422nd Hosp, Dept Neurosurg, Zhanjiang, Peoples R China.
   [Yan, Zhongjun] Fourth Mil Med Univ, Tangdu Hosp, Dept Neurosurg, Xian, Shaanxi, Peoples R China.
   [Li, Zhuyi] Fourth Mil Med Univ, Dept Neurol, Tangdu Hosp, Xian 710038, Shaanxi, Peoples R China.
RP Li, ZY (corresponding author), Fourth Mil Med Univ, Dept Neurol, Tangdu Hosp, Xian 710038, Shaanxi, Peoples R China.
EM lizhuyi@fmmu.edu.cn
CR Aarli JA, 2008, ANN NY ACAD SCI, V1132, P238, DOI 10.1196/annals.1405.040
   Alshekhlee A, 2009, NEUROLOGY, V72, P1548, DOI 10.1212/WNL.0b013e3181a41211
   Cavalcante P, 2013, AUTOIMMUN REV, V12, P863, DOI 10.1016/j.autrev.2013.03.010
   Conti-Fine BM, 2006, J CLIN INVEST, V116, P2843, DOI 10.1172/JCI29894
   Costa J, 2004, CLIN NEUROPHYSIOL, V115, P2776, DOI 10.1016/j.clinph.2004.05.024
   DONALDSON DH, 1990, NEUROLOGY, V40, P786, DOI 10.1212/WNL.40.5.786
   Gajdos P, 2005, ARCH NEUROL-CHICAGO, V62, P1689, DOI 10.1001/archneur.62.11.1689
   Grob D, 2008, MUSCLE NERVE, V37, P141, DOI 10.1002/mus.20950
   Gui MC, 2015, J NEUROL, V262, P823, DOI 10.1007/s00415-015-7638-2
   Heldal AT, 2009, NEUROLOGY, V73, P150, DOI 10.1212/WNL.0b013e3181ad53c2
   Hirayama M, 1974, ANN REPORT MYASTHENI, P50
   Huang X, 2013, NEUROL SCI, V34, P911, DOI 10.1007/s10072-012-1157-z
   Iwanami T, 2011, CLIN NEUROPHYSIOL, V122, P2530, DOI 10.1016/j.clinph.2011.05.019
   Jaretzki A, 2000, NEUROLOGY, V55, P16, DOI 10.1212/WNL.55.1.16
   Kalb B, 2002, NEUROEPIDEMIOLOGY, V21, P221, DOI 10.1159/000065639
   Marx A, 1997, VIRCHOWS ARCH, V430, P355, DOI 10.1007/s004280050044
   Matsui N, 2009, J NEUROL NEUROSUR PS, V80, P1168, DOI 10.1136/jnnp.2008.152637
   MATSUKI K, 1990, J CLIN INVEST, V86, P392, DOI 10.1172/JCI114724
   Meriggioli MN, 2009, LANCET NEUROL, V8, P475, DOI 10.1016/S1474-4422(09)70063-8
   Misra U K, 2006, Electromyogr Clin Neurophysiol, V46, P337
   Murai H, 2009, 61 ANN M AM AC NEUR
   Murai H, 2011, J NEUROL SCI, V305, P97, DOI 10.1016/j.jns.2011.03.004
   Onodera H, 2005, TOHOKU J EXP MED, V207, P87, DOI 10.1620/tjem.207.87
   Pedersen EG, 2013, EUR J NEUROL, V20, P309, DOI 10.1111/j.1468-1331.2012.03850.x
   Remes-Troche JM, 2002, ARCH MED RES, V33, P545, DOI 10.1016/S0188-4409(02)00405-8
   Robertson NP, 1998, J NEUROL NEUROSUR PS, V65, P492, DOI 10.1136/jnnp.65.4.492
   Somnier FE, 2005, NEUROLOGY, V65, P928, DOI 10.1212/01.wnl.0000176067.32186.a3
   Suzuki S, 2011, J NEUROIMMUNOL, V230, P148, DOI 10.1016/j.jneuroim.2010.10.023
   Uono MI, 1980, INT J NEUROL, V14, P87
   Wang W, 2013, NEUROL SCI, V34, P1759, DOI 10.1007/s10072-013-1329-5
   WONG V, 1992, ACTA NEUROL SCAND, V86, P68, DOI 10.1111/j.1600-0404.1992.tb08056.x
   Zhang XF, 2007, J NEUROL NEUROSUR PS, V78, P386, DOI 10.1136/jnnp.2006.100545
   Zivkovic SA, 2012, J NEUROL, V259, P2167, DOI 10.1007/s00415-012-6478-6
NR 33
TC 12
Z9 14
U1 0
U2 8
PU TAYLOR & FRANCIS LTD
PI ABINGDON
PA 2-4 PARK SQUARE, MILTON PARK, ABINGDON OR14 4RN, OXON, ENGLAND
SN 0161-6412
EI 1743-1328
J9 NEUROL RES
JI Neurol. Res.
PD JAN 2
PY 2019
VL 41
IS 1
BP 45
EP 51
DI 10.1080/01616412.2018.1525121
PG 7
WC Clinical Neurology; Neurosciences
WE Science Citation Index Expanded (SCI-EXPANDED)
SC Neurosciences & Neurology
GA HF2TJ
UT WOS:000454089000006
PM 30311866
DA 2022-10-25
ER

PT J
AU Jahn, K
   Franke, C
   Bufler, J
AF Jahn, K
   Franke, C
   Bufler, J
TI Mechanism of block of nicotinic acetylcholine receptor channels by
   purified IgG from seropositive patients with myasthenia gravis
SO NEUROLOGY
LA English
DT Article
DE myasthenia gravis; block mechanism; myasthenic antibodies;
   immunoglobulin G; patch-clamp technique; ultrafast application;
   nicotinic acetylcholine receptor
ID MOUSE MUSCLE; DESENSITIZATION; ACTIVATION; CURRENTS; MYOTUBES; MEMBRANE;
   BINDING; PATCHES
AB Objective: To clarify the mechanism of block of nicotinic receptor channels by myasthenic antibodies. Background: Nicotinic acetylcholine receptor (nAChR) channel currents are functionally blocked by purified immunoglobulin G (IgG) of patients with myasthenia gravis (MG). Methods: The molecular mechanism of block of IgG fractions containing antibodies to nAChR channels was tested with the patch-clamp technique in combination with a system for ultrafast solution exchange. For the experiments, outside-out patches from cultured mouse myotubes that express embryonic-type nAChR channels at their surface were used. Results: Incubation of outside-out patches with purified IgG from four myasthenic patients blocked nAChR channel currents activated by the application of 1.0 mM ACh reversibly. The peak current amplitude and the time course of block of nAChR channels decreased with increasing concentrations of IgG. The block became at least partly irreversible if incubation time of outside-out patches exceeded 2 minutes. For the block of nAChR channel currents with alpha-bungarotoxin, a similar mechanism of block was found. Conclusions: The reversibility of functional block of nAChR channel currents by myasthenic IgG depended strongly on the incubation time of the receptors with antibodies. Interaction of myasthenic antibodies with nicotinic receptors may proceed in several stages from a low-affinity reversible to a high-affinity irreversible binding. Key words: Myasthenia gravis-Block mechanism-Myasthenic antibodies-Immunoglobulin G-Patch-clamp technique-Ultrafast application-Nicotinic acetylcholine receptor.
C1 Med Hsch Hannover, Dept Neurol, D-30625 Hannover, Germany.
   Tech Univ Munich, Dept Neurol, D-8000 Munich, Germany.
RP Bufler, J (corresponding author), Med Hsch Hannover, Dept Neurol, Carl Neuberg Str 1, D-30625 Hannover, Germany.
RI Jahn, Klaus/F-9902-2010; Jahn, Klaus/AAC-4969-2021
OI Jahn, Klaus/0000-0002-1669-3652; 
CR BEVAN S, 1978, NATURE, V273, P469, DOI 10.1038/273469a0
   Bufler J, 1996, J PHYSIOL-LONDON, V495, P83, DOI 10.1113/jphysiol.1996.sp021575
   BUFLER J, 1994, NEUROSCI LETT, V168, P135, DOI 10.1016/0304-3940(94)90434-0
   Bufler J, 1996, J PHYSIOL-LONDON, V492, P107, DOI 10.1113/jphysiol.1996.sp021293
   Bufler J, 1996, EUR J NEUROSCI, V8, P677, DOI 10.1111/j.1460-9568.1996.tb01253.x
   Bufler J, 1997, NEUROSCI LETT, V221, P173, DOI 10.1016/S0304-3940(96)13320-6
   Bufler J, 1998, ANN NEUROL, V43, P458, DOI 10.1002/ana.410430408
   CHANG CC, 1966, BRIT J PHARM CHEMOTH, V28, P172, DOI 10.1111/j.1476-5381.1966.tb01883.x
   DILGER JP, 1990, BIOPHYS J, V57, P723, DOI 10.1016/S0006-3495(90)82593-5
   ENGEL AG, 1977, NEUROLOGY, V27, P307, DOI 10.1212/WNL.27.4.307
   EY PL, 1978, IMMUNOCHEMISTRY, V15, P429, DOI 10.1016/0161-5890(78)90070-6
   FRANKE C, 1993, BIOPHYS J, V64, P339, DOI 10.1016/S0006-3495(93)81374-2
   FRANKE C, 1992, J PHYSIOL-LONDON, V451, P145, DOI 10.1113/jphysiol.1992.sp019158
   FRANKE C, 1987, NEUROSCI LETT, V77, P199, DOI 10.1016/0304-3940(87)90586-6
   GOLDBERG G, 1983, J MEMBRANE BIOL, V76, P123, DOI 10.1007/BF02000612
   HAMILL OP, 1981, PFLUG ARCH EUR J PHY, V391, P85, DOI 10.1007/BF00656997
   MAELICKE A, 1977, J BIOL CHEM, V252, P4811
   MASELLI RA, 1989, J PHYSIOL-LONDON, V411, P271, DOI 10.1113/jphysiol.1989.sp017573
   Scheller M, 1996, ANESTH ANALG, V83, P830, DOI 10.1097/00000539-199610000-00031
   TOYKA KV, 1975, SCIENCE, V190, P397, DOI 10.1126/science.1179220
NR 20
TC 19
Z9 19
U1 0
U2 0
PU LIPPINCOTT WILLIAMS & WILKINS
PI PHILADELPHIA
PA 530 WALNUT ST, PHILADELPHIA, PA 19106-3621 USA
SN 0028-3878
J9 NEUROLOGY
JI Neurology
PD JAN 25
PY 2000
VL 54
IS 2
BP 474
EP 479
DI 10.1212/WNL.54.2.474
PG 6
WC Clinical Neurology
WE Science Citation Index Expanded (SCI-EXPANDED)
SC Neurosciences & Neurology
GA 279KW
UT WOS:000085043800038
PM 10668717
DA 2022-10-25
ER

PT J
AU CARDONA, A
   GARCHON, HJ
   VERNETDERGARABEDIAN, B
   MOREL, E
   GAJDOS, P
   BACH, JF
AF CARDONA, A
   GARCHON, HJ
   VERNETDERGARABEDIAN, B
   MOREL, E
   GAJDOS, P
   BACH, JF
TI HUMAN-IGG MONOCLONAL AUTOANTIBODIES AGAINST MUSCLE
   ACETYLCHOLINE-RECEPTOR - DIRECT EVIDENCE FOR CLONAL HETEROGENEITY OF THE
   ANTISELF HUMORAL RESPONSE IN MYASTHENIA-GRAVIS
SO JOURNAL OF NEUROIMMUNOLOGY
LA English
DT Article
DE MYASTHENIA GRAVIS; HUMAN MONOCLONAL ANTIBODY; ACETYLCHOLINE
ID MEDULLOBLASTOMA CELL-LINE; ANTIBODIES; PATIENT; ANTIGEN; LYMPHOCYTES;
   DISEASE; PROTEIN; TE671; MOUSE; SERA
AB Human hybridomas were established from myasthenia gravis (MG) patients and screened using a fast and sensitive cell ELISA with the rhabdomyosarcoma cell line TE671. In a first series of 14 fusions using a standard protocol, 36 positive clones were detected and maintained for three passages. The number of clones in each fusion was correlated with in vivo titers of anti-acetylcholine receptor (AChR) autoantibodies. In a second series of four experiments, fusions were immediately followed by cell plating under limiting dilution conditions ('fusion cloning') providing eight stable hybridomas. These hybridomas produced monoclonal antibodies (mAbs) of IgG isotype reactive with TE671 cells, but not with AChR in solution using the radioimmunoprecipitation assay. Fine analysis of antigen specificity of these mAbs was performed using solid-phase ELISA against purified AChR from Torpedo (T-AChR) and immunoblot against recombinant chimaeric human AChR produced in bacteria. Five of the eight mAbs derived from the few patients whose antibodies showed cross-reactivity with T-AChR reacted against T-AChR. Of these five mAbs, two also reacted against chimaeric human AChR by immunoblotting. Furthermore, at least one of these two mAbs was capable of inducing antigenic modulation of labeled AChR with [(125)Il alpha-bungarotoxin from the surface of TE671 cells. These mAbs provide useful tools to explore the molecular basis of the structural and functional heterogeneity of the humoral anti-AChR response in myasthenia gravis.
C1 HOP RAY POINCARE,SERV REANIMAT MED,F-92380 GARCHES,FRANCE.
RP CARDONA, A (corresponding author), HOP NECKER ENFANTS MALAD,INSERM,U25,161 RUE SEVRES,F-75015 PARIS,FRANCE.
CR BAKER JR, 1988, J IMMUNOL, V140, P2593
   BELMOUDEN A, 1993, EUR J BIOCHEM, V214, P17, DOI 10.1111/j.1432-1033.1993.tb17891.x
   BLAIR DA, 1986, IMMUNOL INVEST, V15, P351, DOI 10.3109/08820138609052954
   BURNETTE WN, 1981, ANAL BIOCHEM, V112, P195, DOI 10.1016/0003-2697(81)90281-5
   CONROY WG, 1990, J BIOL CHEM, V265, P21642
   DIGHIERO G, 1983, BLOOD, V62, P264
   DRACHMAN DB, 1982, NEW ENGL J MED, V307, P769, DOI 10.1056/NEJM198209233071301
   DRACHMAN DB, 1987, ANN NY ACAD SCI, V505, P1
   EHRENSTEIN M, 1993, CLIN EXP IMMUNOL, V92, P39
   EISENBARTH GS, 1982, NATURE, V300, P264, DOI 10.1038/300264a0
   HERTLINGJAWEED S, 1990, RECEPTOR BIOCH PRACT, P163
   HOHMANN AW, 1988, IMMUNOL CELL BIOL, V66, P239, DOI 10.1038/icb.1988.30
   JACOB L, 1989, P NATL ACAD SCI USA, V86, P4469
   JOHNSON KS, 1989, NATURE, V338, P585, DOI 10.1038/338585a0
   KALSI JK, 1992, AUTOIMMUNITY, V13, P249, DOI 10.3109/08916939209004831
   KAMO I, 1982, SCIENCE, V215, P995, DOI 10.1126/science.6297000
   KOHLER G, 1975, NATURE, V256, P495, DOI 10.1038/256495a0
   LAEMMLI UK, 1970, NATURE, V338, P585
   LEFVERT AK, 1987, SCAND J IMMUNOL, V26, P573, DOI 10.1111/j.1365-3083.1987.tb02291.x
   LENNON VA, 1980, NATURE, V285, P238, DOI 10.1038/285238a0
   LINDSTROM J, 1981, ANN NY ACAD SCI, V377, P1, DOI 10.1111/j.1749-6632.1981.tb33721.x
   LINDSTROM JM, 1976, NEUROLOGY, V26, P1054, DOI 10.1212/WNL.26.11.1054
   LUTHER MA, 1989, J NEUROSCI, V9, P1082
   MANFREDI AA, 1992, J LAB CLIN MED, V120, P13
   MCALLISTER RM, 1977, INT J CANCER, V20, P206, DOI 10.1002/ijc.2910200207
   NEWSOMDAVIS J, 1986, CURRENT NEUROLOGY, V6, P47
   OOSTERHUIS HJGH, 1983, J NEUROL SCI, V58, P371, DOI 10.1016/0022-510X(83)90096-5
   OSTBERG L, 1983, HYBRIDOMA, V2, P361, DOI 10.1089/hyb.1983.2.361
   PACHNER AR, 1989, NEUROLOGY, V39, P1057, DOI 10.1212/WNL.39.8.1057
   RICHMAN DP, 1980, NATURE, V286, P738, DOI 10.1038/286738a0
   RICHTER W, 1992, P NATL ACAD SCI USA, V89, P8467, DOI 10.1073/pnas.89.18.8467
   SMITH DB, 1988, GENE, V67, P31, DOI 10.1016/0378-1119(88)90005-4
   SOPHIANOS D, 1989, J AUTOIMMUN, V2, P777, DOI 10.1016/0896-8411(89)90004-8
   TOYKA KV, 1975, SCIENCE, V190, P397, DOI 10.1126/science.1179220
   TZARTOS SJ, 1982, P NATL ACAD SCI-BIOL, V79, P188, DOI 10.1073/pnas.79.1.188
   VALENTE WA, 1982, P NATL ACAD SCI-BIOL, V79, P6680, DOI 10.1073/pnas.79.21.6680
   VINCENT A, 1985, J NEUROL NEUROSUR PS, V48, P1246, DOI 10.1136/jnnp.48.12.1246
   WILLIAMS CL, 1986, J EXP MED, V164, P1043, DOI 10.1084/jem.164.4.1043
NR 38
TC 6
Z9 9
U1 0
U2 1
PU ELSEVIER SCIENCE BV
PI AMSTERDAM
PA PO BOX 211, 1000 AE AMSTERDAM, NETHERLANDS
SN 0165-5728
J9 J NEUROIMMUNOL
JI J. Neuroimmunol.
PD AUG
PY 1994
VL 53
IS 1
BP 9
EP 16
DI 10.1016/0165-5728(94)90058-2
PG 8
WC Immunology; Neurosciences
WE Science Citation Index Expanded (SCI-EXPANDED)
SC Immunology; Neurosciences & Neurology
GA PB769
UT WOS:A1994PB76900002
PM 8051300
DA 2022-10-25
ER

PT J
AU Yokoyama, S
   Hayashida, R
   Yoshiyama, K
   Ozaki, K
   Matsuo, T
   Takamori, S
   Akagi, Y
AF Yokoyama, Shintaro
   Hayashida, Ryozo
   Yoshiyama, Koichi
   Ozaki, Kunihiro
   Matsuo, Toshihiro
   Takamori, Shinzo
   Akagi, Yoshito
TI Ectopic Cervical Thymoma Excised through a Transcervical Approach
   Combined with Video-assisted Thoracoscopic Surgery: A Case Report
SO ANNALS OF THORACIC AND CARDIOVASCULAR SURGERY
LA English
DT Article
DE ectopic cervical thymoma; thymectomy; transcervical approach;
   video-assisted thoracoscopic surgery
ID MYASTHENIA-GRAVIS; THYMECTOMY; NECK
AB Ectopic cervical thymoma (ECT) is a rare tumor. We present a case of 56-year-old woman with an ECT in the anterior neck that was correctly diagnosed preoperatively. The patient had no symptoms of myasthenia gravis or other immune disorders, and the tumor was not invading any adjacent structures. We performed tumor resection and thymectomy through a transcervical approach using video-assisted thoracoscopic surgery with a multi-access single port. To our knowledge, this is a novel combined technique for the resection of an ECT.
C1 [Yokoyama, Shintaro; Yoshiyama, Koichi; Takamori, Shinzo; Akagi, Yoshito] Kurume Univ, Sch Med, Dept Surg, Kurume, Fukuoka 8300011, Japan.
   [Hayashida, Ryozo; Ozaki, Kunihiro; Matsuo, Toshihiro] Oita Prefecture Saiseikai Hita Hosp, Dept Surg, Hita, Oita, Japan.
RP Yokoyama, S (corresponding author), Kurume Univ, Sch Med, Dept Surg, 67 Asahi Machi, Kurume, Fukuoka 8300011, Japan.
EM yokoyama_shintarou@med.kurume-u.ac.jp
CR Bril V, 1998, ANN THORAC SURG, V65, P1520, DOI 10.1016/S0003-4975(98)00184-2
   CHAN JKC, 1991, HUM PATHOL, V22, P349, DOI 10.1016/0046-8177(91)90083-2
   Cohen JB, 2003, THYROID, V13, P305, DOI 10.1089/105072503321582132
   CRILE G, 1966, SURGERY, V59, P213
   Ihaya A, 1990, Kyobu Geka, V43, P317
   Kitada M, 2011, WORLD J SURG ONCOL, V9, DOI 10.1186/1477-7819-9-66
   Matsutani Y, 1980, Nihon Kyobu Geka Gakkai Zasshi, V28, P1403
   Mineo TC, 1996, J THORAC CARDIOV SUR, V111, P486, DOI 10.1016/S0022-5223(96)70461-0
   Nagoya A, 2013, ANN THORAC CARDIOVAS, V12
   Okumura M, 2002, CANCER-AM CANCER SOC, V94, P624, DOI 10.1002/cncr.10226
   Skoutelis Kostas, 2009, Cases J, V2, P9149, DOI 10.1186/1757-1626-2-9149
   Varga I, 2011, BRATISL MED J, V112, P368
NR 12
TC 8
Z9 10
U1 0
U2 0
PU MEDICAL TRIBUNE INC
PI TOKYO
PA ED COMM ANNALS THORACIC CARDIOVASCULAR SURG, 2-1-30 KUDAN MINAMI,
   CHIYODA-KU, TOKYO, 102-0074, JAPAN
SN 1341-1098
J9 ANN THORAC CARDIOVAS
JI Ann. Thorac. Cardiovasc. Surg.
PY 2015
VL 21
IS 3
BP 293
EP 297
DI 10.5761/atcs.cr.14-00277
PG 5
WC Cardiac & Cardiovascular Systems; Surgery
WE Science Citation Index Expanded (SCI-EXPANDED)
SC Cardiovascular System & Cardiology; Surgery
GA CM4JL
UT WOS:000357650700017
PM 25740445
OA Green Submitted, Green Published, gold
DA 2022-10-25
ER

PT J
AU KENNETT, RP
   FAWCETT, PRW
AF KENNETT, RP
   FAWCETT, PRW
TI REPETITIVE NERVE-STIMULATION OF ANCONEUS IN THE ASSESSMENT OF
   NEUROMUSCULAR-TRANSMISSION DISORDERS
SO ELECTROENCEPHALOGRAPHY AND CLINICAL NEUROPHYSIOLOGY
LA English
DT Article
DE REPETITIVE NERVE STIMULATION; ANCONEUS MUSCLE; NEUROMUSCULAR
   TRANSMISSION; MYASTHENIC SYNDROMES
ID MYASTHENIA-GRAVIS; MUSCLE
AB Repetitive nerve stimulation of the anconeus muscle is described. Control studies showed the test to be reliable and well tolerated over a range of stimulus frequencies and train lengths. Sixty-one patients with primary disorders of neuromuscular transmission were tested. Repetitive nerve stimulation of anconeus was abnormal in 2 of 21 patients with ocular myasthenia, but showed a significant decrementing response in 16 of 30 patients with generalized myasthenia gravis. In comparison with other muscles, repetitive nerve stimulation of anconeus was more sensitive than abductor digiti minimi, but equally sensitive as deltoid. The test may also be used to help characterize other disorders of neuromuscular transmission such as congenital myasthenia or the Lambert-Eaton myasthenic syndrome. Compared with single fibre EMG on extensor digitorum communis, repetitive stimulation of anconeus was usually, but not always, a less sensitive method of detecting a neuromuscular transmission disorder.
C1 NEWCASTLE GEN HOSP,DEPT CLIN NEUROPHYSIOL,NEWCASTLE TYNE NE4 6BE,TYNE & WEAR,ENGLAND.
CR BOTELHO SY, 1952, AMA ARCH NEUROL PSY, V67, P441, DOI 10.1001/archneurpsyc.1952.02320160025003
   DESMEDT JE, 1957, NATURE, V179, P156, DOI 10.1038/179156a0
   DESMEDT JE, 1973, NEW DEVELOPMENTS ELE, V1, P241
   EATON LM, 1957, JAMA-J AM MED ASSOC, V163, P1117, DOI 10.1001/jama.1957.02970480021005
   ENGEL AG, 1977, ANN NEUROL, V1, P315, DOI 10.1002/ana.410010403
   GASSEL MM, 1964, NEUROLOGY, V14, P222, DOI 10.1212/WNL.14.3.222
   GILCHRIST JM, 1987, MUSCLE NERVE, V10, P233, DOI 10.1002/mus.880100306
   Harvey AM, 1941, B JOHNS HOPKINS HOSP, V69, P1
   Harvey AM, 1941, B JOHNS HOPKINS HOSP, V68, P81
   KENNETT RP, 1990, MUSCLE NERVE, V13, P975
   KENNETT RP, 1991, ELECTROEN CLIN NEURO, V78, pP4
   KRAMER LD, 1981, ANN NEUROL, V9, P531, DOI 10.1002/ana.410090604
   KRARUP C, 1977, J NEUROL NEUROSUR PS, V40, P241, DOI 10.1136/jnnp.40.3.241
   MASELLI RA, 1991, MUSCLE NERVE, V14, P1189, DOI 10.1002/mus.880141208
   MAYER RF, 1974, ARCH NEUROL-CHICAGO, V31, P24, DOI 10.1001/archneur.1974.00490370050006
   OOSTERHUIS HJGH, 1987, BRAIN, V110, P1061, DOI 10.1093/brain/110.4.1061
   OZDEMIR C, 1976, ANN NY ACAD SCI, V274, P203, DOI 10.1111/j.1749-6632.1976.tb47686.x
   SANDERS DB, 1986, ELECTRODIAGNOSIS CLI, P307
   SCHADY W, 1990, ELECTRENCEPH CLIN NE, V76, pP23
   SCHUMM F, 1984, MUSCLE NERVE, V7, P147, DOI 10.1002/mus.880070211
   SINGER P, 1981, NEUROLOGY, V31, P1345, DOI 10.1212/WNL.31.10.1345
   SLOMIC AHMED, 1968, BRAIN RES, V10, P1
   Stalberg E, 1979, SINGLE FIBRE ELECTRO
   WILLIAMS PL, 1989, GRAYS ANATOMY, P623
NR 24
TC 30
Z9 31
U1 0
U2 1
PU ELSEVIER SCI IRELAND LTD
PI CLARE
PA CUSTOMER RELATIONS MANAGER, BAY 15, SHANNON INDUSTRIAL ESTATE CO, CLARE,
   IRELAND
SN 0013-4694
J9 ELECTROEN CLIN NEURO
JI Electroencephalogr. Clin. Neurophysiol.
PD JUN
PY 1993
VL 89
IS 3
BP 170
EP 176
DI 10.1016/0168-5597(93)90130-H
PG 7
WC Engineering, Biomedical; Clinical Neurology
WE Science Citation Index Expanded (SCI-EXPANDED)
SC Engineering; Neurosciences & Neurology
GA LN124
UT WOS:A1993LN12400004
PM 7686849
DA 2022-10-25
ER

PT S
AU Soltys, J
   Gong, B
   Kaminski, HJ
   Zhou, Y
   Kusner, LL
AF Soltys, Jindrich
   Gong, Bendi
   Kaminski, Henry J.
   Zhou, Yuefang
   Kusner, Linda L.
BE Kaminski, HJ
   Barohn, RJ
TI Extraocular muscle susceptibility to myasthenia gravis - Unique
   immunological environment?
SO MYASTHENIA GRAVIS AND RELATED DISORDERS: 11TH INTERNATIONAL CONFERENCE
SE Annals of the New York Academy of Sciences
LA English
DT Article; Proceedings Paper
CT 11th International Conference on Myasthenia Gravis and Related Disorder
CY MAY 13-15, 2007
CL Chicago, IL
DE complement; myasthenia gravis; ocular muscles
ID DECAY-ACCELERATING FACTOR; MEMBRANE ATTACK COMPLEX; PAROXYSMAL-NOCTURNAL
   HEMOGLOBINURIA; ACETYLCHOLINE RECEPTOR ANTIBODIES; FACTOR DAF;
   ULTRASTRUCTURAL-LOCALIZATION; AUTOIMMUNE-DISEASES; GENE-EXPRESSION;
   PROTEIN; CELLS
AB Extraocular muscle (EOM) is susceptible to neuromuscular junction disorders, in particular, myasthenia gravis (MG). While EOM physiological characteristics and the ocular motor system requirements contribute to the propensity of ocular motor deficits observed among patients with MG, the authors propose that EOM have immunological features that place the muscles at risk for immune attack. Genomic profiling studies have demonstrated that genes associated with the immune response are differentially expressed in EOM, with particular differences in both classical and alternative complement-mediated immune response pathways. Intrinsic complement regulators are expressed at lower levels at rodent EOM neuromuscular junctions, which would put them at risk for the complement-mediated injury that occurs in MG. In fact, systemic C inhibition in experimental autoimmune MG (EAMG) induced by administration of acetylcholine receptor (AChR) antibodies or immunization with AChR will eliminate complement deposition at junctions of other skeletal muscle, but not EOM. Also, EOM junctions have greater injury in active and passive EAMG by several measures, suggesting that the lack of complement inhibition puts the EOM at risk. Among ocular myasthenia patients, serum AChR antibody levels are low, which would support the concept that EOM junctions are more susceptible to antibody injury than are other junctions. These observations suggest that complement inhibitory therapies may prove to be particularly effective in treatment of ocular myasthenia.
C1 [Soltys, Jindrich; Gong, Bendi; Kaminski, Henry J.; Zhou, Yuefang; Kusner, Linda L.] St Louis Univ, Dept Neurol & Psychiat, St Louis, MO 63104 USA.
RP Kaminski, HJ (corresponding author), St Louis Univ, Dept Neurol & Psychiat, 1438 S Grand Ave, St Louis, MO 63104 USA.
EM HKaminsk@slu.edu
RI Soltys, Jindrich/C-2399-2011; Soltys, Jindrich/P-3576-2019
OI Soltys, Jindrich/0000-0002-4490-3151; Kaminski,
   Henry/0000-0002-8195-0141; Kusner, Linda/0000-0002-5530-2140
FU NEI NIH HHS [R24 EY014837, R24 EY014837-05, R01 EY015306-05, EY015306,
   EY014837, R01 EY015306] Funding Source: Medline; NATIONAL EYE INSTITUTE
   [R01EY015306, R24EY014837] Funding Source: NIH RePORTER
CR BIESECKER G, 1989, J IMMUNOL, V142, P2654
   Cheng G, 2002, INVEST OPHTH VIS SCI, V43, P1048
   CHRISTADOSS P, 1988, J IMMUNOL, V140, P2589
   Conti-Fine BM, 2006, J CLIN INVEST, V116, P2843, DOI 10.1172/JCI29894
   DAVIES A, 1989, J EXP MED, V170, P637, DOI 10.1084/jem.170.3.637
   DAVITZ MA, 1986, J EXP MED, V163, P1150, DOI 10.1084/jem.163.5.1150
   DRACHMAN DB, 1978, NEW ENGL J MED, V298, P1116, DOI 10.1056/NEJM197805182982004
   ENGEL A, 1999, MYASTHENIC SYNDROMES
   Fischer MD, 2005, PHYSIOL GENOMICS, V22, P283, DOI 10.1152/physiolgenomics.00158.2004
   Fischer MD, 2002, PHYSIOL GENOMICS, V9, P71, DOI 10.1152/physiolgenomics.00115.2001
   GOMEZ CM, 1983, P NATL ACAD SCI-BIOL, V80, P4089, DOI 10.1073/pnas.80.13.4089
   HARADA R, 1990, J IMMUNOL, V144, P1823
   Hillmen P, 2006, NEW ENGL J MED, V355, P1233, DOI 10.1056/NEJMoa061648
   HOLGUIN MH, 1989, J CLIN INVEST, V84, P7, DOI 10.1172/JCI114172
   HOWARD FM, 1987, ANN NY ACAD SCI, V505, P526
   Janeway Jr CA, 2001, IMMUNOBIOLOGY IMMUNE
   Kaminski H, 2008, ADV UNDERSTANDING ME
   Kaminski HJ, 2006, EXP NEUROL, V202, P287, DOI 10.1016/j.expneurol.2006.06.003
   Kaminski HJ, 2004, EXP NEUROL, V189, P333, DOI 10.1016/j.expneurol.2004.06.005
   Kaminski HJ, 2003, ANN NY ACAD SCI, V998, P362, DOI 10.1196/annals.1254.043
   KAMINSKI HJ, 2003, MYASTHENIA GRAVIS RE
   Kohl J, 2006, ADV EXP MED BIOL, V586, P71
   Kusner LL, 2008, EXPERT REV CLIN IMMU, V4, P43, DOI 10.1586/1744666X.4.1.43
   Kusner LL, 2006, NEUROLOGIST, V12, P231, DOI 10.1097/01.nrl.0000240856.03505.b5
   LENNON VA, 1978, J EXP MED, V147, P973, DOI 10.1084/jem.147.4.973
   Lennon Vanda A., 1997, Neurology, V48, pS23
   LIMBURG PC, 1983, J NEUROL SCI, V58, P357, DOI 10.1016/0022-510X(83)90095-3
   Lin F, 2002, J CLIN INVEST, V110, P1269, DOI 10.1172/JCI200216086
   Lin F, 2001, IMMUNOLOGY, V104, P215, DOI 10.1046/j.1365-2567.2001.01287.x
   LINDSTROM J, 1979, MUSCLE NERVE, V2, P173, DOI 10.1002/mus.880020304
   MEDOF ME, 1984, J EXP MED, V160, P1558, DOI 10.1084/jem.160.5.1558
   MEDOF ME, 1986, BIOCHEMISTRY-US, V25, P6740, DOI 10.1021/bi00370a003
   Miwa T, 2001, INT IMMUNOPHARMACOL, V1, P445, DOI 10.1016/S1567-5769(00)00043-6
   Morgan BP, 2006, CLIN EXP IMMUNOL, V146, P294, DOI 10.1111/j.1365-2249.2006.03205.x
   NAKANO S, 1993, NEUROLOGY, V43, P1167, DOI 10.1212/WNL.43.6.1167
   Navenot JM, 1997, MUSCLE NERVE, V20, P92, DOI 10.1002/(SICI)1097-4598(199701)20:1<92::AID-MUS12>3.0.CO;2-3
   Piddlesden SJ, 1996, J NEUROIMMUNOL, V71, P173, DOI 10.1016/S0165-5728(96)00144-0
   Porter JD, 2001, P NATL ACAD SCI USA, V98, P12062, DOI 10.1073/pnas.211257298
   Prabhakar BS, 2003, ENDOCR REV, V24, P802, DOI 10.1210/er.2002-0020
   SAHASHI K, 1978, J NEUROPATH EXP NEUR, V37, P212, DOI 10.1097/00005072-197803000-00008
   SAHASHI K, 1980, J NEUROPATH EXP NEUR, V39, P160, DOI 10.1097/00005072-198003000-00005
   SEYA T, 1986, J EXP MED, V163, P837, DOI 10.1084/jem.163.4.837
   Smith TJ, 2005, CLIN EXP IMMUNOL, V141, P388, DOI 10.1111/j.1365-2249.2005.02824.x
   STRAUSS AJL, 1960, P SOC EXP BIOL MED, V105, P184
   Tuzun E, 2003, J IMMUNOL, V171, P3847, DOI 10.4049/jimmunol.171.7.3847
   Tuzun E, 2006, J NEUROIMMUNOL, V181, P29, DOI 10.1016/j.jneuroim.2006.07.016
   Walport MJ, 2001, NEW ENGL J MED, V344, P1058, DOI 10.1056/NEJM200104053441406
   WHITING PJ, 1987, J NEUROIMMUNOL, V16, P205, DOI 10.1016/0165-5728(87)90075-0
   Zhou YF, 2007, J IMMUNOL, V179, P8562, DOI 10.4049/jimmunol.179.12.8562
NR 49
TC 43
Z9 45
U1 0
U2 7
PU WILEY-BLACKWELL
PI MALDEN
PA COMMERCE PLACE, 350 MAIN STREET, MALDEN 02148, MA USA
SN 0077-8923
BN 978-1-57331-687-3
J9 ANN NY ACAD SCI
JI Ann.NY Acad.Sci.
PY 2008
VL 1132
BP 220
EP 224
DI 10.1196/annals.1405.037
PG 5
WC Multidisciplinary Sciences; Clinical Neurology; Neurosciences
WE Conference Proceedings Citation Index - Science (CPCI-S); Science Citation Index Expanded (SCI-EXPANDED)
SC Science & Technology - Other Topics; Neurosciences & Neurology
GA BHX10
UT WOS:000257139900025
PM 18567871
OA Green Accepted
DA 2022-10-25
ER

PT J
AU Guptill, JT
   Barfield, R
   Chan, CB
   Russo, MA
   Emmett, D
   Raja, S
   Massey, JM
   Juel, VC
   Hobson-Webb, LD
   Gable, KL
   Gonzalez, N
   Hammett, A
   Howard, JF
   Chopra, M
   Kaminski, HJ
   Siddiqi, ZA
   Migdal, M
   Yi, JS
AF Guptill, Jeffrey T.
   Barfield, Richard
   Chan, Cliburn
   Russo, Melissa A.
   Emmett, Doug
   Raja, Shruti
   Massey, Janice M.
   Juel, Vern C.
   Hobson-Webb, Lisa D.
   Gable, Karissa L.
   Gonzalez, Natalia
   Hammett, Alex
   Howard, James F., Jr.
   Chopra, Manisha
   Kaminski, Henry J.
   Siddiqi, Zaeem A.
   Migdal, Mattingly
   Yi, John S.
TI Reduced plasmablast frequency is associated with seronegative myasthenia
   gravis
SO MUSCLE & NERVE
LA English
DT Article
DE AChR; biomarkers; myasthenia gravis; plasmablasts; seronegative
ID NATURAL-KILLER-CELLS; CD8(+) T-CELLS; B-CELLS; PROTEIN 4; ANTIBODIES;
   IL-21; EXPRESSION; RECEPTORS; VIRUS; GAMMA
AB Background The immunopathology of autoimmune seronegative myasthenia gravis (SN MG) is poorly understood. Our objective was to determine immune profiles associated with a diagnosis of SN MG.
   Methods We performed high-dimensional flow cytometry on blood samples from SN MG patients (N = 68), healthy controls (N = 46), and acetylcholine receptor antibody (AChR+) MG patients (N = 27). We compared 12 immune cell subsets in SN MG to controls using logistic modeling via a discovery-replication design. An exploratory analysis fit a multinomial model comparing AChR+ MG and controls to SN MG.
   Results An increase in CD19(+)CD20(-)CD38(hi) plasmablast frequencies was associated with lower odds of being a SN MG case in both the discovery and replication analyses (discovery P-value = .0003, replication P-value = .0021). Interleukin (IL) -21 producing helper T cell frequencies were associated with a diagnosis of AChR+ MG (P = .004).
   Conclusions Reduced plasmablast frequencies are strongly associated with a SN MG diagnosis and may be a useful diagnostic biomarker in the future.
C1 [Guptill, Jeffrey T.; Russo, Melissa A.; Emmett, Doug; Raja, Shruti; Massey, Janice M.; Juel, Vern C.; Hobson-Webb, Lisa D.; Gable, Karissa L.; Gonzalez, Natalia] Duke Univ, Med Ctr, Dept Neurol, Neuromuscular Div, Durham, NC USA.
   [Guptill, Jeffrey T.; Hammett, Alex] Duke Clin Res Inst, Durham, NC USA.
   [Barfield, Richard; Chan, Cliburn] Duke Univ, Dept Biostat & Bioinformat, Durham, NC USA.
   [Howard, James F., Jr.; Chopra, Manisha] Univ N Carolina, Dept Neurol, Neuromuscular Disorders Sect, Chapel Hill, NC 27515 USA.
   [Kaminski, Henry J.] George Washington Univ, Dept Neurol, Washington, DC USA.
   [Siddiqi, Zaeem A.] Univ Alberta, Div Neurol, Edmonton, AB, Canada.
   [Migdal, Mattingly] Univ N Carolina, Chapel Hill, NC USA.
   [Yi, John S.] Duke Univ, Med Ctr, Dept Surg, Div Surg Sci, Durham, NC 27710 USA.
RP Guptill, JT (corresponding author), Duke Univ, Med Ctr, Duke Clin Res Inst, DUMC Box 3403, Durham, NC 27710 USA.
EM jeffrey.guptill@duke.edu
RI Juel, Vern/GQY-8772-2022
OI Howard, James/0000-0002-7136-8617; Gonzalez,
   Natalia/0000-0001-9091-4081; Yi, John/0000-0001-7777-2437
FU Duke Clinical and Translational Science Award [UL1TR002553]; National
   Institute of Neurological Disorders and Stroke [K23NS085049]
FX Duke Clinical and Translational Science Award, Grant/Award Number:
   UL1TR002553; National Institute of Neurological Disorders and Stroke,
   Grant/Award Number: K23NS085049
CR Bautista-Caro MB, 2014, PLOS ONE, V9, DOI 10.1371/journal.pone.0107086
   BENJAMINI Y, 1995, J R STAT SOC B, V57, P289, DOI 10.1111/j.2517-6161.1995.tb02031.x
   Berglund LJ, 2013, BLOOD, V122, P3940, DOI 10.1182/blood-2013-06-506865
   Bortone F, 2020, FRONT IMMUNOL, V11, DOI 10.3389/fimmu.2020.00142
   Carr AS, 2010, BMC NEUROL, V10, DOI 10.1186/1471-2377-10-46
   Castro F, 2018, FRONT IMMUNOL, V9, DOI 10.3389/fimmu.2018.00847
   Cavalcante P, 2016, IMMUNOBIOLOGY, V221, P516, DOI 10.1016/j.imbio.2015.12.007
   Cavalcante P, 2013, AUTOIMMUN REV, V12, P863, DOI 10.1016/j.autrev.2013.03.010
   Cordts I, 2017, J NEUROL, V264, P1193, DOI 10.1007/s00415-017-8514-z
   Cortes-Vicente E, 2016, JAMA NEUROL, V73, P1099, DOI 10.1001/jamaneurol.2016.2032
   Ettinger R, 2008, IMMUNOL REV, V223, P60, DOI 10.1111/j.1600-065X.2008.00631.x
   Farrugia ME, 2007, J NEUROIMMUNOL, V185, P136, DOI 10.1016/j.jneuroim.2007.01.010
   Ghanekar SA, 2001, CLIN DIAGN LAB IMMUN, V8, P628, DOI 10.1128/CDLI.8.3.628-631.2001
   Gilhus NE, 2016, NEW ENGL J MED, V375, P2570, DOI 10.1056/NEJMra1602678
   Guidotti LG, 1999, J EXP MED, V189, P1555, DOI 10.1084/jem.189.10.1555
   Haas J, 2011, J AUTOIMMUN, V37, P289, DOI 10.1016/j.jaut.2011.08.003
   Harris PA, 2009, J BIOMED INFORM, V42, P377, DOI 10.1016/j.jbi.2008.08.010
   Hosseini M, 2017, NEUROIMMUNOMODULAT, V24, P264, DOI 10.1159/000486037
   Jacob S, 2012, ARCH NEUROL-CHICAGO, V69, P994, DOI 10.1001/archneurol.2012.437
   Jaretzki A, 2000, NEUROLOGY, V55, P16, DOI 10.1212/WNL.55.1.16
   Leite MI, 2008, BRAIN, V131, P1940, DOI 10.1093/brain/awn092
   Li Y, 2014, NEUROL SCI, V35, P29, DOI 10.1007/s10072-013-1460-3
   Li YK, 2020, J NEUROIMMUNOL, V345, DOI 10.1016/j.jneuroim.2020.577279
   Meriggioli MN, 2009, LANCET NEUROL, V8, P475, DOI 10.1016/S1474-4422(09)70063-8
   Moens L, 2014, FRONT IMMUNOL, V5, DOI 10.3389/fimmu.2014.00065
   Nguyen S, 2006, J NEUROIMMUNOL, V179, P117, DOI 10.1016/j.jneuroim.2006.05.028
   Pevzner A, 2012, J NEUROL, V259, P427, DOI 10.1007/s00415-011-6194-7
   Sanders DB, 2003, ANN NY ACAD SCI, V998, P440, DOI 10.1196/annals.1254.057
   Sanders Donald B, 2014, Continuum (Minneap Minn), V20, P1413, DOI 10.1212/01.CON.0000455873.30438.9b
   Shi FD, 2000, NAT IMMUNOL, V1, P245, DOI 10.1038/79792
   Tackenberg B, 2009, J NEUROIMMUNOL, V216, P85, DOI 10.1016/j.jneuroim.2009.08.018
   Yi JS, 2020, EXP NEUROL, V325, DOI 10.1016/j.expneurol.2019.113146
   Yi JS, 2018, MUSCLE NERVE, V57, P172, DOI 10.1002/mus.25973
   Zhang B, 2014, PLOS ONE, V9, DOI 10.1371/journal.pone.0091816
   Zhang B, 2012, ARCH NEUROL-CHICAGO, V69, P445, DOI 10.1001/archneurol.2011.2393
   Zhang CJ, 2016, J IMMUNOL, V197, P2610, DOI 10.4049/jimmunol.1500725
NR 36
TC 1
Z9 1
U1 0
U2 0
PU WILEY
PI HOBOKEN
PA 111 RIVER ST, HOBOKEN 07030-5774, NJ USA
SN 0148-639X
EI 1097-4598
J9 MUSCLE NERVE
JI Muscle Nerve
PD APR
PY 2021
VL 63
IS 4
BP 577
EP 585
DI 10.1002/mus.27140
EA DEC 2020
PG 9
WC Clinical Neurology; Neurosciences
WE Science Citation Index Expanded (SCI-EXPANDED)
SC Neurosciences & Neurology
GA QY0LJ
UT WOS:000601571600001
PM 33294984
OA Green Accepted
DA 2022-10-25
ER

PT J
AU Becquart, O
   Lacotte, J
   Malissart, P
   Nadal, J
   Lesage, C
   Guillot, B
   Du Thanh, A
AF Becquart, Ondine
   Lacotte, Julie
   Malissart, Pauline
   Nadal, Jeremy
   Lesage, Candice
   Guillot, Bernard
   Du Thanh, Aurelie
TI Myasthenia Gravis Induced by Immune Checkpoint Inhibitors
SO JOURNAL OF IMMUNOTHERAPY
LA English
DT Article
DE immunotherapy; myasthenia gravis; immune-related adverse event; melanoma
ID CELL LUNG-CANCER; NIVOLUMAB THERAPY; PATIENT; MELANOMA; IPILIMUMAB;
   EXACERBATION; MULTICENTER
AB Immune checkpoint inhibitors deeply improved the prognosis of metastatic melanoma or other types of cancer, but their related adverse effects (AEs) can be very severe, especially when the neurological system is touched, as in myasthenia gravis (MG). It is a rare immune AE that can be life-threatening and can be revealed by several symptoms. We report a case of our experience and review the current literature of MG exacerbated or occurring during immunotherapy to describe characteristics of this AE, warn the oncologist about this toxicity, and summarize the treatments conducted. Thirty-four cases of MG were reported, mostly with anti-programmed cell death protein 1 checkpoint inhibitor, and with melanoma. Onset was quick after the first or second infusion. Treatment comprised corticosteroids, prostigmine, and more or less plasmapheresis or immunoglobulins. Prognosis is poor, as 13 patients died after MG. MG is a rare immune-related AE that must be rapidly evoked and treated in case of neurological symptoms emerging after immunotherapy.
C1 [Becquart, Ondine; Lacotte, Julie; Lesage, Candice; Guillot, Bernard; Du Thanh, Aurelie] Hosp Montpellier, Dept Dermatol, 80 Ave Augustin Fliche, F-34090 Montpellier, France.
   [Malissart, Pauline] Hosp Montpellier, Dept Neurol, Montpellier, France.
   [Nadal, Jeremy] Hosp Montpellier, Dept Ophthalmol, Montpellier, France.
   [Nadal, Jeremy] Montpellier Univ, 80 Ave Augustin Fliche, F-34090 Montpellier, France.
RP Becquart, O (corresponding author), Hosp Montpellier, Dept Dermatol, 80 Ave Augustin Fliche, F-34090 Montpellier, France.; Becquart, O (corresponding author), Montpellier Univ, 80 Ave Augustin Fliche, F-34090 Montpellier, France.
EM o-becquart@chu-montpellier.fr
OI Du-Thanh, Aurelie/0000-0003-1508-1977
CR Alnahhas I, 2017, MUSCLE NERVE, V55, pE25, DOI 10.1002/mus.25496
   Antonia S, 2016, LANCET ONCOL, V17, P299, DOI 10.1016/S1470-2045(15)00544-6
   Antonia SJ, 2016, LANCET ONCOL, V17, P883, DOI 10.1016/S1470-2045(16)30098-5
   Chang E, 2017, J IMMUNOTHER, V40, P114, DOI 10.1097/CJI.0000000000000161
   Chen YH, 2017, MEDICINE, V96, DOI 10.1097/MD.0000000000007350
   Derle E, 2018, NEUROL SCI, V39, P1773, DOI 10.1007/s10072-018-3471-6
   Earl DE, 2018, MUSCLE NERVE, V57, pE120, DOI 10.1002/mus.26021
   Fukasawa Y, 2017, CASE REP ONCOL, V10, P809, DOI 10.1159/000479958
   Furue M, 2018, CURR ONCOL REP, V20, DOI 10.1007/s11912-018-0676-z
   Gonzalez NL, 2017, NEUROMUSCULAR DISORD, V27, P266, DOI 10.1016/j.nmd.2017.01.002
   Hibino M, 2018, RESPIROL CASE REP, V6, DOI 10.1002/rcr2.355
   Johnson DB, 2015, J CLIN ONCOL, V33, pE122, DOI 10.1200/JCO.2013.51.1683
   Kang KH, 2018, AM J OTOLARYNG, V39, P642, DOI 10.1016/j.amjoto.2018.06.003
   Kimura T, 2016, CANCER SCI, V107, P1055, DOI 10.1111/cas.12961
   Konoeda Fumie, 2017, Rinsho Shinkeigaku, V57, P373, DOI 10.5692/clinicalneurol.cn-000991
   Lau KHV, 2016, MUSCLE NERVE, V54, P157, DOI 10.1002/mus.25141
   Liao B, 2014, NEURO-ONCOLOGY, V16, P589, DOI 10.1093/neuonc/nou001
   Loochtan AI, 2015, MUSCLE NERVE, V52, P307, DOI 10.1002/mus.24648
   Lopez D., 2015, BR J MED HLTH RES, V2, P11
   Maeda O, 2016, NAGOYA J MED SCI, V78, P119
   Makarious D, 2017, EUR J CANCER, V82, P128, DOI 10.1016/j.ejca.2017.05.041
   March KL, 2018, J ONCOL PHARM PRACT, V24, P146, DOI 10.1177/1078155216687389
   Mehta JJ, 2017, CUREUS, V9, DOI 10.7759/cureus.1702
   Mitsune A, 2018, INTERNAL MED, V57, P1893, DOI 10.2169/internalmedicine.9153-17
   Montes V, 2018, FRONT NEUROL, V9, DOI 10.3389/fneur.2018.00150
   Nakatani Y, 2018, CASE REP NEUROL, V10, P346, DOI 10.1159/000494078
   Nguyen BHV, 2017, MELANOMA RES, V27, P152, DOI 10.1097/CMR.0000000000000310
   Phadke Sneha D, 2016, J Investig Med High Impact Case Rep, V4, p2324709616674316
   Polat P, 2016, MUSCLE NERVE, V54, P507, DOI 10.1002/mus.25163
   Robert C, 2015, NEW ENGL J MED, V372, P320, DOI 10.1056/NEJMoa1412082
   Sciacca G, 2016, MUSCLE NERVE, V54, P507, DOI 10.1002/mus.25212
   Shirai T, 2016, JPN J CLIN ONCOL, V46, P86, DOI 10.1093/jjco/hyv158
   Zhu J, 2016, MUSCLE NERVE, V54, P506, DOI 10.1002/mus.25055
   Zimmer L, 2016, EUR J CANCER, V60, P210, DOI 10.1016/j.ejca.2016.02.024
NR 34
TC 21
Z9 23
U1 1
U2 5
PU LIPPINCOTT WILLIAMS & WILKINS
PI PHILADELPHIA
PA TWO COMMERCE SQ, 2001 MARKET ST, PHILADELPHIA, PA 19103 USA
SN 1524-9557
EI 1537-4513
J9 J IMMUNOTHER
JI J. Immunother.
PD OCT
PY 2019
VL 42
IS 8
BP 309
EP 312
DI 10.1097/CJI.0000000000000278
PG 4
WC Oncology; Immunology; Medicine, Research & Experimental
WE Science Citation Index Expanded (SCI-EXPANDED)
SC Oncology; Immunology; Research & Experimental Medicine
GA IX8KN
UT WOS:000485935900004
PM 31246640
DA 2022-10-25
ER

PT J
AU Souza-Machado, A
   Ponte, E
   Cruz, AA
AF Souza-Machado, A.
   Ponte, E.
   Cruz, A. A.
TI Severe asthma associated with myasthenia gravis and upper airway
   obstruction
SO JOURNAL OF INVESTIGATIONAL ALLERGOLOGY AND CLINICAL IMMUNOLOGY
LA English
DT Article
DE asthma; tracheal stenosis; myasthenia gravis; exacerbation
ID ADULTS
AB An unusual association of asthma and myasthenia gravis (MG) complicated by tracheal stenosis is reported. The patient was a 35-year-old black woman with a history of severe asthma and rhinitis over 30 years. A respiratory tract infection triggered a life-threatening asthma attack whose treatment required orotracheal intubation and mechanical ventilatory support. A few weeks later, tracheal stenosis was diagnosed. Clinical manifestations of MG presented 3 years after her near-fatal asthma attack. Spirometry showed severe obstruction with no response after inhalation of 400 mu g of albuterol. Baseline lung function parameters were forced vital capacity, 3.29 L (105% predicted); forced expiratory volume in 1 second (FEV1), 1.10 L (41% predicted); maximal midexpiratory flow rate, 0.81 L/min (26% predicted). FEV, after administration of albuterol was 0.87 L (32% predicted). The patient's flow-volume loops showed flattened inspiratory and expiratory limbs, consistent with fixed extrathoracic airway obstruction, Chest computed tomography scans showed severe concentric reduction of the lumen of the upper thoracic trachea.
C1 Univ Fed Bahia UFBA, Fac Med Bahia, Programa Controle Asma & Rinite Alerg Estado Bahi, Ctr Saude Carlos Gomes, BR-40060330 Salvador, BA, Brazil.
   Univ Fed Bahia, Bahia Sch Med & Publ Hlth, Dept Pharmacol, Salvador, BA, Brazil.
RP Souza-Machado, A (corresponding author), Univ Fed Bahia UFBA, Fac Med Bahia, Programa Controle Asma & Rinite Alerg Estado Bahi, Ctr Saude Carlos Gomes, Rua Carlos Gomes 270,7 Andar, BR-40060330 Salvador, BA, Brazil.
EM adelmir@terra.om.r
RI Cruz, Alvaro A/I-1676-2012; Souza-Machado, Adelmir/S-3244-2019; de Souza
   Machado, Adelmir/F-7822-2012
OI Cruz, Alvaro A/0000-0002-7403-3871; Souza-Machado,
   Adelmir/0000-0002-1475-2663; 
CR Akiba Y, 1996, Nihon Kyobu Shikkan Gakkai Zasshi, V34, P449
   BANSAL AS, 1993, IMMUNOLOGY, V79, P285
   KIMURA I, 1978, NIHON KYOBU SHIKKAN, V1, P98
   Kolbe J, 2000, THORAX, V55, P1007, DOI 10.1136/thorax.55.12.1007
   Lange P, 1998, NEW ENGL J MED, V339, P1194, DOI 10.1056/NEJM199810223391703
   Muller-Felber W, 1999, NEUROMUSCULAR DISORD, V9, P604, DOI 10.1016/S0960-8966(99)00065-6
   Murai H, 2004, J NEUROL SCI, V225, P27, DOI 10.1016/j.jns.2004.06.018
   Murai H, 1997, J NEUROIMMUNOL, V76, P61, DOI 10.1016/S0165-5728(97)00030-1
   PUTTMAN MT, 1996, CHEST, V109, P400
   Romi F, 2005, ACTA NEUROL SCAND, V111, P134, DOI 10.1111/j.1600-0404.2005.00374.x
   SOMER H, 1989, J NEUROL SCI, V89, P37, DOI 10.1016/0022-510X(89)90005-1
   WAIZEL S, TRACHEAL STENISIS
   Weiner Paltiel, 1993, Harefuah, V124, P474
NR 13
TC 3
Z9 4
U1 0
U2 1
PU ESMON PUBLICIDAD S A, DEPT ALLERGY & CLIN IMMUNOL, CLIN UNIV NAVARRA
PI BARCELONA
PA PAMPLONA, CALLE BALMES 209, 3 2, BARCELONA, 08006, SPAIN
SN 1018-9068
EI 1698-0808
J9 J INVEST ALLERG CLIN
JI J. Invest. Allergol. Clin. Immunol.
PY 2007
VL 17
IS 4
BP 267
EP 270
PG 4
WC Allergy; Immunology
WE Science Citation Index Expanded (SCI-EXPANDED)
SC Allergy; Immunology
GA 195EF
UT WOS:000248394600011
PM 17694701
DA 2022-10-25
ER

PT J
AU Bond, AP
   Corlett, L
   Curnow, SJ
   Spack, E
   Willcox, N
   Newsom-Davis, J
AF Bond, AP
   Corlett, L
   Curnow, SJ
   Spack, E
   Willcox, N
   Newsom-Davis, J
TI Diverse patterns of unresponsiveness in an acetylcholine
   receptor-specific T-cell clone from a myasthenia gravis patient after
   engaging the T-cell receptor with three different ligands
SO JOURNAL OF NEUROIMMUNOLOGY
LA English
DT Article
DE immunotherapy; T-lymphocytes; anergy; apoptosis; myasthenia gravis
ID CLASS-II MOLECULES; MHC CLASS-II; ANTIGEN PRESENTATION; PEPTIDE
   COMPLEXES; MONOCLONAL-ANTIBODY; LYMPHOCYTES-T; INDUCTION; ANERGY;
   STIMULATION; TOLERANCE
AB Using all acetylcholine receptor-specific T-cell clone (TCC) from a myasthenia gravis patient, ive have compared the induction of unresponsiveness by three agents: an anti-V beta monoclonal antibody (mAb). complexes of MHC class II with specific peptide (DR4:peptide) and free peptide. Pretreatment with each agent without antigen-presenting cells specifically rendered the TCC unresponsive to a subsequent optimal stimulus. A substantial proportion of the DR4:peptide pretreated cells underwent apoptosis and the remainder were profoundly unresponsive. Apoptosis was less prominent after pretreatment with free peptide and was not significant with anti-V beta mAb: with both. the unresponsiveness was transient in the survivors. These diverse effects of engaging the T-cell receptor in the absence of costimulation suggest that these agents act via different mechanisms, and give insights into the potential for specific immunotherapy. (C) 1998 Elsevier Science B.V.
C1 Univ Oxford, John Radcliffe Hosp, Inst Mol Med, Neurosci Grp, Oxford OX3 9DS, England.
   Anergen Inc, Redwood City, CA 94063 USA.
RP Bond, AP (corresponding author), Univ Oxford, John Radcliffe Hosp, Inst Mol Med, Neurosci Grp, Oxford OX3 9DS, England.
OI Curnow, John/0000-0002-2660-0392
FU Wellcome Trust Funding Source: Medline
CR BEESON D, 1993, EUR J BIOCHEM, V215, P229, DOI 10.1111/j.1432-1033.1993.tb18027.x
   BEESON D, 1988, BIOCHEM SOC T, V17, P219
   CRITCHFIELD JM, 1994, SCIENCE, V263, P1139, DOI 10.1126/science.7509084
   GILHUS NE, 1995, J NEUROIMMUNOL, V56, P65, DOI 10.1016/0165-5728(94)00134-A
   GIMMI CD, 1993, P NATL ACAD SCI USA, V90, P6586, DOI 10.1073/pnas.90.14.6586
   HARDING FA, 1992, NATURE, V356, P607, DOI 10.1038/356607a0
   Hawke S, 1996, IMMUNOL TODAY, V17, P307, DOI 10.1016/0167-5699(96)10022-0
   HOHLFELD R, 1985, J NEUROIMMUNOL, V9, P193, DOI 10.1016/S0165-5728(85)80018-7
   IBRAHIM MA, 1991, J IMMUNOL, V147, P4086
   JENKINS MK, 1992, IMMUNOL TODAY, V13, P69, DOI 10.1016/0167-5699(92)90137-V
   JENKINS MK, 1990, J IMMUNOL, V144, P16
   JENKINS MK, 1987, J EXP MED, V165, P302, DOI 10.1084/jem.165.2.302
   JENKINS MK, 1987, P NATL ACAD SCI USA, V84, P5409, DOI 10.1073/pnas.84.15.5409
   KANG SM, 1992, SCIENCE, V257, P1134, DOI 10.1126/science.257.5073.1134
   KUBO T, 1985, EUR J BIOCHEM, V149, P5, DOI 10.1111/j.1432-1033.1985.tb08885.x
   LAMB JR, 1983, J EXP MED, V157, P1434, DOI 10.1084/jem.157.5.1434
   LINDSTROM J, 1988, ADV IMMUNOL, V42, P233, DOI 10.1016/S0065-2776(08)60847-0
   MATSUI K, 1991, SCIENCE, V254, P1788, DOI 10.1126/science.1763329
   MATSUO H, 1995, J IMMUNOL, V155, P3683
   NAG B, 1993, P NATL ACAD SCI USA, V90, P1604, DOI 10.1073/pnas.90.4.1604
   NAG B, 1991, J IMMUNOL METHODS, V142, P105, DOI 10.1016/0022-1759(91)90297-S
   NAG B, 1992, J IMMUNOL, V148, P369
   NAU GJ, 1987, J IMMUNOL, V139, P114
   NICOLETTI I, 1991, J IMMUNOL METHODS, V139, P271, DOI 10.1016/0022-1759(91)90198-O
   NICOLLE MW, 1994, J CLIN INVEST, V93, P1361, DOI 10.1172/JCI117112
   ONG B, 1991, P NATL ACAD SCI USA, V88, P7343, DOI 10.1073/pnas.88.16.7343
   QUILL H, 1987, J IMMUNOL, V138, P3704
   SANSOM DM, 1993, EUR J IMMUNOL, V23, P295, DOI 10.1002/eji.1830230148
   SCHWARTZ RH, 1990, SCIENCE, V248, P1349, DOI 10.1126/science.2113314
   SHARMA SD, 1991, P NATL ACAD SCI USA, V88, P11465, DOI 10.1073/pnas.88.24.11465
   Spack EG, 1995, J AUTOIMMUN, V8, P787, DOI 10.1016/S0896-8411(95)80018-2
   SPACK EG, 1996, EXPERT OPIN INV DRUG, V5, P1331
   TAN P, 1993, J EXP MED, V177, P165, DOI 10.1084/jem.177.1.165
   Truffault F, 1997, ANN NEUROL, V41, P731, DOI 10.1002/ana.410410609
   VALITUTTI S, 1995, NATURE, V375, P148, DOI 10.1038/375148a0
   Viola A, 1996, SCIENCE, V273, P104, DOI 10.1126/science.273.5271.104
NR 36
TC 7
Z9 8
U1 0
U2 0
PU ELSEVIER SCIENCE BV
PI AMSTERDAM
PA PO BOX 211, 1000 AE AMSTERDAM, NETHERLANDS
SN 0165-5728
J9 J NEUROIMMUNOL
JI J. Neuroimmunol.
PD MAR 1
PY 1998
VL 82
IS 2
BP 182
EP 190
DI 10.1016/S0165-5728(97)00202-6
PG 9
WC Immunology; Neurosciences
WE Science Citation Index Expanded (SCI-EXPANDED)
SC Immunology; Neurosciences & Neurology
GA ZH115
UT WOS:000073073800010
PM 9585815
DA 2022-10-25
ER

PT J
AU Boldingh, MI
   Maniaol, A
   Brunborg, C
   Dekker, L
   Lipka, A
   Niks, EH
   Verschuuren, J
   Tallaksen, C
AF Boldingh, Marion Ingeborg
   Maniaol, Angelina
   Brunborg, Cathrine
   Dekker, Luuk
   Lipka, Alexander
   Niks, Erik Harmen
   Verschuuren, Jan
   Tallaksen, Chantal
TI PREVALENCE AND CLINICAL ASPECTS OF IMMIGRANTS WITH MYASTHENIA GRAVIS IN
   NORTHERN EUROPE
SO MUSCLE & NERVE
LA English
DT Article
DE clinical features; epidemiology; ethnicity; immigrants; myasthenia
   gravis; thymoma
ID MULTIPLE-SCLEROSIS; RACIAL-DIFFERENCES; NATIONWIDE SURVEY; POPULATION;
   EPIDEMIOLOGY; NORWAY; SWEDEN; AGE
AB Introduction: Multiethnic studies can provide etiological clues toward the genetic and environmental influence of a disease. The aim of this study was to determine prevalence and clinical features of myasthenia gravis (MG) in immigrants compared with native patients in 2 population-based cohorts. Methods: This cross-sectional study included 843 MG patients (375 from Norway and 468 from the Netherlands). Ethnic background was defined by questionnaires. Results: Among the participating MG patients, 163 of 843 (19.3%) were first or second generation immigrants, mainly from Europe, Asia, and South America. No marked prevalence differences were found between immigrants and native ethnic groups. MG with muscle specific kinase antibodies and MG with thymoma were more frequent in Asian MG immigrants compared with other ethnic groups (8% vs. 0-4%; P < 0.001 and 21% vs. 6-10%; P < 0.001), respectively. Conclusions: Our findings indicate that Asian immigrant MG patients carry genetic factors or environmental/ lifestyle factors which contribute to their specific phenotype, even after migration.
C1 [Boldingh, Marion Ingeborg; Maniaol, Angelina; Brunborg, Cathrine; Tallaksen, Chantal] Oslo Univ Hosp, Dept Neurol, Pb 4950, N-0424 Oslo, Norway.
   [Boldingh, Marion Ingeborg; Tallaksen, Chantal] Univ Oslo, Inst Clin Med, Oslo, Norway.
   [Brunborg, Cathrine] Oslo Univ Hosp, Oslo Ctr Biostat & Epidemiol, Res Support Serv, Oslo, Norway.
   [Dekker, Luuk; Lipka, Alexander; Niks, Erik Harmen; Verschuuren, Jan] Leiden Univ, Dept Neurol, Med Ctr, Leiden, Netherlands.
RP Boldingh, MI (corresponding author), Oslo Univ Hosp, Dept Neurol, Pb 4950, N-0424 Oslo, Norway.; Boldingh, MI (corresponding author), Univ Oslo, Inst Clin Med, Oslo, Norway.
EM marbol@ous-hf.no
RI Niks, Erik H/M-3520-2016
OI Niks, Erik H/0000-0001-5892-5143; Verschuuren, Jan/0000-0002-4572-1501;
   Dekker, Luuk/0000-0002-0958-2081
FU FIGHT MG EU FP7 frame program grant [242210]; Euromyasthenia EU FP7
   [2005105]; Unifor.no; Valsoe's foundation; Wilhelmsen's foundation;
   Norwegian association for patients with muscle disease; Princes Beatrix
   foundation; Association Francaise contre les Myopathies
FX The project was mainly supported by FIGHT MG EU FP7 frame program grant
   no 242210 (to M.I.B.) and Euromyasthenia EU FP7 no 2005105 (to A.H.M.).
   The project was also supported by grants from Unifor.no, Valsoe's
   foundation, Wilhelmsen's foundation, the Norwegian association for
   patients with muscle disease, Princes Beatrix foundation, and
   Association Francaise contre les Myopathies.
CR Ahlgren C, 2012, MULT SCLER J, V18, P1099, DOI 10.1177/1352458511433062
   Amezcua L, 2015, MULT SCLER RELAT DIS, V4, P25, DOI 10.1016/j.msard.2014.11.008
   Berg-Hansen P, 2013, EUR J NEUROL, V20, P1546, DOI 10.1111/ene.12227
   Berg-Hansen P, 2015, MULT SCLER J, V21, P695, DOI 10.1177/1352458514554055
   Boldingh MI, 2015, NEUROEPIDEMIOLOGY, V44, P221, DOI 10.1159/000431036
   Chang T, 2014, J NEUROL SCI, V343, P82, DOI 10.1016/j.jns.2014.05.037
   CHIU HC, 1987, NEUROLOGY, V37, P1854, DOI 10.1212/WNL.37.12.1854
   Feng HY, 2013, NEUROL SCI, V34, P919, DOI 10.1007/s10072-012-1159-x
   Gale CR, 1995, PROG NEUROBIOL, V47, P425, DOI 10.1016/0301-0082(95)00033-X
   Gilhus NE, 2015, LANCET NEUROL, V14, P1023, DOI 10.1016/S1474-4422(15)00145-3
   Gregersen PK, 2012, ANN NEUROL, V72, P927, DOI 10.1002/ana.23691
   Heckmann JM, 2007, NEUROMUSCULAR DISORD, V17, P929, DOI 10.1016/j.nmd.2007.07.002
   Henriksen KLO, 2010, INNV INNV 2010, P187
   Huang X, 2013, NEUROL SCI, V34, P911, DOI 10.1007/s10072-012-1157-z
   Huang YC, 2008, J FORMOS MED ASSOC, V107, P572, DOI 10.1016/S0929-6646(08)60171-0
   Jennissen RPW, NEDERLANDSE MIGRATIE
   Kalb B, 2002, NEUROEPIDEMIOLOGY, V21, P221, DOI 10.1159/000065639
   Khadilkar SV, 2014, NEUROL INDIA, V62, P492, DOI 10.4103/0028-3886.144438
   MacMahon B, 1996, EPIDEMIOLOGY PRINCIP
   Maniaol AH, 2013, EUR J NEUROL, V20, P453, DOI 10.1111/j.1468-1331.2012.03843.x
   Maniaol AH, 2010, NEUROEPIDEMIOLOGY, V34, P253, DOI 10.1159/000297753
   Maniaol AH, 2012, PLOS ONE, V7, DOI 10.1371/journal.pone.0036603
   McDonald JT, 2004, SOC SCI MED, V59, P1613, DOI 10.1016/j.socscimed.2004.02.004
   Murai H, 2011, J NEUROL SCI, V305, P97, DOI 10.1016/j.jns.2011.03.004
   Oh SJ, 2009, MUSCLE NERVE, V39, P328, DOI 10.1002/mus.21191
   PHILLIPS LH, 1992, NEUROLOGY, V42, P1888, DOI 10.1212/WNL.42.10.1888
   Ramanujam R, 2011, TWIN RES HUM GENET, V14, P129, DOI 10.1375/twin.14.2.129
   Renton AE, 2015, JAMA NEUROL, V72, P396, DOI 10.1001/jamaneurol.2014.4103
   Statistics N, 2010, POP MIGR KEY FIG
   Statistics N, 2010, IMM NORW BORN IMM PA
   Statistics N. Population, 2012, POP KEY FIG NETH STA
   Zagoriti Z, 2013, BIOMED RES INT, V2013, DOI 10.1155/2013/404053
NR 32
TC 7
Z9 7
U1 0
U2 11
PU WILEY
PI HOBOKEN
PA 111 RIVER ST, HOBOKEN 07030-5774, NJ USA
SN 0148-639X
EI 1097-4598
J9 MUSCLE NERVE
JI Muscle Nerve
PD JUN
PY 2017
VL 55
IS 6
BP 819
EP 827
DI 10.1002/mus.25408
PG 9
WC Clinical Neurology; Neurosciences
WE Science Citation Index Expanded (SCI-EXPANDED)
SC Neurosciences & Neurology
GA EY5TA
UT WOS:000404041600013
PM 27641227
DA 2022-10-25
ER

PT J
AU Lau, KHV
   Kumar, A
   Yang, IH
   Nowak, RJ
AF Lau, K. H. Vincent
   Kumar, Aditya
   Yang, Irene Hwa
   Nowak, Richard J.
TI Exacerbation of myasthenia gravis in a patient with melanoma treated
   with pembrolizumab
SO MUSCLE & NERVE
LA English
DT Article
DE anti-PD1; autoimmune adverse effect; immune checkpoint inhibitor;
   melanoma; myasthenia gravis; pembrolizumab
ID METASTATIC MELANOMA; PROGRAMMED DEATH-1; PD-1; RESPONSES; RECEPTOR;
   AZATHIOPRINE; EXPRESSION; CANCER; SAFETY; MICE
AB Introduction: While anticancer immunotherapies have traditionally focused on activation of the immune system, there is recent interest in disinhibition of the natural antitumor immune response by targeting immune checkpoints such as cytotoxic T-lymphocyte associated antigen-4 (CTLA-4) and programmed death-1 (PD-1). One humanized monoclonal antibody against PD-1, pembrolizumab, was recently approved for treatment of metastatic malignant melanoma. Methods: We report exacerbation of myasthenia gravis (MG) after treatment with pembrolizumab and provide a brief literature review. Results: We describe a 75-year-old man with stable MG who experienced myasthenic crisis in the setting of pembrolizumab treatment. A concurrent azathioprine taper was a possible although unlikely contributor given the short time interval between taper and exacerbation. Conclusions: As long-term data become available regarding the adverse immune effects of novel checkpoint inhibitors, clinicians should be mindful of their risks/benefits and of possible autoimmune disease exacerbation. Muscle Nerve54: 157-161, 2016
C1 [Lau, K. H. Vincent; Kumar, Aditya; Yang, Irene Hwa; Nowak, Richard J.] Yale Univ, Sch Med, Dept Neurol, Div Neuromuscular Med, POB 208018, New Haven, CT 06520 USA.
RP Nowak, RJ (corresponding author), Yale Univ, Sch Med, Dept Neurol, Div Neuromuscular Med, POB 208018, New Haven, CT 06520 USA.
EM richard.nowak@yale.edu
CR Alabed YZ, 2015, CLIN NUCL MED, V40, pe528, DOI 10.1097/RLU.0000000000000940
   Ansari MJI, 2003, J EXP MED, V198, P63, DOI 10.1084/jem.20022125
   Baksh K, 2015, SEMIN ONCOL, V42, P363, DOI 10.1053/j.seminoncol.2015.02.015
   Brahmer JR, 2012, NEW ENGL J MED, V366, P2455, DOI 10.1056/NEJMoa1200694
   Carlos G, 2015, MELANOMA RES, V25, P265, DOI 10.1097/CMR.0000000000000155
   Chan MMK, 2015, J IMMUNOTHER, V38, P37, DOI 10.1097/CJI.0000000000000060
   Cochain C, 2014, PLOS ONE, V9, DOI 10.1371/journal.pone.0093280
   Elovaara I, 2008, EUR J NEUROL, V15, P893, DOI 10.1111/j.1468-1331.2008.02246.x
   Gajdos Philippe, 2002, Rev Prat, V52, P71
   Hamid O, 2013, NEW ENGL J MED, V369, P134, DOI 10.1056/NEJMoa1305133
   Hino R, 2010, CANCER-AM CANCER SOC, V116, P1757, DOI 10.1002/cncr.24899
   Hodi FS, 2010, NEW ENGL J MED, V363, P711, DOI 10.1056/NEJMoa1003466
   HOHLFELD R, 1985, ANN NEUROL, V17, P238, DOI 10.1002/ana.410170304
   Johnson DB, 2015, J CLIN ONCOL, V33, pE122, DOI 10.1200/JCO.2013.51.1683
   Keir ME, 2008, ANNU REV IMMUNOL, V26, P677, DOI 10.1146/annurev.immunol.26.021607.090331
   Keir ME, 2006, J EXP MED, V203, P883, DOI 10.1084/jem.20051776
   Khoja L, 2015, J IMMUNOTHER CANCER, V3, DOI 10.1186/s40425-015-0078-9
   Kinter AL, 2008, J IMMUNOL, V181, P6738, DOI 10.4049/jimmunol.181.10.6738
   Kroner A, 2009, AM J PATHOL, V174, P2290, DOI 10.2353/ajpath.2009.081012
   Kuks J B, 1991, Neuromuscul Disord, V1, P423, DOI 10.1016/0960-8966(91)90005-D
   Laubli H, 2015, J IMMUNOTHER CANCER, V3, DOI 10.1186/s40425-015-0057-1
   LINSLEY PS, 1991, J EXP MED, V174, P561, DOI 10.1084/jem.174.3.561
   Loochtan AI, 2015, MUSCLE NERVE, V52, P307, DOI 10.1002/mus.24648
   Mandel JJ, 2014, J NEUROL SCI, V344, P229, DOI 10.1016/j.jns.2014.06.023
   Martin-Liberal J, 2015, EXPERT OPIN DRUG SAF, V14, P957, DOI 10.1517/14740338.2015.1021774
   MATELL G, 1987, ANN NY ACAD SCI, V505, P588, DOI 10.1111/j.1749-6632.1987.tb51327.x
   McDermott J, 2015, DRUG TODAY, V51, P7, DOI 10.1358/dot.2015.51.1.2250387
   Merelli B, 2014, CRIT REV ONCOL HEMAT, V89, P140, DOI 10.1016/j.critrevonc.2013.08.002
   MERTENS HG, 1981, ANN NY ACAD SCI, V377, P691, DOI 10.1111/j.1749-6632.1981.tb33767.x
   Min L, 2014, CANCER IMMUNOL RES, V2, P15, DOI 10.1158/2326-6066.CIR-13-0146
   Nishimura H, 1998, INT IMMUNOL, V10, P1563, DOI 10.1093/intimm/10.10.1563
   Nishimura H, 2001, SCIENCE, V291, P319, DOI 10.1126/science.291.5502.319
   Nishimura H, 1999, IMMUNITY, V11, P141, DOI 10.1016/S1074-7613(00)80089-8
   Okazaki T, 2013, NAT IMMUNOL, V14, P1212, DOI 10.1038/ni.2762
   Postow Michael A, 2015, Am Soc Clin Oncol Educ Book, P76, DOI 10.14694/EdBook_AM.2015.35.76
   Sunshine J, 2015, CURR OPIN PHARMACOL, V23, P32, DOI 10.1016/j.coph.2015.05.011
   TIVOL EA, 1995, IMMUNITY, V3, P541, DOI 10.1016/1074-7613(95)90125-6
   Tumeh PC, 2014, NATURE, V515, P568, DOI 10.1038/nature13954
   Vincent A, 2002, NAT REV IMMUNOL, V2, P797, DOI 10.1038/nri916
   WITTE AS, 1984, ANN NEUROL, V15, P602, DOI 10.1002/ana.410150615
   YI Q, 1993, J NEUROIMMUNOL, V42, P215, DOI 10.1016/0165-5728(93)90013-O
NR 41
TC 71
Z9 73
U1 0
U2 12
PU WILEY
PI HOBOKEN
PA 111 RIVER ST, HOBOKEN 07030-5774, NJ USA
SN 0148-639X
EI 1097-4598
J9 MUSCLE NERVE
JI Muscle Nerve
PD JUL
PY 2016
VL 54
IS 1
BP 157
EP 161
DI 10.1002/mus.25141
PG 5
WC Clinical Neurology; Neurosciences
WE Science Citation Index Expanded (SCI-EXPANDED)
SC Neurosciences & Neurology
GA DQ2HP
UT WOS:000379023700026
PM 27065302
DA 2022-10-25
ER

PT J
AU Shandley, S
   Martinez, S
   Krolick, K
AF Shandley, Sabrina
   Martinez, Sonia
   Krolick, Keith
TI IL-4 receptor as a bridge between the immune system and muscle in
   experimental myasthenia gravis I Up-regulation of muscle IL-15 by IL-4
SO CLINICAL IMMUNOLOGY
LA English
DT Article
DE Autoimmune disease; Muscle IL-4 receptor; Muscle disease; Muscle IL-15;
   Myasthenia gravis
ID GAMMA IFN-GAMMA; ACETYLCHOLINE-RECEPTOR; INTERFERON-GAMMA; NITRIC-OXIDE;
   SKELETAL-MUSCLE; LEWIS RATS; REACTIVE ANTIBODIES; CLONOTYPIC ANALYSIS;
   MYOCYTES RESPOND; GROWTH-FACTOR
AB The study reported below describes increased expression of IL-4 receptor in cultured rat myocytes following exposure to an antibody reactive with the acetylcholine receptor (AChR). In addition, upon up-regulation of IL-4R, myocytes demonstrated an increased responsiveness to IL-4 by producing increased levels of IL-15. Moreover, following passive transfer of AChR antibody into Lewis rats, both the increased IL-4R expression and IL-15 production were also observed in intact skeletal muscle, co-localizing in particular individual muscle fibers; the same muscle fibers also produced the chemokine MCP-1 to which IL-4-producing T cells were attracted. A mode( is proposed in which these muscle activities participate in disease progression in experimental myasthenia gravis. (C) 2009 Elsevier Inc. All rights reserved.
C1 [Shandley, Sabrina; Martinez, Sonia; Krolick, Keith] Univ Texas Hlth Sci Ctr San Antonio, Dept Microbiol & Immunol, San Antonio, TX 78229 USA.
RP Krolick, K (corresponding author), Univ Texas Hlth Sci Ctr San Antonio, Dept Microbiol & Immunol, 7703 Floyd Curl Dr,Mail Code 7758, San Antonio, TX 78229 USA.
EM KROLICK@uthscsa.edu
FU National Institutes of Health [R01NS042116]; NATIONAL INSTITUTE OF
   NEUROLOGICAL DISORDERS AND STROKE [R01NS042116] Funding Source: NIH
   RePORTER
FX Research was supported by grant R01NS042116 from the National Institutes
   of Health.
CR Balasa B, 1997, J EXP MED, V186, P385, DOI 10.1084/jem.186.3.385
   Budagian V, 2006, CYTOKINE GROWTH F R, V17, P259, DOI 10.1016/j.cytogfr.2006.05.001
   Carbo N, 2000, BRIT J CANCER, V83, P526, DOI 10.1054/bjoc.2000.1299
   CARSON WE, 1994, J EXP MED, V180, P1395, DOI 10.1084/jem.180.4.1395
   Chen GP, 1999, BBA-MOL CELL RES, V1452, P79, DOI 10.1016/S0167-4889(99)00117-2
   DRACHMAN DB, 1982, NEW ENGL J MED, V307, P769, DOI 10.1056/NEJM198209233071301
   DRACHMAN DB, 1994, NEW ENGL J MED, V330, P1797, DOI 10.1056/NEJM199406233302507
   Garcia YR, 2004, CLIN IMMUNOL, V113, P74, DOI 10.1016/j.clim.2004.05.002
   Garcia YR, 2003, CLIN IMMUNOL, V106, P116, DOI 10.1016/S1521-6616(02)00023-2
   Garcia YR, 2001, J NEUROIMMUNOL, V120, P103, DOI 10.1016/S0165-5728(01)00414-3
   GIRI JG, 1995, J LEUKOCYTE BIOL, V57, P763, DOI 10.1002/jlb.57.5.763
   GU DL, 1995, J EXP MED, V181, P547, DOI 10.1084/jem.181.2.547
   HARLOW E, 1988, ANTIBODIES LAB MANUA, P306
   HOHLFELD R, 1983, MUSCLE NERVE, V6, P160, DOI 10.1002/mus.880060213
   Keesey JC, 2004, MUSCLE NERVE, V29, P484, DOI 10.1002/mus.20030
   Krolick KA, 1996, CELL IMMUNOL, V172, P10, DOI 10.1006/cimm.1996.0209
   Krolick KA, 2006, CLIN IMMUNOL, V121, P286, DOI 10.1016/j.clim.2006.07.005
   LINDSTROM J, 1988, ADV IMMUNOL, V42, P233, DOI 10.1016/S0065-2776(08)60847-0
   LINDSTROM JM, 1976, NEUROLOGY, V26, P1054, DOI 10.1212/WNL.26.11.1054
   LOWENTHAL JW, 1988, J IMMUNOL, V140, P456
   Moiola M, 1998, EUR J IMMUNOL, V28, P2487, DOI 10.1002/(SICI)1521-4141(199808)28:08<2487::AID-IMMU2487>3.0.CO;2-Y
   Nelms K, 1999, ANNU REV IMMUNOL, V17, P701, DOI 10.1146/annurev.immunol.17.1.701
   Nishimura H, 1996, J IMMUNOL, V156, P663
   OLSBERG CA, 1987, J NEUROIMMUNOL, V14, P253, DOI 10.1016/0165-5728(87)90013-0
   Pistilli EE, 2007, AM J PHYSIOL-CELL PH, V292, pC1298, DOI 10.1152/ajpcell.00496.2006
   QUINN LS, 1995, ENDOCRINOLOGY, V136, P3669, DOI 10.1210/en.136.8.3669
   Quinn LS, 1997, BIOCHEM BIOPH RES CO, V239, P6, DOI 10.1006/bbrc.1997.7414
   Reyes-Reyna S, 2002, J IMMUNOL, V169, P1579, DOI 10.4049/jimmunol.169.3.1579
   Reyes-Reyna SM, 2000, CLIN IMMUNOL, V94, P105, DOI 10.1006/clim.1999.4828
   Shi FD, 1997, CLIN EXP IMMUNOL, V108, P523, DOI 10.1046/j.1365-2249.1997.3881284.x
   Stegall T, 2000, CLIN IMMUNOL, V94, P125, DOI 10.1006/clim.1999.4821
   Stegall T, 2000, CLIN IMMUNOL, V94, P133, DOI 10.1006/clim.1999.4822
   Stegall T, 2001, J NEUROIMMUNOL, V119, P377, DOI 10.1016/S0165-5728(01)00401-5
   THOMPSON PA, 1992, CLIN IMMUNOL IMMUNOP, V62, P199, DOI 10.1016/0090-1229(92)90073-W
   TINDALL RSA, 1981, ANN NY ACAD SCI, V377, P316, DOI 10.1111/j.1749-6632.1981.tb33741.x
   TZARTOS S, 1987, J NEUROIMMUNOL, V15, P185, DOI 10.1016/0165-5728(87)90092-0
   Wang HB, 2000, CLIN IMMUNOL, V95, P156, DOI 10.1006/clim.2000.4850
   Wang IM, 2004, MOL IMMUNOL, V41, P873, DOI 10.1016/j.molimm.2004.04.027
   YEH TM, 1989, J NEUROIMMUNOL, V24, P133, DOI 10.1016/0165-5728(89)90107-0
   YEH TM, 1990, J IMMUNOL, V144, P1654
   Zhang GX, 1999, J IMMUNOL, V162, P3775
   ZODA T, 1991, J IMMUNOL, V146, P663
NR 42
TC 9
Z9 11
U1 0
U2 3
PU ACADEMIC PRESS INC ELSEVIER SCIENCE
PI SAN DIEGO
PA 525 B ST, STE 1900, SAN DIEGO, CA 92101-4495 USA
SN 1521-6616
EI 1521-7035
J9 CLIN IMMUNOL
JI Clin. Immunol.
PD AUG
PY 2009
VL 132
IS 2
BP 246
EP 256
DI 10.1016/j.clim.2009.03.523
PG 11
WC Immunology
WE Science Citation Index Expanded (SCI-EXPANDED)
SC Immunology
GA 474GB
UT WOS:000268269500011
PM 19395316
OA Green Accepted
DA 2022-10-25
ER

PT J
AU Shreedhara, AS
   Nair, SS
   Unnikrishnan, M
   Sandhyamani, S
   Sarma, PS
   Nair, M
   Sarada, C
AF Shreedhara, A. S.
   Nair, Sruthi S.
   Unnikrishnan, Madathipat
   Sandhyamani, S.
   Sarma, P. S.
   Nair, Muralidharan
   Sarada, C.
TI Determinants of Suboptimal Outcome Following Thymectomy in Myasthenia
   Gravis
SO NEUROLOGY INDIA
LA English
DT Article
DE Determinants; myasthenia gravis; outcome; remission; thymectomy
ID EXTENDED TRANSSTERNAL THYMECTOMY; ACETYLCHOLINE-RECEPTOR; THYMUS;
   CRISIS; REMISSION; PROGNOSIS; STANDARDS
AB Background: Response to thymectomy in myasthenia gravis (MG) is influenced by various patient-, disease-, and therapy-related factors. Methods: Retrospective analysis of 128 patients with MG who underwent maximal thymectomy over 15 years was done to identify the determinants of suboptimal clinical outcome. Results: Among the 128 patients, 62 (48.4%) were females with a mean age of 38.97 (12.29) years. Thymomatous MG occurred in 66 (51.6%). Overall improvement from preoperative status was noted in 88 (68.8%) patients after mean follow-up of 51.68 (33.21) months. The presence of thymoma was the major predictor of suboptimal clinical outcome (P = 0.001), whereas age, gender, preoperative disease severity, and seropositive status did not attain significance. Patients with better outcome had received higher steroid dose preoperatively (P = 0.035). Conclusions: Suboptimal response after thymectomy occurred in one-third of MG patients, more commonly with thymomatous MG. Relationship of preoperative steroid therapy to remission merits evaluation.
C1 [Shreedhara, A. S.; Nair, Sruthi S.; Nair, Muralidharan; Sarada, C.] Sree Chitra Tirunal Inst Med Sci & Technol, Dept Neurol, Trivandrum 695011, Kerala, India.
   [Unnikrishnan, Madathipat] Sree Chitra Tirunal Inst Med Sci & Technol, Dept Cardiovasc & Thorac Surg, Trivandrum, Kerala, India.
   [Sandhyamani, S.] Sree Chitra Tirunal Inst Med Sci & Technol, Dept Pathol, Trivandrum, Kerala, India.
   [Sarma, P. S.] Sree Chitra Tirunal Inst Med Sci & Technol, Achutha Menon Ctr Hlth Sci Studies, Trivandrum, Kerala, India.
RP Nair, SS (corresponding author), Sree Chitra Tirunal Inst Med Sci & Technol, Dept Neurol, Trivandrum 695011, Kerala, India.
EM sruthisn@yahoo.com
FU Sree Chitra Tirunal Institute for Medical Sciences and Technology
FX This research was funded by an internal student grant from Sree Chitra
   Tirunal Institute for Medical Sciences and Technology.
CR Ahlberg R, 1997, J NEUROIMMUNOL, V74, P45, DOI 10.1016/S0165-5728(96)00204-4
   Ambrogi V, 2012, J THORAC CARDIOV SUR, V143, P601, DOI 10.1016/j.jtcvs.2011.04.050
   Beekman R, 1997, J NEUROL, V244, P112, DOI 10.1007/s004150050059
   BEGHI E, 1991, J NEUROL SCI, V106, P213, DOI 10.1016/0022-510X(91)90260-E
   Budde JM, 2001, ANN THORAC SURG, V72, P197, DOI 10.1016/S0003-4975(01)02678-9
   CASTLEMAN B, 1966, ANN NY ACAD SCI, V135, P496, DOI 10.1111/j.1749-6632.1966.tb45497.x
   Cavalcante P, 2011, MUSCLE NERVE, V44, P467, DOI 10.1002/mus.22103
   CHIU HC, 1987, NEUROLOGY, V37, P1854, DOI 10.1212/WNL.37.12.1854
   de Perrot M, 2002, ANN THORAC SURG, V74, P1658, DOI 10.1016/S0003-4975(02)04083-3
   Diaz A, 2014, INTERACT CARDIOV TH, V18, P381, DOI 10.1093/icvts/ivt510
   El-Medany Yasser, 2003, Asian Cardiovasc Thorac Ann, V11, P323
   FRIST WH, 1994, ANN THORAC SURG, V57, P334, DOI 10.1016/0003-4975(94)90993-8
   Grob D, 2008, MUSCLE NERVE, V37, P141, DOI 10.1002/mus.20950
   Gronseth GS, 2000, NEUROLOGY, V55, P7, DOI 10.1212/WNL.55.1.7
   Heckmann JM, 2007, NEUROMUSCULAR DISORD, V17, P929, DOI 10.1016/j.nmd.2007.07.002
   Huang CS, 2005, ACTA NEUROL SCAND, V112, P108, DOI 10.1111/j.1600-0404.2005.00424.x
   Hughes T, 2005, NEUROMUSCULAR DISORD, V15, P878, DOI 10.1016/j.nmd.2005.08.007
   Jakubikova M, 2015, J NEUROL SCI, V358, P101, DOI 10.1016/j.jns.2015.08.029
   Jaretzki A, 2000, ANN THORAC SURG, V70, P327, DOI 10.1016/S0003-4975(00)01595-2
   JARETZKI A, 1988, J THORAC CARDIOV SUR, V96, P711
   Juel VC, 2004, SEMIN NEUROL, V24, P75, DOI 10.1055/s-2004-829595
   Kas J, 2001, ANN THORAC SURG, V72, P1691, DOI 10.1016/S0003-4975(01)03080-6
   Khadilkar SV, 2014, NEUROL INDIA, V62, P492, DOI 10.4103/0028-3886.144438
   Kim HK, 2007, J THORAC CARDIOV SUR, V134, P601, DOI 10.1016/j.jtcvs.2007.05.015
   Lopez-Cano M, 2003, ANN THORAC SURG, V76, P1643, DOI 10.1016/S0003-4975(03)01139-1
   Mantegazza R, 2003, J NEUROL SCI, V212, P31, DOI 10.1016/S0022-510X(03)00087-X
   Masaoka A, 1996, ANN THORAC SURG, V62, P853, DOI 10.1016/S0003-4975(96)00376-1
   MELMS A, 1988, J CLIN INVEST, V81, P902, DOI 10.1172/JCI113401
   Murthy JMK, 2009, NEUROL INDIA, V57, P363, DOI 10.4103/0028-3886.55567
   Nam TS, 2011, J CLIN NEUROSCI, V18, P1185, DOI 10.1016/j.jocn.2011.01.011
   Narayan SK, 1996, ACTA NEUROL SCAND, V94, P63, DOI 10.1111/j.1600-0404.1996.tb00041.x
   OOSTERHUIS HJGH, 1989, J NEUROL NEUROSUR PS, V52, P1121, DOI 10.1136/jnnp.52.10.1121
   Park IK, 2006, EUR J CARDIO-THORAC, V30, P525, DOI 10.1016/j.ejcts.2006.06.009
   Phillips LH, 2003, ANN NY ACAD SCI, V998, P407, DOI 10.1196/annals.1254.053
   Romi F, 2006, ACTA NEUROL SCAND, V113, P24, DOI 10.1111/j.1600-0404.2006.00609.x
   Roy A, 2000, NEUROL INDIA, V48, P343
   Sekine Y, 2006, EUR J CARDIO-THORAC, V29, P908, DOI 10.1016/j.ejcts.2006.03.022
   Singhal BS, 2008, NEUROL INDIA, V56, P352, DOI 10.4103/0028-3886.43455
   Spillane J, 2013, J NEUROL, V260, P1798, DOI 10.1007/s00415-013-6880-8
   Tetsuka S, 2013, NEUROL RES INT, V2013, DOI 10.1155/2013/709480
   Tsinzerling N, 2007, J NEUROL NEUROSUR PS, V78, P1109, DOI 10.1136/jnnp.2006.109488
   Venuta F, 1999, EUR J CARDIO-THORAC, V15, P621, DOI 10.1016/S1010-7940(99)00052-4
   Watanabe A, 2004, J THORAC CARDIOV SUR, V127, P868, DOI 10.1016/j.jtcvs.2003.07.036
   Wolfe GI, 2016, NEW ENGL J MED, V375, P511, DOI 10.1056/NEJMoa1602489
   Yu S, 2015, ACTA NEUROL SCAND, V131, P94, DOI 10.1111/ane.12289
NR 45
TC 0
Z9 0
U1 0
U2 0
PU WOLTERS KLUWER MEDKNOW PUBLICATIONS
PI MUMBAI
PA WOLTERS KLUWER INDIA PVT LTD , A-202, 2ND FLR, QUBE, C T S  NO 1498A-2
   VILLAGE MAROL, ANDHERI EAST, MUMBAI, 400059, INDIA
SN 0028-3886
EI 1998-4022
J9 NEUROL INDIA
JI Neurol. India
PD MAR-APR
PY 2021
VL 69
IS 2
BP 419
EP 425
DI 10.4103/0028-3886.314565
PG 7
WC Neurosciences
WE Science Citation Index Expanded (SCI-EXPANDED)
SC Neurosciences & Neurology
GA RW0MR
UT WOS:000646219200037
PM 33904466
DA 2022-10-25
ER

PT J
AU Chung, JW
   Kim, HR
   Kim, DK
   Chun, MS
   Kim, YH
   Park, SI
   Kim, SR
   Lee, DH
AF Chung, J. W.
   Kim, H. R.
   Kim, D. K.
   Chun, M. S.
   Kim, Y. H.
   Park, S-I
   Kim, S-R
   Lee, D. H.
TI Long-term Results of Thoracoscopic Thymectomy for Thymoma without
   Myasthenia Gravis
SO JOURNAL OF INTERNATIONAL MEDICAL RESEARCH
LA English
DT Article
DE STERNOTOMY; THORASCOPIC SURGERY; THYMECTOMY; THYMOMA
ID ASSISTED EXTENDED THYMECTOMY; HISTOLOGIC CLASSIFICATION; RESECTION;
   TUMORS
AB OBJECTIVE: To compare the feasibility and safety of thoracoscopic thymectomy with conventional sternotomy thymectomy for thymoma without myasthenia gravis. METHODS: Data from 70 patients diagnosed with thymoma, who underwent thoracoscopic thymectomy (n = 25, Group T) or sternotomy thymectomy (n = 45, Group S) between March 2002 and March 2008, were retrospectively evaluated. RESULTS: Mean follow-up durations were 78.0 +/- 21.9 months and 70.0 +/- 23.6 months in Groups T and S, respectively. No deaths occurred in Group T; seven deaths occurred in Group S, all > 1 month post follow-up. Durations of chest intubation and hospitalization were significantly shorter in Group T than in Group S. No significant between-group difference in the incidence of operative complications was observed. Tumour recurrence-free rates at 5 and 7 years postsurgery were 96% (both years) in Group T and 95% (both years) in Group S. CONCLUSIONS: Long-term follow-up indicates that thoracoscopic thymectomy for thymoma without myasthenia gravis is effective and is well tolerated, and associated with low rates of operative complications and recurrence.
C1 [Kim, H. R.; Kim, D. K.; Chun, M. S.; Kim, Y. H.; Park, S-I; Kim, S-R; Lee, D. H.] Univ Ulsan, Dept Thorac & Cardiovasc Surg, Asan Med Ctr, Coll Med, Seoul 138736, South Korea.
   [Chung, J. W.] Konkuk Univ, Dept Thorac & Cardiovasc Surg, Med Ctr, Sch Med, Seoul, South Korea.
RP Kim, DK (corresponding author), Univ Ulsan, Dept Thorac & Cardiovasc Surg, Asan Med Ctr, Coll Med, 86 Asanbyeongwon Gil, Seoul 138736, South Korea.
EM dkkim@amc.seoul.kr
CR Aubert A, 2004, ANN THORAC SURG, V77, P1878, DOI 10.1016/j.athoracsur.2003.04.008
   Cheng YJ, 2005, CHEST, V128, P3010, DOI 10.1378/chest.128.4.3010
   Cheng YJ, 2007, SURG TODAY, V37, P192, DOI 10.1007/s00595-006-3383-6
   Chetty GK, 2004, EJSO-EUR J SURG ONC, V30, P776, DOI 10.1016/j.ejso.2004.05.004
   Detterbeck FC, 2006, ANN THORAC SURG, V81, P2328, DOI 10.1016/j.athoracsur.2005.11.067
   Duwe BV, 2005, CHEST, V128, P2893, DOI 10.1378/chest.128.4.2893
   Kaiser L R, 1994, Chest Surg Clin N Am, V4, P185
   Kondo K, 2004, ANN THORAC SURG, V77, P1183, DOI 10.1016/j.athoracsur.2003.07.042
   Lee CY, 2011, SURG ENDOSC, V25, P849, DOI 10.1007/s00464-010-1280-y
   MASAOKA A, 1981, CANCER, V48, P2485, DOI 10.1002/1097-0142(19811201)48:11<2485::AID-CNCR2820481123>3.0.CO;2-R
   MULLEN B, 1986, ANN THORAC SURG, V42, P338, DOI 10.1016/S0003-4975(10)62751-8
   Ohta M, 2003, ANN THORAC SURG, V76, P1310, DOI 10.1016/S0003-4975(03)00445-4
   Patterson GA, 2008, PEARSONS THORACIC ES, P1609
   Pennathur A, 2011, J THORAC CARDIOV SUR, V141, P694, DOI 10.1016/j.jtcvs.2010.09.003
   Regnard JF, 1996, J THORAC CARDIOV SUR, V112, P376, DOI 10.1016/S0022-5223(96)70265-9
   Rena O, 2005, LUNG CANCER-J IASLC, V50, P59, DOI 10.1016/j.lungcan.2005.05.009
   Roviaro G, 2000, CHEST, V117, P1179, DOI 10.1378/chest.117.4.1179
   Ruffini E, 1997, J THORAC CARDIOV SUR, V113, P55, DOI 10.1016/S0022-5223(97)70399-4
   Savcenko M, 2002, EUR J CARDIO-THORAC, V22, P978, DOI 10.1016/S1010-7940(02)00593-6
   Takeo S, 2001, ANN THORAC SURG, V71, P1721, DOI 10.1016/S0003-4975(00)02697-7
   Tomulescu V, 2006, ANN THORAC SURG, V82, P1003, DOI 10.1016/j.athoracsur.2006.04.092
   Travis WD., 2004, WHO CLASSIFICATION T
   Wright CD, 2005, SEMIN THORAC CARDIOV, V17, P20, DOI 10.1053/j.semtcvs.2004.12.001
   Yim A P, 1999, Semin Thorac Cardiovasc Surg, V11, P65
NR 24
TC 12
Z9 12
U1 0
U2 3
PU SAGE PUBLICATIONS LTD
PI LONDON
PA 1 OLIVERS YARD, 55 CITY ROAD, LONDON EC1Y 1SP, ENGLAND
SN 0300-0605
EI 1473-2300
J9 J INT MED RES
JI J. Int. Med. Res.
PD SEP-OCT
PY 2012
VL 40
IS 5
BP 1973
EP 1981
DI 10.1177/030006051204000539
PG 9
WC Medicine, Research & Experimental; Pharmacology & Pharmacy
WE Science Citation Index Expanded (SCI-EXPANDED)
SC Research & Experimental Medicine; Pharmacology & Pharmacy
GA 046JV
UT WOS:000311762200039
PM 23206481
OA gold
DA 2022-10-25
ER

PT J
AU Gaertner, S
   de Graaf, KL
   Olsson, T
   Weissert, R
AF Gaertner, S
   de Graaf, KL
   Olsson, T
   Weissert, R
TI Immunogenicity of Torpedo acetylcholine receptor in the context of
   different rat MHC class II haplotypes and non-MHC genomes
SO IMMUNOGENETICS
LA English
DT Article
DE rodent; autoimmunity; MHC; antigens; epitopes
ID EXPERIMENTAL AUTOIMMUNE MYASTHENIA; ALPHA-SUBUNIT; GRAVIS; MUSCLE;
   SYSTEM; LOCALIZATION; COMPLEXES
AB The nicotinic acetylcholine receptor (nAChR) is the autoantigen in seropositive myasthenia gravis (MG), a T-cell-dependent B-cell-mediated autoimmune disease. The nAChR is a pentameric transmembrane receptor comprising alphaalphabetagammadelta chains. During early postnatal development the nAChR gamma chain is replaced by the nAChR epsilon chain. We tested the myasthenogenicity in experimental autoimmune myasthenia gravis (EAMG) of the native nAChR derived from the electric ray Torpedo californica (T-nAChR) in various inbred and MHC -congenic rat strains. Differences in the disease course emerged dependent on the MHC haplotype and non-MHC genes. Interestingly, no tested rat strain was completely resistant to EAMG, but there were strong differences in disease severity mainly depending on the MHC haplotype. In the LEW non-MHC genome, the B-cell response and the severity of EAMG were dependent on the expressed MHC haplotype. This study underscores the influence of genetic factors on disease severity, disease course and on the degree of the emerging antibody responses in EAMG.
C1 Univ Tubingen, Hertie Inst Clin Brain Res, Dept Gen Neurol, D-72076 Tubingen, Germany.
   Karolinska Hosp, Ctr Mol Med, Neuroimmunol Unit, S-17176 Stockholm, Sweden.
RP Weissert, R (corresponding author), Univ Tubingen, Hertie Inst Clin Brain Res, Dept Gen Neurol, Hoppe Seyler Str 3, D-72076 Tubingen, Germany.
EM robert.weissert@uni-tuebingen.de
RI Weissert, Robert/AAA-4791-2019; Weissert, Robert/B-2585-2009
OI Weissert, Robert/0000-0002-1295-1271; Olsson, Tomas/0000-0002-2938-1877
CR BERMAN PW, 1980, J EXP MED, V151, P204, DOI 10.1084/jem.151.1.204
   BIESECKER G, 1988, J IMMUNOL, V140, P3406
   DRACHMAN DB, 1994, NEW ENGL J MED, V330, P1797, DOI 10.1056/NEJM199406233302507
   ENGEL AG, 1977, MAYO CLIN PROC, V52, P267
   GU Y, 1988, NEURON, V1, P117, DOI 10.1016/0896-6273(88)90195-X
   LENNON VA, 1975, J EXP MED, V141, P1365, DOI 10.1084/jem.141.6.1365
   LENNON VA, 1991, J IMMUNOL, V146, P2245
   LINDSTROM J, 1979, BIOCHEMISTRY-US, V18, P4470, DOI 10.1021/bi00588a004
   Missias AC, 1996, DEV BIOL, V179, P223, DOI 10.1006/dbio.1996.0253
   PATRICK J, 1973, SCIENCE, V180, P871, DOI 10.1126/science.180.4088.871
   PIRSKANEN R, 1976, J NEUROL NEUROSUR PS, V39, P23, DOI 10.1136/jnnp.39.1.23
   TOYKA KV, 1975, SCIENCE, V190, P397, DOI 10.1126/science.1179220
   Tzartos SJ, 1998, IMMUNOL REV, V163, P89, DOI 10.1111/j.1600-065X.1998.tb01190.x
   TZARTOS SJ, 1988, P NATL ACAD SCI USA, V85, P2899, DOI 10.1073/pnas.85.9.2899
   Vincent A, 2002, NAT REV IMMUNOL, V2, P797, DOI 10.1038/nri916
   Weissert R, 1998, J CLIN INVEST, V102, P1265, DOI 10.1172/JCI3022
   Weissert R, 2001, J IMMUNOL, V166, P7588, DOI 10.4049/jimmunol.166.12.7588
NR 17
TC 3
Z9 4
U1 0
U2 0
PU SPRINGER
PI NEW YORK
PA 233 SPRING ST, NEW YORK, NY 10013 USA
SN 0093-7711
EI 1432-1211
J9 IMMUNOGENETICS
JI Immunogenetics
PD APR
PY 2004
VL 56
IS 1
BP 61
EP 64
DI 10.1007/s00251-004-0656-3
PG 4
WC Genetics & Heredity; Immunology
WE Science Citation Index Expanded (SCI-EXPANDED)
SC Genetics & Heredity; Immunology
GA 813KQ
UT WOS:000220906400007
PM 15004728
DA 2022-10-25
ER

PT J
AU Ratanakorn, D
   Vejjajiva, A
AF Ratanakorn, D
   Vejjajiva, A
TI Long-term follow-up of myasthenia gravis patients with hyperthyroidism
SO ACTA NEUROLOGICA SCANDINAVICA
LA English
DT Article
DE myasthenia gravis with hyperthyroidism; long-term follow-up; clinical
   characteristics; treatment outcome
ID HLA; THYROTOXICOSIS; DISEASE
AB Objective To access clinical characteristics and treatment outcome of myasthenia gravis ( MG) patients with hyperthyroidism ( HT). Materials and method The clinical characteristics of 51 MG patients with HT were studied. The treatment outcome was analysed in 34 patients, comparing high-dosage prednisolone (HDP) ( group IS), HDP and/or immunosuppressants with antithyroid drugs ( group IS + antiHThyr), antithyroid drugs ( group antiHThyr), and thymectomy. Result The prevalence of HT in MG was 17.5%. Group IS showed higher remission of both diseases compared with group antiHThyr, but not with group IS + antiHThyr. Remission of HT and relapse of both diseases showed no difference among the three groups. Ten patients who had thymectomies had a lower relapse of MG but not of HT, whilst remission of both diseases was no different to 24 non-thymectomy patients. Conclusion This study showed a high prevalence of HT in Thai MG. HDP alone can induce remission of both diseases without difference in relapse. Thymectomy lowers MG relapse further but has no influence on HT.
C1 Mahidol Univ, Ramathibodi Hosp, Fac Med, Dept Med,Div Neurol, Bangkok 10400, Thailand.
RP Vejjajiva, A (corresponding author), Mahidol Univ, Ramathibodi Hosp, Fac Med, Dept Med,Div Neurol, Rama 6 Rd, Bangkok 10400, Thailand.
EM radrt@mahidol.ac.th
CR CHIEWSILP P, 1977, EXCERPTA MED INT C S, V427, P245
   COMPSTON DAS, 1980, BRAIN, V103, P579, DOI 10.1093/brain/103.3.579
   Dabon-Almirante CLM, 1998, ENDOCRIN METAB CLIN, V27, P25, DOI 10.1016/S0889-8529(05)70295-4
   Duyff RF, 2000, J NEUROL NEUROSUR PS, V68, P750, DOI 10.1136/jnnp.68.6.750
   Engel AG, 1994, MYOLOGY, P1769
   GOLDSTEIN G, 1969, HUMAN THYMUS, P165
   GROB D, 1981, ANN NY ACAD SCI, V377, P652, DOI 10.1111/j.1749-6632.1981.tb33764.x
   GUNN A, 1964, LANCET, V2, P776
   HARATI Y, 1979, ARCH NEUROL-CHICAGO, V36, P103, DOI 10.1001/archneur.1979.00500380073009
   HAWKINS BR, 1989, Q J MED, V70, P235
   HENSON RA, 1965, BRAIN, V88, P11, DOI 10.1093/brain/88.1.11
   IDEGROOT LJ, 1967, ANN INTERN MED, V67, P1042, DOI 10.7326/0003-4819-67-5-1042
   KIESSLING WR, 1982, ACTA ENDOCRINOL-COP, V101, P41, DOI 10.1530/acta.0.1010041
   KIESSLING WR, 1981, NEUROLOGY, V31, P771, DOI 10.1212/WNL.31.6.771
   LANSKA DJ, 1990, NEUROLOGY, V40, P1828, DOI 10.1212/WNL.40.12.1828
   Lavrnic D, 1999, ACTA NEUROL SCAND, V100, P168
   MANTEGAZZA R, 1988, J NEUROL, V235, P449, DOI 10.1007/BF00314245
   MICHIE W, 1967, LANCET, V1, P691
   NAMBA T, 1971, ARCH NEUROL-CHICAGO, V25, P49, DOI 10.1001/archneur.1971.00490010059009
   OSSERMAN KE, 1971, MT SINAI J MED, V38, P497
   PASCUZZI RM, 1984, ANN NEUROL, V15, P291, DOI 10.1002/ana.410150316
   ROWLAND LP, 1966, PROGR MUSKELDYSTROPH, P416
   SAHAY BM, 1965, BRIT MED J, V1, P762, DOI 10.1136/bmj.1.5437.762
   SANDERS DB, 1979, PLASMAPHERESIS IMMUN, P289
   SIMPSON JA, 1958, BRAIN, V81, P112, DOI 10.1093/brain/81.1.112
   Simpson JA, 1960, SCOT MED J, V5, P419, DOI [DOI 10.1177/003693306000501001, 10.1177/003693306000501001]
   SIMPSON JF, 1966, ACTA NEUROL SCAND, VS 42, P7
   SRIDAMA V, 1986, J MED ASS THAI S3, V69, P6
   TEOH R, 1990, BRIT J CLIN PRACT, V44, P742
   TUNBRIDGE WMG, 1977, CLIN ENDOCRINOL, V7, P481, DOI 10.1111/j.1365-2265.1977.tb01340.x
   VEJJAJIVA A, 1974, EXCERPTA MED INT C S, V334, P65
   Weetman AP, 2000, NEW ENGL J MED, V343, P1236, DOI 10.1056/NEJM200010263431707
   WERNER SC, 1965, LANCET, V2, P751
   YOSHIDA T, 1977, J NEUROL SCI, V32, P195, DOI 10.1016/0022-510X(77)90234-9
NR 34
TC 15
Z9 23
U1 0
U2 2
PU WILEY
PI HOBOKEN
PA 111 RIVER ST, HOBOKEN 07030-5774, NJ USA
SN 0001-6314
EI 1600-0404
J9 ACTA NEUROL SCAND
JI Acta Neurol. Scand.
PD AUG
PY 2002
VL 106
IS 2
BP 93
EP 98
DI 10.1034/j.1600-0404.2002.01191.x
PG 6
WC Clinical Neurology
WE Science Citation Index Expanded (SCI-EXPANDED)
SC Neurosciences & Neurology
GA 567XY
UT WOS:000176513400003
PM 12100368
DA 2022-10-25
ER

PT J
AU Poussin, MA
   Goluszko, E
   David, CS
   Franco, JU
   Christadoss, P
AF Poussin, MA
   Goluszko, E
   David, CS
   Franco, JU
   Christadoss, P
TI HLA-DQ6 transgenic mice resistance to experimental autoimmune myasthenia
   gravis is linked to reduced acetylcholine receptor-specific IFN-gamma,
   IL-2 and IL-10 production
SO JOURNAL OF AUTOIMMUNITY
LA English
DT Article
DE autoimmunity; cytokines; MHC; myasthenia gravis; transgenic
ID HLA-DQ; IMMUNE-RESPONSE; ANTIBODY; POLYMORPHISM; ASSOCIATIONS;
   RESTRICTION; DEFICIENCY; EPITOPES; ANTIGENS; BINDING
AB To comprehend the reduced susceptibility of HLA-DQ6 transgenic mice in comparison with HLA-DQ8 mice, to experimental autoimmune myasthenia gravis. (EAMG), we immunized them with acetylcholine receptor (AChR) and examined in vitro, the proliferative and cytokine responses to AChR. When immunized with AChR and examined for AChR-specific lymphocyte responses to AChR, EAMG-resistant DQ6 mice exhibited significantly reduced in vitro lymphoproliferative and cytokine responses to AChR, compared to DQ8 mice. The differences in susceptibility were not linked to a difference in peptide recognition by AChR-specific lymphocytes. AChR T cell epitope mapping showed that both DQ6 and DQ8 responded to the same epitopes, although to varying degrees. Resistance of DQ6 transgenic mice to EAMG was linked to a dramatic suppression of AChR-specific IFN-gamma, IL-2 and IL-10 productions by AChR-primed lymph node cells. (C) 2001 Academic Press.
C1 Univ Texas, Med Branch, Dept Microbiol & Immunol, Galveston, TX 77555 USA.
   Mayo Clin, Dept Immunol, Rochester, MN 55095 USA.
   Univ Texas, Med Branch, Undergrad Summer Res Program, Galveston, TX 77550 USA.
RP Christadoss, P (corresponding author), Univ Texas, Med Branch, Dept Microbiol & Immunol, Galveston, TX 77555 USA.
EM pchrista@utmb.edu
CR Balasa B, 1997, J EXP MED, V186, P385, DOI 10.1084/jem.186.3.385
   BELL J, 1986, LANCET, V1, P1058
   CARLSSON B, 1990, IMMUNOGENETICS, V31, P285, DOI 10.1007/BF02115001
   Christadoss P, 2000, CLIN IMMUNOL, V94, P75, DOI 10.1006/clim.1999.4807
   CHRISTADOSS P, 1985, IMMUNOGENETICS, V21, P33, DOI 10.1007/BF00372239
   CHRISTADOSS P, 1990, IMMUNOGENETICS, V31, P241
   CHRISTADOSS P, 1982, J IMMUNOL, V128, P1141
   Dedhia V, 1998, CLIN IMMUNOL IMMUNOP, V87, P266, DOI 10.1006/clin.1998.4535
   DRACHMAN DB, 1978, P NATL ACAD SCI USA, V75, P3422, DOI 10.1073/pnas.75.7.3422
   DRACHMAN DB, 1980, J NEUROL NEUROSUR PS, V43, P601, DOI 10.1136/jnnp.43.7.601
   ENGEL AG, 1977, MAYO CLIN PROC, V52, P267
   HEINEMANN S, 1977, P NATL ACAD SCI USA, V74, P3090, DOI 10.1073/pnas.74.7.3090
   Hjelmstrom P, 1995, AUTOIMMUNITY, V22, P59, DOI 10.3109/08916939508995300
   Hjelmstrom P, 1997, EUR J IMMUNOGENET, V24, P179, DOI 10.1111/j.1365-2370.1997.00254.x
   KAUL R, 1994, J IMMUNOL, V152, P3152
   Krco CJ, 2000, CLIN IMMUNOL, V97, P154, DOI 10.1006/clim.2000.4931
   LEFVERT AK, 1978, J NEUROL NEUROSUR PS, V41, P394, DOI 10.1136/jnnp.41.5.394
   LINDSTROM JM, 1976, NEUROLOGY, V26, P1054, DOI 10.1212/WNL.26.11.1054
   MANFREDI AA, 1994, J IMMUNOL, V152, P4165
   MANTEGAZZA R, 1990, J AUTOIMMUN, V3, P431, DOI 10.1016/S0896-8411(05)80010-1
   MATSUKI K, 1990, J CLIN INVEST, V86, P392, DOI 10.1172/JCI114724
   MORITA K, 1991, ANN NEUROL, V29, P168, DOI 10.1002/ana.410290209
   Nabozny GH, 1996, J EXP MED, V183, P27, DOI 10.1084/jem.183.1.27
   Nishimura T, 1998, EXP EYE RES, V66, P105, DOI 10.1006/exer.1997.0419
   Poussin MA, 2000, J NEUROIMMUNOL, V111, P152, DOI 10.1016/S0165-5728(00)00385-4
   Poussin MA, 2000, MYASTHENIA GRAVIS, P58
   Raju R, 1998, J IMMUNOL, V160, P4169
   SHENOY M, 1994, CLIN IMMUNOL IMMUNOP, V73, P338, DOI 10.1006/clin.1994.1207
   VINCENT A, 1985, J NEUROL NEUROSUR PS, V48, P1246, DOI 10.1136/jnnp.48.12.1246
   WALL KA, 1994, J IMMUNOL, V152, P4526
   WU B, 1997, CURRENT PROTOCOLS IM
   Yang BZ, 1998, CLIN IMMUNOL IMMUNOP, V86, P45, DOI 10.1006/clin.1997.4451
   Zhang GX, 1999, J IMMUNOL, V162, P3775
NR 33
TC 14
Z9 15
U1 0
U2 3
PU ACADEMIC PRESS LTD- ELSEVIER SCIENCE LTD
PI LONDON
PA 24-28 OVAL RD, LONDON NW1 7DX, ENGLAND
SN 0896-8411
EI 1095-9157
J9 J AUTOIMMUN
JI J. Autoimmun.
PD NOV
PY 2001
VL 17
IS 3
BP 175
EP 180
DI 10.1006/jaut.2001.0541
PG 6
WC Immunology
WE Science Citation Index Expanded (SCI-EXPANDED)
SC Immunology
GA 496ZC
UT WOS:000172427400001
PM 11712854
DA 2022-10-25
ER

PT J
AU Shi, FD
   He, B
   Li, HL
   Matusevicius, D
   Link, H
   Ljunggren, HG
AF Shi, FD
   He, B
   Li, HL
   Matusevicius, D
   Link, H
   Ljunggren, HG
TI Differential requirements for CD28 and CD40 ligand in the induction of
   experimental autoimmune myasthenia gravis
SO EUROPEAN JOURNAL OF IMMUNOLOGY
LA English
DT Article
DE experimental autoimmune myasthenia gravis CD28; CD40 ligand; cytokine;
   IgG isotype
ID T-CELL ACTIVATION; ACETYLCHOLINE-RECEPTOR; MICE DEFICIENT;
   COSTIMULATION; STIMULATION; CYTOKINES; RESPONSES; TOLERANCE; SUBSETS;
   EPITOPE
AB The interactions of CD28-B7 and CD40-CD40 ligand (CD40L) pathways in T cell costimulation and autoimmune disease are incompletely understood. We sought to address this issue by investigation of the genesis of acetylcholine receptor (AChR)-induced antibody-mediated experimental autoimmune myasthenia gravis (EAMG) in CD28- and CD40L-deficient mice (CD28(-/-), CD40L(-/-)). Compared to wild-type mice, the CD28(-/-) mice became less susceptible, and CD40L(-/-) mice were completely resistant to EAMG induction. Analysis of T helper functions, reflected by cytokine responses, revealed a switch to a Th1 profile in CD28(-/-) mice. Consistently, levels of serum AChR-specific antibodies of the IgG1 isotype were decreased in CD28(-/-) mice. In the CD40L(-/-) mice, both Th1 and Th2 cytokine responses were diminished, and T cell-dependent AChR-reactive B cell responses were more severely impaired than in the CD28(-/-) mice. Thus, CD28 and CD40L are differentially required for induction of EAMG.
C1 Karolinska Inst, Ctr Microbiol & Tumor Biol, S-17177 Stockholm, Sweden.
   Huddinge Univ Hosp, Karolinska Inst, Div Neurol, Stockholm, Sweden.
RP Shi, FD (corresponding author), Karolinska Inst, Ctr Microbiol & Tumor Biol, S-17177 Stockholm, Sweden.
CR ARMITAGE RJ, 1993, J IMMUNOL, V150, P3671
   Balasa B, 1997, J IMMUNOL, V159, P4620
   Balasa B, 1997, J EXP MED, V186, P385, DOI 10.1084/jem.186.3.385
   BERMAN PW, 1980, J EXP MED, V151, P204, DOI 10.1084/jem.151.1.204
   DEIBLER GE, 1972, PREP BIOCHEM, V2, P139, DOI 10.1080/00327487208061467
   DRACHMAN DB, 1994, NEW ENGL J MED, V330, P1797, DOI 10.1056/NEJM199406233302507
   Ferguson SE, 1996, J IMMUNOL, V156, P4576
   GREWAL IS, 1995, NATURE, V378, P617, DOI 10.1038/378617a0
   Grewal IS, 1996, IMMUNOL REV, V153, P85, DOI 10.1111/j.1600-065X.1996.tb00921.x
   Grewal IS, 1996, SCIENCE, V273, P1864, DOI 10.1126/science.273.5283.1864
   KUCHROO VK, 1995, CELL, V80, P707, DOI 10.1016/0092-8674(95)90349-6
   Lenschow DJ, 1996, IMMUNITY, V5, P285, DOI 10.1016/S1074-7613(00)80323-4
   Li HL, 1998, INT IMMUNOL, V10, P1359, DOI 10.1093/intimm/10.9.1359
   Lindstrom J, 1981, Methods Enzymol, V74 Pt C, P432
   Ma J, 1996, J IMMUNOL, V157, P417
   MALISZEWSKI CR, 1993, EUR J IMMUNOL, V23, P1044, DOI 10.1002/eji.1830230510
   Mosmann TR, 1996, IMMUNOL TODAY, V17, P138, DOI 10.1016/0167-5699(96)80606-2
   RENSHAW BR, 1994, J EXP MED, V180, P1889, DOI 10.1084/jem.180.5.1889
   SCHWARTZ RH, 1992, CELL, V71, P1065, DOI 10.1016/S0092-8674(05)80055-8
   SEDER RA, 1994, J EXP MED, V179, P299, DOI 10.1084/jem.179.1.299
   SHAHINIAN A, 1993, SCIENCE, V261, P609, DOI 10.1126/science.7688139
   SHENOY M, 1993, CLIN IMMUNOL IMMUNOP, V66, P230, DOI 10.1006/clin.1993.1030
   Shi FD, 1998, CLIN EXP IMMUNOL, V111, P506
   Sperling AI, 1996, IMMUNOL REV, V153, P155, DOI 10.1111/j.1600-065X.1996.tb00924.x
   SPERLING AI, 1995, J EXP MED, V182, P139, DOI 10.1084/jem.182.1.139
   TERESA MF, 1994, J EXP MED, V180, P157
   Wu B, 1997, J IMMUNOL, V159, P3016
   XU JC, 1994, IMMUNITY, V1, P423, DOI 10.1016/1074-7613(94)90073-6
   Zhang GX, 1996, J EXP MED, V184, P349, DOI 10.1084/jem.184.2.349
NR 29
TC 45
Z9 54
U1 0
U2 1
PU WILEY-V C H VERLAG GMBH
PI BERLIN
PA MUHLENSTRASSE 33-34, D-13187 BERLIN, GERMANY
SN 0014-2980
J9 EUR J IMMUNOL
JI Eur. J. Immunol.
PD NOV
PY 1998
VL 28
IS 11
BP 3587
EP 3593
DI 10.1002/(SICI)1521-4141(199811)28:11<3587::AID-IMMU3587>3.3.CO;2-P
PG 7
WC Immunology
WE Science Citation Index Expanded (SCI-EXPANDED)
SC Immunology
GA 138RD
UT WOS:000076985600019
PM 9842901
DA 2022-10-25
ER

PT J
AU Amino, A
   Shiozawa, Z
   Nagasaka, T
   Shindo, K
   Ohashi, K
   Tsunoda, S
   Shintani, S
AF Amino, A
   Shiozawa, Z
   Nagasaka, T
   Shindo, K
   Ohashi, K
   Tsunoda, S
   Shintani, S
TI Sleep apnoea in well-controlled myasthenia gravis and the effect of
   thymectomy
SO JOURNAL OF NEUROLOGY
LA English
DT Article
DE myasthenia gravis; sleep apnoeas; thymectomy; polysomnography
AB We conducted overnight polysomnographic sleep studies of 16 patients (5 men and 11 women) with clinically well-controlled myasthenia gravis (MG). The subtypes of MG were IIA (3 patients), IIB (11 patients), IV (1 patient) and V (1 patient). Twelve patients were found on polysomnography to have obstructive and/or central types of the sleep apnoeas (SA). Their mean age was 42.4, SD 16.4 years, and the mean duration of MG was 7.4, SD 6.96 years. SA was not detected in 4 patients whose mean age was 30.8, SD 10.71 years and who had manifested MG for a mean duration of only 0.9, SD 0.65 years. Thus, patients with a longer duration of MG tended to have more SA. In 9 of the 12 SA patients, polysomnographic studies were repeated following thymectomy. SA had resolved in 6 patients, but persisted in 3. These findings suggest that SA is a possible clinical manifestiation of MG and that nocturnal dysfunction of both peripheral and central colinergic systems may be involved.
C1 Yamanashi Med Coll, Dept Neurol, Yamanashi 40938, Japan.
RP Amino, A (corresponding author), Yamanashi Med Coll, Dept Neurol, Yamanashi 40938, Japan.
CR [Anonymous], [No title captured]
   GUILLEMINAULT C, 1976, ANNU REV MED, V27, P465, DOI 10.1146/annurev.me.27.020176.002341
   HOKKANEN E, 1969, ACTA NEUROL SCAND, V45, P556
   KOLOMENSKAYA EA, 1964, IM SS KROSAKOVA, V64, P532
   LEFVERT AK, 1977, LANCET, V8033, P351
   OSSERMAN KE, 1971, MT SINAI J MED, V38, P497
   PAPAZIAN O, 1976, NEUROLOGY, V26, P311, DOI 10.1212/WNL.26.4.311
   QUERASALVA MA, 1992, ANN NEUROL, V31, P86, DOI 10.1002/ana.410310116
   ROWLAND LP, 1977, SCI APPROACHES CLIN, P1520
   Shintani S, 1989, Rinsho Shinkeigaku, V29, P547
   SHIOZAWA Z, 1987, SLEEP RES, V17, P301
   TANAKA K, 1979, NEUROL MED CHIR TOKY, V11, P270
NR 12
TC 31
Z9 32
U1 0
U2 0
PU DR DIETRICH STEINKOPFF VERLAG
PI DARMSTADT
PA PLATZ DER DEUTSCHEN EINHEIT 25, D-64293 DARMSTADT, GERMANY
SN 0340-5354
J9 J NEUROL
JI J. Neurol.
PD FEB
PY 1998
VL 245
IS 2
BP 77
EP 80
DI 10.1007/s004150050181
PG 4
WC Clinical Neurology
WE Science Citation Index Expanded (SCI-EXPANDED)
SC Neurosciences & Neurology
GA YW790
UT WOS:000071974300003
PM 9507411
DA 2022-10-25
ER

PT J
AU Murai, H
   Hara, H
[truncated: 2,077,829 more chars]
