# Supplementary material for: Knowledge mapping of global trends for myasthenia gravis development: A bibliometrics analysis
Source: Front Immunol. 2023 Mar 2;14:1132201. doi: 10.3389/fimmu.2023.1132201 (PMC10019893; doi:10.3389/fimmu.2023.1132201)
Supplement: Supplementary Material 2 — The Compressed package of text file with the 9,970 MG-related articles included. [file DataSheet_2.zip › download_5001-5500.txt]

FN Clarivate Analytics Web of Science
VR 1.0
PT J
AU Morosetti, M
   Meloni, C
   Iani, C
   Caramia, M
   Galderisi, C
   Palombo, G
   Gallucci, MT
   Bernardi, G
   Casciani, CU
AF Morosetti, M
   Meloni, C
   Iani, C
   Caramia, M
   Galderisi, C
   Palombo, G
   Gallucci, MT
   Bernardi, G
   Casciani, CU
TI Plasmapheresis in severe forms of myasthenia gravis
SO ARTIFICIAL ORGANS
LA English
DT Article
DE myasthenia gravis; plasma exchange; steroids in myasthenia; myasthenic
   crisis; steroids and plasmapheresis
ID PLASMA-EXCHANGE; AZATHIOPRINE; PREDNISONE
AB In this study we introduce a new combination treatment of plasma exchange (PE) and high daily doses of prednisone for severe forms of myasthenia gravis (MG). The clinical efficacy of the combined therapy has been tested in 18 patients suffering from severe forms of MG. The protocol included 5 sessions of PE, performed in a range of 15 days, 1 session every 3 days, with concurrent administration of oral prednisone (1 mg/kg of body weight), starting at the first session of PE and given daily for at least 3 months. At the end of the entire cycle of PE, almost complete recovery (more than 90% of the initial clinical score) was obtained in 8 of 18 patients while an improvement between 60 and 90% of the initial score was achieved in 9 of 18 patients. An early improvement was noted 24 h after the beginning of plasmapheresis in 11 of 18 patients. No recurrence of symptoms was reported after 36 months of follow-up for 17 patients. The administration of steroid therapy was never followed by an early exacerbation of myasthenic symptoms as reported when it is administered in the absence of concomitant PE. According to our results, we can conclude that high doses of oral prednisone therapy in simultaneous association with PE lead to successful control of severe forms of MG, significantly superior to the therapeutic strategies until now adopted and reported in literature.
C1 Univ Roma Tor Vergata, Clin Chirurg, Rome, Italy.
   Ist Tipizzaz Tissutale, Laquila, Italy.
   Univ Roma Tor Vergata, Neurol Clin, Rome, Italy.
   IRCCS S Lucia, Rome, Italy.
RP Morosetti, M (corresponding author), Osped S Eugenio, Clin Chirurg, Piazzale Umanesimo 10, I-00144 Rome, Italy.
CR ANTOZZI C, 1991, J NEUROL, V238, P103, DOI 10.1007/BF00315690
   DAU PC, 1977, NEW ENGL J MED, V297, P1134, DOI 10.1056/NEJM197711242972102
   DAU PC, 1981, ANN NY ACAD SCI, V377, P700, DOI 10.1111/j.1749-6632.1981.tb33768.x
   DRACHMAN DB, 1994, NEW ENGL J MED, V330, P1797, DOI 10.1056/NEJM199406233302507
   GROB D, 1987, ANN NY ACAD SCI, V505, P472, DOI 10.1111/j.1749-6632.1987.tb51317.x
   GROB D, 1995, NEUROLOGY, V45, P338, DOI 10.1212/WNL.45.2.338
   JOHNS TR, 1987, ANN NY ACAD SCI, V505, P568, DOI 10.1111/j.1749-6632.1987.tb51325.x
   KEESEY J, 1981, ANN NY ACAD SCI, V377, P729, DOI 10.1111/j.1749-6632.1981.tb33771.x
   KURTZKE JF, 1990, CLIN NEUROLOGY, V4, P80
   MANTEGAZZA R, 1988, J NEUROL, V235, P449, DOI 10.1007/BF00314245
   MILNERBROWN HS, 1982, J NEUROL SCI, V57, P357, DOI 10.1016/0022-510X(82)90041-7
   Morosetti M, 1994, ASAIO J, V40, pM638, DOI 10.1097/00002480-199407000-00076
   NEWSOMDAVIS J, 1979, LANCET, V1, P464
   NIELSEN VK, 1982, ANN NEUROL, V11, P160, DOI 10.1002/ana.410110209
   OSSERMAN KE, 1958, MYASTHENIA GRAVIS, P80
   PINCHING AJ, 1976, LANCET, V2, P1373
   SANDERS DB, 1994, NEUROL CLIN, V12, P343, DOI 10.1016/S0733-8619(18)30101-4
   SEYBOLD ME, 1974, NEW ENGL J MED, V290, P81, DOI 10.1056/NEJM197401102900204
NR 18
TC 4
Z9 5
U1 0
U2 0
PU WILEY
PI HOBOKEN
PA 111 RIVER ST, HOBOKEN 07030-5774, NJ USA
SN 0160-564X
EI 1525-1594
J9 ARTIF ORGANS
JI Artif. Organs
PD FEB
PY 1998
VL 22
IS 2
BP 129
EP 134
DI 10.1046/j.1525-1594.1998.05061.x
PG 6
WC Engineering, Biomedical; Transplantation
WE Science Citation Index Expanded (SCI-EXPANDED)
SC Engineering; Transplantation
GA YV760
UT WOS:000071860300006
PM 9491902
DA 2022-10-25
ER

PT J
AU Roda, RH
   Doherty, L
   Corse, AM
AF Roda, Ricardo H.
   Doherty, Leana
   Corse, Andrea M.
TI Stopping oral steroid-sparing agents at initiation of rituximab in
   myasthenia gravis
SO NEUROMUSCULAR DISORDERS
LA English
DT Article
DE Myasthenia gravis; Rituxan; Rituximab; Muscle specific kinase;
   Acetylcholine receptor
ID ACETYLCHOLINE-RECEPTOR; PROTEIN 4; AUTOANTIBODIES; MUSK; ANTIBODY;
   KINASE; PATHOPHYSIOLOGY
AB Rituximab is a chimeric monoclonal antibody that binds CD20 and causes the depletion of B-cell subsets. Although initially designed to treat lymphoma, it has found wide use in the management of various autoimmune conditions, including myasthenia gravis (MG), an autoimmune disorder of the neuromuscular junction. Treated myasthenia patients are often on an oral steroid-sparing agent. To determine the safety of stopping oral steroid-sparing agents at the initiation of rituximab therapy and its effectiveness we reviewed the records of 27 MG patients with rituximab, including 13 with anti-MuSK+ MG, 10 with anti-AChR+ MG, and 4 double seronegative MG patients. All patients that were on an oral steroid-sparing agent (21 of 27) were able to stop it, and they did not require re-introduction of the medication. Also, the daily prednisone dosage was significantly decreased in 20/24 patients across all three serotype groups. MGFA post intervention status analysis also showed 15/27 of all patients achieved minimal manifestation status or remission across all groups. Antibody titers decreased dramatically and promptly in anti-MuSK+ MG patients. Our data suggests that stopping oral steroid-sparing agents at initiation of rituximab therapy is safe. Also, our data indicates that rituximab is highly effective in the management of seropositive MG patients. (C) 2019 Published by Elsevier B.V.
C1 [Roda, Ricardo H.; Doherty, Leana; Corse, Andrea M.] Johns Hopkins Univ, Sch Med, Dept Neurol, Neuromuscular Med, Meyer 5-119A,600N Wolfe St, Baltimore, MD 21287 USA.
RP Roda, RH (corresponding author), Johns Hopkins Univ, Sch Med, Dept Neurol, Neuromuscular Med, Meyer 5-119A,600N Wolfe St, Baltimore, MD 21287 USA.
EM rroda1@jhmi.edu
FU Myasthenia Gravis Foundation of America
FX Dr. Ricardo H. Roda has been supported through a grant of the Myasthenia
   Gravis Foundation of America. Dr. Corse and Dr. Doherty have no relevant
   support to report.
CR Baek WS, 2007, J NEUROL NEUROSUR PS, V78, P771, DOI 10.1136/jnnp.2006.093567
   Beecher G, 2018, MUSCLE NERVE, V58, P452, DOI 10.1002/mus.26156
   Blum S, 2011, J NEUROL NEUROSUR PS, V82, P659, DOI 10.1136/jnnp.2010.220475
   Cai L, 2014, STAND GENOMIC SCI, V9, DOI 10.4056/sigs.4948668
   Diaz-Manera J, 2012, NEUROLOGY, V78, P189, DOI 10.1212/WNL.0b013e3182407982
   DRACHMAN DB, 1994, NEW ENGL J MED, V330, P1797, DOI 10.1056/NEJM199406233302507
   Gasperi C, 2014, NEUROLOGY, V82, P1976, DOI 10.1212/WNL.0000000000000478
   Guptill JT, 2016, NEUROTHERAPEUTICS, V13, P118, DOI 10.1007/s13311-015-0398-y
   Guptill JT, 2011, MUSCLE NERVE, V44, P36, DOI 10.1002/mus.22006
   Higuchi O, 2011, ANN NEUROL, V69, P418, DOI 10.1002/ana.22312
   Hobson-Webb LD, 2015, MUSCLE NERVE, V52, P211, DOI 10.1002/mus.24694
   Hoch W, 2001, NAT MED, V7, P365, DOI 10.1038/85520
   Huijbers MG, 2013, P NATL ACAD SCI USA, V110, P20783, DOI 10.1073/pnas.1313944110
   LINDSTROM JM, 1976, NEUROLOGY, V26, P1054, DOI 10.1212/WNL.26.11.1054
   McConville J, 2004, ANN NEUROL, V55, P580, DOI 10.1002/ana.20061
   Nowak Richard J, 2011, Ther Adv Neurol Disord, V4, P259, DOI 10.1177/1756285611411503
   PASCUZZI RM, 1984, ANN NEUROL, V15, P291, DOI 10.1002/ana.410150316
   Pescovitz MD, 2006, AM J TRANSPLANT, V6, P859, DOI 10.1111/j.1600-6143.2006.01288.x
   Pevzner A, 2012, J NEUROL, V259, P427, DOI 10.1007/s00415-011-6194-7
   Scuderi F, 2002, LAB INVEST, V82, P1139, DOI 10.1097/01.LAB.0000028144.48023.9B
   Tandan R, 2017, MUSCLE NERVE, V56, P185, DOI 10.1002/mus.25597
   Verschuuren JJGM, 2013, AUTOIMMUN REV, V12, P918, DOI 10.1016/j.autrev.2013.03.001
   Wylam ME, 2003, J PEDIATR-US, V143, P674, DOI 10.1067/S0022-3476(03)00300-7
   Yi JS, 2018, MUSCLE NERVE, V57, P172, DOI 10.1002/mus.25973
   Yi JS, 2013, MUSCLE NERVE, V48, P992, DOI 10.1002/mus.24063
   Zaja F, 2000, NEUROLOGY, V55, P1062, DOI 10.1212/WNL.55.7.1062-a
   Zhang B, 2012, ARCH NEUROL-CHICAGO, V69, P445, DOI 10.1001/archneurol.2011.2393
NR 27
TC 7
Z9 7
U1 0
U2 1
PU PERGAMON-ELSEVIER SCIENCE LTD
PI OXFORD
PA THE BOULEVARD, LANGFORD LANE, KIDLINGTON, OXFORD OX5 1GB, ENGLAND
SN 0960-8966
EI 1873-2364
J9 NEUROMUSCULAR DISORD
JI Neuromusc. Disord.
PD JUL
PY 2019
VL 29
IS 7
BP 554
EP 561
DI 10.1016/j.nmd.2019.06.002
PG 8
WC Clinical Neurology; Neurosciences
WE Science Citation Index Expanded (SCI-EXPANDED)
SC Neurosciences & Neurology
GA IS6HH
UT WOS:000482252400010
PM 31296355
DA 2022-10-25
ER

PT J
AU Kasuga, A
   Maruyama, H
   Sato, T
   Nogawa, S
   Mitamura, H
   Saruta, T
AF Kasuga, A
   Maruyama, H
   Sato, T
   Nogawa, S
   Mitamura, H
   Saruta, T
TI Myasthenia-like syndrome induced by overdosage of cibenzoline
SO INTERNAL MEDICINE
LA English
DT Article
DE renal failure; drug induced; atrial fibrillation
ID GRAVIS; VERAPAMIL
AB A case of cibenzoline-induced myasthenia-like syndrome is reported, A 67-year-old woman with renal failure and no previous disorder of neuromuscular junction complained of fatigue during climbing up a flight of stairs and experiencing heavy eyelids after administration of 100 mg/day of cibenzoline. Repetitive nerve stimulation tests revealed decrement at 5-10 Hz. After reduction of the dosage, myasthenia-like signs and symptoms disappeared, The peak cibenzoline concentration was still high even after the dose reduction (666.4 ng/ml). In conclusion, cibenzoline, at a high plasma level, may induce myasthenia-like syndrome without any disorder of the neuromuscular junction.
RP Kasuga, A (corresponding author), KEIO UNIV,SCH MED,DEPT INTERNAL MED,SHINJUKU KU,SHINANOMACHI 35,TOKYO 160,JAPAN.
CR ARONOFF G, 1991, J CLIN PHARMACOL, V31, P38, DOI 10.1002/j.1552-4604.1991.tb01884.x
   DRACHMAN DB, 1994, NEW ENGL J MED, V330, P1797, DOI 10.1056/NEJM199406233302507
   HUGHES RO, 1976, BRIT MED J, V1, P460, DOI 10.1136/bmj.1.6007.460-d
   KAESER HE, 1984, ACTA NEUROL SCAND, V70, P39
   KRENDEL DA, 1986, MUSCLE NERVE, V9, P519, DOI 10.1002/mus.880090607
   LECKY BRF, 1991, J NEUROL NEUROSUR PS, V54, P377, DOI 10.1136/jnnp.54.4.377
   MASTERS CL, 1977, AM J MED, V63, P689, DOI 10.1016/0002-9343(77)90153-X
   NESTICO PF, 1988, DRUGS, V35, P286, DOI 10.2165/00003495-198835030-00005
   SWASH M, 1992, MUSCLE NERVE, V15, P396, DOI 10.1002/mus.880150321
   WU SN, 1994, J CARDIOVASC PHARM, V23, P618, DOI 10.1097/00005344-199404000-00014
NR 10
TC 1
Z9 1
U1 0
U2 0
PU JAPAN SOC INTERNAL MEDICINE
PI TOKYO
PA 34-3 3-CHOME HONGO BUNKYO-KU, TOKYO 113, JAPAN
SN 0918-2918
J9 INTERNAL MED
JI Intern. Med.
PD JUN
PY 1996
VL 35
IS 6
BP 512
EP 514
DI 10.2169/internalmedicine.35.512
PG 3
WC Medicine, General & Internal
WE Science Citation Index Expanded (SCI-EXPANDED)
SC General & Internal Medicine
GA UX189
UT WOS:A1996UX18900018
PM 8835607
OA Bronze
DA 2022-10-25
ER

PT J
AU Somashekar, DK
   Davenport, MS
   Cohan, RH
   Dillman, JR
   Ellis, JH
AF Somashekar, Deepak K.
   Davenport, Matthew S.
   Cohan, Richard H.
   Dillman, Jonathan R.
   Ellis, James H.
TI Effect of Intravenous Low-Osmolality Iodinated Contrast Media on
   Patients with Myasthenia Gravis
SO RADIOLOGY
LA English
DT Article
ID CRISIS
AB Purpose: To determine whether the intravenous administration of low-osmolality contrast material is associated with exacerbation of disease-related symptoms in patients with myasthenia gravis.
   Materials and Methods: This HIPAA-compliant, retrospective cohort study was approved by the institutional review board. The requirement to obtain patient consent was waived. Computed tomography (CT) was performed in 267 patients with clinically confirmed myasthenia gravis between January 1, 1995, and December 31, 2011. CT was performed without intravenous administration of contrast material in 155 patients and with intravenous administration of low-osmolality contrast material in 112. Electronic medical records were searched to identify myasthenia gravis-related symptoms before (<= 14 days) and after (<= 45 days) each CT examination. The Mantel-Cox log-rank test was used to compare the time to symptom progression between the two groups. The Fisher exact test was used to compare rates of disease-related symptoms during three time periods: (a) 0-1 day after CT, (b) 2-7 days after CT, and (c) 8-45 days after CT.
   Results: The unenhanced and contrast-enhanced CT groups had similar thymectomy rates (P = .97) and disease-related symptom trends before CT (P = .58). The contrast-enhanced CT group was associated with a significant reduction in time to disease-related symptom progression following CT (median time to onset of symptom progression, 2.5 days with contrast-enhanced CT vs 14.0 days with unenhanced CT; P = .05). There were significantly more disease-related symptom exacerbations within 1 day of CT in the contrast-enhanced CT group compared with the unenhanced CT group (6.3% [seven of 112 patients] vs 0.6% [one of 155 patients], respectively; P = .01). Acute exacerbations were primarily respiratory (five patients with new-onset dyspnea [four in contrast-enhanced CT group and one in unenhanced CT group], two patients with progressive dyspnea [both in the contrast-enhanced CT group], and one patient with progressive weakness [in contrast-enhanced CT group]). There was no difference in symptoms between groups at 2-7 days (P =.70) or 8-45 days (P = .99).
   Conclusion: Intravenous administration of low-osmolality contrast material is significantly associated with exacerbation of myasthenia gravis-related symptoms. Exacerbations most commonly manifest as new or progressive acute respiratory compromise. (c) RSNA, 2013
C1 [Somashekar, Deepak K.; Davenport, Matthew S.; Cohan, Richard H.; Dillman, Jonathan R.; Ellis, James H.] Univ Michigan Hlth Syst, Dept Radiol, Ann Arbor, MI 48109 USA.
RP Davenport, MS (corresponding author), Univ Michigan Hlth Syst, Dept Radiol, 1500 E Med Ctr Dr,B2 A209P, Ann Arbor, MI 48109 USA.
EM matdaven@umich.edu
FU GE Healthcare; LeClair Ryan; Bracco Imaging; Siemens Medical Solutions
FX D.K.S. No relevant conflicts of interest to disclose. M.S.D. No relevant
   conflicts of interest to disclose. R.H.C. Financial activities related
   to the present article: none to disclose. Financial activities not
   related to the present article: is a paid consultant for GE Healthcare;
   received payment for expert testimony from GE Healthcare, LeClair Ryan,
   and John Hickey; receives royalties from Lippincott, Williams, and
   Wilkins. Other relationships: none to disclose. J.R.D. Financial
   activities related to the present article: none to disclose. Financial
   activities not related to the present article: institution has
   grants/grants pending from GE Healthcare, Bracco Imaging; and Siemens
   Medical Solutions. Other relationships: none to disclose. J.H.E.
   Financial activities related to the present article: none to disclose.
   Financial activities not related to the present article: is a paid
   consultant for GE Healthcare; received payment for expert testimony from
   law firm representing GE Healthcare. Other relationships: none to
   disclose.
CR Aarli JA, 2011, AUTOIMMUN DIS, V2011, DOI 10.4061/2011/697575
   Alshekhlee A, 2009, NEUROLOGY, V72, P1548, DOI 10.1212/WNL.0b013e3181a41211
   [Anonymous], 2012, IS IOP INJ 200 250 3
   [Anonymous], 2010, MAN CONTR MED V 7
   ANZOLA GP, 1986, ITAL J NEUROL SCI, V7, P273, DOI 10.1007/BF02230893
   BONMARCHAND G, 1987, INTENS CARE MED, V13, P365
   CANAL N, 1983, LANCET, V1, P1288
   CHAGNAC Y, 1985, NEUROLOGY, V35, P1219, DOI 10.1212/WNL.35.8.1219
   ELIASHIV S, 1990, NEUROLOGY, V40, P1623, DOI 10.1212/WNL.40.10.1623
   FRANK JH, 1987, NEUROLOGY, V37, P1400, DOI 10.1212/WNL.37.8.1400
   Gattellari M, 2012, EUR J NEUROL, V19, P1413, DOI 10.1111/j.1468-1331.2012.03698.x
   Juel VC, 2007, ORPHANET J RARE DIS, V2, DOI 10.1186/1750-1172-2-44
   Kohler W, 2011, J CLIN APHERESIS, V26, P347, DOI 10.1002/jca.20317
   Lacomis D, 2005, NEUROCRIT CARE, V3, P189, DOI 10.1385/NCC:3:3:189
   Phillips LH, 2003, ANN NY ACAD SCI, V998, P407, DOI 10.1196/annals.1254.053
   Poulas K, 2012, J NEUROIMMUNOL, V250, P94, DOI 10.1016/j.jneuroim.2012.05.011
   ROCHA MD, 1994, AM J ROENTGENOL, V162, P997
   VANDENBERGH P, 1986, ANN NEUROL, V19, P206, DOI 10.1002/ana.410190222
NR 18
TC 7
Z9 9
U1 0
U2 3
PU RADIOLOGICAL SOC NORTH AMERICA
PI OAK BROOK
PA 820 JORIE BLVD, OAK BROOK, IL 60523 USA
SN 0033-8419
J9 RADIOLOGY
JI Radiology
PD JUN
PY 2013
VL 267
IS 3
BP 727
EP 734
DI 10.1148/radiol.12121508
PG 8
WC Radiology, Nuclear Medicine & Medical Imaging
WE Science Citation Index Expanded (SCI-EXPANDED)
SC Radiology, Nuclear Medicine & Medical Imaging
GA 151FF
UT WOS:000319445400009
PM 23360741
DA 2022-10-25
ER

PT J
AU Ben-David, H
   Sela, M
   Mozes, E
AF Ben-David, H
   Sela, M
   Mozes, E
TI Down-regulation of myasthenogenic T cell responses by a dual altered
   peptide ligand via CD4(+)CD25(+)-regulated events leading to apoptosis
SO PROCEEDINGS OF THE NATIONAL ACADEMY OF SCIENCES OF THE UNITED STATES OF
   AMERICA
LA English
DT Article
DE immunomodulation; myasthenia gravis; regulatory T cells
ID GROWTH-FACTOR-BETA; TRANSCRIPTION FACTOR FOXP3; TGF-BETA; FAS LIGAND;
   IN-VIVO; GRAVIS; ACTIVATION; EXPRESSION; INDUCTION; KINASE
AB The myasthenogenic peptides p195-212 and p259-271 are sequences of the human acetylcholine receptor and were shown to induce myasthenia gravis-associated immune responses in mice. A dual altered peptide ligand (APL) composed of the two APLs of the myasthenogenic peptides inhibited, in vitro and in vivo, those responses. The aims of this study were to elucidate the events that follow the in vivo treatment with the dual APL and to characterize the cell population that is induced by the latter. We demonstrate here that s.c. administration of the dual APL up-regulates CD4(+)CD25(+) regulatory T cells that are characterized by up-regulated expression of cytotoxic T lymphocyte-associated antigen 4, intracellular and membranal TGF-beta, and Foxp3. Administration of the dual APL to mice concomitant with the immunization with either of the myasthenogenic peptides resulted also in the up-regulation of c-Jun-NH2-terminal kinase activity and of Fas signaling pathway molecules as determined by measuring Fas, Fas ligand, and caspase 8. Thus, our results suggest that the suppression of myasthenia gravis-associated T cell responses exerted by the dual APL is mediated by the CD4(+)CD25(+) immunoregulatory T cell function via TGF-beta or cytotoxic T lymphocyte-associated antigen 4, which further stimulate a cascade of events that up-regulates apoptosis.
C1 Weizmann Inst Sci, Dept Immunol, IL-76100 Rehovot, Israel.
RP Sela, M (corresponding author), Weizmann Inst Sci, Dept Immunol, IL-76100 Rehovot, Israel.
EM michael.sela@weizmann.ac.il
CR BROCKE S, 1990, IMMUNOLOGY, V69, P495
   BROCKE S, 1988, J CLIN INVEST, V82, P1894, DOI 10.1172/JCI113807
   CHEN W, 2002, FASEB J, V16, P763
   Chen Wanjun, 2002, Curr Dir Autoimmun, V5, P62
   Chen WJ, 2003, J EXP MED, V198, P1875, DOI 10.1084/jem.20030152
   Chen WJ, 2003, CYTOKINE GROWTH F R, V14, P85, DOI 10.1016/S1359-6101(03)00003-0
   Chen WJ, 1998, J EXP MED, V188, P1849, DOI 10.1084/jem.188.10.1849
   Dianzani U, 2003, LIFE SCI, V72, P2803, DOI 10.1016/S0024-3205(03)00196-6
   Dong C, 1998, SCIENCE, V282, P2092, DOI 10.1126/science.282.5396.2092
   DRACHMAN DB, 1994, NEW ENGL J MED, V330, P1797, DOI 10.1056/NEJM199406233302507
   Faber-Elmann A, 2000, INT IMMUNOL, V12, P1651, DOI 10.1093/intimm/12.12.1651
   Faber-Elmann A, 2001, FASEB J, V15, P187, DOI 10.1096/fj.99-0976com
   Faris M, 1998, MOL CELL BIOL, V18, P5414, DOI 10.1128/MCB.18.9.5414
   Gorelik L, 2002, NAT REV IMMUNOL, V2, P46, DOI 10.1038/nri704
   Hori S, 2003, SCIENCE, V299, P1057, DOI 10.1126/science.1079490
   Hori S, 2004, MICROBES INFECT, V6, P745, DOI 10.1016/j.micinf.2004.02.020
   Kasibhatla S, 1998, MOL CELL, V1, P543, DOI 10.1016/S1097-2765(00)80054-4
   KatzLevy Y, 1997, P NATL ACAD SCI USA, V94, P3200, DOI 10.1073/pnas.94.7.3200
   LINDSTROM J, 1988, ADV IMMUNOL, V42, P233, DOI 10.1016/S0065-2776(08)60847-0
   Massague J, 2000, NAT REV MOL CELL BIO, V1, P169, DOI 10.1038/35043051
   MASSIMO CF, 2004, J IMMUNOL, P5149
   MATTHIAS GH, 2003, IMMUNOLOGY, V3, P223
   Nakamura K, 2001, J EXP MED, V194, P629, DOI 10.1084/jem.194.5.629
   Paas-Rozner M, 2000, P NATL ACAD SCI USA, V97, P2168, DOI 10.1073/pnas.040554597
   Paas-Rozner M, 2003, P NATL ACAD SCI USA, V100, P6676, DOI 10.1073/pnas.1131898100
   Paas-Rozner M, 2001, P NATL ACAD SCI USA, V98, P12642, DOI 10.1073/pnas.221456798
   Sabapathy K, 1999, CURR BIOL, V9, P116, DOI 10.1016/S0960-9822(99)80065-7
   SAKAGUCHI S, 1995, J IMMUNOL, V155, P1151
   Salomon B, 2000, IMMUNITY, V12, P431, DOI 10.1016/S1074-7613(00)80195-8
   Schneider H, 2002, J IMMUNOL, V169, P3475, DOI 10.4049/jimmunol.169.7.3475
   Sporn MB, 1999, MICROBES INFECT, V1, P1251, DOI 10.1016/S1286-4579(99)00260-9
   Sundstedt A, 2003, J IMMUNOL, V170, P1240, DOI 10.4049/jimmunol.170.3.1240
   Tang QZ, 2004, J EXP MED, V199, P1455, DOI 10.1084/jem.20040139
   Weiner HL, 2001, IMMUNOL REV, V182, P207, DOI 10.1034/j.1600-065X.2001.1820117.x
   Zhang J, 2000, J EXP MED, V191, P1017, DOI 10.1084/jem.191.6.1017
NR 35
TC 17
Z9 24
U1 0
U2 0
PU NATL ACAD SCIENCES
PI WASHINGTON
PA 2101 CONSTITUTION AVE NW, WASHINGTON, DC 20418 USA
SN 0027-8424
J9 P NATL ACAD SCI USA
JI Proc. Natl. Acad. Sci. U. S. A.
PD FEB 8
PY 2005
VL 102
IS 6
BP 2028
EP 2033
DI 10.1073/pnas.0409549102
PG 6
WC Multidisciplinary Sciences
WE Science Citation Index Expanded (SCI-EXPANDED)
SC Science & Technology - Other Topics
GA 898JK
UT WOS:000227072900042
PM 15677327
OA Bronze, Green Published
DA 2022-10-25
ER

PT S
AU Vincent, A
   McConville, J
   Farrugia, ME
   Bowen, J
   Plested, P
   Tang, T
   Evoli, A
   Matthews, I
   Sims, G
   Dalton, P
   Jacobson, L
   Polizzi, A
   Blaes, F
   Lang, BH
   Beeson, D
   Willcox, N
   Newsom-Davis, J
   Hoch, W
AF Vincent, A
   McConville, J
   Farrugia, ME
   Bowen, J
   Plested, P
   Tang, T
   Evoli, A
   Matthews, I
   Sims, G
   Dalton, P
   Jacobson, L
   Polizzi, A
   Blaes, F
   Lang, BH
   Beeson, D
   Willcox, N
   Newsom-Davis, J
   Hoch, W
BE Agius, MA
   Richman, DP
   Fairclough, RH
   Maselli, RA
TI Antibodies in myasthenia gravis and related disorders
SO MYASTHENIA GRAVIS AND RELATED DISORDERS: BIOCHEMICAL BASIS FOR DISEASE
   OF THE NEUROMUSCULAR JUNCTION
SE Annals of the New York Academy of Sciences
LA English
DT Article; Proceedings Paper
CT 10th International Conference on Myasthenia Gravis and Related Disorders
CY MAY, 2002
CL KEY BISCAYNE, FL
SP New York Acad Sci, Myasthenia Gravis Fdn Amer Inc
DE myasthenia gravis; arthrogryposis multiplex congenita; fetal
   acetylcholine receptor; adult acetylcholine receptor; muscle-specific
   kinase; MuSK; seronegative myasthenia; muscle atrophy; disease severity
ID ARTHROGRYPOSIS MULTIPLEX CONGENITA; MUSCLE ACETYLCHOLINE-RECEPTOR;
   ALPHA-SUBUNIT; FETAL ANTIGEN; CELL LINE; PLASMA; AUTOANTIBODIES;
   EXPRESSION; THYMOMA; DISEASE
AB Acetylcholine receptor (AChR) antibodies are present in around 85% of patients with myasthenia gravis (MG) as measured by the conventional radioimmunoprecipitation assay. Antibodies that block the fetal form of the AChR are occasionally present in mothers who develop MG after pregnancy, especially in those whose babies are born with arthrogryposis multiplex congenita. The antibodies cross the placenta and block neuromuscular transmission, leading to joint deformities and often stillbirth. In these mothers, antibodies made in the thymus are mainly specific for fetal AChR and show restricted germline origins, suggesting a highly mutated clonal response; subsequent spread to involve adult AChR could explain development of maternal MG in those cases who first present after pregnancy. In the 15% of "seronegative" MG patients without AChR antibodies (SNMG), there are serum factors that increase AChR phosphorylation and reduce AChR function, probably acting via a different membrane receptor. These factors are not IgG and could be IgM or even non-Ig serum proteins. In a proportion of SNMG patients, however, IgG antibodies to the muscle-specific kinase, MuSK, are present. These antibodies are not found in AChR antibody-positive MG and are predominantly IgG4. MuSK antibody positivity appears to be associated with more severe bulbar disease that can be difficult to treat effectively.
C1 John Radcliffe Hosp, Neurosci Grp, Weatherall Inst Mol Med, Dept Clin Neurol, Oxford OX3 9DS, England.
   Univ Cattolica Sacro Cuore, Dept Neurol, Rome, Italy.
   Western Infirm & Associated Hosp, Dept Bacteriol & Immunol, Glasgow G11 6NT, Lanark, Scotland.
   Univ Houston, Dept Biol & Biochem, Houston, TX USA.
RP Vincent, A (corresponding author), John Radcliffe Hosp, Neurosci Grp, Weatherall Inst Mol Med, Dept Clin Neurol, Oxford OX3 9DS, England.
EM angela.vincent@imm.ox.ac.uk
RI , gary/Q-6552-2019; Vincent, Angela/AAE-7310-2019; Evoli,
   Amelia/AAD-6807-2022
CR Alexeev T, 1999, EUR J BIOCHEM, V259, P310, DOI 10.1046/j.1432-1327.1999.00041.x
   Beeson D, 1996, NEUROLOGY, V47, P1552, DOI 10.1212/WNL.47.6.1552
   Blaes F, 2000, ANN NEUROL, V47, P504, DOI 10.1002/1531-8249(200004)47:4<504::AID-ANA14>3.0.CO;2-Q
   Brueton LA, 2000, AM J MED GENET, V92, P1, DOI 10.1002/(SICI)1096-8628(20000501)92:1<1::AID-AJMG1>3.0.CO;2-H
   Buckley C, 2001, NEUROLOGY, V57, P1579, DOI 10.1212/WNL.57.9.1579
   BURGES J, 1990, MUSCLE NERVE, V13, P407, DOI 10.1002/mus.880130507
   ENGEL AG, 1987, ANN NY ACAD SCI, V505, P326, DOI DOI 10.1111/J.1749-6632.1987.TB51301.X
   Evoli A, 1996, NEUROMUSCULAR DISORD, V6, P155, DOI 10.1016/0960-8966(96)00009-0
   Farrar J, 1997, INT IMMUNOL, V9, P1311, DOI 10.1093/intimm/9.9.1311
   Fostieri E, 2000, FEBS LETT, V481, P127, DOI 10.1016/S0014-5793(00)01980-3
   Gotti C, 1997, MUSCLE NERVE, V20, P800, DOI 10.1002/(SICI)1097-4598(199707)20:7<800::AID-MUS3>3.0.CO;2-B
   Graus YF, 1997, J IMMUNOL, V158, P1919
   Hoch W, 1999, EUR J BIOCHEM, V265, P1, DOI 10.1046/j.1432-1327.1999.00765.x
   Hoch W, 2001, NAT MED, V7, P365, DOI 10.1038/85520
   Jacobson L, 1999, J CLIN INVEST, V103, P1031, DOI 10.1172/JCI5943
   Liyanage Y, 2002, MUSCLE NERVE, V25, P4, DOI 10.1002/mus.1218
   MacLennan C, 1997, ANN NEUROL, V41, P423, DOI 10.1002/ana.410410404
   Matthews I, 2002, LAB INVEST, V82, P1407, DOI 10.1097/01.LAB.0000032379.63784.9C
   Meager A, 1997, LANCET, V350, P1596, DOI 10.1016/S0140-6736(05)64012-3
   MIER AK, 1985, POSTGRAD MED J, V61, P725, DOI 10.1136/pgmj.61.718.725
   MOSSMAN S, 1986, LANCET, V1, P116
   Plested CP, 2002, NEUROLOGY, V59, P1682, DOI 10.1212/01.WNL.0000041625.41937.FF
   Plested CP, 1998, ANN NY ACAD SCI, V841, P501, DOI 10.1111/j.1749-6632.1998.tb10970.x
   Psaridi-Linardaki L, 2002, J BIOL CHEM, V277, P26980, DOI 10.1074/jbc.M110731200
   Ricny J, 2002, CLIN CHEM, V48, P549
   Riemersma S, 1996, J CLIN INVEST, V98, P2358, DOI 10.1172/JCI119048
   Romi F, 2000, ARCH NEUROL-CHICAGO, V57, P1596, DOI 10.1001/archneur.57.11.1596
   SCHLUEP M, 1987, ANN NEUROL, V22, P212, DOI 10.1002/ana.410220205
   Schon F, 1996, AGE AGEING, V25, P56, DOI 10.1093/ageing/25.1.56
   Somnier FE, 1996, DAN MED BULL, V43, P1
   VINCENT A, 1995, LANCET, V346, P24, DOI 10.1016/S0140-6736(95)92652-6
   Wintzen AR, 1998, ANN NEUROL, V44, P657, DOI 10.1002/ana.410440412
   YAMAMOTO T, 1991, ANN NEUROL, V30, P550, DOI 10.1002/ana.410300407
NR 33
TC 84
Z9 95
U1 1
U2 5
PU NEW YORK ACAD SCIENCES
PI NEW YORK
PA 2 EAST 63RD ST, NEW YORK, NY 10021 USA
SN 0077-8923
BN 1-57331-396-3
J9 ANN NY ACAD SCI
JI Ann.NY Acad.Sci.
PY 2003
VL 998
BP 324
EP 335
DI 10.1196/annals.1254.036
PG 12
WC Biochemistry & Molecular Biology; Immunology; Multidisciplinary
   Sciences; Neurosciences
WE Conference Proceedings Citation Index - Science (CPCI-S); Science Citation Index Expanded (SCI-EXPANDED)
SC Biochemistry & Molecular Biology; Immunology; Science & Technology -
   Other Topics; Neurosciences & Neurology
GA BX68C
UT WOS:000186107400035
PM 14592891
DA 2022-10-25
ER

PT J
AU Lin, J
   Lu, J
   Zhao, CB
   Qiao, K
   Zhu, WH
   Yue, DY
   Luo, SS
   Wang, Y
   Fang, WT
   Lu, JH
AF Lin Jie
   Lu Jun
   Zhao Chongbo
   Qiao Kai
   Zhu Wenhua
   Yue Dongyue
   Luo Sushan
   Wang Yin
   Fang Wentao
   Lu Jiahong
TI Giant cell polymyositis associated with myasthenia gravis and thymoma
SO JOURNAL OF CLINICAL NEUROSCIENCE
LA English
DT Article
DE Giant cell polymyositis; Muscle MRI; Myasthenia gravis; Thymoma
ID INFLAMMATORY MYOPATHIES; MYOCARDITIS; MYOSITIS
AB We report a case of a 40-year-old woman who developed generalized muscle weakness over a period of 2 months. Physical examination revealed palpable masses in her arms and hands. Serum creatine kinase levels were elevated. Electromyography showed myopathic changes and 3 Hz repetitive nerve stimulation revealed a decremental pattern on repetitive nerve stimulation. Muscle MRI demonstrated increased signal intensity in the biceps brachii on T1-weighted images. Chest CT scan showed a mediastinal mass suggestive of thymoma. Muscle biopsy revealed giant cell polymyositis. The patient was treated with cholinesterase inhibitors and corticosteroids with improvement of strength, and subsequently underwent thymectomy followed by radiotherapy. (C) 2014 Elsevier Ltd. All rights reserved.
C1 [Lin Jie; Lu Jun; Zhao Chongbo; Zhu Wenhua; Yue Dongyue; Luo Sushan; Lu Jiahong] Fudan Univ, Huashan Hosp, Dept Neurol, Shanghai 200433, Peoples R China.
   [Qiao Kai] Fudan Univ, Huashan Hosp, Inst Neurol, Dept Neurophysiol, Shanghai 200433, Peoples R China.
   [Wang Yin] Fudan Univ, Huashan Hosp, Inst Neurol, Dept Neuropathol, Shanghai 200433, Peoples R China.
   [Fang Wentao] Shanghai Jiao Tong Univ, Shanghai Chest Hosp, Sch Med, Dept Thorac Surg, Shanghai, Peoples R China.
RP Fang, WT (corresponding author), Shanghai Jiao Tong Univ, Shanghai Chest Hosp, Sch Med, Dept Thorac Surg, 241 W Huaihai Rd, Shanghai, Peoples R China.
EM fudan78@hotmail.com
RI Luo, Sushan/AAF-7736-2019; Luo, Sushan/GNM-9927-2022
OI Lin, Jie/0000-0001-6351-3389
CR ADAMS EM, 1995, RADIOGRAPHICS, V15, P563, DOI 10.1148/radiographics.15.3.7624563
   BURKE JS, 1969, ARCH PATHOL, V88, P359
   Cantwell C, 2005, CLIN RADIOL, V60, P261, DOI 10.1016/j.crad.2004.06.027
   Giadano A, 1944, AM J CLIN PATHOL, V14, P253
   Kon T, 2013, NEUROPATHOLOGY, V33, P281, DOI 10.1111/j.1440-1789.2012.01345.x
   Koul D, 2010, CARDIOL RES PRACT, V2010, DOI 10.4061/2010/185896
   Meriggioli MN, 2009, LANCET NEUROL, V8, P475, DOI 10.1016/S1474-4422(09)70063-8
   Morrissey RP, 2011, HEART LUNG, V40, P340, DOI 10.1016/j.hrtlng.2010.06.003
   Sato Hideki, 2003, Rinsho Shinkeigaku, V43, P496
   Watanabe M, 2013, INTERNAL MED, V52, P1397, DOI 10.2169/internalmedicine.52.9080
NR 10
TC 9
Z9 10
U1 0
U2 5
PU ELSEVIER SCI LTD
PI OXFORD
PA THE BOULEVARD, LANGFORD LANE, KIDLINGTON, OXFORD OX5 1GB, OXON, ENGLAND
SN 0967-5868
EI 1532-2653
J9 J CLIN NEUROSCI
JI J. Clin. Neurosci.
PD DEC
PY 2014
VL 21
IS 12
BP 2252
EP 2254
DI 10.1016/j.jocn.2014.04.027
PG 3
WC Clinical Neurology; Neurosciences
WE Science Citation Index Expanded (SCI-EXPANDED)
SC Neurosciences & Neurology
GA AX0DF
UT WOS:000346622900041
PM 25096712
DA 2022-10-25
ER

PT J
AU Zifman, E
   Amital, H
AF Zifman, Eyal
   Amital, Howard
TI Prediction of neurological diseases by using autoantibodies: Wishful
   thinking come true
SO ISRAEL MEDICAL ASSOCIATION JOURNAL
LA English
DT Article
DE autoimmunity; multiple sclerosis; epilepsy; myasthenia gravis;
   autoantibodies
ID MYELIN-OLIGODENDROCYTE GLYCOPROTEIN; AUTOIMMUNE MYASTHENIA-GRAVIS;
   MULTIPLE-SCLEROSIS; ACETYLCHOLINE-RECEPTOR; ANTIMYELIN ANTIBODIES;
   DEMYELINATING EVENT; EPILEPSY; IGG; DISORDERS; MOG
AB Medical screening is not a tangible existent tool in autoimmune disorders as it is in other illnesses. Numerous attempts are made to identify individuals destined to develop an autoimmune disease, including analysis of the genetic background, which along with the immunological profile, may assist in identifying those individuals. If these efforts turn out to be successful they could lead to proactive measures that might prevent the emergence of such disorders. This review will summarize the attempts made to pursue autoantibodies specific for the central nervous system as potential predictors of autoimmune neurological disorders.
C1 [Zifman, Eyal] Meir Med Ctr, Dept Med D, IL-4428 Kefar Sava, Israel.
   Tel Aviv Univ, Sackler Fac Med, Ramat Aviv, Israel.
RP Amital, H (corresponding author), Meir Med Ctr, Dept Med D, IL-4428 Kefar Sava, Israel.
EM howard.amital@clalit.org.il
CR Antel JP, 2003, NEW ENGL J MED, V349, P107, DOI 10.1056/NEJMp030098
   Berger T, 2003, NEW ENGL J MED, V349, P139, DOI 10.1056/NEJMoa022328
   Eriksson K, 2001, EPILEPSY RES, V46, P129, DOI 10.1016/S0920-1211(01)00273-X
   Gaertner S, 2004, NEUROLOGY, V63, P2381, DOI 10.1212/01.WNL.0000147259.34163.33
   Ganor Y, 2005, AUTOIMMUNITY, V38, P139, DOI 10.1080/08916930500100825
   Gardnerova M, 1997, NEUROLOGY, V48, P50, DOI 10.1212/WNL.48.1.50
   Haase CG, 2001, J NEUROIMMUNOL, V114, P220, DOI 10.1016/S0165-5728(00)00462-8
   Krause I, 2007, LUPUS, V16, P176, DOI 10.1177/0961203306075977
   Lampasona V, 2004, NEUROLOGY, V62, P2092, DOI 10.1212/01.WNL.0000127615.15768.AE
   Lefranc D, 2004, J IMMUNOL, V172, P669, DOI 10.4049/jimmunol.172.1.669
   McKnight K, 2005, NEUROLOGY, V65, P1730, DOI 10.1212/01.wnl.0000187129.66353.13
   Menge T, 2005, J ALLERGY CLIN IMMUN, V116, P453, DOI 10.1016/j.jaci.2005.03.023
   Peltola JT, 2000, AM J MED, V109, P712, DOI 10.1016/S0002-9343(00)00617-3
   Quintana FJ, 2003, INT IMMUNOL, V15, P11, DOI 10.1093/intimm/dxg003
   Rauer S, 2006, J NEUROL NEUROSUR PS, V77, P739, DOI 10.1136/jnnp.2005.077784
   Tuzun E, 2006, NEUROMUSCULAR DISORD, V16, P137, DOI 10.1016/j.nmd.2005.11.005
   XIAO BG, 1991, J NEUROIMMUNOL, V31, P91, DOI 10.1016/0165-5728(91)90014-X
NR 17
TC 2
Z9 3
U1 0
U2 0
PU ISRAEL MEDICAL ASSOC JOURNAL
PI RAMAT GAN
PA 2 TWIN TOWERS, 11TH FL, 35 JABOTINSKY ST, PO BOX 3604, RAMAT GAN 52136,
   ISRAEL
SN 1565-1088
J9 ISR MED ASSOC J
JI Isr. Med. Assoc. J.
PD JAN
PY 2008
VL 10
IS 1
BP 29
EP 31
PG 3
WC Medicine, General & Internal
WE Science Citation Index Expanded (SCI-EXPANDED)
SC General & Internal Medicine
GA 261PT
UT WOS:000253093200006
PM 18300567
DA 2022-10-25
ER

PT J
AU Shiraishi, H
   Motomura, M
   Yoshimura, T
   Fukudome, T
   Fukuda, T
   Nakao, Y
   Tsujihata, M
   Vincent, A
   Eguchi, K
AF Shiraishi, H
   Motomura, M
   Yoshimura, T
   Fukudome, T
   Fukuda, T
   Nakao, Y
   Tsujihata, M
   Vincent, A
   Eguchi, K
TI Acetylcholine receptors loss and postsynaptic damage in MuSK
   antibody-positive myasthenia gravis
SO ANNALS OF NEUROLOGY
LA English
DT Article
ID MOTOR END-PLATE; NEUROMUSCULAR-JUNCTION; SERONEGATIVE MG; MUSCLE;
   AUTOANTIBODIES; ENDPLATE; TARGETS; IGG
AB Muscle-specific tyrosine kinase (MUSK) antibodies are found in some patients with "seronegative" myasthenia gravis (MG), but how they cause myasthenic symptoms is not clear. We visualized acetylcholine receptors (AChRs) and complement component 3 (C3) in muscle biopsies from 10 Japanese MG patients with MUSK antibodies, compared with 42 with AChR antibodies. The AChR density was not significantly decreased in MUSK antibody (Ab)-positive end-plates compared with AChR antibody positive end-plates, and C3 was detected in only two of eight MUSK Ab-positive patients. MUSK antibodies do not appear to cause substantial AChR loss, complement deposition, or morphological damage. Effects on MUSK function need to be explored.
C1 Nagasaki Univ, Grad Sch Biomed Sci, Dept Internal Med 1, Nagasaki 8528501, Japan.
   Kawatana Natl Hosp, Nagasaki, Japan.
   Nagasaki Kita Hosp, Nagasaki, Japan.
   Univ Oxford, Oxford, England.
RP Eguchi, K (corresponding author), Nagasaki Univ, Grad Sch Biomed Sci, Dept Internal Med 1, 1-7-1 Sakamoto, Nagasaki 8528501, Japan.
EM eguchi@net.nagasaki-u.ac.jp
RI Vincent, Angela/AAE-7310-2019
CR DRACHMAN DB, 1978, NEW ENGL J MED, V298, P1116, DOI 10.1056/NEJM197805182982004
   ENGEL AG, 1977, MAYO CLIN PROC, V52, P267
   ENGEL AG, 1971, ANN NY ACAD SCI, V183, P46, DOI 10.1111/j.1749-6632.1971.tb30741.x
   Evoli A, 2003, BRAIN, V126, P2304, DOI 10.1093/brain/awg223
   Hoch W, 2001, NAT MED, V7, P365, DOI 10.1038/85520
   Kong XC, 2004, EMBO REP, V5, P183, DOI 10.1038/sj.embor.7400065
   LECKY BRF, 1980, LANCET, V2, P1311
   Liyanage Y, 2002, MUSCLE NERVE, V25, P4, DOI 10.1002/mus.1218
   McConville J, 2004, ANN NEUROL, V55, P580, DOI 10.1002/ana.20061
   MOSSMAN S, 1986, LANCET, V1, P116
   Ohta K, 2004, NEUROLOGY, V62, P2132, DOI 10.1212/01.WNL.0000129274.12702.92
   Sanders DB, 2003, NEUROLOGY, V60, P1978, DOI 10.1212/01.WNL.0000065882.63904.53
   Scuderi F, 2002, LAB INVEST, V82, P1139, DOI 10.1097/01.LAB.0000028144.48023.9B
   Selcen D, 2004, NEUROLOGY, V62, P1945, DOI 10.1212/01.WNL.0000128048.23930.1D
   TSUJIHATA M, 1989, NEUROLOGY, V39, P1359, DOI 10.1212/WNL.39.10.1359
   Tsujihata M, 2003, J NEUROL, V250, P75, DOI 10.1007/s00415-003-0956-9
   Tsujihata M, 2001, INTERNAL MED, V40, P376, DOI 10.2169/internalmedicine.40.376
   VALENZUELA DM, 1995, NEURON, V15, P573, DOI 10.1016/0896-6273(95)90146-9
   Vincent A, 2003, LANCET NEUROL, V2, P99, DOI 10.1016/S1474-4422(03)00306-5
   Yeh JH, 2004, NEUROLOGY, V62, P2131, DOI 10.1212/01.WNL.0000128042.28877.C3
NR 20
TC 121
Z9 128
U1 0
U2 8
PU WILEY
PI HOBOKEN
PA 111 RIVER ST, HOBOKEN 07030-5774, NJ USA
SN 0364-5134
EI 1531-8249
J9 ANN NEUROL
JI Ann. Neurol.
PD FEB
PY 2005
VL 57
IS 2
BP 289
EP 293
DI 10.1002/ana.20341
PG 5
WC Clinical Neurology; Neurosciences
WE Science Citation Index Expanded (SCI-EXPANDED)
SC Neurosciences & Neurology
GA 892EW
UT WOS:000226633800018
PM 15668981
DA 2022-10-25
ER

PT J
AU Shi, FD
   Wang, HB
   Li, HL
   Hong, S
   Taniguchi, M
   Link, H
   Van Kaer, L
   Ljunggren, HG
AF Shi, FD
   Wang, HB
   Li, HL
   Hong, S
   Taniguchi, M
   Link, H
   Van Kaer, L
   Ljunggren, HG
TI Natural killer cells determine the out-come of B cell-mediated
   autoimmunity
SO NATURE IMMUNOLOGY
LA English
DT Article
ID GROWTH-FACTOR-BETA; CD4(+) T-CELLS; MYASTHENIA-GRAVIS; NK-CELLS;
   TGF-BETA; MULTIPLE-SCLEROSIS; IFN-GAMMA; MICE; INDUCTION; LYMPHOCYTES
AB Natural killer (NK) cells can affect the outcome of adaptive immune responses. NK cells, but not NK1.1(+)T cells, were found to participate in the development of myasthenia gravis (a T cell-dependent, B cell- and antibody-mediated autoimmune disease) in C57BL/6 mice. The requirement for NK cells was reflected by the lack of a type I helper T cell response and antibodies to the acetylcholine receptor in both NK1.1(+) cell-depleted and NK cell-deficient IL-18(-/-) mice. These findings establish a previously unrecognized link between NK cells and autoreactive T and B cells.
C1 Karolinska Inst, Ctr Microbiol & Tumor Biol, S-17177 Stockholm, Sweden.
   Huddinge Univ Hosp, Karolinska Inst, Div Neurol, S-14186 Stockholm, Sweden.
   Vanderbilt Univ, Sch Med, Dept Microbiol & Immunol, Howard Hughes Med Inst, Nashville, TN 37232 USA.
   Chiba Univ, Sch Med, Ctr Biomed Sci, Div Mol Immunol,Chuo Ku, Chiba 260, Japan.
RP Ljunggren, HG (corresponding author), Karolinska Inst, Ctr Microbiol & Tumor Biol, S-17177 Stockholm, Sweden.
EM hans-gustaf.ljunggren@mtc.ki.se
RI Van Kaer, Luc/H-1033-2015; Taniguchi, Masaru/N-7932-2015
OI Van Kaer, Luc/0000-0001-5275-2309; Taniguchi, Masaru/0000-0001-7821-7179
CR Balasa B, 1997, J EXP MED, V186, P385, DOI 10.1084/jem.186.3.385
   BERMAN PW, 1980, J EXP MED, V151, P204, DOI 10.1084/jem.151.1.204
   Chambers BJ, 1996, IMMUNITY, V5, P311, DOI 10.1016/S1074-7613(00)80257-5
   Chen WJ, 1998, J EXP MED, V188, P1849, DOI 10.1084/jem.188.10.1849
   Cui JQ, 1997, SCIENCE, V278, P1623, DOI 10.1126/science.278.5343.1623
   DALAKAS MC, 1995, ANN NEUROL, V37, P806, DOI 10.1002/ana.410370615
   DALTON DK, 1993, SCIENCE, V259, P1739, DOI 10.1126/science.8456300
   DASCH JR, 1989, J IMMUNOL, V142, P1536
   DEIBLER GE, 1972, PREP BIOCHEM, V2, P139, DOI 10.1080/00327487208061467
   DOUGLAS TF, 1996, SCIENCE, V272, P50
   DRACHMAN DB, 1994, NEW ENGL J MED, V330, P1797, DOI 10.1056/NEJM199406233302507
   Fort MM, 1998, J IMMUNOL, V161, P3256
   GARCIASUAREZ J, 1995, BRIT J HAEMATOL, V89, P653, DOI 10.1111/j.1365-2141.1995.tb08382.x
   Gray JD, 1998, J IMMUNOL, V160, P2248
   GRAY JD, 1994, J EXP MED, V180, P1937, DOI 10.1084/jem.180.5.1937
   Hong SM, 1999, IMMUNOL REV, V169, P31, DOI 10.1111/j.1600-065X.1999.tb01304.x
   KOO GC, 1984, HYBRIDOMA, V3, P301, DOI 10.1089/hyb.1984.3.301
   Korsgren M, 1999, J EXP MED, V189, P553, DOI 10.1084/jem.189.3.553
   Lehuen A, 1998, J EXP MED, V188, P1831, DOI 10.1084/jem.188.10.1831
   Lindstrom J, 1981, Methods Enzymol, V74 Pt C, P432
   Litzenburger T, 1998, J EXP MED, V188, P169, DOI 10.1084/jem.188.1.169
   Mason D, 1998, CURR OPIN IMMUNOL, V10, P649, DOI 10.1016/S0952-7915(98)80084-8
   Matsumoto Y, 1998, EUR J IMMUNOL, V28, P1681, DOI 10.1002/(SICI)1521-4141(199805)28:05<1681::AID-IMMU1681>3.0.CO;2-T
   Mendola JF, 1997, CELL TRANSPLANT, V6, P69, DOI 10.1016/S0963-6897(96)00092-9
   Moiola M, 1998, EUR J IMMUNOL, V28, P2487, DOI 10.1002/(SICI)1521-4141(199808)28:08<2487::AID-IMMU2487>3.0.CO;2-Y
   MOMBAERTS P, 1992, CELL, V68, P869, DOI 10.1016/0092-8674(92)90030-G
   OKAMURA H, 1995, NATURE, V378, P88, DOI 10.1038/378088a0
   RAUCH HC, 1985, IMMUNOL INVEST, V14, P427, DOI 10.3109/08820138509047611
   RIDDERSTAD A, 1995, INT IMMUNOL, V7, P459, DOI 10.1093/intimm/7.3.459
   ROMAGNANI S, 1992, IMMUNOL TODAY, V13, P379, DOI 10.1016/0167-5699(92)90083-J
   SEAMAN WE, 1987, J IMMUNOL, V138, P4539
   Shi FD, 1998, EUR J IMMUNOL, V28, P3587, DOI 10.1002/(SICI)1521-4141(199811)28:11<3587::AID-IMMU3587>3.3.CO;2-P
   Shi FD, 1999, J IMMUNOL, V162, P5757
   SNAPPER CM, 1993, IMMUNOL TODAY, V14, P15, DOI 10.1016/0167-5699(93)90318-F
   TAK PP, 1994, ARTHRITIS RHEUM, V37, P1735, DOI 10.1002/art.1780371205
   Takeda K, 1998, IMMUNITY, V8, P383, DOI 10.1016/S1074-7613(00)80543-9
   VRANES Z, 1989, J NEUROL SCI, V94, P115, DOI 10.1016/0022-510X(89)90222-0
   YUAN D, 1994, FASEB J, V8, P1012, DOI 10.1096/fasebj.8.13.7926365
   Zhang BN, 1997, J EXP MED, V186, P1677, DOI 10.1084/jem.186.10.1677
NR 39
TC 153
Z9 159
U1 0
U2 6
PU NATURE PUBLISHING GROUP
PI NEW YORK
PA 75 VARICK ST, 9TH FLR, NEW YORK, NY 10013-1917 USA
SN 1529-2908
EI 1529-2916
J9 NAT IMMUNOL
JI Nat. Immunol.
PD SEP
PY 2000
VL 1
IS 3
BP 245
EP 251
DI 10.1038/79792
PG 7
WC Immunology
WE Science Citation Index Expanded (SCI-EXPANDED)
SC Immunology
GA 363BY
UT WOS:000089815100024
PM 10973283
DA 2022-10-25
ER

PT J
AU BilleTurc, F
   Padovani, R
   Pouget, J
   Serratrice, G
   Bille, J
AF BilleTurc, F
   Padovani, R
   Pouget, J
   Serratrice, G
   Bille, J
TI Late onset myasthenia: 34 cases in patients over 65.
SO REVUE NEUROLOGIQUE
LA French
DT Article
ID GRAVIS; EPIDEMIOLOGY; AZATHIOPRINE; THYMECTOMY; DRUGS
AB This study a retrospective view of 34 patients with myasthenia gravis, compared the course of the disease for patients with onset before 65 and after 65 years. 70% of those under 65 were female while 55.8% of those over 65 were male. Bulbar symptoms were more frequent in older patients.
   Only 3 patients had another immune disease (rheumatoid arthritis, diabetes mellitus, thyroid pathology), and two a thymoma. All patients were treated with anticholinesterases. Prednisone was used in 44% of cases and rarely Azathioprine. In our cases and in the review of the literature there is no significant difference between age groups except for the sex ratio and the outcome in the older group in case of thymoma or respiratory failure.
C1 CHU TIMONE, SERV NEUROL & MALAD NEUROMUSCULAIRES, MARSEILLE, FRANCE.
RP BilleTurc, F (corresponding author), HOP ST JOSEPH, NEUROL SERV, 26 BLVD LOUVAIN, F-13285 MARSEILLE 08, FRANCE.
CR ALLAIN H, 1985, SEM HOP PARIS, V61, P707
   BARTON EN, 1991, W INDIAN MED J, V40, P162
   CHRISTENSEN PB, 1993, NEUROLOGY, V43, P1779, DOI 10.1212/WNL.43.9.1779
   COSI V, 1991, ACTA NEUROL SCAND, V84, P33, DOI 10.1111/j.1600-0404.1991.tb04899.x
   DEVATHASAN G, 1984, LANCET, V2, P809
   DONALDSON DH, 1990, NEUROLOGY, V40, P786, DOI 10.1212/WNL.40.5.786
   ELCHIDIAC A, 1985, SEM HOP PARIS, V61, P1821
   FERRARI G, 1992, NEUROEPIDEMIOLOGY, V11, P135, DOI 10.1159/000110923
   GAMONDES JP, 1991, EUR J CARDIO-THORAC, V5, P124, DOI 10.1016/1010-7940(91)90210-B
   GENKINS G, 1987, ANN NY ACAD SCI, V505, P500, DOI 10.1111/j.1749-6632.1987.tb51318.x
   GOULON M, 1987, ANN MED INTERNE, V138, P444
   HOHFELD R, 1988, NEUROLOGY, V38, P258
   HOHLFELD R, 1985, ANN NEUROL, V17, P238, DOI 10.1002/ana.410170304
   MANTEGAZZA R, 1988, J NEUROL, V235, P449, DOI 10.1007/BF00314245
   MATELL G, 1987, ANN NY ACAD SCI, V505, P588, DOI 10.1111/j.1749-6632.1987.tb51327.x
   MIANO MA, 1991, NEUROLOGY, V41, P919, DOI 10.1212/WNL.41.6.919
   OLANOW CW, 1982, ANN SURG, V196, P113, DOI 10.1097/00000658-198208000-00001
   OOSTERHUIS HJG, 1984, MYASTHENIA GRAVIS
   PAPATESTAS AE, 1976, ANN NY ACAD SCI, V274, P555, DOI 10.1111/j.1749-6632.1976.tb47715.x
   PHILLIPS LH, 1992, NEUROLOGY, V42, P1888, DOI 10.1212/WNL.42.10.1888
   SGHIRLANZONI A, 1984, NEUROLOGY, V34, P170, DOI 10.1212/WNL.34.2.170
   Turani E, 1992, ACTA CHIRURG HUNGARI, V33, P353
   VERMA PK, 1992, NEUROLOGY, V42, P586, DOI 10.1212/WNL.42.3.586
   YU YL, 1992, ACTA NEUROL SCAND, V86, P113, DOI 10.1111/j.1600-0404.1992.tb05050.x
NR 24
TC 8
Z9 8
U1 0
U2 1
PU MASSON EDITEUR
PI MOULINEAUX CEDEX 9
PA 21 STREET CAMILLE DESMOULINS, ISSY, 92789 MOULINEAUX CEDEX 9, FRANCE
SN 0035-3787
EI 2213-0004
J9 REV NEUROL-FRANCE
JI Rev. Neurol.
PD MAR
PY 1997
VL 153
IS 2
BP 129
EP 134
PG 6
WC Clinical Neurology
WE Science Citation Index Expanded (SCI-EXPANDED)
SC Neurosciences & Neurology
GA WY776
UT WOS:A1997WY77600007
PM 9296125
DA 2022-10-25
ER

PT J
AU Yen, YT
   Ho, JC
   Wang, CY
AF Yen, Yu-Ta
   Ho, Ji-Chen
   Wang, Cheng-Yu
TI Graft-Versus-Host-Like Disease-A Case of Thymoma-Related Erythroderma
SO DERMATOLOGICA SINICA
LA English
DT Article
DE Thymoma; Erythroderma; Myasthenia gravis; Graft-versus-host disease;
   GVHD
ID AUTOIMMUNITY; THYMUS; IGE
AB Graft-versus-host disease (GVHD) is a T-cell-mediated reaction that most commonly develops after transplantation of hematopoietic stem cells. In rare conditions, GVHD-like symptoms are observed in patients with thymoma. We present the case of a 58-year-old man with thymoma noted 6 years earlier who initially presented with myasthenia gravis and subsequently developed GVHD-like disease with symptoms of generalized itching, scaly erythroderma, and liver dysfunction. The histopathological features of a skin biopsy were consistent with those noted in the case of GVHD. We assume that the altered thymic microenvironment in thymoma patients causes immune dysregulation, leading to GVHD-like disease. (Dermatol Sinica 27: 241-247, 2009)
C1 [Wang, Cheng-Yu] Chang Gung Mem Hosp, Kaohsiung Med Ctr, Dept Dermatol, Kaohsiung 83301, Taiwan.
   Chang Gung Univ, Coll Med, Guishan, Taiwan.
RP Wang, CY (corresponding author), Chang Gung Mem Hosp, Kaohsiung Med Ctr, Dept Dermatol, Ta Pei Rd 123, Kaohsiung 83301, Taiwan.
EM zzgundam@cgmh.org.tw
CR ABEDI MR, 1989, BONE MARROW TRANSPL, V4, P255
   Baldwin TA, 2004, J IMMUNOL, V173, P6515, DOI 10.4049/jimmunol.173.11.6515
   Holder J, 1997, CLIN EXP DERMATOL, V22, P287, DOI 10.1046/j.1365-2230.1997.2750703.x
   Offerhaus GJ, 2007, IMMUNOL LETT, V114, P31, DOI 10.1016/j.imlet.2007.08.010
   ROSENOW EC, 1984, ARCH INTERN MED, V144, P763, DOI 10.1001/archinte.144.4.763
   SAARINEN UM, 1987, TRANSPLANTATION, V44, P540, DOI 10.1097/00007890-198710000-00017
   SHARP MT, 2008, FITZPATRICKS DERMATO, P258
   Wadhera A, 2007, J AM ACAD DERMATOL, V57, P683, DOI 10.1016/j.jaad.2007.02.027
   Wang MH, 2000, SCAND J GASTROENTERO, V35, P667
NR 9
TC 0
Z9 0
U1 0
U2 0
PU ELSEVIER TAIWAN
PI TAIPEI
PA RM N-412, 4F, CHIA HSIN BUILDING 11, NO 96, ZHONG SHAN N ROAD SEC 2,
   TAIPEI, 10449, TAIWAN
SN 1027-8117
EI 2223-330X
J9 DERMATOL SIN
JI Dermatol. Sin.
PD DEC
PY 2009
VL 27
IS 4
BP 241
EP 247
PG 7
WC Dermatology
WE Science Citation Index Expanded (SCI-EXPANDED)
SC Dermatology
GA 532GQ
UT WOS:000272734800006
DA 2022-10-25
ER

PT J
AU FUJII, N
   ITOYAMA, Y
   GOTO, I
AF FUJII, N
   ITOYAMA, Y
   GOTO, I
TI ENHANCED PROLIFERATIVE RESPONSE OF MYASTHENIC THYMUS-CELLS IN MIXED
   LYMPHOCYTE-REACTION
SO JOURNAL OF THE NEUROLOGICAL SCIENCES
LA English
DT Article
DE MYASTHENIA GRAVIS; THYMUS CELL; MIXED LYMPHOCYTE REACTION
ID T-CELL; ACETYLCHOLINE-RECEPTOR; HELPER-INDUCER; GRAVIS; HETEROGENEITY;
   SPECIFICITY
AB To determine the functional diversity of thymic lymphoid cells in patients with myasthenia gravis (MG), we evaluated mixed lymphocyte reactions (MLR) using thymus cells in 7 MG patients and 8 controls. In the MLR, we used thymus cells as responder cells and mitomycin C-treated peripheral non-T cells as stimulator cells. In an autologous MLR test, a low proliferative response was observed in both the MG patients and controls. In an allogeneic MLR test, in which thymus cells were co-cultured with allogeneic non-T cells, the thymus cells from MG patients showed an increased proliferative response to stimulator cells, whether they were from MG patients or the controls. However, thymus cells from the controls showed a low proliferative response to any allogeneic stimulator cells. The enhanced allo-reactivity of thymus cells from MG patients thus suggests that there is an increase in the number of functionally mature T lineage cells in the MG thymus.
C1 KYUSHU UNIV 60,FAC MED,INST NEUROL,DEPT NEUROL,FUKUOKA 812,JAPAN.
CR ABDOU NI, 1974, NEW ENGL J MED, V291, P1271, DOI 10.1056/NEJM197412122912403
   BEALE MG, 1980, J IMMUNOL, V124, P227
   BIRNBAUM G, 1977, ANN NEUROL, V1, P331, DOI 10.1002/ana.410010404
   DUPONT B, 1976, ADV IMMUNOL, V23, P107, DOI 10.1016/S0065-2776(08)60320-X
   DURELLI L, 1990, ANN NEUROL, V27, P174, DOI 10.1002/ana.410270213
   ENGEL WK, 1977, LANCET, V1, P1310
   FUJII N, 1990, ANN NEUROL, V27, P642, DOI 10.1002/ana.410270610
   GREENBERG SJ, 1984, J IMMUNOL, V132, P1229
   HAUSMAN PB, 1979, J EXP MED, V149, P1537, DOI 10.1084/jem.149.6.1537
   HAUSMAN PB, 1980, J EXP MED, V153, P476
   KAO I, 1977, SCIENCE, V195, P74, DOI 10.1126/science.831257
   KUNTZ MM, 1976, J EXP MED, V143, P1042, DOI 10.1084/jem.143.5.1042
   LISAK RP, 1976, ANN NY ACAD SCI, V274, P402, DOI 10.1111/j.1749-6632.1976.tb47701.x
   LISAK RP, 1978, NEUROLOGY, V28, P1298, DOI 10.1212/WNL.28.12.1298
   MACHI M, 1988, NEUROLOGY, V38, P592, DOI 10.1212/WNL.38.4.592
   MORIMOTO C, 1985, J IMMUNOL, V134, P3762
   NIKAEIN A, 1984, CLIN IMMUNOL IMMUNOP, V32, P326, DOI 10.1016/0090-1229(84)90276-9
   OPELZ G, 1978, ARCH NEUROL-CHICAGO, V35, P413, DOI 10.1001/archneur.1978.00500310015003
   RAFF HV, 1980, J EXP MED, V152, P581, DOI 10.1084/jem.152.3.581
   RICHARDS I, 1986, J CLIN LAB IMMUNOL, V20, P15
   RICHMAN DP, 1976, NEW ENGL J MED, V294, P694, DOI 10.1056/NEJM197603252941304
   SANDERS ME, 1988, IMMUNOL TODAY, V9, P195, DOI 10.1016/0167-5699(88)91212-1
   STITES DP, 1984, BASIC CLIN IMMUNOL, P353
   WEKSLER ME, 1981, ADV IMMUNOL, V31, P271, DOI 10.1016/S0065-2776(08)60923-2
NR 24
TC 0
Z9 0
U1 1
U2 1
PU ELSEVIER SCIENCE BV
PI AMSTERDAM
PA PO BOX 211, 1000 AE AMSTERDAM, NETHERLANDS
SN 0022-510X
J9 J NEUROL SCI
JI J. Neurol. Sci.
PD OCT
PY 1992
VL 112
IS 1-2
BP 204
EP 208
DI 10.1016/0022-510X(92)90152-B
PG 5
WC Clinical Neurology; Neurosciences
WE Science Citation Index Expanded (SCI-EXPANDED)
SC Neurosciences & Neurology
GA JV895
UT WOS:A1992JV89500029
PM 1469433
DA 2022-10-25
ER

PT J
AU Casciola-Rosen, L
   Miagkov, A
   Nagaraju, K
   Askin, F
   Jacobson, L
   Rosen, A
   Drachman, DB
AF Casciola-Rosen, L.
   Miagkov, A.
   Nagaraju, K.
   Askin, F.
   Jacobson, L.
   Rosen, A.
   Drachman, D. B.
TI Granzyme B: Evidence for a role in the origin of myasthenia gravis
SO JOURNAL OF NEUROIMMUNOLOGY
LA English
DT Article
DE Granzyme B; Myasthenia gravis; Autoimmunity; Thymus; Acetylcholine
   receptor; Epsilon subunit
ID MUSCLE ACETYLCHOLINE-RECEPTOR; TYROSINE KINASE MUSK; T-CELLS; ALTERED
   EXPRESSION; IMMUNE-RESPONSES; EPSILON-SUBUNIT; DELTA-SUBUNIT; THYMUS;
   AUTOANTIGEN; PATHOGENESIS
AB Purpose of research: Although the pathogenesis of myasthenia gravis (MG) as an antibody mediated disorder of acetylcholnie receptors (AChRs) at neuromuscular junctions is well understood, the origin of the autoimmune response is unclear. The thymus is intimately involved in initiation of the autoimmune responses the antigen, AChR, is present in the thymus, but how the autoimmune response is triggered is not known. Granzyme B (GrB), a proteolytic enzyme present in cytolytic T cells and natural killer (NK) cells, selectively cleaves many potential autoantigens (but few non-autoantigens). generating novel fragments that trigger autoreactive responses. This protease has been strongly implicated in the pathogenesis of several autoimmune diseases including lupus, rheumatoid arthritis, dermatomyositis, and others. In the studies described in this manuscript, we examined the ability of GrB to cleave the AChR subunits, and performed biochemical, immunohistochemical and molecular studies on thymus glands from myasthenic patients and controls to assess GrB expression.
   Main results : GrB efficiently and specifically cleaves subunits of AChR, especially the epsilon subunit. GrB is present in thymus glands from myasthenia patients, but is absent in control thymuses.
   Conclusions: Our results provide evidence supporting a potential role for GrB in the process of initiation of MG, and are consistent with the concept of an immunodominant epsilon epitope. (C) 2008 Elsevier B.V. All rights reserved.
C1 [Casciola-Rosen, L.; Nagaraju, K.; Rosen, A.] Johns Hopkins Univ, Dept Med, Baltimore, MD USA.
   [Miagkov, A.; Jacobson, L.; Drachman, D. B.] Johns Hopkins Univ, Dept Neurol, Baltimore, MD 21218 USA.
   [Askin, F.; Rosen, A.] Johns Hopkins Univ, Dept Pathol, Baltimore, MD USA.
   [Drachman, D. B.] Johns Hopkins Univ, Dept Neurosci, Baltimore, MD USA.
   [Rosen, A.] Johns Hopkins Univ, Dept Cell Biol, Baltimore, MD USA.
RP Drachman, DB (corresponding author), Johns Hopkins Sch Med, Dept Neurol, 600 No Wolfe St, Baltimore, MD 21287 USA.
EM lcr@jhmi.edu; amiagkov@novascreen.com; KNagaraju@cnmresearch.org;
   faskin@jhmi.edu; lesliewj@hotmail.com; arosen@jhmi.edu; dandrac@aol.com
RI Nagaraju, Kanneboyina/ABA-6525-2021; Nagaraju, Kanneboyina/AAV-7684-2021
FU NIH [AR-44684 (LCR), DE-12354 (AR)]; WW Smith Charitable Trust; NATIONAL
   INSTITUTE OF ARTHRITIS AND MUSCULOSKELETAL AND SKIN DISEASES
   [R01AR044684] Funding Source: NIH RePORTER; NATIONAL INSTITUTE OF DENTAL
   & CRANIOFACIAL RESEARCH [R01DE012354] Funding Source: NIH RePORTER;
   NATIONAL INSTITUTE OF DENTAL &CRANIOFACIAL RESEARCH [R37DE012354]
   Funding Source: NIH RePORTER
FX This work was supported by NIH grants AR-44684 (LCR) and DE-12354 (AR),
   and by the WW Smith Charitable Trust.
CR Andrade F, 2003, ACTA HAEMATOL-BASEL, V111, P28, DOI 10.1159/000074484
   Andrade F, 1998, IMMUNITY, V8, P451, DOI 10.1016/S1074-7613(00)80550-6
   Casciola-Rosen L, 2005, J EXP MED, V201, P591, DOI 10.1084/jem.20041367
   Casciola-Rosen L, 1999, J EXP MED, V190, P815, DOI 10.1084/jem.190.6.815
   Casciola-Rosen LA, 2001, ARTHRITIS RHEUM-US, V44, P389, DOI 10.1002/1529-0131(200102)44:2<389::AID-ANR58>3.0.CO;2-R
   Casciola-Rosen L, 2007, J BIOL CHEM, V282, P4545, DOI 10.1074/jbc.M606564200
   CASTLEMAN B, 1966, ANN NY ACAD SCI, V135, P496, DOI 10.1111/j.1749-6632.1966.tb45497.x
   Conti-Fine B.M., 2003, MYASTHENIA GRAVIS RE, P53
   DRACHMAN DB, 1994, NEW ENGL J MED, V330, P1797, DOI 10.1056/NEJM199406233302507
   Gahring LC, 2001, J IMMUNOL, V166, P1433, DOI 10.4049/jimmunol.166.3.1433
   HELD W, 1990, INT IMMUNOL, V2, P57, DOI 10.1093/intimm/2.1.57
   Hill M, 1999, ANN NEUROL, V45, P224, DOI 10.1002/1531-8249(199902)45:2<224::AID-ANA13>3.0.CO;2-B
   Hoch W, 2001, NAT MED, V7, P365, DOI 10.1038/85520
   Janer M, 1999, HUM IMMUNOL, V60, P909, DOI 10.1016/S0198-8859(99)00062-2
   KAMINSKI HJ, 1993, MUSCLE NERVE, V16, P1332, DOI 10.1002/mus.880161210
   KAO I, 1977, SCIENCE, V195, P74, DOI 10.1126/science.831257
   KIRCHNER T, 1988, VIRCHOWS ARCH B, V54, P295
   KOBAYASHI T, 1990, J NEUROL SCI S, V98, P299
   Le Panse R, 2006, J IMMUNOL, V177, P7868, DOI 10.4049/jimmunol.177.11.7868
   LENNON VA, 1976, ANN NY ACAD SCI, V274, P283, DOI 10.1111/j.1749-6632.1976.tb47693.x
   LINDSTROM JM, 1976, NEUROLOGY, V26, P1054, DOI 10.1212/WNL.26.11.1054
   MacLennan CA, 1998, ANN NY ACAD SCI, V841, P407, DOI 10.1111/j.1749-6632.1998.tb10954.x
   MANFREDI AA, 1993, J CLIN INVEST, V92, P1055, DOI 10.1172/JCI116610
   Meraouna A, 2006, BLOOD, V108, P432, DOI 10.1182/blood-2005-06-2383
   Nagaraju K, 2001, ARTHRITIS RHEUM, V44, P2376, DOI 10.1002/1529-0131(200110)44:10<2376::AID-ART402>3.0.CO;2-E
   Navaneetham D, 2001, MUSCLE NERVE, V24, P203, DOI 10.1002/1097-4598(200102)24:2<203::AID-MUS50>3.0.CO;2-F
   Niks EH, 2006, NEUROLOGY, V66, P1772, DOI 10.1212/01.wnl.0000218159.79769.5c
   Ragheb S, 1998, ANN NY ACAD SCI, V841, P210, DOI 10.1111/j.1749-6632.1998.tb10931.x
   Rosen A, 1999, CELL DEATH DIFFER, V6, P6, DOI 10.1038/sj.cdd.4400460
   Saito R, 2005, J NEUROIMMUNOL, V170, P172, DOI 10.1016/j.jneuroim.2005.09.001
   Schachna L, 2002, ARTHRITIS RHEUM-US, V46, P1873, DOI 10.1002/art.10407
   SCHLUEP M, 1988, J AUTOIMMUN, V1, P445, DOI 10.1016/0896-8411(88)90067-4
   Simpson JA, 1960, SCOT MED J, V5, P419, DOI [DOI 10.1177/003693306000501001, 10.1177/003693306000501001]
   Skoldberg F, 2002, BIOCHEM BIOPH RES CO, V291, P951, DOI 10.1006/bbrc.2002.6534
   SOMMER N, 1990, ANN NEUROL, V28, P312, DOI 10.1002/ana.410280303
   Suzuki Y, 2006, J NEUROIMMUNOL, V172, P166, DOI 10.1016/j.jneuroim.2005.10.001
   Vincent A, 1998, IMMUNOL REV, V164, P157, DOI 10.1111/j.1600-065X.1998.tb01217.x
   Vincent Angela, 2002, Adv Neurol, V88, P159
   Wakkach A, 1996, J IMMUNOL, V157, P3752
   Wang ZY, 1998, J NEUROIMMUNOL, V91, P33, DOI 10.1016/S0165-5728(98)00146-5
   WEKERLE H, 1978, EUR J IMMUNOL, V8, P579, DOI 10.1002/eji.1830080808
   WEKERLE H, 1981, ANN NY ACAD SCI, V377, P455, DOI 10.1111/j.1749-6632.1981.tb33753.x
   Zhou L, 2004, MUSCLE NERVE, V30, P55, DOI 10.1002/mus.20069
NR 43
TC 19
Z9 20
U1 0
U2 3
PU ELSEVIER SCIENCE BV
PI AMSTERDAM
PA PO BOX 211, 1000 AE AMSTERDAM, NETHERLANDS
SN 0165-5728
EI 1872-8421
J9 J NEUROIMMUNOL
JI J. Neuroimmunol.
PD SEP 15
PY 2008
VL 201
SI SI
BP 33
EP 40
DI 10.1016/j.jneuroim.2008.04.041
PG 8
WC Immunology; Neurosciences
WE Science Citation Index Expanded (SCI-EXPANDED)
SC Immunology; Neurosciences & Neurology
GA 363VK
UT WOS:000260294800007
PM 18675462
OA Green Accepted
DA 2022-10-25
ER

PT J
AU Yasumizu, Y
   Ohkura, N
   Murata, H
   Kinoshita, M
   Funaki, S
   Nojima, S
   Kido, K
   Kohara, M
   Motooka, D
   Okuzaki, D
   Suganami, S
   Takeuchi, E
   Nakamura, Y
   Takeshima, Y
   Arai, M
   Tada, S
   Okumura, M
   Morii, E
   Shintani, Y
   Sakaguchi, S
   Okuno, T
   Mochizuki, H
AF Yasumizu, Yoshiaki
   Ohkura, Naganari
   Murata, Hisashi
   Kinoshita, Makoto
   Funaki, Soichiro
   Nojima, Satoshi
   Kido, Kansuke
   Kohara, Masaharu
   Motooka, Daisuke
   Okuzaki, Daisuke
   Suganami, Shuji
   Takeuchi, Eriko
   Nakamura, Yamami
   Takeshima, Yusuke
   Arai, Masaya
   Tada, Satoru
   Okumura, Meinoshin
   Morii, Eiichi
   Shintani, Yasushi
   Sakaguchi, Shimon
   Okuno, Tatsusada
   Mochizuki, Hideki
TI Myasthenia gravis-specific aberrant neuromuscular gene expression by
   medullary thymic epithelial cells in thymoma
SO NATURE COMMUNICATIONS
LA English
DT Article
ID SYSTEM; IMMUNE; CLASSIFICATION; AUTOANTIBODIES; THYMECTOMY; FREQUENCY;
   SOFTWARE; CXCR4; ROLES; AIRE
AB Myasthenia Gravis and thymoma are frequently associated with patients suffering from both diseases. Here the authors perform single cell sequencing of thymoma and find that there are autoimmune antigens such as neuromuscular proteins expressed aberrantly in neuromuscular mTECs in patients with both diseases.
   Myasthenia gravis (MG) is a neurological disease caused by autoantibodies against neuromuscular-associated proteins. While MG frequently develops in thymoma patients, the etiologic factors for MG are not well understood. Here, by constructing a comprehensive atlas of thymoma using bulk and single-cell RNA-sequencing, we identify ectopic expression of neuromuscular molecules in MG-type thymoma. These molecules are found within a distinct subpopulation of medullary thymic epithelial cells (mTECs), which we name neuromuscular mTECs (nmTECs). MG-thymoma also exhibits microenvironments dedicated to autoantibody production, including ectopic germinal center formation, T follicular helper cell accumulation, and type 2 conventional dendritic cell migration. Cell-cell interaction analysis also predicts the interaction between nmTECs and T/B cells via CXCL12-CXCR4. The enrichment of nmTECs presenting neuromuscular molecules within MG-thymoma is further confirmed immunohistochemically and by cellular composition estimation from the MG-thymoma transcriptome. Altogether, this study suggests that nmTECs have a significant function in MG pathogenesis via ectopic expression of neuromuscular molecules.
C1 [Yasumizu, Yoshiaki; Murata, Hisashi; Kinoshita, Makoto; Takeuchi, Eriko; Tada, Satoru; Okuno, Tatsusada; Mochizuki, Hideki] Osaka Univ, Grad Sch Med, Dept Neurol, Suita, Osaka, Japan.
   [Yasumizu, Yoshiaki; Ohkura, Naganari; Nakamura, Yamami; Takeshima, Yusuke; Arai, Masaya] Osaka Univ, Dept Expt Immunol, Immunol Frontier Res Ctr, Suita, Osaka, Japan.
   [Yasumizu, Yoshiaki; Motooka, Daisuke; Okuzaki, Daisuke; Mochizuki, Hideki] Osaka Univ, Inst Open & Transdisciplinary Res Initiat OTRI, Integrated Frontier Res Med Sci Div, Suita, Osaka, Japan.
   [Ohkura, Naganari] Osaka Univ, Grad Sch Med, Dept Frontier Res Tumor Immunol, Suita, Osaka, Japan.
   [Funaki, Soichiro; Sakaguchi, Shimon] Osaka Univ, Grad Sch Med, Dept Gen Thorac Surg, Suita, Osaka, Japan.
   [Nojima, Satoshi; Kido, Kansuke; Kohara, Masaharu; Morii, Eiichi] Osaka Univ, Grad Sch Med, Dept Pathol, Suita, Osaka, Japan.
   [Motooka, Daisuke; Okuzaki, Daisuke; Suganami, Shuji] Osaka Univ, Microbial Dis Res Inst, Genome Informat Res Ctr, Suita, Osaka, Japan.
   [Okumura, Meinoshin] Natl Hosp Org Osaka Toneyama Med Ctr, Dept Gen Thorac Surg, Osaka, Japan.
RP Okuno, T (corresponding author), Osaka Univ, Grad Sch Med, Dept Neurol, Suita, Osaka, Japan.; Ohkura, N (corresponding author), Osaka Univ, Dept Expt Immunol, Immunol Frontier Res Ctr, Suita, Osaka, Japan.; Ohkura, N (corresponding author), Osaka Univ, Grad Sch Med, Dept Frontier Res Tumor Immunol, Suita, Osaka, Japan.
EM nohkura@ifrec.osaka-u.ac.jp; okuno@neurol.med.osaka-u.ac.jp
RI Okuzaki, Daisuke/AAN-5641-2020; Takeshima, Yusuke/AFV-4462-2022
OI Okuzaki, Daisuke/0000-0002-4552-783X; Takeshima,
   Yusuke/0000-0001-8312-9309; Yasumizu, Yoshiaki/0000-0002-9872-4909;
   Arai, Masaya/0000-0002-0876-7842
FU Center for Medical Research and Education, Graduate School of Medicine,
   Osaka University; Japanese Society for the Promotion of Science (JSPS)
   [16H06295]; Core Research for Evolutional Science and Technology (CREST)
   program from the Japan Science and Technology Agency [17
   gm0410016h0006]; Leading Advanced Projects for medical innovation (LEAP)
   from Japan's Agency for Medical Research and Development (AMED) [18
   gm0010005h0001]
FX We thank Y. Tachibana, K. Funakoshi, and A. Harada for supporting the
   annotation of single-cell data. We thank T. Sawamura, M. Nihei at the
   Department of Pathology, Osaka University for supporting the preparation
   of slides for histological assessments. We thank M. Okumura for his
   critical advice on the study. This study was supported by the Center for
   Medical Research and Education, Graduate School of Medicine, Osaka
   University. We acknowledge the NGS core facility of the Genome
   Information Research Center at the Research Institute for Microbial
   Diseases of Osaka University for the support in RNA sequencing. Some
   illustrations were generated with BioRender.com. The results published
   here are in part based upon data generated by the TCGA Research Network:
   https://www.cancer.gov/tcga.This work was supported by Grants-in-Aid by
   Japanese Society for the Promotion of Science (JSPS) for Specially
   Promoted Research 16H06295 to S.S., by the Core Research for Evolutional
   Science and Technology (CREST, no. 17 gm0410016h0006) program from the
   Japan Science and Technology Agency to S.S. and by Leading Advanced
   Projects for medical innovation (LEAP, no. 18 gm0010005h0001) from
   Japan's Agency for Medical Research and Development (AMED) to S.S.
CR Aguet F, 2020, SCIENCE, V369, P1318, DOI 10.1126/science.aaz1776
   Alexopoulos H, 2014, NEUROL-NEUROIMMUNOL, V1, DOI 10.1212/NXI.0000000000000039
   Anderson MS, 2016, NAT REV IMMUNOL, V16, P247, DOI 10.1038/nri.2016.9
   Bautista JL, 2021, NAT COMMUN, V12, DOI 10.1038/s41467-021-21346-6
   Bergen V, 2019, BIORXIV
   Bolotin DA, 2015, NAT METHODS, V12, P380, DOI 10.1038/nmeth.3364
   Braga FAV, 2019, NAT MED, V25, P1153, DOI 10.1038/s41591-019-0468-5
   Cavalcante P, 2017, ONCOTARGET, V8, P95432, DOI 10.18632/oncotarget.20731
   Cavalcante P, 2010, ANN NEUROL, V67, P726, DOI 10.1002/ana.21902
   Cheng M, 2018, NAT IMMUNOL, V19, P659, DOI 10.1038/s41590-018-0128-9
   Chung SH, 2010, ARTHRITIS RES THER, V12, DOI 10.1186/ar3158
   Dhalla F, 2020, EMBO J, V39, DOI 10.15252/embj.2019101828
   Durand M, 2019, J EXP MED, V216, P1561, DOI 10.1084/jem.20181994
   Efremova M., 2020, NAT PROTOC, V3, P1
   Evoli A, 2014, J THORAC ONCOL, V9, pS143, DOI 10.1097/JTO.0000000000000300
   FUJII Y, 1985, CLIN IMMUNOL IMMUNOP, V34, P141, DOI 10.1016/0090-1229(85)90018-2
   FUJII Y, 1985, NEUROLOGY, V35, P577, DOI 10.1212/WNL.35.4.577
   Gregersen PK, 2012, ANN NEUROL, V72, P927, DOI 10.1002/ana.23691
   Guasp M, 2021, NEUROL-NEUROIMMUNOL, V8, DOI 10.1212/NXI.0000000000001053
   Hao YH, 2021, CELL, V184, P3573, DOI 10.1016/j.cell.2021.04.048
   Hoadley KA, 2018, CELL, V173, P291, DOI 10.1016/j.cell.2018.03.022
   Hobart M, 1997, J IMMUNOL, V158, P4260
   Hogg RC, 2003, REV PHYSIOL BIOCH P, V147, P1, DOI 10.1007/s10254-003-0005-1
   Jiang RY, 2020, P NATL ACAD SCI USA, V117, P30649, DOI 10.1073/pnas.2007206117
   Kadouri N, 2020, NAT REV IMMUNOL, V20, P239, DOI 10.1038/s41577-019-0238-0
   Klein RS, 2004, TRENDS IMMUNOL, V25, P306, DOI 10.1016/j.it.2004.04.002
   La Manno G, 2018, NATURE, V560, P494, DOI 10.1038/s41586-018-0414-6
   Langfelder P, 2008, BMC BIOINFORMATICS, V9, DOI 10.1186/1471-2105-9-559
   Lefeuvre CMJ, 2020, J AUTOIMMUN, V106, DOI 10.1016/j.jaut.2019.102337
   Lippner EA, 2019, CURR TREAT OPTION ON, V20, DOI 10.1007/s11864-019-0661-2
   Love MI, 2014, GENOME BIOL, V15, DOI 10.1186/s13059-014-0550-8
   Luo J, 2009, J NEUROSCI, V29, P13898, DOI 10.1523/JNEUROSCI.2833-09.2009
   Machens A, 1999, CLIN IMMUNOL, V91, P296, DOI 10.1006/clim.1999.4710
   Machiela MJ, 2015, BIOINFORMATICS, V31, P3555, DOI 10.1093/bioinformatics/btv402
   Mao ZF, 2012, J CLIN NEUROL, V8, P161, DOI 10.3988/jcn.2012.8.3.161
   Marx A, 2015, EXP NEUROL, V270, P55, DOI 10.1016/j.expneurol.2015.02.010
   Mayassi T, 2021, NATURE, V595, P501, DOI 10.1038/s41586-021-03578-0
   Menden K, 2020, SCI ADV, V6, DOI 10.1126/sciadv.aba2619
   Meraouna A, 2006, BLOOD, V108, P432, DOI 10.1182/blood-2005-06-2383
   Nie YC, 2008, J EXP MED, V205, P777, DOI 10.1084/jem.20072513
   Nwabuobi Lynda Adaobi, 2017, Neuroimmunol Neuroinflamm, V4, P117, DOI 10.20517/2347-8659.2016.53
   Okumura M, 2002, CANCER-AM CANCER SOC, V94, P624, DOI 10.1002/cncr.10226
   Orenbuch R, 2020, BIOINFORMATICS, V36, P33, DOI 10.1093/bioinformatics/btz474
   Park JE, 2020, SCIENCE, V367, P868, DOI 10.1126/science.aay3224
   Poea-Guyon S, 2005, J IMMUNOL, V174, P5941, DOI 10.4049/jimmunol.174.10.5941
   Polanski K, 2020, BIOINFORMATICS, V36, P964, DOI 10.1093/bioinformatics/btz625
   Radovich M, 2018, CANCER CELL, V33, P244, DOI 10.1016/j.ccell.2018.01.003
   Renton AE, 2015, JAMA NEUROL, V72, P396, DOI 10.1001/jamaneurol.2014.4103
   Restivo DA, 2020, ANN INTERN MED, V173, P1027, DOI 10.7326/L20-0845
   Romi F, 2011, AUTOIMMUN DIS, V2011, DOI 10.4061/2011/474512
   Schlitzer A, 2015, SEMIN CELL DEV BIOL, V41, P9, DOI 10.1016/j.semcdb.2015.03.011
   Schmiedel BJ, 2018, CELL, V175, P1701, DOI 10.1016/j.cell.2018.10.022
   Schultz A, 1999, ANN NEUROL, V46, P167, DOI 10.1002/1531-8249(199908)46:2<167::AID-ANA5>3.0.CO;2-3
   Seldin MF, 2015, MOL MED, V21, P769, DOI 10.2119/molmed.2015.00232
   Shannon P, 2003, GENOME RES, V13, P2498, DOI 10.1101/gr.1239303
   Shiono H, 2003, INT IMMUNOL, V15, P903, DOI 10.1093/intimm/dxg088
   Skeie GO, 2006, ACTA NEUROL SCAND, V113, P19, DOI 10.1111/j.1600-0404.2006.00608.x
   Song Y, 2016, J THORAC DIS, V8, P314, DOI 10.21037/jtd.2016.03.03
   Spatola M, 2017, NEUROLOGY, V88, P1012, DOI 10.1212/WNL.0000000000003713
   STEIMLE V, 1994, SCIENCE, V265, P106, DOI 10.1126/science.8016643
   Stoeckle C, 2013, JOVE-J VIS EXP, DOI 10.3791/50951
   Strobel P, 2007, J PATHOL, V211, P563, DOI 10.1002/path.2141
   Sturm G, 2020, BIOINFORMATICS, V36, P4817, DOI 10.1093/bioinformatics/btaa611
   Vernino S, 2004, CLIN CANCER RES, V10, P7270, DOI 10.1158/1078-0432.CCR-04-0735
   Wein AN, 2019, J EXP MED, V216, P2748, DOI 10.1084/jem.20181308
   Weiss JM, 2013, IMMUNOBIOLOGY, V218, P373, DOI 10.1016/j.imbio.2012.05.006
   Wolf FA, 2018, GENOME BIOL, V19, DOI 10.1186/s13059-017-1382-0
   Wolfe GI, 2016, NEW ENGL J MED, V375, P511, DOI 10.1056/NEJMoa1602489
   Yasumizu Y, 2021, BIOINFORMATICS, V37, P1465, DOI 10.1093/bioinformatics/btaa859
   Yin XY, 2021, ANNU REV IMMUNOL, V39, P759, DOI 10.1146/annurev-immunol-101819-025146
   Zaid A, 2017, J IMMUNOL, V199, P2451, DOI 10.4049/jimmunol.1700571
   Zekeridou A, 2016, JAMA NEUROL, V73, P853, DOI 10.1001/jamaneurol.2016.0603
NR 72
TC 0
Z9 0
U1 9
U2 9
PU NATURE PORTFOLIO
PI BERLIN
PA HEIDELBERGER PLATZ 3, BERLIN, 14197, GERMANY
EI 2041-1723
J9 NAT COMMUN
JI Nat. Commun.
PD JUL 22
PY 2022
VL 13
IS 1
AR 4230
DI 10.1038/s41467-022-31951-8
PG 15
WC Multidisciplinary Sciences
WE Science Citation Index Expanded (SCI-EXPANDED)
SC Science & Technology - Other Topics
GA 3D2AI
UT WOS:000829110700006
PM 35869073
OA gold, Green Submitted, Green Published
DA 2022-10-25
ER

PT J
AU Neundorfer, B
AF Neundorfer, B
TI Neuromuscular diseases in women
SO NERVENHEILKUNDE
LA German
DT Article
DE neuromuscular diseases in women; pregnancy; polyneuropathies; carpal
   tunnel syndrome
ID IDIOPATHIC FACIAL PARALYSIS; SCIATIC-NERVE ENDOMETRIOSIS;
   MYASTHENIA-GRAVIS; CARPAL-TUNNEL; PREGNANCY; NEUROPATHY;
   DERMATOMYOSITIS; POLYMYOSITIS; CANCER; POLYRADICULONEUROPATHY
AB In neuromuscular diseases special problems can be in particular caused by the pregnancy. In GBS pregnant women have to be ventilated much more often than nonpregnants. Pregnancy and/or childbed are a risk for exacerbation of CIDP and dermoto-/polymyositis as well as for the occurrence of neuralgic shoulderamyotrophy, Bell's palsy and of the carpal tunnel syndrome. In myasthenia gravis the symptomatology con be stabile (about 40%), deteriorated (about 30%) or improved (about 30%). Mononeuropathies or plexopathies can he caused by pregnancy, delivery, malignancies, and radiation. Polyneuropathies con he the results of chemotherapy (Vincristine, Cisplatin and Taxol) or of paraneoplastic phenomena.
C1 Univ Erlangen Nurnberg, Neurol Klin & Poliklin, D-91054 Erlangen, Germany.
RP Neundorfer, B (corresponding author), Univ Erlangen Nurnberg, Neurol Klin, Schwabachanlage 6, D-91054 Erlangen, Germany.
CR ADOUR KK, 1974, NEUROLOGY, V24, P1112, DOI 10.1212/WNL.24.12.1112
   AHLBERG G, 1978, ACTA OBSTET GYN SCAN, V57, P377, DOI 10.3109/00016347809154035
   ALTER M, 1990, ANN NEUROL S, V27, P7
   ARMES JE, 1993, AUST NZ J OBSTET GYN, V33, P440, DOI 10.1111/j.1479-828X.1993.tb02135.x
   BARNES AB, 1983, AM J OBSTET GYNECOL, V146, P335, DOI 10.1016/0002-9378(83)90760-3
   BELL C, 1830, NERVOUS SYSTEM HUMAN, pR4
   BOOGERD W, 1990, J NEURO-ONCOL, V9, P255, DOI 10.1007/BF02341156
   BOUDOURESQUES J, 1976, NOUV PRESSE MED, V5, P575
   BRENNER T, 1977, P NATL ACAD SCI USA, V77, P3635
   CASEY EB, 1973, BRAIN, V96, P69, DOI 10.1093/brain/96.1.69
   CHAUDHRY V, 1994, ANN NEUROL, V35, P304, DOI 10.1002/ana.410350310
   Clifton E. Ross, 1992, Journal of the American Osteopathic Association, V92, P1279
   COTTIER JP, 1995, AM J NEURORADIOL, V16, P1399
   DAMBROSIO G, 1985, REV NEUROL PARIS, V1141, P33
   DAWSON DM, 1983, ENTRAPMENT NEUROPATH
   DECESARE SL, 1995, J REPROD MED, V40, P226
   DEKEL S, 1979, LANCET, V2, P1024
   DENTON R O, 1955, South Med J, V48, P1027
   DONALDSON JO, 1978, NEUROLOGY PREGNANCY, P23
   ENKIN MW, 1988, BIRTH-ISS PERINAT C, V5, P104
   GENKINS G, 1962, ANN NY ACAD SCI, V260, P500
   GREENWOOD RJ, 1984, LANCET, V1, P877
   GUTIERREZ G, 1984, ARTHRITIS RHEUM, V27, P291, DOI 10.1002/art.1780270307
   HATADA Y, 1987, BRIT J OBSTET GYNAEC, V94, P480, DOI 10.1111/j.1471-0528.1987.tb03130.x
   Hay D M, 1969, J Obstet Gynaecol Br Commonw, V76, P323
   Hilkens PHE, 1996, NEUROLOGY, V46, P104, DOI 10.1212/WNL.46.1.104
   HILSINGER RL, 1975, ANN OTO RHINOL LARYN, V84, P433, DOI 10.1177/000348947508400402
   HOUCK W, 1987, J REPROD MED, V32, P208
   HUDSON CN, 1993, J ROY SOC MED, V86, P202
   JONES MW, 1981, ANN NEUROL, V9, P413, DOI 10.1002/ana.410090419
   JURGENS R, 1987, DEUT MED WOCHENSCHR, V109, P1848
   KING CR, 1985, OBSTET GYNECOL, V66, P589
   KURTZKE JF, 1992, CLIN NEUROLOGY, V4, P80
   LEDERMAN RJ, 1984, NEUROLOGY, V34, P1331, DOI 10.1212/WNL.34.10.1331
   MCCOMBE PA, 1987, ANN NEUROL, V21, P102, DOI 10.1002/ana.410210120
   MCNALL PG, 1965, AM J OBSTET GYNECOL, V92, P518, DOI 10.1016/S0002-9378(16)34844-X
   MEDSGER TA, 1994, RHEUMATOLOGY
   MOOTS PL, 1995, NEUROLOGICAL COMPLIC
   MUMENTHALER M, 1993, LASIONEN PERIPHERER
   NELSON LH, 1985, OBSTET GYNECOL S, V65, P25
   NOVAK DJ, 1973, ARCH NEUROL-CHICAGO, V28, P219, DOI 10.1001/archneur.1973.00490220027002
   PETERSON K, 1994, J NEURO-ONCOL, V21, P159, DOI 10.1007/BF01052900
   PHILLIPS LH, 1994, NEUROL CLIN, V12, P263, DOI 10.1016/S0733-8619(18)30096-3
   PLAUCHE WC, 1991, CLIN OBSTET GYNECOL, V34, P82, DOI 10.1097/00003081-199103000-00012
   PLAUCHE WC, 1964, AM J OBSTET GYNECOL, V88, P404
   PLAUCHE WC, 1983, CLIN OBSTET GYNECOL, V26, P594
   Posner JB, 1995, NEUROLOGIC COMPLICAT
   PRICE GE, 1909, AM MED, V4, P210
   RADECKI P, 1994, AM J PHYS MED REHAB, V73, P157, DOI 10.1097/00002060-199406000-00003
   RHODES P, 1957, LANCET, V2, P831
   RICHARDS BJ, 1991, J NEUROL NEUROSUR PS, V54, P935, DOI 10.1136/jnnp.54.10.935-a
   ROSENBAUM RB, 1994, NEUROL CLIN, V12, P461, DOI 10.1016/S0733-8619(18)30081-1
   SALAZARGRUESO E, 1986, NEUROLOGY, V36, P1360, DOI 10.1212/WNL.36.10.1360
   SCHIPPER HM, 1986, NEUROL CLIN, V4, P721, DOI 10.1016/S0733-8619(18)30945-9
   SIGURGEIRSSON B, 1992, NEW ENGL J MED, V326, P363, DOI 10.1056/NEJM199202063260602
   Stahl S, 1996, J NEUROL SCI, V136, P182, DOI 10.1016/0022-510X(95)00335-Y
   STOLL BA, 1966, BRIT MED J, V1, P834, DOI 10.1136/bmj.1.5491.834
   SULTAN AH, 1994, BRIT J OBSTET GYNAEC, V101, P22, DOI 10.1111/j.1471-0528.1994.tb13005.x
   SWASH M, 1985, J ROY SOC MED, V78, P906, DOI 10.1177/014107688507801105
   THOMAS JE, 1985, NEUROLOGY, V35, P1
   TSAIRIS P, 1972, ARCH NEUROL-CHICAGO, V27, P109, DOI 10.1001/archneur.1972.00490140013004
   TSCHUDY DP, 1975, ANN INTERN MED, V83, P851, DOI 10.7326/0003-4819-83-6-851
   WAND JS, 1990, J HAND SURG-BRIT EUR, V15B, P93, DOI 10.1016/0266-7681(90)90057-B
   1972, BRIT MED J, V3, P603
NR 64
TC 0
Z9 0
U1 0
U2 1
PU F K SCHATTAUER VERLAG GMBH
PI STUTTGART
PA P O BOX 10 45 43, LENZHALDE 3, D-70040 STUTTGART, GERMANY
SN 0722-1541
J9 NERVENHEILKUNDE
JI Nervenheilkunde
PY 2000
VL 19
IS 4
BP 187
EP 191
PG 9
WC Clinical Neurology; Psychiatry
WE Science Citation Index Expanded (SCI-EXPANDED)
SC Neurosciences & Neurology; Psychiatry
GA 316LY
UT WOS:000087169800005
DA 2022-10-25
ER

PT J
AU Matsuda, M
   Miki, J
   Tabata, K
   Ikezoe, M
   Nishizawa, N
   Ishigame, H
AF Matsuda, M
   Miki, J
   Tabata, K
   Ikezoe, M
   Nishizawa, N
   Ishigame, H
TI Myasthenia gravis with membranous nephropathy, successfully treated with
   extended total thymectomy
SO INTERNAL MEDICINE
LA English
DT Article
DE anti-acetylcholine receptor antibody; renal biopsy; hepatitis B virus
   carrier
ID HEPATITIS-B VIRUS; NEPHROTIC SYNDROME; IMMUNE-COMPLEXES;
   GLOMERULONEPHRITIS; THYMOMA; NEUROPATHY; INFECTION; PATIENT
AB A 46-year-old woman showed proteinuria and hematuria after left blepharoptosis, and revealed a histopathology of membranous nephropathy (MN) at renal biopsy. She was diagnosed as having myasthenia gravis (MG) because of a positive edrophonium test and anti-acetylcholine receptor (AchR) antibodies in serum. We found a decrease in anti-AchR antibodies after extended total thymectomy, in parallel with an improvement in both urinary findings and myasthenic symptoms. In this case, MG preceded MN and the thymectomy was effective for both diseases, suggesting that the thymus might play an important role in the pathogenesis of MN.
C1 Saku Cent Hosp, Dept Neurol, Nagano 3840301, Japan.
RP Matsuda, M (corresponding author), Saku Cent Hosp, Dept Neurol, 197 Usuda, Nagano 3840301, Japan.
CR CHAN P C K, 1990, SMJ Singapore Medical Journal, V31, P46
   DRACHMAN DB, 1994, IMMUNOLOGY NEUROMUSC, P165
   ENDOH M, 1981, Tokai Journal of Experimental and Clinical Medicine, V6, P421
   FAZEKAS A, 1986, CLIN NEUROPATHOL, V5, P78
   HASLAM PJ, 1993, NEPHROL DIAL TRANSPL, V8, P1390
   Holdsworth SR, 1999, KIDNEY INT, V55, P1198, DOI 10.1046/j.1523-1755.1999.00369.x
   Imai H, 1997, KIDNEY INT, V51, P270, DOI 10.1038/ki.1997.32
   INNES A, 1990, NEPHRON, V54, P354, DOI 10.1159/000185896
   LaCivita L, 1996, J RHEUMATOL, V23, P1641
   LAI KN, 1989, AM J CLIN PATHOL, V92, P159, DOI 10.1093/ajcp/92.2.159
   LIN CY, 1990, NEPHRON, V55, P37, DOI 10.1159/000185916
   MCDONALD P, 1992, NEPHROL DIAL TRANSPL, V7, P357, DOI 10.1093/oxfordjournals.ndt.a092142
   MCFARLANE BM, 1986, J HEPATOL, V3, P196, DOI 10.1016/S0168-8278(86)80026-5
   MEVORACH D, 1995, LUPUS, V4, P33, DOI 10.1177/096120339500400108
   MIYAZAKI M, 1989, NEPHRON, V51, P402, DOI 10.1159/000185331
   OGAWA M, 1992, CLIN NEPHROL, V38, P171
   Oliveira DBG, 1998, LANCET, V351, P670, DOI 10.1016/S0140-6736(97)04122-6
   POSNER MR, 1980, CANCER-AM CANCER SOC, V45, P387, DOI 10.1002/1097-0142(19800115)45:2<387::AID-CNCR2820450233>3.0.CO;2-Z
   SCADDING GK, 1983, Q J MED, V52, P187
   Shoenfeld Y, 1997, LUPUS, V6, P474, DOI 10.1177/096120339700600511
   Takekoshi Y, 1991, KIDNEY INT S, V35, pS34
   Tomida C, 1999, Nihon Jinzo Gakkai Shi, V41, P77
   TSUKADA N, 1983, J NEUROL SCI, V61, P193, DOI 10.1016/0022-510X(83)90005-9
   TSUKADA N, 1987, J NEUROL SCI, V77, P203, DOI 10.1016/0022-510X(87)90123-7
   Valli G, 1998, AM J KIDNEY DIS, V31, P350, DOI 10.1053/ajkd.1998.v31.pm9469510
   VARSANO S, 1980, CHEST, V77, P695, DOI 10.1378/chest.77.5.695
   WEINBERG K, 1995, NEW ENGL J MED, V332, P182, DOI 10.1056/NEJM199501193320310
   WIJERMANS P, 1980, J IMMUNOL, V124, P1977
NR 28
TC 7
Z9 9
U1 0
U2 1
PU JAPAN SOC INTERNAL MEDICINE
PI TOKYO
PA 34-3 3-CHOME HONGO BUNKYO-KU, TOKYO, 113, JAPAN
SN 0918-2918
J9 INTERNAL MED
JI Intern. Med.
PD JUN
PY 2000
VL 39
IS 6
BP 490
EP 494
DI 10.2169/internalmedicine.39.490
PG 5
WC Medicine, General & Internal
WE Science Citation Index Expanded (SCI-EXPANDED)
SC General & Internal Medicine
GA 320DX
UT WOS:000087387500018
PM 10852171
OA Bronze
DA 2022-10-25
ER

PT J
AU Rautenbach, RM
   Pillay, K
   Murray, ADN
   Heckmann, JM
AF Rautenbach, Robyn M.
   Pillay, Komala
   Murray, Anthony D. N.
   Heckmann, Jeannine M.
TI Extraocular Muscle Findings in Myasthenia Gravis Associated
   Treatment-Resistant Ophthalmoplegia
SO JOURNAL OF NEURO-OPHTHALMOLOGY
LA English
DT Article
ID SOUTH-AFRICANS; MUSK
AB We report the histopathological and ultrastructural tissue analysis of extraocular muscle (EOM) obtained from a patient with seronegative myasthenia gravis (MG) with treatment-resistant ophthalmoplegia for 3.5 years. The EOM demonstrated predominantly myopathic features and ultrastructural evidence of mitochondrial dysfunction, but the most striking features were increased endomysial collagen and adipocyte replacement of muscle fibers. By contrast, control EOM from a patient undergoing strabismus surgery for a sensory exotropia in a nonseeing eye and a similar duration of deviation, showed normal muscle histology. Although the histopathological and ultrastructural findings largely resemble those of limb muscle in MG, the abundant endomysial collagen may be nonspecific and secondary to poor force generation as a result of chronic ophthalmoplegia.
C1 [Rautenbach, Robyn M.; Heckmann, Jeannine M.] Univ Cape Town, Dept Med, Neurol Res Grp, Cape Town, South Africa.
   [Rautenbach, Robyn M.] Univ Stellenbosch, Dept Surg Sci, Div Ophthalmol, Bellville, South Africa.
   [Pillay, Komala] Univ Cape Town, Div Anat Pathol, Dept Pathol, Cape Town, South Africa.
   [Murray, Anthony D. N.] Univ Cape Town, Dept Surg, Div Ophthalmol, Cape Town, South Africa.
   [Heckmann, Jeannine M.] Univ Cape Town, Dept Med, Div Neurol, Cape Town, South Africa.
RP Heckmann, JM (corresponding author), Groote Schuur Hosp, Neurol E8 74, ZA-7925 Cape Town, South Africa.
EM Jeanine.heckmann@uct.ac.za
RI pillay, komala/AAB-1964-2019
OI pillay, komala/0000-0003-1971-900X
FU Discovery Fellowship; South African Medical Research Grant
FX R. Rautenbach was supported by a Discovery Fellowship, J. M. Heckmann
   received a South African Medical Research Grant.
CR Benatar M, 2016, MUSCLE NERVE, V53, P363, DOI 10.1002/mus.24769
   Binks S, 2016, J NEUROL, V263, P826, DOI 10.1007/s00415-015-7963-5
   Cenacchi G, 2011, J NEUROL, V258, P746, DOI 10.1007/s00415-010-5823-x
   Gratton SM., 2014, OPEN J OPHTHALMOL, V04, P117
   Heckmann JM, 2007, NEUROMUSCULAR DISORD, V17, P929, DOI 10.1016/j.nmd.2007.07.002
   Heckmann JM, 2012, SAMJ S AFR MED J, V102, P532, DOI 10.7196/SAMJ.5390
   Huda S, 2016, MUSCLE NERVE, V54, P1023, DOI 10.1002/mus.25154
   Martignago S, 2009, NEUROPATH APPL NEURO, V35, P103, DOI 10.1111/j.1365-2990.2008.00965.x
   Padua L, 2006, EUR J NEUROL, V13, P273, DOI 10.1111/j.1468-1331.2006.01214.x
   Romanello V, 2016, FRONT PHYSIOL, V6, DOI 10.3389/fphys.2015.00422
   Soltys J, 2008, ANN NY ACAD SCI, V1132, P220, DOI 10.1196/annals.1405.037
NR 11
TC 11
Z9 11
U1 0
U2 5
PU LIPPINCOTT WILLIAMS & WILKINS
PI PHILADELPHIA
PA TWO COMMERCE SQ, 2001 MARKET ST, PHILADELPHIA, PA 19103 USA
SN 1070-8022
EI 1536-5166
J9 J NEURO-OPHTHALMOL
JI J. Neuro-Ophthal.
PD DEC
PY 2017
VL 37
IS 4
BP 414
EP 417
DI 10.1097/WNO.0000000000000534
PG 4
WC Clinical Neurology; Ophthalmology
WE Science Citation Index Expanded (SCI-EXPANDED)
SC Neurosciences & Neurology; Ophthalmology
GA FW3WT
UT WOS:000425243800016
PM 28742638
DA 2022-10-25
ER

PT J
AU Baker, SK
   Tarnopolsky, MA
AF Baker, Steven K.
   Tarnopolsky, Mark A.
TI Sporadic rippling muscle disease unmasked by simvastatin
SO MUSCLE & NERVE
LA English
DT Article
DE caveolin; cholesterol; myasthenia gravis; myotoxicity; rippling muscle
   disease; simvastatin; statin
ID MUSCULAR-DYSTROPHY; CAVEOLAE FORMATION; MEMBRANE DOMAINS;
   SKELETAL-MUSCLE; CELL-SURFACE; CHOLESTEROL; GENE; MUTATIONS; CALCIUM;
   RHOA
AB We report a 53-year-old-man who developed rippling muscle disease (RMD) 2 months after starting simvastatin therapy for hypercholesterolemia. He experienced stiffness, myalgias, and classic rippling, which was confirmed on clinical examination. Discontinuation of the statin improved his symptoms. Simvastatin therapy was resumed and resulted in a prompt and severe return of his symptoms. Approximately 1 year after symptom onset he developed mild seropositive oculobulbar myasthenia gravis, which spontaneously remitted after 5 months. We postulate that an immune-mediated disruption of caveolar function was exacerbated by statin exposure. We are unaware of any previous cases of statin-mediated unmasking of RMD.
C1 McMaster Univ, Dept Med, Neuromuscular Dis Clin, Hamilton, ON L8N 3Z5, Canada.
   McMaster Univ, Dept Pediat, Neuromuscular Dis Clin, Hamilton, ON L8N 3Z5, Canada.
RP Baker, SK (corresponding author), McMaster Univ, Dept Med, Neuromuscular Dis Clin, Room 2H22, Hamilton, ON L8N 3Z5, Canada.
EM bakersk@mcmaster.ca
CR Bist A, 1997, P NATL ACAD SCI USA, V94, P10693, DOI 10.1073/pnas.94.20.10693
   Carozzi AJ, 2000, TRAFFIC, V1, P326, DOI 10.1034/j.1600-0854.2000.010406.x
   Carozzi AJ, 2002, J BIOL CHEM, V277, P17944, DOI 10.1074/jbc.M110879200
   del Pozo MA, 2004, SCIENCE, V303, P839, DOI 10.1126/science.1092571
   FUJIMOTO T, 1993, J CELL BIOL, V120, P1147, DOI 10.1083/jcb.120.5.1147
   Gingras D, 1998, BIOCHEM BIOPH RES CO, V247, P888, DOI 10.1006/bbrc.1998.8885
   Giordano N, 1997, LANCET, V349, P1600, DOI 10.1016/S0140-6736(05)61628-5
   Greenberg SA, 2004, MUSCLE NERVE, V29, P143, DOI 10.1002/mus.10494
   Insel PA, 2005, ANN NY ACAD SCI, V1047, P166, DOI 10.1196/annals.1341.015
   Liu LJ, 2003, AM J PHYSIOL-CELL PH, V284, pC1550, DOI 10.1152/ajpcell.00555.2002
   Michaely PA, 1999, J BIOL CHEM, V274, P21430, DOI 10.1074/jbc.274.30.21430
   Minetti C, 2002, AM J PATHOL, V160, P265, DOI 10.1016/S0002-9440(10)64370-2
   Minetti C, 1998, NAT GENET, V18, P365, DOI 10.1038/ng0498-365
   Pol A, 2005, MOL BIOL CELL, V16, P2091, DOI 10.1091/mbc.e04-08-0737
   Pouvreau S, 2004, J PHYSIOL-LONDON, V560, P779, DOI 10.1113/jphysiol.2004.072397
   SCHALKE BB, 1992, NEW ENGL J MED, V327, P649
   Schara U, 2002, J CHILD NEUROL, V17, P483, DOI 10.1177/088307380201700703
   Schulte-Mattler WJ, 2005, NEUROLOGY, V64, P364, DOI 10.1212/01.WNL.0000149532.52938.5B
   Scriven DRL, 2005, BIOPHYS J, V89, P1893, DOI 10.1529/biophysj.105.064212
   Senda T, 1997, EXP CELL RES, V230, P163, DOI 10.1006/excr.1996.3414
   Smart EJ, 1999, MOL CELL BIOL, V19, P7289
   STEPHAN DA, 1994, NEUROLOGY, V44, P1915, DOI 10.1212/WNL.44.10.1915
   Stephan DA, 1999, GENOMICS, V55, P268, DOI 10.1006/geno.1998.5689
   Turner NA, 2005, FASEB J, V19, P804, DOI 10.1096/fj.04-2852fje
   Vasconcelos OM, 2004, MUSCLE NERVE, V30, P803, DOI 10.1002/mus.20127
   Venema VJ, 1997, J BIOL CHEM, V272, P28187, DOI 10.1074/jbc.272.45.28187
   Vorgerd M, 1999, NEUROLOGY, V52, P1453, DOI 10.1212/WNL.52.7.1453
   Weis M, 2002, CIRCULATION, V105, P739, DOI 10.1161/hc0602.103393
   Woodman SE, 2004, NEUROLOGY, V62, P538, DOI 10.1212/WNL.62.4.538
NR 29
TC 21
Z9 23
U1 0
U2 3
PU JOHN WILEY & SONS INC
PI HOBOKEN
PA 111 RIVER ST, HOBOKEN, NJ 07030 USA
SN 0148-639X
J9 MUSCLE NERVE
JI Muscle Nerve
PD OCT
PY 2006
VL 34
IS 4
BP 478
EP 481
DI 10.1002/mus.20575
PG 4
WC Clinical Neurology; Neurosciences
WE Science Citation Index Expanded (SCI-EXPANDED)
SC Neurosciences & Neurology
GA 089OR
UT WOS:000240890600013
PM 16688722
DA 2022-10-25
ER

PT J
AU Takiguchi, Y
   Nakamura, M
   Aotsuka, N
   Koseki, H
   Terano, T
   Hirai, A
AF Takiguchi, Y
   Nakamura, M
   Aotsuka, N
   Koseki, H
   Terano, T
   Hirai, A
TI Bilateral pleuritis caused by Legionella micdadei
SO INTERNAL MEDICINE
LA English
DT Article
DE legionellosis; myasthenia gravis; thymoma
ID RENAL-TRANSPLANT RECIPIENTS; LEGIONNAIRES-DISEASE; PNEUMOPHILA;
   PNEUMONIA; AGENT
AB A 58-year-old woman was hospitalized because of progressive respiratory distress. She had a history of myasthenia gravis and invasive thymoma. After thymectomy, she had been administered oral prednisolone and intrathoracic anti-cancer drugs postoperatively, Her chest radiograph revealed bilateral pleural effusions, Legionella micdadei (L. micdadei) was isolated from the pleural effusions, and she was diagnosed as pleuritis caused by L, micdadei. She died despite intensive therapy with mechanical ventilation, drainage tube in the chest and intravenous erythromycin. Although only two cases of Legionellosis caused by L. micdadei have been reported in Japan, clinicians should be aware of L, micdadei as one of the candidates for infection in immunosuppressed hosts.
C1 Chiba Municipal Hosp, Dept Internal Med, Chuo Ku, Chiba 2600851, Japan.
RP Takiguchi, Y (corresponding author), Chiba Municipal Hosp, Dept Internal Med, Chuo Ku, 827 Yahagi, Chiba 2600851, Japan.
CR BOZEMAN FM, 1968, ACTA VIROL, V12, P87
   DOWLING JN, 1985, ANTIMICROB AGENTS CH, V27, P272, DOI 10.1128/AAC.27.2.272
   DOWLING JN, 1984, J INFECT DIS, V149, P703, DOI 10.1093/infdis/149.5.703
   FANG GD, 1989, MEDICINE, V68, P116, DOI 10.1097/00005792-198903000-00005
   HEBERT GA, 1980, CURR MICROBIOL, V3, P225, DOI 10.1007/BF02601800
   Koide M, 1988, Kansenshogaku Zasshi, V62, P1
   MARSTON BJ, 1994, ARCH INTERN MED, V154, P2417, DOI 10.1001/archinte.154.21.2417
   MCDADE JE, 1977, NEW ENGL J MED, V297, P1197, DOI 10.1056/NEJM197712012972202
   Miyashita N, 1996, Kansenshogaku Zasshi, V70, P268
   MYEROWITZ RL, 1979, NEW ENGL J MED, V301, P953, DOI 10.1056/NEJM197911013011801
   PASCULLE AW, 1979, LANCET, V2, P58
   ROIG J, 1994, CHEST, V105, P1817, DOI 10.1378/chest.105.6.1817
   RUDIN JE, 1984, CHEST, V86, P675, DOI 10.1378/chest.86.5.675
   Tatlock H, 1944, P SOC EXP BIOL MED, V57, P95, DOI 10.3181/00379727-57-14711
NR 14
TC 5
Z9 5
U1 0
U2 0
PU JAPAN SOC INTERNAL MEDICINE
PI TOKYO
PA 34-3 3-CHOME HONGO BUNKYO-KU, TOKYO, 113, JAPAN
SN 0918-2918
EI 1349-7235
J9 INTERNAL MED
JI Intern. Med.
PD APR
PY 1999
VL 38
IS 4
BP 369
EP 371
DI 10.2169/internalmedicine.38.369
PG 3
WC Medicine, General & Internal
WE Science Citation Index Expanded (SCI-EXPANDED)
SC General & Internal Medicine
GA 199BP
UT WOS:000080459800013
PM 10361912
OA Bronze
DA 2022-10-25
ER

PT J
AU Gras-Champel, V
   Batteux, B
   Masmoudi, K
   Liabeuf, S
AF Gras-Champel, Valerie
   Batteux, Benjamin
   Masmoudi, Kamel
   Liabeuf, Sophie
TI Statin-induced myasthenia: A disproportionality analysis of the WHO's
   VigiBase pharmacovigilance database
SO MUSCLE & NERVE
LA English
DT Article
DE adverse drug reaction; disproportionality; myasthenia;
   pharmacovigilance; statin
ID GRAVIS; RECEPTOR; LUPUS
AB Background Statins have been linked to myasthenia gravis (MG) in recent case reports. However, MG is not currently listed as an adverse drug reaction (ADR) in the summary of product characteristics. Methods We performed case/noncase analyses in VigiBase (R) (the World Health Organization international database of suspected ADR) to identify a signal of MG (expressed as the reporting odds ratio [ROR] and its 95% confidence interval [CI]) for statins. Results A total of 3967 reports mentioned MG. Of these, 169 were suspected to be statin-induced. A disproportionality signal was found for MG and statins use (ROR [95%CI] = 2.66 [2.28-3.10]). Conclusions The present disproportionality analysis revealed a possible drug safety signal linking MG and statins. This potential signal is weak, and is offset by the cardiovascular benefits of statins. Clinicians should be aware of this potential ADR, because it may require consideration of statin withdrawal or treatment of MG.
C1 [Gras-Champel, Valerie; Batteux, Benjamin; Masmoudi, Kamel; Liabeuf, Sophie] Amiens Univ Hosp, Reg Pharmacovigilance Ctr, Div Clin Pharmacol, Amiens, France.
RP Liabeuf, S (corresponding author), CHU Amiens Picardie, Serv Pharmacol, F-80054 Amiens, France.
EM liabeuf.sophie@chu-amiens.fr
RI , liabeuf/AFB-7848-2022
CR BEVER CT, 1982, NEUROLOGY, V32, P1077, DOI 10.1212/WNL.32.10.1077
   Cartwright MS, 2004, NEUROLOGY, V63, P2188, DOI 10.1212/01.WNL.0000145708.03876.C3
   Collins R, 2016, LANCET, V388, P2532, DOI 10.1016/S0140-6736(16)31357-5
   de Jong HJI, 2011, SEMIN ARTHRITIS RHEU, V41, P373, DOI 10.1016/j.semarthrit.2011.06.002
   Deenen Johanna C W, 2015, J Neuromuscul Dis, V2, P73
   Dias P, 2015, CURR DRUG SAF, V10, P234, DOI 10.2174/1574886310666150729112903
   Elsais A, 2008, EUR J NEUROL, V15, pE92, DOI 10.1111/j.1468-1331.2008.02234.x
   Furberg CD, 2001, CURR CONTR TRIALS C, V2, P205, DOI 10.1186/CVM-2-5-205
   Gale J, 2014, J CLIN NEUROSCI, V21, P195, DOI 10.1016/j.jocn.2013.11.009
   Hargreaves IP, 2002, LANCET, V359, P711, DOI 10.1016/S0140-6736(02)07795-4
   Keogh Michael J, 2010, J Med Case Rep, V4, P61, DOI 10.1186/1752-1947-4-61
   Khalid R, 2016, MUSCLE NERVE, V54, P509, DOI 10.1002/mus.25155
   Lindquist M, 2008, DRUG INF J, V42, P409, DOI 10.1177/009286150804200501
   LINDSTROM JM, 1976, NEUROLOGY, V26, P1054, DOI 10.1212/WNL.26.11.1054
   Moulis G, 2012, LUPUS, V21, P885, DOI 10.1177/0961203312436861
   Negvesky GJ, 2000, ARCH OPHTHALMOL-CHIC, V118, P427
   Noel B, 2007, J EUR ACAD DERMATOL, V21, P17, DOI 10.1111/j.1468-3083.2006.01838.x
   Oh SJ, 2008, MUSCLE NERVE, V38, P1101, DOI 10.1002/mus.21074
   Parmar B, 2002, LANCET, V360, P717, DOI 10.1016/S0140-6736(02)09846-X
   Purvin V, 2006, MEDICINE, V85, P82, DOI 10.1097/01.md.0000209337.59874.aa
   Rosenthal JA, 1996, J SOC SERV RES, V21, P37, DOI 10.1300/J079v21n04_02
   Rudski L, 1998, MEDICINE, V77, P378, DOI 10.1097/00005792-199811000-00002
   Tiniakou E, 2017, CURR OPIN RHEUMATOL, V29, P604, DOI 10.1097/BOR.0000000000000438
   Trouth AJ, 2012, AUTOIMMUN DIS, V2012, DOI 10.1155/2012/874680
   Uppsala Monitoring Centre, 2012, IND CAS SAF REP VIGI
NR 25
TC 9
Z9 10
U1 0
U2 1
PU WILEY
PI HOBOKEN
PA 111 RIVER ST, HOBOKEN 07030-5774, NJ USA
SN 0148-639X
EI 1097-4598
J9 MUSCLE NERVE
JI Muscle Nerve
PD OCT
PY 2019
VL 60
IS 4
BP 382
EP 386
DI 10.1002/mus.26637
EA JUL 2019
PG 5
WC Clinical Neurology; Neurosciences
WE Science Citation Index Expanded (SCI-EXPANDED)
SC Neurosciences & Neurology
GA IY6LY
UT WOS:000481286700001
PM 31298743
DA 2022-10-25
ER

PT J
AU Sanadze, AG
AF Sanadze, A. G.
TI Efficacy and practicability of using intravenous human immunoglobulin in
   the pathogenetic treatment of patients with generalized myasthenia
SO ZHURNAL NEVROLOGII I PSIKHIATRII IMENI S S KORSAKOVA
LA Russian
DT Article
DE myasthenia gravis; treatment; acetylcholine receptor antibodies;
   immunoglobulin
ID CONTROLLED-TRIAL; CLINICAL-TRIAL; GAMMA-GLOBULIN; GRAVIS; EXACERBATION
AB The treatment with immunoglobulin (IgG) has led to the clinical improvement in all 12 patients with generalized myasthenia and practically has not caused any side-effects. The highest efficacy was seen in patients With a threat of or developed mixed crisis who received high doses of IgG (0,4-0,5 g per one kg of body mass) in the course of 3-5 intravenous drop introductions administered along with basic treatment with glucocorticoid and immunosuppressive drugs. In patients who received IgG once in smaller doses (0,2-0,3 g per one kg of body mass) to stabilize the disease course or to hasten recovery from the exacerbation, the clinical effect was similar though less prolonged. The treatment course with IgG stopped myasthenic crises in all cases. The clinical efficacy of IgG was not correlated with anti-acetylcholine receptor antibodies.
C1 Moscow Myasthen Ctr, Moscow, Russia.
RP Sanadze, AG (corresponding author), Moscow Myasthen Ctr, Moscow, Russia.
EM ag-sanadze@mail.ru
CR ALMON RR, 1974, SCIENCE, V186, P55, DOI 10.1126/science.186.4158.55
   COOK L, 1988, J CLIN IMMUNOL, V3, P22
   COSI V, 1991, ACTA NEUROL SCAND, V84, P81, DOI 10.1111/j.1600-0404.1991.tb04912.x
   De Assis J L, 1986, Arq Neuropsiquiatr, V44, P109
   DESMEDT JE, 1976, ANN NY ACAD SCI, V274, P174, DOI 10.1111/j.1749-6632.1976.tb47684.x
   DRACHMAN DB, 1987, MYASTHENIA GRAVIS BI, P912
   ENGEL WK, 1976, ANN NY ACAD SCI, V274, P595
   Evoli A, 1996, DRUGS, V52, P662, DOI 10.2165/00003495-199652050-00004
   EVOLI A, 1993, ITAL J NEUROL SCI, V14, P233, DOI 10.1007/BF02335664
   FATEHMOGHADAM A, 1984, LANCET, V1, P848
   FERRERO B, 1993, ANN NY ACAD SCI, V681, P563, DOI 10.1111/j.1749-6632.1993.tb22941.x
   FORNESA V, 1990, POSTGRAD MED J, V66, P102
   Gajdos P, 2005, ARCH NEUROL-CHICAGO, V62, P1689, DOI 10.1001/archneur.62.11.1689
   Gajdos P, 1997, ANN NEUROL, V41, P789, DOI 10.1002/ana.410410615
   GAJDOS P, 1984, LANCET, V1, P406
   GEKHT BM, 2003, NEVROLOGICHE SKIY ZH, V1, P56
   KUZIN MI, 1996, MIASTENIYA, P224
   LAYZEK RP, 1984, MIASTENIYA, P272
   Lindberg C, 1998, ACTA NEUROL SCAND, V97, P370, DOI 10.1111/j.1600-0404.1998.tb05968.x
   LOBZIN VS, 1979, ZH NEVROPATOL PSIKH, V79, P1006
   SEYBOLD ME, 1979, SERIAL ANTIACETYLCHO, P307
   Wolfe GI, 2002, MUSCLE NERVE, V26, P549, DOI 10.1002/mus.10224
   Zinman L, 2007, NEUROLOGY, V68, P837, DOI 10.1212/01.wnl.0000256698.69121.45
NR 23
TC 0
Z9 0
U1 0
U2 1
PU IZDATELSTVO MEDITSINA
PI MOSCOW
PA PETROVERIGSKII PER 6-8, K-142 MOSCOW, RUSSIA
SN 1997-7298
J9 ZH NEVROL PSIKHIATR
JI Z. Nevrol. Psikhiatrii Im S S Korsakova
PY 2011
VL 111
IS 6
BP 29
EP 32
PG 4
WC Clinical Neurology; Psychiatry
WE Science Citation Index Expanded (SCI-EXPANDED)
SC Neurosciences & Neurology; Psychiatry
GA 798HO
UT WOS:000293193600004
PM 21716247
DA 2022-10-25
ER

PT J
AU Raggi, A
   Schiavolin, S
   Leonardi, M
   Antozzi, C
   Baggi, F
   Maggi, L
   Mantegazza, R
AF Raggi, Alberto
   Schiavolin, Silvia
   Leonardi, Matilde
   Antozzi, Carlo
   Baggi, Fulvio
   Maggi, Lorenzo
   Mantegazza, Renato
TI Development of the MG-DIS: an ICF-based disability assessment instrument
   for myasthenia gravis
SO DISABILITY AND REHABILITATION
LA English
DT Article
DE Assessment; ICF classification; myasthenia gravis
ID QUALITY-OF-LIFE; SELF-ADMINISTERED QUESTIONNAIRE; LOW-DOSE TACROLIMUS;
   LONG-TERM TREATMENT; INTERNATIONAL CLASSIFICATION; RHEUMATOID-ARTHRITIS;
   RELEVANT CATEGORIES; PATIENT PERSPECTIVE; OUTCOME MEASURES; CORE SET
AB Purpose: To develop a preliminary version of a disease-specific, patient-reported disability assessment instrument for myasthenia gravis (MG) based on the International Classification of Functioning, Disability and Health (ICF): the MG-DIS. Methods: Five consecutive steps were taken: literature review and selection of outcome measures; linking of measures' concepts to ICF categories and selection of those reported by 30% of the instruments; comparison of linking results with a previous selection of MG-relevant ICF categories; patient interview; development of questions based on retained ICF categories. Results: Thirty-one papers containing 21 different outcome measures were found: 13 ICF categories were linked to them. Fifty-five items were retained after the comparison with the list of MG-specific categories, and were used for patient interview. Thirteen interviews were conducted before saturation of data was reached and the final list was composed of 42 categories: based upon them, 44 questions were developed. Conclusions: The preliminary version of the MG-DIS contains more information than each single MG-specific tool, in particular, for the component of environmental factors. Further research is needed to test its psychometric properties.
C1 [Raggi, Alberto; Schiavolin, Silvia; Leonardi, Matilde] Neurol Inst Carlo Besta IRCCS Fdn, Publ Hlth Disabil Unit, I-20133 Milan, Italy.
   [Antozzi, Carlo; Baggi, Fulvio; Maggi, Lorenzo; Mantegazza, Renato] Neurol Inst Carlo Besta IRCCS Fdn, Dept Neuroimmunol & Neuromuscular Dis, I-20133 Milan, Italy.
RP Raggi, A (corresponding author), Neurol Inst Carlo Besta IRCCS Fdn, Publ Hlth Disabil Unit, Via Celoria 11, I-20133 Milan, Italy.
EM araggi@istituto-besta.it
RI Schiavolin, Silvia/K-6595-2016; leonardi, matilde/J-9997-2018;
   Mantegazza, Renato/AAB-7569-2019; Maggi, Lorenzo/K-3578-2018; Raggi,
   Alberto/K-5787-2016; Antozzi, Carlo/AAB-8787-2019; Baggi,
   Fulvio/AAX-4132-2020
OI Schiavolin, Silvia/0000-0002-5391-7539; leonardi,
   matilde/0000-0003-0552-8923; Mantegazza, Renato/0000-0002-9810-5737;
   Maggi, Lorenzo/0000-0002-0932-5173; Raggi, Alberto/0000-0002-7433-7779;
   Antozzi, Carlo/0000-0001-9270-5224; Baggi, Fulvio/0000-0002-4618-0102
CR Andries F, 1997, INT J REHABIL RES, V20, P255, DOI 10.1097/00004356-199709000-00003
   Bachmann K, 2008, SURG ENDOSC, V22, P2470, DOI 10.1007/s00464-008-9794-2
   Bachmann K, 2009, SURGERY, V145, P392, DOI 10.1016/j.surg.2008.11.009
   BARTEL PR, 1995, ACTA NEUROL SCAND, V91, P266, DOI 10.1111/j.1600-0404.1995.tb07002.x
   Basta I, 2010, ACTA NEUROL SCAND, V122, P110, DOI 10.1111/j.1600-0404.2009.01269.x
   Benatar M, 2012, MUSCLE NERVE, V45, P909, DOI 10.1002/mus.23330
   Burns TM, 2008, MUSCLE NERVE, V38, P957, DOI 10.1002/mus.21053
   Burns TM, 2010, MUSCLE NERVE, V42, P5, DOI 10.1002/mus.21713
   Burns TM, 2010, NEUROLOGY, V74, P1434, DOI 10.1212/WNL.0b013e3181dc1b1e
   Busch C, 1996, ANN SURG, V224, P225, DOI 10.1097/00000658-199608000-00017
   Cerniauskaite M, 2012, AM J PHYS MED REHAB, V91, pS22, DOI 10.1097/PHM.0b013e31823d4d6f
   Cerniauskaite M, 2011, DISABIL REHABIL, V33, P281, DOI 10.3109/09638288.2010.529235
   Cieza A, 2005, J REHABIL MED, V37, P212, DOI 10.1080/16501970510040263
   Coenen M, 2006, ARTHRITIS RES THER, V8, DOI 10.1186/ar1956
   Conti-Fine BM, 2006, J CLIN INVEST, V116, P2843, DOI 10.1172/JCI29894
   DALESSANDRO R, 1995, ACTA NEUROL SCAND, V92, P77
   Donini LM, 2011, DISABIL REHABIL, V33, P2509, DOI 10.3109/09638288.2011.575529
   Fitzpatrick R, 1998, Health Technol Assess, V2, P1
   Fitzpatrick R, 2001, ADV HDB METHODS EVID, P181
   Goljar N, 2010, DISABIL REHABIL, V32, pS50, DOI 10.3109/09638288.2010.517598
   Happe S, 2004, NEUROPSYCHOBIOLOGY, V50, P21, DOI 10.1159/000077937
   International Classification of Functioning Disability and Health (ICF), 2001, INT CLASS FUNCT DIS
   Jaretzki A, 2000, NEUROLOGY, V55, P16, DOI 10.1212/WNL.55.1.16
   Kalso E, 2001, ACTA ANAESTH SCAND, V45, P935, DOI 10.1034/j.1399-6576.2001.450803.x
   Kittiwatanapaisan Waraluk, 2003, J Neurosci Nurs, V35, P87
   Konishi T, 2005, J NEUROL NEUROSUR PS, V76, P448, DOI 10.1136/jnnp.2004.042176
   Kulkantrakorn K, 2010, NEUROL SCI, V31, P571, DOI 10.1007/s10072-010-0285-6
   Leonardi M, 2012, INT J REHABIL RES, V35, P352, DOI 10.1097/MRR.0b013e328356425d
   Leonardi M, 2010, DISABIL REHABIL, V32, pS23, DOI 10.3109/09638288.2010.511687
   Leonardi M, 2010, J NEUROL, V257, P98, DOI 10.1007/s00415-009-5279-z
   Leonardi M, 2009, DISABIL REHABIL, V31, P2041, DOI 10.3109/09638280902893634
   Mantegazza R, 2003, ANN NY ACAD SCI, V998, P413, DOI 10.1196/annals.1254.054
   MANTEGAZZA R, 1988, J NEUROL, V235, P449, DOI 10.1007/BF00314245
   Minami N, 2011, J NEUROL SCI, V300, P59, DOI 10.1016/j.jns.2010.09.033
   Mullins LL, 2008, MUSCLE NERVE, V38, P947, DOI 10.1002/mus.21016
   Munakata S, 2008, J CLIN NEUROSCI, V15, P158, DOI 10.1016/j.jocn.2006.07.006
   Nagaishi A, 2008, INTERNAL MED, V47, P731, DOI 10.2169/internalmedicine.47.0513
   Newsom-Davis J, 2008, ANN NY ACAD SCI, V1132, P344, DOI 10.1196/annals.1405.014
   Osteras N, 2007, BMC PUBLIC HEALTH, V7, DOI 10.1186/1471-2458-7-278
   Padua L, 2005, NEUROL SCI, V25, P331, DOI 10.1007/s10072-004-0366-5
   Padua L, 2002, NEUROL SCI, V23, P59, DOI 10.1007/s100720200027
   Padua L, 2001, NEUROL SCI, V22, P363, DOI 10.1007/s100720100066
   Pathak DS, 2005, VALUE HEALTH, V8, P591, DOI 10.1111/j.1524-4733.2005.00047.x
   Patton Michael., 1990, DESIGNING QUALITATIV
   Paul RH, 2001, MUSCLE NERVE, V24, P512, DOI 10.1002/mus.1034
   Post MWM, 2008, J REHABIL MED, V40, P620, DOI 10.2340/16501977-0223
   Raggi A, 2010, DISABIL REHABIL, V32, pS33, DOI 10.3109/09638288.2010.511688
   Raggi A, 2009, DISABIL REHABIL, V31, pS153, DOI 10.3109/09638280903317724
   Raggi A, 2010, NEUROL SCI, V31, P41, DOI 10.1007/s10072-009-0167-y
   Romani A, 2002, FUNCT NEUROL, V17, P137
   Rostedt A, 2006, NEUROL SCI, V27, P91, DOI 10.1007/s10072-006-0606-y
   Rostedt A, 2006, EUR J NEUROL, V13, P191, DOI 10.1111/j.1468-1331.2006.01149.x
   Sanders C, 1998, BRIT MED J, V317, P1191, DOI 10.1136/bmj.317.7167.1191
   Schepelmann K, 2010, J NEUROL, V257, P15, DOI 10.1007/s00415-009-5256-6
   Sieb JP, 2010, CLIN NEUROL NEUROSUR, V112, P781, DOI 10.1016/j.clineuro.2010.06.018
   Stamm TA, 2005, ARTHRIT RHEUM-ARTHR, V53, P431, DOI 10.1002/art.21159
   Svestkova O, 2010, DISABIL REHABIL, V32, pS59, DOI 10.3109/09638288.2010.511689
   Svestkova O, 2010, DISABIL REHABIL, V32, pS68, DOI 10.3109/09638288.2010.511690
   Ustun TB, 2010, B WORLD HEALTH ORGAN, V88, P815, DOI 10.2471/BLT.09.067231
   Vincent A, 2001, LANCET, V357, P2122, DOI 10.1016/S0140-6736(00)05186-2
   Ware JE, 2000, SPINE, V25, P3130, DOI 10.1097/00007632-200012150-00008
   Winter Y, 2010, J NEUROL, V257, P1473, DOI 10.1007/s00415-010-5549-9
   Wolfe GI, 1999, NEUROLOGY, V52, P1487, DOI 10.1212/WNL.52.7.1487
   Wolfe GI, 2008, MUSCLE NERVE, V38, P1429, DOI 10.1002/mus.21142
   Zhao CB, 2011, INT IMMUNOPHARMACOL, V11, P519, DOI 10.1016/j.intimp.2010.12.012
NR 65
TC 8
Z9 8
U1 0
U2 7
PU TAYLOR & FRANCIS LTD
PI ABINGDON
PA 2-4 PARK SQUARE, MILTON PARK, ABINGDON OR14 4RN, OXON, ENGLAND
SN 0963-8288
EI 1464-5165
J9 DISABIL REHABIL
JI Disabil. Rehabil.
PY 2014
VL 36
IS 7
BP 546
EP 555
DI 10.3109/09638288.2013.804591
PG 10
WC Rehabilitation
WE Science Citation Index Expanded (SCI-EXPANDED); Social Science Citation Index (SSCI)
SC Rehabilitation
GA AD9KT
UT WOS:000333584700003
PM 23781909
DA 2022-10-25
ER

PT J
AU de Pasqua, S
   Cavallieri, F
   D'Angelo, R
   Salvi, F
   Fini, N
   D'Alessandro, R
   Rinaldi, R
   Fasano, A
   Mandrioli, J
AF de Pasqua, Silvia
   Cavallieri, Francesco
   D'Angelo, Roberto
   Salvi, Fabrizio
   Fini, Nicola
   D'Alessandro, Roberto
   Rinaldi, Rita
   Fasano, Antonio
   Mandrioli, Jessica
TI Amyotrophic lateral sclerosis and myasthenia gravis: association or
   chance occurrence?
SO NEUROLOGICAL SCIENCES
LA English
DT Article
DE Amyotrophic lateral sclerosis; Myasthenia gravis; Immunological
   dysfunction; Regulatory T lymphocytes; Immune-mediated disorders
ID DYSREGULATION; PROGRESSION
AB Very few cases of patients with myasthenia gravis (MG) who later developed amyotrophic lateral sclerosis (ALS) have been described, although some studies showed that significantly more cases than expected have ALS associated with a prior diagnosis of autoimmune diseases. Our aim was to investigate whether the association of ALS and MG was higher than expected in a population-based study and to describe the clinical features characterizing these patients. In Emilia Romagna Region of Italy, a prospective registry has been collecting all incident ALS cases since 1.1.2009. For each patient, detailed clinical information is collected by caring physicians, including comorbidities. From 1.1.2009 to 31.12.2014, 671 patients were diagnosed with ALS; five patients (0.75%) were also affected by MG. Considering Western Countries incidence rates the occurrence of both the diseases should be a really exceptional event (7.5/10(9)), compared to our findings (1.87/10(7)) (p < 0.01). Patients with ALS and MG had more frequently a bulbar onset and a fast progressive course. These cases of ALS after MG raise the possibility of potential shared immunological dysfunctions, which may be expression of common pathogenic mechanisms, as well as of shared disease-course modulating events.
C1 [de Pasqua, Silvia] Univ Bologna, Dept Biomed & Neuromotor Sci, DIBINEM, Alma Mater Studiorum, Via Ugo Foscolo 7, I-40123 Bologna, Italy.
   [Cavallieri, Francesco; Fini, Nicola; Fasano, Antonio; Mandrioli, Jessica] Univ Modena & Reggio Emilia, St Agostino Estense Hosp, Dept Neurosci, Via Giardini 1355, I-41126 Modena, Italy.
   [D'Angelo, Roberto; Rinaldi, Rita] St Orsola Malpighi Univ Hosp, Dept Neurosci, Via Pietro Albertoni 15, I-40138 Bologna, Italy.
   [Salvi, Fabrizio; D'Alessandro, Roberto] Bellaria Hosp, IRCCS Inst Neurol Sci Bologna, Via Altura 3, I-40139 Bologna, Italy.
RP Mandrioli, J (corresponding author), Univ Modena & Reggio Emilia, St Agostino Estense Hosp, Dept Neurosci, Via Giardini 1355, I-41126 Modena, Italy.
EM j.mandrioli@ausl.mo.it
RI D'Angelo, Roberto/AAF-4132-2021; Mandrioli, Jessica/K-7235-2016;
   Cavallieri, Francesco/AAC-7035-2022; Fasano, Antonio/AAQ-2922-2021;
   Mandrioli, Jessica/ABW-3887-2022; Salvi, Fabrizio/AAC-1956-2020
OI D'Angelo, Roberto/0000-0002-5862-8074; Mandrioli,
   Jessica/0000-0002-9244-9782; Cavallieri, Francesco/0000-0001-5836-1982;
   Fasano, Antonio/0000-0002-8727-9141; de Pasqua,
   Silvia/0000-0003-0457-9366
FU Emilia Romagna Regional Health Authority
FX The ALS Registry is supported by a Grant from the Emilia Romagna
   Regional Health Authority.
CR Amador MD, 2016, NEUROMUSCULAR DISORD, V26, P342, DOI 10.1016/j.nmd.2016.03.004
   Beers DR, 2011, BRAIN, V134, P1293, DOI 10.1093/brain/awr074
   Berrih-Aknin S, 2014, J AUTOIMMUN, V52, P90, DOI 10.1016/j.jaut.2013.12.011
   Gotaas HT, 2016, NEUROMUSCULAR DISORD, V26, P337, DOI 10.1016/j.nmd.2016.03.003
   Henkel JS, 2013, EMBO MOL MED, V5, P64, DOI 10.1002/emmm.201201544
   Mandrioli J, 2014, AMYOTROPH LAT SCL FR, V15, P262, DOI 10.3109/21678421.2013.865752
   McGrogan A, 2010, NEUROEPIDEMIOLOGY, V34, P171, DOI 10.1159/000279334
   Tiemessen MM, 2007, P NATL ACAD SCI USA, V104, P19446, DOI 10.1073/pnas.0706832104
   Turner MR, 2013, NEUROLOGY, V81, P1222, DOI 10.1212/WNL.0b013e3182a6cc13
   Tzartos JS, 2014, ANN CLIN TRANSL NEUR, V1, P80, DOI 10.1002/acn3.26
   Zhao WH, 2006, J NEUROCHEM, V99, P1176, DOI 10.1111/j.1471-4159.2006.04172.x
NR 11
TC 14
Z9 14
U1 0
U2 1
PU SPRINGER-VERLAG ITALIA SRL
PI MILAN
PA VIA DECEMBRIO, 28, MILAN, 20137, ITALY
SN 1590-1874
EI 1590-3478
J9 NEUROL SCI
JI Neurol. Sci.
PD MAR
PY 2017
VL 38
IS 3
BP 441
EP 444
DI 10.1007/s10072-016-2787-3
PG 4
WC Clinical Neurology; Neurosciences
WE Science Citation Index Expanded (SCI-EXPANDED)
SC Neurosciences & Neurology
GA EM2AJ
UT WOS:000395118500008
PM 27913903
DA 2022-10-25
ER

PT J
AU Foy, DS
   Trepanier, LA
   Shelton, GD
AF Foy, Daniel S.
   Trepanier, Lauren A.
   Shelton, G. D.
TI Cholinergic crisis after neostigmine administration in a dog with
   acquired focal myasthenia gravis
SO JOURNAL OF VETERINARY EMERGENCY AND CRITICAL CARE
LA English
DT Article
DE acetylcholine; anticholinesterase; canine; cholinesterase inhibitor
ID PYRIDOSTIGMINE; REMISSION; THERAPY
AB Objective - To describe the presentation and successful management of a dog experiencing a cholinergic crisis after neostigmine administration.
   Case Summary - An 18-month-old neutered male Maltese-crossbred dog was diagnosed with acquired focal myasthenia gravis based on history and clinical signs of dysphagia and regurgitation, multiple series of thoracic radiographs showing focal to generalized megaesophagus, and an increased acetylcholine receptor antibody titer. After this diagnosis, the dog was initially treated with a single oral dose of pyridostigmine and later injectable neostigmine due to difficulty swallowing. Within 15 minutes of receiving a single dose (0.05 mg/kg) of subcutaneous neostigmine, the dog began showing muscarinic cholinergic signs of salivation and defecation, which progressed to nicotinic cholinergic signs of weakness and tachypnea. Within 30 minutes the dog experienced respiratory arrest and required ventilation. After 16 hours of ventilation, the dog recovered uneventfully and subsequently achieved a clinical and serologic remission from myasthenia gravis without further treatment.
   New or Unique Information Provided - Cholinergic crisis and differentiation from a myasthenic crisis is described in the human literature. This case represents the first report in the veterinary literature of a cholinergic crisis in a dog treated with neostigmine.
C1 [Foy, Daniel S.; Trepanier, Lauren A.] Univ Wisconsin, Dept Med Sci, Madison, WI 53706 USA.
   [Shelton, G. D.] Univ Calif San Diego, Dept Pathol, Comparat Neuromuscular Lab, La Jolla, CA 92093 USA.
RP Foy, DS (corresponding author), Univ Wisconsin, Dept Med Sci, 2015 Linden Dr, Madison, WI 53706 USA.
EM dfoy@svm.vetmed.wisc.edu
CR ARGOV Z, 1986, ARCH NEUROL-CHICAGO, V43, P255, DOI 10.1001/archneur.1986.00520030045010
   BAKER PR, 1978, BRIT J PHARMACOL, V63, P509, DOI 10.1111/j.1476-5381.1978.tb07805.x
   Bexfield NH, 2006, J VET INTERN MED, V20, P1487, DOI 10.1892/0891-6640(2006)20[1487:MOMGUC]2.0.CO;2
   Dewey CW, 2010, JAVMA-J AM VET MED A, V236, P664, DOI 10.2460/javma.236.6.664
   Dewey CW, 1999, J AM ANIM HOSP ASSOC, V35, P396, DOI 10.5326/15473317-35-5-396
   Dewey CW, 1997, J VET INTERN MED, V11, P50, DOI 10.1111/j.1939-1676.1997.tb00073.x
   HENNIS PJ, 1984, ANESTHESIOLOGY, V61, P534, DOI 10.1097/00000542-198411000-00010
   Hetherington KA, 2005, PEDIATR EMERG CARE, V21, P546, DOI 10.1097/01.pec.0000173353.76142.81
   INZANA KD, 2005, TXB VET INTERNAL MED, P887
   King LG, 1998, J AM VET MED ASSOC, V212, P830
   Lennon EM, 2007, JAVMA-J AM VET MED A, V231, P413, DOI 10.2460/javma.231.3.413
   MADDISON JE, 1984, J AM VET MED ASSOC, V184, P845
   Newmark J, 2007, NEUROLOGIST, V13, P20, DOI 10.1097/01.nrl.0000252923.04894.53
   RA LeCouteur, 1988, HDB SMALL ANIMAL PRA, P299
   Rusyniak DE, 2004, SEMIN NEUROL, V24, P197, DOI 10.1055/s-2004-830907
   Shelton GD, 2002, VET CLIN N AM-SMALL, V32, P189, DOI 10.1016/S0195-5616(03)00085-8
   SHELTON GD, 1990, J VET INTERN MED, V4, P281, DOI 10.1111/j.1939-1676.1990.tb03124.x
   Shelton GD, 2001, NEUROLOGY, V57, P2139, DOI 10.1212/WNL.57.11.2139
   Shelton GD, 2002, VET CLIN N AM-SMALL, V32, pvii
   Sieb JP, 1998, NEUROLOGY, V50, P804, DOI 10.1212/WNL.50.3.804
NR 20
TC 5
Z9 5
U1 0
U2 22
PU WILEY
PI HOBOKEN
PA 111 RIVER ST, HOBOKEN 07030-5774, NJ USA
SN 1479-3261
EI 1476-4431
J9 J VET EMERG CRIT CAR
JI J. Vet. Emerg. Crit. Care
PD OCT
PY 2011
VL 21
IS 5
BP 547
EP 551
DI 10.1111/j.1476-4431.2011.00672.x
PG 5
WC Veterinary Sciences
WE Science Citation Index Expanded (SCI-EXPANDED)
SC Veterinary Sciences
GA 839PB
UT WOS:000296378900011
PM 22316202
DA 2022-10-25
ER

PT J
AU Vrolix, K
   Fraussen, J
   Molenaar, PC
   Losen, M
   Somers, V
   Stinissen, P
   De Baets, MH
   Martinez-Martinez, P
AF Vrolix, Kathleen
   Fraussen, Judith
   Molenaar, Peter C.
   Losen, Mario
   Somers, Veerle
   Stinissen, Piet
   De Baets, Marc H.
   Martinez-Martinez, Pilar
TI The auto-antigen repertoire in myasthenia gravis
SO AUTOIMMUNITY
LA English
DT Article
DE Myasthenia gravis; auto-antibodies; auto-antigens; autoimmunity
ID ACETYLCHOLINE-RECEPTOR ANTIBODIES; PRESYNAPTIC MEMBRANE-RECEPTOR;
   MUSCLE-SPECIFIC KINASE; SLOW-CHANNEL SYNDROME; ANTI-CYTOKINE
   AUTOANTIBODIES; SYSTEMIC-LUPUS-ERYTHEMATOSUS; ALPHA-BUNGAROTOXIN
   BINDING; MAIN IMMUNOGENIC REGION; PROLONGED OPEN TIME; HL-A ANTIGENS
AB Myasthenia Gravis (MG) is an antibody-mediated autoimmune disorder affecting the postsynaptic membrane of the neuromuscular junction (NMJ). MG is characterized by an impaired signal transmission between the motor neuron and the skeletal muscle cell, caused by auto-antibodies directed against NMJ proteins. The auto-antibodies target the nicotinic acetylcholine receptor (nAChR) in about 90% of MG patients. In approximately 5% of MG patients, the muscle specific kinase (MuSK) is the auto-antigen. In the remaining 5% of MG patients, however, antibodies against the nAChR or MuSK are not detectable (idiopathic MG, iMG). Although only the anti-nAChR and anti-MuSK auto-antibodies have been demonstrated to be pathogenic, several other antibodies recognizing self-antigens can also be found in MG patients. Various auto-antibodies associated with thymic abnormalities have been reported, as well as many non-MG-specific auto-antibodies. However, their contribution to the cause, pathology and severity of the disease is still poorly understood. Here, we comprehensively review the reported auto-antibodies in MG patients and discuss their role in the pathology of this autoimmune disease.
C1 [Martinez-Martinez, Pilar] Maastricht Univ, Sch Mental Hlth & Neurosci, Fac Hlth Med & Life Sci, Dept Neurosci,Neuroimmunol Grp,Div Neurosci, NL-6200 MD Maastricht, Netherlands.
   [Fraussen, Judith; Somers, Veerle; Stinissen, Piet; De Baets, Marc H.] Hasselt Univ, Sch Life Sci, Biomed Res Inst, Diepenbeek, Belgium.
   [Fraussen, Judith; Somers, Veerle; Stinissen, Piet; De Baets, Marc H.] Hasselt Univ, Transnatl Univ Limburg, Diepenbeek, Belgium.
RP Martinez-Martinez, P (corresponding author), Maastricht Univ, Sch Mental Hlth & Neurosci, Fac Hlth Med & Life Sci, Dept Neurosci,Neuroimmunol Grp,Div Neurosci, POB 616, NL-6200 MD Maastricht, Netherlands.
EM p.martinez@maastrichtuniversity.nl
RI Fraussen, Judith/AAJ-2488-2020; Somers, Veerle/H-6965-2017
OI Fraussen, Judith/0000-0003-0272-8209; Somers,
   Veerle/0000-0002-4950-8724; Losen, Mario/0000-0002-9761-0002; Martinez
   Martinez, Pilar/0000-0002-5990-3373
CR AARLI JA, 1990, CLIN EXP IMMUNOL, V82, P284
   Agius MA, 1998, ANN NY ACAD SCI, V841, P516, DOI 10.1111/j.1749-6632.1998.tb10972.x
   Agius MA, 1998, ANN NY ACAD SCI, V841, P525, DOI 10.1111/j.1749-6632.1998.tb10974.x
   ALARCONSEGOVIA D, 1978, NATURE, V271, P67, DOI 10.1038/271067a0
   ALMON RR, 1974, SCIENCE, V186, P55, DOI 10.1126/science.186.4158.55
   ALPERT LI, 1971, ARCH PATHOL, V91, P55
   ANDREWS PI, 1994, NEUROLOGY, V44, P1208, DOI 10.1212/WNL.44.7.1208
   ANDREWS PI, 1993, NEUROLOGY, V43, P977, DOI 10.1212/WNL.43.5.977
   Astarloa R, 1996, J NEUROL SCI, V135, P182, DOI 10.1016/0022-510X(95)00191-4
   Atassi MZ, 2008, AUTOIMMUNITY, V41, P123, DOI 10.1080/08916930801929021
   Baggi F, 1998, ANN NY ACAD SCI, V841, P538, DOI 10.1111/j.1749-6632.1998.tb10978.x
   Balestra B, 2000, J NEUROIMMUNOL, V102, P89, DOI 10.1016/S0165-5728(99)00145-9
   Bartoccioni E, 2006, NEUROLOGY, V67, P505, DOI 10.1212/01.wnl.0000228225.23349.5d
   Bartoccioni E, 2003, ANN NY ACAD SCI, V998, P356, DOI 10.1196/annals.1254.041
   Baxendale HE, 2008, CLIN EXP IMMUNOL, V151, P51, DOI 10.1111/j.1365-2249.2007.03535.x
   Beeson D, 1996, NEUROLOGY, V47, P1552, DOI 10.1212/WNL.47.6.1552
   BERGOFFEN J, 1994, NEUROLOGY, V44, P551, DOI 10.1212/WNL.44.3_Part_1.551
   BRIMIJOIN S, 1990, P NATL ACAD SCI USA, V87, P9630, DOI 10.1073/pnas.87.24.9630
   Buckley C, 2001, NEUROLOGY, V57, P1579, DOI 10.1212/WNL.57.9.1579
   Chamberlain-Banoub J, 2006, CLIN EXP IMMUNOL, V146, P278, DOI 10.1111/j.1365-2249.2006.03198.x
   Chan KH, 2007, MUSCLE NERVE, V36, P651, DOI 10.1002/mus.20854
   Chen XJ, 2004, J NEUROL, V251, P1006, DOI 10.1007/s00415-004-0479-z
   Chevessier F, 2004, HUM MOL GENET, V13, P3229, DOI 10.1093/hmg/ddh333
   Chevessier F, 2008, HUM MOL GENET, V17, P3577, DOI 10.1093/hmg/ddn251
   CHIU HC, 1987, NEUROLOGY, V37, P1854, DOI 10.1212/WNL.37.12.1854
   Cojocaru I M, 2000, Rom J Intern Med, V38-39, P111
   COLACO CB, 1987, CLIN EXP IMMUNOL, V68, P313
   CULLCANDY SG, 1980, J PHYSIOL-LONDON, V299, P621, DOI 10.1113/jphysiol.1980.sp013145
   DE BAETS M, 2003, ANN NY ACAD SCI, V998, P308
   DEMAINE A, 1992, J NEUROL, V239, P53, DOI 10.1007/BF00839214
   Deng SX, 2000, INT IMMUNOL, V12, P415, DOI 10.1093/intimm/12.4.415
   Diaz-Manera J, 2007, NAT CLIN PRACT NEURO, V3, P405, DOI 10.1038/ncpneuro0526
   DRACHMAN DB, 1978, NEW ENGL J MED, V298, P1116, DOI 10.1056/NEJM197805182982004
   Elkon K, 2008, NAT CLIN PRACT RHEUM, V4, P491, DOI 10.1038/ncprheum0895
   ENG H, 1992, J AUTOIMMUN, V5, P213, DOI 10.1016/0896-8411(92)90201-Z
   ENGEL AG, 1977, MAYO CLIN PROC, V52, P267
   ENGEL AG, 1982, ANN NEUROL, V11, P553, DOI 10.1002/ana.410110603
   ENGEL AG, 1989, ANN NY ACAD SCI, V560, P278, DOI 10.1111/j.1749-6632.1989.tb24105.x
   Evoli A, 2006, ACTA NEUROL SCAND, V113, P8, DOI 10.1111/j.1600-0404.2006.00606.x
   Evoli A, 2003, BRAIN, V126, P2304, DOI 10.1093/brain/awg223
   Evoli A, 1996, NEUROMUSCULAR DISORD, V6, P155, DOI 10.1016/0960-8966(96)00009-0
   EVOLI A, 1995, J NEUROL NEUROSUR PS, V58, P729, DOI 10.1136/jnnp.58.6.729
   Farrugia ME, 2007, J NEUROIMMUNOL, V185, P136, DOI 10.1016/j.jneuroim.2007.01.010
   FELTKAMP TE, 1974, BMJ-BRIT MED J, V1, P131, DOI 10.1136/bmj.1.5899.131
   Fraussen J, 2009, AUTOIMMUN REV, V8, P654, DOI 10.1016/j.autrev.2009.02.030
   FUKUNAGA H, 1983, P NATL ACAD SCI-BIOL, V80, P7636, DOI 10.1073/pnas.80.24.7636
   GAO YL, 1994, NEUROLOGY, V44, P941, DOI 10.1212/WNL.44.5.941
   Garcia N, 2005, HISTOL HISTOPATHOL, V20, P733, DOI 10.14670/HH-20.733
   GAUTAM M, 1995, NATURE, V377, P232, DOI 10.1038/377232a0
   GAUTEL M, 1993, NEUROLOGY, V43, P1581, DOI 10.1212/WNL.43.8.1581
   Geen J, 2004, AUTOIMMUNITY, V37, P579, DOI 10.1080/08916930400021360
   Gilhus NE, 2009, EXPERT REV NEUROTHER, V9, P351, DOI 10.1586/14737175.9.3.351
   Giraud M, 2007, NATURE, V448, P934, DOI 10.1038/nature06066
   Glass DJ, 1996, CELL, V85, P513, DOI 10.1016/S0092-8674(00)81252-0
   Gomez AM, 2010, AUTOIMMUNITY, V43, P353, DOI 10.3109/08916930903555943
   Gomez CM, 1996, ANN NEUROL, V39, P712, DOI 10.1002/ana.410390607
   GOMEZ CM, 1983, P NATL ACAD SCI-BIOL, V80, P4089, DOI 10.1073/pnas.80.13.4089
   GORDON T, 1992, J CLIN INVEST, V90, P992, DOI 10.1172/JCI115976
   Gotti C, 2001, J NEUROIMMUNOL, V113, P142, DOI 10.1016/S0165-5728(00)00416-1
   GROVE BD, 1994, ANAT REC, V239, P231, DOI 10.1002/ar.1092390302
   GUYON T, 1994, J CLIN INVEST, V94, P16, DOI 10.1172/JCI117302
   Hanna AN, 1997, CLIN CHEM, V43, P1357
   Hart IK, 1997, ANN NEUROL, V41, P238, DOI 10.1002/ana.410410215
   Hartl FU, 1996, NATURE, V381, P571, DOI 10.1038/381571a0
   Hayashi A, 2007, J NEUROIMMUNOL, V189, P163, DOI 10.1016/j.jneuroim.2007.07.007
   Hayem G, 1999, ANN RHEUM DIS, V58, P291, DOI 10.1136/ard.58.5.291
   HAZAMA T, 1989, ACTA NEUROL SCAND, V79, P88, DOI 10.1111/j.1600-0404.1989.tb03718.x
   HEINEMANN S, 1977, P NATL ACAD SCI USA, V74, P3090, DOI 10.1073/pnas.74.7.3090
   Hoch W, 2001, NAT MED, V7, P365, DOI 10.1038/85520
   Ito H, 1996, ACTA NEUROPATHOL, V92, P14, DOI 10.1007/s004010050483
   Iwasa K, 1998, MUSCLE NERVE, V21, P1655, DOI 10.1002/(SICI)1097-4598(199812)21:12<1655::AID-MUS5>3.3.CO;2-6
   Janssen SPM, 2008, J NEUROIMMUNOL, V201, P111, DOI 10.1016/j.jneuroim.2008.05.029
   Jha S, 2006, J NEUROIMMUNOL, V175, P107, DOI 10.1016/j.jneuroim.2006.03.016
   KIESSLING WR, 1982, ACTA ENDOCRINOL-COP, V101, P41, DOI 10.1530/acta.0.1010041
   KIESSLING WR, 1981, NEUROLOGY, V31, P771, DOI 10.1212/WNL.31.6.771
   Kim N, 2008, CELL, V135, P334, DOI 10.1016/j.cell.2008.10.002
   Kinoshita Ikuo, 1994, Acta Medica Nagasakiensia, V39, P41
   Kolfschoten MV, 2007, SCIENCE, V317, P1554, DOI 10.1126/science.1144603
   Konishi T, 2007, J NEUROL SCI, V263, P89, DOI 10.1016/j.jns.2007.06.006
   KUKS JBM, 1991, J AUTOIMMUN, V4, P197, DOI 10.1016/0896-8411(91)90018-8
   Lacroix-Desmazes S, 1998, J IMMUNOL METHODS, V216, P117, DOI 10.1016/S0022-1759(98)00074-X
   LAMBERT EH, 1971, ANN NY ACAD SCI, V183, P183, DOI 10.1111/j.1749-6632.1971.tb30750.x
   LANG B, 1988, J NEUROIMMUNOL, V19, P141, DOI 10.1016/0165-5728(88)90043-4
   Lauriola L, 2005, NEUROLOGY, V64, P536, DOI 10.1212/01.WNL.0000150587.71497.B6
   Lavrnic D, 2008, NEUROLOGY, V70, P2011, DOI 10.1212/01.wnl.0000312514.66164.88
   Lavrnic D, 2005, J NEUROL NEUROSUR PS, V76, P1099, DOI 10.1136/jnnp.2004.052415
   Le Panse R, 2010, AUTOIMMUNITY, V43, P401, DOI 10.3109/08916930903563491
   Lee JY, 2006, J CLIN NEUROSCI, V13, P353, DOI 10.1016/j.jocn.2005.04.028
   LEFVERT AK, 1978, J NEUROL NEUROSUR PS, V41, P394, DOI 10.1136/jnnp.41.5.394
   Leite MI, 2010, AUTOIMMUNITY, V43, P371, DOI 10.3109/08916930903541208
   Leite MI, 2008, BRAIN, V131, P1940, DOI 10.1093/brain/awn092
   Leite MI, 2005, ANN NEUROL, V57, P444, DOI 10.1002/ana.20386
   LENNON VA, 1995, NEW ENGL J MED, V332, P1467, DOI 10.1056/NEJM199506013322203
   LEONE G, 1978, Ricerca in Clinica e in Laboratorio, V8, P141
   Lin H, 1992, Zhonghua Shen Jing Jing Shen Ke Za Zhi, V25, P281
   LIN H, 1992, ZHONGHUA SHEN JING L, V25, P316
   LINDSTROM J, 1977, CLIN IMMUNOL IMMUNOP, V7, P36, DOI 10.1016/0090-1229(77)90027-7
   LINDSTROM J, 2000, HANDB EXP PHARM, V144, P101
   Lindstrom JM, 2000, MUSCLE NERVE, V23, P453, DOI 10.1002/(SICI)1097-4598(200004)23:4<453::AID-MUS3>3.0.CO;2-O
   LINDSTROM JM, 1976, NEUROLOGY, V26, P1054, DOI 10.1212/WNL.26.11.1054
   LINK H, 1992, J NEUROL SCI, V109, P173, DOI 10.1016/0022-510X(92)90165-H
   Losen M, 2005, BRAIN, V128, P2327, DOI 10.1093/brain/awh612
   Losen M, 2008, ANN NY ACAD SCI, V1132, P174, DOI 10.1196/annals.1405.034
   LOUTRARI H, 1992, EUR J IMMUNOL, V22, P2449, DOI 10.1002/eji.1830220939
   LU CZ, 1991, J NEUROL SCI, V102, P39, DOI 10.1016/0022-510X(91)90091-K
   LU CZ, 1993, J NEUROIMMUNOL, V43, P145, DOI 10.1016/0165-5728(93)90085-D
   Lubke E, 1998, J NEUROIMMUNOL, V81, P98, DOI 10.1016/S0165-5728(97)00164-1
   MAGNUSSON Y, 1990, J CLIN INVEST, V86, P1658, DOI 10.1172/JCI114888
   MAMALAKI A, 1994, ADV NEUROIMMUNOL, V4, P339, DOI 10.1016/0960-5428(94)00032-J
   MAPPOURAS DG, 1995, CLIN EXP IMMUNOL, V100, P336
   Martinez-Martinez P, 2007, AM J PATHOL, V170, P644, DOI 10.2353/ajpath.2007.060676
   Martinez-Martinez P, 2009, NEUROBIOL DIS, V35, P14, DOI 10.1016/j.nbd.2009.03.008
   Maruta T, 2009, J NEUROIMMUNOL, V208, P125, DOI 10.1016/j.jneuroim.2009.01.001
   Marx A, 2010, AUTOIMMUNITY, V43, P413, DOI 10.3109/08916930903555935
   McConville J, 2004, ANN NEUROL, V55, P580, DOI 10.1002/ana.20061
   Meager A, 1997, LANCET, V350, P1596, DOI 10.1016/S0140-6736(05)64012-3
   Meager A, 2003, CLIN EXP IMMUNOL, V132, P128, DOI 10.1046/j.1365-2249.2003.02113.x
   Meager A, 1999, IMMUNOLOGY, V97, P526
   MIHOVILOVIC M, 1993, J IMMUNOL, V151, P6517
   Millar NS, 2009, NEUROPHARMACOLOGY, V56, P237, DOI 10.1016/j.neuropharm.2008.07.041
   MINOTA S, 1988, J EXP MED, V168, P1475, DOI 10.1084/jem.168.4.1475
   MISHINA M, 1986, NATURE, V321, P406, DOI 10.1038/321406a0
   MOHAN S, 1994, CLIN IMMUNOL IMMUNOP, V70, P266, DOI 10.1006/clin.1994.1039
   MOLENAAR PC, 1982, NEUROLOGY, V32, P1061, DOI 10.1212/WNL.32.9.1061
   Moulian N, 1998, ANN NY ACAD SCI, V841, P397, DOI 10.1111/j.1749-6632.1998.tb10953.x
   MULLER KMI, 1984, J NEUROIMMUNOL, V7, P97, DOI 10.1016/S0165-5728(84)80010-7
   MULLER KMI, 1989, J NEUROL SCI, V93, P263, DOI 10.1016/0022-510X(89)90196-2
   MULLER KMI, 1991, ACTA NEUROL SCAND, V83, P336
   Munakata S, 2008, J CLIN NEUROSCI, V15, P158, DOI 10.1016/j.jocn.2006.07.006
   MYGLAND A, 1993, J AUTOIMMUN, V6, P507, DOI 10.1006/jaut.1993.1042
   MYGLAND A, 1992, J NEUROIMMUNOL, V37, P1, DOI 10.1016/0165-5728(92)90150-J
   MYGLAND A, 1992, ANN NEUROL, V32, P589, DOI 10.1002/ana.410320419
   Mygland A, 2000, ARCH NEUROL-CHICAGO, V57, P527, DOI 10.1001/archneur.57.4.527
   MYGLAND A, 1994, AUTOIMMUNITY, V17, P327, DOI 10.3109/08916939409010673
   Myking AO, 1998, EUR J NEUROL, V5, P401, DOI 10.1046/j.1468-1331.1998.540401.x
   Nakamura H, 2008, J ENDOCRINOL INVEST, V31, P861, DOI 10.1007/BF03346432
   Nauert JB, 1997, CURR BIOL, V7, P52, DOI 10.1016/S0960-9822(06)00027-3
   NEWSOMDAVIS J, 1978, NEUROLOGY, V28, P266, DOI 10.1212/WNL.28.3.266
   NEWSOMDAVIS J, 1979, LANCET, V2, P688
   Niks EH, 2008, J NEUROIMMUNOL, V195, P151, DOI 10.1016/j.jneuroim.2008.01.013
   Niks EH, 2007, J NEUROL NEUROSUR PS, V78, P417, DOI 10.1136/jnnp.2006.102517
   NODA M, 1982, NATURE, V299, P793, DOI 10.1038/299793a0
   OHNO K, 1995, P NATL ACAD SCI USA, V92, P758, DOI 10.1073/pnas.92.3.758
   Ohta K, 2005, NEUROLOGY, V65, P1988, DOI 10.1212/01.wnl.0000188881.46043.44
   Ohta K, 2004, NEUROLOGY, V62, P2132, DOI 10.1212/01.WNL.0000129274.12702.92
   OHTA M, 1990, CLIN CHIM ACTA, V187, P255, DOI 10.1016/0009-8981(90)90110-E
   OKADA S, 1990, J ENDOCRINOL, V127, P533, DOI 10.1677/joe.0.1270533
   OOSTERHUIS HJGH, 1976, ANN NY ACAD SCI, V274, P468, DOI 10.1111/j.1749-6632.1976.tb47708.x
   OOSTERHUIS HJGH, 1987, BRAIN, V110, P1061, DOI 10.1093/brain/110.4.1061
   OOSTERHUIS HJGH, 1983, J NEUROL SCI, V58, P371, DOI 10.1016/0022-510X(83)90096-5
   Padua L, 2006, EUR J NEUROL, V13, P273, DOI 10.1111/j.1468-1331.2006.01214.x
   PATRICK J, 1973, SCIENCE, V180, P871, DOI 10.1126/science.180.4088.871
   PHILLIPS TM, 1981, ANN NY ACAD SCI, V377, P360, DOI 10.1111/j.1749-6632.1981.tb33744.x
   PLOMP JJ, 1995, ANN NEUROL, V37, P627, DOI 10.1002/ana.410370513
   POPOT JL, 1984, PHYSIOL REV, V64, P1162, DOI 10.1152/physrev.1984.64.4.1162
   PROVENZANO C, 1988, J NEUROL NEUROSUR PS, V51, P1228, DOI 10.1136/jnnp.51.9.1228
   RODGAARD A, 1987, CLIN EXP IMMUNOL, V67, P82
   Romi F, 2000, J NEUROIMMUNOL, V111, P169, DOI 10.1016/S0165-5728(00)00394-5
   Romi F, 2000, ARCH NEUROL-CHICAGO, V57, P1596, DOI 10.1001/archneur.57.11.1596
   Romi F, 2007, EUR J NEUROL, V14, P617, DOI 10.1111/j.1468-1331.2007.01785.x
   Romi F, 2000, J NEUROL, V247, P369, DOI 10.1007/s004150050604
   Romi F, 2005, ACTA NEUROL SCAND, V111, P134, DOI 10.1111/j.1600-0404.2005.00374.x
   Romi F, 2002, EUR J NEUROL, V9, P55, DOI 10.1046/j.1468-1331.2002.00352.x
   Romi F, 2002, J NEUROIMMUNOL, V128, P82, DOI 10.1016/S0165-5728(02)00145-5
   SAFAR D, 1991, J NEUROIMMUNOL, V35, P101, DOI 10.1016/0165-5728(91)90165-4
   SAGAR HJ, 1980, J NEUROL NEUROSUR PS, V43, P967, DOI 10.1136/jnnp.43.11.967
   SANMARCO M, 1994, AUTOIMMUNITY, V18, P57, DOI 10.3109/08916939409014680
   Sasaki H, 2001, SURG TODAY, V31, P1036
   SCADDING GK, 1981, NEUROLOGY, V31, P935, DOI 10.1212/WNL.31.8.935
   Shigemoto K, 2006, J CLIN INVEST, V116, P1016, DOI 10.1172/JCI21545
   Shigemoto K, 2008, ANN NY ACAD SCI, V1132, P93, DOI 10.1196/annals.1405.002
   SHILLITO P, 1995, ANN NEUROL, V38, P714, DOI 10.1002/ana.410380505
   Shiono H, 2003, INT IMMUNOL, V15, P903, DOI 10.1093/intimm/dxg088
   SHOENFELD Y, 1988, IMMUNOL LETT, V17, P285, DOI 10.1016/0165-2478(88)90043-0
   Shoenfeld Y, 2008, ISR MED ASSOC J, V10, P13
   SINE SM, 1995, NEURON, V15, P229, DOI 10.1016/0896-6273(95)90080-2
   Sine SM, 2002, J NEUROBIOL, V53, P431, DOI 10.1002/neu.10139
   Skeie GO, 1997, J AUTOIMMUN, V10, P551, DOI 10.1006/jaut.1997.0162
   SKEIE GO, 1995, AUTOIMMUNITY, V20, P99, DOI 10.3109/08916939509001933
   Skeie GO, 1998, MUSCLE NERVE, V21, P329, DOI 10.1002/(SICI)1097-4598(199803)21:3<329::AID-MUS6>3.0.CO;2-C
   Skeie GO, 2003, MUSCLE NERVE, V27, P81, DOI 10.1002/mus.10294
   Skeie GO, 1998, ANN NY ACAD SCI, V841, P530, DOI 10.1111/j.1749-6632.1998.tb10976.x
   Slater CR, 1997, BRAIN, V120, P1513, DOI 10.1093/brain/120.9.1513
   Song YC, 2008, EUR J IMMUNOL, V38, P3178, DOI 10.1002/eji.200838678
   Sthoeger Z, 2006, AM J MED SCI, V331, P4, DOI 10.1097/00000441-200601000-00004
   STRAUSS AJL, 1960, P SOC EXP BIOL MED, V105, P184
   STRAUSS AJL, 1967, J IMMUNOL, V99, P945
   SUMIKAWA K, 1982, NUCLEIC ACIDS RES, V10, P5809, DOI 10.1093/nar/10.19.5809
   Suzuki S, 2005, J NEUROIMMUNOL, V170, P141, DOI 10.1016/j.jneuroim.2005.08.017
   Suzuki S, 2007, ARCH NEUROL-CHICAGO, V64, P1121, DOI 10.1001/archneur.64.8.1121
   Takamori M, 2007, EUR J NEUROL, V14, P1230, DOI 10.1111/j.1468-1331.2007.01931.x
   Takamori M, 2004, NEUROLOGY, V62, P1894, DOI 10.1212/01.WNL.0000125254.99397.68
   Takamori M, 2008, J NEUROIMMUNOL, V200, P142, DOI 10.1016/j.jneuroim.2008.06.001
   Takaya Masatoshi, 1992, Tokai Journal of Experimental and Clinical Medicine, V17, P35
   TAKESHIMA H, 1994, NATURE, V369, P556, DOI 10.1038/369556a0
   Tang JA, 1997, CHINESE MED J-PEKING, V110, P698
   ter Beek WP, 2009, AM J PATHOL, V175, P1536, DOI 10.2353/ajpath.2009.090040
   TINDALL RSA, 1981, ANN NY ACAD SCI, V377, P316, DOI 10.1111/j.1749-6632.1981.tb33741.x
   TINDALL RSA, 1981, ANN NEUROL, V10, P437, DOI 10.1002/ana.410100506
   Toth C, 2006, ACTA NEUROL SCAND, V114, P124, DOI 10.1111/j.1600-0404.2006.00649.x
   TOYKA KV, 1977, NEW ENGL J MED, V296, P125, DOI 10.1056/NEJM197701202960301
   Traggiai E, 2004, NAT MED, V10, P871, DOI 10.1038/nm1080
   Tuzun E, 2006, NEUROMUSCULAR DISORD, V16, P137, DOI 10.1016/j.nmd.2005.11.005
   TZARTOS SJ, 1980, P NATL ACAD SCI-BIOL, V77, P755, DOI 10.1073/pnas.77.2.755
   Vernino S, 2008, NEUROLOGY, V70, P1926, DOI 10.1212/01.wnl.0000312280.44805.5d
   Verschuuren JJGM, 2010, AUTOIMMUNITY, V43, P344, DOI 10.3109/08916931003602130
   VINCENT A, 1989, TRENDS NEUROSCI, V12, P496, DOI 10.1016/0166-2236(89)90109-4
   VINCENT A, 1985, J NEUROL NEUROSUR PS, V48, P1246, DOI 10.1136/jnnp.48.12.1246
   Vincent A, 2002, NAT REV IMMUNOL, V2, P797, DOI 10.1038/nri916
   Vincent A, 2001, LANCET, V357, P2122, DOI 10.1016/S0140-6736(00)05186-2
   VINCENT A, 1980, J NEUROL NEUROSUR PS, V43, P590, DOI 10.1136/jnnp.43.7.590
   WANG K, 1979, P NATL ACAD SCI USA, V76, P3698, DOI 10.1073/pnas.76.8.3698
   WARLOW R, 1985, J NEUROIMMUNOL, V8, P185, DOI 10.1016/S0165-5728(85)80059-X
   Watanabe M, 2007, FEBS LETT, V581, P2017, DOI 10.1016/j.febslet.2007.04.029
   Weissel M, 2000, EXP CLIN ENDOCR DIAB, V108, P63
   WHITE RG, 1962, LANCET, V2, P120
   Wildbaum G, 2003, IMMUNITY, V19, P679, DOI 10.1016/S1074-7613(03)00291-7
   WILLIAMS AJ, 1992, J MUSCLE RES CELL M, V13, P7, DOI 10.1007/BF01738423
   WILLIAMS CL, 1986, J EXP MED, V164, P1043, DOI 10.1084/jem.164.4.1043
   Wintzen AR, 1998, ANN NEUROL, V44, P657, DOI 10.1002/ana.410440412
   Wirtz PW, 2002, J NEUROL NEUROSUR PS, V73, P766, DOI 10.1136/jnnp.73.6.766
   XIAO BG, 1991, J NEUROL SCI, V105, P118, DOI 10.1016/0022-510X(91)90127-S
   Xu BY, 1998, J NEUROIMMUNOL, V91, P82, DOI 10.1016/S0165-5728(98)00159-3
   Xu K, 1998, J PERIPHER NERV SYST, V3, P103
   Yamamoto AM, 2001, ARCH NEUROL-CHICAGO, V58, P885, DOI 10.1001/archneur.58.6.885
   YAMAMOTO T, 1987, NEUROLOGY, V37, P1329, DOI 10.1212/WNL.37.8.1329
   Yanase K, 2005, J AUTOIMMUN, V24, P145, DOI 10.1016/j.jaut.2004.11.008
   Yanase K, 1997, J CLIN INVEST, V100, P25, DOI 10.1172/JCI119517
   Yeh JH, 2004, NEUROLOGY, V62, P2131, DOI 10.1212/01.WNL.0000128042.28877.C3
   Yi Q, 1996, CLIN EXP IMMUNOL, V103, P133, DOI 10.1046/j.1365-2249.1996.00920.x
   Yoshikawa H, 2006, J NEUROIMMUNOL, V175, P169, DOI 10.1016/j.jneuroim.2006.02.012
   Yurasov S, 2007, CURR OPIN RHEUMATOL, V19, P421, DOI 10.1097/BOR.0b013e328277ef3b
   Zhang B, 2008, NEURON, V60, P285, DOI 10.1016/j.neuron.2008.10.006
   Zhou L, 2004, MUSCLE NERVE, V30, P55, DOI 10.1002/mus.20069
   Zhou ZH, 2007, CELL HOST MICROBE, V1, P51, DOI 10.1016/j.chom.2007.01.002
   Zhu D, 2008, J NEUROSCI, V28, P1688, DOI 10.1523/JNEUROSCI.4130-07.2008
NR 236
TC 39
Z9 44
U1 1
U2 14
PU TAYLOR & FRANCIS LTD
PI ABINGDON
PA 2-4 PARK SQUARE, MILTON PARK, ABINGDON OR14 4RN, OXON, ENGLAND
SN 0891-6934
EI 1607-842X
J9 AUTOIMMUNITY
JI Autoimmunity
PD AUG-SEP
PY 2010
VL 43
IS 5-6
BP 380
EP 400
DI 10.3109/08916930903518073
PG 21
WC Immunology
WE Science Citation Index Expanded (SCI-EXPANDED)
SC Immunology
GA 651XO
UT WOS:000281961100005
PM 20380581
DA 2022-10-25
ER

PT J
AU Padua, L
   Evoli, A
   Aprile, I
   Caliandro, P
   Mazza, S
   Padua, R
   Tonali, P
AF Padua, L
   Evoli, A
   Aprile, I
   Caliandro, P
   Mazza, S
   Padua, R
   Tonali, P
TI Health-related quality of life in patients with myasthenia gravis and
   the relationship between patient-oriented assessment and conventional
   measurements
SO NEUROLOGICAL SCIENCES
LA English
DT Article
DE myasthenia gravis; patient-oriented; SF-36; neuromuscular transmission;
   neurophysiology; quality of life
ID SINGLE-FIBER EMG; ACETYLCHOLINE-RECEPTOR ANTIBODY; ORBICULARIS OCULI
   MUSCLE; THYMECTOMY; ELECTROMYOGRAPHY; SENSITIVITY; THYMOMA; SF-36; SFEMG
AB We assessed the health-related quality of life (HRQoL) of patients with myasthenia gravis (MG) and correlated it with the physician's measurements of MG. Patients with MG were evaluated by means of (1) self-administered questionnaires, (2) clinical examination, (3) Osserman classification, (4) anti-AChR antibody, and (5) neurophysiology. Relationships between patient-oriented assessment and conventional clinical-neurophysiological and serological findings were evaluated. A total of 46 patients, inpatients and outpatients (mean age 50.7 years, range 11-77 years, 17 males, 29 females) with MG diagnosis were studied. The Osserman scale and clinical examination findings were significantly related to the physical aspects of HRQoL. Mental aspects of the quality of life were not progressively involved as muscle deficit progressed, but even in a mild clinical picture, the mental aspects were deteriorated. Patient-oriented measures proved that the patient's quality of life was impaired especially with regard to physical aspects. Our data demonstrated that clinical measurements are related to the HRQoL. The results may be useful in developing a disease-specific patient-oriented tool.
C1 Cattolic Univ, Inst Neurol, I-00168 Rome, Italy.
   S Giacomo Hosp, Orthoped Dept, Rome, Italy.
   Don C Gnocchi Pro Inventute Fdn, Rome, Italy.
RP Padua, L (corresponding author), Cattolic Univ, Inst Neurol, Largo F Vito 1, I-00168 Rome, Italy.
RI Mazza, Salvatore/B-6030-2008; aprile, irene/AAC-4986-2022; Evoli,
   Amelia/AAD-6807-2022; Padua, Luca/K-5398-2016; Caliandro,
   Pietro/AAC-5096-2022
OI Mazza, Salvatore/0000-0002-0743-9708; Padua, Luca/0000-0003-2570-9326;
   Caliandro, Pietro/0000-0002-1190-4879; Aprile, Irene/0000-0001-8123-9977
CR AMADIO PC, 1993, J BONE JOINT SURG AM, V75A, P1583, DOI 10.2106/00004623-199311000-00001
   Apolone G, 1998, J CLIN EPIDEMIOL, V51, P1025, DOI 10.1016/S0895-4356(98)00094-8
   BARTOCCIONI E, 1980, J NEUROL, V224, P9, DOI 10.1007/BF00313202
   Bril V, 1998, NEUROLOGY, V51, P1198, DOI 10.1212/WNL.51.4.1198
   BROMBERG MB, 1994, MUSCLE NERVE, V17, P345
   Busch C, 1996, ANN SURG, V224, P225, DOI 10.1097/00000658-199608000-00017
   CHU J Y, 1984, Neurology, V34, P161
   DALESSANDRO R, 1995, ACTA NEUROL SCAND, V92, P77
   Emeryk-Szajewska Barbara, 1993, Acta Neurobiologiae Experimentalis (Warsaw), V53, P305
   EVOLI A, 1988, ACTA NEUROL SCAND, V77, P31, DOI 10.1111/j.1600-0404.1988.tb06970.x
   EVOLI A, 1989, CLIN INVEST MED, V12, P104
   EVOLI A, 1988, J NEUROL, V235, P272, DOI 10.1007/BF00314173
   Hudak PL, 1996, AM J IND MED, V29, P602, DOI 10.1002/(SICI)1097-0274(199606)29:6<602::AID-AJIM4>3.0.CO;2-L
   HUDAK PL, 1976, AIDS EXAMINATION PER
   Jaretzki A, 2000, NEUROLOGY, V55, P16, DOI 10.1212/WNL.55.1.16
   KEESEY JC, 1989, MUSCLE NERVE, V12, P613, DOI 10.1002/mus.880120802
   Klein M, 1999, THORAC CARDIOV SURG, V47, P170, DOI 10.1055/s-2007-1013135
   LINDSTROM J, 1977, CLIN IMMUNOL IMMUNOP, V7, P36, DOI 10.1016/0090-1229(77)90027-7
   MILONE M, 1993, J NEUROL NEUROSUR PS, V56, P720, DOI 10.1136/jnnp.56.6.720-a
   OEY PL, 1993, MUSCLE NERVE, V16, P142, DOI 10.1002/mus.880160204
   OH SJ, 1992, MUSCLE NERVE, V15, P720, DOI 10.1002/mus.880150616
   *OOST HJGH, 1984, MYASTH GRAV
   OSSERMAN KE, 1971, MT SINAI J MED, V38, P497
   Padua L, 2000, CLIN NEUROPHYSIOL, V111, P1203, DOI 10.1016/S1388-2457(00)00307-2
   PADUA R, 1998, ANAL RISULTATI PATOL
   Romi F, 2000, J NEUROL, V247, P369, DOI 10.1007/s004150050604
   ROUSEEV R, 1992, MUSCLE NERVE, V15, P399, DOI 10.1002/mus.880150322
   Sanders DB, 1996, MUSCLE NERVE, V19, P1069
   Sharshar T, 2000, J NEUROL, V247, P286, DOI 10.1007/s004150050585
   STALBERG E, 1980, J NEUROL NEUROSUR PS, V43, P622, DOI 10.1136/jnnp.43.7.622
   Stalberg E, 1981, CLIN NEUROPHYSIOL, P88
   Tonali P, 1999, ITAL J NEUROL SCI, V20, P139, DOI 10.1007/s100720050022
   UKACHOKE C, 1994, CAN J NEUROL SCI, V21, P125, DOI 10.1017/S0317167100049040
   VINCENT A, 1982, CLIN EXP IMMUNOL, V49, P257
   WARE JE, 1992, MED CARE, V30, P473, DOI 10.1097/00005650-199206000-00002
   Weinberg DH, 1999, MUSCLE NERVE, V22, P1222, DOI 10.1002/(SICI)1097-4598(199909)22:9<1222::AID-MUS8>3.0.CO;2-R
   Werneck LC, 2000, ACTA NEUROL SCAND, V101, P41, DOI 10.1034/j.1600-0404.2000.00008.x
NR 37
TC 62
Z9 66
U1 0
U2 5
PU SPRINGER-VERLAG
PI NEW YORK
PA 175 FIFTH AVE, NEW YORK, NY 10010 USA
SN 1590-1874
J9 NEUROL SCI
JI Neurol. Sci.
PD OCT
PY 2001
VL 22
IS 5
BP 363
EP 369
DI 10.1007/s100720100066
PG 7
WC Clinical Neurology; Neurosciences
WE Science Citation Index Expanded (SCI-EXPANDED)
SC Neurosciences & Neurology
GA 532LY
UT WOS:000174477800004
PM 11917973
DA 2022-10-25
ER

PT J
AU Nishadham, V
   Bardhan, M
   Polavarapu, K
   Vengalil, S
   Nashi, S
   Menon, D
   Ganaraja, VH
   Preethish-Kumar, V
   Valasani, RK
   Huddar, A
   Unnikrishnan, GK
   Thomas, A
   Saravanan, A
   Kulanthaivelu, K
   Nalini, A
   Nandeesh, BN
AF Nishadham, Vikas
   Bardhan, Mainak
   Polavarapu, Kiran
   Vengalil, Seena
   Nashi, Saraswati
   Menon, Deepak
   Ganaraja, Valakunja Harikrishna
   Preethish-Kumar, Veeramani
   Valasani, Ravi Kiran
   Huddar, Akshata
   Unnikrishnan, Gopi Krishnan
   Thomas, Abel
   Saravanan, Akshaya
   Kulanthaivelu, Karthik
   Nalini, Atchayaram
   Nandeesh, Bevinahalli Nanjegowda
TI Thymic Lesions in Myasthenia Gravis: A Clinicopathological Study from
   India
SO JOURNAL OF NEUROMUSCULAR DISEASES
LA English
DT Article
DE Myasthenia gravis; thymoma; thymic hyperplasia; thymectomy;
   histopathology
ID ACETYLCHOLINE-RECEPTOR; CLINICAL-FEATURES; THYMECTOMY; THYMOMA;
   ANTIBODIES; DIAGNOSIS; CYST; CLASSIFICATION
AB Background and Objectives: Thymic pathology is common in Myasthenia Gravis(MG) and plays a crucial role in its pathogenesis and clinical outcome. This study aims to discuss the clinicohistopathological spectrum of thymic lesions in MG.
   Methods: In this retrospective study, MG patients who underwent thymectomy from 2011 to 2020 were included. Clinical, radiological, serological, and histopathological details are described.
   Results: Of 83 patients(F = 45; M= 38), 7(8%) had ocular myasthenia, and the remaining 76(92%) had the generalized form. At onset, the median age was 36 years(M= 44; F= 31). AChR antibody was positive in 71/79 patients. RNST showed decrement response in 68/78 patients. The histopathological study demonstrated thymoma in 44(53%), thymic hyperplasias [32(38%)], involuted thymus [5(6%)], thymic cyst [1(1.2%)] and thymic lipoma [1(1.2%)]. WHO grading of thymoma: B2- 48%, AB-18%, B-18%, B3-14%, A-2.3%. In these, capsular infiltration was noted in 11/44, 9 had focal and 2 had diffuse infiltration. Active germinal centers were present in 20/32 patients with thymic hyperplasia and 4/44 with thymoma. Thymomas were predominant in males and thymic hyperplasia in females. The age of onset and antibody positivity rate was higher in thymoma patients.
   Conclusion: In our cohort, there is a female preponderance. Thymoma was the commonest pathology followed by hyperplasia. We observed earlier onset of myasthenia in females. AChR antibody positivity rate was more frequent in thymomas. This study indicates that clinico-radiological evaluation adequately supported by serology and histopathology can effectively recognize the type of thymic pathology that can guide these patients' treatment planning, management, prognosis and follow-up.
C1 [Nishadham, Vikas; Bardhan, Mainak; Polavarapu, Kiran; Vengalil, Seena; Nashi, Saraswati; Menon, Deepak; Ganaraja, Valakunja Harikrishna; Preethish-Kumar, Veeramani; Valasani, Ravi Kiran; Huddar, Akshata; Unnikrishnan, Gopi Krishnan; Thomas, Abel; Nalini, Atchayaram] Natl Inst Mental Hlth & Neurosci NIMHANS, Dept Neurol, Bengaluru, Karnataka, India.
   [Bardhan, Mainak] ICMR Natl Inst Cholera & Enter Dis NICED, Kolkata, W Bengal, India.
   [Polavarapu, Kiran] Univ Ottawa, Ottawa Hosp, Eastern Ontario Res Inst, Childrens Hosp,Brain & Mind Res Inst,Dept Med,Div, Ottawa, ON, Canada.
   [Saravanan, Akshaya; Kulanthaivelu, Karthik] Natl Inst Mental Hlth & Neurosci NIMHANS, Neurointervent & Imaging, Bengaluru, Karnataka, India.
   [Nandeesh, Bevinahalli Nanjegowda] Natl Inst Mental Hlth & Neurosci NIMHANS, Neuropathol, Bengaluru, Karnataka, India.
RP Nandeesh, BN (corresponding author), Natl Inst Mental Hlth & Neurosci, Dept Neuropathol, Bengaluru 560029, India.; Nalini, A (corresponding author), Natl Inst Mental Hlth & Neurosci, Neurosci Fac Ctr, Dept Neurol, Neurol, Bengaluru 560029, India.
EM atchayaramnalini@yahoo.co.in; nandeeshbn@gmail.com
RI Bardhan, Mainak/AAL-3008-2020
OI Bardhan, Mainak/0000-0002-4106-409X; Nishadham,
   Vikas/0000-0003-2124-3020; Preethish-Kumar,
   Veeramani/0000-0003-1158-0971
CR Agrawal M, 2020, ANN THORAC MED, V15, P90, DOI 10.4103/atm.ATM_350_19
   ALPERT LI, 1971, ARCH PATHOL, V91, P55
   Bansod S, 2022, INDIAN J PATHOL MICR, V65, P129, DOI 10.4103/IJPM.IJPM_935_20
   Berrih-Aknin S., 2016, CLIN EXP NEUROIMMUNO, V7, P226, DOI [10.1111/cen3, DOI 10.1111/CEN3, 10.1111/cen3.12319, DOI 10.1111/CEN3.12319]
   Bindu PS, 2008, ANN INDIAN ACAD NEUR, V11, P242, DOI 10.4103/0972-2327.44560
   Blalock A, 1939, ANN SURG, V110, P544, DOI 10.1097/00000658-193910000-00005
   Blum S, 2015, J CLIN NEUROSCI, V22, P1164, DOI 10.1016/j.jocn.2015.01.022
   Bokoliya SC, 2019, NEUROL RES, V41, P275, DOI 10.1080/01616412.2018.1557433
   Bubuioc Ana-Maria, 2021, J Med Life, V14, P7, DOI 10.25122/jml-2020-0145
   Carr AS, 2010, BMC NEUROL, V10, DOI 10.1186/1471-2377-10-46
   Chen JS, 2020, LANCET REG HEALTH-W, V5, DOI 10.1016/j.lanwpc.2020.100063
   Clifford KM, 2019, MUSCLE NERVE, V59, P404, DOI 10.1002/mus.26404
   Decroos EC, 2014, MUSCLE NERVE, V49, P30, DOI 10.1002/mus.23882
   Detterbeck Frank C, 2014, Zhongguo Fei Ai Za Zhi, V17, P95, DOI 10.3779/j.issn.1009-3419.2014.02.06
   Dresser L, 2021, J CLIN MED, V10, DOI 10.3390/jcm10112235
   Fichtner ML, 2020, FRONT IMMUNOL, V11, DOI 10.3389/fimmu.2020.00776
   Gilhus NE, 2019, NAT REV DIS PRIMERS, V5, DOI 10.1038/s41572-019-0079-y
   Gill S, 2021, ASS MULTILOCULAR THY, V69, P1094
   Goldstein AJ, 2015, CAN ASSOC RADIOL J, V66, P5, DOI 10.1016/j.carj.2013.09.003
   Grob D, 2008, MUSCLE NERVE, V37, P141, DOI 10.1002/mus.20950
   Guleria P, 2019, INDIAN J MED RES, V150, P153, DOI 10.4103/ijmr.IJMR_530_18
   Hehir MK, 2018, NEUROL CLIN, V36, P253, DOI 10.1016/j.ncl.2018.01.002
   Khadilkar SV, 2014, NEUROL INDIA, V62, P492, DOI 10.4103/0028-3886.144438
   Klimiec E, 2018, MUSCLE NERVE, V58, P153, DOI 10.1002/mus.26096
   Kondo K, 2005, EUR J CARDIO-THORAC, V28, P22, DOI 10.1016/j.ejcts.2005.03.039
   Kumar N., ARXIV200212218
   Kusner LL, 2006, NEUROLOGIST, V12, P231, DOI 10.1097/01.nrl.0000240856.03505.b5
   Lazaridis K, 2020, FRONT IMMUNOL, V11, DOI 10.3389/fimmu.2020.00212
   Lopomo A, 2017, FRONT ENDOCRINOL, V8, DOI 10.3389/fendo.2017.00169
   Luo H, 2019, FRONT NEUROL, V9, DOI 10.3389/fneur.2018.01173
   Malhotra V, 1992, Indian J Chest Dis Allied Sci, V34, P117
   Mao ZF, 2012, J CLIN NEUROL, V8, P161, DOI 10.3988/jcn.2012.8.3.161
   Mardi K, 2013, SAHEL MED J, V16, P133
   Marx A, 2018, MEDIASTINUM, V2
   Marx A, 2014, J THORAC ONCOL, V9, P596, DOI 10.1097/JTO.0000000000000154
   Masaoka A, 1996, ANN THORAC SURG, V62, P853, DOI 10.1016/S0003-4975(96)00376-1
   Menon D, 2021, MUSCLE NERVE, V63, P868, DOI 10.1002/mus.27220
   Menon D, 2020, FRONT NEUROL, V11, DOI 10.3389/fneur.2020.00538
   Mishra AK, 2012, NEUROL INDIA, V60, P105, DOI 10.4103/0028-3886.93599
   Moran CA, 2012, AM J CLIN PATHOL, V137, P451, DOI 10.1309/AJCP36ALGUZWOSEA
   Nakamura S, 2012, AM J SURG PATHOL, V36, P1857, DOI 10.1097/PAS.0b013e31826320c4
   Pandit L, 1995, J Assoc Physicians India, V43, P543
   Patil SA, 2016, J NEUROIMMUNOL, V292, P81, DOI 10.1016/j.jneuroim.2016.01.006
   Phillips William D, 2016, F1000Res, V5, DOI 10.12688/f1000research.8206.1
   Rodolico C, 2020, FRONT NEUROL, V11, DOI 10.3389/fneur.2020.00660
   Roy A, 2000, NEUROL INDIA, V48, P343
   Saha S P, 1998, J Assoc Physicians India, V46, P933
   Singhal BS, 2008, NEUROL INDIA, V56, P352, DOI 10.4103/0028-3886.43455
   Sirpal Y. M., 1995, Indian Journal of Cancer, V32, P23
   Suhail H, 2010, INT J NEUROSCI, V120, P115, DOI 10.3109/00207450903389131
   Sun XG, 2011, J CLIN NEUROSCI, V18, P57, DOI 10.1016/j.jocn.2010.05.018
   SUSTER S, 1991, AM J SURG PATHOL, V15, P388, DOI 10.1097/00000478-199104000-00008
   Trouth AJ, 2012, AUTOIMMUN DIS, V2012, DOI 10.1155/2012/874680
   Valappil AV, 2005, ANN INDIAN ACAD NEUR, P8
   Vallinayagam MK, 2018, INDIAN J CLIN EXP OP, V4, P430
   Waitande SS, 2007, INDIAN J THORAC CARD, V23, P171, DOI 10.1007/s12055-007-0031-8
   Wolfe GI, 2016, NEW ENGL J MED, V375, P511, DOI 10.1056/NEJMoa1602489
NR 57
TC 0
Z9 0
U1 0
U2 0
PU IOS PRESS
PI AMSTERDAM
PA NIEUWE HEMWEG 6B, 1013 BG AMSTERDAM, NETHERLANDS
SN 2214-3599
EI 2214-3602
J9 J NEUROMUSCULAR DIS
JI J. Neuromusc. Dis.
PY 2022
VL 9
IS 3
BP 411
EP 422
DI 10.3233/JND-210785
PG 12
WC Clinical Neurology; Neurosciences
WE Science Citation Index Expanded (SCI-EXPANDED)
SC Neurosciences & Neurology
GA 1H3JG
UT WOS:000796440600006
PM 35431258
DA 2022-10-25
ER

PT J
AU ASTHANA, D
   FUJII, Y
   HUSTON, GE
   LINDSTROM, J
AF ASTHANA, D
   FUJII, Y
   HUSTON, GE
   LINDSTROM, J
TI REGULATION OF ANTIBODY-PRODUCTION BY HELPER T-CELL CLONES IN
   EXPERIMENTAL AUTOIMMUNE MYASTHENIA-GRAVIS IS MEDIATED BY IL-4 AND
   ANTIGEN-SPECIFIC T-CELL FACTORS
SO CLINICAL IMMUNOLOGY AND IMMUNOPATHOLOGY
LA English
DT Article
ID STIMULATORY FACTOR-I; RESTING B-CELLS; MONOCLONAL-ANTIBODY;
   GROWTH-FACTOR; ACETYLCHOLINE-RECEPTOR; DIFFERENTIATION FACTOR;
   LYMPHOKINE ACTIVITIES; LYMPHOCYTES-T; IFN-GAMMA; ACTIVATION
C1 UNIV PENN,SCH MED,DEPT NEUROSCI,217 STEMMLER HALL,PHILADELPHIA,PA 19104.
   UNIV MIAMI,DEPT SURG,DIV TRANSPLANTAT,MIAMI,FL 33136.
   OSAKA UNIV,SCH MED,DEPT SURG 1,OSAKA 553,JAPAN.
   UNIV CALIF SAN DIEGO,DEPT BIOL,LA JOLLA,CA 92093.
FU NATIONAL INSTITUTE OF NEUROLOGICAL DISORDERS AND STROKE [R01NS011323]
   Funding Source: NIH RePORTER; NINDS NIH HHS [NS11323] Funding Source:
   Medline
CR ALMERIGOGNA F, 1989, IMMUNOLOGY, V67, P244
   ASANO Y, 1988, J IMMUNOL, V140, P419
   BOOM WH, 1988, J EXP MED, V167, P1350, DOI 10.1084/jem.167.4.1350
   CEREDIG R, 1985, NATURE, V314, P98, DOI 10.1038/314098a0
   COFFMAN RL, 1986, J IMMUNOL, V136, P4538
   DEKRUYFF RH, 1989, J IMMUNOL, V142, P2575
   DUTTON RW, 1971, PROGR IMMUNOLOGY, P355
   FERNANDEZBOTRAN R, 1986, J EXP MED, V164, P580, DOI 10.1084/jem.164.2.580
   FERNANDEZBOTRAN R, 1986, P NATL ACAD SCI USA, V83, P9689, DOI 10.1073/pnas.83.24.9689
   FIRESTEIN GS, 1989, J IMMUNOL, V143, P518
   FUJII Y, 1988, J IMMUNOL, V141, P3361
   FUJII Y, 1988, J IMMUNOL, V140, P1830
   GILLIS S, 1978, J IMMUNOL, V120, P2027
   GUY R, 1989, SCIENCE, V244, P1477, DOI 10.1126/science.2472009
   GUY R, 1989, J IMMUNOL, V143, P1433
   HATFIELD SM, 1991, IMMUNOL INVEST, V20, P55, DOI 10.3109/08820139109054925
   HODGKIN PD, 1991, J IMMUNOL, V147, P3696
   HOFMAN FM, 1988, J IMMUNOL, V141, P1185
   HUNIG T, 1989, J EXP MED, V169, P73, DOI 10.1084/jem.169.1.73
   KILLAR L, 1987, J IMMUNOL, V138, P1674
   KROLICK KA, 1987, CELL IMMUNOL, V105, P75, DOI 10.1016/0008-8749(87)90057-8
   LANZAVECCHIA A, 1985, NATURE, V314, P537, DOI 10.1038/314537a0
   LENNON VA, 1976, ANN NY ACAD SCI, V274, P283, DOI 10.1111/j.1749-6632.1976.tb47693.x
   Lindstrom J, 1981, Methods Enzymol, V74 Pt C, P432
   LINDSTROM J, 1988, ADV IMMUNOL, V42, P233, DOI 10.1016/S0065-2776(08)60847-0
   LOHOFF M, 1989, EUR J IMMUNOL, V19, P77, DOI 10.1002/eji.1830190113
   MAGGI E, 1988, EUR J IMMUNOL, V18, P1045, DOI 10.1002/eji.1830180712
   MALEK TR, 1983, P NATL ACAD SCI-BIOL, V80, P5694, DOI 10.1073/pnas.80.18.5694
   MCKENZIE DT, 1987, J IMMUNOL, V139, P2661
   MOSMANN TR, 1986, J IMMUNOL, V136, P2348
   NOELLE R, 1984, P NATL ACAD SCI-BIOL, V81, P6149, DOI 10.1073/pnas.81.19.6149
   OHARA J, 1985, NATURE, V315, P333, DOI 10.1038/315333a0
   OLIVER K, 1985, P NATL ACAD SCI USA, V82, P2465, DOI 10.1073/pnas.82.8.2465
   OSAWA H, 1983, J IMMUNOL, V130, P51
   PALIARD X, 1988, J IMMUNOL, V141, P849
   PALIARD X, 1991, CELL IMMUNOL, V135, P383, DOI 10.1016/0008-8749(91)90283-H
   PENE J, 1988, J IMMUNOL, V141, P1218
   POO WJ, 1988, NATURE, V332, P378, DOI 10.1038/332378a0
   RASMUSSEN R, 1988, J IMMUNOL, V140, P705
   REYNOLDS DS, 1987, J IMMUNOL, V139, P767
   SCHIMPL A, 1972, NATURE-NEW BIOL, V237, P15, DOI 10.1038/newbio237015a0
   TITE JP, 1984, EUR J IMMUNOL, V14, P878, DOI 10.1002/eji.1830141004
   VERCELLI D, 1989, J EXP MED, V169, P1295, DOI 10.1084/jem.169.4.1295
   VITETTA ES, 1985, J EXP MED, V162, P1726, DOI 10.1084/jem.162.5.1726
   VITETTA ES, 1987, IMMUNOL REV, V99, P193, DOI 10.1111/j.1600-065X.1987.tb01178.x
NR 45
TC 49
Z9 51
U1 0
U2 0
PU ACADEMIC PRESS INC JNL-COMP SUBSCRIPTIONS
PI SAN DIEGO
PA 525 B ST, STE 1900, SAN DIEGO, CA 92101-4495
SN 0090-1229
J9 CLIN IMMUNOL IMMUNOP
JI Clin. Immunol. Immunopathol.
PD JUN
PY 1993
VL 67
IS 3
BP 240
EP 248
DI 10.1006/clin.1993.1071
PN 1
PG 9
WC Immunology; Pathology
WE Science Citation Index Expanded (SCI-EXPANDED)
SC Immunology; Pathology
GA LF995
UT WOS:A1993LF99500009
PM 7684661
DA 2022-10-25
ER

PT J
AU Yamada, Y
   Yoshida, S
   Suzuki, H
   Tagawa, T
   Iwata, T
   Mizobuchi, T
   Kawaguchi, N
   Yoshino, I
AF Yamada, Yoshito
   Yoshida, Shigetoshi
   Suzuki, Hidemi
   Tagawa, Tetsuzo
   Iwata, Takekazu
   Mizobuchi, Teruaki
   Kawaguchi, Naoki
   Yoshino, Ichiro
TI Efficacy of perioperative high-dose prednisolone therapy during
   thymectomy in myasthenia gravis patients
SO JOURNAL OF CARDIOTHORACIC SURGERY
LA English
DT Article
DE Myasthenia gravis; MG crisis; Prednisolone; Thymectomy
ID RISK-FACTORS; STEROIDS; STANDARDS
AB Background: This study aimed to investigate the benefits of administering perioperative high-dose prednisolone in conjunction with thymectomy in patients with myasthenia gravis.
   Methods: We retrospectively reviewed data from patients with Myasthenia Gravis Foundation of America Clinical Class I to IIIB who had undergone an extended thymectomy between 1992 and 2009. Perioperative high-dose prednisolone was administered at starting doses of 10 to 20 mg and escalated up to 100 mg on alternate days. The treatment group comprised 70 patients receiving perioperative high-dose prednisolone, whereas the control group included 61 patients not treated with preoperative steroids. The two groups were compared with respect to baseline clinical characteristics, incidence of postoperative complications, and follow-up disease status.
   Results: Prednisolone-treated patients presented with more advanced disease compared to controls (Class IIB or greater, 42 [60.0%] versus 7 [11.3%], respectively; P < 0.001). Mean preoperative%FVC was lower and FEV1.0% was higher in treated patients than in controls (%FVC: 92.4 +/- 2.3% versus 99.5 +/- 2.4%, respectively; P = 0.037, FEV1.0%: 85.2 +/- 1.3% versus 81.4 +/- 0.9%, respectively; P = 0.017). The groups were similar in other variables including presence of thymoma, and operative procedure. In the treatment group, disease status was significantly improved only by the induction of high-dose prednisolone before the surgery (P < 0.001), and these patients discontinued anti-cholinesterase therapy more frequently than controls (P < 0.001). Moreover, the treatment group demonstrated markedly lower rates of postoperative crisis (12.2% versus 2.9%, respectively; P = 0.045). The incidence of infection, wound dehiscence, and diabetes mellitus were comparable between groups. Survival analysis demonstrated higher rates of treated patients with improved disease status at three and five years (92% and 96%, respectively) compared to controls (57% and 76%, respectively; P < 0.001). Likewise, significantly greater proportions of treated patients achieved complete stable remission or pharmacologic remission at three, five, and ten years (23%, 42%, and 72%, respectively) compared to controls (10%, 20%, and 44%, respectively; P = 0.002).
   Conclusions: Perioperative high-dose prednisolone therapy is a safe, promising strategy for managing patients with myasthenia gravis and may reduce the incidence of postoperative crisis while improving disease status.
C1 [Yamada, Yoshito; Yoshida, Shigetoshi; Suzuki, Hidemi; Tagawa, Tetsuzo; Iwata, Takekazu; Mizobuchi, Teruaki; Yoshino, Ichiro] Chiba Univ, Grad Sch Med, Dept Gen Thorac Surg, Chuo Ku, Chiba 2608670, Japan.
   [Kawaguchi, Naoki] Chiba Univ, Grad Sch Med, Dept Neurol, Chiba 2608670, Japan.
RP Yamada, Y (corresponding author), Chiba Univ, Grad Sch Med, Dept Gen Thorac Surg, Chuo Ku, 1-8-1 Inohana, Chiba 2608670, Japan.
EM yamaday225@gmail.com
RI Mizobuchi, Teruaki/AAC-4011-2020
CR Alshekhlee A, 2009, NEUROLOGY, V72, P1548, DOI 10.1212/WNL.0b013e3181a41211
   Bedlack Richard S, 2002, J Clin Neuromuscul Dis, V4, P40, DOI 10.1097/00131402-200209000-00009
   Bedlack RS, 2002, MUSCLE NERVE, V25, P117, DOI 10.1002/mus.1221
   Blalock A, 1939, ANN SURG, V110, P544, DOI 10.1097/00000658-193910000-00005
   BOLOOKI H, 1978, J THORAC CARDIOV SUR, V75, P754
   Clore JN, 2009, ENDOCR PRACT, V15, P469, DOI 10.4158/EP08331.RAR
   Endo S, 2004, ANN THORAC SURG, V77, P1745, DOI 10.1016/j.athoracsur.2003.10.039
   GENKINS G, 1975, AM J MED, V58, P517, DOI 10.1016/0002-9343(75)90125-4
   Gilhus NE, 2011, AUTOIMMUNE DIS, V2011
   Gronseth GS, 2000, NEUROLOGY, V55, P7, DOI 10.1212/WNL.55.1.7
   Iwamoto T, 2004, PHARMACOTHERAPY, V24, P508, DOI 10.1592/phco.24.5.508.33355
   Jaretzki A, 2000, ANN THORAC SURG, V70, P327, DOI 10.1016/S0003-4975(00)01595-2
   Johns T R, 1977, Adv Neurol, V17, P99
   Klimek-Piotrowska W, 2012, EUR J CARDIO-THORAC, V42, P61, DOI 10.1093/ejcts/ezr268
   Mineo TC, 2013, J THORAC CARDIOV SUR, V145, P1319, DOI 10.1016/j.jtcvs.2012.12.053
   OOSTERHUIS HJGH, 1983, J NEUROL SCI, V58, P371, DOI 10.1016/0022-510X(83)90096-5
   PASCUZZI RM, 1984, ANN NEUROL, V15, P291, DOI 10.1002/ana.410150316
   Rivner MH, 2002, MUSCLE NERVE, V25, P115, DOI 10.1002/mus.1220
   Sanders DB, 2010, AUTOIMMUNITY, V43, P428, DOI 10.3109/08916930903518107
   Sekine Y, 2006, EUR J CARDIO-THORAC, V29, P908, DOI 10.1016/j.ejcts.2006.03.022
   SEYBOLD ME, 1974, NEW ENGL J MED, V290, P81, DOI 10.1056/NEJM197401102900204
   Simon HE, 1935, J AMER MED ASSOC, V104, P2065, DOI 10.1001/jama.1935.02760230013004
   Uchino M, 2010, DIS COLON RECTUM, V53, P143, DOI 10.1007/DCR.0b013e3181bb0d1d
   WARMOLTS JR, 1972, NEW ENGL J MED, V286, P17, DOI 10.1056/NEJM197201062860104
   YAMAGUCHI Y, 1987, JPN J SURG, V17, P14, DOI 10.1007/BF02470579
   Zielinski M, 2004, EUR J CARDIO-THORAC, V26, P407, DOI 10.1016/j.ejcts.2004.01.037
NR 26
TC 9
Z9 10
U1 1
U2 2
PU BMC
PI LONDON
PA CAMPUS, 4 CRINAN ST, LONDON N1 9XW, ENGLAND
SN 1749-8090
J9 J CARDIOTHORAC SURG
JI J. Cardiothorac. Surg.
PD DEC 10
PY 2013
VL 8
AR 226
DI 10.1186/1749-8090-8-226
PG 8
WC Cardiac & Cardiovascular Systems; Surgery
WE Science Citation Index Expanded (SCI-EXPANDED)
SC Cardiovascular System & Cardiology; Surgery
GA 283BT
UT WOS:000329220300001
PM 24321421
OA Green Published, gold
DA 2022-10-25
ER

PT J
AU Matthews, I
   Chen, S
   Hewer, R
   McGrath, V
   Furmaniak, J
   Smith, BR
AF Matthews, I
   Chen, S
   Hewer, R
   McGrath, V
   Furmaniak, J
   Smith, BR
TI Muscle-specific receptor tyrosine kinase autoantibodies - a new
   immunoprecipitation assay
SO CLINICA CHIMICA ACTA
LA English
DT Article
DE muscle-specific kinase antibody (MuSKAb); acetylcholine receptor
   antibody (AChRAb); autoimmunity; myasthenia gravis(MG); seronegative
   myasthenia
ID MYASTHENIA-GRAVIS; ANTIBODIES; FEATURES; TARGETS; MUSK
AB Background: It has been reported that measurement of autoantibodies to a muscle-specific receptor tyrosine kinase (MuSK) may be useful in the assessment and management of patients with acetylcholine receptor antibody (AChR-Ab)-negative myasthenia gravis (MG). Methods: A new and convenient assay for MuSKAb measurement based on I-125-labeled purified recombinant MuSK is described. In the assay, serum samples (5 mul) were incubated with 50 mul of I-125-MuSK and any immune complexes formed precipitated with antihuman IgG (50 mul). Results: With this assay, MuSKAbs were detected in 8/33 (24%) sera from AChRAb-negative MG patients studied. In contrast, no MuSKAb was detected in 53 AChRAb-positive MG patient sera; furthermore, 0/18 Lambert-Eaton myasthenic syndrome sera, 015 non-MG neuromuscular disease sera, 0/95 control autoimmune disease sera, and 0/50 healthy blood donor sera contained detectable MuSKAb. In this assay, inter-assay coefficients of variation (n = 5) were 6.8%, 5.9%, and 3.6% for samples with MuSKAbs at 0.73, 0.32, and 0.11 nmol/l, respectively. Similar results were obtained with (125) I-labeled rat and human MuSK. Conclusion: The I-125-MuSK immunoprecipitation assay we have described provides a simple, specific, and precise procedure for detecting MuSKAbs. (C) 2004 Elsevier B.V. All rights reserved.
C1 RSR Ltd, FIRS Labs, Cardiff CF14 5DU, S Glam, Wales.
RP Smith, BR (corresponding author), RSR Ltd, FIRS Labs, Parc Ty Glas, Cardiff CF14 5DU, S Glam, Wales.
EM firs@rsrltd.eclipse.co.uk
CR BEEVER K, 1989, CLIN CHEM, V35, P1949
   EVOLI A, 1989, CLIN INVEST MED, V12, P104
   GREENWOOD FC, 1963, BIOCHEM J, V89, P114, DOI 10.1042/bj0890114
   Hoch W, 2001, NAT MED, V7, P365, DOI 10.1038/85520
   Hopf C, 1998, EUR J BIOCHEM, V253, P382, DOI 10.1046/j.1432-1327.1998.2530382.x
   Lindstrom JM, 2000, MUSCLE NERVE, V23, P453, DOI 10.1002/(SICI)1097-4598(200004)23:4<453::AID-MUS3>3.0.CO;2-O
   Liyanage Y, 2002, MUSCLE NERVE, V25, P4, DOI 10.1002/mus.1218
   MOSSMAN S, 1986, LANCET, V1, P116
   Powell M, 1996, CLIN CHIM ACTA, V256, P175, DOI 10.1016/S0009-8981(96)06422-4
   Sanders DB, 2003, NEUROLOGY, V60, P1978, DOI 10.1212/01.WNL.0000065882.63904.53
   Scuderi F, 2002, LAB INVEST, V82, P1139, DOI 10.1097/01.LAB.0000028144.48023.9B
   SOUTHGATE K, 1984, CLIN ENDOCRINOL, V20, P539, DOI 10.1111/j.1365-2265.1984.tb00102.x
   Tanaka H, 1997, J CLIN ENDOCR METAB, V82, P1440, DOI 10.1210/jc.82.5.1440
   Vincent A, 2003, LANCET NEUROL, V2, P99, DOI 10.1016/S1474-4422(03)00306-5
NR 14
TC 27
Z9 30
U1 0
U2 1
PU ELSEVIER SCIENCE BV
PI AMSTERDAM
PA PO BOX 211, 1000 AE AMSTERDAM, NETHERLANDS
SN 0009-8981
EI 1873-3492
J9 CLIN CHIM ACTA
JI Clin. Chim. Acta
PD OCT
PY 2004
VL 348
IS 1-2
BP 95
EP 99
DI 10.1016/j.cccn.2004.05.008
PG 5
WC Medical Laboratory Technology
WE Science Citation Index Expanded (SCI-EXPANDED)
SC Medical Laboratory Technology
GA 860IY
UT WOS:000224337100013
PM 15369741
DA 2022-10-25
ER

PT J
AU Guan, YZ
   Cui, LY
   Liu, MS
   Niu, JW
AF Guan, Yu-Zhou
   Cui, Li-Ying
   Liu, Ming-Sheng
   Niu, Jing-Wen
TI Single-fiber Electromyography in the Extensor Digitorum Communis for the
   Predictive Prognosis of Ocular Myasthenia Gravis: A Retrospective Study
   of 102 Cases
SO CHINESE MEDICAL JOURNAL
LA English
DT Article
DE Extensor Digitorum Communis; Generalized Myasthenia Gravis; Ocular
   Myasthenia Gravis; Prognosis; Single-fiber Electromyography
ID ACETYLCHOLINE-RECEPTOR; DIAGNOSIS; SFEMG; SPECIFICITY; SENSITIVITY;
   MUSCLE; EMG
AB Background: Single-fiber electromyography (SFEMG) abnormality in the extensor digitorum communis (EDC) was reported in ocular myasthenia gravis (OMG), which indicated subclinical involvement beyond extraocular muscles in OMG patients. The relationship between the abnormal findings of SFEMG in EDC and the probability for OMG to develop generalized myasthenia gravis (GMG) is unknown. This retrospective study aimed to determine the predictive value of abnormality of SFEMG in EDC of OMG patients. Methods: One-hundred and two OMG patients underwent standard clinical diagnosis process and SFEMG test in EDC muscle when diagnosed and were clinically followed up for 5 years. The SFEMG data were compared between different clinical groups according to thymus status, onset age, and different outcome of OMG developing. Chances of progressing to GMG were compared between two different groups according to SFEMG and repetitive nerve stimulation (RNS) results, acetylcholine receptor antibody (AchRAb) titer, thymus status, and onset age. Results: Abnormal SFEMG results were observed in 84 (82.4%) patients. The mean jitter, percentage of jitter > 55 s (%), and blocking were higher in OMG patients than in healthy volunteers. There were no statistical differences in jitter analysis between thymoma group and non-thymoma group (P = 0.65), or between the later OMG group and the later GMG group (P = 0.31), including mean jitter, percentage of jitter > 55 s (%), and blocking. Elderly group (>= 45 years old) had a higher mean jitter than younger group (t = 2.235, P = 0.028). Total 55 OMG developed GMG, including 47 in abnormal SFEMG group while 8 in normal SFEMG group. There was no statistical difference in the conversion rates between the two groups (chi(2) = 0.790, P = 0.140). RNS abnormality, AchRab titer, or onset age had no correlation with OMG prognosis (P = 0.150, 0.070, 0.120, respectively) while thymoma did (chi(2) = 0.510, P = 0.020). Conclusion: SFEMG test in the EDC showed high abnormality in OMG, suggesting subclinical involvement other than extraocular muscles. Nevertheless, the abnormal jitter analysis did not predict the prognosis of OMG according to clinical follow-up.
C1 [Guan, Yu-Zhou; Cui, Li-Ying; Liu, Ming-Sheng; Niu, Jing-Wen] Chinese Acad Med Sci, Peking Union Med Coll Hosp, Dept Neurol, Beijing 100730, Peoples R China.
   [Cui, Li-Ying] Chinese Acad Med Sci, Ctr Neurosci, Beijing 100730, Peoples R China.
RP Cui, LY (corresponding author), Chinese Acad Med Sci, Peking Union Med Coll Hosp, Dept Neurol, Beijing 100730, Peoples R China.
EM pumchcuily@sina.com
CR Cui LY, 2004, CHINESE MED J-PEKING, V117, P848
   Cui LY, 1999, CHIN J NEUROL, V32, P28
   Ekstedt J, 1973, NEW DEV ELECTROPMYOG
   Emeryk-Szajewska Barbara, 1993, Acta Neurobiologiae Experimentalis (Warsaw), V53, P305
   Kupersmith MJ, 2005, BRIT J OPHTHALMOL, V89, P1330, DOI 10.1136/bjo.2004.063404
   LINDSTROM J, 1977, CLIN IMMUNOL IMMUNOP, V7, P36, DOI 10.1016/0090-1229(77)90027-7
   Oosterhuis HJ, 1984, CLIN NEUROLOGY NEURO
   Padua L, 2014, CLIN NEUROPHYSIOL, V125, P1270, DOI 10.1016/j.clinph.2013.11.005
   Padua L, 2000, CLIN NEUROPHYSIOL, V111, P1203, DOI 10.1016/S1388-2457(00)00307-2
   RIVERO A, 1995, MUSCLE NERVE, V18, P943, DOI 10.1002/mus.880180904
   Rostedt A, 2000, J Clin Neuromuscul Dis, V2, P6, DOI 10.1097/00131402-200009000-00003
   ROUSEEV R, 1992, MUSCLE NERVE, V15, P399, DOI 10.1002/mus.880150322
   Trontelj JV, 1995, ADV EXP MED BIOL, V384, P109
   UKACHOKE C, 1994, CAN J NEUROL SCI, V21, P125, DOI 10.1017/S0317167100049040
   Vincent A, 2012, J NEUROL NEUROSUR PS, V83, P237, DOI 10.1136/jnnp-2011-301046
   Yu HY, 2010, CHIN J NEUROIMMUNOL, V17, P107
NR 16
TC 3
Z9 3
U1 0
U2 6
PU MEDKNOW PUBLICATIONS & MEDIA PVT LTD
PI MUMBAI
PA B-9, KANARA BUSINESS CENTRE, OFF LINK RD, GHAKTOPAR-E, MUMBAI, 400075,
   INDIA
SN 0366-6999
J9 CHINESE MED J-PEKING
JI Chin. Med. J.
PD OCT 20
PY 2015
VL 128
IS 20
BP 2783
EP 2786
DI 10.4103/0366-6999.167354
PG 4
WC Medicine, General & Internal
WE Science Citation Index Expanded (SCI-EXPANDED)
SC General & Internal Medicine
GA CU0YV
UT WOS:000363246300015
PM 26481746
OA Green Published, gold
DA 2022-10-25
ER

PT J
AU Mikhail, M
   Mekhail, Y
   Mekhail, T
AF Mikhail, Mark
   Mekhail, Yasmin
   Mekhail, Tarek
TI Thymic Neoplasms: a Clinical Update
SO CURRENT ONCOLOGY REPORTS
LA English
DT Article
DE Thymus neoplasms; Anterior mediastinal neoplasms; Thymic carcinoma;
   Thymoma
ID PRIMARY MEDIASTINAL TUMORS; SURGICAL-TREATMENT; PROGNOSTIC-FACTORS;
   MYASTHENIA-GRAVIS; INVASIVE THYMOMA; ADJUVANT RADIATION; COMPLETE
   RESECTION; PHASE-II; CLINICOPATHOLOGICAL FEATURES;
   DIFFERENTIAL-DIAGNOSIS
AB Thymoma is a unique neoplasm of the anterior mediastinum that is frequently associated with indolent growth and a variety of paraneoplastic syndromes. One third of cases are detected during the evaluation of myasthenia gravis. Classification systems of thymoma have limited ability in accurately predicting prognosis and course of disease. Thus, staging is the only way to predict clinical behavior. Encapsulated tumors that are surgically resected carry the best prognosis. Adjuvant radiotherapy is recommended for incompletely excised and most invasive thymomas. Chemotherapy in anthracycline-based chemotherapy remains the most effective chemotherapy for neoadjuvant, adjuvant or palliative treatment.
C1 [Mekhail, Tarek] Florida Hosp, Inst Canc, Orlando, FL USA.
   [Mikhail, Mark] Univ London Imperial Coll Sci Technol & Med, Sch Med, London, England.
   [Mekhail, Yasmin] George Washington Univ, Sch Med & Hlth Sci, Washington, DC 20052 USA.
RP Mekhail, T (corresponding author), Florida Hosp, Inst Canc, 2501 N Orange Ave, Orlando, FL USA.
EM mark.mikhail07@imperial.ac.uk; ymekhail@gwmail.gwu.edu;
   Tarek.mekhail.md@flhosp.org
CR Allen MS, 1995, MEDIASTINAL TUMORS U, P37
   ARMSTRONG P, 2000, IMAGING DIS CHEST, P789
   ASBUN HJ, 1991, AM SURGEON, V57, P442
   BATATA MA, 1974, CANCER, V34, P389, DOI 10.1002/1097-0142(197408)34:2<389::AID-CNCR2820340224>3.0.CO;2-Z
   BERGH NP, 1978, ANN THORAC SURG, V25, P91, DOI 10.1016/S0003-4975(10)63498-4
   BERNATZ PE, 1973, SURG CLIN N AM, V53, P885
   BERNATZ PE, 1961, J THORAC CARDIOV SUR, V42, P424
   BLOSSOM GB, 1993, ARCH SURG-CHICAGO, V128, P855
   BLUMBERG D, 1995, ANN THORAC SURG, V60, P908, DOI 10.1016/0003-4975(95)00669-C
   Cornea R, 2009, TIMISOARA MED J, V59, P371
   CURRAN WJ, 1988, J CLIN ONCOL, V6, P1722, DOI 10.1200/JCO.1988.6.11.1722
   Detterbeck FC, 2004, ANN THORAC SURG, V77, P1860, DOI 10.1016/j.athoracsur.2003.10.001
   Detterbeck FC, 2006, ANN THORAC SURG, V81, P2328, DOI 10.1016/j.athoracsur.2005.11.067
   DO YS, 1995, J COMPUT ASSIST TOMO, V19, P192, DOI 10.1097/00004728-199503000-00005
   DRACHMAN DB, 1994, NEW ENGL J MED, V330, P1797, DOI 10.1056/NEJM199406233302507
   ECONOMOPOULOS GC, 1990, ANN THORAC SURG, V50, P58, DOI 10.1016/0003-4975(90)90087-M
   Engels EA, 2003, INT J CANCER, V105, P546, DOI 10.1002/ijc.11099
   Falkson CB, 2009, J THORAC ONCOL, V4, P911, DOI 10.1097/JTO.0b013e3181a4b8e0
   FORNASIERO A, 1991, CANCER, V68, P30, DOI 10.1002/1097-0142(19910701)68:1<30::AID-CNCR2820680106>3.0.CO;2-4
   Froudarakis ME, 2001, RESPIRATION, V68, P376, DOI 10.1159/000050530
   FUJIMURA S, 1987, J THORAC CARDIOV SUR, V93, P708
   Gawrychowski J, 2000, EUR J SURG ONCOL, V26, P203, DOI 10.1053/ejso.1999.0777
   GEREIN AN, 1978, AM J SURG, V136, P49, DOI 10.1016/0002-9610(78)90199-X
   Giaccone G, 1996, J CLIN ONCOL, V14, P814, DOI 10.1200/JCO.1996.14.3.814
   Grassin F, 2010, J THORAC ONCOL, V5, P893, DOI 10.1097/JTO.0b013e3181db3dee
   GRAY GF, 1979, AM J SURG PATHOL, V3, P235, DOI 10.1097/00000478-197906000-00006
   Haniuda M, 1996, ANN SURG, V224, P219, DOI 10.1097/00000658-199608000-00016
   HANIUDA M, 1992, ANN THORAC SURG, V54, P311, DOI 10.1016/0003-4975(92)91391-L
   Haniuda M, 2001, J SURG ONCOL, V78, P183, DOI 10.1002/jso.1146
   Ito J, 2009, INTERNAL MED, V48, P1061, DOI 10.2169/internalmedicine.48.1922
   Jeong YJ, 2004, AM J ROENTGENOL, V183, P283, DOI 10.2214/ajr.183.2.1830283
   KIMURA J, 1967, NEUROLOGY, V17, P413, DOI 10.1212/WNL.17.4.413
   KIRCHNER T, 1992, AM J SURG PATHOL, V16, P1153, DOI 10.1097/00000478-199212000-00003
   Kirchner Thomas, 1989, PROGR SURGICAL PATHO, P167
   Kondo K, 2004, ANN THORAC SURG, V77, P1183, DOI 10.1016/j.athoracsur.2003.07.042
   Kubota K, 1996, BRIT J CANCER, V73, P882, DOI 10.1038/bjc.1996.157
   Lardinois D, 2000, ANN THORAC SURG, V69, P1550, DOI 10.1016/S0003-4975(00)01140-1
   LATTES R, 1962, CANCER, V15, P1224, DOI 10.1002/1097-0142(196211/12)15:6<1224::AID-CNCR2820150621>3.0.CO;2-V
   Latz D, 1997, RADIOLOGY, V204, P859, DOI 10.1148/radiology.204.3.9280272
   LEGG MA, 1965, CANCER, V18, P1131, DOI 10.1002/1097-0142(196509)18:9<1131::AID-CNCR2820180914>3.0.CO;2-F
   LEGOLVAN DP, 1977, CANCER, V39, P2142, DOI 10.1002/1097-0142(197705)39:5<2142::AID-CNCR2820390531>3.0.CO;2-Q
   Lemma GL, 2011, J CLIN ONCOL, V29, P2060, DOI 10.1200/JCO.2010.32.9607
   LEVINE GD, 1978, HUM PATHOL, V9, P495, DOI 10.1016/S0046-8177(78)80131-2
   LEWIS BD, 1983, J THORAC CARDIOV SUR, V86, P727
   LEWIS JE, 1987, CANCER, V60, P2727, DOI 10.1002/1097-0142(19871201)60:11<2727::AID-CNCR2820601125>3.0.CO;2-D
   Liu RS, 1995, EUR J NUCL MED, V22, P1402, DOI 10.1007/BF01791148
   LOEHRER PJ, 1994, J CLIN ONCOL, V12, P1164, DOI 10.1200/JCO.1994.12.6.1164
   Loehrer PJ, 2004, J CLIN ONCOL, V22, P293, DOI 10.1200/JCO.2004.02.047
   Loehrer PJ, 1997, J CLIN ONCOL, V15, P3093, DOI 10.1200/JCO.1997.15.9.3093
   Loehrer PJ, 2001, CANCER-AM CANCER SOC, V91, P2010, DOI 10.1002/1097-0142(20010601)91:11<2010::AID-CNCR1226>3.3.CO;2-U
   MAGGI G, 1986, CANCER-AM CANCER SOC, V58, P765, DOI 10.1002/1097-0142(19860801)58:3<765::AID-CNCR2820580326>3.0.CO;2-S
   MAGGI G, 1991, ANN THORAC SURG, V51, P152, DOI 10.1016/0003-4975(91)90478-9
   Maher MM, 2005, SEMIN THORAC CARDIOV, V17, P12, DOI 10.1053/j.semtcvs.2004.12.003
   Mangi AA, 2005, ANN THORAC SURG, V79, P1834, DOI 10.1016/j.athoracsur.2004.12.051
   Mangi AA, 2002, ANN THORAC SURG, V74, P1033, DOI 10.1016/S0003-4975(02)03828-6
   MARINO M, 1985, VIRCHOWS ARCH A, V407, P119, DOI 10.1007/BF00737071
   Marx A, 1997, VIRCHOWS ARCH, V430, P355, DOI 10.1007/s004280050044
   MASAOKA A, 1981, CANCER, V48, P2485, DOI 10.1002/1097-0142(19811201)48:11<2485::AID-CNCR2820481123>3.0.CO;2-R
   Matsushima S, 2001, INT SURG, V86, P103
   Mayer R, 1999, STRAHLENTHER ONKOL, V175, P271, DOI 10.1007/BF02743578
   MILLER JFAP, 1988, EUR J CANCER CLIN ON, V24, P1257, DOI 10.1016/0277-5379(88)90212-X
   MONDEN Y, 1985, ANN THORAC SURG, V39, P165, DOI 10.1016/S0003-4975(10)62558-1
   Moore KH, 2001, ANN THORAC SURG, V72, P203, DOI 10.1016/S0003-4975(01)02633-9
   MORGENTHALER TI, 1993, MAYO CLIN PROC, V68, P1110, DOI 10.1016/S0025-6196(12)60907-0
   MULLEN B, 1986, ANN THORAC SURG, V42, P338, DOI 10.1016/S0003-4975(10)62751-8
   MullerHermelink HK, 1997, ARCH HISTOL CYTOL, V60, P9, DOI 10.1679/aohc.60.9
   NAKAHARA K, 1988, J THORAC CARDIOV SUR, V95, P1041
   OGARA RW, 1958, CANCER, V11, P562, DOI 10.1002/1097-0142(195805/06)11:3<562::AID-CNCR2820110318>3.0.CO;2-T
   Okumura M, 1999, J THORAC CARDIOV SUR, V117, P605, DOI 10.1016/S0022-5223(99)70343-0
   Pettit L, 2011, BRIT J RADIOL, V84, pE7, DOI 10.1259/bjr/16436465
   Regnard JF, 1996, J THORAC CARDIOV SUR, V112, P376, DOI 10.1016/S0022-5223(96)70265-9
   Rios A, 2002, EUR J CARDIO-THORAC, V21, P307, DOI 10.1016/S1010-7940(01)01091-0
   ROSADODECHRISTENSON ML, 1992, RADIOGRAPHICS, V12, P151, DOI 10.1148/radiographics.12.1.1734461
   ROSAI J, 1972, CANCER, V29, P1061, DOI 10.1002/1097-0142(197204)29:4<1061::AID-CNCR2820290456>3.0.CO;2-3
   ROSEN FS, 1984, NEW ENGL J MED, V311, P300, DOI 10.1056/NEJM198408023110506
   RUBIN M, 1964, ARCH INTERN MED, V114, P389, DOI 10.1001/archinte.1964.03860090123013
   Sakai S, 2002, ACTA RADIOL, V43, P262, DOI 10.1034/j.1600-0455.2002.430306.x
   SALYER WR, 1976, CANCER, V37, P229, DOI 10.1002/1097-0142(197601)37:1<229::AID-CNCR2820370133>3.0.CO;2-2
   Sasaki M, 1999, J NUCL MED, V40, P1595
   Sassa K, 1996, ANTICANCER RES, V16, P3895
   SAWYERS JL, 1968, ARCH SURG-CHICAGO, V96, P814
   SELLORS TH, 1967, THORAX, V22, P193, DOI 10.1136/thx.22.3.193
   Singhal S, 2003, ANN THORAC SURG, V76, P1635, DOI 10.1016/S0003-4975(03)00819-1
   SLATER G, 1978, ANN SURG, V188, P171, DOI 10.1097/00000658-197808000-00008
   SOUADJIAN JV, 1974, ARCH INTERN MED, V134, P374, DOI 10.1001/archinte.134.2.374
   Sperling B, 2003, CAN J SURG, V46, P37
   Strollo DC, 1997, CHEST, V112, P511, DOI 10.1378/chest.112.2.511
   Sugiura H, 2001, SURG TODAY, V31, P428, DOI 10.1007/s005950170134
   Teh BT, 1998, J INTERN MED, V243, P501
   Thomas CR, 1999, J CLIN ONCOL, V17, P2280, DOI 10.1200/JCO.1999.17.7.2280
   VANDEWIJNGAERT FP, 1984, CELL TISSUE RES, V237, P227, DOI 10.1007/BF00217140
   VERLEY JM, 1985, CANCER, V55, P1074, DOI 10.1002/1097-0142(19850301)55:5<1074::AID-CNCR2820550524>3.0.CO;2-T
   VERSTANDIG AG, 1992, CRIT REV DIAGN IMAG, V33, P201
   WALDMANN TA, 1967, J CLIN INVEST, V46, P1127
   WANG LS, 1992, CANCER, V70, P443, DOI 10.1002/1097-0142(19920715)70:2<443::AID-CNCR2820700212>3.0.CO;2-T
   Weissberg D, 1973, Ann Thorac Surg, V16, P141
   WICK MR, 1980, MAYO CLIN PROC, V55, P246
   WICK MR, 1982, AM J SURG PATHOL, V6, P195, DOI 10.1097/00000478-198204000-00001
   WICK MR, 1982, AM J SURG PATHOL, V6, P613, DOI 10.1097/00000478-198210000-00003
   Wick MR, 1991, FUNCTIONAL ENDOCRINE, V2, P790
   WILKINS EW, 1979, ANN THORAC SURG, V28, P252, DOI 10.1016/S0003-4975(10)63114-1
   WILKINS EW, 1991, ANN THORAC SURG, V51, P888, DOI 10.1016/0003-4975(91)90999-7
   WILKINS EW, 1966, J THORAC CARDIOV SUR, V52, P322, DOI 10.1016/S0022-5223(19)43412-0
   Wilkins KB, 1999, ANN SURG, V230, P562, DOI 10.1097/00000658-199910000-00012
   Wright CD, 2001, WORLD J SURG, V25, P204
   Zhang Zhiyong, 1993, Chinese Medical Sciences Journal, V8, P48
NR 106
TC 12
Z9 13
U1 0
U2 6
PU SPRINGER
PI NEW YORK
PA 233 SPRING ST, NEW YORK, NY 10013 USA
SN 1523-3790
EI 1534-6269
J9 CURR ONCOL REP
JI Curr. Oncol. Rep.
PD AUG
PY 2012
VL 14
IS 4
BP 350
EP 358
DI 10.1007/s11912-012-0246-8
PG 9
WC Oncology
WE Science Citation Index Expanded (SCI-EXPANDED)
SC Oncology
GA 968CB
UT WOS:000305953500010
PM 22639107
DA 2022-10-25
ER

PT J
AU Hashimoto, K
   Horinouchi, H
   Ohtsuka, T
   Kohno, M
   Izumi, Y
   Hayashi, Y
   Nomori, H
AF Hashimoto, Kohei
   Horinouchi, Hirohisa
   Ohtsuka, Takashi
   Kohno, Mitsutomo
   Izumi, Yotaro
   Hayashi, Yuichiro
   Nomori, Hiroaki
TI Anterior Mediastinal Lymphoma Arising after Resection of an Invasive
   Thymoma and Immunosuppressive Therapy for Complicated Myasthenia Gravis
SO ANNALS OF THORACIC AND CARDIOVASCULAR SURGERY
LA English
DT Article
DE mediastinal tumor; thymoma; second malignancy
ID PATHOLOGICAL PREDICTORS; SURVIVAL; RISK
AB We present the case of a 56-year-old woman with an anterior mediastinal tumor who has past history of myasthenia gravis and invasive thymoma. Furthermore, she had superior vena cava syndrome that was caused by a rapidly growing tumor. A biopsy proved diffuse large B-cell lymphoma. After 8 courses of chemotherapy, remission of the lymphoma was achieved. Because a second primary malignancy, including lymphoma, can occur in patients with thymoma, a biopsy is necessary for tumors located in the anterior mediastinum, particularly in patients with a history of treatment for thymoma, to distinguish between recurrence and a second primary malignancy.
C1 [Hashimoto, Kohei; Horinouchi, Hirohisa; Ohtsuka, Takashi; Kohno, Mitsutomo; Izumi, Yotaro; Nomori, Hiroaki] Keio Univ, Sch Med, Div Gen Thorac Surg, Dept Surg, Tokyo 1608582, Japan.
   [Hayashi, Yuichiro] Keio Univ, Sch Med, Dept Pathol, Tokyo 1608582, Japan.
RP Nomori, H (corresponding author), Keio Univ, Sch Med, Div Gen Thorac Surg, Dept Surg,Shinjuku Ku, 35 Shinanomachi, Tokyo 1608582, Japan.
EM hnomori@qk9.so-net.ne.jp
RI OHTSUKA, TAKASHI/I-3988-2019
OI OHTSUKA, TAKASHI/0000-0002-8039-9159
CR Cooper JD, 1999, ANN SURG, V230, P572
   Smedby KE, 2006, CANCER EPIDEM BIOMAR, V15, P2069, DOI 10.1158/1055-9965.EPI-06-0300
   Engels EA, 2010, J THORAC ONCOL, V5, pS260, DOI 10.1097/JTO.0b013e3181f1f62d
   Grulich AE, 2007, LANCET, V370, P59, DOI 10.1016/S0140-6736(07)61050-2
   Smedby KE, 2008, BLOOD, V111, P4029, DOI 10.1182/blood-2007-10-119974
   Vegso G, 2011, PATHOL ONCOL RES, V17, P443, DOI 10.1007/s12253-010-9329-8
   Welsh JS, 2000, JAMA-J AM MED ASSOC, V283, P1142, DOI 10.1001/jama.283.9.1142
   Wilkins KB, 1999, ANN SURG, V230, P562, DOI 10.1097/00000658-199910000-00012
NR 8
TC 1
Z9 1
U1 0
U2 0
PU MEDICAL TRIBUNE INC
PI TOKYO
PA ED COMM ANNALS THORACIC CARDIOVASCULAR SURG, 2-1-30 KUDAN MINAMI,
   CHIYODA-KU, TOKYO, 102-0074, JAPAN
SN 1341-1098
J9 ANN THORAC CARDIOVAS
JI Ann. Thorac. Cardiovasc. Surg.
PY 2013
VL 19
IS 6
BP 485
EP 488
DI 10.5761/atcs.cr.12.01817
PG 4
WC Cardiac & Cardiovascular Systems; Surgery
WE Science Citation Index Expanded (SCI-EXPANDED)
SC Cardiovascular System & Cardiology; Surgery
GA 275TP
UT WOS:000328700800015
PM 23328108
OA Green Submitted, gold
DA 2022-10-25
ER

PT J
AU Engstrom, JW
AF Engstrom, JW
TI Myasthenia gravis: Diagnostic mimics
SO SEMINARS IN NEUROLOGY
LA English
DT Article
DE myasthenia; diplopia; myopathy; neuromuscular junction; weakness
ID BOTULISM; PSEUDOMYASTHENIA; DYSTROPHY
AB The clinical hallmark of myasthenia gravis (MG) is fluctuating, painless weakness of muscles that most often affect extraocular, lower bulbar, or limb musculature. Predicting the probability of successful treatment for the patient assumes that the physician has made an accurate diagnosis. In this review, the practical differential diagnosis of MG is reviewed from the perspective of conditions (at presentation of symptoms and signs) that may mimic the disorder. The differential diagnosis includes disorders that limit eye movements (with or without associated diplopia), cause false-positive laboratory studies, and mimic MG but have normal eye movements. The differential diagnosis includes disorders that affect the upper brainstem, cranial nerves, neuromuscular junction, muscles, or local orbit anatomy. Nonneurological systemic diseases (i.e., encephalopathy, sepsis) can produce fluctuating ptosis or eye movements that can occasionally be confused with MG. Although MG is considered often in the differential diagnosis of weakness or fatigue symptoms that lack a correlate on neurological examination (subjective fatigue, breakaway weakness, chronic fatigue syndrome), MG is almost never found.
C1 Univ Calif San Francisco, Dept Neurol, San Francisco, CA 94143 USA.
RP Engstrom, JW (corresponding author), Univ Calif San Francisco, Dept Neurol, 505 Parnassus Ave,Box 0114, San Francisco, CA 94143 USA.
CR Afari N, 2003, AM J PSYCHIAT, V160, P221, DOI 10.1176/appi.ajp.160.2.221
   AGIUS MA, 2003, MYASTHENIA GRAVIS RE, P177
   BROMBERG MB, 2002, NEUROMUSCULAR FUNCTI, P1307
   Cherington M, 1998, MUSCLE NERVE, V21, P701, DOI 10.1002/(SICI)1097-4598(199806)21:6<701::AID-MUS1>3.0.CO;2-B
   GLASER JS, 1999, NEUROOPHTHALMOLOGY, P405
   GLASER JS, 1999, NEUROOPHTHALMOLOGY, P489
   GUTIERREZ AR, 1994, J CHILD NEUROL, V9, P362, DOI 10.1177/088307389400900404
   HARPER CM, 2002, NEUROMUSCULAR FUNCTI, P1355
   KAMINSKI HJ, 2003, MYASTHENIA GRAVIS RE, P197
   Katirji B., 2003, MYASTHENIA GRAVIS RE, P149
   Kaukonen J, 1999, AM J HUM GENET, V65, P256, DOI 10.1086/302445
   KUKS J, 2003, CLIN PRESENTATION EP, P93
   LEIGH RJ, 1999, NEUROOPHTHALMOLOGY, P345
   LOTZ BP, 2002, NEUROMUSCULAR FUNCTI, P1452
   Maselli RA, 2000, MUSCLE NERVE, V23, P1137, DOI 10.1002/1097-4598(200007)23:7<1137::AID-MUS21>3.0.CO;2-7
   MEOLA G, 1999, MUSCLE DIS, P115
   Mirabella M, 2000, NEUROLOGY, V54, P608, DOI 10.1212/WNL.54.3.608
   MOORTHY G, 1989, NEUROLOGY, V39, P1150, DOI 10.1212/WNL.39.9.1150
   MULEY SA, 2003, MYASTHENIA GRAVIS RE, P309
   SANDERS DB, 2001, NEUROMUSCULAR DIS EX, P439
   SLAMOVITS TL, 1999, NEUROOPHTHALMOLOGY, P542
   Tawil R, 1998, ANN NEUROL, V43, P279, DOI 10.1002/ana.410430303
   Thean Janice H J, 2004, Clin Exp Optom, V87, P11
   TRONTELJ JE, 2002, NEUROMUSCULAR FUNCTI, P414
   Tummala RP, 2001, NEUROSURGERY, V49, P1466, DOI 10.1097/00006123-200112000-00034
NR 25
TC 7
Z9 10
U1 0
U2 9
PU THIEME MEDICAL PUBL INC
PI NEW YORK
PA 333 SEVENTH AVE, NEW YORK, NY 10001 USA
SN 0271-8235
J9 SEMIN NEUROL
JI Semin. Neurol.
PD JUN
PY 2004
VL 24
IS 2
BP 141
EP 147
DI 10.1055/s-2004-830903
PG 7
WC Clinical Neurology
WE Science Citation Index Expanded (SCI-EXPANDED)
SC Neurosciences & Neurology
GA 840NJ
UT WOS:000222865500002
PM 15257510
DA 2022-10-25
ER

PT J
AU Guinet-Charpentier, C
   Bilbault, C
   Kennel, A
   Perrier, P
   Peyrin-Biroulet, L
   Morali, A
AF Guinet-Charpentier, C.
   Bilbault, C.
   Kennel, A.
   Perrier, P.
   Peyrin-Biroulet, L.
   Morali, A.
TI Unusual association of myasthenia gravis and ulcerative colitis in a
   14-year-old boy
SO ARCHIVES DE PEDIATRIE
LA English
DT Article
ID INFLAMMATORY-BOWEL-DISEASE
AB Ulcerative colitis (UC) is a chronic inflammatory condition. Its incidence is 0.8 per 100,000 children per year and median age at diagnosis is 14.1 years in the pediatric population. Extradigestive manifestations are frequent in inflammatory bowel disease (IBD), but neurologic disorders are rarely associated. We report the case of a 14-year-old boy who was diagnosed with UC and thereafter autoimmune hepatitis with primary sclerosing cholangitis. Two months later, he also developed myasthenia gravis, another autoimmune disease. Physicians should be aware of the possibility of an association between several autoimmune diseases in patients with IBD in order to improve disease outcomes. (C) 2014 Elsevier Masson SAS. All rights reserved.
C1 [Guinet-Charpentier, C.; Peyrin-Biroulet, L.; Morali, A.] CHU Nancy Brabois, Hop Enfants, Inserm U954, Serv Hepatogastroenterol, F-54511 Vandoeuvre Les Nancy, France.
   [Bilbault, C.] CHU Nancy Brabois, Hop Enfants, Unite Neurol, Serv Med Infantile & Genet Clin, F-54511 Vandoeuvre Les Nancy, France.
   [Kennel, A.; Perrier, P.] CHU Nancy Brabois, Lab Histocompatibilite, F-54511 Vandoeuvre Les Nancy, France.
RP Guinet-Charpentier, C (corresponding author), CHU Nancy Brabois, Hop Enfants, Inserm U954, Serv Hepatogastroenterol, Rue Morvan, F-54511 Vandoeuvre Les Nancy, France.
EM c.guinet@chu-nancy.fr
OI peyrin-biroulet, laurent/0000-0003-2536-6618
CR Ashraf VV, 2006, ACTA NEUROL SCAND, V114, P119, DOI 10.1111/j.1600-0404.2006.00646.x
   Baron S, 2005, GUT, V54, P357, DOI 10.1136/gut.2004.054353
   Donaldson PT, 2011, HEPATOLOGY, V53, P1798, DOI 10.1002/hep.24389
   KERZINSTORRAR L, 1988, NEUROLOGY, V38, P38, DOI 10.1212/WNL.38.1.38
   Lindner A, 1997, J NEUROL, V244, P515, DOI 10.1007/s004150050135
   LOSSOS A, 1995, NEUROLOGY, V45, P416, DOI 10.1212/WNL.45.3.416
   Maniaol AH, 2012, PLOS ONE, V7, DOI 10.1371/journal.pone.0036603
   Ordonez F, 2012, INFLAMM BOWEL DIS, V18, P1809, DOI 10.1002/ibd.22864
NR 8
TC 4
Z9 4
U1 0
U2 2
PU ELSEVIER FRANCE-EDITIONS SCIENTIFIQUES MEDICALES ELSEVIER
PI PARIS
PA 23 RUE LINOIS, 75724 PARIS, FRANCE
SN 0929-693X
EI 1769-664X
J9 ARCH PEDIATRIE
JI Arch. Pediatr.
PD JAN
PY 2015
VL 22
IS 1
BP 81
EP 83
DI 10.1016/j.arcped.2014.10.014
PG 3
WC Pediatrics
WE Science Citation Index Expanded (SCI-EXPANDED)
SC Pediatrics
GA AZ5OB
UT WOS:000348268900016
PM 25440769
DA 2022-10-25
ER

PT J
AU Diaz-Manera, J
   Rojas-Garcia, R
   Gallardo, E
   Juarez, C
   Martinez-Domeno, A
   Martinez-Ramirez, S
   Dalmau, J
   Blesa, R
   Illa, I
AF Diaz-Manera, Jordi
   Rojas-Garcia, Ricard
   Gallardo, Eduard
   Juarez, Candido
   Martinez-Domeno, Alejandro
   Martinez-Ramirez, Sergi
   Dalmau, Josep
   Blesa, Rafael
   Illa, Isabel
TI Antibodies to AChR, MuSK and VGKC in a patient with myasthenia gravis
   and Morvan's syndrome
SO NATURE CLINICAL PRACTICE NEUROLOGY
LA English
DT Article
DE Morvan's syndrome; MuSK; myasthenia gravis; peripheral nerve;
   hyperexcitability; rituximab
ID RITUXIMAB
AB Background A 46-year-old woman presented to a local hospital with acute respiratory failure and a 2-year progressive history of fatigue, personality changes, increased sweating, dysphagia with substantial weight loss, dysarthria, and intermittent ptosis and diplopia. Neurological examination showed facial weakness, lingual atrophy and bulbar palsy, which necessitated the use of a feeding tube and ventilatory support. Mild limb weakness with severe muscle atrophy and diffuse muscle twitches were observed. The patient had also developed visual hallucinations and persecutory delusions. Her personal and family medical histories were unremarkable.
   Investigations Sensory and motor nerve conduction studies, repetitive nerve stimulation, electromyogram, blood-cell counts, general chemistry and metabolic function tests, a CT scan, an [18(F)]fluorodeoxyglucose-PET scan, and tests for serum antibodies to acetylcholine receptors, muscle- specific tyrosine kinase, voltage-gated potassium channels, P/Q-type voltage-gated calcium channels, and paraneoplastic antigens, were carried out.
   Diagnosis Myasthenia gravis associated with antibodies to acetylcholine receptor and muscle-specific tyrosine kinase, and Morvan's syndrome associated with antibodies to voltage-gated potassium channels in the absence of thymoma.
   Management Combined treatment with prednisone, intravenous immunoglobulin, ciclosporin, and rituximab.
C1 Univ Autonoma Barcelona, Hosp Santa Creu & St Pau, Neumuscular Dis Sect, Dept Neurol, Barcelona 08025, Spain.
   Univ Autonoma Barcelona, Hosp Santa Creu & St Pau, Expt Neurol Res Branch, Barcelona 08025, Spain.
   Univ Autonoma Barcelona, Hosp Santa Creu & St Pau, Dept Immunol, Barcelona 08025, Spain.
   Univ Penn, Lab Neurooncol & Paraneoplast Disorders, Philadelphia, PA 19104 USA.
RP Illa, I (corresponding author), Univ Autonoma Barcelona, Hosp Santa Creu & St Pau, Neumuscular Dis Sect, Dept Neurol, Padre Claret 167, Barcelona 08025, Spain.
EM iilla@santpau.es
RI ILLA, Isabel/AAD-1816-2019
OI Juarez, Candido/0000-0003-2235-9893; Gallardo,
   Eduard/0000-0002-3942-3436; Dalmau, Josep/0000-0001-5856-2813;
   Martinez-Domeno, Alejandro/0000-0002-9933-3192; Diaz-Manera,
   Jordi/0000-0003-2941-7988
CR BUCKLEY C, 2005, AUTOIMMUNE
   Chang BL, 2001, GERIATR NURS, V22, P33, DOI 10.1067/mgn.2001.113531
   Conti-Fine BM, 2006, J CLIN INVEST, V116, P2843, DOI 10.1172/JCI29894
   Evoli A, 2003, BRAIN, V126, P2304, DOI 10.1093/brain/awg223
   Hain B, 2006, MUSCLE NERVE, V33, P575, DOI 10.1002/mus.20479
   Hart IK, 2002, BRAIN, V125, P1887, DOI 10.1093/brain/awf178
   Illa I, 2005, J NEUROL, V252, P14, DOI 10.1007/s00415-005-1104-5
   Illa I, 2005, MED CLIN-BARCELONA, V125, P100, DOI 10.1157/13076937
   Jaretzki A, 2000, NEUROLOGY, V55, P16, DOI 10.1212/WNL.55.1.16
   Lee EK, 1998, J NEUROL NEUROSUR PS, V65, P857, DOI 10.1136/jnnp.65.6.857
   Newsom-Davis J, 2003, SEMIN NEUROL, V23, P191
   Oh SJ, 2006, MUSCLE NERVE, V33, P500, DOI 10.1002/mus.20498
   Roohi F, 2006, NEUROLOGIST, V12, P322, DOI 10.1097/01.nrl.0000250949.88356.22
   Rudnicki SA, 2005, CURR OPIN NEUROL, V18, P598, DOI 10.1097/01.wco.0000173462.17135.ee
   Saka E, 2005, NEUROLOGY, V65, P782, DOI 10.1212/WNL.65.5.782
   Sanders DB, 2003, NEUROLOGY, V60, P1978, DOI 10.1212/01.WNL.0000065882.63904.53
   Vincent A, 2004, SEMIN NEUROL, V24, P125, DOI 10.1055/s-2004-829589
   Zaja F, 2000, NEUROLOGY, V55, P1062, DOI 10.1212/WNL.55.7.1062-a
NR 18
TC 49
Z9 50
U1 0
U2 10
PU NATURE PUBLISHING GROUP
PI NEW YORK
PA 75 VARICK STREET, 9TH FLOOR, NEW YORK, NY 10013-1917 USA
SN 1745-834X
J9 NAT CLIN PRACT NEURO
JI Nat. Clin. Pract. Neurol.
PD JUL
PY 2007
VL 3
IS 7
BP 405
EP 410
DI 10.1038/ncpneuro0526
PG 6
WC Clinical Neurology
WE Science Citation Index Expanded (SCI-EXPANDED)
SC Neurosciences & Neurology
GA 186OV
UT WOS:000247788900011
PM 17611489
DA 2022-10-25
ER

PT J
AU Chalabreysse, L
   Roy, P
   Cordier, JF
   Loire, R
   Gamondes, JP
   Thivolet-Bejui, F
AF Chalabreysse, L
   Roy, P
   Cordier, JF
   Loire, R
   Gamondes, JP
   Thivolet-Bejui, F
TI Correlation of the WHO schema for the classification of thymic
   epithelial neoplasms with prognosis - A retrospective study of 90 tumors
SO AMERICAN JOURNAL OF SURGICAL PATHOLOGY
LA English
DT Article
DE thymoma; thymic carcinoma; classification; mediastinal tumors; thymic
   epithelial tumors
ID SPINDLE-CELL; THYMOMA; CARCINOMA
AB A series of 90 thymic epithelial tumors were reviewed and classified by histopathologic characteristics into the three major categories (A, B, and Q recognized by the WHO schema. Each tumor type was correlated with patient characteristics and clinical data (age, sex, presence of myasthenia gravis, tumor size and invasiveness, and completeness of resection), and with outcome (survival, recurrence, and metastasis). All tumors were categorized by the WHO schema. Myasthenia gravis was present in 32 patients, mostly young and with type B thymic epithelia] tumors. Tumors were invasive in 56% of cases, but resection was total in 67% of patients and only partial in the rest. Five factors were shown by univariate analysis to be associated with a favorable prognosis: presence of myasthenia gravis (p = 0.0389), younger age (p = 0.0022), completeness of resection (p = 0.0001), noninvasiveness (p = 0.0138), and tumor type A or B, as opposed to type C (p = 0.0001). Prognosis for types A and B was not significantly different, suggesting that the subtypes of types A and B thymic epithelial tumors should be regarded as a morphologic continuum rather than as distinct histologic variants.
C1 Hop Louis Pradel, Serv Anat & Cytol Pathol, Dept Pathol, F-69394 Lyon 3, France.
   Hop Louis Pradel, Dept Pneumol, Lyon, France.
   Hop Louis Pradel, Dept Thorac Surg, Lyon, France.
   Ctr Hosp, Dept Biostat, Lyon, France.
RP Chalabreysse, L (corresponding author), Hop Louis Pradel, Serv Anat & Cytol Pathol, Dept Pathol, 28 Ave Doyen Lepine,BP Lyon Monchat, F-69394 Lyon 3, France.
OI Roy, Pascal/0000-0003-3837-3198
CR CHAN JKC, 1995, AM J SURG PATHOL, V19, P1115
   COX DR, 1972, J R STAT SOC B, V34, P187
   DAWSON A, 1994, J CLIN PATHOL, V47, P519, DOI 10.1136/jcp.47.6.519
   KAPLAN EL, 1958, J AM STAT ASSOC, V53, P457, DOI 10.2307/2281868
   Kornstein MJ, 1999, AM J CLIN PATHOL, V112, P304
   Kuo TT, 1998, AM J SURG PATHOL, V22, P1474, DOI 10.1097/00000478-199812000-00004
   KUO TT, 1993, HUM PATHOL, V24, P766, DOI 10.1016/0046-8177(93)90014-8
   Lardinois D, 2000, ANN THORAC SURG, V69, P1550, DOI 10.1016/S0003-4975(00)01140-1
   LEVINE GD, 1978, HUM PATHOL, V9, P495, DOI 10.1016/S0046-8177(78)80131-2
   MAGGI G, 1991, ANN THORAC SURG, V51, P152, DOI 10.1016/0003-4975(91)90478-9
   MARINO M, 1985, VIRCHOWS ARCH A, V407, P119, DOI 10.1007/BF00737071
   Matsuno Y, 1998, AM J SURG PATHOL, V22, P873, DOI 10.1097/00000478-199807000-00009
   MONDEN Y, 1985, ANN THORAC SURG, V39, P165, DOI 10.1016/S0003-4975(10)62558-1
   Okumura M, 2001, AM J SURG PATHOL, V25, P103, DOI 10.1097/00000478-200101000-00012
   PAN CC, 1994, HUM PATHOL, V25, P893, DOI 10.1016/0046-8177(94)90008-6
   Pan CC, 2001, AM J SURG PATHOL, V25, P111, DOI 10.1097/00000478-200101000-00013
   PESCARMONA E, 1990, ANN THORAC SURG, V50, P534, DOI 10.1016/0003-4975(90)90185-9
   QUINTANILLAMARTINEZ L, 1994, CANCER-AM CANCER SOC, V74, P606, DOI 10.1002/1097-0142(19940715)74:2<606::AID-CNCR2820740212>3.0.CO;2-T
   Regnard JF, 1996, J THORAC CARDIOV SUR, V112, P376, DOI 10.1016/S0022-5223(96)70265-9
   Rosai J, 1976, ATLAS TUMOR PATHOLOG, P34
   Rosai J., 1999, HISTOLOGICAL TYPING, DOI [10.1007/978-3-642-60157-6, DOI 10.1007/978-3-642-60157-6]
   SHIMOSATO Y, 1977, AM J SURG PATHOL, V1, P109, DOI 10.1097/00000478-197706000-00002
   Shimosato Y, 1997, ATLAS TUMOR PATHOL, V21, P33
   Suster S, 1999, AM J CLIN PATHOL, V111, P826
   Suster S, 1999, AM J SURG PATHOL, V23, P691, DOI 10.1097/00000478-199906000-00009
NR 25
TC 104
Z9 110
U1 1
U2 2
PU LIPPINCOTT WILLIAMS & WILKINS
PI PHILADELPHIA
PA 530 WALNUT ST, PHILADELPHIA, PA 19106-3621 USA
SN 0147-5185
J9 AM J SURG PATHOL
JI Am. J. Surg. Pathol.
PD DEC
PY 2002
VL 26
IS 12
BP 1605
EP 1611
DI 10.1097/00000478-200212000-00008
PG 7
WC Pathology; Surgery
WE Science Citation Index Expanded (SCI-EXPANDED)
SC Pathology; Surgery
GA 621LP
UT WOS:000179590600008
PM 12459627
DA 2022-10-25
ER

PT J
AU Kister, I
   Gulati, S
   Boz, C
   Bergamaschi, R
   Piccolo, G
   Oger, J
   Swerdlow, ML
AF Kister, I
   Gulati, S
   Boz, C
   Bergamaschi, R
   Piccolo, G
   Oger, J
   Swerdlow, ML
TI Neuromyelitis optica in patients with myasthenia gravis who underwent
   thymectomy
SO ARCHIVES OF NEUROLOGY
LA English
DT Article
ID MYELIN OLIGODENDROCYTE GLYCOPROTEIN; MULTIPLE-SCLEROSIS;
   CEREBROSPINAL-FLUID; TRANSVERSE MYELITIS; DEVIC DISEASE; NEURITIS; MRI;
   AUTOANTIBODIES; ANTIBODIES; CSF
AB Background: Myasthenia gravis (MG) and neuromyelitis optica (NMO, also known as Devic disease) are rare autoimmune disorders, with upper-limit prevalence estimates in the general population of 15 per 100 000 and 5 per 100 000, respectively. To our knowledge, an association between these diseases has not been previously reported.
   Objectives: To describe 4 patients with MG who developed NMO after thymectomy and to analyze possible causes of apparent increased prevalence of NMO among patients with MG.
   Design: Case series.
   Patients: Four patients with MG who underwent thymectomy.
   Interventions: None.
   Results: The prevalence of MG within the published cohort of patients with NMO is more than 150 times higher than that in the general population.
   Conclusion: Dysregulation of B-cell autoimmunity in myasthenia, possibly exacerbated by loss of control over autoreactive cells as a result of thymectomy, may predispose patients to the development of NMO.
C1 Albert Einstein Coll Med, Dept Neurol, Bronx, NY 10467 USA.
   Long Isl Jewish Med Ctr, New Hyde Pk, NY 11042 USA.
   Univ British Columbia, Multiple Sclerosis Clin, Vancouver, BC V5Z 1M9, Canada.
   Neurol Inst C Mondino, Multiple Sclerosis Ctr, Pavia, Italy.
RP Swerdlow, ML (corresponding author), Albert Einstein Coll Med, Dept Neurol, 111 E 210th St, Bronx, NY 10467 USA.
RI BOZ, Cavit/V-5127-2017; Boz, Cavit/AAR-2268-2020
OI Boz, Cavit/0000-0003-0956-3304; Kister, Ilya/0000-0003-3549-949X
CR Antoine JC, 2004, NEUROLOGY, V62, P978, DOI 10.1212/01.WNL.0000115168.73299.88
   Bagavant H, 2002, INT IMMUNOL, V14, P1397, DOI 10.1093/intimm/dxf105
   BARKHOF F, 1991, NEURORADIOLOGY, V33, P70, DOI 10.1007/BF00593340
   Bergamaschi R, 2004, MULT SCLER J, V10, P2, DOI 10.1191/1352458504ms988oa
   CABRERAGOMEZ J, 2005, 57 ANN M AM AC NEUR
   Cree BAC, 2002, SEMIN NEUROL, V22, P105, DOI 10.1055/s-2002-36534
   de Seze J, 2002, J NEUROL SCI, V197, P57, DOI 10.1016/S0022-510X(02)00043-6
   Fardet L, 2003, ACTA NEUROL SCAND, V108, P193, DOI 10.1034/j.1600-0404.2003.02178.x
   FAZEKAS F, 1994, J NEUROL NEUROSUR PS, V57, P1140, DOI 10.1136/jnnp.57.9.1140
   Gerli R, 1999, J ALLERGY CLIN IMMUN, V103, P865, DOI 10.1016/S0091-6749(99)70431-8
   Ghezzi A, 2004, J NEUROL, V251, P47, DOI 10.1007/s00415-004-0271-0
   GOLDMAN M, 1984, ARTHRITIS RHEUM, V27, P701, DOI 10.1002/art.1780270616
   Haase CG, 2001, NEUROSCI LETT, V307, P131, DOI 10.1016/S0304-3940(01)01949-8
   Isbister CM, 2003, MULT SCLER, V9, P550, DOI 10.1191/1352458503ms964oa
   JACOB A, 2005, 57 ANN M AM AC NEUR
   Kira J, 2003, LANCET NEUROL, V2, P117, DOI 10.1016/S1474-4422(03)00308-9
   Lennon VA, 2004, LANCET, V364, P2106, DOI 10.1016/S0140-6736(04)17551-X
   LINDSEY JW, 1992, ANN NEUROL, V32, P407, DOI 10.1002/ana.410320319
   Lucchinetti CF, 2002, BRAIN, V125, P1450, DOI 10.1093/brain/awf151
   MANDLER RN, 1993, ANN NEUROL, V34, P162, DOI 10.1002/ana.410340211
   Mandler RN, 2001, BRAIN, V124, P493, DOI 10.1093/brain/124.3.493
   MAPELLI G, 1986, J NEUROL, V233, P190, DOI 10.1007/BF00314434
   MAPELLI G, 1986, OPHTHALMOLOGICA, V192, P234, DOI 10.1159/000309652
   Martikainen K, 1986, Duodecim, V102, P178
   Milano E, 2003, NEUROL SCI, V24, P130, DOI 10.1007/s10072-003-0098-y
   Nakashima I, 2004, NEUROLOGY, V62, P144, DOI 10.1212/WNL.62.1.144
   ORiordan JI, 1996, J NEUROL NEUROSUR PS, V60, P382, DOI 10.1136/jnnp.60.4.382
   Papais-Alvarenga RM, 2002, J NEUROL NEUROSUR PS, V73, P429, DOI 10.1136/jnnp.73.4.429
   PICCOLO G, 1990, J NEUROL, V237, P262, DOI 10.1007/BF00314631
   Storch MK, 1998, BRAIN PATHOL, V8, P681, DOI 10.1111/j.1750-3639.1998.tb00194.x
   TASHIRO K, 1987, J COMPUT ASSIST TOMO, V11, P516, DOI 10.1097/00004728-198705000-00027
   Wingerchuk DM, 1999, NEUROLOGY, V53, P1107, DOI 10.1212/WNL.53.5.1107
NR 32
TC 57
Z9 61
U1 0
U2 2
PU AMER MEDICAL ASSOC
PI CHICAGO
PA 515 N STATE ST, CHICAGO, IL 60610-0946 USA
SN 0003-9942
J9 ARCH NEUROL-CHICAGO
JI Arch. Neurol.
PD JUN
PY 2006
VL 63
IS 6
BP 851
EP 856
DI 10.1001/archneur.63.6.851
PG 6
WC Clinical Neurology
WE Science Citation Index Expanded (SCI-EXPANDED)
SC Neurosciences & Neurology
GA 051YM
UT WOS:000238197600009
PM 16769866
OA Bronze
DA 2022-10-25
ER

PT J
AU Du, AQ
   Li, X
   An, YZ
   Gao, ZC
AF Du, Anqi
   Li, Xiao
   An, Youzhong
   Gao, Zhancheng
TI Risk factors of prolonged ventilation after thymectomy in thymoma
   myasthenia gravis patients
SO JOURNAL OF CARDIOTHORACIC SURGERY
LA English
DT Article
DE Myasthenia gravis; Thymectomy; Ventilation; Risk factors
ID POSTOPERATIVE MECHANICAL VENTILATION; PREDICTION; NEED; EXPERIENCE
AB Background To explore the risk factors for prolonged ventilation after thymectomy in patients with thymoma associated with myasthenia gravis (TAMG). Methods We reviewed the records of 112 patients with TAMG after thymectomy between January 2010 and December 2019 in Peking University People's Hospital. Demographic, pathological, preoperative data and the Anesthesia, surgery details were assessed with multivariable logistic regression analysis to predict the risk of prolonged ventilation after thymectomy. A nomogram to predict the probability of post-thymectomy ventilation was constructed with R software. Discrimination and calibration were employed to evaluate the performance of the nomogram. Results By multivariate analysis, male, low vital capacity (VC), Osserman classification (IIb, III, IV), total intravenous anesthesia, and long operation time were identified as the risk factors and entered into the nomogram. The nomogram showed a robust discrimination, with an area under the receiver operating characteristic curve (AUC) of 0. 835 (95% confidence interval [CI], 0.757-0.913). The calibration plot indicated that the nomogram-predicted probabilities compared very well with the actual probabilities (Hosmer-Lemeshow test: P = 0.921). Conclusion The nomogram is a valuable predictive tool for prolonged ventilation after thymectomy in patients with TAMG.
C1 [Du, Anqi; An, Youzhong] Peking Univ Peoples Hosp, Dept Crit Care Med, Beijing, Peoples R China.
   [Li, Xiao] Peking Univ Peoples Hosp, Dept Thorac Surg, Beijing, Peoples R China.
   [Gao, Zhancheng] Peking Univ Peoples Hosp, Dept Resp & Crit Care Med, Beijing, Peoples R China.
RP An, YZ (corresponding author), Peking Univ Peoples Hosp, Dept Crit Care Med, Beijing, Peoples R China.; Gao, ZC (corresponding author), Peking Univ Peoples Hosp, Dept Resp & Crit Care Med, Beijing, Peoples R China.
EM bjrmyyicu@163.com; zcgaobjmu@163.com
CR [Anonymous], 2017, N Engl J Med, V376, P2097, DOI 10.1056/NEJMx170003
   Bachmann K, 2009, SURGERY, V145, P392, DOI 10.1016/j.surg.2008.11.009
   Baraka A, 2001, Chest Surg Clin N Am, V11, P337
   Boles JM, 2007, EUR RESPIR J, V29, P1033, DOI 10.1183/09031936.00010206
   Cata JP, 2019, J CARDIOTHOR VASC AN, V33, P2537, DOI 10.1053/j.jvca.2018.07.036
   Di Crescenzo VG, 2017, INT J SURG CASE REP, V39, P19, DOI 10.1016/j.ijscr.2017.07.028
   Gilhus NE, 2016, NEW ENGL J MED, V375, P2570, DOI 10.1056/NEJMra1602678
   GRACEY DR, 1984, CHEST, V86, P67, DOI 10.1378/chest.86.1.67
   GRANT RP, 1982, CAN ANAESTH SOC J, V29, P112, DOI 10.1007/BF03007987
   Jaretzki A, 2003, NEUROLOGIST, V9, P77, DOI 10.1097/01.nrl.0000051446.03160.2e
   LEVENTHAL SR, 1980, ANESTHESIOLOGY, V53, P26, DOI 10.1097/00000542-198007000-00006
   Liang WH, 2015, J CLIN ONCOL, V33, P861, DOI 10.1200/JCO.2014.56.6661
   Maddali Madan Mohan, 2009, Asian Cardiovasc Thorac Ann, V17, P389, DOI 10.1177/0218492309338120
   Meriggioli MN, 2009, LANCET NEUROL, V8, P475, DOI 10.1016/S1474-4422(09)70063-8
   MULDER DG, 1983, AM J SURG, V146, P61, DOI 10.1016/0002-9610(83)90260-X
   MULLERHERMELINK HK, 1993, ANN NY ACAD SCI, V681, P56, DOI 10.1111/j.1749-6632.1993.tb22869.x
   Naguib M, 1996, CAN J ANAESTH, V43, P1006, DOI 10.1007/BF03011901
   NILSSON E, 1990, ACTA ANAESTH SCAND, V34, P126, DOI 10.1111/j.1399-6576.1990.tb03056.x
   Nitahara K, 2007, BRIT J ANAESTH, V98, P337, DOI 10.1093/bja/ael368
   Nunez E, 2011, REV ESP CARDIOL, V64, P501, DOI [10.1016/j.rec.2011.01.017, 10.1016/j.recesp.2011.01.019]
   Rabinstein AA, 2005, NEUROCRIT CARE, V3, P213, DOI 10.1385/NCC:3:3:213
   Tian WX, 2020, THORAC CANCER, V11, P1288, DOI 10.1111/1759-7714.13396
   Wu JY, 2009, NEUROCRIT CARE, V10, P35, DOI 10.1007/s12028-008-9139-y
   Zhang Y, 2014, J THORAC CARDIOV SUR, V148, P1193, DOI 10.1016/j.jtcvs.2014.02.064
NR 24
TC 0
Z9 0
U1 1
U2 2
PU BMC
PI LONDON
PA CAMPUS, 4 CRINAN ST, LONDON N1 9XW, ENGLAND
EI 1749-8090
J9 J CARDIOTHORAC SURG
JI J. Cardiothorac. Surg.
PD SEP 27
PY 2021
VL 16
IS 1
AR 275
DI 10.1186/s13019-021-01668-8
PG 8
WC Cardiac & Cardiovascular Systems; Surgery
WE Science Citation Index Expanded (SCI-EXPANDED)
SC Cardiovascular System & Cardiology; Surgery
GA UW8HD
UT WOS:000700393000001
PM 34579751
OA gold, Green Published
DA 2022-10-25
ER

PT J
AU Blum, S
   Lee, D
   Gillis, D
   McEniery, DF
   Reddel, S
   McCombe, P
AF Blum, Stefan
   Lee, David
   Gillis, David
   McEniery, David F.
   Reddel, Stephen
   McCombe, Pamela
TI Clinical features and impact of myasthenia gravis disease in Australian
   patients
SO JOURNAL OF CLINICAL NEUROSCIENCE
LA English
DT Article
DE Epidemiology; Myasthenia gravis; Quality of life; Thymectomy; Triggers
ID QUALITY-OF-LIFE; AUTOIMMUNE-DISEASES; MULTIPLE-SCLEROSIS; EPIDEMIOLOGY;
   PREVALENCE; INDIVIDUALS; ADULTS; MG
AB We performed a community-based survey of 165 Australian patients with a physician-confirmed diagnosis of myasthenia gravis (MG). MG is an autoimmune disease of the neuromuscular junction causing fatiguable muscle weakness. Patients with early onset MG (<40 years of age) were more frequently female (22 males, 60 females) whereas patients with late onset MG (>40 years of age) were more frequently male (50 males, 28 females; p <0.001). Triggering and exacerbating factors included physical and emotional stress, infections, surgery or trauma, seasonal changes and medications. The co-occurrence of other immune-related diseases was reported by 54% of patients. The median MG quality of life (QOL) score was 92 (range: 24-186). The factor most strongly associated with poor QOL was depression. Only 40.6% of patients were working at the time of the survey and of these, almost half had required sick leave due to MG in the past 12 months. A further 39.4% had stopped work due to MG and 19.4% having to change occupation. Full-time or part-time care was required by 29% of patients and government financial support was received by 52.7%. (C) 2015 Elsevier Ltd. All rights reserved.
C1 [Blum, Stefan; Lee, David; Gillis, David; McCombe, Pamela] Royal Brisbane & Womens Hosp, Herston, Qld 4029, Australia.
   [Blum, Stefan; McCombe, Pamela] Univ Queensland, Clin Res Ctr, Herston, Qld, Australia.
   [Gillis, David] Pathol Queensland, Herston, Qld, Australia.
   [Reddel, Stephen] Univ Sydney, Concord Hosp, Concord, NSW, Australia.
RP Blum, S (corresponding author), Royal Brisbane & Womens Hosp, Butterfield St, Herston, Qld 4029, Australia.
EM stefan_blum@health.qld.gov.au
RI Blum, Stefan/O-2680-2015; McCombe, Pamela/C-9692-2010
OI Blum, Stefan/0000-0002-2702-3742; McCombe, Pamela/0000-0003-2704-8517;
   McEniery, David/0000-0002-6811-4210
FU Myasthenia Gravis Association of Queensland
FX The support of the Myasthenia Gravis Association of Queensland is
   gratefully acknowledged.
CR Aarli JA, 2003, ANN NY ACAD SCI, V998, P424, DOI 10.1196/annals.1254.055
   Ahmed A, 2009, INT J NEUROL, V10, P11
   AIHW, 2009, AIHW ARTHR SER
   Alseth EH, 2011, MUSCLE NERVE, V43, P574, DOI 10.1002/mus.21919
   Andersen JB, 2014, ACTA NEUROL SCAND, V129, P26, DOI 10.1111/ane.12233
   Anseline PF, 1995, AUST NZ J SURG, V65, P564, DOI 10.1111/j.1445-2197.1995.tb01696.x
   Bach JF, 2012, ANN NY ACAD SCI, V1274, P33, DOI 10.1111/j.1749-6632.2012.06774.x
   Baggi F, 2013, NEUROLOGY, V80, P188, DOI 10.1212/WNL.0b013e31827b907b
   Barnett Carolina, 2012, J Clin Neuromuscul Dis, V13, P201, DOI 10.1097/CND.0b013e31824619d5
   Basta IZ, 2012, NEUROL SCI, V33, P1375, DOI 10.1007/s10072-012-1170-2
   Berrih-Aknin S, 2014, J AUTOIMMUN, V52, P1, DOI 10.1016/j.jaut.2014.05.001
   Berrih-Aknin S, 2014, J AUTOIMMUN, V48-49, P143, DOI 10.1016/j.jaut.2014.01.003
   Blum S, 2011, J NEUROL NEUROSUR PS, V82, P659, DOI 10.1136/jnnp.2010.220475
   Burns TM, 2008, MUSCLE NERVE, V38, P1553, DOI 10.1002/mus.21185
   Cea G, 2013, COCHRANE DB SYST REV, DOI 10.1002/14651858.CD008111.pub2
   Chen YT, 2011, J NEUROL, V258, P1240, DOI 10.1007/s00415-011-5913-4
   Cufi P, 2014, J AUTOIMMUN, V52, P44, DOI 10.1016/j.jaut.2013.12.016
   Danchenko N, 2006, LUPUS, V15, P308, DOI 10.1191/0961203306lu2305xx
   Ercolini AM, 2005, NEUROL RES, V27, P726, DOI 10.1179/016164105X49508
   Gattellari M, 2012, EUR J NEUROL, V19, P1413, DOI 10.1111/j.1468-1331.2012.03698.x
   Gilhus NE, 2011, AUTOIMMUNE DIS, V2011
   De Lapiscina EHM, 2012, MUSCLE NERVE, V46, P174, DOI 10.1002/mus.23296
   Jacobson DL, 1997, CLIN IMMUNOL IMMUNOP, V84, P223, DOI 10.1006/clin.1997.4412
   Juel VC, 2007, ORPHANET J RARE DIS, V2, DOI 10.1186/1750-1172-2-44
   Kruger C, 2012, INT J DERMATOL, V51, P1206, DOI 10.1111/j.1365-4632.2011.05377.x
   Kulkantrakorn Kongkiat, 2010, Journal of the Medical Association of Thailand, V93, P1167
   Maniaol AH, 2012, PLOS ONE, V7, DOI 10.1371/journal.pone.0036603
   Mantegazza R, 2003, ANN NY ACAD SCI, V998, P413, DOI 10.1196/annals.1254.054
   Marra C, 2009, MUSCLE NERVE, V40, P952, DOI 10.1002/mus.21478
   MCCOMBE PA, 1990, J NEUROL SCI, V97, P163, DOI 10.1016/0022-510X(90)90215-9
   Molina V, 2005, AUTOIMMUNITY, V38, P235, DOI 10.1080/08916930500050277
   Mullins LL, 2008, MUSCLE NERVE, V38, P947, DOI 10.1002/mus.21016
   Ngu JH, 2010, J GASTROEN HEPATOL, V25, P1681, DOI 10.1111/j.1440-1746.2010.06384.x
   Nyenhuis DL, 1998, J PERS ASSESS, V70, P386, DOI 10.1207/s15327752jpa7002_14
   Padua L, 2001, NEUROL SCI, V22, P363, DOI 10.1007/s100720100066
   Padua L, 2002, MUSCLE NERVE, V25, P466, DOI 10.1002/mus.10035
   PARADIS CM, 1993, AM J PSYCHIAT, V150, P1102
   Paul RH, 2000, J NEUROL SCI, V179, P59, DOI 10.1016/S0022-510X(00)00367-1
   Paul RH, 2001, MUSCLE NERVE, V24, P512, DOI 10.1002/mus.1034
   PEAT JK, 1992, BMJ-BRIT MED J, V305, P1326, DOI 10.1136/bmj.305.6865.1326
   Phillips LH, 2003, ANN NY ACAD SCI, V998, P407, DOI 10.1196/annals.1254.053
   Plunkett A, 1999, INT J DERMATOL, V38, P901, DOI 10.1046/j.1365-4362.1999.00856.x
   PROTTI MP, 1990, J IMMUNOL, V144, P1276
   Ramagopolan SV, 2007, LANCET NEUROL, V6, P604, DOI 10.1016/S1474-4422(07)70132-1
   Richard-Miceli C, 2012, GENOME MED, V4, DOI 10.1186/gm305
   Riddle MS, 2012, AM J GASTROENTEROL, V107, P1248, DOI 10.1038/ajg.2012.130
   Sanders DB, 2008, NEUROLOGY, V71, P394, DOI 10.1212/01.wnl.0000312373.67493.7f
   Segal JB, 2006, J THROMB HAEMOST, V4, P2377, DOI 10.1111/j.1538-7836.2006.02147.x
   Stabler SP, 2004, ANNU REV NUTR, V24, P299, DOI 10.1146/annurev.nutr.24.012003.132440
   Suzuki Y, 2011, BMJ OPEN, V1, DOI 10.1136/bmjopen-2011-000313
   Twork S, 2010, HEALTH QUAL LIFE OUT, V8, DOI 10.1186/1477-7525-8-129
   Vanderpump MPJ, 2011, BRIT MED BULL, V99, P39, DOI 10.1093/bmb/ldr030
   Vincent A, 2002, NAT REV IMMUNOL, V2, P797, DOI 10.1038/nri916
   Werneck LC, 2002, ARQ NEURO-PSIQUIAT, V60, P519, DOI 10.1590/S0004-282X2002000400001
NR 54
TC 36
Z9 37
U1 0
U2 14
PU ELSEVIER SCI LTD
PI OXFORD
PA THE BOULEVARD, LANGFORD LANE, KIDLINGTON, OXFORD OX5 1GB, OXON, ENGLAND
SN 0967-5868
EI 1532-2653
J9 J CLIN NEUROSCI
JI J. Clin. Neurosci.
PD JUL
PY 2015
VL 22
IS 7
BP 1164
EP 1169
DI 10.1016/j.jocn.2015.01.022
PG 6
WC Clinical Neurology; Neurosciences
WE Science Citation Index Expanded (SCI-EXPANDED)
SC Neurosciences & Neurology
GA CK9KE
UT WOS:000356558200018
PM 26021730
DA 2022-10-25
ER

PT S
AU Kaminski, HJ
   Li, ZY
   Richmonds, C
   Ruff, RL
   Kusner, L
AF Kaminski, HJ
   Li, ZY
   Richmonds, C
   Ruff, RL
   Kusner, L
BE Agius, MA
   Richman, DP
   Fairclough, RH
   Maselli, RA
TI Susceptibility of ocular tissues to autoimmune diseases
SO MYASTHENIA GRAVIS AND RELATED DISORDERS: BIOCHEMICAL BASIS FOR DISEASE
   OF THE NEUROMUSCULAR JUNCTION
SE Annals of the New York Academy of Sciences
LA English
DT Article; Proceedings Paper
CT 10th International Conference on Myasthenia Gravis and Related Disorders
CY MAY, 2002
CL KEY BISCAYNE, FL
SP New York Acad Sci, Myasthenia Gravis Fdn Amer Inc
DE extraocular muscle; myasthenia gravis; Graves' ophthalmopathy;
   autoirnmunity
ID THYROID-ASSOCIATED OPHTHALMOPATHY; THYROTROPIN RECEPTOR EXPRESSION;
   LEVATOR PALPEBRAE SUPERIORIS; LINKED-IMMUNOSORBENT-ASSAY;
   EXTRAOCULAR-MUSCLE; ACETYLCHOLINE-RECEPTOR; GRAVES OPHTHALMOPATHY;
   MYASTHENIA-GRAVIS; EYE MUSCLE; SKELETAL-MUSCLE
AB The orbital tissues may form a unique immunological environment, as evidenced by autoimmune disorders that specifically target orbital tissues, particularly myasthenia gravis (MG) and Graves' ophthalmopathy (GO). The reasons for the preferential susceptibility are likely to be multiple, based on the interplay of molecular and physiological properties of extraocular muscles (EOM), the unique requirements of the ocular motor system, and the specific autoimmune pathology. Of general importance, even a minor loss of EOM force generation will sufficiently misalign the visual axes to produce dramatic symptoms, and proprioceptive feedback is limited to overcome such a deficit. Particular to MG, EOM synapses appear susceptible to neuromuscular blockade, the autoimmune pathology differs between ocular and generalized MG patients, and the influence of complement regulatory factors may be less prominent in preventing damage at EOM neuromuscular junctions. GO pathogenesis is poorly understood, but shared epitopes of orbital fibroblasts, EOM, and thyroid could lead to specific autoimmune targeting of these tissues. The differential response of orbital fibroblasts to cytokines may be a key factor in disease development. Greater appreciation of the immunologic environment of orbital tissues may lead to therapies specifically designed for orbital autoimmune diseases.
C1 Case Western Reserve Univ, Univ Hosp Cleveland, Louis Stokes Cleveland Vet Affairs Med Ctr, Dept Neurol, Cleveland, OH 44106 USA.
   Case Western Reserve Univ, Univ Hosp Cleveland, Louis Stokes Cleveland Vet Affairs Med Ctr, Dept Neurosci, Cleveland, OH 44106 USA.
   Tang Du Hosp, Dept Neurol, Xian, Shaanxi, Peoples R China.
RP Kaminski, HJ (corresponding author), Case Western Reserve Univ, Univ Hosp Cleveland, Louis Stokes Cleveland Vet Affairs Med Ctr, Dept Neurol, 11100 Euclid Ave, Cleveland, OH 44106 USA.
EM hjk3@po.cwru.edu
OI Kusner, Linda/0000-0002-5530-2140; Kaminski, Henry/0000-0002-8195-0141
FU NEI NIH HHS [P30 EY-11373, EY-13238] Funding Source: Medline; NATIONAL
   EYE INSTITUTE [R01EY013238, P30EY011373] Funding Source: NIH RePORTER
CR AHMANN A, 1987, J CLIN ENDOCR METAB, V64, P454, DOI 10.1210/jcem-64-3-454
   Andrade FH, 2002, ANN NY ACAD SCI, V956, P391, DOI 10.1111/j.1749-6632.2002.tb02836.x
   Antonelli A, 1996, CLIN EXP RHEUMATOL, V14, pS31
   Bahn RS, 2000, ENDOCRIN METAB CLIN, V29, P287, DOI 10.1016/S0889-8529(05)70132-8
   Bahn RS, 1998, THYROID, V8, P193, DOI 10.1089/thy.1998.8.193
   Bahn RS, 1998, J CLIN ENDOCR METAB, V83, P998, DOI 10.1210/jc.83.3.998
   Buttner-Ennever JA, 2001, J COMP NEUROL, V438, P318, DOI 10.1002/cne.1318
   Buttner-Ennever JA, 2002, ANN NY ACAD SCI, V956, P75
   Cheng G, 2002, INVEST OPHTH VIS SCI, V43, P1048
   CHRISTIANSEN SP, 1992, EXP MOL PATHOL, V56, P87, DOI 10.1016/0014-4800(92)90026-8
   Cocuzzi ET, 2001, CURR EYE RES, V23, P86, DOI 10.1076/ceyr.23.2.86.5478
   Demer JL, 2000, INVEST OPHTH VIS SCI, V41, P1280
   Demer JL, 2002, ANN NY ACAD SCI, V956, P17, DOI 10.1111/j.1749-6632.2002.tb02805.x
   DILLON J, 1989, AUTOIMMUNITY, V5, P125, DOI 10.3109/08916938909029150
   FELLS P, 1978, THYROID, P660
   Fischer MD, 2002, PHYSIOL GENOMICS, V9, P71, DOI 10.1152/physiolgenomics.00115.2001
   FRUEH BR, 1994, J PHYSIOL-LONDON, V475, P327, DOI 10.1113/jphysiol.1994.sp020073
   GROB D, 1987, ANN NY ACAD SCI, V505, P472
   Gunji K, 1999, AUTOIMMUNITY, V29, P1, DOI 10.3109/08916939908995967
   Han YS, 1999, ANAT RECORD, V256, P146
   Heufelder A E, 2000, Rev Endocr Metab Disord, V1, P87, DOI 10.1023/A:1010020621687
   HIROMATSU Y, 1988, J CLIN ENDOCR METAB, V67, P565, DOI 10.1210/jcem-67-3-565
   HORTON RM, 1993, NEUROLOGY, V43, P983, DOI 10.1212/WNL.43.5.983
   HUFNAGEL TJ, 1984, OPHTHALMOLOGY, V91, P1411
   JACOBY J, 1989, J NEUROPHYSIOL, V61, P116, DOI 10.1152/jn.1989.61.1.116
   KADLUBOWSKI M, 1986, J CLIN ENDOCR METAB, V63, P990, DOI 10.1210/jcem-63-4-990
   Kaminski HJ, 1997, ANN NEUROL, V41, P419, DOI 10.1002/ana.410410402
   KAMINSKI HJ, 1995, NEUROLOGY, V45, P516, DOI 10.1212/WNL.45.3.516
   Kaminski HJ, 1996, INVEST OPHTH VIS SCI, V37, P345
   Kaminski HJ, 2002, ANN NY ACAD SCI, V956, P42, DOI 10.1111/j.1749-6632.2002.tb02807.x
   KAMINSKI HJ, 2002, NEUROBIOLOGY EYE MOV, V956
   Khanna S, 2002, ANN NY ACAD SCI, V956, P394, DOI 10.1111/j.1749-6632.2002.tb02837.x
   KRISS J, 1975, RECENT PROG HORM RES, V31, P3533
   Leigh R., 1999, NEUROLOGY EYE MOVEME
   LIMBURG PC, 1983, J NEUROL SCI, V58, P357, DOI 10.1016/0022-510X(83)90095-3
   Lin F, 2002, J CLIN INVEST, V110, P1269, DOI 10.1172/JCI200216086
   LYNCH GS, 1994, J PHYSIOL-LONDON, V475, P337, DOI 10.1113/jphysiol.1994.sp020074
   MacLennan C, 1997, ANN NEUROL, V41, P423, DOI 10.1002/ana.410410404
   Major BJ, 1997, BIOCHEM BIOPH RES CO, V230, P493, DOI 10.1006/bbrc.1996.5982
   Marino M, 2000, THYROID, V10, P799, DOI 10.1089/thy.2000.10.799
   McGregor AM, 1998, LANCET, V352, P595, DOI 10.1016/S0140-6736(05)79573-8
   Missias AC, 1996, DEV BIOL, V179, P223, DOI 10.1006/dbio.1996.0253
   Miwa T, 2001, INT IMMUNOPHARMACOL, V1, P445, DOI 10.1016/S1567-5769(00)00043-6
   Mosier DR, 2000, NEUROLOGY, V54, P252, DOI 10.1212/WNL.54.1.252
   ODA K, 1981, J NEUROL, V225, P251, DOI 10.1007/BF00313297
   ONEILL JH, 1988, BRAIN, V111, P577, DOI 10.1093/brain/111.3.577
   Porter JD, 2001, P NATL ACAD SCI USA, V98, P12062, DOI 10.1073/pnas.211257298
   Porter JD, 2002, ANN NY ACAD SCI, V956, P7, DOI 10.1111/j.1749-6632.2002.tb02804.x
   PORTER JD, 1989, INVEST OPHTH VIS SCI, V30, P1894
   PORTER JD, 1991, ARCH OPHTHALMOL-CHIC, V109, P396, DOI 10.1001/archopht.1991.01080030098047
   PORTER JD, 1989, J COMP NEUROL, V287, P64, DOI 10.1002/cne.902870106
   Richmonds CR, 2001, FASEB J, V15, P1764, DOI 10.1096/fj.00-0899com
   ROSEN CE, 1992, OPHTHALMOLOGY, V99, P1325
   Ruff R, 1989, Bull Soc Belge Ophtalmol, V237, P321
   SCHIFFERDECKER E, 1989, ACTA ENDOCRINOL-COP, V121, P643, DOI 10.1530/acta.0.1210643
   SMITH TJ, 1989, ENDOCR REV, V10, P366, DOI 10.1210/edrv-10-3-366
   Spencer R F, 1988, Rev Oculomot Res, V2, P33
   SPENCER RF, 1987, ARCH OPHTHALMOL-CHIC, V105, P1703, DOI 10.1001/archopht.1987.01060120101035
   Stahl JS, 1998, NEUROLOGY, V51, P1093, DOI 10.1212/WNL.51.4.1093
   Streilein JW, 2002, VISION RES, V42, P487, DOI 10.1016/S0042-6989(01)00185-7
   TALLSTEDT L, 1988, INVEST OPHTH VIS SCI, V29, P175
   Ubogu EE, 2001, NEURO-OPHTHALMOLOGY, V25, P219, DOI 10.1076/noph.25.4.219.8061
   WALL J, 1995, J CLIN ENDOCR METAB, V80, P3427, DOI 10.1210/jc.80.12.3427
   WALL JR, 1991, IMMUNOL TODAY, V12, P150, DOI 10.1016/0167-5699(91)90079-9
   Wang ZY, 2000, J NEUROIMMUNOL, V108, P29, DOI 10.1016/S0165-5728(00)00250-2
   WEETMAN AP, 1989, CLIN EXP IMMUNOL, V75, P222
   WILCZEWSKI T, 1981, J ORGANOMET CHEM, V215, P87, DOI 10.1016/S0022-328X(00)84619-7
   Wood SJ, 2001, PROG NEUROBIOL, V64, P393, DOI 10.1016/S0301-0082(00)00055-1
   WOOTEN GF, 1972, ARCH NEUROL-CHICAGO, V26, P350, DOI 10.1001/archneur.1972.00490100080008
   Yamada M, 2000, CRIT REV CL LAB SCI, V37, P523, DOI 10.1080/10408360091174303
NR 70
TC 35
Z9 39
U1 0
U2 5
PU NEW YORK ACAD SCIENCES
PI NEW YORK
PA 2 EAST 63RD ST, NEW YORK, NY 10021 USA
SN 0077-8923
BN 1-57331-396-3
J9 ANN NY ACAD SCI
JI Ann.NY Acad.Sci.
PY 2003
VL 998
BP 362
EP 374
DI 10.1196/annals.1254.043
PG 13
WC Biochemistry & Molecular Biology; Immunology; Multidisciplinary
   Sciences; Neurosciences
WE Conference Proceedings Citation Index - Science (CPCI-S); Science Citation Index Expanded (SCI-EXPANDED)
SC Biochemistry & Molecular Biology; Immunology; Science & Technology -
   Other Topics; Neurosciences & Neurology
GA BX68C
UT WOS:000186107400042
PM 14592898
DA 2022-10-25
ER

PT J
AU Ing, EB
   Ing, SY
   Ing, T
   Ramocki, JA
AF Ing, EB
   Ing, SY
   Ing, T
   Ramocki, JA
TI The complication rate of edrophonium testing for suspected myasthenia
   gravis
SO CANADIAN JOURNAL OF OPHTHALMOLOGY-JOURNAL CANADIEN D OPHTALMOLOGIE
LA English
DT Article
DE edrophonium; complications; myasthenia gravis; sleep test
AB Background: The incidence of life-threatening complications from edrophonium chloride (Tensilon) testing for suspected myasthenia gravis is thought to be extremely low. We carried out a survey to determine the rate of serious complications from such testing.
   Methods: In April 1998, 357 physicians listed in the 1998 roster of the North American Neuro-ophthalmology Society were mailed a questionnaire for anonymous completion. Questions asked included the number of years the clinician had practised neuro-ophthalmology, the estimated number of edrophonium tests performed since completion of training, the number and nature of major complications from edrophonium, and whether the clinician preferred the sleep test or ice test to edrophonium testing.
   Results: The response rate was 56% (199/357), Of the 199 respondents, 105 (53%) had practised neuro-ophthalmology for at least 10 years. The group estimated that they had performed at least 23 I I I edrophonium tests, of which 37 (0.16%) were associated with a serious complication, mostly attributed to bradyarrythmias and syncope. Respiratory failure, seizure, severe vomiting and transient ischemic attack were also reported. Thirty-one respondents (16%) preferred the sleep test or ice test to the edrophonium test; one-third of this group reported a serious complication with edrophonium.
C1 MD Eye Clin, Windsor, ON, Canada.
   Wayne State Univ, Kresge Eye Inst, Detroit, MI USA.
   Univ Toronto, Toronto, ON, Canada.
RP Ing, EB (corresponding author), 1617 Ouellette Ave, Windsor, ON N8X 1K9, Canada.
RI Ing, Edsel B./AAJ-2393-2021
OI Ing, Edsel B./0000-0003-0623-0934
CR *CAN PHARM ASS, 1996, COMP PHARM SPEC, P1449
   KUNCL RW, 1998, WALSH HOYTS CLIN NEU, V1, P1351
   OCONNOR PS, 1996, NEURO-OPHTHALMOLOGY, P211
   ODEL JG, 1991, J CLIN NEURO-OPHTHAL, V11, P288
   SETHI KD, 1987, NEUROLOGY, V37, P1383, DOI 10.1212/WNL.37.8.1383
   VANDYK HJL, 1980, OPHTHALMOLOGY, V87, P210
   WEINBERG DA, 1994, SURV OPHTHALMOL, V39, P169, DOI 10.1016/0039-6257(94)90194-5
NR 7
TC 29
Z9 31
U1 0
U2 6
PU CANADIAN OPHTHAL SOC
PI OTTAWA
PA 1525 CARLING AVE SUITE 610, OTTAWA, ONTARIO K1Z 8R9, CANADA
SN 0008-4182
J9 CAN J OPHTHALMOL
JI Can. J. Opthalmol.-J. Can. Opthalmol.
PD APR
PY 2000
VL 35
IS 3
BP 141
EP 144
DI 10.1016/S0008-4182(00)80007-1
PG 4
WC Ophthalmology
WE Science Citation Index Expanded (SCI-EXPANDED)
SC Ophthalmology
GA 312FY
UT WOS:000086933600007
PM 10812483
DA 2022-10-25
ER

PT J
AU Pallaver, F
   Riviera, AP
   Piffer, S
   Ricciardi, R
   Roni, R
   Orrico, D
   Bonifati, DM
AF Pallaver, Fabrizio
   Riviera, Anna Pia
   Piffer, Silvano
   Ricciardi, Roberta
   Roni, Riccardo
   Orrico, Daniele
   Bonifati, Domenico Marco
TI Change in Myasthenia Gravis Epidemiology in Trento, Italy, after Twenty
   Years
SO NEUROEPIDEMIOLOGY
LA English
DT Article
DE Myasthenia gravis incidence; Trento, Italy
AB Background: The recent literature suggests that the incidence and prevalence of myasthenia gravis (MG) are changing. We performed a population-based study of MG in the province of Trentino (524,826 inhabitants) and compared the results with those collected 20 years ago. Methods: Multiple sources of information (discharge diagnosis, antibody tests and anticholinesterase drugs) were analyzed. Incidence was calculated from 2005 to 2009. Prevalence was calculated on December 31, 2009. Comparison was made with descriptive statistics for 1981-1990 for the identical region. Results: Incidence and prevalence greatly increased in comparison with 1981-1990 data. The prevalence rate increased from 82.9 (95% confidence interval, Cl, 58.4-114.3) in 1990 to 129.6 (95% CI 100.6-164.3) per million population, whereas the average annual incidence increased from 7.4 (95% CI 5-10.4) per million person-years in 1981-1990 to 14.8 (95% CI 10.5-20.3) in 2005-2009. This increase was mainly due to male patients with late-onset MG. Conclusions: The study confirms the increase in incidence and prevalence of late-onset MG in the same region 20 years apart. So we should consider MG also as a disease of the elderly. Copyright (C) 2011 S. Karger AG, Basel
C1 [Bonifati, Domenico Marco] Santa Chiara Hosp, Neurol Unit, Dept Neurol Disorders, IT-38100 Trento, Italy.
   [Piffer, Silvano] Azienda Prov Serv Sanit, Epidemiol Serv, Trento, Italy.
   [Roni, Riccardo] Azienda Prov Serv Sanit, Pharmaceut Serv, Trento, Italy.
   [Ricciardi, Roberta] Univ Pisa, Dept Neurosci, Pisa, Italy.
   [Riviera, Anna Pia] Univ Verona, Dept Immunol, I-37100 Verona, Italy.
RP Bonifati, DM (corresponding author), Santa Chiara Hosp, Neurol Unit, Dept Neurol Disorders, Largo Medaglie Oro 1, IT-38100 Trento, Italy.
EM dmbonifati@alice.it
CR Aragones JM, 2003, NEUROLOGY, V60, P1024, DOI 10.1212/01.WNL.0000050461.05432.C5
   Carr AS, 2010, BMC NEUROL, V10, DOI 10.1186/1471-2377-10-46
   Casetta I, 2010, J NEUROL, V257, P2015, DOI 10.1007/s00415-010-5651-z
   Eaton WW, 2007, J AUTOIMMUN, V29, P1, DOI 10.1016/j.jaut.2007.05.002
   GARLAND H, 1956, BMJ-BRIT MED J, V1, P1259, DOI 10.1136/bmj.1.4978.1259
   GROB D, 1981, ANN NY ACAD SCI, V377, P652, DOI 10.1111/j.1749-6632.1981.tb33764.x
   Grob D, 2008, MUSCLE NERVE, V37, P141, DOI 10.1002/mus.20950
   Heldal AT, 2009, NEUROLOGY, V73, P150, DOI 10.1212/WNL.0b013e3181ad53c2
   LOVASTE MG, 1992, NEUROEPIDEMIOLOGY, V11, P135
   Mantegazza R, 2003, ANN NY ACAD SCI, V998, P413, DOI 10.1196/annals.1254.054
   Matsuda M, 2005, INTERNAL MED, V44, P572, DOI 10.2169/internalmedicine.44.572
   McGrogan A, 2010, NEUROEPIDEMIOLOGY, V34, P171, DOI 10.1159/000279334
   Meriggioli MN, 2009, LANCET NEUROL, V8, P475, DOI 10.1016/S1474-4422(09)70063-8
   OKINAKA S, 1966, ACTA NEUROL SCAND, VS 42, P68
   Phillips LH, 1996, NEUROLOGY, V47, P1233, DOI 10.1212/WNL.47.5.1233
   Poulas K, 2001, J NEUROL NEUROSUR PS, V71, P352, DOI 10.1136/jnnp.71.3.352
   Somnier FE, 2005, NEUROLOGY, V65, P928, DOI 10.1212/01.wnl.0000176067.32186.a3
   Thanvi BR, 2004, POSTGRAD MED J, V80, P690, DOI 10.1136/pgmj.2004.018903
   Vincent A, 2003, J NEUROL NEUROSUR PS, V74, P1105, DOI 10.1136/jnnp.74.8.1105
   Vincent A, 2001, LANCET, V357, P2122, DOI 10.1016/S0140-6736(00)05186-2
NR 20
TC 28
Z9 29
U1 0
U2 1
PU KARGER
PI BASEL
PA ALLSCHWILERSTRASSE 10, CH-4009 BASEL, SWITZERLAND
SN 0251-5350
EI 1423-0208
J9 NEUROEPIDEMIOLOGY
JI Neuroepidemiology
PY 2011
VL 36
IS 4
BP 282
EP 287
DI 10.1159/000328863
PG 6
WC Public, Environmental & Occupational Health; Clinical Neurology
WE Science Citation Index Expanded (SCI-EXPANDED)
SC Public, Environmental & Occupational Health; Neurosciences & Neurology
GA 801OL
UT WOS:000293449500010
PM 21757957
DA 2022-10-25
ER

PT J
AU STUHLMULLER, B
   KALDEN, JR
   FAHLBUSCH, R
   HAIN, N
   MANGER, B
AF STUHLMULLER, B
   KALDEN, JR
   FAHLBUSCH, R
   HAIN, N
   MANGER, B
TI IMMUNOLOGICAL AND FUNCTIONAL-PROPERTIES OF THE ACETYLCHOLINE-RECEPTOR
   EXPRESSED ON THE HUMAN CELL-LINE TE671
SO EUROPEAN JOURNAL OF CLINICAL CHEMISTRY AND CLINICAL BIOCHEMISTRY
LA English
DT Article
ID MYASTHENIA-GRAVIS; ALPHA-SUBUNIT; HUMAN-MUSCLE; PROTEIN; ANTIBODIES;
   PHOSPHORYLATION; SUCCINYLCHOLINE; SPECIFICITIES; BINDING; CA-2+
AB In the first part of the present study we compared the antigenicity of affinity-purified acetylcholine receptors from the cell line TE671 and from human skeletal muscle. The reactivities of the two acetylcholine receptor preparations showed a strong correlation (r = 0.96) in a radioimmunoassay using sera from myasthenia gravis patients. In additional functional studies, carbamylcholine stimulated cAMP production in TE671 cells to 130%. This increase was even more pronounced when TE671 cells were grown in the presence of dexamethasone.  Alpha-Bungarotoxin completely blocked this carbamylcholine-induced cAMP increase. Using the Ca2+ indicator, indo-1, it was shown that intracellular Ca2+ concentrations ([Ca2+]i) were elevated in TE671 cells after stimulation with carbamylcholine. This effect was also completely blocked by alpha-bungarotoxin. To test the functional activity of autoantibodies against the acetylcholine receptor, TE671 cells were preincubated with sera from myasthenia gravis patients. In one third of sera a significant inhibition of the agonist-stimulated [Ca2+]i increase was detected, possibly caused by antibodies directed to functionally important areas of the acetylcholine receptor. There was no correlation between the inhibition rate of [Ca2+]i and anti-acetylcholine receptor antibody titres in these patient sera.
C1 UNIV ERLANGEN NURNBERG,W-8520 ERLANGEN,GERMANY.
RP STUHLMULLER, B (corresponding author), INST CLIN IMMUNOL & RHEUMATOL,DEPT MED 3,KRANKENHAUSSTR 12,D-91054 ERLANGEN,GERMANY.
RI Manger, Bernhard/L-5061-2013; Stuhlmuller, Bruno/Q-4086-2016
OI Manger, Bernhard/0000-0003-2375-0069; Stuhlmuller,
   Bruno/0000-0002-3309-4934
CR BENCHERIF M, 1991, J PHARMACOL EXP THER, V257, P946
   BONIFACIO E, 1987, PUBLICATION DEP CLIN, V8709
   CHANGEUX JP, 1984, SCIENCE, V225, P1335, DOI 10.1126/science.6382611
   EINARSON B, 1982, BIOCHEMISTRY-US, V21, P3148
   GEBICKEHAERTER PJ, 1988, NEUROCHEM RES, V13, P997, DOI 10.1007/BF00970774
   GILMAN AG, 1970, P NATL ACAD SCI USA, V67, P305, DOI 10.1073/pnas.67.1.305
   GRYNKIEWICZ G, 1985, J BIOL CHEM, V260, P3440
   HUCHO F, 1986, EUR J BIOCHEM, V158, P211, DOI 10.1111/j.1432-1033.1986.tb09740.x
   HUGANIR RL, 1986, NATURE, V321, P774, DOI 10.1038/321774a0
   KALIES I, 1984, MOL CELL BIOCHEM, V64, P69, DOI 10.1007/BF00420930
   KALIES I, 1979, KLIN WOCHENSCHR, V57, P875, DOI 10.1007/BF01477026
   KAPLAN I, 1990, P NATL ACAD SCI USA, V87, P8100, DOI 10.1073/pnas.87.20.8100
   KARLSSON E, 1972, FEBS LETT, V28, P107, DOI 10.1016/0014-5793(72)80688-4
   KIMURA I, 1991, NEUROPHARMACOLOGY, V30, P1211, DOI 10.1016/0028-3908(91)90167-A
   LAEMMLI UK, 1970, NATURE, V227, P680, DOI 10.1038/227680a0
   LANG B, 1988, J NEUROIMMUNOL, V19, P141, DOI 10.1016/0165-5728(88)90043-4
   LINDSTROM J, 1980, BIOCHEM, V19, P1491
   LUTHER MA, 1989, J NEUROSCI, V9, P1082
   MCALLISTER RM, 1977, INT J CANCER, V20, P206, DOI 10.1002/ijc.2910200207
   MODNTAGUE W, 1970, BIOCHEM J, V120, P9
   MOMOI MY, 1982, J BIOL CHEM, V257, P2757
   MORRIS A, 1991, FEBS LETT, V295, P116, DOI 10.1016/0014-5793(91)81399-S
   NODA M, 1983, NATURE, V302, P528, DOI 10.1038/302528a0
   NOJIMA H, 1992, BRIT J PHARMACOL, V105, P23, DOI 10.1111/j.1476-5381.1992.tb14205.x
   PACHNER AR, 1989, NEUROLOGY, V39, P1027
   SAFRAN A, 1990, BIOCHEMISTRY-US, V29, P6730, DOI 10.1021/bi00480a024
   SCHOEPFER R, 1988, FEBS LETT, V226, P235, DOI 10.1016/0014-5793(88)81430-3
   SHER E, 1989, LANCET, V2, P640
   STRATTON MR, 1989, CARCINOGENESIS, V10, P899, DOI 10.1093/carcin/10.5.899
   SUGIYAMA H, 1973, FEBS LETT, V35, P124, DOI 10.1016/0014-5793(73)80592-7
   TSIEN RY, 1982, NATURE, V295, P68, DOI 10.1038/295068a0
   TUMILOWICZ JJ, 1970, CANCER RES, V30, P2110
   TZARTOS SJ, 1982, P NATL ACAD SCI-BIOL, V79, P188, DOI 10.1073/pnas.79.1.188
   WHITING PJ, 1986, NEUROLOGY, V36, P612, DOI 10.1212/WNL.36.5.612
NR 34
TC 1
Z9 1
U1 0
U2 0
PU WALTER DE GRUYTER & CO
PI BERLIN
PA GENTHINER STRASSE 13, D-10785 BERLIN, GERMANY
SN 0939-4974
J9 EUR J CLIN CHEM CLIN
JI Eur. J. Clin. Chem. Clin. Biochem.
PD OCT
PY 1993
VL 31
IS 10
BP 657
EP 665
PG 9
WC Biochemistry & Molecular Biology; Medical Laboratory Technology
WE Science Citation Index Expanded (SCI-EXPANDED)
SC Biochemistry & Molecular Biology; Medical Laboratory Technology
GA MG157
UT WOS:A1993MG15700008
PM 8292667
DA 2022-10-25
ER

PT J
AU BAGGI, F
   NICOLLE, M
   VINCENT, A
   MATSUO, H
   WILLCOX, N
   NEWSOMDAVIS, J
AF BAGGI, F
   NICOLLE, M
   VINCENT, A
   MATSUO, H
   WILLCOX, N
   NEWSOMDAVIS, J
TI PRESENTATION OF ENDOGENOUS ACETYLCHOLINE-RECEPTOR EPITOPE BY AN MHC
   CLASS-II-TRANSFECTED HUMAN MUSCLE-CELL LINE TO A SPECIFIC CD4+ T-CELL
   CLONE FROM A MYASTHENIA-GRAVIS PATIENT
SO JOURNAL OF NEUROIMMUNOLOGY
LA English
DT Article
DE ENDOGENOUS AUTOANTIGEN PRESENTATION; ANTIGEN PROCESSING; ACETYLCHOLINE
   RECEPTOR; MYASTHENIA GRAVIS; HUMAN MUSCLE
ID HUMAN MYOBLASTS; ALPHA-SUBUNIT; TARGET EPITOPES; LYMPHOCYTES-T; ANTIGEN;
   TE671; SITES; HETEROGENEITY; PATHOGENESIS; INDUCTION
AB Muscle or thymic myoid cells, if induced to express MHC class II in addition to endogenous acetylcholine receptor (AChR), might present epitopes derived from the AChR to specific CD4+ T cells. These T cells could in turn initiate or maintain the anti-AChR response that is responsible for AChR loss in myasthenia gravis (MG). We transfected the AChR+ TE671 (rhabdomyosarcoma) cells with HLA-DR4 and co-cultured them with the DR4-restricted, CD4+ T cell clone (PM-Al; raised from a hyperplastic thymus of an MG patient and previously shown to recognise all forms of the AChR that contain the sequence alpha144-156). Significant T cell activation, demonstrated both by H-3-thymidine incorporation and by lysis of the TE671 cells, was found in the presence of added alpha144-156 and, more importantly, in the absence of exogenous antigen. These results show that MHC class II-expressing muscle or other AChR-expressing cells could present endogenous AChR to pathogenic T cells. This process may be important in the aetiology of MG.
C1 JOHN RADCLIFFE HOSP,INST MOLEC MED,DEPT CLIN NEUROL,NEUROSCI GRP,OXFORD OX3 9DU,ENGLAND.
RI Vincent, Angela/AAE-7310-2019; Baggi, Fulvio/AAX-4132-2020
OI Baggi, Fulvio/0000-0002-4618-0102
FU Wellcome Trust Funding Source: Medline
CR BAO S, 1992, MUSCLE NERVE, V15, P1271, DOI 10.1002/mus.880151109
   CIFUENTESDIAZ C, 1992, MUSCLE NERVE, V15, P295, DOI 10.1002/mus.880150307
   DRACHMAN DB, 1987, ANN NY ACAD SCI, V505, P1
   GOEBELS N, 1992, J IMMUNOL, V149, P661
   HAMMERLING GJ, 1990, IMMUNOL TODAY, V11, P337
   HAWKE S, 1992, J IMMUNOL METHODS, V155, P41, DOI 10.1016/0022-1759(92)90269-Y
   HEIDENREICH F, 1988, NEUROLOGY, V38, P1784, DOI 10.1212/WNL.38.11.1784
   HOHLFELD R, 1990, AM J PATHOL, V136, P503
   KAO I, 1977, SCIENCE, V195, P74, DOI 10.1126/science.831257
   KIRCHNER T, 1988, AM J PATHOL, V130, P268
   LUTHER MA, 1989, J NEUROSCI, V9, P1082
   MASELLI RA, 1991, NEUROLOGY, V41, P1497, DOI 10.1212/WNL.41.9.1497
   MATZINGER P, 1991, J IMMUNOL METHODS, V145, P185, DOI 10.1016/0022-1759(91)90325-A
   MELMS A, 1992, ANN NEUROL, V31, P311, DOI 10.1002/ana.410310314
   MELMS A, 1989, J CLIN INVEST, V83, P785, DOI 10.1172/JCI113958
   ONG B, 1991, P NATL ACAD SCI USA, V88, P7343, DOI 10.1073/pnas.88.16.7343
   OSHIMA M, 1990, EUR J IMMUNOL, V20, P2563, DOI 10.1002/eji.1830201206
   PARKS DR, 1979, P NATL ACAD SCI USA, V76, P1962, DOI 10.1073/pnas.76.4.1962
   PROTTI MP, 1990, P NATL ACAD SCI USA, V87, P7792, DOI 10.1073/pnas.87.19.7792
   RISAU W, 1990, J CELL BIOL, V110, P1757, DOI 10.1083/jcb.110.5.1757
   SALVETTI M, 1991, ANN NEUROL, V29, P508, DOI 10.1002/ana.410290510
   SCADDING GK, 1981, NEUROLOGY, V31, P935, DOI 10.1212/WNL.31.8.935
   SCHLUEP M, 1987, ANN NEUROL, V22, P212, DOI 10.1002/ana.410220205
   SCHLUEP M, 1988, J AUTOIMMUN, V1, P445, DOI 10.1016/0896-8411(88)90067-4
   SIMPSON E, 1975, EUR J IMMUNOL, V5, P451, DOI 10.1002/eji.1830050705
   STRATTON MR, 1989, CARCINOGENESIS, V10, P899, DOI 10.1093/carcin/10.5.899
   WALKER R, 1988, J NEUROIMMUNOL, V19, P149, DOI 10.1016/0165-5728(88)90044-6
   WEKERLE H, 1977, LANCET, V1, P678
   WILLCOX N, 1993, ANN NY ACAD SCI, V681, P219, DOI 10.1111/j.1749-6632.1993.tb22888.x
   WILLCOX N, 1988, B LYMPHOCYTES HUMAN, P469
   ZHANG YP, 1990, AM J PATHOL, V136, P111
NR 31
TC 30
Z9 30
U1 0
U2 3
PU ELSEVIER SCIENCE BV
PI AMSTERDAM
PA PO BOX 211, 1000 AE AMSTERDAM, NETHERLANDS
SN 0165-5728
J9 J NEUROIMMUNOL
JI J. Neuroimmunol.
PD JUL
PY 1993
VL 46
IS 1-2
BP 57
EP 66
DI 10.1016/0165-5728(93)90233-O
PG 10
WC Immunology; Neurosciences
WE Science Citation Index Expanded (SCI-EXPANDED)
SC Immunology; Neurosciences & Neurology
GA LZ487
UT WOS:A1993LZ48700008
PM 7689595
DA 2022-10-25
ER

PT J
AU Cao, LM
   Liu, WB
   Zhu, ZS
AF Cao, Liming
   Liu, Weibin
   Zhu, Zhishan
TI Clinical characteristics and relationship between myasthenia gravis and
   premature ovarian failure: report of two cases
SO JOURNAL OF INTERNATIONAL MEDICAL RESEARCH
LA English
DT Article
DE Myasthenia gravis; premature ovarian failure; progesterone;
   immunotherapy; myasthenic crisis; estradiol; methylprednisolone
AB Myasthenia gravis (MG) and premature ovarian failure (POF) are rare. MF and POF greatly affect patients' health. Combined occurrence of MF and POF in young women can have serious consequences. We report two cases of MG with POF. Case 1 was a 20-year-old woman who presented with myasthenic crisis and menopause in September 2015 and November 2015, respectively. The patient's estradiol and follicle-stimulating hormone levels were abnormal. She was administered plasmapheresis and methylprednisolone pulse therapy. She improved and was discharged with normal restoration of menstruation after 3 months. Case 2 was a 21-year-old woman who had right eyelid droop and double vision in June 2014. She presented with menstrual disorder and menopause in August 2014 and September 2014, respectively. Estradiol and follicle-stimulating hormone levels were abnormal. She underwent progesterone therapy. She was admitted to hospital again in March 2016 with a myasthenic crisis. She received methylprednisolone pulse therapy and underwent thymectomy, but menstruation was not restored. In conclusion, there is comorbidity of POF in MG, and there is a close relationship between these two diseases. MG may subsequently lead to development of POF, and timely immunotherapy for MG may normalize POF.
C1 [Cao, Liming; Zhu, Zhishan] Shenzhen Univ, Dept Neurol, Affiliated Hosp 3, 47 Friendship Rd, Shenzhen 518000, Peoples R China.
   [Liu, Weibin] Sun Yat Sen Univ, Dept Neurol, Affiliated Hosp 1, Guangzhou, Guangdong, Peoples R China.
RP Cao, LM (corresponding author), Shenzhen Univ, Dept Neurol, Affiliated Hosp 3, 47 Friendship Rd, Shenzhen 518000, Peoples R China.
EM caolm-2007@163.com
OI Liu, Weibin/0000-0003-1909-4898; Cao, Liming/0000-0003-2836-9347
CR Carr AS, 2010, BMC NEUROL, V10, DOI 10.1186/1471-2377-10-46
   Chung T K, 1993, Asia Oceania J Obstet Gynaecol, V19, P253
   Delpy L, 2005, J IMMUNOL, V175, P5050, DOI 10.4049/jimmunol.175.8.5050
   Dong JD, 2011, J CLIN NEUROL, V24, P117
   Kim J G, 1995, J Obstet Gynaecol (Tokyo 1995), V21, P59
   Laml T, 2000, GYNECOL ENDOCRINOL, V14, P292, DOI 10.3109/09513590009167696
   Li Y, 2010, INTERNAL MED, V49, P611, DOI 10.2169/internalmedicine.49.2737
   Neuroimmunology Society of the Chinese Society of Immunology Neurological Immunology Group of the Society of Neurology of the Chinese Medical Association, 2011, CHIN J NEUROIMMUNOL, V18, P368
   Ryan MM, 2004, MUSCLE NERVE, V30, P231, DOI 10.1002/mus.20067
   李艺, 2006, [中华神经科杂志, Chinese Journal of Neurology], V39, P826
NR 10
TC 2
Z9 2
U1 1
U2 4
PU SAGE PUBLICATIONS LTD
PI LONDON
PA 1 OLIVERS YARD, 55 CITY ROAD, LONDON EC1Y 1SP, ENGLAND
SN 0300-0605
EI 1473-2300
J9 J INT MED RES
JI J. Int. Med. Res.
PD AUG
PY 2019
VL 47
IS 8
BP 3992
EP 3997
AR 0300060519863525
DI 10.1177/0300060519863525
EA JUL 2019
PG 6
WC Medicine, Research & Experimental; Pharmacology & Pharmacy
WE Science Citation Index Expanded (SCI-EXPANDED)
SC Research & Experimental Medicine; Pharmacology & Pharmacy
GA IU5ID
UT WOS:000479721500001
PM 31342860
OA Green Published, gold
DA 2022-10-25
ER

PT J
AU Nagane, Y
   Utsugisawa, K
   Obara, D
   Yamagata, M
   Tohgi, H
AF Nagane, Y
   Utsugisawa, K
   Obara, D
   Yamagata, M
   Tohgi, H
TI Dendritic cells in hyperplastic thymuses from patients with myasthenia
   gravis
SO MUSCLE & NERVE
LA English
DT Article
DE CD44; dendritic cells; myasthenia gravis; secondary lymphoid-tissue
   chemokine; thymus
ID LYMPHOID-TISSUE CHEMOKINE; HIGH ENDOTHELIAL VENULES;
   ACETYLCHOLINE-RECEPTOR; CC-CHEMOKINE; MULTIPLE-SCLEROSIS; T-LYMPHOCYTES;
   AUTOIMMUNE-DISEASES; MYELOID CD11C(+); MATURE; SLC
AB To investigate the role of dendritic cells (DCs) in the hyperplastic myasthenia gravis (MG) thymus, we studied the frequency and distribution of three mature DC phenotypes (CD83(+)CD11c(+), CD86(+)CD11c(+), and HLA-DR(+)CD11c(+)) in samples from patients with MG whose symptoms dramatically improved following thymectomy and in non-MG control thymuses. In hyperplastic MG thymuses, mature DCs were much more numerous in nonmedullary areas, such as the subcapsular/outer cortex; around the germinal centers; and in extralobular connective tissue, particularly around blood vessels. Mature DCs strongly coexpressed CD44 and appeared to be components of a CD44-highly positive (CD44(high)) cell population migrating from the vascular system. Furthermore, in the hyperplastic MG thymus, the expression of secondary lymphoid-tissue chemokine (SLC) markedly increased especially around extralobular blood vessels, where the CD44(high) cell population accumulated. These findings suggest that DCs may migrate into the hyperplastic thymus from the vascular system via mechanisms that involve CD44 and SLC. DCs may present self-antigens, thereby promoting the priming and/or boosting of potentially autoreactive T cells against the acetylcholine receptor.
C1 Iwate Med Univ, Dept Neurol, Morioka, Iwate 0208505, Japan.
RP Tohgi, H (corresponding author), Iwate Med Univ, Dept Neurol, Uchimaru 19-1, Morioka, Iwate 0208505, Japan.
CR Banchereau J, 2000, ANNU REV IMMUNOL, V18, P767, DOI 10.1146/annurev.immunol.18.1.767
   Bendriss-Vermare N, 2001, J CLIN INVEST, V107, P835, DOI 10.1172/JCI11734
   BOFILL M, 1985, AM J PATHOL, V119, P462
   Campbell JJ, 1998, J CELL BIOL, V141, P1053, DOI 10.1083/jcb.141.4.1053
   Chan VWF, 1999, BLOOD, V93, P3610, DOI 10.1182/blood.V93.11.3610.411a48_3610_3616
   FUJII Y, 1988, J IMMUNOL, V141, P3361
   FUJII Y, 1992, J NEUROL, V239, P82, DOI 10.1007/BF00862978
   Fukao T, 2000, EUR J IMMUNOL, V30, P1453, DOI 10.1002/(SICI)1521-4141(200005)30:5<1453::AID-IMMU1453>3.0.CO;2-W
   Gunn MD, 1998, P NATL ACAD SCI USA, V95, P258, DOI 10.1073/pnas.95.1.258
   Haegel-Kronenberger H, 1998, J IMMUNOL, V161, P3902
   Hill ME, 1999, IMMUNOLOGY, V97, P325
   Hromas R, 1997, J IMMUNOL, V159, P2554
   Huang YM, 2001, CLIN EXP IMMUNOL, V124, P306, DOI 10.1046/j.1365-2249.2001.01504.x
   Ikarashi Y, 2001, J EXP MED, V194, P1179, DOI 10.1084/jem.194.8.1179
   Kalled SL, 2001, J IMMUNOL, V167, P1740, DOI 10.4049/jimmunol.167.3.1740
   Kellermann SA, 1999, J IMMUNOL, V162, P3859
   KIRCHNER T, 1988, AM J PATHOL, V130, P268
   Lanzavecchia A, 2001, CELL, V106, P263, DOI 10.1016/S0092-8674(01)00455-X
   Link H, 1999, J NEUROIMMUNOL, V100, P102, DOI 10.1016/S0165-5728(99)00197-6
   Liu YJ, 2001, CELL, V106, P259, DOI 10.1016/S0092-8674(01)00456-1
   Ludewig B, 1999, IMMUNOL REV, V169, P45, DOI 10.1111/j.1600-065X.1999.tb01305.x
   Ludewig B, 2001, CURR OPIN IMMUNOL, V13, P657, DOI 10.1016/S0952-7915(01)00275-8
   MELMS A, 1988, J CLIN INVEST, V81, P902, DOI 10.1172/JCI113401
   Nagane Y, 2001, MUSCLE NERVE, V24, P1359, DOI 10.1002/mus.1156
   Nagira M, 1998, EUR J IMMUNOL, V28, P1516, DOI 10.1002/(SICI)1521-4141(199805)28:05<1516::AID-IMMU1516>3.0.CO;2-J
   Parlato S, 2001, BLOOD, V98, P3022, DOI 10.1182/blood.V98.10.3022
   Pashenkov M, 2002, CLIN EXP IMMUNOL, V127, P519, DOI 10.1046/j.1365-2249.2002.01779.x
   PATRICK J, 1973, SCIENCE, V180, P871, DOI 10.1126/science.180.4088.871
   Pettit AR, 1999, IMMUNOL CELL BIOL, V77, P420, DOI 10.1046/j.1440-1711.1999.00855.x
   Reinhardt C, 1999, NEUROLOGY, V52, P1485, DOI 10.1212/WNL.52.7.1485
   Saeki H, 1999, J IMMUNOL, V162, P2472
   Schmitt C, 2000, J LEUKOCYTE BIOL, V68, P836
   SOMMER N, 1991, NEUROLOGY, V41, P1270, DOI 10.1212/WNL.41.8.1270
   Stein JV, 2000, J EXP MED, V191, P61, DOI 10.1084/jem.191.1.61
   Steptoe RJ, 2002, J IMMUNOL, V168, P5032, DOI 10.4049/jimmunol.168.10.5032
   THOMAS JA, 1982, J NEUROIMMUNOL, V3, P319, DOI 10.1016/0165-5728(82)90035-2
   Utsugisawa K, 2000, MUSCLE NERVE, V23, P507, DOI 10.1002/(SICI)1097-4598(200004)23:4<507::AID-MUS8>3.0.CO;2-#
   Vandenabeele S, 2001, BLOOD, V97, P1733, DOI 10.1182/blood.V97.6.1733
   Weir CR, 2002, IMMUNOL CELL BIOL, V80, P14, DOI 10.1046/j.1440-1711.2002.01056.x
   Yarilin D, 2002, CLIN EXP IMMUNOL, V127, P214, DOI 10.1046/j.1365-2249.2002.01748.x
   Zhou LJ, 1996, P NATL ACAD SCI USA, V93, P2588, DOI 10.1073/pnas.93.6.2588
NR 41
TC 17
Z9 22
U1 0
U2 3
PU JOHN WILEY & SONS INC
PI HOBOKEN
PA 111 RIVER ST, HOBOKEN, NJ 07030 USA
SN 0148-639X
J9 MUSCLE NERVE
JI Muscle Nerve
PD MAY
PY 2003
VL 27
IS 5
BP 582
EP 589
DI 10.1002/mus.10362
PG 8
WC Clinical Neurology; Neurosciences
WE Science Citation Index Expanded (SCI-EXPANDED)
SC Neurosciences & Neurology
GA 673EL
UT WOS:000182567200007
PM 12707978
DA 2022-10-25
ER

PT J
AU Li, ZY
   Forester, N
   Vincent, A
AF Li, ZY
   Forester, N
   Vincent, A
TI Modulation of acetylcholine receptor function in TE671
   (rhabdomyosarcoma) cells by non-AChR ligands: Possible relevance to
   seronegative myasthenia gravis
SO JOURNAL OF NEUROIMMUNOLOGY
LA English
DT Article
DE acetylcholine receptor; neuromodulation; myasthenia gravis; TE671 cells
ID GENE-RELATED PEPTIDE; BINDING-SITES; MUSCLE; DESENSITIZATION; MYOTUBES;
   PLASMA; ACTIVATION; INCREASES; CHANNELS; ANTIBODY
AB The acetylcholine receptor (AChR) is the main target antigen in myasthenia gravis (MG), but about 15% of patients with typical, immunologically mediated MG do not have detectable anti-AChR antibodies. Previous studies showed that plasma from these 'seronegative' patients (SNMG) reduced AChR function in the human AChR-expressing TE671 cell line, and it was proposed that SNMG plasmas may act indirectly via phosphorylation of AChR. We show here that substances such as the beta(2)-adrenergic agonist, salbutamol, calcitonin-gene-related-peptide (CGRP), and cholera toxin, that increase intracellular cAMP via binding to specific cell-surface receptors, reduced AChR function in TE671 cells. Moreover, non-specific activation of cell surface proteins by lectins achieved similar results. These observations lead us to hypothesise that SNMG immunoglobulins act in TE671 cells by cross-linking of specific cell surface antigen(s) resulting in generation of intracellular cAMP and/or other second messengers. The role of such antibodies at the neuromuscular junction in vivo could be reduction in AChR function by desensitization and/or damage to the postsynaptic membrane following complement activation.
C1 UNIV OXFORD, JOHN RADCLIFFE HOSP,DEPT CLIN NEUROL, INST MOLEC MED,NEUROSCI GRP, OXFORD OX3 9DU, ENGLAND.
RI Vincent, Angela/AAE-7310-2019
CR BARRETTJOLLEY R, 1994, PFLUG ARCH EUR J PHY, V428, P492, DOI 10.1007/BF00374570
   BLOSSER JC, 1983, J NEUROCHEM, V40, P1144, DOI 10.1111/j.1471-4159.1983.tb08105.x
   BURGES J, 1994, MUSCLE NERVE, V17, P1393, DOI 10.1002/mus.880171208
   CHANGEUX JP, 1992, ANN NY ACAD SCI, V657, P361, DOI 10.1111/j.1749-6632.1992.tb22783.x
   DRACHMAN DB, 1994, NEW ENGL J MED, V330, P1797, DOI 10.1056/NEJM199406233302507
   ENG H, 1992, J AUTOIMMUN, V5, P213, DOI 10.1016/0896-8411(92)90201-Z
   EUSEBI F, 1987, J PHYSIOL-LONDON, V393, P635, DOI 10.1113/jphysiol.1987.sp016845
   EUSEBI F, 1985, J CELL BIOL, V100, P1339, DOI 10.1083/jcb.100.4.1339
   FU MLX, 1994, LANCET, V344, P1660, DOI 10.1016/S0140-6736(94)90456-1
   HIDE M, 1993, NEW ENGL J MED, V328, P1599, DOI 10.1056/NEJM199306033282204
   HOPFIELD JF, 1988, NATURE, V336, P677, DOI 10.1038/336677a0
   JUNTTIBERGGREN L, 1993, SCIENCE, V261, P86, DOI 10.1126/science.7686306
   LANG B, 1988, J NEUROIMMUNOL, V19, P141, DOI 10.1016/0165-5728(88)90043-4
   LIN SS, 1991, TRENDS NEUROSCI, V14, P273, DOI 10.1016/0166-2236(91)90136-I
   LUTHER MA, 1989, J NEUROSCI, V9, P1082
   MAGNUSSON Y, 1990, J CLIN INVEST, V86, P1658, DOI 10.1172/JCI114888
   MIDDLETON P, 1988, J NEUROSCI, V8, P3405
   MIDDLETON P, 1986, P NATL ACAD SCI USA, V83, P4967, DOI 10.1073/pnas.83.13.4967
   MILEDI R, 1980, PROC R SOC SER B-BIO, V209, P447, DOI 10.1098/rspb.1980.0106
   MOSSMAN S, 1986, LANCET, V1, P116
   MULLE C, 1988, P NATL ACAD SCI USA, V85, P5728, DOI 10.1073/pnas.85.15.5728
   NEW HV, 1986, NATURE, V323, P809, DOI 10.1038/323809a0
   NOJIMA H, 1994, NEUROSCI LETT, V167, P113, DOI 10.1016/0304-3940(94)91040-5
   POPPER P, 1989, BRAIN RES, V496, P180, DOI 10.1016/0006-8993(89)91064-0
   ROBERTS SJ, 1993, BRIT J PHARMACOL, V109, P344, DOI 10.1111/j.1476-5381.1993.tb13576.x
   SIARA J, 1990, PFLUG ARCH EUR J PHY, V415, P701, DOI 10.1007/BF02584008
   VINCENT A, 1993, ANN NY ACAD SCI, V681, P529, DOI 10.1111/j.1749-6632.1993.tb22936.x
   VINCENT A, 1985, J NEUROL NEUROSUR PS, V48, P1246, DOI 10.1136/jnnp.48.12.1246
   WALKER R, 1988, J NEUROIMMUNOL, V19, P149, DOI 10.1016/0165-5728(88)90044-6
   WONNACOTT S, 1980, LIFE SCI, V27, P1769, DOI 10.1016/0024-3205(80)90444-0
   YAMAMOTO T, 1991, ANN NEUROL, V30, P550, DOI 10.1002/ana.410300407
NR 31
TC 31
Z9 33
U1 0
U2 1
PU ELSEVIER
PI AMSTERDAM
PA RADARWEG 29, 1043 NX AMSTERDAM, NETHERLANDS
SN 0165-5728
EI 1872-8421
J9 J NEUROIMMUNOL
JI J. Neuroimmunol.
PD FEB
PY 1996
VL 64
IS 2
BP 179
EP 183
DI 10.1016/0165-5728(95)00169-7
PG 5
WC Immunology; Neurosciences
WE Science Citation Index Expanded (SCI-EXPANDED)
SC Immunology; Neurosciences & Neurology
GA UE051
UT WOS:A1996UE05100009
PM 8632060
DA 2022-10-25
ER

PT J
AU Zhang, F
   Liu, GY
   Bu, YL
   Ma, XF
   Hao, JW
AF Zhang, Fang
   Liu, Guiyou
   Bu, Yali
   Ma, Xiaofeng
   Hao, Junwei
TI Expression profile of long noncoding RNAs and mRNAs in peripheral blood
   mononuclear cells from myasthenia gravis patients
SO JOURNAL OF NEUROIMMUNOLOGY
LA English
DT Article
DE Long non-coding RNAs; Messenger RNAs; Myasthenia gravis; Microarray
ID REGULATORY T-CELLS; HUMAN-LYMPHOCYTES; DIFFERENTIATION; MECHANISMS
AB For the epigenetic characterization of myasthenia gravis (MG), we determined whether long noncoding RNAs (IncRNAs) and messenger RNAs (mRNAs) are expressed differentially in subjects with and without MG. Compared with healthy control subjects, the MG patients had 1561 upregulated lncRNAs, 1034 downregulated IncRNAs, 921 upregulated mRNAs, and 806 downregulated mRNAs (fold change > 2.0). Several GO terms including nucleic acid transcription factor activity, inflammatory response, regulation of leukocyte activation, lymphocyte proliferation and regulation of B cell proliferation were enriched in gene lists, suggesting a potential correlation with MG. Pathway analysis then demonstrated that cytokine-cytokine receptor interaction, intestinal immune network for IgA production, NOD-like receptor signaling pathway, NF-kappaB signaling pathway, cell adhesion molecules and TNF signaling pathway play important roles in MG. Co-expression network analysis indicated that 33 IncRNAs were predicted to have 31 cis-regulated target genes, and 65 IncRNAs appeared to regulate the patients' 45 trans target genes among differentially expressed IncRNAs. Our present study identified a subset of dysregulated IncRNAs and mRNAs in patients with MG, which may impact this disease process. (C) 2016 Published by Elsevier B.V.
C1 [Zhang, Fang; Bu, Yali; Ma, Xiaofeng; Hao, Junwei] Tianjin Med Univ, Gen Hosp, Tianjin Neurol Inst, Dept Neurol, Anshan Rd, Tianjin 300052, Peoples R China.
   [Liu, Guiyou] Harbin Inst Technol, Sch Life Sci & Technol, Harbin, Peoples R China.
RP Hao, JW (corresponding author), Tianjin Med Univ, Gen Hosp, Tianjin Neurol Inst, Dept Neurol, Anshan Rd, Tianjin 300052, Peoples R China.
EM hjw@tmu.edu.cn
OI Hao, Junwei/0000-0002-3075-5434; Liu, Guiyou/0000-0002-1126-2888; Ma,
   Xiaofeng/0000-0001-7032-4033
FU National Natural Science Foundation of China [81571600, 81322018,
   81273287, 81100887]; Youth Top-notch Talent Support Program; National
   Key Clinical Specialty Construction Project of China
FX This work was financially supported by the National Natural Science
   Foundation of China (81571600, 81322018, 81273287, and 81100887 to
   J.W.H.); the Youth Top-notch Talent Support Program; and the National
   Key Clinical Specialty Construction Project of China.
CR Berrih-Aknin S, 2014, J AUTOIMMUN, V52, P90, DOI 10.1016/j.jaut.2013.12.011
   Berrih-Aknin S, 2014, J AUTOIMMUN, V48-49, P143, DOI 10.1016/j.jaut.2014.01.003
   Cui HC, 2014, EUR J IMMUNOL, V44, P2085, DOI 10.1002/eji.201344126
   Czabotar PE, 2014, NAT REV MOL CELL BIO, V15, P49, DOI 10.1038/nrm3722
   Duarte Joao H, 2015, Nat Rev Rheumatol, V11, P384, DOI 10.1038/nrrheum.2015.82
   Heward JA, 2014, TRENDS IMMUNOL, V35, P408, DOI 10.1016/j.it.2014.07.005
   Huang W, 2015, NATURE, V528, P517, DOI 10.1038/nature16193
   Jae N, 2015, CIRC RES, V116, P1104, DOI 10.1161/CIRCRESAHA.115.306051
   Le Panse R, 2013, CURR OPIN NEUROL, V26, P569, DOI 10.1097/WCO.0b013e328364d6cd
   Leucci E, 2016, NATURE, V531, P518, DOI 10.1038/nature17161
   Lisak RP, 2012, ANN NY ACAD SCI, V1274, P60, DOI 10.1111/j.1749-6632.2012.06842.x
   Matsui N, 2010, NEUROLOGY, V74, P816, DOI 10.1212/WNL.0b013e3181d31e47
   Necsulea A, 2014, NATURE, V505, P635, DOI 10.1038/nature12943
   Ranzani V, 2015, NAT IMMUNOL, V16, P318, DOI 10.1038/ni.3093
   Roux BT, 2015, NAT IMMUNOL, V16, P220, DOI 10.1038/ni.3106
   Schmitt AM, 2013, NATURE, V500, P536, DOI 10.1038/nature12548
   Sochalska M, 2016, CELL DEATH DIFFER, V23, P628, DOI 10.1038/cdd.2015.130
   Tait SWG, 2013, CSH PERSPECT BIOL, V5, DOI 10.1101/cshperspect.a008706
   Thiruppathi M, 2012, ANN NY ACAD SCI, V1274, P68, DOI 10.1111/j.1749-6632.2012.06840.x
   Viereck J, 2016, SCI TRANSL MED, V8, DOI 10.1126/scitranslmed.aaf1475
   Wan P, 2016, MOL NEUROBIOL
   Wang P, 2014, SCIENCE, V344, P310, DOI 10.1126/science.1251456
   Wessel J, 2015, NAT COMMUN, V6, DOI 10.1038/ncomms6897
   Xu J, 2016, MOL NEUROBIOL
   Xu J, 2016, SCI REP-UK, V6, DOI 10.1038/srep21819
   Zhang F, 2016, CNS NEUROSCI THER, V22, P298, DOI 10.1111/cns.12498
NR 26
TC 9
Z9 9
U1 0
U2 14
PU ELSEVIER SCIENCE BV
PI AMSTERDAM
PA PO BOX 211, 1000 AE AMSTERDAM, NETHERLANDS
SN 0165-5728
EI 1872-8421
J9 J NEUROIMMUNOL
JI J. Neuroimmunol.
PD OCT 15
PY 2016
VL 299
BP 124
EP 129
DI 10.1016/j.jneuroim.2016.09.005
PG 6
WC Immunology; Neurosciences
WE Science Citation Index Expanded (SCI-EXPANDED)
SC Immunology; Neurosciences & Neurology
GA DZ9JJ
UT WOS:000386190900020
PM 27725110
DA 2022-10-25
ER

PT J
AU Wang, Z
   Wang, W
   Chen, Y
   Wei, D
AF Wang, Z.
   Wang, W.
   Chen, Y.
   Wei, D.
TI T Helper Type 17 Cells Expand in Patients with Myasthenia-Associated
   Thymoma
SO SCANDINAVIAN JOURNAL OF IMMUNOLOGY
LA English
DT Article
ID GROWTH-FACTOR-BETA; FAMILY CYTOKINES; INTERFERON-GAMMA; IFN-GAMMA;
   GRAVIS; DIFFERENTIATION; INTERLEUKIN-17; DISEASE; PROFILE; T(H)17
AB Myasthenia gravis (MG) is a prototypical CD4+ T celldependent autoimmune disease mediated by anti-acetylcholine receptor autoantibodies (AChR-Abs). Certain subsets of helper T cells are suggested to be involved in the pathogenesis of MG, including Th1 and regulatory T cells (Treg). However, whether the recently identified Th17 cells play a role in the development of MG and its prognosis is still unknown. Here, we demonstrated that Th17 cells and their associated cytokines are increased, while the Treg cells are decreased in the peripheral blood mononuclear cells (PBMCs) from MG patients with thymomas (TM), but not from those with normal thymus (NT) or thymic hyperplasia (TH). Furthermore, the quantity of Th17 cells correlates with the quantitative myasthenia gravis (QMG) score in patients with TM. We also found a significant positive relationship between the frequency of Th17 cells (%) and the concentration of AChR antibodies in patients with MG. Therefore, the Th17/Treg imbalance in TM may suggest MG with certain pathological subtype, and the increase in Th17 cells may reveal the severity of the disease, which is valuable in the diagnosis and choice of therapeutic strategy for patients with MG.
C1 [Wang, Z.; Wang, W.; Chen, Y.; Wei, D.] Chinese Peoples Liberat Army, Dept Neurol, Hosp 309, Beijing 100091, Peoples R China.
RP Wei, D (corresponding author), Chinese Peoples Liberat Army, Dept Neurol, Hosp 309, 17 Hei Shan Hu Rd, Beijing 100091, Peoples R China.
EM weidongning3098788@gmail.com
CR Acosta-Rodriguez EV, 2007, NAT IMMUNOL, V8, P942, DOI 10.1038/ni1496
   Aggarwal S, 2003, J BIOL CHEM, V278, P1910, DOI 10.1074/jbc.M207577200
   Balandina A, 2005, BLOOD, V105, P735, DOI 10.1182/blood-2003-11-3900
   Barrie A, 2011, CTS-CLIN TRANSL SCI, V4, P268, DOI 10.1111/j.1752-8062.2011.00300.x
   Bettelli E, 2006, NATURE, V441, P235, DOI 10.1038/nature04753
   Dong C, 2008, IMMUNOL REV, V226, P80, DOI 10.1111/j.1600-065X.2008.00709.x
   Duerr RH, 2006, SCIENCE, V314, P1461, DOI 10.1126/science.1135245
   Evoli A, 2002, NEUROLOGY, V59, P1844, DOI 10.1212/01.WNL.0000032502.89361.0C
   Jaretzki A, 2000, NEUROLOGY, V55, P16, DOI 10.1212/WNL.55.1.16
   Kadota Y, 2000, CLIN EXP IMMUNOL, V121, P59, DOI 10.1046/j.1365-2249.2000.01256.x
   Kobayashi T, 2008, GUT, V57, P1682, DOI 10.1136/gut.2007.135053
   Luther C, 2005, J NEUROIMMUNOL, V164, P124, DOI 10.1016/j.jneuroim.2005.03.011
   Ma JL, 2010, CLIN RHEUMATOL, V29, P1251, DOI 10.1007/s10067-010-1510-7
   Mangan PR, 2006, NATURE, V441, P231, DOI 10.1038/nature04754
   Masuda M, 2010, J NEUROIMMUNOL, V225, P123, DOI 10.1016/j.jneuroim.2010.03.016
   Meriggioli MN, 2009, LANCET NEUROL, V8, P475, DOI 10.1016/S1474-4422(09)70063-8
   MORGENTHALER TI, 1993, MAYO CLIN PROC, V68, P1110, DOI 10.1016/S0025-6196(12)60907-0
   Mu LL, 2009, IMMUNOLOGY, V128, pe826, DOI 10.1111/j.1365-2567.2009.03089.x
   Ouyang WJ, 2008, IMMUNITY, V28, P454, DOI 10.1016/j.immuni.2008.03.004
   Pene J, 2008, J IMMUNOL, V180, P7423, DOI 10.4049/jimmunol.180.11.7423
   Roche JC, 2011, MUSCLE NERVE, V44, P278, DOI 10.1002/mus.22070
   Rong G, 2009, CLIN EXP IMMUNOL, V156, P217, DOI 10.1111/j.1365-2249.2009.03898.x
   SCHLUEP M, 1987, ANN NEUROL, V22, P212, DOI 10.1002/ana.410220205
   Shi YH, 2011, CHINESE MED J-PEKING, V124, P1951, DOI 10.3760/cma.j.issn.0366-6999.2011.13.006
   Skeie GO, 2008, EUR J NEUROL, V15, P1029, DOI 10.1111/j.1468-1331.2008.02242.x
   Strobel P, 2004, ANN NEUROL, V56, P901, DOI 10.1002/ana.20340
   Sutton CE, 2009, IMMUNITY, V31, P331, DOI 10.1016/j.immuni.2009.08.001
   Travis WD., 2004, WHO CLASSIFICATION T
   Veldhoen M, 2006, IMMUNITY, V24, P179, DOI 10.1016/j.immuni.2006.01.001
   Wang HB, 2000, CLIN IMMUNOL, V95, P156, DOI 10.1006/clim.2000.4850
   Wang W, 2007, J IMMUNOL, V178, P7072, DOI 10.4049/jimmunol.178.11.7072
   Wang Z. K., 2009, J MED COLL PLA, V24, P50
   Weaver CT, 2007, ANNU REV IMMUNOL, V25, P821, DOI 10.1146/annurev.immunol.25.022106.141557
   Wilson NJ, 2007, NAT IMMUNOL, V8, P950, DOI 10.1038/ni1497
NR 34
TC 38
Z9 41
U1 0
U2 7
PU WILEY-BLACKWELL
PI HOBOKEN
PA 111 RIVER ST, HOBOKEN 07030-5774, NJ USA
SN 0300-9475
J9 SCAND J IMMUNOL
JI Scand. J. Immunol.
PD JUL
PY 2012
VL 76
IS 1
BP 54
EP 61
DI 10.1111/j.1365-3083.2012.02703.x
PG 8
WC Immunology
WE Science Citation Index Expanded (SCI-EXPANDED)
SC Immunology
GA 956XS
UT WOS:000305123500008
PM 22486891
OA Bronze
DA 2022-10-25
ER

PT J
AU Riemersma, S
   Vincent, A
   Beeson, D
   Newland, C
   Hawke, S
   Garabedian, BV
   Eymard, B
   NewsomDavis, J
AF Riemersma, S
   Vincent, A
   Beeson, D
   Newland, C
   Hawke, S
   Garabedian, BV
   Eymard, B
   NewsomDavis, J
TI Association of arthrogryposis multiplex congenita with maternal
   antibodies inhibiting fetal acetylcholine receptor function
SO JOURNAL OF CLINICAL INVESTIGATION
LA English
DT Article
DE myasthenia gravis; arthrogryposis; acetylcholine receptor;
   placental-to-fetal transfer; autoantibody
ID SERONEGATIVE MYASTHENIA-GRAVIS; MONOCLONAL-ANTIBODIES; CELL-LINE;
   PLASMA; MUSCLE; MOTHER
AB Arthrogryposis multiplex congenita (AMC), characterized by multiple joint contractures developing in utero, results from lack of fetal movement, Some cases are genetically determined, but AMC occasionally complicates pregnancy in patients with myasthenia gravis (MG) suggesting involvement of circulating maternal antibodies, We previously demonstrated antibodies that inhibited the function of fetal acetylcholine receptor (AChR) in one healthy woman with an obstetric history of recurrent AMC, Here we study sera from this woman, from one other with a similar history, and from three (one asymptomatic) whose babies had neonatal MG and AMC, All five maternal sera had high titers of antibodies that inhibited alpha-Bungarotoxin (alpha-BuTx) binding to fetal AChR, and their sera markedly inhibited fetal AChR function with little effect on adult AChR function. Moreover, in a further survey, 3 of 20 sera from anti-AChR negative AMC mothers inhibited fetal AChR function significantly at 1:100 dilution, These results demonstrate the role of antibodies to fetal AChR and perhaps other muscle antigens in some cases of AMC, More generally, they suggest that placental transfer of antibodies directed at fetal antigens should be considered as a cause of other recurrent fetal or perinatal disorders.
C1 UNIV OXFORD, JOHN RADCLIFFE HOSP,INST MOL MED,DEPT CLIN NEUROL, NEUROSCI GRP, OXFORD OX3 9DU, ENGLAND.
   HOP NECKER ENFANTS MALAD, INSERM U25, PARIS, FRANCE.
RI Vincent, Angela/AAE-7310-2019
CR BARNES PRJ, 1995, NEUROMUSCULAR DISORD, V5, P59, DOI 10.1016/0960-8966(94)E0029-8
   BARRETTJOLLEY R, 1994, PFLUG ARCH EUR J PHY, V428, P492, DOI 10.1007/BF00374570
   Beeson D, 1996, NEUROSCI LETT, V207, P57, DOI 10.1016/0304-3940(96)12488-5
   BURGES J, 1990, MUSCLE NERVE, V13, P407, DOI 10.1002/mus.880130507
   CLAUDIO T, 1989, FRONTIERS MOL BIOL M, P63
   DINGER J, 1993, NEUROMUSCULAR DISORD, V3, P335, DOI 10.1016/0960-8966(93)90027-H
   DOWDING AJ, 1987, BIOCHEMISTRY-US, V26, P6372, DOI 10.1021/bi00394a010
   DRACHMAN DB, 1994, NEW ENGL J MED, V330, P1797, DOI 10.1056/NEJM199406233302507
   DRACHMAN DB, 1966, DEV BIOL, V14, P401, DOI 10.1016/0012-1606(66)90022-4
   GUZMANENRIQUEZ L, 1990, J RHEUMATOL, V17, P52
   HALL JG, 1982, AM J MED GENET, V11, P185, DOI 10.1002/ajmg.1320110208
   HALL ZW, 1987, ANN NY ACAD SCI, V505, P272
   HESSELMANS LFGM, 1993, ANAT REC, V236, P553, DOI 10.1002/ar.1092360315
   HORTON RM, 1993, NEUROLOGY, V43, P983, DOI 10.1212/WNL.43.5.983
   JAGO RH, 1970, ARCH DIS CHILD, V45, P277, DOI 10.1136/adc.45.240.277
   KAMINSKI HJ, 1990, NEUROLOGY, V40, P1663, DOI 10.1212/WNL.40.11.1663
   Karlin A, 1995, NEURON, V15, P1231, DOI 10.1016/0896-6273(95)90004-7
   LANG B, 1982, J IMMUNOL METHODS, V51, P371, DOI 10.1016/0022-1759(82)90405-7
   LANG B, 1988, J NEUROIMMUNOL, V19, P141, DOI 10.1016/0165-5728(88)90043-4
   MOREL E, 1988, NEUROLOGY, V38, P138, DOI 10.1212/WNL.38.1.138
   Newland CF, 1995, J PHYSIOL-LONDON, V489, P767, DOI 10.1113/jphysiol.1995.sp021090
   OLSON NY, 1987, AM J DIS CHILD, V141, P908, DOI 10.1001/archpedi.1987.04460080094037
   SCHLUEP M, 1987, ANN NEUROL, V22, P212, DOI 10.1002/ana.410220205
   VERNETDERGARABEDIAN B, 1994, J CLIN INVEST, V94, P555, DOI 10.1172/JCI117369
   VINCENT A, 1995, LANCET, V346, P24, DOI 10.1016/S0140-6736(95)92652-6
   VINCENT A, 1982, CLIN EXP IMMUNOL, V49, P257
   VINCENT A, 1985, J NEUROL NEUROSUR PS, V48, P1246, DOI 10.1136/jnnp.48.12.1246
   Vincent Angela, 1996, Neurology, V46, pA112
   WEINBERG CB, 1979, P NATL ACAD SCI USA, V76, P504, DOI 10.1073/pnas.76.1.504
   WHITING PJ, 1986, J NEUROIMMUNOL, V11, P223, DOI 10.1016/0165-5728(86)90006-8
   YAMAMOTO T, 1991, ANN NEUROL, V30, P550, DOI 10.1002/ana.410300407
NR 31
TC 102
Z9 105
U1 0
U2 2
PU AMER SOC CLINICAL INVESTIGATION INC
PI ANN ARBOR
PA 2015 MANCHESTER RD, ANN ARBOR, MI 48104 USA
SN 0021-9738
EI 1558-8238
J9 J CLIN INVEST
JI J. Clin. Invest.
PD NOV 15
PY 1996
VL 98
IS 10
BP 2358
EP 2363
DI 10.1172/JCI119048
PG 6
WC Medicine, Research & Experimental
WE Science Citation Index Expanded (SCI-EXPANDED)
SC Research & Experimental Medicine
GA VU826
UT WOS:A1996VU82600024
PM 8941654
OA Green Submitted, Green Published, Bronze
DA 2022-10-25
ER

PT J
AU Leite, MI
   Strobel, P
   Jones, M
   Micklem, K
   Moritz, R
   Gold, R
   Niks, EH
   Berrih-Aknin, S
   Scaravilli, F
   Canelhas, A
   Marx, A
   Newsom-Davis, J
   Willcox, N
   Vincent, A
AF Leite, MI
   Strobel, P
   Jones, M
   Micklem, K
   Moritz, R
   Gold, R
   Niks, EH
   Berrih-Aknin, S
   Scaravilli, F
   Canelhas, A
   Marx, A
   Newsom-Davis, J
   Willcox, N
   Vincent, A
TI Fewer thymic changes in MuSK antibody-positive than in MuSK
   antibody-negative MG
SO ANNALS OF NEUROLOGY
LA English
DT Article
ID SERONEGATIVE MYASTHENIA-GRAVIS; TYROSINE KINASE MUSK; MYOID CELLS;
   PATHOGENESIS
AB In generalized myasthenia gravis (MG) patients without detectable acetylcholine receptor (AChR) antibodies (SNMG), the thymus is often reported as "normally involuted." We analyzed thymic compartments in 67 patients with generalized MG, with AChR antibodies (AChR+, n = 23), with muscle-specific kinase (MUSK) antibodies (MuSK+, n = 14) or with neither (MuSK-, n = 30), and in 11 non-MG controls. Four of 14 MuSK+ thymi had rare small germinal centers, but overall they were not different from age-matched controls. However, approximately 75% MuSK- samples showed lymph node-type infiltrates similar to those in AChR+ patients, but with fewer germinal centers. These variations may explain some apparent differences in responses to thymectomy in SNMG.
C1 Univ Oxford, Dept Clin Neurol, Neurosci Grp, Oxford OX3 9DU, England.
   Univ Wurzburg, Dept Pathol, D-8700 Wurzburg, Germany.
   Univ Wurzburg, Dept Neurol, D-8700 Wurzburg, Germany.
   Univ Oxford, LRF Immunodiagnost Unit, Nuffield Dept Clin & Lab Sci, Oxford, England.
   Leiden Univ, Med Ctr, Dept Neurol, Leiden, Netherlands.
   UPS, CNRS, UMR 8078, Hop Marie Lannelongue,IPSC, Le Plessis Robinson, France.
   UCL Natl Hosp Neurol & Neurosurg, Div Neuropathol, London WC1N 3BG, England.
   Univ Porto, Dept Pathol, Hosp Santo Antonio, P-4100 Oporto, Portugal.
RP Vincent, A (corresponding author), Univ Oxford, Dept Clin Neurol, Neurosci Grp, Oxford OX3 9DU, England.
EM avincent@hammer.imm.ox.ac.uk
RI Vincent, Angela/AAE-7310-2019; Berrih‐Aknin, Sonia/F-8025-2013; Jones,
   Margaret/B-4083-2009; Niks, Erik H/M-3520-2016
OI Berrih‐Aknin, Sonia/0000-0001-9199-4175; Niks, Erik
   H/0000-0001-5892-5143
CR BERRIH S, 1984, NEUROLOGY, V34, P66, DOI 10.1212/WNL.34.1.66
   DRACHMAN DB, 1994, NEW ENGL J MED, V330, P1797, DOI 10.1056/NEJM199406233302507
   Evoli A, 2003, BRAIN, V126, P2304, DOI 10.1093/brain/awg223
   Flores KG, 1999, J CLIN INVEST, V104, P1031, DOI 10.1172/JCI7558
   Flores KG, 2001, HUM PATHOL, V32, P926, DOI 10.1053/hupa.2001.27106
   Gronseth GS, 2000, NEUROLOGY, V55, P7, DOI 10.1212/WNL.55.1.7
   Hoch W, 2001, NAT MED, V7, P365, DOI 10.1038/85520
   McConville J, 2004, ANN NEUROL, V55, P580, DOI 10.1002/ana.20061
   Mesnard-Rouiller L, 2004, J NEUROIMMUNOL, V148, P97, DOI 10.1016/j.jneuroim.2003.11.013
   Muller-Hermelink HK, 1999, ANN MED, V31, P5
   Plested CP, 2002, NEUROLOGY, V59, P1682, DOI 10.1212/01.WNL.0000041625.41937.FF
   Roxanis I, 2002, J NEUROIMMUNOL, V125, P185, DOI 10.1016/S0165-5728(02)00038-3
   Sanders DB, 2003, NEUROLOGY, V60, P1978, DOI 10.1212/01.WNL.0000065882.63904.53
   SCHLUEP M, 1988, J AUTOIMMUN, V1, P445, DOI 10.1016/0896-8411(88)90067-4
   VERMA PK, 1992, NEUROLOGY, V42, P586, DOI 10.1212/WNL.42.3.586
   Vincent A, 2002, NAT REV IMMUNOL, V2, P797, DOI 10.1038/nri916
   WEKERLE H, 1977, LANCET, V1, P678
   WILLCOX N, 1991, J NEUROL, V238, P256
   Zhou L, 2004, MUSCLE NERVE, V30, P55, DOI 10.1002/mus.20069
NR 19
TC 165
Z9 175
U1 1
U2 5
PU WILEY-BLACKWELL
PI MALDEN
PA COMMERCE PLACE, 350 MAIN ST, MALDEN 02148, MA USA
SN 0364-5134
J9 ANN NEUROL
JI Ann. Neurol.
PD MAR
PY 2005
VL 57
IS 3
BP 444
EP 448
DI 10.1002/ana.20386
PG 5
WC Clinical Neurology; Neurosciences
WE Science Citation Index Expanded (SCI-EXPANDED)
SC Neurosciences & Neurology
GA 903CK
UT WOS:000227402800019
PM 15732104
DA 2022-10-25
ER

PT J
AU KLEBANOW, ER
AF KLEBANOW, ER
TI THYMOMA AND ACQUIRED MYASTHENIA-GRAVIS IN THE DOG - A CASE-REPORT AND
   REVIEW OF 13 ADDITIONAL CASES
SO JOURNAL OF THE AMERICAN ANIMAL HOSPITAL ASSOCIATION
LA English
DT Article
AB An eight-year-old German shepherd dog was presented because of retching, regurgitation, and anorexia. The dog had megaesophagus, aspiration pneumonia, and an anterior mediastinal mass. Increased quantities of serum antibodies against nicotinic acetylcholine receptors were found consistent with a diagnosis of acquired myasthenia gravis (MG). A thymoma was resected from the anterior mediastinum. The dog did well with upright feedings and anticholinesterase therapy for 9.5 months; it then was euthanized for a ruptured splenic mass with suspected pulmonary metastasis. Clinical signs, diagnostic evaluation, treatment, survival, and necropsy results of 13 previously reported cases of dogs with thymoma and MG are summarized and contrasted with the patient in this report.
C1 ANIM MED CTR, NEW YORK, NY 10021 USA.
CR ARONSOHN M, 1985, VET CLIN N AM-SMALL, V15, P755, DOI 10.1016/S0195-5616(85)50034-0
   ARONSOHN MG, 1984, J AM VET MED ASSOC, V184, P1355
   BATATA MA, 1974, CANCER, V34, P389, DOI 10.1002/1097-0142(197408)34:2<389::AID-CNCR2820340224>3.0.CO;2-Z
   BELLAH JR, 1983, J AM VET MED ASSOC, V183, P306
   BERGH NP, 1978, ANN THORAC SURG, V25, P91, DOI 10.1016/S0003-4975(10)63498-4
   BERRIH-AKNIN S, 1987, ANN NY ACAD SCI, V505, P50, DOI 10.1111/j.1749-6632.1987.tb51282.x
   CARPENTER JL, 1982, J AM VET MED ASSOC, V181, P248
   DARKE PGG, 1975, VET REC, V97, P392, DOI 10.1136/vr.97.20.392
   DEVITA VT, 1989, CANCER PRINCIPLES PR, P715
   DRACHMAN DB, 1978, NEW ENGL J MED, V298, P186, DOI 10.1056/NEJM197801262980404
   DRACHMAN DB, 1978, E ENGL J MED, V288, P136
   ELIAS SB, 1979, MED CLIN N AM, V63, P745, DOI 10.1016/S0025-7125(16)31672-8
   FRASER DC, 1970, J NEUROL NEUROSUR PS, V33, P431, DOI 10.1136/jnnp.33.4.431
   GEREIN AN, 1978, AM J SURG, V136, P49, DOI 10.1016/0002-9610(78)90199-X
   GROB D, 1956, B JOHNS HOPKINS HOSP, V99, P115
   GROB D, 1987, ANN NY ACAD SCI, V505, P472, DOI 10.1111/j.1749-6632.1987.tb51317.x
   HALL GA, 1972, J PATHOL, V108, P177, DOI 10.1002/path.1711080214
   HITT ME, 1987, J AM VET MED ASSOC, V190, P1187
   INDRIERI RJ, 1983, J AM VET MED ASSOC, V182, P57
   JOSEPH RJ, 1988, J VET INTERN MED, V2, P75, DOI 10.1111/j.1939-1676.1988.tb02797.x
   LEGOLVAN DP, 1977, CANCER, V39, P2142, DOI 10.1002/1097-0142(197705)39:5<2142::AID-CNCR2820390531>3.0.CO;2-Q
   LENNON VA, 1978, GENETIC CONTROL AUTO, P295
   LENNON VA, 1981, MYASTHENIA GRAVIS PA, P41
   LENNON VA, 1979, CLIN IMMUNOLOGY UPDA, P259
   LEVASSEUR P, 1988, REV MAL RESPIR, V5, P173
   LINDSTROM JM, 1976, NEUROLOGY, V26, P1054, DOI 10.1212/WNL.26.11.1054
   MADDISON JE, 1984, J AM VET MED ASSOC, V184, P845
   MANN CV, 1984, J SURG RES, V4, P160
   MILLER LM, 1983, J AM VET MED ASSOC, V182, P694
   MOULTON JE, 1978, TUMORS DOMESTIC ANIM, P177
   OZDEMIR C, 1976, ANN NY ACAD SCI, V274, P203, DOI 10.1111/j.1749-6632.1976.tb47686.x
   PALMER AC, 1974, VET REC, V95, P452, DOI 10.1136/vr.95.20.452
   PARKER GA, 1976, VET PATHOL, V13, P353, DOI 10.1177/030098587601300505
   PENN AS, 1981, ANN NY ACAD SCI, V377, P786, DOI 10.1111/j.1749-6632.1981.tb33776.x
   POFFENBARGER E, 1985, J AM ANIM HOSP ASSOC, V21, P119
   SANDISON AT, 1969, CANCER RES, V29, P1146
   SHELTON GD, 1989, SEMIN VET MED SURG, V4, P126
   SOUADJIAN JV, 1974, ARCH INTERN MED, V134, P374, DOI 10.1001/archinte.134.2.374
   THEILEN GH, 1987, VET CANCER MED, P554
   VINCENT A, 1979, LANCET, V1, P441
   Weissberg D, 1973, Ann Thorac Surg, V16, P141
   WILKINS EW, 1979, ANN THORAC SURG, V28, P252, DOI 10.1016/S0003-4975(10)63114-1
   WILKINS EW, 1966, J THORAC CARDIOV SUR, V52, P322, DOI 10.1016/S0022-5223(19)43412-0
NR 43
TC 45
Z9 45
U1 0
U2 13
PU AMER ANIMAL HOSPITAL ASSOC
PI LAKEWOOD
PA PO BOX 150899, LAKEWOOD, CO 80215-0899 USA
SN 0587-2871
EI 1547-3317
J9 J AM ANIM HOSP ASSOC
JI J. Am. Anim. Hosp. Assoc.
PD JAN-FEB
PY 1992
VL 28
IS 1
BP 63
EP 69
PG 7
WC Veterinary Sciences
WE Science Citation Index Expanded (SCI-EXPANDED)
SC Veterinary Sciences
GA HA631
UT WOS:A1992HA63100011
DA 2022-10-25
ER

PT J
AU Mineo, TC
   Ambrogi, V
AF Mineo, Tommaso Claudio
   Ambrogi, Vincenzo
TI Surgical Techniques for Myasthenia Gravis Video-Assisted Thoracic
   Surgery
SO THORACIC SURGERY CLINICS
LA English
DT Article
DE Thymectomy; VATS; Uniportal VATS; Myasthenia gravis; Thymoma
ID THORACOSCOPIC THYMECTOMY; EXTENDED THYMECTOMY; THYMIC TISSUE; MAXIMAL
   THYMECTOMY; OUTCOMES
AB We describe the various video-assisted thoracic surgery approaches to the thymus currently adopted in nonthymomatous and thymomatous myasthenic patients. Despite several controversies, video-assisted thoracic surgery thymectomy gained worldwide popularity. Classic 3-port approaches proved safe and effective. Uniportal video-assisted thoracic surgery requires consolidated experience, whereas the bilateral approach is considered more extensive. Subxiphoid represents the ultimate and exciting challenge. As an effect of video-assisted thoracic surgery approach, thymectomy is performed earlier; both patients and neurologists are more prone to accept the procedure given the quicker recovery, lesser pain, and better cosmesis. Outcomes are equivalent to those achieved by sternotomy.
C1 [Mineo, Tommaso Claudio] Tor Vergata Univ, Dept Surg & Expt Med, Via Montpellier 1, I-00133 Rome, Italy.
   [Mineo, Tommaso Claudio; Ambrogi, Vincenzo] Tor Vergata Univ, Myasthenia Gravis Multidisciplinary Program, Viale Oxford 81, I-00133 Rome, Italy.
   [Ambrogi, Vincenzo] Tor Vergata Univ, Dept Surg Sci, Via Montpellier 1, I-00133 Rome, Italy.
   [Ambrogi, Vincenzo] Tor Vergata Univ Policlin, Div Thorac Surg, Viale Oxford 81, I-00133 Rome, Italy.
RP Ambrogi, V (corresponding author), Tor Vergata Univ Policlin, Div Thorac Surg, Viale Oxford 81, I-00133 Rome, Italy.
EM ambrogi@med.uniroma2.it
OI Ambrogi, Vincenzo/0000-0002-8947-3175
CR Ambrogi V, 2017, AM J PHYS MED REHAB, V96, P77, DOI 10.1097/PHM.0000000000000538
   Ambrogi V, 2012, J THORAC CARDIOV SUR, V143, P601, DOI 10.1016/j.jtcvs.2011.04.050
   ASHOUR M, 1995, J THORAC CARDIOV SUR, V109, P632, DOI 10.1016/S0022-5223(95)70343-8
   Blalock A, 1941, J AMER MED ASSOC, V117, P1529, DOI 10.1001/jama.1941.02820440037009
   Bromberger B, 2017, VIDEO-ASSIST THORAC, V2, DOI 10.21037/vats.2017.02.02
   Chang PC, 2005, EUR SURG RES, V37, P199, DOI 10.1159/000087863
   CLAGETT OT, 1947, J THORAC SURG, V16, P62
   FUKAI I, 1991, J THORAC CARDIOV SUR, V101, P1099
   Gung YT, 2016, ASIAN J ENDOSC SURG, V9, P285, DOI 10.1111/ases.12300
   Infante Maurizio, 2017, J Vis Surg, V3, P144, DOI 10.21037/jovs.2017.09.01
   JARETZKI A, 1988, J THORAC CARDIOV SUR, V95, P747
   JARETZKI A, 1988, J THORAC CARDIOV SUR, V96, P711
   Jaretzki III A, 1997, NEUROLOGY S5, V48, P52
   KEYNES G, 1949, Br Med J, V2, P611
   KIRSCHNER PA, 1969, J AMER MED ASSOC, V209, P906, DOI 10.1001/jama.209.6.906
   Lee CY, 2011, SURG ENDOSC, V25, P849, DOI 10.1007/s00464-010-1280-y
   Magee Mitchell J, 2009, Thorac Surg Clin, V19, P83, DOI 10.1016/j.thorsurg.2008.09.013
   MASAOKA A, 1975, J THORAC CARDIOV SUR, V70, P747
   MASAOKA A, 1981, ANN NY ACAD SCI, V377, P755, DOI 10.1111/j.1749-6632.1981.tb33773.x
   Masaoka A, 1996, ANN THORAC SURG, V62, P853, DOI 10.1016/S0003-4975(96)00376-1
   Mineo TC, 1996, ANN THORAC SURG, V62, P1210, DOI 10.1016/0003-4975(96)00537-1
   Mineo TC, 1997, J THORAC CARDIOV SUR, V114, P516, DOI 10.1016/S0022-5223(97)70217-4
   Mineo TC, 2015, NOVEL CHALLENGES MYA, P415
   Mineo TC, 2018, J VIS SURG, DOI [10.21037/jovs.2018.07.16, DOI 10.21037/JOVS.2018.07.16]
   MINEO TC, 2017, VIDEO ASSIST THORAC, V2
   Mineo TC, 1978, SETT OSPED, V20, P59
   Mineo TC, 2013, J THORAC CARDIOV SUR, V145, P1319, DOI 10.1016/j.jtcvs.2012.12.053
   Ooi Adrian, 2016, J Vis Surg, V2, P12, DOI 10.3978/j.issn.2221-2965.2015.12.18
   Ooi Adrian, 2016, J Vis Surg, V2, P13, DOI 10.3978/j.issn.2221-2965.2015.12.14
   PAPATESTAS AE, 1975, SURG GYNECOL OBSTET, V140, P535
   Scarci M, 2015, ANN CARDIOTHORAC SUR, V4, P567, DOI 10.3978/j.issn.2225-319X.2015.10.03
   Shigemura N, 2006, SURG ENDOSC, V20, P1614, DOI 10.1007/s00464-005-0614-7
   SIMPSON JA, 1958, BRAIN, V81, P112, DOI 10.1093/brain/81.1.112
   Siwachat S, 2018, ASIAN J SURG, V41, P77, DOI 10.1016/j.asjsur.2016.09.006
   Sonett JR, 2018, MYASTHENIA GRAVIS RE, V10, P199
   Suda T, 2017, THORAC SURG CLIN, V27, P381, DOI 10.1016/j.thorsurg.2017.06.006
   Tomulescu V, 2011, ANN SURG, V254, P761, DOI 10.1097/SLA.0b013e31823686f6
   Viets HR, 1960, THYMECTOMY MYASTHENI
   Wolfe GI, 2016, NEW ENGL J MED, V375, P511, DOI 10.1056/NEJMoa1602489
   Wu CF, 2017, VIDEO-ASSIST THORAC, V2, DOI 10.21037/vats.2017.03.02
   YIM APC, 1995, CHEST, V108, P1440, DOI 10.1378/chest.108.5.1440
NR 41
TC 4
Z9 7
U1 0
U2 1
PU W B SAUNDERS CO-ELSEVIER INC
PI PHILADELPHIA
PA 1600 JOHN F KENNEDY BOULEVARD, STE 1800, PHILADELPHIA, PA 19103-2899 USA
SN 1547-4127
J9 THORAC SURG CLIN
JI Thorac. Surg. Clin.
PD MAY
PY 2019
VL 29
IS 2
BP 165
EP +
DI 10.1016/j.thorsurg.2018.12.005
PG 12
WC Respiratory System; Surgery
WE Science Citation Index Expanded (SCI-EXPANDED)
SC Respiratory System; Surgery
GA HW3UF
UT WOS:000466617500007
PM 30927998
DA 2022-10-25
ER

PT J
AU Anor, S
AF Anor, Sonia
TI Acute Lower Motor Neuron Tetraparesis
SO VETERINARY CLINICS OF NORTH AMERICA-SMALL ANIMAL PRACTICE
LA English
DT Article
DE Flaccid tetraparesis; Polyradiculoneuritis; Botulism; Tick paralysis;
   Fulminant myasthenia gravis
ID ACQUIRED MYASTHENIA-GRAVIS; GUILLAIN-BARRE-SYNDROME; BOTULINUM TYPE-C;
   TICK PARALYSIS; COONHOUND PARALYSIS; IXODES-HOLOCYCLUS; RISK-FACTORS;
   CLINICAL FORMS; UNITED-STATES; DOGS
AB Flaccid nonambulatory tetraparesis or tetraplegia is an infrequent neurologic presentation; it is characteristic of neuromuscular disease (lower motor neuron [LMN] disease) rather than spinal cord disease. Paresis beginning in the pelvic limbs and progressing to the thoracic limbs resulting in flaccid tetraparesis or tetraplegia within 24 to 72 hours is a common presentation of peripheral nerve or neuromuscular junction disease. Complete body flaccidity develops with severe decrease or complete loss of spinal reflexes in pelvic and thoracic limbs. Animals with acute generalized LMN tetraparesis commonly show severe motor dysfunction in all limbs and severe generalized weakness in all muscles.
C1 Univ Autonoma Barcelona, Sch Vet, Dept Anim Med & Surg, Fac Vet, E-08193 Barcelona, Spain.
RP Anor, S (corresponding author), Univ Autonoma Barcelona, Sch Vet, Dept Anim Med & Surg, Fac Vet, E-08193 Barcelona, Spain.
EM sonia.anor@uab.es
RI Añor, Sonia/ABC-3285-2020
OI Añor, Sonia/0000-0002-1099-7698
CR Ang CW, 2001, INFECT IMMUN, V69, P2462, DOI 10.1128/IAI.69.4.2462-2469.2001
   Atwell RB, 2001, AUST VET J, V79, P412, DOI 10.1111/j.1751-0813.2001.tb12986.x
   Atwell RB, 2001, AUST VET J, V79, P394, DOI 10.1111/j.1751-0813.2001.tb12980.x
   Barsanti JA, 2012, INFECT DIS DOG CAT, P416
   BARTGES JW, 1990, J AM VET MED ASSOC, V196, P1276
   Beveridge I, 2004, AUST VET J, V82, P642, DOI 10.1111/j.1751-0813.2004.tb12617.x
   BORS M, 1988, CORNELL VET, V78, P339
   Boydell P, 2010, VET REC, V167, P351, DOI 10.1136/vr.c4510
   Bruchim Y, 2006, VET REC, V158, P768, DOI 10.1136/vr.158.22.768
   Chaddock JA, 2011, MOL MED MICROBIOLOGY, P1141
   Chetboul V., 1989, POINT VET, V21, P83
   CHRISMAN CL, 1985, COMP CONT EDUC PRACT, V7, P355
   Claudie C, 2002, ANN BIOL CLIN, V60, P589
   Coleman ES, 1998, COMP CONT EDUC PRACT, V20, P1089
   COOPER BJ, 1976, NATURE, V263, P693, DOI 10.1038/263693a0
   Cuddon PA, 2002, VET CLIN N AM-SMALL, V32, P207, DOI 10.1016/S0195-5616(03)00086-X
   Cuddon PA, 1998, J VET INTERN MED, V12, P294, DOI 10.1111/j.1939-1676.1998.tb02125.x
   CUMMINGS JF, 1982, ACTA NEUROPATHOL, V56, P167, DOI 10.1007/BF00690632
   CUMMINGS JF, 1967, J NEUROL SCI, V4, P51, DOI 10.1016/0022-510X(67)90058-5
   Cummings JF, 1992, CURRENT VET THERAPY, VXI, P1034
   Dewey CW, 1998, COMP CONT EDUC PRACT, V20, P47
   Dewey CW, 1997, J VET INTERN MED, V11, P50, DOI 10.1111/j.1939-1676.1997.tb00073.x
   Dewey CW, 2008, PRACTICAL GUIDE CANI, P427
   Dickinson PJ, 2002, VET CLIN N AM-SMALL, V32, P63, DOI 10.1016/S0195-5616(03)00080-9
   DOUTRE MP, 1982, REV ELEV MED VET PAY, V35, P11
   DOUTRE MP, 1983, REV ELEV MED VET PAY, V36, P131
   Ducote JM, 1999, COMP CONT EDUC PRACT, V21, P440
   Ducote JM, 2001, CONSULTATIONS FELINE, P374
   Edlow JA, 2008, INFECT DIS CLIN N AM, V22, P397, DOI 10.1016/j.idc.2008.03.005
   Elad D, 2004, J CLIN MICROBIOL, V42, P5406, DOI 10.1128/JCM.42.11.5406-5408.2004
   Eppleston KR, 2013, VET PARASITOL, V196, P460, DOI 10.1016/j.vetpar.2013.04.011
   Fernandez RA, 1999, ANAEROBE, V5, P165, DOI 10.1006/anae.1999.0226
   Franciosa G, 1996, J CLIN MICROBIOL, V34, P882, DOI 10.1128/JCM.34.4.882-885.1996
   Gerritsen RJ, 1996, VET QUART, V18, P63, DOI 10.1080/01652176.1996.9694618
   GrattanSmith PJ, 1997, BRAIN, V120, P1975, DOI 10.1093/brain/120.11.1975
   Haber P, 2004, JAMA-J AM MED ASSOC, V292, P2478, DOI 10.1001/jama.292.20.2478
   Hadden RDM, 2001, NEUROLOGY, V56, P758, DOI 10.1212/WNL.56.6.758
   Halstead SK, 2004, BRAIN, V127, P2109, DOI 10.1093/brain/awh231
   HAWE RS, 1979, VET MED SM ANIM CLIN, V74, P675
   Hirschvogel K, 2012, J AM ANIM HOSP ASSOC, V48, P299, DOI 10.5326/JAAHA-MS-5651
   Holland CT, 2008, AUST VET J, V86, P377, DOI 10.1111/j.1751-0813.2008.00346.x
   HOLMES DF, 1979, NEUROLOGY, V29, P1186, DOI 10.1212/WNL.29.8.1186
   Holt N, 2011, J VET INTERN MED, V25, P261, DOI 10.1111/j.1939-1676.2011.0692.x
   Hughes R, 1996, BRIT MED J, V312, P1475
   Hughes RAC, 2006, COCHRANE DB SYST REV, DOI 10.1002/14651858.CD001446.pub2
   Hughes RAC, 2005, LANCET, V366, P1653, DOI 10.1016/S0140-6736(05)67665-9
   Hughes RAC, 2010, COCHRANE DB SYST REV, DOI 10.1002/14651858.CD002063.pub4
   Humeau Y, 2000, BIOCHIMIE, V82, P427, DOI 10.1016/S0300-9084(00)00216-9
   Jackson J, 2007, AUST VET J, V85, P420, DOI 10.1111/j.1751-0813.2007.00183.x
   Jacobs BC, 1998, NEUROLOGY, V51, P1110, DOI 10.1212/WNL.51.4.1110
   JOSEPH RJ, 1988, J VET INTERN MED, V2, P75, DOI 10.1111/j.1939-1676.1988.tb02797.x
   Kaida K, 2007, J NEUROIMMUNOL, V182, P212, DOI 10.1016/j.jneuroim.2006.09.013
   KEESEY J, 1981, ANN NY ACAD SCI, V377, P729, DOI 10.1111/j.1749-6632.1981.tb33771.x
   King LG, 1998, J AM VET MED ASSOC, V212, P830
   Kingma FJ, 1954, VET CLIN N AM, V35, P115
   LANE JR, 1984, J AM ANIM HOSP ASSOC, V20, P1006
   MALIK R, 1991, VET CLIN N AM-SMALL, V21, P157, DOI 10.1016/S0195-5616(91)50016-4
   Masina S, 1999, INT J PARASITOL, V29, P535, DOI 10.1016/S0020-7519(99)00006-5
   Northington JW, 1981, JAVMA, V179, P374
   Otranto D, 2012, VET PARASITOL, V188, P325, DOI 10.1016/j.vetpar.2012.04.005
   Penderis J., 2012, SMALL ANIMAL NEUROLO, P447
   Penderis J, 2008, PRACTICAL GUIDE CANI, P517
   Platt S, 2013, BSAVA MANUAL CANINE, P271
   Popoff MR, 2014, J INFECT DIS, V209, P168, DOI 10.1093/infdis/jit505
   RIVARD G, 1977, CAN VET J, V18, P318
   Rossetto O, 2006, J NEUROCHEM, V97, P1534, DOI 10.1111/j.1471-4159.2006.03965.x
   Rupp A, 2013, J PERIPHER NERV SYST, V18, P75, DOI 10.1111/jns5.12011
   Rupp A, 2012, EXP NEUROL, V233, P836, DOI 10.1016/j.expneurol.2011.12.010
   Shapiro RL, 1998, ANN INTERN MED, V129, P221, DOI 10.7326/0003-4819-129-3-199808010-00011
   Shelton GD, 2002, VET CLIN N AM-SMALL, V32, P189, DOI 10.1016/S0195-5616(03)00085-8
   Shelton GD, 2000, J AM VET MED ASSOC, V216, P55, DOI 10.2460/javma.2000.216.55
   Shelton GD, 1997, J AM VET MED ASSOC, V211, P1428
   Sherman J, 2013, BSAVA MANUAL CANINE, P481
   Simpson LL, 2004, ANNU REV PHARMACOL, V44, P167, DOI 10.1146/annurev.pharmtox.44.101802.121554
   Smith Bailey K, 2012, SMALL ANIMAL NEUROLO, P433
   Souayah N, 2007, VACCINE, V25, P5253, DOI 10.1016/j.vaccine.2007.03.053
   Summers B.A., 1995, VET NEUROPATHOLOGY, P402
   THOMAS RJ, 1991, AUST VET J, V68, P111, DOI 10.1111/j.1751-0813.1991.tb00769.x
   Uriarte A, 2010, CAN VET J, V51, P1139
   van Doorn PA, 2008, LANCET NEUROL, V7, P939, DOI 10.1016/S1474-4422(08)70215-1
   vanderMeche FGA, 1997, MUSCLE NERVE, V20, P136, DOI 10.1002/(SICI)1097-4598(199702)20:2<136::AID-MUS1>3.0.CO;2-D
   VANDEVELDE M, 1981, SCHWEIZ ARCH TIERH, V123, P207
   Webb RP, 2013, EXPERT REV VACCINES, V12, P481, DOI [10.1586/ERV.13.37, 10.1586/erv.13.37]
   Webster RA, 2013, AUST VET J, V91, P499, DOI 10.1111/avj.12126
   Webster RA, 2013, AUST VET J, V91, P306, DOI 10.1111/avj.12085
   Webster RA, 2013, AUST VET J, V91, P233, DOI 10.1111/avj.12061
   Willison HJ, 2005, J PERIPHER NERV SYST, V10, P94, DOI 10.1111/j.1085-9489.2005.0010202.x
   Willison HJ, 2002, BRAIN, V125, P2591, DOI 10.1093/brain/awf272
NR 88
TC 10
Z9 10
U1 0
U2 57
PU W B SAUNDERS CO-ELSEVIER INC
PI PHILADELPHIA
PA 1600 JOHN F KENNEDY BOULEVARD, STE 1800, PHILADELPHIA, PA 19103-2899 USA
SN 0195-5616
EI 1878-1306
J9 VET CLIN N AM-SMALL
JI Vet. Clin. N. Am.-Small Anim. Pract.
PD NOV
PY 2014
VL 44
IS 6
BP 1201
EP +
DI 10.1016/j.cvsm.2014.07.010
PG 23
WC Veterinary Sciences
WE Science Citation Index Expanded (SCI-EXPANDED)
SC Veterinary Sciences
GA AU3ZL
UT WOS:000345548900012
PM 25441630
DA 2022-10-25
ER

PT J
AU Higuchi, O
   Hamuro, J
   Motomura, M
   Yamanashi, Y
AF Higuchi, Osamu
   Hamuro, Johko
   Motomura, Masakatsu
   Yamanashi, Yuji
TI Autoantibodies to Low-Density Lipoprotein Receptor-Related Protein 4 in
   Myasthenia Gravis
SO ANNALS OF NEUROLOGY
LA English
DT Article
ID ACETYLCHOLINE-RECEPTORS; NEUROMUSCULAR-JUNCTION; ANTIBODIES; MUSK;
   AGRIN; LRP4
AB Myasthenia gravis (MG) is an autoimmune disease of the neuromuscular junction, where acetylcholine receptor (AChR), muscle-specific kinase (MuSK), and low-density lipoprotein (LDL) receptor-related protein 4 (Lrp4) are essential. About 80% and 0% to 10% of patients with generalized MG have autoantibodies to AChR and MuSK, respectively, but pathogenic factors are elusive in others. Here we show that a proportion of AChR antibody-negative patients have autoantibodies to Lrp4. These antibodies inhibit binding of Lrp4 to its ligand and predominantly belong to the immunoglobulin G1 (IgG1) subclass, a complement activator. These findings together indicate the involvement of Lrp4 antibodies in the pathogenesis of AChR antibody-negative MG. ANN NEUROL 2011;69:418-422
C1 [Yamanashi, Yuji] Univ Tokyo, Inst Med Sci, Dept Canc Biol, Div Genet,Minato Ku, Tokyo 1088639, Japan.
   [Motomura, Masakatsu] Nagasaki Univ, Grad Sch Biomed Sci, Dept Internal Med 1, Nagasaki 852, Japan.
RP Yamanashi, Y (corresponding author), Univ Tokyo, Inst Med Sci, Dept Canc Biol, Div Genet,Minato Ku, 4-6-1 Shirokanedai, Tokyo 1088639, Japan.
EM yyamanas@ims.u-tokyo.ac.jp
FU Ministry of Education, Culture, Sports, Science and Technology of Japan
   [20247024]; Ministry of Health, Labour and Welfare of Japan [200936024A,
   200936129A]
FX This research was supported by a grant (20247024) from the Ministry of
   Education, Culture, Sports, Science and Technology of Japan and from
   Ministry of Health, Labour and Welfare of Japan grants (200936024A and
   200936129A) (Grants-in-Aid for Scientific Research to Y.Y. and M.M.).
CR ALMON RR, 1974, SCIENCE, V186, P55, DOI 10.1126/science.186.4158.55
   ENGEL AG, 1977, MAYO CLIN PROC, V52, P267
   Hoch W, 2001, NAT MED, V7, P365, DOI 10.1038/85520
   Jaretzki A, 2000, NEUROLOGY, V55, P16, DOI 10.1212/WNL.55.1.16
   Kim N, 2008, CELL, V135, P334, DOI 10.1016/j.cell.2008.10.002
   Leite MI, 2008, BRAIN, V131, P1940, DOI 10.1093/brain/awn092
   LINDSTROM JM, 1976, NEUROLOGY, V26, P1054, DOI 10.1212/WNL.26.11.1054
   Matthews I, 2004, CLIN CHIM ACTA, V348, P95, DOI 10.1016/j.cccn.2004.05.008
   McConville J, 2004, ANN NEUROL, V55, P580, DOI 10.1002/ana.20061
   Newsom-Davis J, 2004, REV NEUROL-FRANCE, V160, P177, DOI 10.1016/S0035-3787(04)70888-7
   Sanes JR, 2001, NAT REV NEUROSCI, V2, P791, DOI 10.1038/35097557
   Tannous BA, 2005, MOL THER, V11, P435, DOI 10.1016/j.ymthe.2004.10.016
   TOYKA KV, 1975, SCIENCE, V190, P397, DOI 10.1126/science.1179220
   Vernino S, 2004, CLIN CANCER RES, V10, P7270, DOI 10.1158/1078-0432.CCR-04-0735
   Vincent A, 2005, CURR OPIN NEUROL, V18, P519, DOI 10.1097/01.wco.0000180660.57801.3f
   Vincent A, 2002, NAT REV IMMUNOL, V2, P797, DOI 10.1038/nri916
   Weatherbee SD, 2006, DEVELOPMENT, V133, P4993, DOI 10.1242/dev.02696
   Zhang B, 2008, NEURON, V60, P285, DOI 10.1016/j.neuron.2008.10.006
NR 18
TC 295
Z9 312
U1 1
U2 55
PU WILEY
PI HOBOKEN
PA 111 RIVER ST, HOBOKEN 07030-5774, NJ USA
SN 0364-5134
EI 1531-8249
J9 ANN NEUROL
JI Ann. Neurol.
PD FEB
PY 2011
VL 69
IS 2
BP 418
EP 422
DI 10.1002/ana.22312
PG 5
WC Clinical Neurology; Neurosciences
WE Science Citation Index Expanded (SCI-EXPANDED)
SC Neurosciences & Neurology
GA 733TD
UT WOS:000288284900025
PM 21387385
DA 2022-10-25
ER

PT J
AU THOMPSON, PA
   MCATEE, R
   INFANTE, AJ
   CURRIER, P
   BENINATI, W
   KROLICK, KA
AF THOMPSON, PA
   MCATEE, R
   INFANTE, AJ
   CURRIER, P
   BENINATI, W
   KROLICK, KA
TI V-BETA-SPECIFIC IMMUNOTOXIN SELECTIVELY KILLS ACETYLCHOLINE
   RECEPTOR-REACTIVE T-LYMPHOCYTES FROM MICE WITH EXPERIMENTAL AUTOIMMUNE
   MYASTHENIA-GRAVIS
SO INTERNATIONAL IMMUNOLOGY
LA English
DT Article
DE AUTOIMMUNE DISEASE; T CELL RECEPTOR
ID RICIN A-CHAIN; CELL ANTIGEN RECEPTOR; MONOCLONAL-ANTIBODY; INVITRO
   INHIBITION; ENCEPHALOMYELITIS; DETERMINANTS; DISEASE; REPERTOIRE; GENES;
   HETEROGENEITY
AB Immunization of C57BL/6 mice with purified acetylcholine receptor (AChR) is known to induce a T cell-dependent antibody response that results in experimental autoimmune myasthenia gravis (EAMG). Since past observations link V(beta)6(+) T cells with a prominent AChR epitope specificity, a V(beta)6-specific immunotoxin (VIT6) was tested in vitro for its ability to selectively kill monoclonal and polyclonal T cells that demonstrate reactivity against AChR. Results described below clearly demonstrate the ability to selectively kill AChR-reactive T cells based on their expression of a particular V-beta-associated antigen receptor.
C1 UNIV TEXAS,HLTH SCI CTR,DEPT MICROBIOL,SAN ANTONIO,TX 78284.
   UNIV TEXAS,HLTH SCI CTR,DEPT PEDIAT,SAN ANTONIO,TX 78284.
FU NIAID NIH HHS [AI 33195] Funding Source: Medline; NINDS NIH HHS [NS
   29093] Funding Source: Medline; NATIONAL INSTITUTE OF ALLERGY AND
   INFECTIOUS DISEASES [P01AI033195] Funding Source: NIH RePORTER; NATIONAL
   INSTITUTE OF NEUROLOGICAL DISORDERS AND STROKE [R01NS029093] Funding
   Source: NIH RePORTER
CR ACHAORBEA H, 1988, CELL, V54, P263, DOI 10.1016/0092-8674(88)90558-2
   ATASSI MZ, 1987, FASEB J, V46, P2538
   BANERJEE S, 1988, J EXP MED, V167, P832, DOI 10.1084/jem.167.3.832
   BELLONE M, 1991, J IMMUNOL, V147, P1484
   BLAZAR BR, 1991, J IMMUNOL, V147, P1492
   BLAZER BR, 1991, BLOOD, V78, P3092
   BROWN RM, 1988, J IMMUNOL, V140, P893
   CHAUDHARY VK, 1990, P NATL ACAD SCI USA, V87, P9491, DOI 10.1073/pnas.87.23.9491
   CHRISTADOSS P, 1985, IMMUNOGENETICS, V21, P33, DOI 10.1007/BF00372239
   CIBOTTI R, 1992, P NATL ACAD SCI USA, V89, P416, DOI 10.1073/pnas.89.1.416
   DEALBORAN IM, 1992, EUR J IMMUNOL, V22, P2153, DOI 10.1002/eji.1830220829
   DESHAMBO RM, 1986, J IMMUNOL, V137, P3135
   DIALYNAS DP, 1983, IMMUNOL REV, V74, P29, DOI 10.1111/j.1600-065X.1983.tb01083.x
   HAQQI TM, 1989, J EXP MED, V169, P1903, DOI 10.1084/jem.169.6.1903
   HASHIM GA, 1990, J IMMUNOL, V144, P4621
   HEBERKATZ E, 1989, IMMUNOL TODAY, V10, P164, DOI 10.1016/0167-5699(89)90174-6
   INFANTE AJ, 1982, J IMMUNOL, V148, P3385
   INFANTE AJ, 1991, J IMMUNOL, V148, P2977
   JANSEN B, 1992, CANCER RES, V52, P1314
   KANAGAWA O, 1989, CELL IMMUNOL, V119, P412, DOI 10.1016/0008-8749(89)90255-4
   KROLICK KA, 1983, METHOD ENZYMOL, V93, P333
   KROLICK KA, 1994, IMMUNOL MED, V24, P209
   KRONENBERG M, 1986, ANNU REV IMMUNOL, V4, P529, DOI 10.1146/annurev.iy.04.040186.002525
   LEHMANN PV, 1992, NATURE, V358, P155, DOI 10.1038/358155a0
   LEHMANN PV, 1993, IMMUNOL TODAY, V14, P203, DOI 10.1016/0167-5699(93)90163-F
   LINDSTROM J, 1988, ADV IMMUNOL, V42, P233, DOI 10.1016/S0065-2776(08)60847-0
   OKSENBERG JR, 1989, P NATL ACAD SCI USA, V86, P988, DOI 10.1073/pnas.86.3.988
   OLSBERG CA, 1985, J IMMUNOL, V135, P3062
   PRESS OW, 1988, J IMMUNOL, V141, P4410
   RAVEL S, 1992, BLOOD, V79, P1511
   SAKAI K, 1988, P NATL ACAD SCI USA, V85, P8608, DOI 10.1073/pnas.85.22.8608
   SARIMIENTO M, 1990, J IMMUNOL, V125, P2665
   SERCARZ EE, 1993, ANNU REV IMMUNOL, V11, P729, DOI 10.1146/annurev.iy.11.040193.003501
   SHENOY M, 1993, CLIN IMMUNOL IMMUNOP, V66, P230, DOI 10.1006/clin.1993.1030
   SHIVAKUMAR S, 1989, EUR J IMMUNOL, V19, P681, DOI 10.1002/eji.1830190417
   STAERZ UD, 1985, J IMMUNOL, V134, P3994
   THOMPSON PA, 1992, CLIN IMMUNOL IMMUNOP, V62, P199, DOI 10.1016/0090-1229(92)90073-W
   THORPE PE, 1987, CANCER RES, V47, P5924
   UCKUN FM, 1990, BLOOD, V74, P2445
   URBAN JL, 1988, CELL, V54, P577, DOI 10.1016/0092-8674(88)90079-7
   VALLERA DA, 1983, SCIENCE, V222, P512, DOI 10.1126/science.6353579
   VALLERA DA, 1992, DIABETES, V41, P457, DOI 10.2337/diabetes.41.4.457
   YEH TM, 1989, J NEUROIMMUNOL, V24, P133, DOI 10.1016/0165-5728(89)90107-0
   YEH TM, 1987, J NEUROIMMUNOL, V17, P17, DOI 10.1016/0165-5728(87)90028-2
   YEH TM, 1990, J IMMUNOL, V144, P1654
   YOULE RJ, 1980, P NATL ACAD SCI-BIOL, V77, P5483, DOI 10.1073/pnas.77.9.5483
   ZODA TE, 1993, J NEUROIMMUNOL, V43, P131, DOI 10.1016/0165-5728(93)90083-B
NR 47
TC 14
Z9 14
U1 0
U2 0
PU OXFORD UNIV PRESS UNITED KINGDOM
PI OXFORD
PA WALTON ST JOURNALS DEPT, OXFORD, ENGLAND OX2 6DP
SN 0953-8178
J9 INT IMMUNOL
JI Int. Immunol.
PD DEC
PY 1994
VL 6
IS 12
BP 1807
EP 1815
DI 10.1093/intimm/6.12.1807
PG 9
WC Immunology
WE Science Citation Index Expanded (SCI-EXPANDED)
SC Immunology
GA PY362
UT WOS:A1994PY36200001
PM 7696201
DA 2022-10-25
ER

PT J
AU PESCARMONA, E
   GIARDINI, R
   BRISIGOTTI, M
   CALLEA, F
   PISACANE, A
   BARONI, CD
AF PESCARMONA, E
   GIARDINI, R
   BRISIGOTTI, M
   CALLEA, F
   PISACANE, A
   BARONI, CD
TI THYMOMA IN CHILDHOOD - A CLINICOPATHOLOGICAL STUDY OF 5 CASES
SO HISTOPATHOLOGY
LA English
DT Article
DE THYMUS; THYMOMA; CHILDHOOD
ID THYMIC HYPERPLASIA
AB The histological and clinical findings in five cases of thymoma arising in paediatric patients have been studied. The age range was 11-15 years and no patient was affected by myasthenia gravis. All tumours were macroscopically encapsulated, but two of them displayed evidence of microscopic capsular invasion. Histologically, four cases were of the predominantly cortical type (organoid thymoma) with prominent areas of medullary differentiation and Hassall's bodies; one case was of the cortical type. All patients are alive and disease-free 3 months to 9 years after surgery. These findings suggest that thymoma in the paediatric age group may be characterized by fairly uniform clinicopathological features, with a low rate of association with myasthenia gravis and a favourable prognosis.
C1 IST NAZL TUMORI,DIV ANAT & ISTOL PATOL,I-20133 MILAN,ITALY.
   IST GIANNINA GASLINI,DIV ANAT & ISTOL PATOL,I-16148 GENOA,ITALY.
   UNIV ROME LA SAPIENZA,DIPARTIMENTO BIOPATOL UMANA,SEZ IMMUNOPATOL,I-00185 ROME,ITALY.
OI Pescarmona, Edoardo/0000-0002-0443-9331
CR BERRY CL, 1989, PAEDIATRIC PATHOLOGY, P551
   BOWIE PR, 1979, J THORAC CARDIOV SUR, V77, P777
   CAYAL SRY, 1991, AM J SURG PATHOL, V15, P466
   CHATTEN J, 1976, CANCER, V37, P953, DOI 10.1002/1097-0142(197602)37:2<953::AID-CNCR2820370252>3.0.CO;2-R
   DEHNER LP, 1977, HUM PATHOL, V8, P53, DOI 10.1016/S0046-8177(77)80065-8
   DESHPANDE GN, 1981, J SURG ONCOL, V18, P61, DOI 10.1002/jso.2930180110
   FURMAN WL, 1985, CANCER, V56, P2703, DOI 10.1002/1097-0142(19851201)56:11<2703::AID-CNCR2820561130>3.0.CO;2-9
   HALPERN SR, 1966, AM J DIS CHILD, V111, P99, DOI 10.1001/archpedi.1966.02090040135020
   Kirchner Thomas, 1989, PROGR SURGICAL PATHO, P167
   LEVINE GD, 1978, HUM PATHOL, V9, P495, DOI 10.1016/S0046-8177(78)80131-2
   MASAOKA A, 1981, CANCER, V48, P2485, DOI 10.1002/1097-0142(19811201)48:11<2485::AID-CNCR2820481123>3.0.CO;2-R
   MATANI A, 1973, ARCH PATHOL, V95, P90
   PESCARMONA E, 1990, AM J CLIN PATHOL, V93, P190, DOI 10.1093/ajcp/93.2.190
   PESCARMONA E, 1991, HISTOPATHOLOGY, V18, P161, DOI 10.1111/j.1365-2559.1991.tb01459.x
   RICCI C, 1989, ANN THORAC SURG, V47, P741, DOI 10.1016/0003-4975(89)90131-8
   TALERMAN A, 1968, CANCER, V21, P1212, DOI 10.1002/1097-0142(196806)21:6<1212::AID-CNCR2820210624>3.0.CO;2-9
   WELCH KJ, 1979, J PEDIATR SURG, V14, P691, DOI 10.1016/S0022-3468(79)80247-X
NR 17
TC 15
Z9 15
U1 0
U2 0
PU BLACKWELL SCIENCE LTD
PI OXFORD
PA OSNEY MEAD, OXFORD, OXON, ENGLAND OX2 0EL
SN 0309-0167
J9 HISTOPATHOLOGY
JI Histopathology
PD JUL
PY 1992
VL 21
IS 1
BP 65
EP 68
PG 4
WC Cell Biology; Pathology
WE Science Citation Index Expanded (SCI-EXPANDED)
SC Cell Biology; Pathology
GA JD903
UT WOS:A1992JD90300008
PM 1634203
DA 2022-10-25
ER

PT J
AU Batmaz, H
   Suzer, F
   Kennerman, E
   Yilmaz, Z
AF Batmaz, H
   Suzer, F
   Kennerman, E
   Yilmaz, Z
TI Myasthenia Gravis in a dog
SO TURKISH JOURNAL OF VETERINARY & ANIMAL SCIENCES
LA English
DT Article
DE Myasthenia Gravis; dog
ID ACQUIRED MYASTHENIA; THYMOMA
AB A seven-month-old male collie was brought to our clinic with complaints of exhaustaion and fatigue for the past month, inability to stand on its hind legs, loss of voice and anorexia for the past week, in clinical examination. increase in heart frequency, difficulty in lifting the head, tetraparesis, regurgitation and urinary incontinence were observed. MG was suspected and 0.05 mg/kg i.m. neostigmine methylsulfate was given for clinical diagnosis. A positive response was seen within 30 minutes of drug application. The same drug was administered 3 hours later and the same positive clinical findings were observed. The disease was diagnosed as MG. The serum AChR antibody concentration was determined to be 0.03 nmol/l. Pyridostigmine bromide was used for four weeks and prednisolone was used for two weeks. The patient was able to walk normally after 15 days and had a good appetite. The dog was sent back home in good health six weeks later and the disease did not relapse for more than two years.
C1 Uludag Univ, Fac Vet Med, Dept Internal Med, Bursa, Turkey.
RP Batmaz, H (corresponding author), Uludag Univ, Fac Vet Med, Dept Internal Med, Bursa, Turkey.
RI YILMAZ, Zeki/A-9637-2008; Batmaz, Hasan/AAH-1712-2021
OI Batmaz, Hasan/0000-0003-1991-8957
CR ATWATER SW, 1994, J AM VET MED ASSOC, V205, P1007
   CUDDON PA, 1989, J SMALL ANIM PRACT, V30, P511, DOI 10.1111/j.1748-5827.1989.tb01623.x
   FLUCKIGER M, 1978, SCHWEIZ ARCH TIERH, V120, P271
   HOPKINS AL, 1992, J SMALL ANIM PRACT, V33, P477, DOI 10.1111/j.1748-5827.1992.tb01028.x
   KLEBANOW ER, 1992, J AM ANIM HOSP ASSOC, V28, P63
   MADDISON JE, 1984, J AM VET MED ASSOC, V184, P845
   PEDROIA V, 1989, TXB VET INTERNAL MED, V1, P733
   POFFENBARGER E, 1985, J AM ANIM HOSP ASSOC, V21, P119
   SCHUTT I, 1986, KLEINTIERPRAXIS, V31, P121
   SHELTON GD, 1990, J VET INTERN MED, V4, P281, DOI 10.1111/j.1939-1676.1990.tb03124.x
   SHELTON GD, 1995, CURRENT VET THERAPY, P1039
   WATSON P, 1994, J SMALL ANIM PRACT, V35, P284, DOI 10.1111/j.1748-5827.1994.tb03284.x
NR 12
TC 0
Z9 0
U1 0
U2 3
PU SCIENTIFIC TECHNICAL RESEARCH COUNCIL TURKEY
PI ANKARA
PA PO BOX 605 YENISEHIR, 06445 ANKARA, TURKEY
SN 1300-0128
J9 TURK J VET ANIM SCI
JI Turk. J. Vet. Anim. Sci.
PY 1998
VL 22
IS 5
BP 427
EP 430
PG 4
WC Veterinary Sciences
WE Science Citation Index Expanded (SCI-EXPANDED)
SC Veterinary Sciences
GA 145RW
UT WOS:000077386000007
DA 2022-10-25
ER

PT J
AU Claus, D
AF Claus, D.
TI Neuromuscular diseases were always difficult to diagnose
SO NERVENARZT
LA German
DT Article
DE Neurology; Journal of Neurology; Botulism; Dystrophia myotonica;
   Myasthenia
AB The Deutsche Zeitschrift fuer Nervenheilkunde (German Journal for Neurology) was founded as a specifically neurological journal at the end of the nineteenth century and soon became a European platform for scientific discussion of neurological topics. Papers also came from the USA, Scandinavia and Russia. The difficulties of the diagnosis and definition of clinical entities are illustrated in cases of botulism, myotonic dystrophy and myasthenia gravis.
RP Claus, D (corresponding author), Alkmaarstr 9, D-64297 Darmstadt, Germany.
EM d.claus@t-online.de
CR Bechterew W, 1898, DTSCH Z NERVENHEILKD, V13, P432
   CURSCHMANN H, 1912, DTSCH Z NERVENHEILKD, V45, P161
   Ermengem E.V., 1897, Z HYG INFEKTIONSKR, V26, P1
   Goldflam S., 1893, DTSCH ZR NERVENH, V4, DOI 10.1007/BF01665294
   HOFFMANN J, 1900, DTSCH Z NERVENHEILK, V18, P198
   Kalischer S, 1897, DTSCH Z NERVENHEILKD, V10, P321
   Kalischer S, 1895, DTSCH Z NERVENHEILKD, V6, P252
   Kojewnikoff A, 1897, DTSCH Z NERVENHEILKD, V9, P242
   Koster H, 1897, DTSCH Z NERVENHEILKD, V9, P207
   Preobrashensky PA, 1900, DTSCH Z NERVENHK, V16, P456
   Quincke H, 1896, DTSCH Z NERVENHEILKD, V9, P149
   Reinhold H, 1893, DTSCH Z NERVENHEILK, V4, P189
   Steinert H., 1909, DTSCH Z NERVENHEILKU, V37, P58, DOI [10.1007/BF01671719, DOI 10.1007/BF01671719]
   Strumpell A, 1896, DTSCH Z NERVENHEILK, V8, P16
   Strumpell A, 1925, LEBEN DTSCH KLIN
NR 15
TC 1
Z9 1
U1 0
U2 4
PU SPRINGER
PI NEW YORK
PA 233 SPRING ST, NEW YORK, NY 10013 USA
SN 0028-2804
J9 NERVENARZT
JI Nervenarzt
PD JUN
PY 2013
VL 84
IS 6
BP 738
EP 741
DI 10.1007/s00115-013-3780-1
PG 4
WC Clinical Neurology; Psychiatry
WE Science Citation Index Expanded (SCI-EXPANDED)
SC Neurosciences & Neurology; Psychiatry
GA 163MC
UT WOS:000320339500009
PM 23756820
DA 2022-10-25
ER

PT J
AU Belliveau, MJ
   Oestreicher, JH
AF Belliveau, Michel J.
   Oestreicher, James H.
TI Ptosis Repair in Ocular Myasthenia Gravis
SO SEMINARS IN OPHTHALMOLOGY
LA English
DT Article
DE Eyelid; Fasanella-Servat; levator advancement; oculoplastic surgery;
   posterior ptosis repair
ID ICE TEST; BLEPHAROPTOSIS
AB Ptosis repair was performed in patients with ocular myasthenia gravis by a posterior approach (Fasanella-Servat, 12 eyelids of nine patients) or levator advancement (eight eyelids of five patients) techniques. There were eight males and five females. Median age was 73 years and range 30-86 years. The median duration of myasthenia was 10 years and range 2 to 28 years. Pyridostigmine and prednisone were widely used prior to surgical referral, but ineffective or intolerable in all. The mean preoperative upper margin-reflex distance (MRD) was 0.55 mm (range -1 to 2 mm). The levator excursion range was 10 to 16 mm and mean 12.4 mm. Mean follow-up was 9.1 months. Postoperatively, the MRD ranged from 0.5 to 4 mm, with a mean of 2.3 mm. Two patients had lagophthalmos postoperatively (one posterior approach, one levator advancement) that did not require correction. Three of five patients who underwent levator advancement required repeat ptosis repair.
C1 [Belliveau, Michel J.; Oestreicher, James H.] Univ Toronto, Dept Ophthalmol & Vis Sci, Toronto, ON, Canada.
RP Belliveau, MJ (corresponding author), Univ Toronto, Dept Ophthalmol & Vis Sci, Oculoplast & Orbital Surg, 1503-832 Bay St, Toronto, ON M5S IZ6, Canada.
EM mbelliveau42@gmail.com
CR Benatar M, 2012, ANN NY ACAD SCI, V1275, P17, DOI 10.1111/j.1749-6632.2012.06780.x
   Benatar M, 2012, COCHRANE DB SYST REV, DOI 10.1002/14651858.CD005081.pub3
   Bhanushali MJ, 2008, NEUROLOGY, V71, P1335, DOI 10.1212/01.wnl.0000327669.75695.38
   Bradley EA, 2001, OPHTHAL PLAST RECONS, V17, P103, DOI 10.1097/00002341-200103000-00005
   Eliasoph I, 2002, OPHTHALMIC PLAST REC, V18, P312, DOI 10.1097/00002341-200207000-00017
   Golnik KC, 1999, OPHTHALMOLOGY, V106, P1282, DOI 10.1016/S0161-6420(99)00709-5
   Kubis KC, 2000, OPHTHALMOLOGY, V107, P1995, DOI 10.1016/S0161-6420(00)00458-9
   Litwin AS, 2015, BRIT J OPHTHALMOL, V99, P899, DOI 10.1136/bjophthalmol-2014-306335
   Mehta S, 2013, CLIN PLAST SURG, V40, P631, DOI 10.1016/j.cps.2013.08.005
   Ramey NA, 2014, OPHTHAL PLAST RECONS, V30, P279, DOI 10.1097/IOP.0000000000000070
   Richards HS, 2014, ORBIT, V33, P263, DOI 10.3109/01676830.2014.904375
   Rodriguez SL, 2012, CAN J NEUROL SCI, V39, P196, DOI 10.1017/S0317167100013226
   Shimizu Y, 2014, CLIN OPHTHALMOL, V8, P1859, DOI 10.2147/OPTH.S69883
   Waller R R, 1975, Trans Sect Ophthalmol Am Acad Ophthalmol Otolaryngol, V79, P697
NR 14
TC 3
Z9 3
U1 2
U2 4
PU TAYLOR & FRANCIS INC
PI PHILADELPHIA
PA 530 WALNUT STREET, STE 850, PHILADELPHIA, PA 19106 USA
SN 0882-0538
EI 1744-5205
J9 SEMIN OPHTHALMOL
JI Semin. Ophthalmol.
PY 2017
VL 32
IS 5
BP 564
EP 568
DI 10.3109/08820538.2015.1131835
PG 5
WC Ophthalmology
WE Science Citation Index Expanded (SCI-EXPANDED)
SC Ophthalmology
GA FP1SI
UT WOS:000417394500009
PM 27191622
DA 2022-10-25
ER

PT J
AU Raja, SM
   Howard, JF
   Juel, VC
   Massey, JM
   Chopra, M
   Guptill, JT
AF Raja, Shruti M.
   Howard, James F., Jr.
   Juel, Vern C.
   Massey, Janice M.
   Chopra, Manisha
   Guptill, Jeffrey T.
TI Clinical outcome measures following plasma exchange for MG exacerbation
SO ANNALS OF CLINICAL AND TRANSLATIONAL NEUROLOGY
LA English
DT Article
ID QUALITY-OF-LIFE; MYASTHENIA-GRAVIS; INTRAVENOUS IMMUNOGLOBULIN;
   PLASMAPHERESIS; VALIDATION; EFFICACY; TRIAL
AB Our objective is to report longitudinal results of the MG-ADL, MG-Composite, MG-MMT, and MG-QoL15 in an open-label trial of therapeutic plasma exchange in myasthenia gravis. Ten MG patients experiencing exacerbation had assessments prior to, immediately following, and at selected time points post-TPE. Changes from baseline to 2 weeks post-TPE were: MG-ADL median -5.0, P < 0.0033, MG-QoL15 median -13.0, P < 0.001, MG-MMT median -10.0, P < 0.0001, and MG-Composite median -10.0, P < 0.005. TPE produced a rapid, clinically significant change in all instruments, indicating these outcome measures are robust endpoints for clinical trials of rapidly efficacious MG therapies.
C1 [Raja, Shruti M.; Juel, Vern C.; Massey, Janice M.; Guptill, Jeffrey T.] Duke Univ, Med Ctr, Dept Neurol, Div Neuromuscular Med, Durham, NC USA.
   [Howard, James F., Jr.; Chopra, Manisha] Univ N Carolina, Dept Neurol, Neuromuscular Dis Sect, Chapel Hill, NC 27515 USA.
   [Guptill, Jeffrey T.] Duke Clin Res Inst, Neurosci Med, Durham, NC USA.
RP Guptill, JT (corresponding author), DUMC Box 3403, Durham, NC 27710 USA.
EM jeffrey.guptill@duke.edu
RI Juel, Vern/GQY-8772-2022
OI Howard, James/0000-0002-7136-8617
FU UCB Biosciences; PCORI; Alexion Pharmaceuticals; Centers for Disease
   Control and Prevention (Atlanta, GA); Muscular Dystrophy Association;
   National Institutes of Health (National Institute of Neurological
   Disorders and Stroke); National Institutes of Health (National Institute
   of Arthritis and Musculoskeletal and Skin Disease); UCB Pharma; 
   [K23NS085049]
FX This study was supported by a research grant from UCB Biosciences. VCJ
   receives research support from PCORI and Alexion Pharmaceuticals. MC
   receives research support from Alexion Pharmaceuticals. JH reported
   research support from Alexion Pharmaceuticals, the Centers for Disease
   Control and Prevention (Atlanta, GA) and the Muscular Dystrophy
   Association; grants from Alexion Pharmaceuticals, the National
   Institutes of Health (including the National Institute of Neurological
   Disorders and Stroke, and the National Institute of Arthritis and
   Musculoskeletal and Skin Disease), PCORI and UCB Pharma; honoraria from
   Alexion Pharmaceuticals and nonfinancial support from Alexion
   Pharmaceuticals, Argenx, Ra Pharmaceuticals and Toleranzia. JTG is
   supported by K23NS085049.
CR Barnett C, 2013, J NEUROL NEUROSUR PS, V84, P94, DOI 10.1136/jnnp-2011-301449
   Barohn RJ, 1998, ANN NY ACAD SCI, V841, P769, DOI 10.1111/j.1749-6632.1998.tb11015.x
   Barth D, 2011, NEUROLOGY, V76, P2017, DOI 10.1212/WNL.0b013e31821e5505
   Burns TM, 2010, NEUROLOGY, V74, P1434, DOI 10.1212/WNL.0b013e3181dc1b1e
   Burns TM, 2010, MUSCLE NERVE, V41, P219, DOI 10.1002/mus.21609
   Gajdos P, 1997, ANN NEUROL, V41, P789, DOI 10.1002/ana.410410615
   Guptill JT, 2016, AUTOIMMUNITY, V49, P472, DOI 10.1080/08916934.2016.1214823
   Howard JF, 2017, LANCET NEUROL, V16, P976, DOI 10.1016/S1474-4422(17)30369-1
   Jaretzki A, 2000, NEUROLOGY, V55, P16, DOI 10.1212/WNL.55.1.16
   Liu JF, 2010, THER APHER DIAL, V14, P153, DOI 10.1111/j.1744-9987.2009.00751.x
   Mullins LL, 2008, MUSCLE NERVE, V38, P947, DOI 10.1002/mus.21016
   Muppidi S, 2011, MUSCLE NERVE, V44, P727, DOI 10.1002/mus.22140
   OLANOW CW, 1982, ANN SURG, V196, P113, DOI 10.1097/00000658-198208000-00001
   ROSES AD, 1981, NEUROLOGY, V31, P220, DOI 10.1212/WNL.31.2.220
   Sanders DB, 2003, ANN NY ACAD SCI, V998, P440, DOI 10.1196/annals.1254.057
   Sanders Donald B, 2014, Continuum (Minneap Minn), V20, P1413, DOI 10.1212/01.CON.0000455873.30438.9b
   Sanders DB, 2014, MUSCLE NERVE, V49, P483, DOI 10.1002/mus.23944
   VOLKIN RL, 1982, TRANSFUSION, V22, P54, DOI 10.1046/j.1537-2995.1982.22182154218.x
   Wolfe GI, 2002, MUSCLE NERVE, V26, P549, DOI 10.1002/mus.10224
   Zinman L, 2007, NEUROLOGY, V68, P837, DOI 10.1212/01.wnl.0000256698.69121.45
NR 20
TC 9
Z9 9
U1 1
U2 1
PU WILEY
PI HOBOKEN
PA 111 RIVER ST, HOBOKEN 07030-5774, NJ USA
SN 2328-9503
J9 ANN CLIN TRANSL NEUR
JI Ann. Clin. Transl. Neurol.
PD OCT
PY 2019
VL 6
IS 10
BP 2114
EP 2119
DI 10.1002/acn3.50901
EA SEP 2019
PG 6
WC Clinical Neurology; Neurosciences
WE Science Citation Index Expanded (SCI-EXPANDED)
SC Neurosciences & Neurology
GA JF6HR
UT WOS:000487843800001
PM 31560178
OA Green Published, gold
DA 2022-10-25
ER

PT J
AU AlHelal, A
   Jekki, R
   Richardson, PM
   Kattadiyil, MT
AF AlHelal, Abdulaziz
   Jekki, Rami
   Richardson, Paul M.
   Kattadiyil, Mathew T.
TI Application of digital technology in the prosthodontic management of a
   patient with myasthenia gravis: A clinical report
SO JOURNAL OF PROSTHETIC DENTISTRY
LA English
DT Article
ID DENTURES
AB Application of digital technology in the treatment of a patient with myasthenia gravis and an excessively resorbed mandibular residual alveolar ridge is presented. The patient requested replacement of worn maxillary and mandibular prostheses. Treatment involved fabricating a new maxillary complete denture that was similar in appearance to the one being replaced and rebasing the existing and clinically acceptable mandibular fixed framework. The interim phase of treatment involved fabricating a mandibular milled prosthesis similar in morphology to the existing fixed complete denture with computer-aided design and computer-aided manufacturing technology. This facilitated conversion of an interim prosthesis by using an orientation device and eliminated the need for the patient to adapt to an interim removable complete denture.
C1 [AlHelal, Abdulaziz; Jekki, Rami; Kattadiyil, Mathew T.] Loma Linda Univ, Sch Dent, Adv Specialty Educ Program Prosthodont, Loma Linda, CA 92350 USA.
   [AlHelal, Abdulaziz] King Saud Univ, Coll Dent, Dept Prosthet Dent Sci, Riyadh, Saudi Arabia.
   [Richardson, Paul M.] Loma Linda Univ, Sch Dent, Loma Linda, CA 92350 USA.
RP AlHelal, A (corresponding author), Loma Linda Sch Dent, 11092 Anderson St, Loma Linda, CA 92350 USA.
EM aalhelal@llu.edu
CR Balshi SF, 2006, J ESTHET RESTOR DENT, V18, P4
   Balshi Stephen F, 2006, J Esthet Restor Dent, V18, P312, DOI 10.1111/j.1708-8240.2006.00029.x
   BOTTOMLEY WK, 1977, J PROSTHET DENT, V38, P609, DOI 10.1016/0022-3913(77)90003-8
   Goodacre CJ, 2012, J PROSTHET DENT, V107, P34, DOI 10.1016/S0022-3913(12)60015-8
   Kattadiyil MT, 2015, INT J PROSTHODONT, V28, P119, DOI 10.11607/ijp.4181
   LANGER A, 1979, J ORAL REHABIL, V6, P13, DOI 10.1111/j.1365-2842.1979.tb00399.x
   LONG JH, 1973, J PROSTHET DENT, V29, P608, DOI 10.1016/0022-3913(73)90267-9
   McGarry T J, 1999, J Prosthodont, V8, P27, DOI 10.1111/j.1532-849X.1999.tb00005.x
   Tinschert J, 2004, Int J Comput Dent, V7, P25
   TURRELL AJW, 1972, J PROSTHET DENT, V28, P238, DOI 10.1016/0022-3913(72)90216-8
   WALSH JC, 1974, MED J AUSTRALIA, V1, P997, DOI 10.5694/j.1326-5377.1974.tb93496.x
NR 11
TC 12
Z9 12
U1 0
U2 4
PU MOSBY-ELSEVIER
PI NEW YORK
PA 360 PARK AVENUE SOUTH, NEW YORK, NY 10010-1710 USA
SN 0022-3913
EI 1097-6841
J9 J PROSTHET DENT
JI J. Prosthet. Dent.
PD MAY
PY 2016
VL 115
IS 5
BP 531
EP 536
DI 10.1016/j.prosdent.2015.11.014
PG 6
WC Dentistry, Oral Surgery & Medicine
WE Science Citation Index Expanded (SCI-EXPANDED)
SC Dentistry, Oral Surgery & Medicine
GA DL7LN
UT WOS:000375822300004
PM 26775246
DA 2022-10-25
ER

PT J
AU Roy, B
   Litchman, T
   Torabi, T
   Nowak, RJ
AF Roy, Bhaskar
   Litchman, Tess
   Torabi, Tara
   Nowak, Richard J.
TI Influenza vaccination in autoimmune neuromuscular diseases: A survey of
   current practices and perceptions
SO MUSCLE & NERVE
LA English
DT Article
DE chronic inflammatory demyelinating polyneuropathy (CIDP);
   Guillain&#8208; Barr&#233; syndrome (GBS); immunization; influenza
   vaccine; myasthenia gravis (MG)
ID GUILLAIN-BARRE-SYNDROME; MYASTHENIA-GRAVIS; UNITED-STATES; SEASONAL
   INFLUENZA; H1N1; IMMUNIZATION; ASSOCIATION; VACCINES; SAFETY; PROGRAM
AB Introduction Recommendations for receiving the influenza vaccination in patients with autoimmune neuromuscular disorders, such as myasthenia gravis (MG), chronic inflammatory demyelinating polyneuropathy (CIDP), or Guillain-Barre syndrome (GBS), may vary among neurology practitioners. This survey examined the current practices and perceptions of neurologists regarding the influenza vaccination in these patients.
   Methods We performed an Internet-based survey among neurologists across the United States through online forums for neurologists.
   Results Across practice settings, 184 neurologists followed 6465 MG, 2313 CIDP, and 1907 GBS patients. Among the respondents, 82.6%, 58.8%, and 42.3% reported that they recommend the influenza vaccine for all patients with MG, CIDP, and GBS, respectively. Respondents practicing for more than 10 y were more conservative in recommending the influenza vaccine for all patients with MG. A history of exacerbation following the influenza vaccine was regarded as the most important factor influencing vaccine recommendation for MG and CIDP.
   Discussion Influenza vaccination recommendation practices varied between surveyed neurologists, despite existing guidelines. Clearer professional society recommendations and education are an unmet need based on this apparent knowledge gap.
C1 [Roy, Bhaskar; Litchman, Tess; Torabi, Tara; Nowak, Richard J.] Yale Sch Med, Dept Neurol, 15 York St,LCI 916,POB 208018, New Haven, CT 06510 USA.
RP Roy, B; Nowak, RJ (corresponding author), Yale Sch Med, Dept Neurol, 15 York St,LCI 916,POB 208018, New Haven, CT 06510 USA.
EM bhaskar.roy@yale.edu; richard.nowak@yale.edu
OI Roy, Bhaskar/0000-0003-3604-6310
FU CSL Behring; Alexion Pharmaceuticals; Myasthenia Gravis Foundation of
   America; National Institutes of Health
FX CSL Behring; Alexion Pharmaceuticals; Myasthenia Gravis Foundation of
   America; Alexion Pharmaceuticals; National Institutes of Health; Alexion
   Pharmaceuticals
CR [Anonymous], 2012, H1N1 VACC SAF RISK A
   Auriel E, 2011, MUSCLE NERVE, V43, P893, DOI 10.1002/mus.22077
   Bar-Or A, 2020, NEUROLOGY, V95, pE1999, DOI 10.1212/WNL.0000000000010380
   Benjamini Y., 1995, J R STAT SOC B, V57, P289, DOI [10.1111/j.2517-6161.1995.tb02031.x, DOI 10.1111/J.2517-6161.1995.TB02031.X]
   BIRON P, 1988, ARCH INTERN MED, V148, P2685, DOI 10.1001/archinte.148.12.2685
   Borse RH, 2013, EMERG INFECT DIS, V19, P439, DOI 10.3201/eid1903.120394
   De Wals P, 2012, JAMA-J AM MED ASSOC, V308, P175, DOI 10.1001/jama.2012.7342
   Dieleman J, 2011, BMJ-BRIT MED J, V343, DOI 10.1136/bmj.d3908
   Domingo V, 1999, AUTOIMMUNITY, V29, P139
   Ford A., 2011, MEDICINE, DOI DOI 10.17226/13164
   Furer V, 2020, ANN RHEUM DIS, V79, P39, DOI 10.1136/annrheumdis-2019-215882
   Grave C, 2020, NEUROLOGY, V94, pE2168, DOI 10.1212/WNL.0000000000009180
   Greene SK, 2013, PLOS ONE, V8, DOI 10.1371/journal.pone.0067185
   Grohskopf LA, 2019, MMWR RECOMM REP, V68, P1, DOI 10.15585/mmwr.rr6803a1
   Hughes RA, 2006, ARCH INTERN MED, V166, P1301, DOI 10.1001/archinte.166.12.1301
   Juurlink DN, 2006, ARCH INTERN MED, V166, P2217, DOI 10.1001/archinte.166.20.2217
   KAPLAN JE, 1983, NEUROLOGY, V33, P633, DOI 10.1212/WNL.33.5.633
   Kuitwaard K, 2009, J PERIPHER NERV SYST, V14, P310, DOI 10.1111/j.1529-8027.2009.00243.x
   LANGMUIR AD, 1984, AM J EPIDEMIOL, V119, P841, DOI 10.1093/oxfordjournals.aje.a113809
   Lasky T, 1998, NEW ENGL J MED, V339, P1797, DOI 10.1056/NEJM199812173392501
   Lee GM, 2011, AM J PREV MED, V41, P121, DOI 10.1016/j.amepre.2011.04.004
   Arias LHM, 2015, VACCINE, V33, P3773, DOI 10.1016/j.vaccine.2015.05.013
   Salmon DA, 2013, LANCET, V381, P1461, DOI 10.1016/S0140-6736(12)62189-8
   SCHONBERGER LB, 1979, AM J EPIDEMIOL, V110, P105, DOI 10.1093/oxfordjournals.aje.a112795
   Sejvar JJ, 2011, NEUROEPIDEMIOLOGY, V36, P123, DOI 10.1159/000324710
   Seok HY, 2017, J CLIN NEUROL, V13, P325, DOI 10.3988/jcn.2017.13.4.325
   Shaikh AG, 2012, VACCINE, V30, P3251, DOI 10.1016/j.vaccine.2012.03.013
   Strijbos E, 2019, VACCINE, V37, P919, DOI 10.1016/j.vaccine.2019.01.007
   Tackenberg B, 2018, EBIOMEDICINE, V28, P143, DOI 10.1016/j.ebiom.2018.01.007
   Thomas CE, 1997, NEUROLOGY, V48, P1253, DOI 10.1212/WNL.48.5.1253
   Vellozzi C, 2014, CLIN INFECT DIS, V58, P1149, DOI 10.1093/cid/ciu005
   Zinman L, 2009, MUSCLE NERVE, V40, P947, DOI 10.1002/mus.21440
NR 32
TC 5
Z9 5
U1 1
U2 4
PU WILEY
PI HOBOKEN
PA 111 RIVER ST, HOBOKEN 07030-5774, NJ USA
SN 0148-639X
EI 1097-4598
J9 MUSCLE NERVE
JI Muscle Nerve
PD JUN
PY 2021
VL 63
IS 6
BP 918
EP 923
DI 10.1002/mus.27224
EA MAR 2021
PG 6
WC Clinical Neurology; Neurosciences
WE Science Citation Index Expanded (SCI-EXPANDED)
SC Neurosciences & Neurology
GA SD0ER
UT WOS:000631507800001
PM 33711167
DA 2022-10-25
ER

PT J
AU Hapnes, L
   Willcox, N
   Oftedal, BEV
   Owe, JF
   Gilhus, NE
   Meager, A
   Husebye, ES
   Wolff, ASB
AF Hapnes, Liv
   Willcox, Nick
   Oftedal, Bergithe E. V.
   Owe, Jone F.
   Gilhus, Nils Erik
   Meager, Anthony
   Husebye, Eystein S.
   Wolff, Anette S. Boe
TI Radioligand-Binding Assay Reveals Distinct Autoantibody Preferences for
   Type I Interferons in APS I and Myasthenia Gravis Subgroups
SO JOURNAL OF CLINICAL IMMUNOLOGY
LA English
DT Article
DE Autoimmunity; type I interferons; autoimmune polyendocrine syndrome type
   I; APECED; thymoma; myasthenia gravis; late-onset MG; AIRE
ID CHRONIC MUCOCUTANEOUS CANDIDIASIS; POLYENDOCRINE SYNDROME TYPE-1;
   THYMOMA PATIENTS; INCREASING INCIDENCE; T-CELLS; AUTOIMMUNITY; THYMUS;
   CYTOKINES; GENE; AIRE
AB Patients with autoimmune polyendocrine syndrome type I (APS I) or acquired thymoma-associated myasthenia gravis (MG) surprisingly share several common features, including defective expression of the transcription factor AIRE and autoantibodies against type I interferons. Here, we have adapted and validated the radioligand-binding assay we recently developed against S-35-Met-interferon-omega, for rapid and specific screening for autoantibodies against interferons-alpha 2 and -alpha 8. We then investigated their potential for diagnosis and for predicting clinical manifestations in patients with APS I and different subgroups of MG. Autoantibodies against interferons-omega, -alpha 2, and -alpha 8 occurred more often in patients with APS I (100%) and MG with thymoma (73%) than in late-onset MG (39%) and early-onset MG (5%). These autoantibodies showed preferences for interferon-omega in APS I and for the interferon-alpha s in MG, hinting at thymic aberrations in both groups. The exact profile of type I interferon antibodies may indicate MG subtype and may hint at thymoma recurrence.
C1 [Wolff, Anette S. Boe] Univ Bergen, Dept Endocrinoloy, Inst Med, N-5021 Bergen, Norway.
   [Willcox, Nick] Univ Oxford, Neurosci Grp, Weatherall Inst Mol Med, Oxford OX3 9DS, England.
   [Oftedal, Bergithe E. V.; Husebye, Eystein S.] Haukeland Hosp, Dept Med, N-5021 Bergen, Norway.
   [Owe, Jone F.; Gilhus, Nils Erik] Univ Bergen, Dept Clin Med, N-5021 Bergen, Norway.
   [Meager, Anthony] Natl Inst Biol Stand & Controls, S Mimms EN6 3QG, Herts, England.
   [Owe, Jone F.; Gilhus, Nils Erik] Haukeland Hosp, Dept Neurol, N-5021 Bergen, Norway.
RP Wolff, ASB (corresponding author), Univ Bergen, Dept Endocrinoloy, Inst Med, Lab Bldg,8th Floor, N-5021 Bergen, Norway.
EM Anette.boe@med.uib.no
RI Wolff, Anette/AAN-5981-2020; Oftedal, Bergithe Eikeland/I-7217-2019;
   Wolff, Anette/F-9136-2013
OI Oftedal, Bergithe Eikeland/0000-0003-4248-7737; Wolff, Anette Susanne
   Boe/0000-0002-8485-2248
FU Euradrenal [201167]; regional Health Authorities of Western Norway;
   Bergen Medical Research Foundation; UK Medical Research Council; Sir
   Jules Thorn Charitable Trust
FX The authors thank all the patients for samples and their physicians for
   access to them. We also thank Elisabeth Halvorsen, Bergen, for sample
   preparation. We gratefully acknowledge our funding sources: Euradrenal
   grant number 201167, the regional Health Authorities of Western Norway,
   Bergen Medical Research Foundation, the UK Medical Research Council, and
   the Sir Jules Thorn Charitable Trust.
CR Aaltonen J, 1997, NAT GENET, V17, P399, DOI 10.1038/ng1297-399
   Aarli JA, 2003, ANN NY ACAD SCI, V998, P424, DOI 10.1196/annals.1254.055
   Alimohammadi M, 2008, NEW ENGL J MED, V358, P1018, DOI 10.1056/NEJMoa0706487
   ALPERT LI, 1971, ARCH PATHOL, V91, P55
   Anderson MS, 2002, SCIENCE, V298, P1395, DOI 10.1126/science.1075958
   Buckley C, 2001, NEUROLOGY, V57, P1579, DOI 10.1212/WNL.57.9.1579
   COMPSTON DAS, 1980, BRAIN, V103, P579, DOI 10.1093/brain/103.3.579
   FELTKAMP TE, 1974, BMJ-BRIT MED J, V1, P131, DOI 10.1136/bmj.1.5899.131
   Fitzgerald-Bocarsly P, 2007, BIOCHIMIE, V89, P843, DOI 10.1016/j.biochi.2007.04.018
   Husebye ES, 2009, J INTERN MED, V265, P514, DOI 10.1111/j.1365-2796.2009.02090.x
   Kazarian M, 2009, J NEUROIMMUNOL, V217, P38, DOI 10.1016/j.jneuroim.2009.08.014
   Kekalainen E, 2007, J IMMUNOL, V178, P1208, DOI 10.4049/jimmunol.178.2.1208
   Kisand K, 2008, BLOOD, V112, P2657, DOI 10.1182/blood-2008-03-144634
   Kisand K, 2011, EUR J IMMUNOL, V41, P1517, DOI 10.1002/eji.201041253
   Kisand K, 2010, J EXP MED, V207, P299, DOI 10.1084/jem.20091669
   Matsui N, 2009, J NEUROL NEUROSUR PS, V80, P1168, DOI 10.1136/jnnp.2008.152637
   Meager A, 2008, CLIN EXP IMMUNOL, V154, P141, DOI 10.1111/j.1365-2249.2008.03739.x
   Meager A, 2003, CLIN EXP IMMUNOL, V132, P128, DOI 10.1046/j.1365-2249.2003.02113.x
   Meager A, 2006, PLOS MED, V3, P1152, DOI 10.1371/journal.pmed.0030289
   Meloni A, 2008, J CLIN ENDOCR METAB, V93, P4389, DOI 10.1210/jc.2008-0935
   Miller RA, 1996, SCIENCE, V273, P70, DOI 10.1126/science.273.5271.70
   Nagamine K, 1997, NAT GENET, V17, P393, DOI 10.1038/ng1297-393
   Oftedal BE, 2008, CLIN IMMUNOL, V129, P163, DOI 10.1016/j.clim.2008.07.002
   OLANOW CW, 1982, ARCH NEUROL-CHICAGO, V39, P82, DOI 10.1001/archneur.1982.00510140016004
   Pestka S, 2004, IMMUNOL REV, V202, P8, DOI 10.1111/j.0105-2896.2004.00204.x
   Puel A, 2010, J EXP MED, V207, P291, DOI 10.1084/jem.20091983
   Rosato E, 2008, J BIOL REG HOMEOS AG, V22, P217
   ROWLEY MJ, 1968, LANCET, V2, P24
   SCHLUEP M, 1988, J AUTOIMMUN, V1, P445, DOI 10.1016/0896-8411(88)90067-4
   Shiono H, 2003, INT IMMUNOL, V15, P903, DOI 10.1093/intimm/dxg088
   Skeie GO, 2006, ACTA NEUROL SCAND, V113, P19, DOI 10.1111/j.1600-0404.2006.00608.x
   Soderbergh A, 2004, J CLIN ENDOCR METAB, V89, P557, DOI 10.1210/jc.2003-030279
   Somnier FE, 2005, NEUROLOGY, V65, P928, DOI 10.1212/01.wnl.0000176067.32186.a3
   Strobel P, 2007, J PATHOL, V211, P563, DOI 10.1002/path.2141
   Strobel P, 2008, J NEUROIMMUNOL, V201, P64, DOI 10.1016/j.jneuroim.2008.06.017
   Tackenberg B, 2009, J NEUROIMMUNOL, V216, P85, DOI 10.1016/j.jneuroim.2009.08.018
   Wolff ASB, 2007, J CLIN ENDOCR METAB, V92, P595, DOI 10.1210/jc.2006-1873
NR 37
TC 13
Z9 13
U1 0
U2 7
PU SPRINGER/PLENUM PUBLISHERS
PI NEW YORK
PA 233 SPRING ST, NEW YORK, NY 10013 USA
SN 0271-9142
EI 1573-2592
J9 J CLIN IMMUNOL
JI J. Clin. Immunol.
PD APR
PY 2012
VL 32
IS 2
BP 230
EP 237
DI 10.1007/s10875-011-9617-4
PG 8
WC Immunology
WE Science Citation Index Expanded (SCI-EXPANDED)
SC Immunology
GA 923JI
UT WOS:000302615200004
PM 22127461
DA 2022-10-25
ER

PT J
AU Chien, PJ
   Yeh, JH
   Chiu, HC
   Hsueh, YM
   Chen, CT
   Chen, MC
   Shih, CM
AF Chien, P. J.
   Yeh, J. H.
   Chiu, H. C.
   Hsueh, Y. M.
   Chen, C. T.
   Chen, M. C.
   Shih, C. M.
TI Inhibition of peripheral blood natural killer cell cytotoxicity in
   patients with myasthenia gravis treated with plasmapheresis
SO EUROPEAN JOURNAL OF NEUROLOGY
LA English
DT Article
DE acetylcholine receptor antibody; myasthenia gravis; NK cell
   cytotoxicity; plasmapheresis
ID DOUBLE-FILTRATION PLASMAPHERESIS; FLOW-CYTOMETRIC ASSAY; NK CELLS;
   ACETYLCHOLINE-RECEPTOR; CYTOKINE PRODUCTION; MULTIPLE-SCLEROSIS;
   IFN-GAMMA; SUBSET; EXPRESSION; ANTIBODY
AB Background and purpose: Myasthenia gravis (MG) is an autoimmune disorder that may involve natural killer (NK) cells. Although NK cells are part of the innate immune system, they also influence adaptive immune responses. Double-filtration plasmapheresis (DFP) is an effective therapy for MG crisis. Thus, we examined the effects of DFP on the cytotoxicity of NK cells.
   Methods: A total of 20 patients with MG and 16 healthy controls were recruited for the study. Ficoll-Paque-isolated peripheral blood mononuclear cells (PBMCs) and K562 cells were used as the effector and target cells, respectively. NK cell cytotoxicity was analyzed using flow cytometry immediately before and after DFP and upon course completion.
   Results: Double-filtration plasmapheresis treatment decreased significantly the NK cell cytotoxicity in patients with MG, especially in good responders, those who were positive for acetylcholine receptor (AChR) antibodies, and those receiving immunosuppressants.
   Conclusions: The decrease in NK cell cytotoxicity after DFP and the decline of AChR antibody titer were observed in good responders indicating that this could benefit patients with MG.
C1 [Shih, C. M.] Taipei Med Univ, Sch Med, Dept Biochem, Coll Med, Taipei, Taiwan.
   [Chien, P. J.; Shih, C. M.] Taipei Med Univ, Coll Med, Grad Inst Med Sci, Taipei, Taiwan.
   [Yeh, J. H.; Chiu, H. C.] Shin Kong Wu Ho Su Mem Hosp, Dept Neurol, Taipei, Taiwan.
   [Hsueh, Y. M.] Taipei Med Univ, Coll Med, Dept Publ Hlth, Taipei, Taiwan.
   [Chen, M. C.] Taipei Med Univ, Coll Med, Dept Microbiol & Immunol, Taipei, Taiwan.
   [Shih, C. M.] Taipei Med Univ Hosp, Tradit Herbal Med Res Ctr, Taipei, Taiwan.
   [Shih, C. M.] Taipei Med Hosp, Ctr Reprod Med & Sci, Taipei, Taiwan.
RP Shih, CM (corresponding author), Taipei Med Univ, Sch Med, Dept Biochem, Coll Med, 250 Wu Hsing St, Taipei, Taiwan.
EM cmshih@tmu.edu.tw
FU Shin Kong Wu Ho-Su Memorial Hospital [SKH-TMU-93-02, SKH-8302-95-DR-19]
FX This work was supported, in part, by research grants from Shin Kong Wu
   Ho-Su Memorial Hospital (SKH-TMU-93-02 and SKH-8302-95-DR-19).
CR Baxter AG, 2002, AUTOIMMUNITY, V35, P1, DOI 10.1080/08916930290005864
   BESINGER UA, 1983, NEUROLOGY, V33, P1316, DOI 10.1212/WNL.33.10.1316
   CHANG L, 1993, J IMMUNOL METHODS, V166, P45
   Chuang YH, 2006, J AUTOIMMUN, V26, P232, DOI 10.1016/j.jaut.2006.04.001
   Conti-Fine BM, 2006, J CLIN INVEST, V116, P2843, DOI 10.1172/JCI29894
   Cooper MA, 2001, BLOOD, V97, P3146, DOI 10.1182/blood.V97.10.3146
   Diaz-Manera J, 2009, EXPERT OPIN PHARMACO, V10, P1329, DOI 10.1517/14656560902950619
   Gao N, 2008, INT IMMUNOL, V20, P645, DOI 10.1093/intimm/dxn021
   HIDAKA Y, 1992, AUTOIMMUNITY, V11, P239, DOI 10.3109/08916939209035161
   Horikawa M, 2005, J INVEST DERMATOL, V125, P731, DOI 10.1111/j.0022-202X.2005.23767.x
   Infante-Duarte C, 2005, FASEB J, V19, P1902, DOI 10.1096/fj.05-3832fje
   Izumi Y, 2006, J LAB CLIN MED, V147, P242, DOI 10.1016/j.lab.2006.01.001
   Jennings P, 2009, J IMMUNOL, V182, P2879, DOI 10.4049/jimmunol.0803220
   KOTT E, 1990, Q J MED, V76, P951
   Lanier LL, 2000, CLIN IMMUNOL, V95, pS14, DOI 10.1006/clim.1999.4816
   LEFVERT AK, 1978, J NEUROL NEUROSUR PS, V41, P394, DOI 10.1136/jnnp.41.5.394
   LORINI R, 1994, DIABETES RES CLIN PR, V23, P37, DOI 10.1016/0168-8227(94)90125-2
   Lu LR, 2007, IMMUNITY, V26, P593, DOI 10.1016/j.immuni.2007.03.017
   Lunemann A, 2009, MOL MED, V15, P352, DOI 10.2119/molmed.2009.00035
   Martin-Fontecha A, 2004, NAT IMMUNOL, V5, P1260, DOI 10.1038/ni1138
   Morandi B, 2006, EUR J IMMUNOL, V36, P2394, DOI 10.1002/eji.200636290
   MORETTA A, 1990, J EXP MED, V172, P1589, DOI 10.1084/jem.172.6.1589
   NEWSOMDAVIS J, 1978, NEUROLOGY, V28, P266, DOI 10.1212/WNL.28.3.266
   Nguyen S, 2006, J NEUROIMMUNOL, V179, P117, DOI 10.1016/j.jneuroim.2006.05.028
   Park YW, 2009, ARTHRITIS RHEUM-US, V60, P1753, DOI 10.1002/art.24556
   Perricone R, 2008, AUTOIMMUN REV, V7, P384, DOI 10.1016/j.autrev.2008.03.002
   Piriou L, 2000, CYTOMETRY, V41, P289, DOI 10.1002/1097-0320(20001201)41:4<289::AID-CYTO7>3.0.CO;2-5
   Poli A, 2009, IMMUNOLOGY, V126, P458, DOI 10.1111/j.1365-2567.2008.03027.x
   RAUCH HC, 1985, IMMUNOL INVEST, V14, P427, DOI 10.3109/08820138509047611
   Richter J, 2010, CLIN IMMUNOL, V136, P139, DOI 10.1016/j.clim.2010.03.005
   Sanders DB, 2010, AUTOIMMUNITY, V43, P428, DOI 10.3109/08916930903518107
   Schepis D, 2009, IMMUNOLOGY, V126, P140, DOI 10.1111/j.1365-2567.2008.02887.x
   Scott MJ, 2006, CYTOKINE, V33, P79, DOI 10.1016/j.cyto.2005.12.002
   Shi FD, 2000, NAT IMMUNOL, V1, P245, DOI 10.1038/79792
   Shi FD, 2011, AUTOIMMUNITY, V44, P3, DOI 10.3109/08916931003782122
   Suzuki Y, 2005, J NEUROIMMUNOL, V167, P186, DOI 10.1016/j.jneuroim.2005.06.015
   Szodoray P, 2009, CLIN EXP IMMUNOL, V157, P343, DOI 10.1111/j.1365-2249.2009.03966.x
   Takahashi H, 2007, J INVEST DERMATOL, V127, P324, DOI 10.1038/sj.jid.5700527
   TAKEO G, 1993, MUSCLE NERVE, V16, P840, DOI 10.1002/mus.880160807
   Villanueva J, 2005, ARTHRITIS RES THER, V7, pR30, DOI 10.1186/ar1453
   VINCENT A, 1980, J NEUROL NEUROSUR PS, V43, P590, DOI 10.1136/jnnp.43.7.590
   Vivier E, 2008, NAT IMMUNOL, V9, P503, DOI 10.1038/ni1582
   Yeh JH, 2009, EUR J NEUROL, V16, P1318, DOI 10.1111/j.1468-1331.2009.02729.x
   Yeh JH, 2000, J NEUROL, V247, P510, DOI 10.1007/s004150070149
   Yeh JH, 1999, ACTA NEUROL SCAND, V100, P305
   Yeh JH, 2007, AM J CLIN PATHOL, V128, P940, DOI 10.1309/L0DG8YU2WE5DV58H
   Yoshii F, 1998, J NEUROL SCI, V157, P175, DOI 10.1016/S0022-510X(98)00065-3
   Yucesan C, 2007, TRANSFUS APHER SCI, V36, P103, DOI 10.1016/j.transci.2006.06.008
NR 48
TC 18
Z9 19
U1 0
U2 1
PU WILEY
PI HOBOKEN
PA 111 RIVER ST, HOBOKEN 07030-5774, NJ USA
SN 1351-5101
EI 1468-1331
J9 EUR J NEUROL
JI Eur. J. Neurol.
PD NOV
PY 2011
VL 18
IS 11
BP 1350
EP 1357
DI 10.1111/j.1468-1331.2011.03424.x
PG 8
WC Clinical Neurology; Neurosciences
WE Science Citation Index Expanded (SCI-EXPANDED)
SC Neurosciences & Neurology
GA 840DX
UT WOS:000296419600014
PM 21554496
DA 2022-10-25
ER

PT J
AU Odabasi, Z
   Kuruoglu, R
   Oh, SJ
AF Odabasi, Z
   Kuruoglu, R
   Oh, SJ
TI Turns-amplitude analysis and motor unit potential analysis in myasthenia
   gravis
SO ACTA NEUROLOGICA SCANDINAVICA
LA English
DT Article
DE turns-amplitude analysis; motor unit potential analysis; quantitative
   EMG; myasthenia gravis
ID NEUROMUSCULAR DISORDERS; INTERFERENCE PATTERN; DIAGNOSTIC YIELD;
   ELECTROMYOGRAPHY; SENSITIVITY
AB Objectives - The aims of this study were to investigate myopathic changes in myasthenia gravis (MG) by using turns-amplitude analysis (TAA) and quantitative motor unit potential duration analysis (MUPan), to correlate myopathic changes with severity and duration of the disease and the results of diagnostic tests including repetitive nerve stimulation test (RNS), single fiber electromyography (SFEMG), and anti-acetylcholine receptor antibody (AChR-ab), and to compare the sensitivities of these two methods in detecting myopathic changes in MG. Materials and methods - We studied both MUPan and TAA in 32 patients with MG. Results - The MUPan study showed myopathic changes in 12 patients (37.5%); TAA revealed a myopathic pattern in 4 (12.5%) and a neurogenic pattern in 4 cases (12.5%). Two of the 4 patients with a myopathic change by TAA also had short-duration mean MUP on the MUPan. No statistically significant association was found between the myopathic changes either by MUPan or TAA, and the various clinical and laboratory features. Conclusion - We conclude that MUPan is a more sensitive method than TAA in showing myopathic changes in MG, and that TAA is of limited help in demonstrating them.
C1 Univ Alabama, Dept Neurol, Birmingham, AL 35294 USA.
   Vet Affairs Med Ctr, Birmingham, AL USA.
RP Odabasi, Z (corresponding author), GATA Norol Klin, TR-06018 Etlik Ankara, Turkey.
OI Odabasi, Zeki/0000-0001-7945-2015
CR BUCHTHAL F, 1982, MUSCLE NERVE, V5, P265, DOI 10.1002/mus.880050403
   Buchthal F., 1957, INTRO ELECTROMYOGRAP
   DESMEDT JE, 1975, NATURE, V258, P531, DOI 10.1038/258531a0
   DESMEDT JE, 1978, CONT CLIN NEUR EEG S, V34, P531
   Finsterer J, 1997, ACTA NEUROL SCAND, V96, P46
   Fuglsang-Fredericksen A, 1993, METHODS CLIN NEUROPH, V4, P81
   FUGLSANGFREDERIKSEN A, 1976, J NEUROL NEUROSUR PS, V39, P742, DOI 10.1136/jnnp.39.8.742
   FUGLSANGFREDERIKSEN A, 1990, J NEUROL SCI, V97, P81, DOI 10.1016/0022-510X(90)90100-2
   FUGLSANGFREDERIKSEN A, 1982, ACTA NEUROL SCAND, V65, P122
   GARCIA HA, 1980, J NEUROL NEUROSUR PS, V43, P1091, DOI 10.1136/jnnp.43.12.1091
   GILCHRIST JM, 1988, ELECTROEN CLIN NEURO, V70, P534, DOI 10.1016/0013-4694(88)90151-4
   HUMPHREY JG, 1962, ARCH NEUROL-CHICAGO, V6, P339, DOI 10.1001/archneur.1962.00450230001001
   JORGENSEN SA, 1991, ELECTROEN CLIN NEURO, V81, P1, DOI 10.1016/0168-5597(91)90097-H
   LIGUORI R, 1992, MUSCLE NERVE, V15, P1319, DOI 10.1002/mus.880151205
   Lo Monaco M., 1993, Neurophysiologie Clinique, V23, P353, DOI 10.1016/S0987-7053(05)80126-1
   MARTINEZ A C, 1984, Electromyography and Clinical Neurophysiology, V24, P17
   MCGILL KC, 1991, ELECTROEN CLIN NEURO, V81, P8, DOI 10.1016/0168-5597(91)90098-I
   NANDEDKAR SD, 1991, MUSCLE NERVE, V14, P8, DOI 10.1002/mus.880140103
   NIRKKO AC, 1995, ELECTROMYOGR MOTOR C, V97, P1, DOI 10.1016/0924-980X(94)00248-6
   OH SJ, 1992, MUSCLE NERVE, V15, P720, DOI 10.1002/mus.880150616
   OOSTERHUIS H, 1973, J NEUROL NEUROSUR PS, V36, P244, DOI 10.1136/jnnp.36.2.244
   OOSTERHUIS HJ, 1972, ELECTROEN CLIN NEURO, V32, P697, DOI 10.1016/0013-4694(72)90105-8
   PINELLI P, 1975, J NEUROL NEUROSUR PS, V38, P525, DOI 10.1136/jnnp.38.6.525
   ROWLAND LP, 1973, NEUROLOGY, V23, P282, DOI 10.1212/WNL.23.3.282
   Sanders DB, 1996, J CLIN NEUROPHYSIOL, V13, P385, DOI 10.1097/00004691-199609000-00003
   SOMNIER FE, 1993, ELECTROEN CLIN NEURO, V89, P73, DOI 10.1016/0168-5597(93)90088-7
   STALBERG E, 1980, J NEUROL NEUROSUR PS, V43, P622, DOI 10.1136/jnnp.43.7.622
   STALBERG E, 1983, ELECTROEN CLIN NEURO, V56, P672, DOI 10.1016/0013-4694(83)90035-4
   WILLISON RG, 1964, J NEUROL NEUROSUR PS, V27, P386, DOI 10.1136/jnnp.27.5.386
   [No title captured]
NR 30
TC 9
Z9 13
U1 0
U2 1
PU MUNKSGAARD INT PUBL LTD
PI COPENHAGEN
PA 35 NORRE SOGADE, PO BOX 2148, DK-1016 COPENHAGEN, DENMARK
SN 0001-6314
J9 ACTA NEUROL SCAND
JI Acta Neurol. Scand.
PD MAY
PY 2000
VL 101
IS 5
BP 315
EP 320
DI 10.1034/j.1600-0404.2000.90303.x
PG 6
WC Clinical Neurology
WE Science Citation Index Expanded (SCI-EXPANDED)
SC Neurosciences & Neurology
GA 311ER
UT WOS:000086872200006
PM 10987320
DA 2022-10-25
ER

PT J
AU Jander, S
   Stoll, G
AF Jander, S
   Stoll, G
TI Increased serum levels of the interferon-gamma-inducing cytokine
   interleukin-18 in myasthenia gravis
SO NEUROLOGY
LA English
DT Article
ID BINDING; DISEASE; IL-18
AB In this study, the authors show that MG as an autoantibody-mediated disorder of neuromuscular transmission is associated with elevated serum levels of the interferon-gamma-inducing cytokine interleukin (IL)-18. IL-18 levels were higher in generalized than in ocular myasthenia and tended to decrease on clinical improvement. These findings suggest an unexpected role of IL-18 in B-cell-mediated autoimmune disease.
C1 Univ Dusseldorf, Dept Neurol, D-40225 Dusseldorf, Germany.
RP Jander, S (corresponding author), Univ Dusseldorf, Dept Neurol, Moorenstr 5, D-40225 Dusseldorf, Germany.
CR Balasa B, 2000, IMMUNOL TODAY, V21, P19, DOI 10.1016/S0167-5699(99)01553-4
   BESINGER UA, 1983, NEUROLOGY, V33, P1316, DOI 10.1212/WNL.33.10.1316
   Dinarello CA, 1998, J LEUKOCYTE BIOL, V63, P658, DOI 10.1002/jlb.63.6.658
   DRACHMAN DB, 1994, NEW ENGL J MED, V330, P1797, DOI 10.1056/NEJM199406233302507
   Furlan R, 1999, J IMMUNOL, V163, P2403
   Im SH, 2001, FASEB J, V15, P2140, DOI 10.1096/fj.01-0072com
   Jander S, 2001, J NEUROIMMUNOL, V114, P253, DOI 10.1016/S0165-5728(00)00460-4
   LINK H, 1991, J CLIN INVEST, V87, P2191, DOI 10.1172/JCI115253
   Novick D, 1999, IMMUNITY, V10, P127, DOI 10.1016/S1074-7613(00)80013-8
   Wild JS, 2000, J IMMUNOL, V164, P2701, DOI 10.4049/jimmunol.164.5.2701
NR 10
TC 26
Z9 29
U1 0
U2 2
PU LIPPINCOTT WILLIAMS & WILKINS
PI PHILADELPHIA
PA 530 WALNUT ST, PHILADELPHIA, PA 19106-3621 USA
SN 0028-3878
J9 NEUROLOGY
JI Neurology
PD JUL 23
PY 2002
VL 59
IS 2
BP 287
EP 289
DI 10.1212/WNL.59.2.287
PG 3
WC Clinical Neurology
WE Science Citation Index Expanded (SCI-EXPANDED)
SC Neurosciences & Neurology
GA 574EL
UT WOS:000176875400028
PM 12136075
DA 2022-10-25
ER

PT J
AU Peng, SS
   Huang, YP
AF Peng, Shuangshuang
   Huang, Yangping
TI LncRNA GAS5 positively regulates IL-10 expression in patients with
   generalized myasthenia gravis
SO BRAIN AND BEHAVIOR
LA English
DT Article
DE IL-10; lncRNA GAS5; myasthenia gravis; peripheral blood mononuclear
   cells
ID PROGNOSIS
AB Introduction LncRNA growth arrest-specific transcript 5 (GAS5) has been proven to be involved in autoimmune diseases. Rheumatoid arthritis is a type of autoimmune disease that may affect myasthenia gravis (MG) patients. However, its direct role in MG is unknown. Methods Our study included 62 generalized MG patients. GAS5 expression was analyzed with real-time quantitative RT-PCR (qRT-PCR). The interaction between GAS5 and interleukin 10 (IL-10) was explored in overexpressed cells using real time quantitative polymerase chain reactions (RT-qPCRs) and western blot. The correlation of GAS5 and IL-10 was analyzed using Pearson's correlation analysis. The diagnostic value of GAS5 for MG was analyzed using receiver operating characteristic (ROC) curve analysis. Results GAS5 and IL-10 mRNA levels in peripheral blood mononuclear cells (PBMCs) were significantly lower in MG patients than healthy controls. Downregulated GAS5 effectively distinguished MG patients from healthy controls. GAS5 expression was positively correlated with IL-10 expression in both MG patients and healthy controls. GAS5 overexpression significantly upregulated IL-10 expression in PBMCs derived from both MG patients and healthy controls. Conclusion LncRNA GAS5 may improve generalized MG by positively regulating IL-10 expression.
C1 [Peng, Shuangshuang; Huang, Yangping] Taizhou First Peoples Hosp, Dept Neurol, 218 Hengjie Rd, Taizhou City 318020, Zhejiang, Peoples R China.
RP Huang, YP (corresponding author), Taizhou First Peoples Hosp, Dept Neurol, 218 Hengjie Rd, Taizhou City 318020, Zhejiang, Peoples R China.
EM YangpingHuangChina@163.com
RI Peng, shuang/GPX-0999-2022
CR Avidan N, 2014, J AUTOIMMUN, V52, P146, DOI 10.1016/j.jaut.2013.12.001
   Berrih-Aknin S, 2014, J AUTOIMMUN, V52, P90, DOI 10.1016/j.jaut.2013.12.011
   Cao SH, 2014, INT J CLIN EXP PATHO, V7, P6776
   de Meel RHP, 2015, J NEUROIMMUNOL, V282, P123, DOI 10.1016/j.jneuroim.2015.03.018
   Esteller M, 2011, NAT REV GENET, V12, P861, DOI 10.1038/nrg3074
   Gilhus NE, 2015, LANCET NEUROL, V14, P1023, DOI 10.1016/S1474-4422(15)00145-3
   Ip WKE, 2017, SCIENCE, V356, P513, DOI 10.1126/science.aal3535
   Liu YC, 2015, SCI REP-UK, V5, DOI 10.1038/srep10159
   Luo ZH, 2015, BMC MED GENOMICS, V8, DOI 10.1186/s12920-015-0087-z
   Mantegazza R, 2003, ANN NY ACAD SCI, V998, P413, DOI 10.1196/annals.1254.054
   Mao ZF, 2010, EUR J NEUROL, V17, P913, DOI 10.1111/j.1468-1331.2010.03017.x
   McGrogan A, 2010, NEUROEPIDEMIOLOGY, V34, P171, DOI 10.1159/000279334
   Nacu A, 2015, AUTOIMMUNITY, V48, P362, DOI 10.3109/08916934.2015.1030614
   Punga T, 2014, ANN CLIN TRANSL NEUR, V1, P49, DOI 10.1002/acn3.24
   Scherer K, 2005, JAMA-J AM MED ASSOC, V293, P1906, DOI 10.1001/jama.293.15.1906
   Sheng JR, 2015, J NEUROIMMUNOL, V289, P130, DOI 10.1016/j.jneuroim.2015.10.023
   Sheng JR, 2016, J IMMUNOL, V196
   Song J, 2021, J CLIN LAB ANAL, V35, DOI 10.1002/jcla.23938
   Yang Z, 2021, AUTOIMMUNITY, V54, P13, DOI 10.1080/08916934.2020.1846183
   Yeh JH, 2015, MEDICINE, V94, DOI 10.1097/MD.0000000000000835
   Zhang HJ, 2021, AM J TRANSL RES, V13, P8465
   Zhang Y, 2016, CLIN EXP MED, V16, P413, DOI 10.1007/s10238-015-0358-1
NR 22
TC 0
Z9 0
U1 3
U2 3
PU WILEY
PI HOBOKEN
PA 111 RIVER ST, HOBOKEN, NJ 07030 USA
SN 2162-3279
J9 BRAIN BEHAV
JI Brain Behav.
PD JAN
PY 2022
VL 12
IS 1
AR e2457
DI 10.1002/brb3.2457
EA DEC 2021
PG 7
WC Behavioral Sciences; Neurosciences
WE Science Citation Index Expanded (SCI-EXPANDED)
SC Behavioral Sciences; Neurosciences & Neurology
GA YL7CM
UT WOS:000732762300001
PM 34936242
OA gold, Green Published
DA 2022-10-25
ER

PT J
AU Yi, JS
   Russo, MA
   Massey, JM
   Juel, V
   Hobson-Webb, LD
   Gable, K
   Raja, SM
   Balderson, K
   Weinhold, KJ
   Guptill, JT
AF Yi, John S.
   Russo, Melissa A.
   Massey, Janice M.
   Juel, Vern
   Hobson-Webb, Lisa D.
   Gable, Karissa
   Raja, Shruti M.
   Balderson, Kristina
   Weinhold, Kent J.
   Guptill, Jeffrey T.
TI B10 cell Frequencies and suppressive capacity in Myasthenia gravis are
   associated with Disease severity
SO FRONTIERS IN NEUROLOGY
LA English
DT Article
DE myasthenia gravis; AC hR; B10; regulatory B cells; Breg; IL-10
ID REGULATORY B-CELLS; SYSTEMIC-LUPUS-ERYTHEMATOSUS; T-CELLS;
   VIRAL-INFECTION; RESPONSES; INTERLEUKIN-21; AUTOIMMUNITY; INDUCTION;
   PHENOTYPE; ARTHRITIS
AB Myasthenia gravis (MG) is a T cell-dependent, B cell-mediated disease. The mechanisms for loss of self-tolerance in this disease are not well understood, and recently described regulatory B cell (Breg) subsets have not been thoroughly investigated. B10 cells are a subset of Bregs identified by the production of the immunosuppressive cytokine, interleukin-10 (IL-10). B10 cells are known to strongly inhibit B-and T-cell inflammatory responses in animal models and are implicated in human autoimmunity. In this study, we examined quantitative and qualitative aspects of B10 cells in acetylcholine receptor autoantibody positive MG (AChR-MG) patients and healthy controls. We observed reduced B10 cell frequencies in AChR-MG patients, which inversely correlated with disease severity. Disease severity also affected the function of B10 cells, as B10 cells in the moderate/severe group of MG patients were less effective in suppressing CD4 T-cell proliferation. These results suggest that B10 cell frequencies may be a useful biomarker of disease severity, and therapeutics designed to restore B10 cell frequencies could hold promise as a treatment for this disease through restoration of self-tolerance.
C1 [Yi, John S.; Weinhold, Kent J.] Duke Univ, Med Ctr, Dept Surg, Div Surg Sci, Durham, NC 27710 USA.
   [Russo, Melissa A.; Massey, Janice M.; Juel, Vern; Hobson-Webb, Lisa D.; Gable, Karissa; Raja, Shruti M.; Balderson, Kristina; Guptill, Jeffrey T.] Duke Univ, Med Ctr, Div Neurol, Neuromuscular Sect, Durham, NC 27710 USA.
RP Yi, JS (corresponding author), Duke Univ, Med Ctr, Dept Surg, Div Surg Sci, Durham, NC 27710 USA.
EM john.yi@duke.edu
RI Juel, Vern/GQY-8772-2022; Yi, John/I-1784-2019
OI Yi, John/0000-0001-7777-2437
FU Myasthenia Gravis Foundation of America; National Institute of
   Neurological Disorders and Stroke of the National Institutes of Health
   [K23NS085049]; NATIONAL INSTITUTE OF NEUROLOGICAL DISORDERS AND STROKE
   [K23NS085049] Funding Source: NIH RePORTER
FX This study was supported by a pilot grant from the Myasthenia Gravis
   Foundation of America (JG). JG is supported by the National Institute of
   Neurological Disorders and Stroke of the National Institutes of Health
   under Award Number K23NS085049. The content is solely the responsibility
   of the authors and does not necessarily represent the official views of
   the National Institutes of Health.
CR Balandina A, 2005, BLOOD, V105, P735, DOI 10.1182/blood-2003-11-3900
   Barsotti NS, 2016, PLOS ONE, V11, DOI 10.1371/journal.pone.0151761
   Berrih-Aknin S, 2014, J AUTOIMMUN, V52, P90, DOI 10.1016/j.jaut.2013.12.011
   Blair PA, 2010, IMMUNITY, V32, P129, DOI 10.1016/j.immuni.2009.11.009
   Carter NA, 2012, ARTHRITIS RES THER, V14, DOI 10.1186/ar3736
   Caruso R, 2009, NAT MED, V15, P1013, DOI 10.1038/nm.1995
   Chevalier MF, 2011, J VIROL, V85, P733, DOI 10.1128/JVI.02030-10
   Deng XM, 2015, CELL MOL IMMUNOL, V12, DOI 10.1038/cmi.2014.58
   Ding TT, 2015, HUM IMMUNOL, V76, P615, DOI 10.1016/j.humimm.2015.09.006
   Huu DL, 2013, BLOOD, V121, P3274, DOI 10.1182/blood-2012-11-465658
   Duddy M, 2007, J IMMUNOL, V178, P6092, DOI 10.4049/jimmunol.178.10.6092
   Fillatreau S, 2002, NAT IMMUNOL, V3, P944, DOI 10.1038/ni833
   Guptill JT, 2015, NEUROL-NEUROIMMUNOL, V2, DOI 10.1212/NXI.0000000000000077
   Iannello A, 2010, J IMMUNOL, V184, P114, DOI 10.4049/jimmunol.0901967
   Iwata Y, 2011, BLOOD, V117, P530, DOI 10.1182/blood-2010-07-294249
   Jaretzki A, 2000, NEUROLOGY, V55, P16, DOI 10.1212/WNL.55.1.16
   Kessel A, 2012, AUTOIMMUN REV, V11, P670, DOI 10.1016/j.autrev.2011.11.018
   Lykken JM, 2015, INT IMMUNOL, V27, P471, DOI 10.1093/intimm/dxv046
   Matsushita T, 2008, J CLIN INVEST, V118, P3420, DOI 10.1172/JCI36030
   Mauri C, 2003, J EXP MED, V197, P489, DOI 10.1084/jem.20021293
   Mizoguchi A, 1997, J EXP MED, V186, P1749, DOI 10.1084/jem.186.10.1749
   Nakou M, 2013, CLIN EXP RHEUMATOL, V31, P172
   Newell KA, 2010, J CLIN INVEST, V120, P1836, DOI 10.1172/JCI39933
   Pallier A, 2010, KIDNEY INT, V78, P503, DOI 10.1038/ki.2010.162
   Sanders DB, 2003, ANN NY ACAD SCI, V998, P440, DOI 10.1196/annals.1254.057
   Sheng JR, 2008, CLIN IMMUNOL, V128, P172, DOI 10.1016/j.clim.2008.03.509
   Sheng JR, 2016, J NEUROIMMUNOL, V297, P38, DOI 10.1016/j.jneuroim.2016.05.004
   Sheng JR, 2014, J IMMUNOL, V193, P2669, DOI 10.4049/jimmunol.1303397
   Spolski R, 2014, NAT REV DRUG DISCOV, V13, P381, DOI 10.1038/nrd4296
   Sun F, 2014, MUSCLE NERVE, V49, P487, DOI 10.1002/mus.23951
   Thiruppathi M, 2012, CLIN IMMUNOL, V145, P209, DOI 10.1016/j.clim.2012.09.012
   Tretter T, 2008, BLOOD, V112, P4555, DOI 10.1182/blood-2008-02-140087
   Wang RX, 2014, NAT MED, V20, P633, DOI 10.1038/nm.3554
   Watanabe R, 2010, J IMMUNOL, V184, P4801, DOI 10.4049/jimmunol.0902385
   Yanaba K, 2008, IMMUNITY, V28, P639, DOI 10.1016/j.immuni.2008.03.017
   Yi JS, 2014, J AUTOIMMUN, V52, P130, DOI 10.1016/j.jaut.2013.12.005
   Yi JS, 2010, J IMMUNOL, V185, P4835, DOI 10.4049/jimmunol.1001032
   Yi JS, 2009, SCIENCE, V324, P1572, DOI 10.1126/science.1175194
   Yoshizaki A, 2012, NATURE, V491, P264, DOI 10.1038/nature11501
NR 39
TC 18
Z9 18
U1 1
U2 4
PU FRONTIERS MEDIA SA
PI LAUSANNE
PA AVENUE DU TRIBUNAL FEDERAL 34, LAUSANNE, CH-1015, SWITZERLAND
SN 1664-2295
J9 FRONT NEUROL
JI Front. Neurol.
PD FEB 10
PY 2017
VL 8
AR 34
DI 10.3389/fneur.2017.00034
PG 9
WC Clinical Neurology; Neurosciences
WE Science Citation Index Expanded (SCI-EXPANDED)
SC Neurosciences & Neurology
GA EK1MA
UT WOS:000393688400001
PM 28239367
OA gold, Green Published
DA 2022-10-25
ER

PT J
AU Evoli, A
   Caliandro, P
   Iorio, R
   Alboini, PE
   Damato, V
   LaTorre, G
   Provenzano, C
   Marino, M
   Lauriola, L
   Scuderi, F
   Bartoccioni, E
AF Evoli, Amelia
   Caliandro, Pietro
   Iorio, Raffaele
   Alboini, Paolo E.
   Damato, Valentina
   LaTorre, Giuseppe
   Provenzano, Carlo
   Marino, Mirella
   Lauriola, Libero
   Scuderi, Flavia
   Bartoccioni, Emanuela
TI Poly-autoimmunity in patients with myasthenia gravis: A single-center
   experience
SO AUTOIMMUNITY
LA English
DT Article
DE Autoimmune diseases; immunosuppressive therapy; myasthenia gravis;
   thymoma; thymectomy
ID SYSTEMIC-LUPUS-ERYTHEMATOSUS; ACETYLCHOLINE-RECEPTOR; CLINICAL-FEATURES;
   MUSK; ASSOCIATION; ANTIBODIES; DISEASES; GUIDELINES; THYMOMA; THYMUS
AB We evaluated the co-occurrence of autoimmune diseases (ADs) in a large population of myasthenia gravis (MG) patients from a single center. Our survey included 984 patients, 904 with anti-acetylcholine receptor antibodies and 80 with anti-muscle specific kinase antibodies. The anti-acetylcholine receptor positive population included patients with early-onset (age at onset <= 50 years), late-onset and thymoma-associated disease. Follow-up ranged 2-40 years. Two-hundred and fourteen ADs were diagnosed in 185 patients; 26 of them had two or more ADs in association with MG. Thyroid disorders were the most common and, together with vitiligo and thrombocytopenia, occurred in all disease subsets. Otherwise, there was a broad variability with partial overlap among patient groups. The highest rate of ADs was observed in early-onset patients, while clusters, i. e. 2 or more ADs other than MG in the same individual, were more common among thymoma cases. Thirty-four diseases were diagnosed at the same time, 88 occurred before and 92 after the onset of MG. On multivariate analysis, immunosuppressive treatment was the only independent variable which negatively influenced the risk of developing other ADs in our cohort.
C1 [Evoli, Amelia; Caliandro, Pietro; Alboini, Paolo E.; Damato, Valentina] Univ Cattolica Sacro Cuore, Inst Neurol, I-00168 Rome, Italy.
   [Caliandro, Pietro; Iorio, Raffaele] Don Carlo Gnocchi ONLUS Fdn, Milan, Italy.
   [LaTorre, Giuseppe] Univ Roma La Sapienza, Dept Publ Hlth & Infect Dis, I-00185 Rome, Italy.
   [Provenzano, Carlo; Scuderi, Flavia; Bartoccioni, Emanuela] Univ Cattolica Sacro Cuore, Inst Gen Pathol, I-00168 Rome, Italy.
   [Marino, Mirella] Regina Elena Inst Canc Res, Dept Pathol, Rome, Italy.
   [Lauriola, Libero] Univ Cattolica Sacro Cuore, Inst Pathol, I-00168 Rome, Italy.
RP Evoli, A (corresponding author), Univ Cattolica Sacro Cuore, Inst Neurol, Lgo F Vito 1, I-00168 Rome, Italy.
EM a.evoli@rm.unicatt.it
RI Evoli, Amelia/AAD-6807-2022; Marino, Mirella/A-7548-2018; Damato,
   Valentina/AAB-6233-2022; Iorio, Raffaele/E-1236-2014; Provenzano,
   Carlo/D-4573-2012; Caliandro, Pietro/AAC-5096-2022; La Torre,
   Giuseppe/AAI-6866-2020
OI Marino, Mirella/0000-0002-0045-0234; Iorio,
   Raffaele/0000-0002-6270-0956; Provenzano, Carlo/0000-0001-5476-5517;
   Caliandro, Pietro/0000-0002-1190-4879; La Torre,
   Giuseppe/0000-0002-1233-2040; damato, valentina/0000-0003-1740-4522
CR Alahgholi-Hajibehzad M, 2013, HUM IMMUNOL, V74, P1633, DOI 10.1016/j.humimm.2013.08.271
   Bartoccioni E, 2009, NEUROLOGY, V72, P195, DOI 10.1212/01.wnl.0000339103.08830.86
   Berrih-Aknin S, 2014, J AUTOIMMUN, V52, P1, DOI 10.1016/j.jaut.2014.05.001
   Bhibhatbhan A, 2007, MUSCLE NERVE, V36, P264, DOI 10.1002/mus.20746
   Bhinder S, 2006, CLIN RHEUMATOL, V25, P555, DOI 10.1007/s10067-005-0099-8
   Bruzzese V, 2015, INT J RHEUM DIS, V18, P375, DOI 10.1111/1756-185X.12340
   Chen YL, 2013, ACTA NEUROL SCAND, V127, P170, DOI 10.1111/j.1600-0404.2012.01693.x
   CHRISTENSEN PB, 1995, ACTA NEUROL SCAND, V91, P192
   COMPSTON DAS, 1980, BRAIN, V103, P579, DOI 10.1093/brain/103.3.579
   Cooper GS, 2009, J AUTOIMMUN, V33, P197, DOI 10.1016/j.jaut.2009.09.008
   Desforges-Bullet V, 2011, ANN ENDOCRINOL-PARIS, V72, P304, DOI 10.1016/j.ando.2011.05.002
   Diaz-Manera J, 2007, NAT CLIN PRACT NEURO, V3, P405, DOI 10.1038/ncpneuro0526
   Fee DB, 2009, MUSCLE NERVE, V39, P866, DOI 10.1002/mus.21280
   Fleisher J, 2013, JAMA NEUROL, V70, P1311, DOI 10.1001/jamaneurol.2013.2863
   Giraud M, 2008, ANN NY ACAD SCI, V1132, P180, DOI 10.1196/annals.1405.027
   Goris A, 2012, CSH PERSPECT BIOL, V4, DOI 10.1101/cshperspect.a007260
   Ide A, 2005, DIABETES, V54, P1879, DOI 10.2337/diabetes.54.6.1879
   Irani SR, 2010, BRAIN, V133, P2734, DOI 10.1093/brain/awq213
   Iyer A, 2014, AUTOIMMUNITY, V47, P154, DOI 10.3109/08916934.2014.883501
   Jiao YJ, 2013, NEUROLOGY, V81, P1197, DOI 10.1212/WNL.0b013e3182a6cb5c
   Kanazawa M, 2007, EUR J NEUROL, V14, P1403, DOI 10.1111/j.1468-1331.2007.01978.x
   Klein R, 2013, HUM IMMUNOL, V74, P1184, DOI 10.1016/j.humimm.2013.06.020
   Lancaster E, 2011, ANN NEUROL, V69, P303, DOI 10.1002/ana.22297
   Lauriola L, 2005, NEUROLOGY, V64, P536, DOI 10.1212/01.WNL.0000150587.71497.B6
   Lazaros G, 2011, HELL J CARDIOL, V52, P448
   Maniaol AH, 2012, PLOS ONE, V7, DOI 10.1371/journal.pone.0036603
   Marx A, 2010, AUTOIMMUNITY, V43, P413, DOI 10.3109/08916930903555935
   Marx A, 2013, AUTOIMMUN REV, V12, P875, DOI 10.1016/j.autrev.2013.03.007
   Meriggioli MN, 2012, EXPERT REV CLIN IMMU, V8, P427, DOI [10.1586/eci.12.34, 10.1586/ECI.12.34]
   Meriggioli MN, 2009, LANCET NEUROL, V8, P475, DOI 10.1016/S1474-4422(09)70063-8
   Moroni L, 2012, AUTOIMMUN REV, V11, pA386, DOI 10.1016/j.autrev.2011.11.012
   Nakata R, 2013, EUR J NEUROL, V20, P1272, DOI 10.1111/ene.12169
   Niks EH, 2006, NEUROLOGY, V66, P1772, DOI 10.1212/01.wnl.0000218159.79769.5c
   Okumura M, 2008, GEN THORAC CARDIOVAS, V56, P143, DOI 10.1007/s11748-007-0185-8
   Omar HA, 2010, CLIN EXP NEPHROL, V14, P272, DOI 10.1007/s10157-009-0256-5
   Pearce EN, 2011, THYROID, V21, P573, DOI 10.1089/thy.2011.0104
   Price P, 1999, IMMUNOL REV, V167, P257, DOI 10.1111/j.1600-065X.1999.tb01398.x
   Provenzano C, 2012, NEUROMUSCULAR DISORD, V22, P131, DOI 10.1016/j.nmd.2011.09.003
   Ramanujam R, 2011, J NEUROIMMUNOL, V236, P118, DOI 10.1016/j.jneuroim.2011.05.008
   Ramos-Casals M, 2010, AUTOIMMUN REV, V9, P188, DOI 10.1016/j.autrev.2009.10.003
   Rojas-Villarraga A, 2012, AUTOIMMUN DIS, V2012, DOI 10.1155/2012/254319
   Rubio-Agusti I, 2011, NEUROLOGY, V76, P172, DOI 10.1212/WNL.0b013e3182061b1e
   Sardu C, 2012, PLOS ONE, V7, DOI 10.1371/journal.pone.0032487
   Sawada Jun, 2013, Rinsho Shinkeigaku, V53, P351
   Scarpino S, 2007, CLIN EXP IMMUNOL, V149, P504, DOI 10.1111/j.1365-2249.2007.03442.x
   Skeie GO, 2010, EUR J NEUROL, V17, P893, DOI 10.1111/j.1468-1331.2010.03019.x
   Spengos K, 2008, NEUROMUSCULAR DISORD, V18, P890, DOI 10.1016/j.nmd.2008.07.001
   Testi M, 2012, AUTOIMMUN DIS, V2012, DOI 10.1155/2012/541760
   Toth C, 2006, ACTA NEUROL SCAND, V114, P124, DOI 10.1111/j.1600-0404.2006.00649.x
   Tozzoli R, 2002, AM J CLIN PATHOL, V117, P316
   Verschuuren JJGM, 2013, AUTOIMMUN REV, V12, P918, DOI 10.1016/j.autrev.2013.03.001
   Winkler DT, 2007, J NEUROL, V254, P1601, DOI 10.1007/s00415-007-0588-6
   Zonana MF, 2002, JCR-J CLIN RHEUMATOL, V8, P322, DOI 10.1097/00124743-200212000-00008
NR 53
TC 14
Z9 15
U1 0
U2 2
PU TAYLOR & FRANCIS LTD
PI ABINGDON
PA 2-4 PARK SQUARE, MILTON PARK, ABINGDON OR14 4RN, OXON, ENGLAND
SN 0891-6934
EI 1607-842X
J9 AUTOIMMUNITY
JI Autoimmunity
PY 2015
VL 48
IS 6
BP 412
EP 417
DI 10.3109/08916934.2015.1031890
PG 6
WC Immunology
WE Science Citation Index Expanded (SCI-EXPANDED)
SC Immunology
GA CR4LM
UT WOS:000361303900007
PM 25868386
DA 2022-10-25
ER

PT S
AU Muppidi, S
AF Muppidi, Srikanth
BE Wolfe, GI
   Meriggioli, MN
   Ciafaloni, E
   Ruff, RL
TI The Myasthenia Gravis-Specific Activities of Daily Living Profile
SO MYASTHENIA GRAVIS AND RELATED DISORDERS I
SE Annals of the New York Academy of Sciences
LA English
DT Article; Proceedings Paper
CT 12th International Conference on Myasthenia Gravis and Related Disorders
CY MAY 21-23, 2012
CL New York Acad Sci, New York, NY
SP Myasthenia Gravis Fdn Amer, CSL Behring, IBL Int, KRONUS, Athena Diagnost, Terumo BCT
HO New York Acad Sci
DE myasthenia gravis outcome measures; MG-ADL; MG Composite; MG QOL15
ID LOW-DOSE TACROLIMUS; MYCOPHENOLATE-MOFETIL; OUTCOME MEASURES; TRIAL
AB The myasthenia gravis activities of daily living (MG-ADL) profile is an eight-item patient-reported scale developed to assess MG symptoms and their effects on daily activities. The MG-ADL profile correlated well with the Quantitative MG (QMG) score (r = 0.58, P < 0.001) in 254 consecutive patient visits. Further analysis during clinical trials confirmed the excellent correlation with the QMG test and provided additional evidence that the MG-ADL profile is responsive to clinical improvement. MG-ADL performance was further analyzed during a recent multicenter, prospective scale validation study for two new outcome measures. At the first visit, there was a strong positive correlation between the MG-ADL and the MG Composite (r = 0.85, P < 0.0001) and between the MG-ADL and the MG-Quality of life15 (MG-QOL15) (r = 0.76, P < 0.0001). Test-retest analysis demonstrated a high reliability coefficient. Sensitivity/specificity analysis revealed that a 2-point improvement has the best trade-off attributes to predict clinical improvement. The MG-ADL profile also performed well on Rasch analysis. The MG-ADL scoring system is useful as a secondary outcome measure and in routine clinical management.
C1 [Muppidi, Srikanth] Univ Texas SW Med Ctr Dallas, Dept Neurol & Neurotherapeut, Dallas, TX 75390 USA.
RP Muppidi, S (corresponding author), Univ Texas SW Med Ctr Dallas, 5323 Harry Hines Blvd, Dallas, TX 75390 USA.
EM Srikanth.muppidi@utsouthwestern.edu
CR Barohn RJ, 1998, ANN NY ACAD SCI, V841, P769, DOI 10.1111/j.1749-6632.1998.tb11015.x
   Burns TM, 2011, MUSCLE NERVE, V43, P14, DOI 10.1002/mus.21883
   Burns TM, 2010, MUSCLE NERVE, V42, P5, DOI 10.1002/mus.21713
   Burns TM, 2010, NEUROLOGY, V74, P1434, DOI 10.1212/WNL.0b013e3181dc1b1e
   Kawaguchi N, 2004, CURR MED RES OPIN, V20, P1269, DOI 10.1185/030079904125004385
   Konishi T, 2003, MUSCLE NERVE, V28, P570, DOI 10.1002/mus.10472
   Muppidi S, 2011, MUSCLE NERVE, V44, P727, DOI 10.1002/mus.22140
   Nagaishi A, 2008, INTERNAL MED, V47, P731, DOI 10.2169/internalmedicine.47.0513
   Rowin J, 2004, NEUROLOGY, V63, P2390, DOI 10.1212/01.WNL.0000147242.92691.71
   Sanders DB, 2008, NEUROLOGY, V71, P400, DOI 10.1212/01.wnl.0000312374.95186.cc
   Sanders DB, 2008, NEUROLOGY, V71, P394, DOI 10.1212/01.wnl.0000312373.67493.7f
   Wolfe GI, 1999, NEUROLOGY, V52, P1487, DOI 10.1212/WNL.52.7.1487
   Wolfe GI, 2003, ANN NY ACAD SCI, V998, P473, DOI 10.1196/annals.1254.061
   Wolfe GI, 2002, MUSCLE NERVE, V26, P549, DOI 10.1002/mus.10224
   Wolfe GI, 2008, MUSCLE NERVE, V38, P1429, DOI 10.1002/mus.21142
NR 15
TC 41
Z9 42
U1 0
U2 9
PU BLACKWELL SCIENCE PUBL
PI OXFORD
PA OSNEY MEAD, OXFORD OX2 0EL, ENGLAND
SN 0077-8923
BN 978-1-57331-890-7
J9 ANN NY ACAD SCI
JI Ann.NY Acad.Sci.
PY 2012
VL 1274
BP 114
EP 119
DI 10.1111/j.1749-6632.2012.06817.x
PG 6
WC Medicine, Research & Experimental
WE Conference Proceedings Citation Index - Science (CPCI-S); Science Citation Index Expanded (SCI-EXPANDED)
SC Research & Experimental Medicine
GA BHO20
UT WOS:000326034400016
PM 23252905
DA 2022-10-25
ER

PT J
AU Xu, RN
   Wang, JN
   Chen, GJ
   Han, GC
   Wang, RX
   Shen, BF
   Li, Y
AF Xu, Ruonan
   Wang, Jianan
   Chen, Guojiang
   Han, Gencheng
   Wang, Renxi
   Shen, Beifen
   Li, Yan
TI The Effect of CD3-Specific Monoclonal Antibody on Treating Experimental
   Autoimmune Myasthenia Gravis
SO CELLULAR & MOLECULAR IMMUNOLOGY
LA English
DT Article
DE CD3-specific monoclonal antibody; immune tolerance; EAMG
AB CD3-specific monoclonal antibody was the first one used for clinical practice in field of transplantation. Recently, renewed interests have elicited in its capacity to prevent autoimmune diabetes by inducing immune tolerance. In this study, we tested whether this antibody can also be used to treat another kind of autoimmune disease myasthenia gravis (MG) and explored the possible mechanisms. MG is caused by an autoimmune damage mediated by antibody-and complement- mediated destruction of AChR at the neuromuscular junction. We found that administration of CD3-specific antibody (Fab)(2) to an animal model with experimental autoimmune myasthenia gravis (EAMG) (B6 mice received 3 times of AChR/CFA immunization) could not significantly improve the clinical signs and clinical score. When the possible mechanisms were tested, we found that CD3 antibody treatment slightly down-regulated the T-cell response to AChR, modestly up-regulation the muscle strength. And no significant difference in the titers of IgG2b was found between CD3 antibody treated and control groups. These data indicated that CD3-specific antibody was not suitable for treating MG, an antibody-and complement-mediated autoimmune disease, after this disease has been established. The role of CD3-specific antibody in treating this kind of disease remains to be determined.
C1 [Xu, Ruonan; Wang, Jianan; Chen, Guojiang; Han, Gencheng; Wang, Renxi; Shen, Beifen; Li, Yan] Acad Mil Med Sci, Inst Basic Med Sci, Beijing 100850, Peoples R China.
RP Li, Y (corresponding author), Inst Basic Med Sci, Dept Mol Immunol, 27 Taiping Rd, Beijing 100850, Peoples R China.
EM LiYan62033@yahoo.com.cn
RI Wang, Renxi/AAM-1326-2020
OI Wang, Renxi/0000-0003-4130-3334
CR AHARONOV A, 1977, IMMUNOCHEMISTRY, V14, P129, DOI 10.1016/0019-2791(77)90291-9
   Baggi F, 2004, J IMMUNOL, V172, P2697, DOI 10.4049/jimmunol.172.4.2697
   Baggi F, 1999, J CLIN INVEST, V104, P1287, DOI 10.1172/JCI7121
   CHATENOUD L, 1994, P NATL ACAD SCI USA, V91, P123, DOI 10.1073/pnas.91.1.123
   Chatenoud L, 2003, NAT REV IMMUNOL, V3, P123, DOI 10.1038/nri1000
   Christadoss P, 2000, CLIN IMMUNOL, V94, P75, DOI 10.1006/clim.1999.4807
   Dedhia V, 1998, CLIN IMMUNOL IMMUNOP, V87, P266, DOI 10.1006/clin.1998.4535
   Feferman T, 2003, J NEUROIMMUNOL, V140, P153, DOI 10.1016/S0165-5728(03)00209-1
   GOLDSTEIN G, 1985, NEW ENGL J MED, V313, P337
   Li ZY, 1996, J NEUROIMMUNOL, V64, P179, DOI 10.1016/0165-5728(95)00169-7
   Maiti PK, 2004, J NEUROIMMUNOL, V152, P112, DOI 10.1016/j.jneuroim.2004.04.010
   Wu B, 1997, J IMMUNOL, V159, P3016
   Zhang GX, 2001, J NEUROIMMUNOL, V113, P10, DOI 10.1016/S0165-5728(00)00411-2
NR 13
TC 1
Z9 1
U1 0
U2 1
PU CHIN SOCIETY IMMUNOLOGY
PI BEING
PA 5 DONGDAN SANTIAO, DONGCHEN DISTRICT, BEING, 100005, PEOPLES R CHINA
SN 1672-7681
EI 2042-0226
J9 CELL MOL IMMUNOL
JI Cell. Mol. Immunol.
PD DEC
PY 2005
VL 2
IS 6
BP 461
EP 465
PG 5
WC Immunology
WE Science Citation Index Expanded (SCI-EXPANDED)
SC Immunology
GA V32BC
UT WOS:000208925700009
PM 16426497
DA 2022-10-25
ER

PT J
AU Lin, TS
   Chiu, HC
AF Lin, TS
   Chiu, HC
TI Motor end-plate jitter in myasthenia gravis at different firing rates
SO JOURNAL OF CLINICAL NEUROPHYSIOLOGY
LA English
DT Article
DE single fiber electromyography; myasthenia gravis; motor end-plate;
   jitter; calcium facilitation
ID SINGLE-FIBER ELECTROMYOGRAPHY; FROG NEUROMUSCULAR JUNCTION; TRANSMITTER
   RELEASE; TRANSMISSION; FACILITATION; STIMULATION
AB Twenty patients with generalized myasthenia gravis (MG) were studied to assess firing rate-dependent changes in end-plate jitter. Stimulated single-fiber electromyography (EMG) was performed in the extensor digitorum communis muscles at stimulation frequencies of 1, 2, 5, and 10 Hz for all the sampled fibers and at 20 Hz for a few ones. In all 137 end-plates were obtained, of which 43 showed blocking. Statistical analysis demonstrated significant increases in Jitter and the blocking rate from 1 to 2 and 2 to 5 Hz, whereas there were decreases from 5 to 10 and 10 to 20 Hz. Further analysis showed that the decrement in jitter from 5 to 10 Hz was greater in end-plates with preexisting low safety factors. In contrast, even though the safety factor of long-duration MG end-plates was lower than that of the short-duration group, the decrement in jitter was insignificant in the long-duration MG end-plates. These results suggest that the intratetanic facilitation effect begins at 10 Hz and is more prominent in end-plates with a preexisting low safety factor. Long-lasting MG, however, eliminates this effect.
C1 Natl Cheng Kung Univ Hosp, Dept Neurol, Tainan 70101, Taiwan.
   Shin Kong WHS Mem Hosp, Dept Neurol, Taipei, Taiwan.
RP Lin, TS (corresponding author), Natl Cheng Kung Univ Hosp, Dept Neurol, 138 Sheng Li Rd, Tainan 70101, Taiwan.
CR CULLCANDY SG, 1980, J PHYSIOL-LONDON, V299, P621, DOI 10.1113/jphysiol.1980.sp013145
   EKSTEDT J, 1974, J NEUROL NEUROSUR PS, V37, P526, DOI 10.1136/jnnp.37.5.526
   ELMQVIST D, 1965, J PHYSIOL-LONDON, V178, P505, DOI 10.1113/jphysiol.1965.sp007639
   ENGEL AG, 1973, NEUROLOGY, V23, P1273, DOI 10.1212/WNL.23.12.1273
   ENGEL AG, 1980, J NEUROL NEUROSUR PS, V43, P577, DOI 10.1136/jnnp.43.7.577
   ENGEL AG, 1984, ANN NEUROL, V16, P519, DOI 10.1002/ana.410160502
   KEESEY JC, 1989, MUSCLE NERVE, V12, P613, DOI 10.1002/mus.880120802
   LIN TS, 1997, ACTA NEURO TAIWAN, V6, P289
   MAGLEBY KL, 1973, J PHYSIOL-LONDON, V234, P327, DOI 10.1113/jphysiol.1973.sp010348
   MAGLEBY KL, 1973, J PHYSIOL-LONDON, V234, P353, DOI 10.1113/jphysiol.1973.sp010349
   PESTRONK A, 1985, MUSCLE NERVE, V8, P245, DOI 10.1002/mus.880080311
   Rahamimoff R, 1978, Ann N Y Acad Sci, V307, P583, DOI 10.1111/j.1749-6632.1978.tb41983.x
   Sanders DB, 1996, MUSCLE NERVE, V19, P1069
   SANTA T, 1972, NEUROLOGY, V22, P22
   SCHILLER HH, 1975, J NEUROL NEUROSUR PS, V38, P805, DOI 10.1136/jnnp.38.8.805
   STALBERG E, 1975, J NEUROL NEUROSUR PS, V38, P799, DOI 10.1136/jnnp.38.8.799
   STALBERG E, 1992, J CLIN NEUROPHYSIOL, V9, P105, DOI 10.1097/00004691-199201000-00012
   STALBERG E, 1974, J NEUROL NEUROSUR PS, V37, P540, DOI 10.1136/jnnp.37.5.540
   TRONTELJ JV, 1991, MUSCLE NERVE, V14, P226, DOI 10.1002/mus.880140305
   TRONTELJ JV, 1992, ELECTROEN CLIN NEURO, V85, P30, DOI 10.1016/0168-5597(92)90098-V
   VERMA P, 1992, CAN J NEUROL SCI, V19, P360, DOI 10.1017/S0317167100042001
NR 21
TC 1
Z9 1
U1 0
U2 0
PU LIPPINCOTT WILLIAMS & WILKINS
PI PHILADELPHIA
PA 530 WALNUT ST, PHILADELPHIA, PA 19106-3621 USA
SN 0736-0258
J9 J CLIN NEUROPHYSIOL
JI J. Clin. Neurophysiol.
PD MAY
PY 1998
VL 15
IS 3
BP 262
EP 267
DI 10.1097/00004691-199805000-00011
PG 6
WC Clinical Neurology; Neurosciences
WE Science Citation Index Expanded (SCI-EXPANDED)
SC Neurosciences & Neurology
GA 176TQ
UT WOS:000079168200011
PM 9681565
DA 2022-10-25
ER

PT J
AU Apiwattanakul, M
   McKeon, A
   Pittock, SJ
   Kryzer, TJ
   Lennon, VA
AF Apiwattanakul, Metha
   McKeon, Andrew
   Pittock, Sean J.
   Kryzer, Thomas J.
   Lennon, Vanda A.
TI ELIMINATING FALSE-POSITIVE RESULTS IN SERUM TESTS FOR NEUROMUSCULAR
   AUTOIMMUNITY
SO MUSCLE & NERVE
LA English
DT Article
DE acetylcholine receptor autoantibody; alpha-bungarotoxin; myasthenia
   gravis; potassium channel autoantibody; alpha-dendrotoxin
ID MYASTHENIA-GRAVIS; SEROPOSITIVE MG; ANTIBODIES; CHANNEL; AB
AB In this study we describe the false-positive frequency in radioimmunoprecipitation assays for muscle acetylcholine receptor (AChR) and neuronal voltage-gated potassium channel (VGKC) autoantibodies, attributable to I-125-ligand immunoprecipitation. Sera were evaluated for AChR autoantibody (n = 34,095) and VGKC autoantibody (n = 11,028). We retested sera that yielded apparently positive results with I-125-ligand with and without detergent-solubilized cation-channel protein and indentified clinically validated fals-positive rates of 0.05% and 1.7% for AchR and VGKC autoantibodies, respectively. Specificity assurance in radioimmunoprecipitation assays requires subtraction of values for I-125-ligand binding. Muscle Nerve 41: 702-704, 2010
C1 [Apiwattanakul, Metha; McKeon, Andrew; Pittock, Sean J.; Kryzer, Thomas J.; Lennon, Vanda A.] Mayo Clin, Coll Med, Dept Lab Med & Pathol, Rochester, MN 55905 USA.
   [McKeon, Andrew; Pittock, Sean J.; Lennon, Vanda A.] Mayo Clin, Coll Med, Dept Neurol, Rochester, MN 55905 USA.
   [Lennon, Vanda A.] Mayo Clin, Coll Med, Dept Immunol, Rochester, MN 55905 USA.
RP Lennon, VA (corresponding author), Mayo Clin, Coll Med, Dept Lab Med & Pathol, Rochester, MN 55905 USA.
EM lennon.vanda@mayo.edu
RI McKeon, Andrew/AAY-9214-2021
OI McKeon, Andrew/0000-0001-6856-8143; Apiwattanakul,
   Metha/0000-0001-6962-5541
FU Mayo Foundation; Government. of Thailand
FX This study was supported by the Mayo Foundation. M.A. was supported by
   the Government. of Thailand. Dr. Apiwattanakul is presently affiliated
   with the Prasat Neurological Institute, Bangkok, Thailand. The authors
   thank Gregory J. kraus, Matt Neher, and Aaron Maixner for technical
   assistance.
CR Apiwattanakul M, 2009, CLIN CHEM, V55, P592, DOI 10.1373/clinchem.2008.116848
   Griesmann G.E., 2002, MANUAL CLIN LAB IMMU, V6, P1005
   HOWARD FM, 1987, ANN NY ACAD SCI, V505, P526
   LENNON VA, 1989, NEUROLOGY, V39, P1069, DOI 10.1212/WNL.39.8.1069
   Lennon Vanda A., 1997, Neurology, V48, pS23
   Ohta K, 2005, NEUROLOGY, V65, P1988, DOI 10.1212/01.wnl.0000188881.46043.44
   Ohta K, 2004, NEUROLOGY, V62, P2132, DOI 10.1212/01.WNL.0000129274.12702.92
   Tan KM, 2008, NEUROLOGY, V70, P1883, DOI 10.1212/01.wnl.0000312275.04260.a0
   Vernino S, 2002, MUSCLE NERVE, V26, P702, DOI 10.1002/mus.10266
   VERNINO S, 2002, MANUAL CLIN LAB IMMU, P1013
   Vitali C, 2002, ANN RHEUM DIS, V61, P554, DOI 10.1136/ard.61.6.554
NR 11
TC 14
Z9 15
U1 0
U2 3
PU WILEY
PI HOBOKEN
PA 111 RIVER ST, HOBOKEN 07030-5774, NJ USA
SN 0148-639X
EI 1097-4598
J9 MUSCLE NERVE
JI Muscle Nerve
PD MAY
PY 2010
VL 41
IS 5
BP 702
EP 704
DI 10.1002/mus.21653
PG 3
WC Clinical Neurology; Neurosciences
WE Science Citation Index Expanded (SCI-EXPANDED)
SC Neurosciences & Neurology
GA 589ZE
UT WOS:000277191900015
PM 20405502
DA 2022-10-25
ER

PT J
AU Nomura, Y
   Hachimori, K
   Nagao, Y
   Segawa, M
   Kimura, K
   Segawa, M
AF Nomura, Yoshiko
   Hachimori, Kei
   Nagao, Yuri
   Segawa, Masami
   Kimura, Kazue
   Segawa, Masaya
TI Childhood myasthenia gravis in Japan-clinical analysis of 184 cases at
   Segawa Neurological Clinic for Children for 30 years
SO NEURO-OPHTHALMOLOGY
LA English
DT Article; Proceedings Paper
CT 16th Meeting International Neuro-Ophthalmology-Society
CY NOV 28-DEC 01, 2006
CL Zojoji Temple, Tokyo, JAPAN
SP Neuro Ophthalmol Soc
HO Zojoji Temple
DE myasthenia gravis; childhood onset; latent general type;
   anti-acetylcholine receptor antibody; steroid treatment
AB Japanese childhood onset MG, 226 cases, were evaluated. The highest (50%) onset under age 3 years, the highest frequency of latent general type (50%), and negative to low positive anti-AChR Ab were found. Some showed the increase of the titer around age 20 years. Amblyopia may develop with the cases onset younger than age 3 years. The 75% went into remission with steroid (58.1%) or anticholinesterase (16.2%). General type often needed thymectomy. The total duration and amount of prednisolone revealed the linear correlations with the clinical types and final outcomes. This study in the larger subjects confirmed the previous studies.
C1 Segawa Neurol Clin Children, Chiyoda Ku, Tokyo 1010062, Japan.
RP Nomura, Y (corresponding author), Segawa Neurol Clin Children, Chiyoda Ku, 2-8 Surugadai Kanda, Tokyo 1010062, Japan.
EM nomura-y@segawa-clinic.jp
CR *JAP MIN HLTH WELF, 1973, ANN REP RES GROUP MY
   MATSUKI K, 1992, LANCET, V340, P796, DOI 10.1016/0140-6736(92)92343-E
   Segawa M, 1973, NAIKA, V31, P1222
   SEGAWA M, 1986, CHIRYO, V68, P1359
   Shinomiya N, 2004, CLIN IMMUNOL, V110, P154, DOI 10.1016/j.clim.2003.10.004
NR 5
TC 0
Z9 0
U1 0
U2 1
PU TAYLOR & FRANCIS INC
PI PHILADELPHIA
PA 325 CHESTNUT ST, SUITE 800, PHILADELPHIA, PA 19106 USA
SN 0165-8107
J9 NEURO-OPHTHALMOLOGY
JI Neuro-Ophthalmol.
PY 2007
VL 31
IS 5-6
BP 201
EP 205
DI 10.1080/01658100701648645
PG 5
WC Clinical Neurology; Ophthalmology
WE Conference Proceedings Citation Index - Science (CPCI-S); Science Citation Index Expanded (SCI-EXPANDED)
SC Neurosciences & Neurology; Ophthalmology
GA 237TZ
UT WOS:000251400600014
DA 2022-10-25
ER

PT J
AU Ciafaloni, E
   Massey, JM
AF Ciafaloni, E
   Massey, JM
TI Myasthenia gravis and pregnancy
SO NEUROLOGIC CLINICS
LA English
DT Article
ID ARTHROGRYPOSIS MULTIPLEX CONGENITA; ACETYLCHOLINE-RECEPTOR ANTIBODY;
   MYCOPHENOLATE-MOFETIL; ALPHA-FETOPROTEIN; AUTOANTIBODIES; AZATHIOPRINE;
   MOTHERS; IMMUNOSUPPRESSION; TRANSPLANTATION; METHOTREXATE
AB Treatment considerations for women who have myasthenia gravis (MG) and are of childbearing age are complicated. When possible, before pregnancy, establishing a plan for therapy is ideal, recognizing the potential concerns for the patient and the fetus. Decisions about treatment during pregnancy must balance the potential complications for the fetus, the patient, and even the integrity of the pregnancy Most women who have MG are able to complete pregnancy successfully and deliver a healthy baby; however, there always is some risk that neonatal MG may occur. Pregnant patients who have MG are served best at centers capable of providing,coordinated expert care from neurologic, obstetric, and pediatric providers.
C1 Duke Univ, South Clin 1L, Med Ctr, Div Neurol, Durham, NC 27710 USA.
   Univ Rochester, Sch Med & Dent, Dept Neurol, Neuromuscular Sect, Rochester, NY 14642 USA.
RP Massey, JM (corresponding author), Duke Univ, South Clin 1L, Med Ctr, Div Neurol, Room 1255, Durham, NC 27710 USA.
EM masse005@mc.duke.edu
CR ALSTEAD EM, 1990, GASTROENTEROLOGY, V99, P443, DOI 10.1016/0016-5085(90)91027-4
   Armenti VT, 1998, DRUG SAFETY, V19, P219, DOI 10.2165/00002018-199819030-00005
   ARMENTI VT, 2001, CLIN TRANSPLANT, V97, P105
   BARLOW CF, 1981, AM J DIS CHILD, V135, P209, DOI 10.1001/archpedi.1981.02130270001001
   BARNES PRJ, 1995, NEUROMUSCULAR DISORD, V5, P59, DOI 10.1016/0960-8966(94)E0029-8
   BARTOCCIONI E, 1986, J NEUROIMMUNOL, V12, P155, DOI 10.1016/0165-5728(86)90028-7
   Batocchi AP, 1999, NEUROLOGY, V52, P447, DOI 10.1212/WNL.52.3.447
   Bennet PN, 1988, DRUGS HUMAN LACTATIO, P286
   BRENNER T, 1980, P NATL ACAD SCI-BIOL, V77, P3635, DOI 10.1073/pnas.77.6.3635
   Buckley LM, 1997, ARTHRITIS RHEUM, V40, P971, DOI 10.1002/art.1780400527
   CARR SR, 1991, OBSTET GYNECOL, V78, P485
   Clark AL, 1999, CLIN OBSTET GYNECOL, V42, P368, DOI 10.1097/00003081-199906000-00021
   COULAM CB, 1982, TRANSPLANT P, V14, P605
   Czeizel AE, 1997, TERATOLOGY, V56, P335, DOI 10.1002/(SICI)1096-9926(199711)56:5<335::AID-TERA7>3.0.CO;2-W
   DAVISON JM, 1985, BRIT J OBSTET GYNAEC, V92, P233, DOI 10.1111/j.1471-0528.1985.tb01088.x
   DEWITTE DB, 1984, J PEDIATR-US, V105, P625, DOI 10.1016/S0022-3476(84)80435-7
   Djelmis J, 2002, EUR J OBSTET GYN R B, V104, P21, DOI 10.1016/S0301-2115(02)00051-9
   DONALDSON JO, 1981, AM J DIS CHILD, V135, P222, DOI 10.1001/archpedi.1981.02130270014006
   Fulton B, 1996, DRUGS, V51, P278, DOI 10.2165/00003495-199651020-00007
   Gardnerova M, 1997, NEUROLOGY, V48, P50, DOI 10.1212/WNL.48.1.50
   GREKAS DM, 1984, NEPHRON, V37, P68, DOI 10.1159/000183213
   HATADA Y, 1987, BRIT J OBSTET GYNAEC, V94, P480, DOI 10.1111/j.1471-0528.1987.tb03130.x
   Hay D M, 1969, J Obstet Gynaecol Br Commonw, V76, P323
   HECKMATT JZ, 1987, J CHILD NEUROL, V2, P63, DOI 10.1177/088307388700200112
   HEINONEN OP, 1977, BIRTH DEFECTS DRUGS, P389
   Heneghan MA, 2001, GUT, V48, P97, DOI 10.1136/gut.48.1.97
   Hoch W, 2001, NAT MED, V7, P365, DOI 10.1038/85520
   Hoff JM, 2003, NEUROLOGY, V61, P1362, DOI 10.1212/01.WNL.0000082725.21444.EC
   JOHNS DG, 1972, AM J OBSTET GYNECOL, V112, P978, DOI 10.1016/0002-9378(72)90824-1
   Kallen B, 1998, SCAND J RHEUMATOL, P119
   KAUFFMAN RE, 1994, PEDIATRICS, V93, P137
   Laskin CA, 1997, NEW ENGL J MED, V337, P148, DOI 10.1056/NEJM199707173370302
   LEVINE BS, 1991, TOXICOLOGY, V69, P291, DOI 10.1016/0300-483X(91)90188-7
   MASSEY JM, 1993, MUSCLE NERVE, V16, P458, DOI 10.1002/mus.880160504
   MELBER D, 1988, NEW ENGL J MED, V318, P996
   Niesen CE, 2000, NEUROLOGY, V54, P1873, DOI 10.1212/WNL.54.9.1873
   Nyberg G, 1998, TRANSPLANTATION, V65, P253
   OSSERMAN KE, 1955, AM J MED, V19, P737, DOI 10.1016/S0002-9343(55)80018-6
   Pergola PE, 2001, TRANSPLANTATION, V71, P994, DOI 10.1097/00007890-200104150-00028
   Plauche W C, 1983, Clin Obstet Gynecol, V26, P592, DOI 10.1097/00003081-198309000-00010
   PLAUCHE WC, 1991, CLIN OBSTET GYNECOL, V34, P82, DOI 10.1097/00003081-199103000-00012
   Polizzi A, 2000, TERATOLOGY, V62, P332, DOI 10.1002/1096-9926(200011)62:5<332::AID-TERA7>3.0.CO;2-E
   Riemersma S, 1996, J CLIN INVEST, V98, P2358, DOI 10.1172/JCI119048
   Rodriguez-Pinilla E, 1998, TERATOLOGY, V58, P2, DOI 10.1002/(SICI)1096-9926(199807)58:1<2::AID-TERA2>3.0.CO;2-4
   SAMUELS P, 1989, RHEUM DIS CLIN N AM, V15, P307
   Scott J S, 1977, Prog Allergy, V23, P321, DOI 10.1159/000314246
   Thiagarajan KD, 2001, OBSTET GYNECOL, V97, P816, DOI 10.1097/00006250-200105000-00042
   Thiru Y, 1997, BRIT MED J, V315, P463, DOI 10.1136/bmj.315.7106.463
   VERNETDERGARABEDIAN B, 1994, J CLIN INVEST, V94, P555, DOI 10.1172/JCI117369
   VINCENT A, 1995, LANCET, V346, P24, DOI 10.1016/S0140-6736(95)92652-6
   WATSON WJ, 1990, OBSTET GYNECOL, V76, P451
NR 51
TC 26
Z9 28
U1 0
U2 0
PU W B SAUNDERS CO-ELSEVIER INC
PI PHILADELPHIA
PA 1600 JOHN F KENNEDY BOULEVARD, STE 1800, PHILADELPHIA, PA 19103-2899 USA
SN 0733-8619
EI 1557-9875
J9 NEUROL CLIN
JI Neurol. Clin.
PD NOV
PY 2004
VL 22
IS 4
BP 771
EP +
DI 10.1016/j.ncl.2004.06.003
PG 14
WC Clinical Neurology; Neurosciences
WE Science Citation Index Expanded (SCI-EXPANDED)
SC Neurosciences & Neurology
GA 867IV
UT WOS:000224837200004
PM 15474766
DA 2022-10-25
ER

PT J
AU Cai, Y
   Han, L
   Zhu, DS
   Peng, J
   Li, JP
   Ding, J
   Luo, JY
   Hong, RH
   Wang, K
   Wan, WB
   Xie, C
   Zhou, XJ
   Zhang, Y
   Hao, Y
   Guan, YT
AF Cai, Yu
   Han, Lu
   Zhu, Desheng
   Peng, Jing
   Li, Jianping
   Ding, Jie
   Luo, Jiaying
   Hong, Ronghua
   Wang, Kan
   Wan, Wenbin
   Xie, Chong
   Zhou, Xiajun
   Zhang, Ying
   Hao, Yong
   Guan, Yangtai
TI A Stable Cell Line Expressing Clustered AChR: A Novel Cell-Based Assay
   for Anti-AChR Antibody Detection in Myasthenia Gravis
SO FRONTIERS IN IMMUNOLOGY
LA English
DT Article
DE myasthenia gravis; neuromuscular junction; clustered acetylcholine
   receptor; cell-based assay (CBA); stable cell line
ID MUSCLE ACETYLCHOLINE-RECEPTOR; TYROSINE KINASE MUSK; CLINICAL
   CHARACTERISTICS; ADULT SUBTYPE; THYMOMA; AUTOANTIBODIES; SEVERITY;
   FEATURES
AB Cell-based assays (CBAs) and radioimmunoprecipitation assay (RIPA) are the most sensitive methods for identifying anti-acetylcholine receptor (AChR) antibody in myasthenia gravis (MG). But CBAs are limited in clinical practice by transient transfection. We established a stable cell line (KL525) expressing clustered AChR by infecting HEK 293T cells with dual lentiviral vectors expressing the genes encoding the human AChR alpha 1, beta 1, delta, epsilon and the clustering protein rapsyn. We verified the stable expression of human clustered AChR by immunofluorescence, immunoblotting, and real-time PCR. Fluorescence-activated cell sorting (FACS) was used to detect anti-AChR antibodies in 103 MG patients and 58 healthy individuals. The positive results of MG patients reported by the KL525 was 80.6% (83/103), 29.1% higher than the 51.4% (53/103) of RIPA. 58 healthy individuals tested by both the KL525 CBA and RIPA were all negative. In summary, the stable expression of clustered AChR in our cell line makes it highly sensitive and advantageous for broad clinical application in CBAs.
C1 [Cai, Yu; Han, Lu; Zhu, Desheng; Peng, Jing; Li, Jianping; Ding, Jie; Luo, Jiaying; Hong, Ronghua; Wang, Kan; Wan, Wenbin; Xie, Chong; Zhou, Xiajun; Zhang, Ying; Hao, Yong; Guan, Yangtai] Shanghai Jiao Tong Univ, Sch Med, Renji Hosp, Dept Neurol, Shanghai, Peoples R China.
RP Guan, YT (corresponding author), Shanghai Jiao Tong Univ, Sch Med, Renji Hosp, Dept Neurol, Shanghai, Peoples R China.
EM yangtaiguan@sina.com
RI li, jian/GSE-0245-2022; LI, JIAN/GRY-2197-2022; zhu,
   desheng/AGY-8548-2022
OI zhu, desheng/0000-0003-2454-2173; Hao, Yong/0000-0003-3652-0449; Cai,
   Yu/0000-0001-7787-8610; Wang, Kan/0000-0001-9811-4142
FU National Natural Science Foundation of China [81771295, 81230027];
   Translational Medicine Collaborative Innovation Cooperation Research
   Project [TM201706, TM201508]
FX This work was supported by the National Natural Science Foundation of
   China, Grant/Award Numbers [grant numbers 81771295 and 81230027]; and
   the Translational Medicine Collaborative Innovation Cooperation Research
   Project, Grant/Award [grant numbers TM201706 and TM201508].
CR Beeson D, 1996, NEUROSCI LETT, V207, P57, DOI 10.1016/0304-3940(96)12488-5
   Beeson D, 1996, NEUROLOGY, V47, P1552, DOI 10.1212/WNL.47.6.1552
   Chan KH, 2007, MUSCLE NERVE, V36, P651, DOI 10.1002/mus.20854
   Cortes-Vicente E, 2016, JAMA NEUROL, V73, P1099, DOI 10.1001/jamaneurol.2016.2032
   Cruz PMR, 2015, JAMA NEUROL, V72, P642, DOI 10.1001/jamaneurol.2015.0203
   Decroos EC, 2014, MUSCLE NERVE, V49, P30, DOI 10.1002/mus.23882
   Devic P, 2014, EUR J NEUROL, V21, P130, DOI 10.1111/ene.12270
   Gilhus NE, 2016, NAT REV NEUROL, V12, P259, DOI 10.1038/nrneurol.2016.44
   Hoch W, 2001, NAT MED, V7, P365, DOI 10.1038/85520
   Hong Y, 2017, EUR J NEUROL, V24, P844, DOI 10.1111/ene.13300
   Huda S, 2016, MUSCLE NERVE, V54, P1023, DOI 10.1002/mus.25154
   Jacob S, 2012, ARCH NEUROL-CHICAGO, V69, P994, DOI 10.1001/archneurol.2012.437
   Jaretzki A, 2000, NEUROLOGY, V55, P16, DOI 10.1212/WNL.55.1.16
   Kaminski HJ, 2016, JAMA NEUROL, V73, P1055, DOI 10.1001/jamaneurol.2016.2277
   Keefe D, 2009, CYTOM PART B-CLIN CY, V76B, P206, DOI 10.1002/cyto.b.20454
   Lavrnic D, 2005, J NEUROL NEUROSUR PS, V76, P1099, DOI 10.1136/jnnp.2004.052415
   Lazaridis K, 2020, FRONT IMMUNOL, V11, DOI 10.3389/fimmu.2020.00212
   Leite MI, 2008, BRAIN, V131, P1940, DOI 10.1093/brain/awn092
   Lozier BK, 2015, AM J CLIN PATHOL, V143, P186, DOI 10.1309/AJCPYEOR6SGE8ZLU
   Makino T, 2017, PLOS ONE, V12, DOI 10.1371/journal.pone.0185976
   McConville J, 2004, ANN NEUROL, V55, P580, DOI 10.1002/ana.20061
   Mitra M, 2001, J NEUROSCI, V21, P3000, DOI 10.1523/JNEUROSCI.21-09-03000.2001
   Nemoto Y, 2005, J NEUROL NEUROSUR PS, V76, P714, DOI 10.1136/jnnp.2004.043125
   Park KH, 2018, PLOS ONE, V13, DOI 10.1371/journal.pone.0193723
   Pevzner A, 2012, J NEUROL, V259, P427, DOI 10.1007/s00415-011-6194-7
   Richeh W., 2017, INFLAMMATORY DISORDE, P227
   Romi F, 2003, EUR J NEUROL, V10, P701, DOI 10.1046/j.1468-1331.2003.00678.x
   Sanders DB, 2003, NEUROLOGY, V60, P1978, DOI 10.1212/01.WNL.0000065882.63904.53
   Stathopoulos P, 2019, J IMMUNOL, V202, P2210, DOI 10.4049/jimmunol.1801295
   Vernino S, 2004, CLIN CANCER RES, V10, P7270, DOI 10.1158/1078-0432.CCR-04-0735
   Vernino S, 2015, JAMA NEUROL, V72, P630, DOI 10.1001/jamaneurol.2015.0205
   Vincent A, 2004, SEMIN NEUROL, V24, P125, DOI 10.1055/s-2004-829589
   Yamamoto AM, 2001, ARCH NEUROL-CHICAGO, V58, P885, DOI 10.1001/archneur.58.6.885
   Yan C, 2019, PEDIATR NEUROL, V98, P74, DOI 10.1016/j.pediatrneurol.2019.01.016
   Zhao G, 2015, SCI REP-UK, V5, DOI 10.1038/srep10193
   Zhou L, 2004, MUSCLE NERVE, V30, P55, DOI 10.1002/mus.20069
   Zisimopoulou P, 2014, J AUTOIMMUN, V52, P139, DOI 10.1016/j.jaut.2013.12.004
NR 37
TC 1
Z9 1
U1 3
U2 5
PU FRONTIERS MEDIA SA
PI LAUSANNE
PA AVENUE DU TRIBUNAL FEDERAL 34, LAUSANNE, CH-1015, SWITZERLAND
SN 1664-3224
J9 FRONT IMMUNOL
JI Front. Immunol.
PD JUL 8
PY 2021
VL 12
AR 666046
DI 10.3389/fimmu.2021.666046
PG 9
WC Immunology
WE Science Citation Index Expanded (SCI-EXPANDED)
SC Immunology
GA TM4ZA
UT WOS:000675557900001
PM 34305897
OA gold, Green Published
DA 2022-10-25
ER

PT J
AU Alanazy, MH
   Abuzinadah, AR
   Muayqil, T
AF Alanazy, Mohammed H.
   Abuzinadah, Ahmad R.
   Muayqil, Taim
TI Translation and validation of the arabic version of the myasthenia
   gravis activities of daily living scale
SO MUSCLE & NERVE
LA English
DT Article
DE activities of daily living; Arabic; MG-ADL; MG-ADL-A; MGQOL15; MGQOL15R;
   myasthenia gravis; outcome measure
ID QMG
AB Introduction We translated the myasthenia gravis (MG)-specific activities of daily living (MG-ADL) scale into Arabic (MG-ADL-A) and assessed its psychometric properties. Methods We assessed reliability using Cronbach's alpha, reproducibility using the intraclass correlation coefficient, and validity using Spearman's correlations with MG composite (MGC) score, MG-specific manual muscle test (MG-MMT), and MG quality-of-life revised Arabic version (MGQOL15R-A). Differences in MG-ADL-A scores among patients with different disease severity were evaluated by using the Kruskal-Wallis test. Sensitivity to change was examined by using the Wilcoxon signed-rank test. Results We recruited 87 patients. The mean MG-ADL-A score was 3.38 +/- 3.38 (alpha = 0.77, ICC = 0.99). The correlation coefficients between the MG-ADL-A and MGQOL15R-A, MGC, and MG-MMT were 0.63, 0.74, and 0.61, respectively (P < 0.001). The MG-ADL-A discriminated between different severity groups and was responsive to clinical improvement at follow-up. Discussion The MG-ADL-A has rigorous psychometric properties and can be used with Arabic-speaking patients with MG. Muscle Nerve 59:583-583, 2019
C1 [Alanazy, Mohammed H.; Muayqil, Taim] King Saud Univ, King Saud Univ Med City, Dept Internal Med, Riyadh, Saudi Arabia.
   [Alanazy, Mohammed H.; Muayqil, Taim] King Saud Univ, Coll Med, Riyadh, Saudi Arabia.
   [Abuzinadah, Ahmad R.] King Abdulaziz Univ, King Abdulaziz Univ Hosp, Dept Internal Med, Jeddah, Saudi Arabia.
   [Abuzinadah, Ahmad R.] King Abdulaziz Univ, Coll Med, Jeddah, Saudi Arabia.
RP Alanazy, MH (corresponding author), King Saud Univ, King Saud Univ Med City, Dept Internal Med, Riyadh, Saudi Arabia.; Alanazy, MH (corresponding author), King Saud Univ, Coll Med, Riyadh, Saudi Arabia.
EM dranazy@gmail.com
OI Abuzinadah, Ahmad Rida/0000-0001-5442-6734
FU College of Medicine Research Center, Deanship of Scientific Research,
   King Saud University, Riyadh, Saudi Arabia
FX This work was supported by the College of Medicine Research Center,
   Deanship of Scientific Research, King Saud University, Riyadh, Saudi
   Arabia.
CR Alanazy MH, 2018, MUSCLE NERVE, V57, P581, DOI 10.1002/mus.25948
   Beaton DE, 2000, SPINE, V25, P3186, DOI 10.1097/00007632-200012150-00014
   Burns TM, 2016, MUSCLE NERVE, V54, P1015, DOI 10.1002/mus.25198
   Burns TM, 2011, MUSCLE NERVE, V43, P14, DOI 10.1002/mus.21883
   Burns TM, 2010, NEUROLOGY, V74, P1434, DOI 10.1212/WNL.0b013e3181dc1b1e
   Burns TM, 2008, MUSCLE NERVE, V38, P1553, DOI 10.1002/mus.21185
   GUILLEMIN F, 1993, J CLIN EPIDEMIOL, V46, P1417, DOI 10.1016/0895-4356(93)90142-N
   Howard JF, 2017, MUSCLE NERVE, V56, P328, DOI 10.1002/mus.25529
   Jaretzki A, 2000, NEUROLOGY, V55, P16, DOI 10.1212/WNL.55.1.16
   King MT, 2011, EXPERT REV PHARM OUT, V11, P171, DOI [10.1586/erp.11.9, 10.1586/ERP.11.9]
   Muppidi S, 2011, MUSCLE NERVE, V44, P727, DOI 10.1002/mus.22140
   Sanders DB, 2003, ANN NY ACAD SCI, V998, P440, DOI 10.1196/annals.1254.057
   Sanders DB, 2008, NEUROLOGY, V71, P394, DOI 10.1212/01.wnl.0000312373.67493.7f
   Terwee CB, 2007, J CLIN EPIDEMIOL, V60, P34, DOI 10.1016/j.jclinepi.2006.03.012
   Wolfe GI, 1999, NEUROLOGY, V52, P1487, DOI 10.1212/WNL.52.7.1487
   Wolfe GI, 2008, MUSCLE NERVE, V38, P1429, DOI 10.1002/mus.21142
NR 16
TC 5
Z9 5
U1 0
U2 2
PU WILEY
PI HOBOKEN
PA 111 RIVER ST, HOBOKEN 07030-5774, NJ USA
SN 0148-639X
EI 1097-4598
J9 MUSCLE NERVE
JI Muscle Nerve
PD MAY
PY 2019
VL 59
IS 5
BP 583
EP 586
DI 10.1002/mus.26435
PG 4
WC Clinical Neurology; Neurosciences
WE Science Citation Index Expanded (SCI-EXPANDED)
SC Neurosciences & Neurology
GA HW1NE
UT WOS:000466448800017
PM 30697753
DA 2022-10-25
ER

PT J
AU Schubert, J
   Menne, J
AF Schubert, Joerg
   Menne, Jan
TI Eculizumab for the treatment of hemolytic paroxysmal nocturnal
   hemoglobinuria, atypical hemolytic uremic syndrome and refractory
   myasthenia gravis
SO EXPERT OPINION ON ORPHAN DRUGS
LA English
DT Article
DE Eculizumab; complement; paroxysmal nocturnal hemoglobinuria; atypical
   hemolytic uremic syndrome; myasthenia gravis
ID COMPLEMENT INHIBITOR ECULIZUMAB; DISEASE; MECHANISM; UPDATE
AB Introduction: Complement blockade by administration of eculizumab has led to impressive clinical improvements in patients suffering from complement-mediated diseases such as PNH and aHUS. In addition, the use of the drug is currently investigated for refractory Myasthenia Gravis (rMG). First results are looking promising.Areas covered: We review the characteristics of the agent, its clinical development and efficacy in the three orphan diseases as demonstrated in several pivotal trials. In addition, attempts to individualize dosage and duration of treatment in PNH and aHUS will be discussed. Finally, commercial aspects according to its unique selling proposition as an agent with a complete blocking capacity of the terminal complement cascade will be discussed.Expert opinion: The drug is very effective and gives rise to a significant improvement in terms of survival and quality of life. However, the extremely high price in some countries is a limiting factor and will prevent an easy access to the drug by all patients. Therefore, it would be an improvement if new complement inhibitors under development will be as efficient and safe as eculizumab, but will lead to a significant reduction of the treatment related costs.
C1 [Schubert, Joerg] Elblandklinikum Riesa, Dept Hematol Oncol & Gastroenterol, Riesa, Germany.
   [Menne, Jan] Hannover Med Sch, Dept Nephrol & Hypertens, Hannover, Germany.
RP Schubert, J (corresponding author), Elblandklinikum Riesa, Dept Hematol Oncol & Gastroenterol, Riesa, Germany.
EM joerg.schubert@elblandkliniken.de
CR Ardissino G, 2015, AM J KIDNEY DIS, V66, P172, DOI 10.1053/j.ajkd.2015.04.010
   Bresin E, 2013, J AM SOC NEPHROL, V24, P475, DOI 10.1681/ASN.2012090884
   Coyle D, 2014, MED DECIS MAKING, V34, P1016, DOI 10.1177/0272989X14539731
   Fakhouri F, 2017, CLIN J AM SOC NEPHRO, V12, P50, DOI 10.2215/CJN.06440616
   Fremeaux-Bacchi V, 2005, J MED GENET, V42, P852, DOI 10.1136/jmg.2005.030783
   Fung M, 2001, J THORAC CARDIOV SUR, V122, P113, DOI 10.1067/mtc.2001.114777
   Gatault P, 2015, MABS-AUSTIN, V7, P1205, DOI 10.1080/19420862.2015.1086049
   Hill A, 2007, BRIT J HAEMATOL, V137, P181, DOI 10.1111/j.1365-2141.2007.06554.x
   Hill A, 2013, BLOOD, V121, P4985, DOI 10.1182/blood-2012-09-311381
   Hill A, 2010, BRIT J HAEMATOL, V149, P414, DOI 10.1111/j.1365-2141.2010.08096.x
   HILLMEN P, 1995, NEW ENGL J MED, V333, P1253, DOI 10.1056/NEJM199511093331904
   Hillmen P, 2006, NEW ENGL J MED, V355, P1233, DOI 10.1056/NEJMoa061648
   Howard JF, 2013, MUSCLE NERVE, V48, P76, DOI 10.1002/mus.23839
   Huda R, 2014, REV NEUROSCIENCE, V25, P575, DOI 10.1515/revneuro-2014-0021
   Kelly RJ, 2011, BLOOD, V117, P6786, DOI 10.1182/blood-2011-02-333997
   Legendre CM, 2013, NEW ENGL J MED, V368, P2169, DOI 10.1056/NEJMoa1208981
   Mastellos DC, 2014, EXPERT REV HEMATOL, V7, P583, DOI 10.1586/17474086.2014.953926
   Meriggioli MN, 2009, LANCET NEUROL, V8, P475, DOI 10.1016/S1474-4422(09)70063-8
   Nishimura J, 2014, NEW ENGL J MED, V370, P632, DOI 10.1056/NEJMoa1311084
   Noris M, 2009, NAT REV NEPHROL, V5, P186, DOI 10.1038/nrneph.2009.28
   Parker CJ, 2007, EXP HEMATOL, V35, P523, DOI 10.1016/j.exphem.2007.01.046
   Richards SJ, 2013, BLOOD, V122
   Risitano AM, 2009, BLOOD, V113, P4094, DOI 10.1182/blood-2008-11-189944
   Rother RP, 2005, JAMA-J AM MED ASSOC, V293, P1653, DOI 10.1001/jama.293.13.1653
   Rother RP, 2007, NAT BIOTECHNOL, V25, P1256, DOI 10.1038/nbt1344
   Sahutoglu T, 2016, MEDICINE, V95, DOI 10.1097/MD.0000000000004330
   Schubert J, 2008, BRIT J HAEMATOL, V142, P263, DOI 10.1111/j.1365-2141.2008.07183.x
   Schubert J, 2015, EUR J HAEMATOL, V94, P464, DOI 10.1111/ejh.12520
   Vande Walle J, 2017, J NEPHROL, V30, P127, DOI 10.1007/s40620-016-0288-3
NR 29
TC 1
Z9 1
U1 0
U2 5
PU TAYLOR & FRANCIS LTD
PI ABINGDON
PA 2-4 PARK SQUARE, MILTON PARK, ABINGDON OR14 4RN, OXON, ENGLAND
SN 2167-8707
J9 EXPERT OPIN ORPHAN D
JI Exp. Opin. Orphan Drugs
PD APR
PY 2017
VL 5
IS 4
BP 375
EP 379
DI 10.1080/21678707.2017.1307104
PG 5
WC Pharmacology & Pharmacy
WE Science Citation Index Expanded (SCI-EXPANDED)
SC Pharmacology & Pharmacy
GA ES5TZ
UT WOS:000399608800009
DA 2022-10-25
ER

PT J
AU Shelton, GD
   Schule, A
   Kass, PH
AF Shelton, GD
   Schule, A
   Kass, PH
TI Risk factors for acquired myasthenia gravis in dogs: 1,154 cases
   (1991-1995)
SO JOURNAL OF THE AMERICAN VETERINARY MEDICAL ASSOCIATION
LA English
DT Article
DE canine species; myasthenia gravis; risk analysis
ID MUSCLES; THYMOMA
AB Objective-To determine frequency of initial clinical signs and risk factors for acquired myasthenia gravis (MG) in dogs.
   Design-Retrospective study.
   Sample Population-1,154 dogs residing within the United States from 1991 to 1995 with a confirmed diagnosis of acquired MG and 7,176 dogs with other neuromuscular disorders, including generalized weakness, megaesophagus, and dysphagia (control group).
   Procedure-Records were retrieved from a database containing results of serum samples tested for acetylcholine receptor antibodies. Signalment, breed, age, stale of origin, and month of onset of clinical signs were obtained. An antibody titer > 0.6 nmol/L was diagnostic for acquired MG. Unconditional logistic regression was used for statistical analysis.
   Results-in comparison with mixed-breed dogs, dogs with the highest risk of acquired MG were Akitas, terrier group, Scottish Terriers, German Shorthaired Pointers, and Chihuahuas. Rottweilers, Doberman Pinschers, Dalmatians, and Jack Russell Terriers had low relative risks. Sexually intact males and dogs less than 1 year old had some protection from risk. Generalized weakness with megaesophagus and megaesophagus alone were the most common initial clinical signs.
   Clinical Implications-Breed predispositions for acquired MG were demonstrated. Age and sex were contributing factors. Although most dogs had generalized clinical signs, a substantial proportion of dogs had focal signs.
C1 UNIV CALIF DAVIS,SCH VET MED,DEPT POPULAT HLTH & REPROD,DAVIS,CA 95616.
RP Shelton, GD (corresponding author), UNIV CALIF SAN DIEGO,SCH MED,DEPT PATHOL,COMPARAT NEUROMUSCULAR LAB,LA JOLLA,CA 92093, USA.
CR ARONSOHN MG, 1984, J AM VET MED ASSOC, V184, P1355
   BRAUND KG, 1995, TXB VET INTERNAL MED, P701
   Breslow N.E, 1980, STATISTICAL METHODS, V1, P191
   COMPSTON DAS, 1980, BRAIN, V103, P579, DOI 10.1093/brain/103.3.579
   Dewey CW, 1997, J VET INTERN MED, V11, P50, DOI 10.1111/j.1939-1676.1997.tb00073.x
   Dewey CW, 1995, PROG VET NEUROL, V6, P117
   GARLEPP M, 1989, IMMUNOLOGY, V37, P807
   GARLEPP MJ, 1984, CLIN IMMUNOL IMMUNOP, V31, P301, DOI 10.1016/0090-1229(84)90250-2
   KERZINSTORRAR L, 1988, NEUROLOGY, V38, P38, DOI 10.1212/WNL.38.1.38
   KLEBANOW ER, 1992, J AM ANIM HOSP ASSOC, V28, P63
   KROTJE LJ, 1990, J AM VET MED ASSOC, V197, P488
   LENNON VA, 1981, MYASTHENIA GRAVIS PA, P41
   LIMBURG PC, 1983, J NEUROL SCI, V58, P357, DOI 10.1016/0022-510X(83)90095-3
   Lindstrom J, 1981, Methods Enzymol, V74 Pt C, P432
   LINDSTROM J, 1988, ADV IMMUNOL, V42, P233, DOI 10.1016/S0065-2776(08)60847-0
   PALMER AC, 1974, VET REC, V16, P452
   PFLUGFELDER CM, 1981, MUSCLE NERVE, V4, P289, DOI 10.1002/mus.880040405
   SHELTON GD, 1990, J VET INTERN MED, V4, P281, DOI 10.1111/j.1939-1676.1990.tb03124.x
   SHELTON GD, 1988, NEUROLOGY, V38, P1417, DOI 10.1212/WNL.38.9.1417
   VINCENT A, 1982, CLIN EXP IMMUNOL, V49, P257
NR 20
TC 65
Z9 65
U1 1
U2 25
PU AMER VETERINARY MEDICAL ASSOC
PI SCHAUMBURG
PA 1931 N MEACHAM RD SUITE 100, SCHAUMBURG, IL 60173-4360
SN 0003-1488
J9 J AM VET MED ASSOC
JI J. Am. Vet. Med. Assoc.
PD DEC 1
PY 1997
VL 211
IS 11
BP 1428
EP &
PG 5
WC Veterinary Sciences
WE Science Citation Index Expanded (SCI-EXPANDED)
SC Veterinary Sciences
GA YH440
UT WOS:A1997YH44000032
PM 9394894
DA 2022-10-25
ER

PT J
AU YIM, APC
   KAY, RLC
   HO, JKS
AF YIM, APC
   KAY, RLC
   HO, JKS
TI VIDEO-ASSISTED THORACOSCOPIC THYMECTOMY FOR MYASTHENIA-GRAVIS
SO CHEST
LA English
DT Article
DE MYASTHENIA GRAVIS; TRANSSTERNAL THYMECTOMY; VIDEO-ASSISTED THORACOSCOPIC
   SURGERY
ID POSTOPERATIVE MECHANICAL VENTILATION; NEED
AB Video-assisted thoracoscopic surgery (VATS) provides a new approach to thymectomy. From June 1993 to December 1994, we performed a total of eight thymectomies for myasthenia gravis (MG). There were four male and four female patients with ages ranging from 9 to 76 years. Three of the eight patients had associated thymoma, We believe that complete thymectomy was accomplished in all cases by examination of the thymic bed and resected specimen. There was no mortality or intraoperative complications. The median postoperative hospital stay was 5 days (range, 2 to 37 days). One patient required ventilatory support postoperatively. Clinical improvement was observed in all patients after a mean follow-up of 10 months (range, 2 to 21 months). Compared with a comparable historical group of patients with MG who underwent transsternal thymectomy, the VATS group was associated with significantly less analgesic requirement and shortened hospital stay. We conclude that VAT thymectomy is technically feasible and is associated with a favorable postoperative course compared with the transsternal approach. We believe that complete thymectormy can be achieved by this approach. Further investigation with long-term follow-up is needed to further clarify the role of VAT thynectomy in thoracic surgery.
C1 CHINESE UNIV HONG KONG, PRINCE WALES HOSP, DEPT MED, SHA TIN, HONG KONG.
RP YIM, APC (corresponding author), CHINESE UNIV HONG KONG, PRINCE WALES HOSP, DEPT SURG, CARDIOTHORAC UNIT, SHA TIN, HONG KONG.
CR CHUNG SS, 1994, SURG ENDOSC-ULTRAS, V8, P521
   COOPER JD, 1988, ANN THORAC SURG, V45, P242, DOI 10.1016/S0003-4975(10)62457-5
   EISENKRAFT JB, 1986, ANESTHESIOLOGY, V65, P79, DOI 10.1097/00000542-198607000-00014
   JARETZKI A, 1988, J THORAC CARDIOV SUR, V95, P747
   KAY R, 1994, J NEUROL SCI, V126, P84, DOI 10.1016/0022-510X(94)90098-1
   LANDRENEAU RJ, 1992, ANN THORAC SURG, V54, P142, DOI 10.1016/0003-4975(92)91162-3
   LEVENTHAL SR, 1980, ANESTHESIOLOGY, V53, P26, DOI 10.1097/00000542-198007000-00006
   OLANOW CW, 1987, ANN NY ACAD SCI, V505, P595
   OSSERMAN KE, 1971, MT SINAI J MED, V38, P497
   WILKINS EW, 1991, ANN THORAC SURG, V51, P888, DOI 10.1016/0003-4975(91)90999-7
   YIM APC, 1994, AUST NZ J SURG, V64, P671, DOI 10.1111/j.1445-2197.1994.tb02054.x
   YIM APC, 1995, IN PRESS J THORAC CA, V109
NR 12
TC 118
Z9 145
U1 0
U2 4
PU ELSEVIER SCIENCE BV
PI AMSTERDAM
PA PO BOX 211, 1000 AE AMSTERDAM, NETHERLANDS
SN 0012-3692
J9 CHEST
JI Chest
PD NOV
PY 1995
VL 108
IS 5
BP 1440
EP 1443
DI 10.1378/chest.108.5.1440
PG 4
WC Critical Care Medicine; Respiratory System
WE Science Citation Index Expanded (SCI-EXPANDED)
SC General & Internal Medicine; Respiratory System
GA TD708
UT WOS:A1995TD70800049
PM 7587454
DA 2022-10-25
ER

PT J
AU HORIKI, T
   INOKO, H
   MORIUCHI, J
   ICHIKAWA, Y
   ARIMORI, S
AF HORIKI, T
   INOKO, H
   MORIUCHI, J
   ICHIKAWA, Y
   ARIMORI, S
TI COMBINATIONS OF HLA-DPB1 AND HLA-DQB1 ALLELES DETERMINE SUSCEPTIBILITY
   TO EARLY-ONSET MYASTHENIA-GRAVIS IN JAPAN
SO AUTOIMMUNITY
LA English
DT Article
DE MYASTHENIA GRAVIS; HLA-DQA1; HLA-DQB 1; HLA-DRB1; PCR-RFLP
[truncated: 2,216,792 more chars]
