# Supplementary material for: Knowledge mapping of global trends for myasthenia gravis development: A bibliometrics analysis
Source: Front Immunol. 2023 Mar 2;14:1132201. doi: 10.3389/fimmu.2023.1132201 (PMC10019893; doi:10.3389/fimmu.2023.1132201)
Supplement: Supplementary Material 2 — The Compressed package of text file with the 9,970 MG-related articles included. [file DataSheet_2.zip › download_501-1000.txt]

FN Clarivate Analytics Web of Science
VR 1.0
PT J
AU March, KL
   Samarin, MJ
   Sodhi, A
   Owens, RE
AF March, Katherine L.
   Samarin, Michael J.
   Sodhi, Amik
   Owens, Ryan E.
TI Pembrolizumab-induced myasthenia gravis: A fatal case report
SO JOURNAL OF ONCOLOGY PHARMACY PRACTICE
LA English
DT Article
DE Myasthenia gravis; pembrolizumab; neurology; monoclonal antibody;
   oncology
ID EXACERBATION; ANTIBODY; SAFETY; CANCER; PD-1
AB Purpose Pembrolizumab, a monoclonal antibody which inhibits the programmed cell death 1 receptor, has been shown to efficaciously enhance pre-existing immune responses to malignancies. However, safety concerns must also be considered as pembrolizumab use has been associated with several life-threatening immune-related adverse events (irAEs). We report a fatal case of pembrolizumab-induced myasthenia gravis in a patient with no prior myasthenia gravis history.
   Case report A 63-year-old male presented with right eyelid drooping, puffiness, blurred vision, and shortness of breath two weeks after an initial infusion of pembrolizumab. He was subsequently diagnosed with new onset acetylcholine-receptor positive myasthenia gravis. Despite aggressive treatment with corticosteroids, pyridostigmine, intravenous immunoglobulin, and plasmapheresis, the patient clinically deteriorated and ultimately expired from acute respiratory failure after a 12-day hospitalization.
   Discussion Current package labeling for pembrolizumab warns against various irAEs associated with its use including pneumonitis, colitis, and endocrinopathies. To date, only one case of new onset myasthenia gravis and two case reports of myasthenia gravis exacerbation have been identified. This case further highlights the mortality risk associated with development of irAEs.
   Conclusion While rare, evidence for the development of MG associated with pembrolizumab is growing. Prompt recognition of symptoms and discontinuation of pembrolizumab is necessary to help improve prognosis.
C1 [March, Katherine L.; Samarin, Michael J.; Sodhi, Amik] Methodist Univ Hosp, Dept Pharm, Memphis, TN USA.
   [March, Katherine L.] Univ Tennessee, Ctr Hlth Sci, Dept Clin Pharm, Memphis, TN 38163 USA.
   [Sodhi, Amik] Univ Tennessee, Ctr Hlth Sci, Div Pulm Crit Care & Sleep Med, Memphis, TN 38163 USA.
   [Owens, Ryan E.] Univ Oklahoma, Hlth Sci Ctr, Dept Pharm Clin & Adm Sci, Norman, OK 73019 USA.
RP March, KL (corresponding author), Methodist Univ Hosp, 1265 Union Ave, Memphis, TN 38104 USA.
EM Katherine.march@mlh.org
OI Sodhi, Amik/0000-0002-1389-4483
CR Brahmer JR, 2012, NEW ENGL J MED, V366, P2455, DOI 10.1056/NEJMoa1200694
   Hughes BW, 2004, SEMIN NEUROL, V24, P21, DOI 10.1055/s-2004-829585
   Johnson DB, 2015, J CLIN ONCOL, V33, pE122, DOI 10.1200/JCO.2013.51.1683
   Lau KHV, 2016, MUSCLE NERVE, V54, P157, DOI 10.1002/mus.25141
   Merck & Co.  Inc, 2016, KEYTR PEMBR
   NARANJO CA, 1981, CLIN PHARMACOL THER, V30, P239, DOI 10.1038/clpt.1981.154
   Okazaki T, 2007, INT IMMUNOL, V19, P813, DOI 10.1093/intimm/dxm057
   Ribas A, 2012, NEW ENGL J MED, V366, P2517, DOI 10.1056/NEJMe1205943
   Topalian SL, 2012, NEW ENGL J MED, V366, P2443, DOI 10.1056/NEJMoa1200690
   Zhu J, 2016, MUSCLE NERVE, V54, P506, DOI 10.1002/mus.25055
   Zimmer L, 2016, EUR J CANCER, V60, P210, DOI 10.1016/j.ejca.2016.02.024
NR 11
TC 48
Z9 49
U1 1
U2 10
PU SAGE PUBLICATIONS LTD
PI LONDON
PA 1 OLIVERS YARD, 55 CITY ROAD, LONDON EC1Y 1SP, ENGLAND
SN 1078-1552
EI 1477-092X
J9 J ONCOL PHARM PRACT
JI J. Oncol. Pharm. Pract.
PD MAR
PY 2018
VL 24
IS 2
BP 146
EP 149
DI 10.1177/1078155216687389
PG 4
WC Oncology; Pharmacology & Pharmacy
WE Science Citation Index Expanded (SCI-EXPANDED)
SC Oncology; Pharmacology & Pharmacy
GA GC6DI
UT WOS:000429879900010
PM 28147928
DA 2022-10-25
ER

PT J
AU BENSHUSHAN, A
   ROJANSKY, N
   WEINSTEIN, D
AF BENSHUSHAN, A
   ROJANSKY, N
   WEINSTEIN, D
TI MYASTHENIA-GRAVIS AND PREECLAMPSIA
SO ISRAEL JOURNAL OF MEDICAL SCIENCES
LA English
DT Article
DE PREECLAMPSIA; MYASTHENIA GRAVIS; PREGNANCY COMPLICATIONS; RESPIRATORY
   INSUFFICIENCY
ID PREGNANCY
AB Serious diagnostic and therapeutic dilemmas may arise when preeclampsia complicates pregnancy in a myasthenic patient. Four cases of such an association were previously reponed in the English-language medical literature and the fifth one-is reported here. Based on the literature review and our own case, the problems that may arise when myasthenia gravis is complicated by severe preeclampsia during pregnancy are discussed and guidelines for diagnosis and management are suggested.
C1 HEBREW UNIV JERUSALEM,HADASSAH MED SCH,IL-91010 JERUSALEM,ISRAEL.
RP BENSHUSHAN, A (corresponding author), HADASSAH UNIV HOSP,DEPT OBSTET & GYNECOL,MATERNAL FETAL MED UNIT,IL-91120 JERUSALEM,ISRAEL.
CR ARIEFF AJ, 1956, AM J OBSTET GYNECOL, V72, P435, DOI 10.1016/0002-9378(56)90133-8
   BASHUK RG, 1990, MUSCLE NERVE, V13, P708, DOI 10.1002/mus.880130808
   Burkett G, 1976, West Indian Med J, V25, P162
   CHAMBERS DC, 1967, OBSTET GYNECOL, V29, P597
   COHEN BA, 1976, OBSTET GYNECOL, V48, pS35
   DELARA M, 1973, ACTA OBSTET GYNECOL, V21, P1
   DELCASTILLO J, 1954, J PHYSIOL-LONDON, V124, P370, DOI 10.1113/jphysiol.1954.sp005114
   DONALDSON JO, 1981, AM J DIS CHILD, V135, P222, DOI 10.1001/archpedi.1981.02130270014006
   DUFF GB, 1979, OBSTET GYNECOL, V54, P355
   HATADA Y, 1987, BRIT J OBSTET GYNAEC, V94, P480, DOI 10.1111/j.1471-0528.1987.tb03130.x
   HAY DM, 1969, BRIT J OBSTET GYNAEC, V76, P323
   HOKKANEN E, 1969, Annals of Clinical Research, V1, P94
   Kurtzke J F, 1978, Adv Neurol, V19, P545
   NOBLE PW, 1977, OBSTET GYNECOL CLIN, V15, P391
   OSSERMAN KE, 1971, MT SINAI J MED, V38, P497
   PERRY AE, 1967, BRIT J OBSTET GYNAEC, V74, P773
   PLAUCHE WC, 1991, CLIN OBSTET GYNECOL, V34, P82, DOI 10.1097/00003081-199103000-00012
   PLAUCHE WC, 1979, AM J OBSTET GYNECOL, V135, P691, DOI 10.1016/S0002-9378(16)32998-2
   PRITCHARD JA, 1980, WILLIAMS OBSTETRICS, P678
   ROLBIN SH, 1978, ANESTH ANALG, V57, P441
   SHRINER JW, 1955, OBSTET GYNECOL, V6, P449
   SIBAI BM, 1990, CURR PROB OBST GYN F, V13, P8
NR 22
TC 7
Z9 7
U1 0
U2 0
PU ISRAEL JOURNAL MED SCIENCES
PI JERUSALEM
PA 2 ETZEL ST, FRENCH HILL, JERUSALEM 97853, ISRAEL
SN 0021-2180
J9 ISRAEL J MED SCI
JI Isr. J. Med. Sci.
PD MAR
PY 1994
VL 30
IS 3
BP 229
EP 233
PG 5
WC Medicine, General & Internal
WE Science Citation Index Expanded (SCI-EXPANDED)
SC General & Internal Medicine
GA NC796
UT WOS:A1994NC79600003
PM 8181923
DA 2022-10-25
ER

PT J
AU Sarkar, T
   Das, S
   Nandy, P
   Bhowmick, R
   Nandy, A
AF Sarkar, Tapati
   Das, Sukhen
   Nandy, Papiya
   Bhowmick, Rahul
   Nandy, Ashesh
TI In silico study of potential autoimmune threats from rotavirus infection
SO COMPUTATIONAL BIOLOGY AND CHEMISTRY
LA English
DT Article
DE Rota virus; Molecular mimicry; Myasthenia gravis; Autoimmunity
ID HERPES-SIMPLEX-VIRUS; MULTIPLE-SCLEROSIS; MYASTHENIA-GRAVIS; MOLECULAR
   MIMICRY; CELL EPITOPES; DISEASE; AUTOANTIBODIES; ANTIBODIES; TYPE-1;
   ASSOCIATION
AB Rotavirus, the major cause of infantile nonbacterial diarrhea, was found to be associated with development of diabetes-associated auto-antibodies. In our study we tried to find out further potential autoimmune threats of this virus using bioinformatics approach.
   We took rotaviral proteins to study similarity with Homo sapiens proteome and found most conserved structural protein VP6 matches at two regions with ryanodine receptor, an autoimmune target associated with myasthenia gravis. Myasthenia gravis, a chronic neurodegenerative autoimmune disorder with no typical known reason, is characterized by fluctuating muscle weakness which is typically enhanced during muscular effort. Affected patients generate auto antibodies against mainly acetyl choline receptor and sarcoplasmic reticulum calcium-release channel protein ryanodine receptor. Further, we observed that two regions which matched with ryanodine receptor remain conserved in all circulating rotaviral strains and showed significant antigenecity with respect to myasthenia gravis associated HLA haplotypes. Overall, our study detected rotaviral VP6 as a potential threat for myasthenia gravis and enlighten an area of virus associated autoimmune research. (C) 2014 Elsevier Ltd. All rights reserved.
C1 [Sarkar, Tapati; Das, Sukhen; Nandy, Papiya] Jadavpur Univ, Dept Phys, Kolkata 700032, India.
   [Bhowmick, Rahul] Natl Inst Cholera & Enter Dis, Dept Virol, Kolkata 700010, India.
   [Nandy, Ashesh] Ctr Interdisciplinary Res & Educ, Kolkata 700032, India.
RP Sarkar, T (corresponding author), Jadavpur Univ, Dept Phys, Kolkata 700032, India.
EM tapati.sarkar@yahoo.com
RI Bhowmick, Rahul/AAD-4433-2022
OI Bhowmick, Rahul/0000-0002-5412-1209; Das, Sukhen/0000-0001-8372-3076
FU council of scientific and industrial research (CSIR)
FX Tapati Sarkar is supported by junior research fellowship from council of
   scientific and industrial research (CSIR).
CR ADAMS JM, 1962, P SOC EXP BIOL MED, V111, P562, DOI 10.3181/00379727-111-27855
   ATKINSON MA, 1994, J CLIN INVEST, V94, P2125, DOI 10.1172/JCI117567
   Bhowmick R, 2012, J BIOL CHEM, V287, P35004, DOI 10.1074/jbc.M112.369595
   Blank M, 2007, CLIN REV ALLERG IMMU, V32, P111
   Blomqvist M, 2002, CLIN EXP IMMUNOL, V128, P511, DOI 10.1046/j.1365-2249.2002.01842.x
   CATALANO LW, 1972, NEUROLOGY, V22, P473, DOI 10.1212/WNL.22.5.473
   CHALLONER PB, 1995, P NATL ACAD SCI USA, V92, P7440, DOI 10.1073/pnas.92.16.7440
   Davidson A, 2001, NEW ENGL J MED, V345, P340, DOI 10.1056/NEJM200108023450506
   Deitiker P, 2000, HUM IMMUNOL, V61, P255, DOI 10.1016/S0198-8859(99)00117-2
   Esteban LE, 2013, BIOMED RES INT, V2013, DOI 10.1155/2013/298598
   FIELD EJ, 1972, LANCET, V2, P280
   Gray J, 2008, AM POETRY REV, V37, P46
   Honeyman MC, 2010, J IMMUNOL, V184, P2204, DOI 10.4049/jimmunol.0900709
   Honeyman MC, 2000, DIABETES, V49, P1319, DOI 10.2337/diabetes.49.8.1319
   Kawai K, 2012, VACCINE, V30, P1244, DOI 10.1016/j.vaccine.2011.12.092
   Kim Y, 2012, PLOS ONE, V7, DOI 10.1371/journal.pone.0038028
   Larkin MA, 2007, BIOINFORMATICS, V23, P2947, DOI 10.1093/bioinformatics/btm404
   Maksimov P, 2012, CLIN VACCINE IMMUNOL, V19, P865, DOI 10.1128/CVI.00119-12
   MCINTOSH EDG, 1992, LANCET, V340, P414, DOI 10.1016/0140-6736(92)91483-O
   McMurray RW, 1997, SEMIN ARTHRITIS RHEU, V26, P689, DOI 10.1016/S0049-0172(97)80005-4
   Meriggioli MN, 2012, EXPERT REV CLIN IMMU, V8, P427, DOI [10.1586/eci.12.34, 10.1586/ECI.12.34]
   Monteyne P, 1998, CURR OPIN NEUROL, V11, P287, DOI 10.1097/00019052-199808000-00002
   NISHIOKA K, 1993, RHEUM DIS CLIN N AM, V19, P489
   OHTA M, 1986, J IMMUNOL, V137, P3440
   Oldstone MBA, 2005, CURR TOP MICROBIOL, V296, P1
   Olson JK, 2001, VIRAL IMMUNOL, V14, P227, DOI 10.1089/088282401753266756
   Pane JA, 2014, PLOS PATHOG, V10, DOI 10.1371/journal.ppat.1003998
   Parks CG, 2005, ARTHRITIS RHEUM-US, V52, P1148, DOI 10.1002/art.20997
   Pauschinger M, 1999, CIRCULATION, V99, P1348, DOI 10.1161/01.CIR.99.10.1348
   Portales MR, 1997, REV ESP ENFERM DIG, V89, P595
   Saha S, 2006, PROTEINS, V65, P40, DOI 10.1002/prot.21078
   SCHWIMMBECK PL, 1989, J CLIN INVEST, V84, P1174, DOI 10.1172/JCI114282
   Shehzadi A, 2012, BIOINFORMATION, V8, P957, DOI 10.6026/97320630008957
   Shelton GD, 2001, VET IMMUNOL IMMUNOP, V78, P97, DOI 10.1016/S0165-2427(00)00255-5
   Sievers F, 2011, MOL SYST BIOL, V7, DOI 10.1038/msb.2011.75
   Skeie GO, 2006, ACTA NEUROL SCAND, V113, P19, DOI 10.1111/j.1600-0404.2006.00608.x
   Steinkellner G, 2009, BMC BIOINFORMATICS, V10, DOI 10.1186/1471-2105-10-32
   Stene LC, 2006, AM J GASTROENTEROL, V101, P2333, DOI 10.1111/j.1572-0241.2006.00741.x
   Sun Jun, 2012, Chinese Journal of Virology, V28, P151
   Tang BZ, 1997, VIROLOGY, V237, P89, DOI 10.1006/viro.1997.8762
   TERMEULE.V, 1972, LANCET, V11, P1
   Thanvi BR, 2004, POSTGRAD MED J, V80, P690, DOI 10.1136/pgmj.2004.018903
   Thomas J, 1997, IMMUNOL RES, V16, P375, DOI 10.1007/BF02786400
   Vita R, 2010, NUCLEIC ACIDS RES, V38, pD854, DOI 10.1093/nar/gkp1004
   von Herrath MG, 2003, NAT REV MICROBIOL, V1, P151, DOI 10.1038/nrmicro754
   vonHerrath MG, 1996, CURR OPIN IMMUNOL, V8, P878, DOI 10.1016/S0952-7915(96)80019-7
   Wang Huan, 2013, Zhejiang Da Xue Xue Bao Yi Xue Ban, V42, P149
   YOON JW, 1989, DIABETES RES CLIN PR, V7, pS47, DOI 10.1016/0168-8227(89)90088-0
   Zhao ZS, 1998, SCIENCE, V279, P1344, DOI 10.1126/science.279.5355.1344
NR 49
TC 4
Z9 4
U1 0
U2 7
PU ELSEVIER SCI LTD
PI OXFORD
PA THE BOULEVARD, LANGFORD LANE, KIDLINGTON, OXFORD OX5 1GB, OXON, ENGLAND
SN 1476-9271
EI 1476-928X
J9 COMPUT BIOL CHEM
JI Comput. Biol. Chem.
PD AUG
PY 2014
VL 51
BP 51
EP 56
DI 10.1016/j.compbiolchem.2014.05.003
PG 6
WC Biology; Computer Science, Interdisciplinary Applications
WE Science Citation Index Expanded (SCI-EXPANDED)
SC Life Sciences & Biomedicine - Other Topics; Computer Science
GA AO0JF
UT WOS:000340994200006
PM 24929545
DA 2022-10-25
ER

PT J
AU Varner, M
AF Varner, Michael
TI Myasthenia Gravis and Pregnancy
SO CLINICAL OBSTETRICS AND GYNECOLOGY
LA English
DT Article
DE myasthenia gravis; acetylcholine esterase inhibitors; neonatal
   myasthenia; myasthenic crisis
ID ACETYLCHOLINE-RECEPTOR; ANTIBODY; ARTHROGRYPOSIS; EXACERBATION;
   MANAGEMENT; DELIVERY; THYMOMA; TUMORS
AB Myasthenia gravis is an autoimmune disease of the neuromuscular junction characterized by painless fluctuating skeletal muscle weakness. Disease exacerbations are more likely to occur in the first trimester or puerperium. A number of medications commonly used in obstetric practice can exacerbate the disease. The effect of pregnancy on myasthenia varies substantially from woman to woman and also from pregnancy to pregnancy in the same woman. Mainstay treatments involve acetylcholine esterase inhibitors, corticosteroids and other immunosuppressants, and adequate rest. Newborns may suffer in utero or neonatal consequences, usually transient, of transplacental antibody exposure.
C1 [Varner, Michael] Univ Utah, Dept Obstet & Gynecol, Hlth Sci Ctr, Salt Lake City, UT USA.
RP Varner, M (corresponding author), Univ Utah, Hlth Sci Ctr, Salt Lake City, UT 84112 USA.
EM michael.varner@hsc.utah.edu
RI Varner, Michael/K-9890-2013
OI Varner, Michael/0000-0001-9455-3973
CR Angelberger S, 2011, J CROHNS COLITIS, V5, P95, DOI 10.1016/j.crohns.2010.10.005
   [Anonymous], 1975, Z Allgemeinmed, P1156
   Batocchi AP, 1999, NEUROLOGY, V52, P447, DOI 10.1212/WNL.52.3.447
   Beeson D, 2005, ADV CLIN NEUROSCI RE, V4, P12
   BRENNER T, 1980, P NATL ACAD SCI-BIOL, V77, P3635, DOI 10.1073/pnas.77.6.3635
   Buckley C, 2001, ANN NEUROL, V50, P64, DOI 10.1002/ana.1017
   CHAGNAC Y, 1985, NEUROLOGY, V35, P1219, DOI 10.1212/WNL.35.8.1219
   Chaudhry SA, 2012, CAN FAM PHYSICIAN, V58, P1346
   Chaudhuri A, 2009, QJM-INT J MED, V102, P97, DOI 10.1093/qjmed/hcn152
   COHEN BA, 1976, OBSTET GYNECOL, V48, pS35
   Cortese I, 2011, NEUROLOGY, V76, P294, DOI 10.1212/WNL.0b013e318207b1f6
   DONALDSON JO, 1981, AM J DIS CHILD, V135, P222, DOI 10.1001/archpedi.1981.02130270014006
   DRACHMAN DB, 1994, NEW ENGL J MED, V330, P1797, DOI 10.1056/NEJM199406233302507
   EDEN RD, 1983, OBSTET GYNECOL, V62, P328, DOI 10.1097/00006250-198309000-00013
   El-Bawab H, 2007, EUR J CARDIO-THORAC, V31, P731, DOI 10.1016/j.ejcts.2007.01.024
   Engel AG, 2005, CURR OPIN PHARMACOL, V5, P308, DOI 10.1016/j.coph.2004.12.007
   Evans WE, 2003, NEW ENGL J MED, V348, P538, DOI 10.1056/NEJMra020526
   Evoli A, 2003, BRAIN, V126, P2304, DOI 10.1093/brain/awg223
   Ferrero S, 2005, EUR J OBSTET GYN R B, V121, P129, DOI 10.1016/j.ejogrb.2005.01.002
   Gajdos P, 2005, ARCH NEUROL-CHICAGO, V62, P1689, DOI 10.1001/archneur.62.11.1689
   Goldstein LH, 2007, BIRTH DEFECTS RES A, V79, P696, DOI 10.1002/bdra.20399
   Hantai D, 2004, CURR OPIN NEUROL, V17, P539, DOI 10.1097/00019052-200410000-00004
   Hart IK, 2007, COCHRANE DB SYST REV, DOI 10.1002/14651858.CD005224.pub2
   Hoff JM, 2007, EUR J NEUROL, V14, P38, DOI 10.1111/j.1468-1331.2006.01538.x
   Hoff JM, 2003, NEUROLOGY, V61, P1362, DOI 10.1212/01.WNL.0000082725.21444.EC
   HOWARD JF, 1994, NEUROL CLIN, V12, P305, DOI 10.1016/S0733-8619(18)30099-9
   JOHNS TR, 1987, ANN NY ACAD SCI, V505, P568, DOI 10.1111/j.1749-6632.1987.tb51325.x
   Juel VC, 2007, ORPHANET J RARE DIS, V2, DOI 10.1186/1750-1172-2-44
   LEFVERT AK, 1983, NEUROLOGY, V33, P133, DOI 10.1212/WNL.33.2.133
   Leite MI, 2005, ANN NEUROL, V57, P444, DOI 10.1002/ana.20386
   LINDSTROM JM, 1976, NEUROLOGY, V26, P1054, DOI 10.1212/WNL.26.11.1054
   Mantegazza R, 2011, NEUROPSYCH DIS TREAT, V7, P151, DOI 10.2147/NDT.S8915
   Mao ZF, 2012, J CLIN NEUROL, V8, P161, DOI 10.3988/jcn.2012.8.3.161
   Mao ZF, 2011, INT J NEUROSCI, V121, P121, DOI 10.3109/00207454.2010.539307
   Mays J, 2011, NEUROIMMUNOMODULAT, V18, P320, DOI 10.1159/000329491
   Newsom-Davis J, 2007, Acta Myol, V26, P5
   Nulman Irena, 2010, Paediatr Drugs, V12, P113, DOI 10.2165/11316280-000000000-00000
   Phillips LH, 2003, ANN NY ACAD SCI, V998, P407, DOI 10.1196/annals.1254.053
   Plauche W C, 1983, Clin Obstet Gynecol, V26, P592, DOI 10.1097/00003081-198309000-00010
   Ramirez C, 2006, REV NEUROL-FRANCE, V162, P330, DOI 10.1016/S0035-3787(06)75019-6
   Riemersma S, 1996, J CLIN INVEST, V98, P2358, DOI 10.1172/JCI119048
   Scheider-Gold C, 2005, COCHRANE DB SYST REV, DOI 10.1002/14651858.CD002828.pub2
   Servais L, 2013, J NEUROL, V260, P815, DOI 10.1007/s00415-012-6709-x
   Stafford IP, 2005, CLIN OBSTET GYNECOL, V48, P48, DOI 10.1097/01.grf.0000153206.85996.07
   Stickler DE, 2007, MUSCLE NERVE, V35, P808, DOI 10.1002/mus.20734
   STOLL C, 1991, PRENATAL DIAG, V11, P17, DOI 10.1002/pd.1970110104
   Tindall RS, 1098, NEW ENGL J MED, V316, P719
   Titulaer MJ, 2011, EUR J NEUROL, V18, P19, DOI 10.1111/j.1468-1331.2010.03220.x
   Tomiyama N, 2009, EUR J RADIOL, V69, P280, DOI 10.1016/j.ejrad.2007.10.002
   Vincent A, 2004, SEMIN NEUROL, V24, P125, DOI 10.1055/s-2004-829589
NR 50
TC 27
Z9 29
U1 0
U2 6
PU LIPPINCOTT WILLIAMS & WILKINS
PI PHILADELPHIA
PA TWO COMMERCE SQ, 2001 MARKET ST, PHILADELPHIA, PA 19103 USA
SN 0009-9201
EI 1532-5520
J9 CLIN OBSTET GYNECOL
JI Clin. Obstet. Gynecol.
PD JUN
PY 2013
VL 56
IS 2
BP 372
EP 381
DI 10.1097/GRF.0b013e31828e92c0
PG 10
WC Obstetrics & Gynecology
WE Science Citation Index Expanded (SCI-EXPANDED)
SC Obstetrics & Gynecology
GA 138CF
UT WOS:000318485300017
PM 23563874
DA 2022-10-25
ER

PT J
AU Chieza, JT
   Fleming, I
   Parry, N
   Skelton, VA
AF Chieza, J. T.
   Fleming, I.
   Parry, N.
   Skelton, V. A.
TI Maternal myasthenia gravis complicated by fetal arthrogryposis multiplex
   congenita
SO INTERNATIONAL JOURNAL OF OBSTETRIC ANESTHESIA
LA English
DT Article
DE Pregnancy; Myasthenia gravis; Arthrogryposis multiplex congenita;
   Plasmapheresis; Caesarean section; Combined spinal-epidural
ID THYMOMA
AB We report the management of a 24-year-old primigravid woman who was diagnosed with myasthenia gravis at 20 weeks of gestation. Maternal symptoms improved with therapeutic plasma exchange, steroids, immunoglobulin therapy and pyridostigmine. Despite this, the fetus had arthrogryposis multiplex congenita due to trans-placental transfer of anti-acetylcholine receptor antibodies. The baby was delivered by elective caesarean section at 34 weeks of gestation but died in the immediate postpartum period. The mother underwent thymectomy within five weeks of delivery. The implications of myasthenia gravis for both the mother and baby are discussed. (C) 2010 Elsevier Ltd. All rights reserved.
C1 [Chieza, J. T.; Fleming, I.; Parry, N.; Skelton, V. A.] Kings Coll Hosp NHS Fdn Trust, Dept Anaesthesia, London SE5 9RS, England.
RP Chieza, JT (corresponding author), Kings Coll Hosp NHS Fdn Trust, Dept Anaesthesia, Denmark Hill, London SE5 9RS, England.
EM jtchieza@yahoo.co.uk
CR BARAKA A, 1992, CAN J ANAESTH, V39, P476, DOI 10.1007/BF03008713
   Batocchi AP, 1999, NEUROLOGY, V52, P447, DOI 10.1212/WNL.52.3.447
   Buckley C, 2001, ANN NEUROL, V50, P64, DOI 10.1002/ana.1017
   CARR SR, 1991, OBSTET GYNECOL, V78, P485
   DJEMIS J, 2002, EUR J OBSTET GYN R B, V104, P21
   Eymard B, 2009, REV NEUROL-FRANCE, V165, P137, DOI 10.1016/j.neurol.2008.11.020
   FOLDES FF, 1962, ANESTHESIOLOGY, V23, P837, DOI 10.1097/00000542-196211000-00015
   GENKINS G, 1961, MYASTHENIA GRAVIS, P519
   Hoff JM, 2003, NEUROLOGY, V61, P1362, DOI 10.1212/01.WNL.0000082725.21444.EC
   Juel VC, 2004, SEMIN NEUROL, V24, P75, DOI 10.1055/s-2004-829595
   Leite MI, 2008, BRAIN, V131, P1940, DOI 10.1093/brain/awn092
   MENDELOW H, 1958, MYASTHENIA GRAVIS, P10
   MITCHELL PJ, 1992, OBSTET GYNECOL, V80, P178
   Muller-Hermelink HK, 2000, CURR OPIN ONCOL, V12, P426, DOI 10.1097/00001622-200009000-00007
   Nieto IP, 1999, ANN THORAC SURG, V67, P1568, DOI 10.1016/S0003-4975(99)00310-0
   Niks EH, 2008, NEUROLOGY, V70, P1215, DOI 10.1212/01.wnl.0000307751.20968.f1
   Oskoui M, 2008, NEUROLOGY, V71, P2010, DOI 10.1212/01.wnl.0000336929.38733.7a
   PAPAZIAN O, 1992, J CHILD NEUROL, V7, P135, DOI 10.1177/088307389200700202
   Picone O, 2003, J Gynecol Obstet Biol Reprod (Paris), V32, P654
   PLAUCHE WC, 1979, AM J OBSTET GYNECOL, V135, P691, DOI 10.1016/S0002-9378(16)32998-2
   Polizzi A, 2000, TERATOLOGY, V62, P332, DOI 10.1002/1096-9926(200011)62:5<332::AID-TERA7>3.0.CO;2-E
   Scherer K, 2005, JAMA-J AM MED ASSOC, V293, P1906, DOI 10.1001/jama.293.15.1906
   SOUADJIAN JV, 1974, ARCH INTERN MED, V134, P374, DOI 10.1001/archinte.134.2.374
   STOLL C, 1991, PRENATAL DIAG, V11, P17, DOI 10.1002/pd.1970110104
   Velisavljev-Filipovic Gordana, 2006, Med Pregl, V59, P375, DOI 10.2298/MPNS0608375V
NR 25
TC 11
Z9 13
U1 0
U2 3
PU ELSEVIER SCI LTD
PI OXFORD
PA THE BOULEVARD, LANGFORD LANE, KIDLINGTON, OXFORD OX5 1GB, OXON, ENGLAND
SN 0959-289X
EI 1532-3374
J9 INT J OBSTET ANESTH
JI Int. J. Obstet. Anesth.
PD JAN
PY 2011
VL 20
IS 1
BP 79
EP 82
DI 10.1016/j.ijoa.2010.08.007
PG 4
WC Anesthesiology; Obstetrics & Gynecology
WE Science Citation Index Expanded (SCI-EXPANDED)
SC Anesthesiology; Obstetrics & Gynecology
GA 725WG
UT WOS:000287677000016
PM 21112761
DA 2022-10-25
ER

PT J
AU EMILIE, D
   CREVON, MC
   COHENKAMINSKY, S
   PEUCHMAUR, M
   DEVERGNE, O
   BERRIH-AKNIN, S
   GALANAUD, P
AF EMILIE, D
   CREVON, MC
   COHENKAMINSKY, S
   PEUCHMAUR, M
   DEVERGNE, O
   BERRIH-AKNIN, S
   GALANAUD, P
TI INSITU PRODUCTION OF INTERLEUKINS IN HYPERPLASTIC THYMUS FROM
   MYASTHENIA-GRAVIS PATIENTS
SO HUMAN PATHOLOGY
LA English
DT Article
DE MYASTHENIA GRAVIS; CYTOKINES; THYMUS; AUTOIMMUNITY; INSITU HYBRIDIZATION
ID NICOTINIC ACETYLCHOLINE-RECEPTOR; II MHC DETERMINANTS; T-CELL CLONES;
   MESSENGER-RNA; LYMPHOCYTES-T; B-CELLS; ANTIGEN EXPRESSION;
   HUMAN-FIBROBLASTS; EPITHELIAL-CELLS; GENE-EXPRESSION
C1 CNRS, LE PLESSIS ROBINSON, FRANCE.
RP EMILIE, D (corresponding author), INSERM, U131, 32 RUE CARNETS, F-92140 CLAMART, FRANCE.
RI Devergne, Odile/M-6633-2017; Berrih‐Aknin, Sonia/F-8025-2013;
   Cohen-Kaminsky, Sylvia/E-4837-2014
OI Berrih‐Aknin, Sonia/0000-0001-9199-4175; Cohen-Kaminsky,
   Sylvia/0000-0002-6341-7482; Devergne, Odile/0000-0002-2838-7564
CR BERRIH-AKNIN S, 1987, ANN NY ACAD SCI, V505, P50, DOI 10.1111/j.1749-6632.1987.tb51282.x
   BOFILL M, 1985, AM J PATHOL, V119, P462
   BONNEVILLE M, 1990, NATURE, V344, P163, DOI 10.1038/344163a0
   BOTTOMLY K, 1989, EUR J IMMUNOL, V19, P617, DOI 10.1002/eji.1830190407
   BUSSON P, 1988, INT J CANCER, V42, P599, DOI 10.1002/ijc.2910420422
   BUSSON P, 1987, P NATL ACAD SCI USA, V84, P6262, DOI 10.1073/pnas.84.17.6262
   CAO H, 1989, J IMMUNOL, V143, P3524
   COHENKAMINSKY S, 1988, LYMPHATIC TISSUES GE, V237, P369
   EMILIE D, 1990, J CLIN INVEST, V86, P148, DOI 10.1172/JCI114678
   EMILIE D, 1988, EUR J IMMUNOL, V18, P1479, DOI 10.1002/eji.1830181002
   EMILIE D, 1988, EUR J IMMUNOL, V18, P2043, DOI 10.1002/eji.1830181226
   FOX DA, 1985, J IMMUNOL, V134, P330
   FUJII Y, 1988, J IMMUNOL, V141, P3361
   GUIGOU V, IN PRESS CLIN EXP IM
   HOFMANN WJ, 1989, HISTOPATHOLOGY, V14, P447, DOI 10.1111/j.1365-2559.1989.tb02181.x
   HOHLFELD R, 1986, NEUROLOGY, V36, P618, DOI 10.1212/WNL.36.5.618
   HOHLFELD R, 1984, NATURE, V310, P244, DOI 10.1038/310244a0
   KARPUS WJ, 1989, J IMMUNOL, V143, P3492
   KILLAR LM, 1989, EUR J IMMUNOL, V19, P2205, DOI 10.1002/eji.1830191205
   KISHIMOTO T, 1989, BLOOD, V74, P1, DOI 10.1182/blood.V74.1.1.1
   KROLICK KA, 1987, CELL IMMUNOL, V105, P75, DOI 10.1016/0008-8749(87)90057-8
   LEWIS DB, 1986, J EXP MED, V163, P1018, DOI 10.1084/jem.163.4.1018
   LINDSTROM J, 1988, ADV IMMUNOL, V42, P233, DOI 10.1016/S0065-2776(08)60847-0
   MANTOVANI A, 1989, IMMUNOL TODAY, V10, P370, DOI 10.1016/0167-5699(89)90270-3
   MAY LT, 1986, P NATL ACAD SCI USA, V83, P8957, DOI 10.1073/pnas.83.23.8957
   MCGUIRE LJ, 1988, AM J PATHOL, V131, P385
   MELMS A, 1988, J CLIN INVEST, V81, P902, DOI 10.1172/JCI113401
   MELMS A, 1989, J CLIN INVEST, V83, P785, DOI 10.1172/JCI113958
   MOND JJ, 1986, J IMMUNOL, V137, P3534
   MOREL E, 1987, EUR J IMMUNOL, V17, P1109, DOI 10.1002/eji.1830170806
   MOSMANN TR, 1986, J IMMUNOL, V136, P2348
   OSBORN L, 1989, CELL, V59, P1203, DOI 10.1016/0092-8674(89)90775-7
   PEUCHMAUR M, 1991, AM J CLIN PATHOL, V95, P55, DOI 10.1093/ajcp/95.1.55
   PEUCHMAUR M, 1990, AM J PATHOL, V136, P383
   PFIZENMAIER K, 1987, J IMMUNOL, V138, P975
   RAMSDELL F, 1989, SCIENCE, V246, P1038, DOI 10.1126/science.2511629
   RAY A, 1988, P NATL ACAD SCI USA, V85, P6701, DOI 10.1073/pnas.85.18.6701
   RICE GE, 1990, J EXP MED, V171, P1369, DOI 10.1084/jem.171.4.1369
   RUCO LP, 1989, HISTOPATHOLOGY, V14, P37, DOI 10.1111/j.1365-2559.1989.tb02112.x
   SAFAR D, 1987, J CLIN IMMUNOL, V7, P225, DOI 10.1007/BF00915728
   SALMON M, 1989, J IMMUNOL, V143, P907
   SCHEURICH P, 1987, J IMMUNOL, V138, P1786
   SCHINDLER R, 1990, BLOOD, V75, P40
   SEHGAL PB, 1988, J EXP MED, V167, P1951, DOI 10.1084/jem.167.6.1951
   SMITH KA, 1984, ANNU REV IMMUNOL, V2, P319, DOI 10.1146/annurev.immunol.2.1.319
   STUART PM, 1988, J IMMUNOL, V140, P1542
   SUSTER S, 1990, AM J SURG PATHOL, V14, P284, DOI 10.1097/00000478-199003000-00010
   TANIGUCHI T, 1988, ANNU REV IMMUNOL, V6, P439, DOI 10.1146/annurev.iy.06.040188.002255
   VENKATASUBRAMANIAN K, 1986, P NATL ACAD SCI USA, V83, P3171, DOI 10.1073/pnas.83.10.3171
   WAINBERG MA, 1988, CLIN EXP IMMUNOL, V72, P415
   WAKASUGI H, 1987, P NATL ACAD SCI USA, V84, P804, DOI 10.1073/pnas.84.3.804
   ZHANG YP, 1990, AM J PATHOL, V136, P111
NR 52
TC 42
Z9 43
U1 0
U2 0
PU W B SAUNDERS CO-ELSEVIER INC
PI PHILADELPHIA
PA 1600 JOHN F KENNEDY BOULEVARD, STE 1800, PHILADELPHIA, PA 19103-2899 USA
SN 0046-8177
EI 1532-8392
J9 HUM PATHOL
JI Hum. Pathol.
PD MAY
PY 1991
VL 22
IS 5
BP 461
EP 468
DI 10.1016/0046-8177(91)90132-9
PG 8
WC Pathology
WE Science Citation Index Expanded (SCI-EXPANDED)
SC Pathology
GA GJ451
UT WOS:A1991GJ45100009
PM 1903354
DA 2022-10-25
ER

PT J
AU Wu, H
   Chen, L
   Zhou, XL
   Wu, YS
   Yan, Y
   Zhu, YB
   Zhao, CB
   Xue, Q
AF Wu, Hui
   Chen, Lan
   Zhou, Xiaoling
   Wu, Yanshi
   Yan, Yu
   Zhu, Yibei
   Zhao, Chongbo
   Xue, Qun
TI Effect of tacrolimus on soluble costimulatory molecules in patients with
   refractory myasthenia gravis
SO JOURNAL OF NEUROIMMUNOLOGY
LA English
DT Article
DE Soluble costimulatory molecules; Refractory myasthenia gravis;
   Myasthenia gravis; Tacrolimus; Prognosis; Risk factors
ID T-CELLS; ACTIVATION; FAMILY; CD40; ICOS
AB Objectives: To investigate the expression and possible role of soluble costimulatory molecules in the treatment of refractory myasthenia gravis.Methods: Thirty-two patients with refractory myasthenia gravis were enrolled into this study and given tacro-limus 3 mg/day. At the beginning of treatment and 12 months follow-up period, clinical data were collected and recorded. The clinical classification of myasthenia gravis Foundation (MGFA) was performed. The MGFA-quantitative myasthenia gravis score (MGFA-QMGS), manual muscle test (MMT), MG activity of daily living (MG-ADL) and the activity of daily living (MG-ADL), the 15-item myasthenia gravis quality of life (MG QOL-15) and the dose change of prednisone were used to evaluate the efficacy. The expression levels of soluble cos-timulatory molecules and their ligands (sPD-1/sPD-L1, sICOS/sICOSL, sCD40/sCD40L), soluble CD25 and IL-2 in serum were determined by enzyme-linked immunosorbent assay (ELISA).Results: We observed that oral administration of 3 mg tacrolimus daily for 1 year can significantly improve the clinical symptoms of patients with refractory myasthenia gravis, which is characterized by a significant reduction in clinical scores, such as QMG, MMT, ADL, MGQOL-15, and a reduction daily oral prednisolone (PSL) dose (P < 0.0001).We also found that the levels of plasma sPD-1, sCD40, IL-2 in refractory MG patients increased signif-icantly, and those decreased significantly 12 months after tacrolimus treatment (P < 0.05). The level of sCD25 was negatively correlated with clinical severity scores (P < 0.05). After tacrolimus treatment, the level of sPD-L1 increased although there was no significant difference.Conclusion: Tacrolimus could relieve the symptoms of refractory MG and significantly decrease the levels of plasma sPD-1, sICOSL, sCD40, sCD25 and IL-2. Soluble costimulatory molecules might be potential biomarkers for MG and tacrolimus treatment.
C1 [Wu, Hui] Jingan Dist Ctr Hosp Shanghai, Dept Neurol, Shanghai, Peoples R China.
   [Chen, Lan; Zhou, Xiaoling; Xue, Qun] Soochow Univ, Dept Neurol, Affiliated Hosp 1, Suzhou, Jiangsu, Peoples R China.
   [Chen, Lan] Nantong Univ, Dept Neurol, Affiliated Hosp 2, Nantong, Jiangsu, Peoples R China.
   [Wu, Yanshi; Yan, Yu; Zhu, Yibei] Soochow Univ, Sch Biol & Basic Med Sci, Dept Immunol, Suzhou, Jiangsu, Peoples R China.
   [Zhao, Chongbo] Fudan Univ, Shanghai, Peoples R China.
RP Xue, Q (corresponding author), Soochow Univ, Dept Neurol, Affiliated Hosp 1, Suzhou, Jiangsu, Peoples R China.; Zhao, CB (corresponding author), Fudan Univ, Shanghai, Peoples R China.
EM zhao_chongbo@fudan.edu.cn; qxue_sz@163.com
FU Key R & D Plan of Jiangsu Province (Social Development Project)
   [BE2019666]; Suzhou Special Project for Clinical Diagnosis and Treatment
   of Key Diseases [LCZX201702]
FX This work was supported by grants from Key R & D Plan of Jiangsu
   Province (Social Development Project) (BE2019666) , and the Suzhou
   Special Project for Clinical Diagnosis and Treatment of Key Diseases
   (LCZX201702) .
CR Azuma M, 2019, ADV EXP MED BIOL, V1189, P3, DOI 10.1007/978-981-32-9717-3_1
   Barber DL, 2006, NATURE, V439, P682, DOI 10.1038/nature04444
   Barohn RJ, 1998, ANN NY ACAD SCI, V841, P769, DOI 10.1111/j.1749-6632.1998.tb11015.x
   Ben Lamine L, 2020, EXP CLIN ENDOCR DIAB, V128, P319, DOI 10.1055/a-0647-6860
   Berardi R, 2020, EXPERT OPIN THER TAR, V24, P937, DOI 10.1080/14728222.2020.1790529
   Burns TM, 2011, MUSCLE NERVE, V43, P14, DOI 10.1002/mus.21883
   Cebi M, 2020, FRONT IMMUNOL, V11, DOI 10.3389/fimmu.2020.00809
   Ceeraz S, 2013, TRENDS IMMUNOL, V34, P556, DOI 10.1016/j.it.2013.07.003
   Chen D, 2018, EUR J NEUROL, V25, P1049, DOI 10.1111/ene.13652
   Contin C, 2003, IMMUNOLOGY, V110, P131, DOI 10.1046/j.1365-2567.2003.01716.x
   Damoiseaux J, 2020, CLIN IMMUNOL, V218, DOI 10.1016/j.clim.2020.108515
   Dong C, 2001, NATURE, V409, P97, DOI 10.1038/35051100
   Dostert C, 2019, PHYSIOL REV, V99, P115, DOI 10.1152/physrev.00045.2017
   Gilhus NE, 2019, NAT REV DIS PRIMERS, V5, DOI 10.1038/s41572-019-0079-y
   Kakoulidou M, 2007, J NEUROIMMUNOL, V185, P150, DOI 10.1016/j.jneuroim.2007.01.007
   Khan M, 2020, FRONT IMMUNOL, V11, DOI 10.3389/fimmu.2020.587460
   Leman JD, 2017, CRIT REV IMMUNOL, V37, P371, DOI 10.1615/CritRevImmunol.v37.i2-6.100
   Li J, 2008, TRANSPL P, V40, P1495, DOI 10.1016/j.transproceed.2007.11.074
   Mantegazza R, 2018, THER ADV NEUROL DISO, V11, P1, DOI 10.1177/1756285617749134
   Masuda H, 2018, J NEUROIMMUNOL, V316, P117, DOI 10.1016/j.jneuroim.2018.01.001
   Ren CF, 2017, MOL MED REP, V15, P460, DOI 10.3892/mmr.2016.5968
   Sanders DB, 2003, ANN NY ACAD SCI, V998, P440, DOI 10.1196/annals.1254.057
   Silvestri Nicholas J, 2014, J Clin Neuromuscul Dis, V15, P167, DOI 10.1097/CND.0000000000000034
   Tafuri A, 2001, NATURE, V409, P105, DOI 10.1038/35051113
   Wang B, 2021, MED SCI MONITOR, V27, DOI 10.12659/MSM.927577
   Wolfe GI, 1999, NEUROLOGY, V52, P1487, DOI 10.1212/WNL.52.7.1487
   Yan XM, 2019, CLIN IMMUNOL, V207, P68, DOI 10.1016/j.clim.2019.07.011
   Yilmaz V, 2020, J NEUROIMMUNOL, V349, DOI 10.1016/j.jneuroim.2020.577402
   Zhang L, 2014, J CLIN NEUROSCI, V21, P1570, DOI 10.1016/j.jocn.2013.11.046
NR 29
TC 0
Z9 0
U1 2
U2 2
PU ELSEVIER
PI AMSTERDAM
PA RADARWEG 29, 1043 NX AMSTERDAM, NETHERLANDS
SN 0165-5728
EI 1872-8421
J9 J NEUROIMMUNOL
JI J. Neuroimmunol.
PD NOV 15
PY 2022
VL 372
AR 577955
DI 10.1016/j.jneuroim.2022.577955
PG 9
WC Immunology; Neurosciences
WE Science Citation Index Expanded (SCI-EXPANDED)
SC Immunology; Neurosciences & Neurology
GA 5A5NQ
UT WOS:000862934700005
PM 36054935
DA 2022-10-25
ER

PT J
AU Arblaster, GE
   Shipman, TL
   Pepper, IM
AF Arblaster, Gemma E.
   Shipman, Tracey L.
   Pepper, Irene M.
TI Decompensating esophoria as the presenting feature of myasthenia gravis
SO JOURNAL OF AAPOS
LA English
DT Article
AB Myasthenia gravis is a disease in which antibodies directed at nicotinic acetylcholine receptors are produced, leading to a deficiency of acetylcholine receptors at the neuromuscular junction. This results in impairment of muscular excitation, which appears clinically as fatigable muscle weakness. Weakness of the extraocular muscles occurs in nearly 90% of all myasthenics at disease onset,(1) with ptosis being the most common presenting feature. Myasthenia gravis affecting one or a combination of the extraocular muscles without ptosis is less common; however, cases such as bilateral internuclear ophthalmoplegia without ptosis have been described in the literature. The authors present a case in which decompensating esophoria was the presenting feature of myasthenia gravis.
C1 [Arblaster, Gemma E.; Shipman, Tracey L.; Pepper, Irene M.] Royal Hallamshire Hosp, Dept Orthopt, Dept Ophthalmol, Sheffield S10 2JF, S Yorkshire, England.
RP Shipman, TL (corresponding author), Royal Hallamshire Hosp, Dept Orthopt, Dept Ophthalmol, Glossop Rd, Sheffield S10 2JF, S Yorkshire, England.
EM Trarey.Shipman@sth.nbs.uk
OI Arblaster, Gemma/0000-0002-3656-3740
CR Colavito Jennifer, 2005, Optometry, V76, P363, DOI 10.1016/j.optm.2005.05.004
   Cooper J, 2000, J NEURO-OPHTHALMOL, V20, P5, DOI 10.1097/00041327-200020010-00003
   Ito K, 1997, ORL J OTO-RHINO-LARY, V59, P122, DOI 10.1159/000276922
   KAMINSKI HJ, 1990, NEUROLOGY, V40, P1663, DOI 10.1212/WNL.40.11.1663
NR 4
TC 1
Z9 1
U1 0
U2 4
PU MOSBY-ELSEVIER
PI NEW YORK
PA 360 PARK AVENUE SOUTH, NEW YORK, NY 10010-1710 USA
SN 1091-8531
EI 1528-3933
J9 J AAPOS
JI J. AAPOS
PD JUN
PY 2009
VL 13
IS 3
BP 310
EP 311
DI 10.1016/j.jaapos.2009.01.009
PG 2
WC Ophthalmology; Pediatrics
WE Science Citation Index Expanded (SCI-EXPANDED)
SC Ophthalmology; Pediatrics
GA 462ID
UT WOS:000267343700024
PM 19395293
DA 2022-10-25
ER

PT J
AU Waters, J
AF Waters, Janet
TI Management of Myasthenia Gravis in Pregnancy
SO NEUROLOGIC CLINICS
LA English
DT Article
DE Myasthenia gravis; Pregnancy; Neonatal myasthenia gravis; Magnesium;
   Preeclampsia/eclampsia; Thymectomy; Arthrogryposis
ID ACETYLCHOLINE-RECEPTOR; ANTIBODIES; THYMOMA
AB Myasthenia gravis is an autoimmune disorder characterized by fluctuating weakness of extraocular and proximal limb muscles. It occurs in 1 in 5000 in the overall population and is 2 times more common in women than men. The onset in women is most common in the third decade, and risk of severe exacerbation occurs most frequently in the year after presentation. The disease does not have an impact on fertility and overlap with pregnancy is expected. This article provides a description of the disease process and its impact on the expecting mother, fetus, and newborn. Management options in pregnancy and lactation are discussed.
C1 [Waters, Janet] Univ Pittsburgh, Med Ctr, Womens Neurol, 3471 Fifth Ave,Suite 810, Pittsburgh, PA 15213 USA.
RP Waters, J (corresponding author), Univ Pittsburgh, Med Ctr, Womens Neurol, 3471 Fifth Ave,Suite 810, Pittsburgh, PA 15213 USA.
EM watersjf@upmc.edu
CR AHLSTEN G, 1992, J CHILD NEUROL, V7, P264, DOI 10.1177/088307389200700305
   [Anonymous], 1975, Z Allgemeinmed, P1156
   APPEL SH, 1977, P NATL ACAD SCI USA, V74, P2130, DOI 10.1073/pnas.74.5.2130
   Batocchi AP, 1999, NEUROLOGY, V52, P447, DOI 10.1212/WNL.52.3.447
   Chaudhuri A, 2009, QJM-INT J MED, V102, P97, DOI 10.1093/qjmed/hcn152
   Decroos EC, 2014, MUSCLE NERVE, V49, P30, DOI 10.1002/mus.23882
   DRACHMAN DB, 1994, NEW ENGL J MED, V330, P1797, DOI 10.1056/NEJM199406233302507
   Evoli A, 2003, BRAIN, V126, P2304, DOI 10.1093/brain/awg223
   Hantai D, 2004, CURR OPIN NEUROL, V17, P539, DOI 10.1097/00019052-200410000-00004
   Leite MI, 2005, ANN NEUROL, V57, P444, DOI 10.1002/ana.20386
   LINDSTROM JM, 1976, NEUROLOGY, V26, P1054, DOI 10.1212/WNL.26.11.1054
   LINK H, 1991, J CLIN INVEST, V87, P2191, DOI 10.1172/JCI115253
   Maggi L, 2008, NEUROMUSCULAR DISORD, V18, P678, DOI 10.1016/j.nmd.2008.06.368
   Massey Janice M, 2014, Continuum (Minneap Minn), V20, P115, DOI 10.1212/01.CON.0000443840.33310.bd
   Mays J, 2011, NEUROIMMUNOMODULAT, V18, P320, DOI 10.1159/000329491
   Niks EH, 2008, NEUROLOGY, V70, P1215, DOI 10.1212/01.wnl.0000307751.20968.f1
   Riemersma S, 1996, J CLIN INVEST, V98, P2358, DOI 10.1172/JCI119048
   Servais L, 2013, J NEUROL, V260, P815, DOI 10.1007/s00415-012-6709-x
   Spring PJ, 2001, BIODRUGS, V15, P173, DOI 10.2165/00063030-200115030-00004
   Stafford IP, 2005, CLIN OBSTET GYNECOL, V48, P48, DOI 10.1097/01.grf.0000153206.85996.07
   Stickler DE, 2007, MUSCLE NERVE, V35, P808, DOI 10.1002/mus.20734
   TZARTOS SJ, 1991, MOL NEUROBIOL, V5, P1, DOI 10.1007/BF02935610
   Varner M, 2013, CLIN OBSTET GYNECOL, V56, P372, DOI 10.1097/GRF.0b013e31828e92c0
   Ward RM, 2001, PEDIATRICS, V108, P776
NR 24
TC 7
Z9 10
U1 1
U2 22
PU W B SAUNDERS CO-ELSEVIER INC
PI PHILADELPHIA
PA 1600 JOHN F KENNEDY BOULEVARD, STE 1800, PHILADELPHIA, PA 19103-2899 USA
SN 0733-8619
EI 1557-9875
J9 NEUROL CLIN
JI Neurol. Clin.
PD FEB
PY 2019
VL 37
IS 1
BP 113
EP +
DI 10.1016/j.ncl.2018.09.003
PG 9
WC Clinical Neurology; Neurosciences
WE Science Citation Index Expanded (SCI-EXPANDED)
SC Neurosciences & Neurology
GA HG0ZA
UT WOS:000454676600009
PM 30470270
DA 2022-10-25
ER

PT J
AU Ban, J
   Phillips, WD
AF Ban, Joanne
   Phillips, William D.
TI Mouse Models of Myasthenia Gravis
SO CURRENT PHARMACEUTICAL DESIGN
LA English
DT Article
DE Autoantibodies; nicotinic receptors; antigenic modulation; membrane
   attack complex; muscle specific kinase; myasthenia gravis; fatigue
ID EXPERIMENTAL AUTOIMMUNE MYASTHENIA; TYROSINE KINASE MUSK;
   ACETYLCHOLINE-RECEPTOR TURNOVER; DECAY-ACCELERATING FACTOR; AGE-RELATED
   RESISTANCE; NEUROMUSCULAR-JUNCTION; PASSIVE TRANSFER; END-PLATE;
   ALPHA-BUNGAROTOXIN; SAFETY FACTOR
AB Myasthenia gravis is a muscle weakness disease characterized by autoantibodies that target components of the neuromuscular junction, impairing synaptic transmission. The most common form of myasthenia gravis involves antibodies that bind the nicotinic acetylcholine receptors in the postsynaptic membrane. Many of the remaining cases are due to antibodies against muscle specific tyrosine kinase (MuSK). Recently, autoantibodies against LRP4 (another component of the MuSK signaling complex in the postsynaptic membrane) were identified as the likely cause of myasthenia gravis in some patients. Fatiguing weakness is the common symptom in all forms of myasthenia gravis, but muscles of the body are differentially affected, for reasons that are not fully understood. Much of what we have learnt about the immunological and neurobiological aspects of the pathogenesis derives from mouse models. The most widely used mouse models involve either passive transfer of autoantibodies, or active immunization of the mouse with acetylcholine receptors or MuSK protein. These models can provide a robust replication of many of the features of the human disease. Depending upon the protocol, acute fatiguing weakness develops 2 - 14 days after the start of autoantibody injections (passive transfer) or might require repeated immunizations over several weeks (active models). Here we review mouse models of myasthenia gravis, including what they have contributed to current understanding of the pathogenic mechanisms and their current application to the testing of therapeutics.
C1 [Ban, Joanne; Phillips, William D.] Univ Sydney, Physiol & Bosch Inst, Sydney, NSW 2006, Australia.
RP Phillips, WD (corresponding author), Univ Sydney, Sch Med Sci Physiol, Anderson Stuart Bldg F13, Sydney, NSW 2006, Australia.
EM william.phillips@sydney.edu.au
OI Phillips, William/0000-0002-5405-8422
FU NINDS; MGFA
FX NINDS and MGFA recently sponsored a workshop to develop technical
   guidelines for animal models of myasthenia gravis (Bethesda, MA
   September 23-24, 2014). The resultant guidelines will be published soon
   in Experimental Neurology.
CR Aalberse RC, 2009, CLIN EXP ALLERGY, V39, P469, DOI 10.1111/j.1365-2222.2009.03207.x
   AHARONOV A, 1975, LANCET, V2, P340
   Aissaoui A, 1999, ANN NEUROL, V46, P559, DOI 10.1002/1531-8249(199910)46:4<559::AID-ANA3>3.0.CO;2-S
   Akaaboune M, 2002, NEURON, V34, P865, DOI 10.1016/S0896-6273(02)00739-0
   Akaaboune M, 1999, SCIENCE, V286, P503, DOI 10.1126/science.286.5439.503
   ALBUQUERQUE EX, 1984, FUND APPL TOXICOL, V4, pS27, DOI 10.1016/0272-0590(84)90135-0
   Allman W, 2012, J NEUROIMMUNOL, V249, P1, DOI 10.1016/j.jneuroim.2012.04.002
   Bach JF, 2012, ANN NY ACAD SCI, V1274, P33, DOI 10.1111/j.1749-6632.2012.06774.x
   Baggi F, 2012, ARCH IMMUNOL THER EX, V60, P19, DOI 10.1007/s00005-011-0158-6
   BERG DK, 1972, P NATL ACAD SCI USA, V69, P147, DOI 10.1073/pnas.69.1.147
   Bergamin E, 2010, MOL CELL, V39, P100, DOI 10.1016/j.molcel.2010.06.007
   BERMAN PW, 1980, J EXP MED, V151, P204, DOI 10.1084/jem.151.1.204
   Berrih-Aknin S, 2014, J AUTOIMMUN, V48-49, P143, DOI 10.1016/j.jaut.2014.01.003
   BLOUNT P, 1990, J CELL BIOL, V111, P2601, DOI 10.1083/jcb.111.6.2601
   Borges LS, 2008, J NEUROSCI, V28, P11468, DOI 10.1523/JNEUROSCI.2508-08.2008
   Butikofer L, 2011, FASEB J, V25, P4378, DOI 10.1096/fj.11-191262
   BURGES J, 1994, MUSCLE NERVE, V17, P1393, DOI 10.1002/mus.880171208
   Chen F, 2007, NEURON, V55, P247, DOI 10.1016/j.neuron.2007.06.031
   CHRISTADOSS P, 1988, J IMMUNOL, V140, P2589
   Chroni E, 2012, J NEUROL SCI, V316, P150, DOI 10.1016/j.jns.2011.12.016
   Cole RN, 2010, J PHYSIOL-LONDON, V588, P3217, DOI 10.1113/jphysiol.2010.190298
   Cole RN, 2008, ANN NEUROL, V63, P782, DOI 10.1002/ana.21371
   Conti-Fine BM, 2006, J CLIN INVEST, V116, P2843, DOI 10.1172/JCI29894
   Dalakas MC, 2013, AUTOIMMUN REV, V12, P936, DOI 10.1016/j.autrev.2013.03.006
   DeChiara TM, 1996, CELL, V85, P501, DOI 10.1016/S0092-8674(00)81251-9
   DRACHMAN DB, 1978, NEW ENGL J MED, V298, P1116, DOI 10.1056/NEJM197805182982004
   ELFMAN L, 1984, PROG NEUROBIOL, V23, P39, DOI 10.1016/0301-0082(84)90011-X
   ELMQVIST D, 1964, J PHYSIOL-LONDON, V174, P417, DOI 10.1113/jphysiol.1964.sp007495
   ENGEL AG, 1979, NEUROLOGY, V29, P179, DOI 10.1212/WNL.29.2.179
   Evoli A, 2003, BRAIN, V126, P2304, DOI 10.1093/brain/awg223
   FAMBROUGH DM, 1973, SCIENCE, V182, P293, DOI 10.1126/science.182.4109.293
   Farrugia ME, 2010, CURR OPIN NEUROL, V23, P489, DOI 10.1097/WCO.0b013e32833cc968
   Fedorov V V, 1976, Neurosci Behav Physiol, V7, P201, DOI 10.1007/BF01186053
   Friese MB, 2007, DEVELOPMENT, V134, P4167, DOI 10.1242/dev.010702
   FROEHNER SC, 1990, NEURON, V5, P403, DOI 10.1016/0896-6273(90)90079-U
   FUMAGALLI G, 1982, J NEUROPATH EXP NEUR, V41, P567, DOI 10.1097/00005072-198211000-00001
   Gautam M, 1996, CELL, V85, P525, DOI 10.1016/S0092-8674(00)81253-2
   GAUTAM M, 1995, NATURE, V377, P232, DOI 10.1038/377232a0
   Gervasio OL, 2005, J PHYSIOL-LONDON, V562, P673, DOI 10.1113/jphysiol.2004.077685
   Ghazanfari N, 2014, J PHYSIOL-LONDON, V592, P2881, DOI 10.1113/jphysiol.2013.270207
   Ghazanfari N, 2014, PLOS ONE, V9, DOI 10.1371/journal.pone.0087840
   Ghazanfari N, 2011, INT J BIOCHEM CELL B, V43, P295, DOI 10.1016/j.biocel.2010.10.008
   Glass DJ, 1996, CELL, V85, P513, DOI 10.1016/S0092-8674(00)81252-0
   Gomez AM, 2010, AUTOIMMUNITY, V43, P353, DOI 10.3109/08916930903555943
   Gradolatto A, 2012, ANN NY ACAD SCI, V1274, P40, DOI 10.1111/j.1749-6632.2012.06791.x
   GRANATO DA, 1976, P NATL ACAD SCI USA, V73, P2872, DOI 10.1073/pnas.73.8.2872
   GRAUS YMF, 1993, J IMMUNOL, V150, P4093
   Groshong JS, 2007, J CLIN INVEST, V117, P2903, DOI 10.1172/JCI30383
   Higuchi O, 2011, ANN NEUROL, V69, P418, DOI 10.1002/ana.22312
   Hoch W, 2001, NAT MED, V7, P365, DOI 10.1038/85520
   Hoedemaekers A, 1997, J NEUROIMMUNOL, V75, P147, DOI 10.1016/S0165-5728(97)00016-7
   Hoedemaekers A, 1998, ANN NY ACAD SCI, V841, P550, DOI 10.1111/j.1749-6632.1998.tb10981.x
   Hoedemaekers A, 1997, CLIN EXP IMMUNOL, V107, P189, DOI 10.1046/j.1365-2249.1997.d01-881.x
   Hoedemaekers A, 1998, J NEUROIMMUNOL, V89, P131, DOI 10.1016/S0165-5728(98)00126-X
   Hoedemaekers AC, 1997, MUSCLE NERVE, V20, P1091, DOI 10.1002/(SICI)1097-4598(199709)20:9<1091::AID-MUS1>3.0.CO;2-3
   HONG SJ, 1990, BRIT J PHARMACOL, V101, P793, DOI 10.1111/j.1476-5381.1990.tb14159.x
   Hopf C, 1998, J BIOL CHEM, V273, P6467, DOI 10.1074/jbc.273.11.6467
   Howard JF, 2013, MUSCLE NERVE, V48, P76, DOI 10.1002/mus.23839
   Huda R, 2013, J AUTOIMMUN, V42, P94, DOI 10.1016/j.jaut.2013.01.003
   Huijbers MG, 2013, P NATL ACAD SCI USA, V110, P20783, DOI 10.1073/pnas.1313944110
   Inoue A, 2009, SCI SIGNAL, V2, DOI 10.1126/scisignal.2000113
   Jha S, 2006, J NEUROIMMUNOL, V175, P107, DOI 10.1016/j.jneuroim.2006.03.016
   Kaminski HJ, 2006, EXP NEUROL, V202, P287, DOI 10.1016/j.expneurol.2006.06.003
   Kaminski HJ, 2004, EXP NEUROL, V189, P333, DOI 10.1016/j.expneurol.2004.06.005
   KAO I, 1977, SCIENCE, V196, P527, DOI 10.1126/science.850793
   KATZ B, 1957, J PHYSIOL-LONDON, V137, P267, DOI 10.1113/jphysiol.1957.sp005811
   Kawakami Y, 2011, NEUROLOGY, V77, P1819, DOI 10.1212/WNL.0b013e318237f660
   Kim N, 2008, CELL, V135, P334, DOI 10.1016/j.cell.2008.10.002
   Klooster R, 2012, BRAIN, V135, P1081, DOI 10.1093/brain/aws025
   Koneczny I, 2013, PLOS ONE, V8, DOI 10.1371/journal.pone.0080695
   Kordas G, 2014, PLOS ONE, V9, DOI 10.1371/journal.pone.0108327
   Ksiazek I, 2007, J NEUROSCI, V27, P7183, DOI 10.1523/JNEUROSCI.1609-07.2007
   Kusner LL, 2014, MUSCLE NERVE, V49, P749, DOI 10.1002/mus.24057
   Kusner LL, 2013, MUSCLE NERVE, V47, P33, DOI 10.1002/mus.23448
   Kusner LL, 2012, ANN NY ACAD SCI, V1274, P127, DOI 10.1111/j.1749-6632.2012.06783.x
   LAND BR, 1980, P NATL ACAD SCI-BIOL, V77, P3736, DOI 10.1073/pnas.77.6.3736
   LAND BR, 1981, P NATL ACAD SCI-BIOL, V78, P7200, DOI 10.1073/pnas.78.11.7200
   Leite MI, 2008, BRAIN, V131, P1940, DOI 10.1093/brain/awn092
   LENNON VA, 1978, J EXP MED, V147, P973, DOI 10.1084/jem.147.4.973
   LENNON VA, 1975, J EXP MED, V141, P1365, DOI 10.1084/jem.141.6.1365
   LENNON VA, 1981, ANN NY ACAD SCI, V377, P77, DOI 10.1111/j.1749-6632.1981.tb33725.x
   Li Y, 2014, J IMMUNOL, V193, P2127, DOI 10.4049/jimmunol.1400857
   Liewluck T, 2011, NEUROMUSCULAR DISORD, V21, P387, DOI 10.1016/j.nmd.2011.03.002
   Lin F, 2002, J CLIN INVEST, V110, P1269, DOI 10.1172/JCI200216086
   Lin WC, 2005, NEURON, V46, P569, DOI 10.1016/j.neuron.2005.04.002
   Loeser S, 2014, IMMUNOLOGY, V143, P59
   Losen M, 2005, BRAIN, V128, P2327, DOI 10.1093/brain/awh612
   LOUTRARI H, 1992, EUR J IMMUNOL, V22, P2449, DOI 10.1002/eji.1830220939
   Martinez-Martinez P, 2007, AM J PATHOL, V170, P644, DOI 10.2353/ajpath.2007.060676
   MARTINO G, 1993, ANN NEUROL, V34, P48, DOI 10.1002/ana.410340110
   MATTHEWSBELLINGER JA, 1983, J NEUROSCI, V3, P644
   McConville J, 2004, ANN NEUROL, V55, P580, DOI 10.1002/ana.20061
   Meriggioli MN, 2008, ANN NY ACAD SCI, V1132, P276, DOI 10.1196/annals.1405.023
   Meriggioli MN, 2009, LANCET NEUROL, V8, P475, DOI 10.1016/S1474-4422(09)70063-8
   Meriney SD, 2013, J PHYSIOL-LONDON, V591, P3159, DOI 10.1113/jphysiol.2012.248625
   Misgeld T, 2005, P NATL ACAD SCI USA, V102, P11088, DOI 10.1073/pnas.0504806102
   Miyazawa A, 2003, NATURE, V423, P949, DOI 10.1038/nature01748
   Morgan BP, 2006, CLIN EXP IMMUNOL, V146, P294, DOI 10.1111/j.1365-2249.2006.03205.x
   Mori S, 2012, J NEUROIMMUNOL, V245, P75, DOI 10.1016/j.jneuroim.2012.02.010
   Mori S, 2012, J NEUROIMMUNOL, V244, P1, DOI 10.1016/j.jneuroim.2011.12.005
   Mori S, 2012, AM J PATHOL, V180, P798, DOI 10.1016/j.ajpath.2011.10.031
   Morsch M, 2013, J PHYSIOL-LONDON, V591, P2747, DOI 10.1113/jphysiol.2013.251827
   Morsch M, 2012, EXP NEUROL, V237, P286, DOI 10.1016/j.expneurol.2012.06.034
   MOSSMAN S, 1986, LANCET, V1, P116
   Nishimune H, 2012, MOL NEUROBIOL, V45, P1, DOI 10.1007/s12035-011-8216-y
   Ono F, 2008, SCI SIGNAL, V1, DOI 10.1126/stke.12pe3
   PAGALA MKD, 1982, NEUROLOGY, V32, P12, DOI 10.1212/WNL.32.1.12
   Patel V, 2014, PLOS ONE, V9, DOI 10.1371/journal.pone.0110571
   PATRICK J, 1973, SCIENCE, V180, P871, DOI 10.1126/science.180.4088.871
   Pevzner A, 2012, J NEUROL, V259, P427, DOI 10.1007/s00415-011-6194-7
   Phillips WD, 1997, MOL CELL NEUROSCI, V10, P16, DOI 10.1006/mcne.1997.0634
   PHILLIPS WD, 1991, SCIENCE, V251, P568, DOI 10.1126/science.1703661
   PLOMP JJ, 1994, J PHYSIOL-LONDON, V478, P125, DOI 10.1113/jphysiol.1994.sp020236
   PLOMP JJ, 1992, J PHYSIOL-LONDON, V458, P487, DOI 10.1113/jphysiol.1992.sp019429
   PLOMP JJ, 1995, ANN NEUROL, V37, P627, DOI 10.1002/ana.410370513
   Pun S, 2002, NEURON, V34, P357, DOI 10.1016/S0896-6273(02)00670-0
   Punga AR, 2011, EUR J NEUROSCI, V33, P890, DOI 10.1111/j.1460-9568.2010.07569.x
   Punga AR, 2011, EXP NEUROL, V230, P207, DOI 10.1016/j.expneurol.2011.04.018
   Reddel SW, 2014, CURR OPIN NEUROL, V27, P558, DOI 10.1097/WCO.0000000000000136
   Rich MM, 2006, NEUROSCIENTIST, V12, P134, DOI 10.1177/1073858405281898
   Richman DP, 2012, ARCH NEUROL-CHICAGO, V69, P453, DOI 10.1001/archneurol.2011.2200
   Ruff RL, 2008, J NEUROIMMUNOL, V201, P13, DOI 10.1016/j.jneuroim.2008.04.038
   SALPETER MM, 1983, J CELL BIOL, V96, P1781, DOI 10.1083/jcb.96.6.1781
   Sanes JR, 2001, NAT REV NEUROSCI, V2, P791, DOI 10.1038/35097557
   SCHONBECK S, 1992, J CLIN INVEST, V90, P245, DOI 10.1172/JCI115843
   Shen CY, 2013, J CLIN INVEST, V123, P5190, DOI 10.1172/JCI66039
   Sheng JR, 2014, J IMMUNOL, V193, P2669, DOI 10.4049/jimmunol.1303397
   Sheng JR, 2011, J NEUROIMMUNOL, V240, P65, DOI 10.1016/j.jneuroim.2011.10.010
   Shigemoto K, 2006, J CLIN INVEST, V116, P1016, DOI 10.1172/JCI21545
   Sigoillot SM, 2010, J NEUROSCI, V30, P13, DOI 10.1523/JNEUROSCI.4374-09.2010
   SKETELJ J, 1993, J NEUROCHEM, V61, P501
   Soltys J, 2009, ANN NEUROL, V65, P67, DOI 10.1002/ana.21536
   Souroujon MC, 2010, AUTOIMMUNITY, V43, P446, DOI 10.3109/08916930903518081
   Stacy S, 2002, J IMMUNOL, V169, P6570, DOI 10.4049/jimmunol.169.11.6570
   STERZ R, 1986, MUSCLE NERVE, V9, P306, DOI 10.1002/mus.880090404
   Sun W, 2012, J NEUROIMMUNOL, V251, P25, DOI 10.1016/j.jneuroim.2012.06.007
   Takamori M, 2008, J NEUROIMMUNOL, V201, P145, DOI 10.1016/j.jneuroim.2008.04.040
   TAO MH, 1991, J EXP MED, V173, P1025, DOI 10.1084/jem.173.4.1025
   ter Beek WP, 2009, AM J PATHOL, V175, P1536, DOI 10.2353/ajpath.2009.090040
   Thiruppathi M, 2014, J AUTOIMMUN, V52, P64, DOI 10.1016/j.jaut.2013.12.014
   THOMSEN RH, 1983, J PHARMACOL EXP THER, V227, P260
   Titulaer MJ, 2011, LANCET NEUROL, V10, P1098, DOI 10.1016/S1474-4422(11)70245-9
   TOYKA KV, 1975, SCIENCE, V190, P397, DOI 10.1126/science.1179220
   TOYKA KV, 1977, NEW ENGL J MED, V296, P125, DOI 10.1056/NEJM197701202960301
   Tuzun E, 2006, NEUROMUSCULAR DISORD, V16, P137, DOI 10.1016/j.nmd.2005.11.005
   Tuzun E, 2003, J IMMUNOL, V171, P3847, DOI 10.4049/jimmunol.171.7.3847
   Tuzun E, 2007, J NEUROIMMUNOL, V182, P167, DOI 10.1016/j.jneuroim.2006.10.014
   Tuzun E, 2013, AUTOIMMUN REV, V12, P904, DOI 10.1016/j.autrev.2013.03.003
   TZARTOS S, 1987, J NEUROIMMUNOL, V15, P185, DOI 10.1016/0165-5728(87)90092-0
   TZARTOS SJ, 1981, J BIOL CHEM, V256, P8635
   Ulusoy C, 2014, CLIN IMMUNOL, V151, P155, DOI 10.1016/j.clim.2014.02.012
   VALENZUELA DM, 1995, NEURON, V15, P573, DOI 10.1016/0896-6273(95)90146-9
   Viegas S, 2012, EXP NEUROL, V234, P506, DOI 10.1016/j.expneurol.2012.01.025
   Vincent A, 2008, ANN NY ACAD SCI, V1132, P84, DOI 10.1196/annals.1405.020
   Walker M B, 1935, Proc R Soc Med, V28, P759
   Wang W, 2007, J IMMUNOL, V178, P7072, DOI 10.4049/jimmunol.178.11.7072
   Wang XY, 2010, J NEUROPHYSIOL, V104, P2352, DOI 10.1152/jn.00460.2010
   Wang YZ, 2014, CLIN EXP IMMUNOL, V176, P207, DOI 10.1111/cei.12265
   Wang ZY, 1999, NEUROLOGY, V52, P484, DOI 10.1212/WNL.52.3.484
   Weatherbee SD, 2006, DEVELOPMENT, V133, P4993, DOI 10.1242/dev.02696
   WILSON S, 1983, J NEUROL NEUROSUR PS, V46, P377, DOI 10.1136/jnnp.46.5.377
   Wood SJ, 2001, PROG NEUROBIOL, V64, P393, DOI 10.1016/S0301-0082(00)00055-1
   Wood SJ, 1997, J PHYSIOL-LONDON, V500, P165, DOI 10.1113/jphysiol.1997.sp022007
   Wu B., 2013, CURR PROT IMMUN S100, P1
   Xin N, 2014, MOL CELL NEUROSCI, V58, P85, DOI 10.1016/j.mcn.2013.12.006
   Xu K, 2006, NEUROSCIENCE, V143, P655, DOI 10.1016/j.neuroscience.2006.09.022
   Yumoto N, 2012, NATURE, V489, P438, DOI 10.1038/nature11348
   Zhang B, 2008, NEURON, V60, P285, DOI 10.1016/j.neuron.2008.10.006
   Zhang B, 2012, ARCH NEUROL-CHICAGO, V69, P445, DOI 10.1001/archneurol.2011.2393
   Zhou YF, 2007, J IMMUNOL, V179, P8562, DOI 10.4049/jimmunol.179.12.8562
   Zhu HP, 2011, J NEUROSCI, V31, P15269, DOI 10.1523/JNEUROSCI.3766-11.2011
   Zuber B, 2013, P NATL ACAD SCI USA, V110, P10622, DOI 10.1073/pnas.1301277110
NR 172
TC 6
Z9 6
U1 2
U2 12
PU BENTHAM SCIENCE PUBL LTD
PI SHARJAH
PA EXECUTIVE STE Y-2, PO BOX 7917, SAIF ZONE, 1200 BR SHARJAH, U ARAB
   EMIRATES
SN 1381-6128
EI 1873-4286
J9 CURR PHARM DESIGN
JI Curr. Pharm. Design
PY 2015
VL 21
IS 18
BP 2468
EP 2486
DI 10.2174/1381612821666150316123233
PG 19
WC Pharmacology & Pharmacy
WE Science Citation Index Expanded (SCI-EXPANDED)
SC Pharmacology & Pharmacy
GA CH1EW
UT WOS:000353764900013
PM 25777761
DA 2022-10-25
ER

PT J
AU OOSTERHUIS, HJGH
   KUKS, JBM
AF OOSTERHUIS, HJGH
   KUKS, JBM
TI MYASTHENIA-GRAVIS AND MYASTHENIC SYNDROMES
SO CURRENT OPINION IN NEUROLOGY AND NEUROSURGERY
LA English
DT Article
ID THYMIC MYOID CELLS; RECEPTOR ANTIBODIES; DOSE REDUCTION; ACETYLCHOLINE;
   THYMECTOMY; ABSENCE; INSITU
AB Epidemiology, pathophysiology, thymus pathology, antibodies and therapies in myasthenia gravis MG) are reviewed. Congenital MG and the Lambert-Eaton myasthenic syndrome (LEMS) are also discussed.
RP OOSTERHUIS, HJGH (corresponding author), UNIV GRONINGEN,ACAD HOSP,DEPT NEUROL,OOSTERSINGLE 59,POSTBUS 30001,9700 RB GRONINGEN,NETHERLANDS.
CR ABSHER JR, 1991, J PEDIATR-US, V119, P155, DOI 10.1016/S0022-3476(05)81058-3
   ACHESON JF, 1991, BRIT J OPHTHALMOL, V75, P232, DOI 10.1136/bjo.75.4.232
   BADURSKA B, 1992, EUR J PEDIATR, V151, P215, DOI 10.1007/BF01954388
   BEGHI E, 1991, J NEUROL SCI, V106, P213, DOI 10.1016/0022-510X(91)90260-E
   BLUMENFELD AM, 1991, NEUROLOGY, V41, P1682, DOI 10.1212/WNL.41.10.1682
   COSI V, 1991, ACTA NEUROL SCAND, V84, P81, DOI 10.1111/j.1600-0404.1991.tb04912.x
   DALLESSANDRO R, 1991, ACTA NEUROL SCAND, V83, P83
   DURELLI L, 1991, J NEUROL NEUROSUR PS, V54, P406, DOI 10.1136/jnnp.54.5.406
   DWYER JM, 1992, NEW ENGL J MED, V326, P107
   EMILIE D, 1991, HUM PATHOL, V22, P461, DOI 10.1016/0046-8177(91)90132-9
   EYMARD B, 1991, J AUTOIMMUN, V4, P185, DOI 10.1016/0896-8411(91)90017-7
   FUJII Y, 1992, J NEUROL, V239, P82, DOI 10.1007/BF00862978
   FURUYA A, 1991, J NEUROL SCI, V101, P208, DOI 10.1016/0022-510X(91)90048-C
   GRAY D, 1991, J EXP MED, V174, P969, DOI 10.1084/jem.174.5.969
   GUIGOU V, 1991, CLIN EXP IMMUNOL, V83, P262
   HESSELMANS LFGM, 1992, ACTA NEUROPATHOL, V83, P202, DOI 10.1007/BF00308480
   HOWARD JF, 1990, SEMIN NEUROL, V10, P89, DOI 10.1055/s-2008-1041258
   JENNEKENS FGI, 1992, MUSCLE NERVE, V15, P63, DOI 10.1002/mus.880150112
   KUKS JBM, 1992, CLIN EXP IMMUNOL, V87, P246
   LECKY BRF, 1991, J NEUROL NEUROSUR PS, V54, P377, DOI 10.1136/jnnp.54.4.377
   LU CZ, 1991, J NEUROL SCI, V102, P39, DOI 10.1016/0022-510X(91)90091-K
   MASELLI RA, 1991, NEUROLOGY, V41, P1497, DOI 10.1212/WNL.41.9.1497
   MATTHES JWA, 1991, DEV MED CHILD NEUROL, V10, P924
   MIANO MA, 1991, NEUROLOGY, V41, P919, DOI 10.1212/WNL.41.6.919
   MILLER RG, 1991, NEUROLOGY, V41, P923, DOI 10.1212/WNL.41.6.923
   MYGLAND A, 1992, J NEUROIMMUNOL, V37, P1, DOI 10.1016/0165-5728(92)90150-J
   ONEILL JH, 1988, BRAIN, V111, P577, DOI 10.1093/brain/111.3.577
   PALACE J, 1991, J NEUROL NEUROSUR PS, V54, P1069, DOI 10.1136/jnnp.54.12.1069
   RAMSDELL F, 1990, SCIENCE, V248, P1342, DOI 10.1126/science.1972593
   RICCIARDI R, 1991, J NEUROL NEUROSUR PS, V54, P1061, DOI 10.1136/jnnp.54.12.1061
   SAFAR D, 1992, J NEUROIMMUNOL, V37, P101
   SALVETTI M, 1991, ANN NEUROL, V29, P508, DOI 10.1002/ana.410290510
   SCHERPBIER HJ, 1987, CLIN NEUROL NEUROSUR, V89, P145, DOI 10.1016/S0303-8467(87)80046-X
   SCHLUEP M, 1987, ANN NEUROL, V22, P212, DOI 10.1002/ana.410220205
   SIARA J, 1991, NEUROLOGY, V41, P128, DOI 10.1212/WNL.41.1.128
   SOMMER N, 1991, NEUROLOGY, V41, P1270, DOI 10.1212/WNL.41.8.1270
   SOMNIER FE, 1991, ARCH NEUROL-CHICAGO, V48, P733, DOI 10.1001/archneur.1991.00530190081019
   SQUIER M, 1991, MUSCLE NERVE, V14, P625, DOI 10.1002/mus.880140705
   TRONTELJ JV, 1991, MUSCLE NERVE, V14, P226, DOI 10.1002/mus.880140305
   VIAL C, 1991, ARCH NEUROL-CHICAGO, V48, P847, DOI 10.1001/archneur.1991.00530200089024
   WILLCOX N, 1991, J NEUROL, V238, P256
   YAMAMOTO T, 1991, ANN NEUROL, V30, P550, DOI 10.1002/ana.410300407
NR 42
TC 8
Z9 10
U1 0
U2 3
PU CURRENT SCIENCE LTD
PI LONDON
PA 34-42 CLEVELAND STREET, LONDON, ENGLAND W1P 6LB
SN 0951-7383
J9 CURR OPIN NEUROL NEU
PD OCT
PY 1992
VL 5
IS 5
BP 638
EP 644
PG 7
WC Neurosciences
WE Science Citation Index Expanded (SCI-EXPANDED)
SC Neurosciences & Neurology
GA JT205
UT WOS:A1992JT20500008
PM 1392138
DA 2022-10-25
ER

PT J
AU Li, V
   Jasinarachchi, M
   Butler, E
AF Li, Vivien
   Jasinarachchi, Mahi
   Butler, Ernest
TI Epidemiology, symptomatology and treatment of patients with myasthenia
   gravis in an Australian hospital
SO INTERNAL MEDICINE JOURNAL
LA English
DT Article
DE myasthenia gravis; epidemiology; treatment; intravenous immunoglobulin;
   thymectomy
ID IMMUNOGLOBULIN
AB Myasthenia gravis (MG) is a disorder affecting neuromuscular transmission with heterogeneous manifestations and treatments. This study describes clinical features and management of MG patients at a metropolitan hospital in Australia. Overall findings were consistent with previously published data. However, frequency of intravenous immuno-globulin use was higher, reasons for which are explored. Management is best conducted through specialist clinics with necessary expertise and standardised treatment protocols.
C1 [Li, Vivien; Jasinarachchi, Mahi; Butler, Ernest] Frankston Hosp, Peninsula Hlth, Dept Neurol, Melbourne, Vic, Australia.
   [Butler, Ernest] Natl Hosp Neurol & Neurosurg, Mailbox 71, London WC1N 3BG, England.
RP Li, V (corresponding author), Natl Hosp Neurol & Neurosurg, Mailbox 71, London WC1N 3BG, England.
EM li.vivien@nhs.net
OI Li, Vivien/0000-0001-9889-971X
CR [Anonymous], COST PAT COMM MYASTH
   [Anonymous], 2010, CRIT CLIN US INTR IM
   Blum S, 2015, J CLIN NEUROSCI, V22, P1164, DOI 10.1016/j.jocn.2015.01.022
   Carr AS, 2010, BMC NEUROL, V10, DOI 10.1186/1471-2377-10-46
   Dimachkie MM, 2018, NEUROMUSCULAR JUNCTI, P185
   Gajdos P, 2005, ARCH NEUROL-CHICAGO, V62, P1689, DOI 10.1001/archneur.62.11.1689
   Gattellari M, 2012, EUR J NEUROL, V19, P1413, DOI 10.1111/j.1468-1331.2012.03698.x
   Gilhus NE, 2016, NEW ENGL J MED, V375, P2570, DOI 10.1056/NEJMra1602678
   Gilhus NE, 2015, LANCET NEUROL, V14, P1023, DOI 10.1016/S1474-4422(15)00145-3
   Hodkinson JP, 2017, CLIN EXP IMMUNOL, V188, P353, DOI 10.1111/cei.12955
   Limper AH, 2011, AM J RESP CRIT CARE, V183, P96, DOI 10.1164/rccm.2008-740ST
   National Blood Authority Australia, 2012, ANN REP 2012 13
   Sanders DB, 2016, NEUROLOGY, V87, P419, DOI 10.1212/WNL.0000000000002790
   Somogyi AA, 2017, AUST PRESCR, V40, P101, DOI 10.18773/austprescr.2017.027
   Wolfe GI, 2016, NEW ENGL J MED, V375, P511, DOI 10.1056/NEJMoa1602489
NR 15
TC 1
Z9 1
U1 0
U2 0
PU WILEY
PI HOBOKEN
PA 111 RIVER ST, HOBOKEN 07030-5774, NJ USA
SN 1444-0903
EI 1445-5994
J9 INTERN MED J
JI Intern. Med. J.
PD DEC
PY 2019
VL 49
IS 12
BP 1537
EP 1540
DI 10.1111/imj.14662
PG 5
WC Medicine, General & Internal
WE Science Citation Index Expanded (SCI-EXPANDED)
SC General & Internal Medicine
GA KJ8YH
UT WOS:000512341500010
PM 31808263
OA Bronze
DA 2022-10-25
ER

PT J
AU Farrugia, ME
   Kennett, RP
   Newsom-Davis, J
   Hilton-Jones, D
   Vincent, A
AF Farrugia, ME
   Kennett, RP
   Newsom-Davis, J
   Hilton-Jones, D
   Vincent, A
TI Single-fiber electromyography in limb and facial muscles in
   muscle-specific kinase antibody and acetylcholine receptor antibody
   myasthenia gravis
SO MUSCLE & NERVE
LA English
DT Article
DE MuSK antibody; myasthenia gravis; seronegative myasthenia gravis;
   single-fiber electromyography
ID MUSK ANTIBODIES; PATTERNS; MG
AB We examined the findings from single-fiber electromyography in extensor digitorum communis (EDC) and orbicularis oculi (OOc) in 13 myasthenia gravis (MG) patients with muscle-specific kinase antibodies (MuSK-MG) and 12 MG patients with acetylcholine receptor antibodies (AChR-MG) with similar clinical scores. More than 70% of AChR-MG patients had abnormal jitter in both EDC and OOc, but the majority of MuSK-MG patients had normal jitter in EDC despite abnormal jitter in OOc. These findings demonstrate clear differences between the neurophysiology of MuSK-MG and AChR-MG.
C1 Univ Oxford, Radcliffe Infirm, Dept Clin Neurol, Oxford OX2 6HE, England.
RP Vincent, A (corresponding author), Univ Oxford, Radcliffe Infirm, Dept Clin Neurol, Oxford OX2 6HE, England.
EM angela.vincent@imm.ox.ac.uk
RI Vincent, Angela/AAE-7310-2019
CR Barohn RJ, 1998, ANN NY ACAD SCI, V841, P769, DOI 10.1111/j.1749-6632.1998.tb11015.x
   Ertas M, 2000, MUSCLE NERVE, V23, P715
   Evoli A, 2003, BRAIN, V126, P2304, DOI 10.1093/brain/awg223
   Jaretzki A, 2000, NEUROLOGY, V55, P16, DOI 10.1212/WNL.55.1.16
   Kong XC, 2004, EMBO REP, V5, P183, DOI 10.1038/sj.embor.7400065
   Lauriola L, 2005, NEUROLOGY, V64, P536, DOI 10.1212/01.WNL.0000150587.71497.B6
   Leite MI, 2005, ANN NEUROL, V57, P444, DOI 10.1002/ana.20386
   Nemoto Y, 2005, J NEUROL NEUROSUR PS, V76, P714, DOI 10.1136/jnnp.2004.043125
   Sanders DB, 2003, NEUROLOGY, V60, P1978, DOI 10.1212/01.WNL.0000065882.63904.53
   SARRIGIANNIS PG, IN PRESS MUSCLE NERV
   Selcen D, 2004, NEUROLOGY, V62, P1945, DOI 10.1212/01.WNL.0000128048.23930.1D
   Shiraishi H, 2005, ANN NEUROL, V57, P289, DOI 10.1002/ana.20341
   Stickler DE, 2005, CLIN NEUROPHYSIOL, V116, P2065, DOI 10.1016/j.clinph.2005.06.003
   Vincent A, 2004, SEMIN NEUROL, V24, P125, DOI 10.1055/s-2004-829589
NR 14
TC 39
Z9 43
U1 0
U2 2
PU WILEY
PI HOBOKEN
PA 111 RIVER ST, HOBOKEN 07030-5774, NJ USA
SN 0148-639X
EI 1097-4598
J9 MUSCLE NERVE
JI Muscle Nerve
PD APR
PY 2006
VL 33
IS 4
BP 568
EP 570
DI 10.1002/mus.20491
PG 3
WC Clinical Neurology; Neurosciences
WE Science Citation Index Expanded (SCI-EXPANDED)
SC Neurosciences & Neurology
GA 026XE
UT WOS:000236375600014
PM 16382443
DA 2022-10-25
ER

PT J
AU Feferman, T
   Im, SH
   Fuchs, S
   Souroujon, MC
AF Feferman, T
   Im, SH
   Fuchs, S
   Souroujon, MC
TI Breakage of tolerance to hidden cytoplasmic epitopes of the
   acetylcholine receptor in experimental autoimmune myasthenia gravis
SO JOURNAL OF NEUROIMMUNOLOGY
LA English
DT Article
DE autoimmunity; myasthenia gravis; acetylcholine receptor; determinant
   spreading
ID ALPHA-SUBUNIT; IMMUNOGENIC REGION; ANTIBODIES
AB The acetylcholine receptor (AChR) is the major autoantigen in the anti body-mediated disease myasthenia gravis (MG) and its animal model experimental autoimmune myasthenia gravis (EAMG). This study demonstrates that rats immunized with a recombinant fragment corresponding to the normally exposed extracellular region of the rat AChR alpha-subunit first develop antibodies to the injected extracellular portion only, but later develop antibodies to intracellular cytoplasmic epitopes of AChR. The presence of autoantibodies to intracellular epitopes seems to be correlated with development of clinical signs of disease. We propose that a similar process of epitope spreading may take place in the natural course of myasthenia. (C) 2003 Elsevier B.V. All rights reserved.
C1 Weizmann Inst Sci, Dept Immunol, IL-76100 Rehovot, Israel.
   Open Univ, IL-61392 Tel Aviv, Israel.
RP Fuchs, S (corresponding author), Weizmann Inst Sci, Dept Immunol, IL-76100 Rehovot, Israel.
EM sara.fuchs@weizmann.ac.il
RI Im, Sin-Hyeog/E-6811-2013; Im, Sin-Hyeog/AAM-9586-2021
OI Im, Sin-Hyeog/0000-0002-3173-1856; Im, Sin-Hyeog/0000-0002-3173-1856
CR AHARONOV A, 1977, IMMUNOCHEMISTRY, V14, P129, DOI 10.1016/0019-2791(77)90291-9
   Barchan D, 1998, EUR J IMMUNOL, V28, P616, DOI 10.1002/(SICI)1521-4141(199802)28:02<616::AID-IMMU616>3.0.CO;2-I
   BEESON D, 1990, EMBO J, V9, P2101, DOI 10.1002/j.1460-2075.1990.tb07378.x
   Conti-Fine BM, 1998, ANN NY ACAD SCI, V841, P283, DOI 10.1111/j.1749-6632.1998.tb10936.x
   FUCHS S, 1987, BIOCHEMISTRY-US, V26, P4611, DOI 10.1021/bi00389a003
   Im SH, 2000, J IMMUNOL, V165, P3599, DOI 10.4049/jimmunol.165.7.3599
   Im SH, 1999, J CLIN INVEST, V104, P1723, DOI 10.1172/JCI8121
   Im SH, 2001, J IMMUNOL, V166, P6893, DOI 10.4049/jimmunol.166.11.6893
   LEHMANN PV, 1992, NATURE, V358, P155, DOI 10.1038/358155a0
   MILLER SD, 1995, IMMUNOL REV, V144, P225, DOI 10.1111/j.1600-065X.1995.tb00071.x
   Nagvekar N, 1998, CLIN EXP IMMUNOL, V112, P17
   PALACE J, 1994, AUTOIMMUNITY, V18, P113, DOI 10.3109/08916939409007984
   Sercarz EE, 2000, J AUTOIMMUN, V14, P275, DOI 10.1006/jaut.2000.0380
   SOUROUJON MC, 1986, BIOCHEM BIOPH RES CO, V135, P82, DOI 10.1016/0006-291X(86)90945-9
   Tuohy VK, 1999, J EXP MED, V189, P1033, DOI 10.1084/jem.189.7.1033
   Tzartos SJ, 1999, CLIN EXP IMMUNOL, V116, P146
   TZARTOS SJ, 1992, EUR J BIOCHEM, V207, P915, DOI 10.1111/j.1432-1033.1992.tb17124.x
   TZARTOS SJ, 1991, AUTOIMMUNITY, V8, P259, DOI 10.3109/08916939109007633
   VINCENT A, 1994, IMMUNOL LETT, V39, P269, DOI 10.1016/0165-2478(94)90168-6
   Wang HB, 2001, J IMMUNOL, V166, P6430, DOI 10.4049/jimmunol.166.10.6430
   Yang H, 2002, J CLIN INVEST, V109, P1111, DOI 10.1172/JCI200214255
NR 21
TC 17
Z9 17
U1 0
U2 1
PU ELSEVIER
PI AMSTERDAM
PA RADARWEG 29, 1043 NX AMSTERDAM, NETHERLANDS
SN 0165-5728
EI 1872-8421
J9 J NEUROIMMUNOL
JI J. Neuroimmunol.
PD JUL
PY 2003
VL 140
IS 1-2
BP 153
EP 158
DI 10.1016/S0165-5728(03)00209-1
PG 6
WC Immunology; Neurosciences
WE Science Citation Index Expanded (SCI-EXPANDED)
SC Immunology; Neurosciences & Neurology
GA 709DZ
UT WOS:000184610600017
PM 12864983
DA 2022-10-25
ER

PT J
AU Spiess, JL
   Scott, SD
AF Spiess, JL
   Scott, SD
TI Anticholinergic agents for the treatment of "death rattle" in patients
   with myasthenia gravis
SO JOURNAL OF PAIN AND SYMPTOM MANAGEMENT
LA English
DT Article
DE myasthenia gravis; cholinergic antagonists; respiratory sounds; terminal
   care
ID GLYCOPYRROLATE
AB Difficulty clearing upper ainvay secretions (death rattle) is a frequent problem at the end of life. Treatment often includes the use of anticholinergic drugs. Myasthenia gravis is a disease characterized by muscle weakness and fatigue caused by an immune-mediated deficiency of acetylcholine receptors at the neuromuscular junction, and it is treated with anticholinesterase agents. We report the case of a patient dying of myasthenia gravis who had problems with the "death rattle" and who presented a dilemma as to whether the use of anticholinergics would be helpful or would, cause deterioration of her myasthenia. This is accompanied by a review of the relevant literature. (C) 2003 U.S. Cancer Pain Relief Committee. Published by Elsevier Inc. All rights reserved.
C1 Univ Iowa, Dept Internal Med, Div Hematol Oncol & Blood & Marrow Transplantat, Roy J & Lucille A Carver Coll Med, Iowa City, IA 52242 USA.
RP Spiess, JL (corresponding author), Univ Iowa, Dept Internal Med, Div Hematol Oncol & Blood & Marrow Transplantat, Roy J & Lucille A Carver Coll Med, C32-G GH,200 Hawkins Dr, Iowa City, IA 52242 USA.
CR ALARANTA S, 1990, BRIT J PHARMACOL, V101, P472, DOI 10.1111/j.1476-5381.1990.tb12732.x
   Brown JH, 2001, GOODMAN GILMANS PHAR, P155
   Gyawali P, 1999, INT J CLIN PRACT, V53, P645
   LIGGETT SB, 1988, CHEST, V94, P210, DOI 10.1378/chest.94.1.210
   MARCUS E, 1981, S AFR MED J, V60, P650
   Strutt R, 2002, J PAIN SYMPTOM MANAG, V23, P2, DOI 10.1016/S0885-3924(01)00378-5
   SZATHMARY I, 1981, EUR NEUROL, V20, P56, DOI 10.1159/000115206
   Thomas CE, 1997, NEUROLOGY, V48, P1253, DOI 10.1212/WNL.48.5.1253
   Victor M, 2001, ADAMS VICTORS PRINCI
   Wildiers H, 2002, J PAIN SYMPTOM MANAG, V23, P310, DOI 10.1016/S0885-3924(01)00421-3
NR 10
TC 7
Z9 7
U1 0
U2 2
PU ELSEVIER SCIENCE INC
PI NEW YORK
PA 360 PARK AVE SOUTH, NEW YORK, NY 10010-1710 USA
SN 0885-3924
J9 J PAIN SYMPTOM MANAG
JI J. Pain Symptom Manage.
PD JUL
PY 2003
VL 26
IS 1
BP 684
EP 686
DI 10.1016/S0885-3924(03)00203-3
PG 3
WC Health Care Sciences & Services; Medicine, General & Internal; Clinical
   Neurology
WE Science Citation Index Expanded (SCI-EXPANDED)
SC Health Care Sciences & Services; General & Internal Medicine;
   Neurosciences & Neurology
GA 702GJ
UT WOS:000184215900014
PM 12850651
OA Bronze
DA 2022-10-25
ER

PT J
AU Almsaddi, M
   Bertorini, TE
   Bastnagel, W
AF Almsaddi, M
   Bertorini, TE
   Bastnagel, W
TI Remission of myasthenia gravis caused by proteinuria in nephrotic
   syndrome
SO MUSCLE & NERVE
LA English
DT Article; Proceedings Paper
CT Annual Meeting of the American-Association-of-Electromyography
CY OCT 02-05, 1996
CL MINNEAPOLIS, MN
SP Amer Assoc Electromyg
DE myasthenia gravis; proteinuria; nephrotic syndrome
ID ACETYLCHOLINE-RECEPTOR; MALIGNANT THYMOMA; PLASMA-EXCHANGE;
   IMMUNOGLOBULIN; CYCLOSPORINE; DEGRADATION; ANTIBODIES; THERAPY
AB Myasthenia gravis is caused by antibodies against acetylcholine receptors and is treated with inhibition or elimination of antibody production. We report a 43-year-old myasthenic female who was symptomatic until she developed proteinuria from nephrotic syndrome, which caused a marked drop in acetylcholine receptor antibody titer with remission of myasthenia. Treatment of the nephrotic syndrome produced exacerbation of her myasthenia and a rise in antibody level. This patient's improvement is the result of antibody elimination during proteinuria in nephrotic syndrome. (C) 1997 John Wiley & Sons, Inc.
C1 UNIV TENNESSEE, CTR HLTH SCI, DEPT NEUROL, MEMPHIS, TN 38163 USA.
   METHODIST HOSP, MEMPHIS, TN USA.
   UNIV TENNESSEE, DEPT NEPHROL, MEMPHIS, TN 38163 USA.
CR APPEL SH, 1977, P NATL ACAD SCI USA, V74, P2130, DOI 10.1073/pnas.74.5.2130
   BACH JF, 1985, CICLOSPORIN AUTOIMMU, P33
   BESINGER UA, 1985, CICLOSPORIN AUTO IMM, P100
   BOREL JF, 1991, CLIN NEPHROL, V35, pS23
   BOREL JF, 1985, CICLOSPORIN AUTOIMMU, P24
   CHAN P C K, 1990, SMJ Singapore Medical Journal, V31, P46
   Dau, 1979, PLASMAPHERESIS IMMUN, P229
   DAU PC, 1977, NEW ENGL J MED, V297, P1134, DOI 10.1056/NEJM197711242972102
   DRACHMAN DB, 1982, NEW ENGL J MED, V307, P769, DOI 10.1056/NEJM198209233071301
   DRACHMAN DB, 1985, CLIN IMMUNOL IMMUNOP, V34, P174, DOI 10.1016/0090-1229(85)90022-4
   DRACHMAN DB, 1994, NEW ENGL J MED, V330, P1797, DOI 10.1056/NEJM199406233302507
   Engel A., 1979, CURRENT TOPICS NERVE, P111
   ENGEL AG, 1987, ANN NY ACAD SCI, V505, P326, DOI 10.1111/j.1749-6632.1987.tb51301.x
   ENGEL AG, 1976, ANN NY ACAD SCI, V274, P60, DOI 10.1111/j.1749-6632.1976.tb47676.x
   FAMBROUGH DM, 1973, SCIENCE, V182, P293, DOI 10.1126/science.182.4109.293
   HERTEL G, 1979, PLASMAPHERESIS IMMUN, P315
   HIROKAWA M, 1986, ACTA PATHOL JAPON, V36, P1075
   HOWARD FM, 1987, ANN NY ACAD SCI, V505, P526, DOI 10.1111/j.1749-6632.1987.tb51321.x
   JAYASENA SD, 1995, AM J NEPHROL, V15, P361, DOI 10.1159/000168865
   KAO I, 1977, SCIENCE, V196, P527, DOI 10.1126/science.850793
   KEESEY J, 1981, ANN NY ACAD SCI, V377, P729, DOI 10.1111/j.1749-6632.1981.tb33771.x
   LINDSTROM J, 1977, CLIN IMMUNOL IMMUNOP, V7, P36, DOI 10.1016/0090-1229(77)90027-7
   MCDONALD P, 1992, NEPHROL DIAL TRANSPL, V7, P357, DOI 10.1093/oxfordjournals.ndt.a092142
   OLANOW CW, 1981, ANN NY ACAD SCI, V377, P856, DOI 10.1111/j.1749-6632.1981.tb33802.x
   PATRICK J, 1973, SCIENCE, V180, P871, DOI 10.1126/science.180.4088.871
   PETERSON PA, 1971, EUR J CLIN INVEST, V1, P255, DOI 10.1111/eci.1971.1.4.255
   PINCHING AJ, 1976, LANCET, V2, P1373
   POSNER MR, 1980, CANCER-AM CANCER SOC, V45, P387, DOI 10.1002/1097-0142(19800115)45:2<387::AID-CNCR2820450233>3.0.CO;2-Z
   SCADDING GK, 1983, Q J MED, V52, P187
   SHALHOUB RJ, 1974, LANCET, V2, P556
   STANLEY EF, 1978, SCIENCE, V200, P1285, DOI 10.1126/science.663610
   TINDALL RSA, 1987, NEW ENGL J MED, V316, P719, DOI 10.1056/NEJM198703193161205
   VARSANO S, 1980, CHEST, V77, P695, DOI 10.1378/chest.77.5.695
   VINCENT A, 1985, J NEUROL NEUROSUR PS, V48, P1246, DOI 10.1136/jnnp.48.12.1246
NR 34
TC 1
Z9 1
U1 0
U2 1
PU WILEY
PI HOBOKEN
PA 111 RIVER ST, HOBOKEN 07030-5774, NJ USA
SN 0148-639X
EI 1097-4598
J9 MUSCLE NERVE
JI Muscle Nerve
PD DEC
PY 1997
VL 20
IS 12
BP 1583
EP 1586
DI 10.1002/(SICI)1097-4598(199712)20:12<1583::AID-MUS14>3.3.CO;2-M
PG 4
WC Clinical Neurology; Neurosciences
WE Science Citation Index Expanded (SCI-EXPANDED); Conference Proceedings Citation Index - Science (CPCI-S)
SC Neurosciences & Neurology
GA YH665
UT WOS:A1997YH66500015
PM 9390672
DA 2022-10-25
ER

PT J
AU Ubogu, EE
   Kaminski, HJ
AF Ubogu, EE
   Kaminski, HJ
TI The preferential involvement of extraocular muscles by myasthenia gravis
SO NEURO-OPHTHALMOLOGY
LA English
DT Article
DE acetylcholine receptor; extraocular muscle; myasthenia gravis
ID ACETYLCHOLINE-RECEPTOR ANTIBODIES; LEVATOR PALPEBRAE SUPERIORIS;
   NONMYASTHENIC OCULAR PALSIES; DISCHARGE PATTERNS; GAMMA-SUBUNIT;
   END-PLATES; MONKEY; EXPRESSION; FIBERS; MOTONEURONS
AB Extraocular muscles are preferentially involved by myasthenia gravis, affecting nearly all patients during the course of the illness. Ocular manifestations of ptosis and diplopia may be the sole abnormality in 10-15% of patients. The anatomical and physiological properties of ocular muscles appear to form the primary basis of their susceptibility compared to other skeletal muscles. The autoimmune process differs among patients with ocular myasthenia and may contribute to the limitation of symptoms to the ocular muscles. This review highlights the unique properties of extraocular muscles and the levator palpebrae in order to provide insights in the involvement of these muscles by myasthenia gravis.
C1 Case Western Reserve Univ, Sch Med, Univ Hosp Cleveland, Dept Neurol, Cleveland, OH 44106 USA.
   Case Western Reserve Univ, Sch Med, Univ Hosp Cleveland, Dept Neurosci, Cleveland, OH 44106 USA.
   Louis Stokes Cleveland Vet Affairs Med Ctr, Cleveland, OH USA.
RP Kaminski, HJ (corresponding author), Case Western Reserve Univ, Sch Med, Univ Hosp Cleveland, Dept Neurol, 11000 Euclid Ave, Cleveland, OH 44106 USA.
EM hjk3@po.cwru.edu
RI Ubogu, Eroboghene/R-3894-2019
OI Ubogu, Eroboghene/0000-0002-8307-9994
CR BARTON JJS, 1994, ANN NEUROL, V36, P585, DOI 10.1002/ana.410360407
   BARTON JJS, 1995, NEUROLOGY, V45, P2065, DOI 10.1212/WNL.45.11.2065
   Blaes F, 2000, ANN NEUROL, V47, P504, DOI 10.1002/1531-8249(200004)47:4<504::AID-ANA14>3.0.CO;2-Q
   Boonyapisit K, 1999, AM J MED, V106, P97, DOI 10.1016/S0002-9343(98)00374-X
   CONTIFINE BM, 2001, CONTINUUM, V7, P56
   ENGEL A, 1999, MYASTHENIC SYNDROMES
   FUCHS AF, 1983, J NEUROPHYSIOL, V49, P28, DOI 10.1152/jn.1983.49.1.28
   FUCHS AF, 1988, J NEUROPHYSIOL, V60, P1874, DOI 10.1152/jn.1988.60.6.1874
   FUCHS AF, 1992, J NEUROPHYSIOL, V68, P233, DOI 10.1152/jn.1992.68.1.233
   Goldberg SJ, 1998, J NEUROSCI, V18, P10629
   GROB D, 1987, ANN NY ACAD SCI, V505, P472
   Han YS, 1999, ANAT RECORD, V256, P146
   HAYASHI M, 1989, J NEUROIMMUNOL, V21, P227, DOI 10.1016/0165-5728(89)90178-1
   Hoch W, 2001, NAT MED, V7, P365, DOI 10.1038/85520
   HORTON RM, 1993, NEUROLOGY, V43, P983, DOI 10.1212/WNL.43.5.983
   JACOBS HM, 1989, J ARCHIT PLAN RES, V6, P1
   KAMINSKI H, 1996, ADV CLIN NEUROSCI, V6, P37
   Kaminski H J, 2000, J Clin Neuromuscul Dis, V2, P96, DOI 10.1097/00131402-200012000-00007
   Kaminski HJ, 1997, ANN NEUROL, V41, P419, DOI 10.1002/ana.410410402
   KAMINSKI HJ, 1995, NEUROLOGY, V45, P516, DOI 10.1212/WNL.45.3.516
   Kaminski HJ, 1996, INVEST OPHTH VIS SCI, V37, P345
   Kaminski HJ, 1998, ANN NY ACAD SCI, V841, P309, DOI 10.1111/j.1749-6632.1998.tb10937.x
   KAMINSKI HJ, 1990, NEUROLOGY, V40, P1663, DOI 10.1212/WNL.40.11.1663
   KIM Y, 1982, SOC NEUROSCI, V8, P616
   Leigh R., 1999, NEUROLOGY EYE MOVEME
   Lennon Vanda A., 1997, Neurology, V48, pS23
   LIMBURG PC, 1983, J NEUROL SCI, V58, P357, DOI 10.1016/0022-510X(83)90095-3
   MacLennan C, 1997, ANN NEUROL, V41, P423, DOI 10.1002/ana.410410404
   Missias AC, 1996, DEV BIOL, V179, P223, DOI 10.1006/dbio.1996.0253
   Mosier DR, 2000, NEUROLOGY, V54, P252, DOI 10.1212/WNL.54.1.252
   ODA K, 1981, J NEUROL, V225, P251, DOI 10.1007/BF00313297
   ODA K, 1988, BRAIN RES, V449, P337, DOI 10.1016/0006-8993(88)91049-9
   ONEILL JH, 1988, BRAIN, V111, P577, DOI 10.1093/brain/111.3.577
   Porter JD, 2001, P NATL ACAD SCI USA, V98, P12062, DOI 10.1073/pnas.211257298
   Porter JD, 1996, NEUROLOGY, V46, P30, DOI 10.1212/WNL.46.1.30
   PORTER JD, 1991, ARCH OPHTHALMOL-CHIC, V109, P396, DOI 10.1001/archopht.1991.01080030098047
   PORTER JD, 1989, J COMP NEUROL, V287, P64, DOI 10.1002/cne.902870106
   Ruff R, 1989, Bull Soc Belge Ophtalmol, V237, P321
   Ruff RL, 1998, ANN NEUROL, V43, P370, DOI 10.1002/ana.410430315
   RUFF RL, 1992, J PHYSIOL-LONDON, V458, P85, DOI 10.1113/jphysiol.1992.sp019407
   RUFF RL, 1993, MUSCLE NERVE, V16, P922, DOI 10.1002/mus.880160906
   Spencer R F, 1988, Rev Oculomot Res, V2, P33
   TINDALL RSA, 1981, ANN NEUROL, V10, P437, DOI 10.1002/ana.410100506
   VINCENT A, 1980, J NEUROL NEUROSUR PS, V43, P590, DOI 10.1136/jnnp.43.7.590
   Wang ZY, 2000, J NEUROIMMUNOL, V108, P29, DOI 10.1016/S0165-5728(00)00250-2
   Wood SJ, 1997, J PHYSIOL-LONDON, V500, P165, DOI 10.1113/jphysiol.1997.sp022007
NR 46
TC 4
Z9 5
U1 0
U2 1
PU TAYLOR & FRANCIS AS
PI OSLO
PA KARL JOHANS GATE 5, NO-0154 OSLO, NORWAY
SN 0165-8107
EI 1744-506X
J9 NEURO-OPHTHALMOLOGY
JI Neuro-Ophthalmol.
PD JUN
PY 2001
VL 25
IS 4
BP 219
EP 227
DI 10.1076/noph.25.4.219.8061
PG 9
WC Clinical Neurology; Ophthalmology
WE Science Citation Index Expanded (SCI-EXPANDED)
SC Neurosciences & Neurology; Ophthalmology
GA 575NN
UT WOS:000176953200005
DA 2022-10-25
ER

PT J
AU Barnett, TC
   Bril, V
   Davis, AM
AF Barnett, T. Carolina
   Bril, Vera
   Davis, Aileen M.
TI Performance of individual items of the quantitative myasthenia gravis
   score
SO NEUROMUSCULAR DISORDERS
LA English
DT Article
DE Myasthenia Gravis; Outcome assessment (health care); Responsiveness;
   QMGS
ID POSTURAL NECK PAIN; MYCOPHENOLATE-MOFETIL; CONTROLLED-TRIAL; ENDURANCE;
   CYCLOSPORINE; RELIABILITY; STRENGTH; FATIGUE; TESTS
AB We evaluated the quantitative myasthenia gravis score to determine which items better discriminate among patients and are most responsive to treatment. Current scoring ranges were compared to updated normative data when appropriate. Data from a previous study of intravenous immunoglobulin versus placebo in myasthenia gravis were analyzed. Each item of the quantitative myasthenia gravis score was analyzed for distribution, responsiveness and inter-item correlations. Items on swallowing, speaking and vital capacity had marked floor effects as did grip strength based on current normative data. The timed measures were responsive to treatment but diplopia, vital capacity and grip strength were not. Ocular items were not correlated with bulbar and generalized items (p > 0.05), suggesting multi-dimensionality. Contralateral arm and leg tests were highly correlated (r > 0.9, p < 0.001), indicating redundancy. In summary, we found that the bulbar items and grip strength did not perform well. Timed items from the Quantitative Myasthenia Gravis Score, representing fatigability, are responsive to-change and we propose new ranges based on updated normative data. (C) 2013 Elsevier B.V. All rights reserved.
C1 [Barnett, T. Carolina; Bril, Vera] Univ Toronto, Dept Med Neurol, Toronto, ON M5S 1A1, Canada.
   [Barnett, T. Carolina; Bril, Vera] Univ Hlth Network, Toronto Gen Hosp, Toronto, ON, Canada.
   [Davis, Aileen M.] Univ Hlth Network, Toronto Western Res Inst, Toronto, ON, Canada.
   [Davis, Aileen M.] Univ Toronto, Inst Hlth Policy Management & Evaluat, Toronto, ON M5S 1A1, Canada.
RP Barnett, TC (corresponding author), Toronto Gen Hosp, 5EC-309,200 Elizabeth St, Toronto, ON M5G 2C4, Canada.
EM c.barnetttapia@utoronto.ca
RI Barnett, Carolina/AFM-9470-2022; BRIL, vera/ABA-6509-2020
OI Barnett, Carolina/0000-0001-5546-0221; Davis, Aileen/0000-0002-9903-9399
FU American Academy of Neurology; American Brain Foundation
FX Dr. Barnett T. is supported by a Clinical Research Fellowship Award by
   the American Academy of Neurology and the American Brain Foundation.
CR BACKMAN E, 1995, SCAND J REHABIL MED, V27, P109
   Barnett Carolina, 2012, J Clin Neuromuscul Dis, V13, P201, DOI 10.1097/CND.0b013e31824619d5
   Barohn RJ, 1998, ANN NY ACAD SCI, V841, P769, DOI 10.1111/j.1749-6632.1998.tb11015.x
   Barth D, 2011, NEUROLOGY, V76, P2017, DOI 10.1212/WNL.0b013e31821e5505
   BESINGER UA, 1983, NEUROLOGY, V33, P1316, DOI 10.1212/WNL.33.10.1316
   Burns TM, 2008, MUSCLE NERVE, V38, P1553, DOI 10.1002/mus.21185
   Cider Asa, 2006, Eur J Cardiovasc Nurs, V5, P122, DOI 10.1016/j.ejcnurse.2005.10.001
   Dobkin BH, 2008, NEUROREHAB NEURAL RE, V22, P105, DOI 10.1177/1545968308315046
   Edmondston S, 2011, MANUAL THER, V16, P332, DOI 10.1016/j.math.2010.12.005
   Edmondston SJ, 2008, J MANIP PHYSIOL THER, V31, P348, DOI 10.1016/j.jmpt.2008.04.010
   Farrugia ME, 2011, MUSCLE NERVE, V43, P329, DOI 10.1002/mus.21880
   Lashley D, 2010, NEUROLOGY, V74, P1517, DOI 10.1212/WNL.0b013e3181dd43bf
   Peters MJH, 2011, J PERIPHER NERV SYST, V16, P47, DOI 10.1111/j.1529-8027.2011.00318.x
   R Foundation for Statistical Computing, 2011, R LANG ENV STAT COMP
   Sanders DB, 2008, NEUROLOGY, V71, P400, DOI 10.1212/01.wnl.0000312374.95186.cc
   Sanders DB, 2008, NEUROLOGY, V71, P394, DOI 10.1212/01.wnl.0000312373.67493.7f
   TINDALL RSA, 1987, NEW ENGL J MED, V316, P719, DOI 10.1056/NEJM198703193161205
   TINDALL RSA, 1993, ANN NY ACAD SCI, V681, P539, DOI 10.1111/j.1749-6632.1993.tb22937.x
   Wolfe GI, 2008, MUSCLE NERVE, V38, P1429, DOI 10.1002/mus.21142
   Zinman L, 2007, NEUROLOGY, V68, P837, DOI 10.1212/01.wnl.0000256698.69121.45
NR 20
TC 15
Z9 16
U1 1
U2 8
PU PERGAMON-ELSEVIER SCIENCE LTD
PI OXFORD
PA THE BOULEVARD, LANGFORD LANE, KIDLINGTON, OXFORD OX5 1GB, ENGLAND
SN 0960-8966
J9 NEUROMUSCULAR DISORD
JI Neuromusc. Disord.
PD MAY
PY 2013
VL 23
IS 5
BP 413
EP 417
DI 10.1016/j.nmd.2013.02.008
PG 5
WC Clinical Neurology; Neurosciences
WE Science Citation Index Expanded (SCI-EXPANDED)
SC Neurosciences & Neurology
GA 141TM
UT WOS:000318749400006
PM 23473730
OA Green Submitted
DA 2022-10-25
ER

PT J
AU Kohler, W
AF Koehler, Wolfgang
TI Psychosocial aspects in patients with myasthenia gravis
SO JOURNAL OF NEUROLOGY
LA English
DT Article; Proceedings Paper
CT 6th Baltic Symposium on Clinical Neuroimmunology
CY 2006
CL Rostock, GERMANY
DE myasthenia gravis; neuropsychology; coping; psychoimmunology
ID DYSFUNCTION
AB Myasthenia gravis patients usually present with fluctuating, asymmetrical stress-dependent weakness in the absence of other neurological disturbances. In weak patients psychopathological disturbances are frequently reported and misdiagnosed as a psychiatric disorder. The question to what extent psychiatric symptoms are involved in MG is still open. The case report presented here shows exemplary that psychopathological disturbances in exacerbated myasthenic patients are temporary and completely reversible after adequate somatic therapy.
C1 Fachkrankenhaus Hubertusburg, Dept Neurol & Neurol Intens Care, D-04779 Wermsdorf, Germany.
RP Kohler, W (corresponding author), Fachkrankenhaus Hubertusburg, Dept Neurol & Neurol Intens Care, D-04779 Wermsdorf, Germany.
EM wolfgang.koehler@kh-hubertusburg.de
RI Koehler, Wolfgang/AAW-2278-2020
OI Koehler, Wolfgang/0000-0002-6058-9545
CR BARTEL PR, 1995, ACTA NEUROL SCAND, V91, P266, DOI 10.1111/j.1600-0404.1995.tb07002.x
   Glaser R, 2005, NAT REV IMMUNOL, V5, P243, DOI 10.1038/nri1571
   Knieling J, 1998, NERVENARZT, V69, P137, DOI 10.1007/s001150050250
   KOHLER W, 2003, MYASTHENIA GRAVIS
   MANG S, 1993, Z KLIN PSYCHOL PSYCH, V41, P69
   ROHR W, 1992, PSYCHIAT PRAX, V19, P157
   ROHR W, 1994, NERVENHEILKUNDE, V13, P26
   TUCKER DM, 1988, NEUROLOGY, V38, P1173, DOI 10.1212/WNL.38.8.1173
   WOHRLE G, 2000, THESIS FACHBEREICH B
   WOLKOWITZ OM, 1990, AM J PSYCHIAT, V147, P1297
NR 10
TC 10
Z9 10
U1 0
U2 3
PU DR DIETRICH STEINKOPFF VERLAG
PI DARMSTADT
PA PO BOX 10 04 62, D-64204 DARMSTADT, GERMANY
SN 0340-5354
J9 J NEUROL
JI J. Neurol.
PD MAY
PY 2007
VL 254
SU 2
BP 90
EP 92
DI 10.1007/s00415-007-2022-5
PG 3
WC Clinical Neurology
WE Conference Proceedings Citation Index - Science (CPCI-S); Science Citation Index Expanded (SCI-EXPANDED); Social Science Citation Index (SSCI)
SC Neurosciences & Neurology
GA 175SM
UT WOS:000247034300022
DA 2022-10-25
ER

PT J
AU Sermeus, L
   Rickmann, A
   Schlosser, R
   Szurman, P
   Januschowski, K
AF Sermeus, Loic
   Rickmann, Annekatrin
   Schlosser, Rosemarie
   Szurman, Peter
   Januschowski, Kai
TI Exacerbation of ocular myasthenia gravis
SO OPHTHALMOLOGE
LA German
DT Article
DE Local anesthesia; Lidocaine; Tropicamide; Neomycin; Polymyxin
ID DRUGS
AB This case report describes an exacerbation of ocular myasthenia gravis after intravitreal injection using local anesthesia. A possible association with local therapeutic agents is critically discussed but cannot be excluded.
C1 [Sermeus, Loic; Rickmann, Annekatrin; Schlosser, Rosemarie; Szurman, Peter; Januschowski, Kai] Knappschaftsklinikum, Augenklin, Klin 10, D-66280 Sulzbach, Germany.
RP Rickmann, A (corresponding author), Knappschaftsklinikum, Augenklin, Klin 10, D-66280 Sulzbach, Germany.
EM annekatrin.rickmann@kksaar.de
CR ADAMS SL, 1984, ANN EMERG MED, V13, P532, DOI 10.1016/S0196-0644(84)80522-3
   ALEXANDER WD, 1981, BRIT MED J, V282, P1359, DOI 10.1136/bmj.282.6273.1359
   Berardi R, 2015, ONCOTARGET, V6, P19305, DOI 10.18632/oncotarget.4191
   Bora I, 1997, EUR NEUROL, V38, P68, DOI 10.1159/000112905
   COPPETO JR, 1984, AM J OPHTHALMOL, V98, P244, DOI 10.1016/0002-9394(87)90366-7
   Fraenkel PG, 2002, J IMMUNOTHER, V25, P373, DOI 10.1097/00002371-200207000-00009
   Glusker P, 2006, NEW ENGL J MED, V354, P980
   Hager T, 2014, ONCOTARGETS THER, V7, P69, DOI 10.2147/OTT.S54606
   Hamnvik OPR, 2011, JNCI-J NATL CANCER I, V103, P1572, DOI 10.1093/jnci/djr373
   HIRST GDS, 1971, BRIT J PHARMACOL, V41, P94, DOI 10.1111/j.1476-5381.1971.tb09939.x
   Hussain N, 2018, J COMMUNITY HOSP INT, V8, P230, DOI 10.1080/20009666.2018.1487245
   Khella SL, 1997, MUSCLE NERVE, V20, P631, DOI 10.1002/mus.880200501
   MANOGUERRA A, 1995, J TOXICOL-CLIN TOXIC, V33, P463, DOI 10.3109/15563659509013755
   MATTHEWS EK, 1964, BRIT J PHARM CHEMOTH, V22, P415, DOI 10.1111/j.1476-5381.1964.tb02047.x
   MEYER D, 1992, J CLIN NEURO-OPHTHAL, V12, P210
   Schneider-Gold C, 2004, FORTSCHR NEUROL PSYC, V72, P45
   VERKIJK A, 1985, ANN NEUROL, V17, P211, DOI 10.1002/ana.410170222
NR 17
TC 0
Z9 0
U1 0
U2 1
PU SPRINGER HEIDELBERG
PI HEIDELBERG
PA TIERGARTENSTRASSE 17, D-69121 HEIDELBERG, GERMANY
SN 0941-293X
EI 1433-0423
J9 OPHTHALMOLOGE
JI Ophthalmologe
PD JUN
PY 2020
VL 117
IS 6
SI SI
BP 571
EP 574
DI 10.1007/s00347-019-00976-8
PG 4
WC Ophthalmology
WE Science Citation Index Expanded (SCI-EXPANDED)
SC Ophthalmology
GA LX9XY
UT WOS:000540180300011
PM 31555837
DA 2022-10-25
ER

PT J
AU LAYZER, R
AF LAYZER, R
TI MYASTHENIA-GRAVIS
SO WESTERN JOURNAL OF MEDICINE
LA English
DT Article
RP LAYZER, R (corresponding author), UNIV CALIF SAN FRANCISCO, DEPT MED, SAN FRANCISCO, CA 94143 USA.
CR ALMON RR, 1974, SCIENCE, V186, P55, DOI 10.1126/science.186.4158.55
   BERGSTROM K, 1973, EUR NEUROL, V9, P157, DOI 10.1159/000114221
   BUCKINGHAM JM, 1976, ANN SURG, V184, P453, DOI 10.1097/00000658-197610000-00008
   CASTLEMAN B, 1966, ANN NY ACAD SCI, V135, P496, DOI 10.1111/j.1749-6632.1966.tb45497.x
   DAU PC, 1977, NEW ENGL J MED, V297, P1134, DOI 10.1056/NEJM197711242972102
   DRACHMAN DB, 1978, NEW ENGL J MED, V298, P186, DOI 10.1056/NEJM197801262980404
   DRACHMAN DB, 1978, NEW ENGL J MED, V298, P136, DOI 10.1056/NEJM197801192980305
   ELMQVIST D, 1964, J PHYSIOL-LONDON, V174, P417, DOI 10.1113/jphysiol.1964.sp007495
   ENGEL AG, 1977, MAYO CLIN PROC, V52, P267
   ENGEL AG, 1971, ANN NY ACAD SCI, V183, P46, DOI 10.1111/j.1749-6632.1971.tb30741.x
   FAMBROUGH DM, 1973, SCIENCE, V182, P293, DOI 10.1126/science.182.4109.293
   GENKINS G, 1975, AM J MED, V58, P517, DOI 10.1016/0002-9343(75)90125-4
   KAO I, 1977, SCIENCE, V196, P527, DOI 10.1126/science.850793
   LENNON VA, 1976, ANN NY ACAD SCI, V274, P283, DOI 10.1111/j.1749-6632.1976.tb47693.x
   LINDSTROM JM, 1976, NEUROLOGY, V26, P1054, DOI 10.1212/WNL.26.11.1054
   NAMBA T, 1970, PEDIATRICS, V45, P488
   NEWSOM DJ, 1978, NEUROLOGY, V28, P266
   PATRICK J, 1973, SCIENCE, V180, P871, DOI 10.1126/science.180.4088.871
   PINCHING AJ, 1976, LANCET, V2, P1373
   REIS GV, 1966, ANN NY ACAD SCI, V135, P409
   Simpson JA, 1960, SCOT MED J, V5, P419, DOI [DOI 10.1177/003693306000501001, 10.1177/003693306000501001]
   STRAUSS AJL, 1960, P SOC EXP BIOL MED, V105, P184
   STRAUSS AJL, 1966, ANN NY ACAD SCI, V135, P557, DOI 10.1111/j.1749-6632.1966.tb45504.x
   TOYKA KV, 1975, SCIENCE, V190, P397, DOI 10.1126/science.1179220
   WARMOLTS JR, 1972, NEW ENGL J MED, V286, P17, DOI 10.1056/NEJM197201062860104
NR 25
TC 1
Z9 1
U1 0
U2 1
PU B M J PUBLISHING INC
PI SAN FRANCISCO
PA 221 MAIN ST, PO BOX 7690, SAN FRANCISCO, CA 94120-7690 USA
SN 0093-0415
J9 WESTERN J MED
JI West. J. Med.
PY 1979
VL 130
IS 5
BP 438
EP 443
PG 6
WC Medicine, General & Internal
WE Science Citation Index Expanded (SCI-EXPANDED)
SC General & Internal Medicine
GA GW571
UT WOS:A1979GW57100007
PM 516668
DA 2022-10-25
ER

PT J
AU de Almeida-Menezes, M
   Ribeiro-Cabral, VL
   Lorena, SS
   Nucci, A
   Andrade-Santana, P
   Silva, CQ
AF de Almeida-Menezes, Marcela
   Ribeiro-Cabral, Virginia Lucia
   Lorena, Sonia S.
   Nucci, Anamarli
   Andrade-Santana, Priscila
   Silva, Cecilia Queiroz
TI Rare association of celiac disease with myasthenia gravis in a patient
   with other immune disorders: a case report
SO REVISTA ESPANOLA DE ENFERMEDADES DIGESTIVAS
LA English
DT Article
DE Celiac disease; Miasthenya gravis; Gluten-free diet
ID MACROAMYLASEMIA
AB Background: Celiac disease is described in association with several autoimmune diseases, but rarely with myasthenia gravis.
   Case report: We describe the case of a 31-year-old white woman with celiac disease who presented manifestations related to a hyperactive immune system, including macroamylasemia, false positive anti-HCV, positive antinuclear antibody, and Raynaud's phenomenon. The introduction of a gluten-free diet (GFD) resolved these features, but myasthenia gravis (MG) symptoms unexpectedly occurred on that occasion.
   Discussion: The role of a GFD in the course of autoimmune diseases has been studied and improvement has been reported in many diseases. However, there is no consensus in the literature regarding the course of neurological disorders associated with celiac disease. In the present case, a GFD did not prevent the appearance of symptoms related to myasthenia gravis. There are few reports on the association of celiac disease with myasthenia gravis and therefore little is known about the course and time of onset of myasthenia in celiac patients. The present case increases the knowledge about this unusual autoimmune neurological disease associated with celiac disease.
C1 [de Almeida-Menezes, Marcela] State Univ Campinas Unicamp, Dept Internal Med, Sao Paulo, Brazil.
   [Ribeiro-Cabral, Virginia Lucia; Lorena, Sonia S.; Andrade-Santana, Priscila; Silva, Cecilia Queiroz] State Univ Campinas Unicamp, Dept Internal Med Gastroenterol, Sao Paulo, Brazil.
   [Nucci, Anamarli] State Univ Campinas Unicamp, Dept Neurol, Sao Paulo, Brazil.
RP de Almeida-Menezes, M (corresponding author), State Univ Campinas Unicamp, Dept Internal Med, Cidade Univ Zeferino Vaz Barao Geraldo, BR-13083970 Campinas, SP, Brazil.
EM marcelaamenezes@gmail.com
OI Almeida Menezes de Vasconcellos, Marcela/0000-0001-5169-7395
CR Barera G, 2001, PEDIATRICS, V107, DOI 10.1542/peds.107.6.e93
   Briani C, 2008, AUTOIMMUNITY, V41, P100, DOI 10.1080/08916930701619987
   Csaplar Melinda, 2006, Orvosi Hetilap, V147, P841
   Depsames Roman, 2008, Case Rep Gastroenterol, V2, P196, DOI 10.1159/000132771
   Freeman HJ, 2009, WORLD J GASTROENTERO, V15, P4741, DOI 10.3748/wjg.15.4741
   Freeman HJ, 2011, WORLD J GASTROENTERO, V17, P2259, DOI 10.3748/wjg.v17.i18.2259
   Gabrielli M, 2003, AM J GASTROENTEROL, V98, P2578
   Hozyasz Kamil, 2004, Pol Merkur Lekarski, V17, P491
   Innico G, 2014, EUR REV MED PHARMACO, V18, P1717
   Kocsis D, 2015, CASE REPORTS INTERNA, V2, P23
   Liu ZJ, 2007, DIGEST DIS SCI, V52, P1444, DOI 10.1007/s10620-006-9268-0
   Luostarinen L, 2003, J NEUROL NEUROSUR PS, V74, P490, DOI 10.1136/jnnp.74.4.490
   Rabsztyn A, 2001, AM J GASTROENTEROL, V96, P1096
   Thonhofer R, 2010, SCAND J RHEUMATOL, V39, P438, DOI 10.3109/03009742.2010.489230
NR 14
TC 3
Z9 3
U1 0
U2 5
PU ARAN EDICIONES, S A
PI MADRID
PA CASTELLO, 128, 1O, 28006 MADRID, SPAIN
SN 1130-0108
EI 2340-4167
J9 REV ESP ENFERM DIG
JI Rev. Esp. Enferm. Dig.
PD SEP
PY 2016
VL 108
IS 9
BP 586
EP 588
DI 10.17235/reed.2015.3929/2015
PG 3
WC Gastroenterology & Hepatology
WE Science Citation Index Expanded (SCI-EXPANDED)
SC Gastroenterology & Hepatology
GA DW8XH
UT WOS:000383938300015
PM 26785763
DA 2022-10-25
ER

PT J
AU Alcantara, J
   Steiner, DM
   Plaugher, G
   Alcantara, J
AF Alcantara, J
   Steiner, DM
   Plaugher, G
   Alcantara, J
TI Chiropractic management of a patient with myasthenia gravis and
   vertebral subluxations
SO JOURNAL OF MANIPULATIVE AND PHYSIOLOGICAL THERAPEUTICS
LA English
DT Article
DE myasthenia gravis; chiropractic; dysphagia
ID VASOACTIVE-INTESTINAL-PEPTIDE; HUMAN LYMPHOCYTES-T; SUBSTANCE-P;
   ACETYLCHOLINE-RECEPTOR; RESPIRATORY BURST; SYMPATHETIC INNERVATION;
   UNITED-STATES; IMMUNE-SYSTEM; LYMPH-NODES; CELLS
AB Objective: The chiropractic management of a patient with myasthenia gravis and vertebral subluxation is described. We discuss the pathophysiology, clinical features, and treatment of patients with these diseases.
   Clinical Features: The 63-year-old male patient suffered from complaints associated with the disease myasthenia gravis along with signs of vertebral subluxation. The patient had an initial complaint of dysphagia. In addition, the patient experienced swelling of the tongue, nausea, digestive problems, weakness in the eye muscles, difficulty breathing, myopia, diplopia, and headaches. Balance and coordination problems resulted in walking difficulties.
   Intervention and Outcome: Contact specific, high-velocity, low-amplitude adjustments were applied to sites of patient subluxation. Myasthenia gravis is no longer debilitating to the patient; he is medication free and has resumed a "normal life."
   Conclusion: The clinical aspects of the disease, including the possible role of chiropractic intervention in the treatment of patients suffering from myasthenia gravis, are also discussed. This case study encourages further investigation into the holistic approach to patient management by chiropractors vis-a-vis specific adjustments of vertebral subluxation.
C1 Palmer Coll Chiropract W, San Jose, CA 95134 USA.
   Gonstead Clin Studies Soc, Mt Horeb, WI USA.
   Life Chiropract Coll W, San Lorenzo, CA USA.
RP Alcantara, J (corresponding author), Palmer Coll Chiropract W, 90 E Tasman Dr, San Jose, CA 95134 USA.
EM alcantara_j@palmer.edu
CR ALCANTARA J, NEUROLOGY SOMATOVISC
   ANTONICA A, 1994, J AUTONOM NERV SYST, V48, P187, DOI 10.1016/0165-1838(94)90047-7
   ARAGHI J, 1993, P NAT C CHIR PED ICA, P122
   AUGUSTINE GJ, 1991, ANN NY ACAD SCI, V635, P437
   BRENNAN PC, 1992, J MANIP PHYSIOL THER, V15, P83
   BRENNAN PC, 1991, J MANIP PHYSIOL THER, V14, P399
   BRUMBACK RA, 1981, AM FAM PHYSICIAN, V23, P126
   Budgell B, 1996, PROG BRAIN RES, V113, P525, DOI 10.1016/S0079-6123(08)61106-1
   CALVO CF, 1992, J IMMUNOL, V148, P3498
   CALVO W, 1968, AM J ANAT, V123, P315, DOI 10.1002/aja.1001230206
   CARLSON SL, 1989, J NEUROIMMUNOL, V24, P155, DOI 10.1016/0165-5728(89)90109-4
   DRACHMAN DB, 1994, NEW ENGL J MED, V330, P1797, DOI 10.1056/NEJM199406233302507
   DURELLI L, 1991, J NEUROL NEUROSUR PS, V54, P406, DOI 10.1136/jnnp.54.5.406
   EISENBERG DM, 1993, NEW ENGL J MED, V328, P246, DOI 10.1056/NEJM199301283280406
   Elenkov IJ, 1996, P ASSOC AM PHYSICIAN, V108, P374
   FELSNER P, 1992, J NEUROIMMUNOL, V37, P47, DOI 10.1016/0165-5728(92)90154-D
   FELTEN DL, 1984, BRAIN RES BULL, V13, P693, DOI 10.1016/0361-9230(84)90230-2
   FELTEN DL, 1991, BRAIN BEHAV IMMUN, V5, P2, DOI 10.1016/0889-1591(91)90003-S
   FELTEN DL, 1985, J IMMUNOL, V135, pS755
   FELTEN DL, 1987, IMMUNOL REV, V100, P225, DOI 10.1111/j.1600-065X.1987.tb00534.x
   FELTEN SY, 1988, PROG ALLERGY, V43, P14
   GARLEPP MJ, 1982, J NEUROIMMUNOL, V3, P337, DOI 10.1016/0165-5728(82)90036-4
   GIBSONBERRY KL, 1993, J NEUROIMMUNOL, V43, P59, DOI 10.1016/0165-5728(93)90075-A
   Gordon PH, 1997, NEUROLOGY, V48, P1671, DOI 10.1212/WNL.48.6.1671
   GREENSPAN J, 1966, J AM OSTEOPATH ASSOC, V65, P87
   Hardy E M, 1994, Orthop Nurs, V13, P37, DOI 10.1097/00006416-199411000-00008
   HOPKINS LC, 1994, NEUROL CLIN, V12, P243, DOI 10.1016/S0733-8619(18)30095-1
   Infante JR, 1996, J PHYSIOL BIOCHEM, V52, P143
   Jacobson DL, 1997, CLIN IMMUNOL IMMUNOP, V84, P223, DOI 10.1006/clin.1997.4412
   Jamison J R, 1996, J Manipulative Physiol Ther, V19, P484
   Kaminski Henry J., 1997, Neurology, V48, pS8
   Kernich C A, 1995, J Neurosci Nurs, V27, P207
   Kienle G S, 1996, Altern Ther Health Med, V2, P39
   KIMURA A, 1994, JPN J PHYSIOL, V44, P651, DOI 10.2170/jjphysiol.44.651
   KINSELLA LJ, 1994, NEUROLOGY, V44, P1278, DOI 10.1212/WNL.44.7.1278
   KORR IM, 1986, J AM OSTEOPATH ASSOC, V86, P109
   LEACH RA, 1986, CHIROPRACTIC THEORIE, P293
   LI YS, 1990, IMMUNOLOGY, V69, P367
   Lisak Robert P., 1997, Neurology, V48, pS36
   LOTZ M, 1988, SCIENCE, V241, P1218, DOI 10.1126/science.2457950
   MAESTRONI GJM, 1992, BLOOD, V80, P1178
   MALEC P, 1989, IMMUNOPHARMACOLOGY, V17, P45, DOI 10.1016/0162-3109(89)90007-6
   Massey Janice M., 1997, Neurology, V48, pS46
   MASTELLER HB, 1988, ARCH NEUROL-CHICAGO, V45, P185
   Mayer Stephan A., 1997, Neurology, V48, pS70
   MILEDI R, 1983, J PHYSIOL-LONDON, V334, P245, DOI 10.1113/jphysiol.1983.sp014492
   MOTULSKY HJ, 1982, NEW ENGL J MED, V307, P18, DOI 10.1056/NEJM198207013070104
   Moynihan JA, 1996, PSYCHOSOM MED, V58, P546, DOI 10.1097/00006842-199611000-00003
   MUSCETTOLA M, 1990, IMMUNOBIOLOGY, V180, P419, DOI 10.1016/S0171-2985(11)80303-7
   *NAT BOARD CHIR EX, 1992, JOB AN CHIR GREEL CO
   OHNO K, 1995, P NATL ACAD SCI USA, V92, P758, DOI 10.1073/pnas.92.3.758
   OSSERMAN KE, 1956, JAMA-J AM MED ASSOC, V160, P153, DOI 10.1001/jama.1956.02960380001001
   PASCOE P, 1991, FRONTIERS, V12, P1
   PASCUAL DW, 1991, J IMMUNOL, V146, P2130
   PAYAN DG, 1987, ANN NY ACAD SCI, V512, P465, DOI 10.1111/j.1749-6632.1987.tb24981.x
   PAYAN DG, 1983, J IMMUNOL, V131, P1613
   PAYAN DG, 1984, J CLIN INVEST, V74, P1532, DOI 10.1172/JCI111567
   PHILLIPS LH, 1994, NEUROL CLIN, V12, P263, DOI 10.1016/S0733-8619(18)30096-3
   PLAUGHER G, 1995, TXB CLIN CHIROPRACTI
   Sato A, 1997, Neurosci Behav Physiol, V27, P610, DOI 10.1007/BF02463910
   SHERIDAN JF, 1994, CLIN MICROBIOL REV, V7, P200, DOI 10.1128/CMR.7.2.200-212.1994
   STANISZ AM, 1986, J IMMUNOL, V136, P152
   TURNER JA, 1994, JAMA-J AM MED ASSOC, V271, P1609, DOI 10.1001/jama.271.20.1609
   UNWIN N, 1995, NATURE, V373, P37, DOI 10.1038/373037a0
NR 64
TC 2
Z9 2
U1 0
U2 0
PU MOSBY-ELSEVIER
PI NEW YORK
PA 360 PARK AVENUE SOUTH, NEW YORK, NY 10010-1710 USA
SN 0161-4754
J9 J MANIP PHYSIOL THER
JI J. Manip. Physiol. Ther.
PD JUN
PY 1999
VL 22
IS 5
BP 333
EP 340
DI 10.1016/S0161-4754(99)70066-7
PG 8
WC Health Care Sciences & Services; Integrative & Complementary Medicine;
   Rehabilitation
WE Science Citation Index Expanded (SCI-EXPANDED)
SC Health Care Sciences & Services; Integrative & Complementary Medicine;
   Rehabilitation
GA 209PH
UT WOS:000081056600008
PM 10395436
DA 2022-10-25
ER

PT J
AU Webb, AA
   Taylor, SM
   McPhee, L
AF Webb, AA
   Taylor, SM
   McPhee, L
TI Focal myasthenia gravis in a dog
SO CANADIAN VETERINARY JOURNAL-REVUE VETERINAIRE CANADIENNE
LA English
DT Article
ID ACQUIRED MYASTHENIA; MEGAESOPHAGUS; MUSCLES
AB A 10-month-old American cocker spaniel was evaluated for megaesophagus, aspiration pneumonia, but no appendicular muscle weakness. During hospitalization, weakness of the facial muscles developed, this resolved with anticholinesterase administration. Serum antibodies against acetylcholine receptors were documented, confirming the diagnosis of focal myasthenia gravis. Diagnosis, mangement, and medical treatment are discussed.
C1 UNIV SASKATCHEWAN,WESTERN COLL VET MED,DEPT VET INTERNAL MED,SASKATOON,SK S7N 5B4,CANADA.
   UNIV SASKATCHEWAN,WESTERN COLL VET MED,VET TEACHING HOSP,SASKATOON,SK S7N 5B4,CANADA.
CR ATWATER SW, 1994, J AM VET MED ASSOC, V205, P1007
   BOUDRIEAU RJ, 1985, J AM ANIM HOSP ASSOC, V21, P33
   HOLLAND CT, 1994, AUST VET J, V71, P221, DOI 10.1111/j.1751-0813.1994.tb03408.x
   KAMINSKI HJ, 1990, NEUROLOGY, V40, P1663, DOI 10.1212/WNL.40.11.1663
   Lainesse MFC, 1996, J AM ANIM HOSP ASSOC, V32, P111, DOI 10.5326/15473317-32-2-111
   LEWIS RM, 1994, VET CLIN N AM-SMALL, V24, P703, DOI 10.1016/S0195-5616(94)50079-2
   MADDISON JE, 1984, J AM VET MED ASSOC, V184, P845
   SHELTON GD, 1989, SEMIN VET MED SURG, V4, P126
   SHELTON GD, 1990, J VET INTERN MED, V4, P281, DOI 10.1111/j.1939-1676.1990.tb03124.x
   SHELTON GD, 1989, KIRKS CURRENT VET TH, V11, P126
NR 10
TC 5
Z9 5
U1 0
U2 5
PU CANADIAN VET MED ASSOC
PI OTTAWA
PA 339 BOOTH ST ATTN: KIMBERLY ALLEN-MCGILL, OTTAWA ON K1R 7K1, CANADA
SN 0008-5286
J9 CAN VET J
JI Can. Vet. J.-Rev. Vet. Can.
PD AUG
PY 1997
VL 38
IS 8
BP 493
EP 495
PG 3
WC Veterinary Sciences
WE Science Citation Index Expanded (SCI-EXPANDED)
SC Veterinary Sciences
GA XN866
UT WOS:A1997XN86600004
PM 9262858
DA 2022-10-25
ER

PT J
AU SCHONBECK, S
   PADBERG, F
   MARX, A
   HOHLFELD, R
   WEKERLE, H
AF SCHONBECK, S
   PADBERG, F
   MARX, A
   HOHLFELD, R
   WEKERLE, H
TI TRANSPLANTATION OF MYASTHENIA-GRAVIS THYMUS TO SCID MICE
SO ANNALS OF THE NEW YORK ACADEMY OF SCIENCES
LA English
DT Article
ID SEVERE COMBINED IMMUNODEFICIENCY; EXPERIMENTAL AUTOIMMUNE MYASTHENIA;
   MOUSE; MODEL; CELLS
C1 UNIV MUNICH,KLINIKUM GROSSHADERN,DEPT NEUROL,W-8000 MUNICH 70,GERMANY.
   UNIV WURZBURG,DEPT PATHOL,W-8700 WURZBURG,GERMANY.
RP SCHONBECK, S (corresponding author), MAX PLANCK INST,DEPT NEUROIMMUNOL,W-8033 MARTINSRIED,GERMANY.
CR BARRY TS, 1991, J EXP MED, V173, P167, DOI 10.1084/jem.173.1.167
   BOSMA GC, 1988, J EXP MED, V167, P1016, DOI 10.1084/jem.167.3.1016
   BOSMA GC, 1983, NATURE, V301, P527, DOI 10.1038/301527a0
   CUSTER RP, 1985, AM J PATHOL, V120, P464
   DUCHOSAL MA, 1990, J EXP MED, V172, P985, DOI 10.1084/jem.172.3.985
   HASSAN MS, 1991, EUR J IMMUNOL, V21, P1319, DOI 10.1002/eji.1830210534
   KRAMS SM, 1989, J EXP MED, V170, P1919, DOI 10.1084/jem.170.6.1919
   LENNON VA, 1975, J EXP MED, V141, P1365, DOI 10.1084/jem.141.6.1365
   LIEBER MR, 1988, CELL, V55, P7, DOI 10.1016/0092-8674(88)90004-9
   MACHT L, 1991, CLIN EXP IMMUNOL, V84, P34
   MACLENNAN ICM, 1986, IMMUNOL REV, V91, P61, DOI 10.1111/j.1600-065X.1986.tb01484.x
   MCCUNE JM, 1988, SCIENCE, V241, P1632, DOI 10.1126/science.2971269
   MEINL E, 1991, AM J PATHOL, V139, P995
   MOSIER DE, 1988, NATURE, V335, P256, DOI 10.1038/335256a0
   OKANO M, 1990, AM J PATHOL, V137, P517
   PATRICK J, 1973, SCIENCE, V180, P871, DOI 10.1126/science.180.4088.871
   SCHONBECK S, 1992, J CLIN INVEST, V90, P245, DOI 10.1172/JCI115843
   TOYKA KV, 1975, SCIENCE, V190, P397, DOI 10.1126/science.1179220
NR 18
TC 14
Z9 14
U1 0
U2 1
PU NEW YORK ACAD SCIENCES
PI NEW YORK
PA 2 E 63RD ST, NEW YORK, NY 10021
SN 0077-8923
J9 ANN NY ACAD SCI
JI Ann. N.Y. Acad. Sci.
PD JUN 21
PY 1993
VL 681
BP 66
EP 73
DI 10.1111/j.1749-6632.1993.tb22870.x
PG 8
WC Multidisciplinary Sciences
WE Science Citation Index Expanded (SCI-EXPANDED)
SC Science & Technology - Other Topics
GA LM123
UT WOS:A1993LM12300009
PM 8357210
DA 2022-10-25
ER

PT J
AU Heckmann, JM
   Owen, EP
   Little, F
AF Heckmann, J. M.
   Owen, E. P.
   Little, F.
TI Myasthenia gravis in South Africans: Racial differences in clinical
   manifestations
SO NEUROMUSCULAR DISORDERS
LA English
DT Article
DE myasthenia gravis; race; Black; Africa; complete ophthalmoplegia; ocular
ID OPHTHALMOPLEGIA; ANTIBODIES; DISEASE
AB We present data on the phenotypic variation in myasthenia gravis of 205 subjects from a multi-racial South African cohort. Consecutive subjects seen more than twice from 1996 to 2006, were included. Documented observational data included a myasthenia gravis and extra-ocular eye muscle score. Results showed Black subjects were more likely than Whites to develop treatment-resistant complete ophthalmoplegia, and ptosis (18% vs. 2%; p=0.041). Of the 14 patients with this phenotype, 13 had generalised disease and positive AChR antibodies. Despite similar sized cohorts, White subjects were more likely than Blacks to develop generalised myasthenia poorly responsive to therapy (p=0.005). There were no significant racial differences in the time between diagnosis to initiation of therapy, or the performance and timing of thymectomy. The racial variation in some phenotypic features of myasthenia gravis and outcome to therapy, highlights the need to study biological factors in different subgroups to develop a more rational approach to immuno-suppressive therapy. (C) 2007 Elsevier B.V. All rights reserved.
C1 [Heckmann, J. M.] Groote Schuur Hosp, Div Neurol, ZA-7925 Rondebosch, South Africa.
   [Heckmann, J. M.] Univ Cape Town Observat, ZA-7925 Rondebosch, South Africa.
   [Owen, E. P.] Univ Cape Town, Fac Hlth Sci, Dept Chem Pathol, ZA-7700 Rondebosch, South Africa.
   [Little, F.] Univ Cape Town, Dept Stat Sci, ZA-7700 Rondebosch, South Africa.
RP Heckmann, JM (corresponding author), Groote Schuur Hosp, Div Neurol, E8-74, ZA-7925 Rondebosch, South Africa.
EM jeanine.heckman@uct.ac.za
RI Heckmann, Jeannine M/K-3972-2019
OI Heckmann, Jeannine M/0000-0002-8999-718X; Little,
   Francesca/0000-0002-5917-9928
CR Aarli JA, 2003, ANN NY ACAD SCI, V998, P424, DOI 10.1196/annals.1254.055
   ANDERSON S, 1981, NATURE, V290, P457, DOI 10.1038/290457a0
   ANDREWS PI, 1994, NEUROLOGY, V44, P1208, DOI 10.1212/WNL.44.7.1208
   BATEMAN K, 2007, IN PRESS S AFR MED
   Benatar M, 2006, NEUROMUSCULAR DISORD, V16, P459, DOI 10.1016/j.nmd.2006.05.006
   Bradley EA, 2001, OPHTHAL PLAST RECONS, V17, P103, DOI 10.1097/00002341-200103000-00005
   CHAKRABORTY R, 1991, Ethnicity and Disease, V1, P245
   Chamberlain-Banoub J, 2006, CLIN EXP IMMUNOL, V146, P278, DOI 10.1111/j.1365-2249.2006.03198.x
   CHUI HC, 1987, NEUROLOGY, V37, P1854
   COMPSTON DAS, 1980, BRAIN, V103, P579, DOI 10.1093/brain/103.3.579
   DAROFF RB, 1980, NEUROOPHTHALMOLOGY
   De Feo LG, 2002, MUSCLE NERVE, V26, P31, DOI 10.1002/mus.10133
   Evoli A, 2003, BRAIN, V126, P2304, DOI 10.1093/brain/awg223
   Heckmann JM, 2005, J NEUROL SCI, V231, P71, DOI 10.1016/j.jns.2005.01.003
   Heckmann JM, 2001, SAMJ S AFR MED J, V91, P765
   HOLT IJ, 1988, LANCET, V1, P236
   JACOBSON DM, 1995, J NEURO-OPHTHALMOL, V15, P166
   Jaretzki A, 2000, NEUROLOGY, V55, P16, DOI 10.1212/WNL.55.1.16
   Kaminski HJ, 2004, EXP NEUROL, V189, P333, DOI 10.1016/j.expneurol.2004.06.005
   Kaminski HJ, 2003, ANN NY ACAD SCI, V998, P362, DOI 10.1196/annals.1254.043
   Kawaguchi N, 2004, J NEUROL SCI, V224, P43, DOI 10.1016/j.jns.2003.09.016
   KEANE JR, 1986, NEUROLOGY, V36, P279, DOI 10.1212/WNL.36.2.279
   Kim JH, 2003, OPHTHALMOLOGY, V110, P1458, DOI 10.1016/S0161-6420(03)00460-3
   Kupersmith MJ, 2003, J NEURO-OPHTHALMOL, V23, P249, DOI 10.1097/00041327-200312000-00001
   MORAES CT, 1989, NEW ENGL J MED, V320, P1293, DOI 10.1056/NEJM198905183202001
   Mullaney P, 2000, OPHTHALMOLOGY, V107, P504, DOI 10.1016/S0161-6420(99)00138-4
   OOSTERHUIS H, 1993, MYASTHENIA GRAVIS
   Phillips LH, 2003, ANN NY ACAD SCI, V998, P407, DOI 10.1196/annals.1254.053
   Ramos-Casals M, 2003, LUPUS, V12, P341, DOI 10.1191/0961203303lu383ed
   TINDALL RSA, 1987, NEW ENGL J MED, V316, P719, DOI 10.1056/NEJM198703193161205
   Villalba L, 1998, ARTHRITIS RHEUM-US, V41, P392, DOI 10.1002/1529-0131(199803)41:3<392::AID-ART3>3.3.CO;2-O
   Zhang XF, 2007, J NEUROL NEUROSUR PS, V78, P386, DOI 10.1136/jnnp.2006.100545
NR 32
TC 47
Z9 47
U1 0
U2 2
PU PERGAMON-ELSEVIER SCIENCE LTD
PI OXFORD
PA THE BOULEVARD, LANGFORD LANE, KIDLINGTON, OXFORD OX5 1GB, ENGLAND
SN 0960-8966
J9 NEUROMUSCULAR DISORD
JI Neuromusc. Disord.
PD DEC
PY 2007
VL 17
IS 11-12
BP 929
EP 934
DI 10.1016/j.nmd.2007.07.002
PG 6
WC Clinical Neurology; Neurosciences
WE Science Citation Index Expanded (SCI-EXPANDED)
SC Neurosciences & Neurology
GA 247YJ
UT WOS:000252118200003
PM 17720497
DA 2022-10-25
ER

PT J
AU Nakamura, H
   Miwa, K
   Adachi, Y
   Fujioka, S
   Haruki, T
   Taniguchi, Y
AF Nakamura, Hiroshige
   Miwa, Ken
   Adachi, Yoshin
   Fujioka, Shinji
   Haruki, Tomohiro
   Taniguchi, Yuji
TI Thoracoscopic Extended Thymothymectomy for Myasthenia Gravis with
   Aplastic Anemia
SO ANNALS OF THORACIC AND CARDIOVASCULAR SURGERY
LA English
DT Article
DE thoracoscopic thymothymectomy; thymoma; myasthenia gravis; aplastic
   anemia
ID THYMOMA; RESECTION
AB It is very rare for both myasthenia gravis and aplastic anemia to be complicated with a thymoma. A 74-year-old female was diagnosed to have aplastic anemia with pancytopenia and systemic myasthenia gravis with severe restrictive respiratory dysfunction. Chest CT showed a 5-cm diameter thymoma. After platelets and packed red blood cells were transfused before surgery, an extended thymothymectomy was performed with a bilateral thoracoscopic approach. The thymoma was noninvasive, stage 1, and was classified as 131 according to the World Health Organization classification. After the operation, the patient was managed on artificial ventilation with no complications. The myasthenia gravis remitted with the concomitant administration of steroids and immunosuppresants, but the aplastic anemia was not ameliorated. A thoracoscopic thymothymectomy for such a high-risk case of infection and respiratory distress is appropriate surgical procedure, but the complications associated with aplastic anemia are intractable. (Ann Thorac Cardiovasc Surg 2009; 15: 328-331)
C1 [Nakamura, Hiroshige; Miwa, Ken; Adachi, Yoshin; Fujioka, Shinji; Haruki, Tomohiro; Taniguchi, Yuji] Tottori Univ Hosp, Div Gen Thorac Surg, Yonago, Tottori 6838504, Japan.
RP Nakamura, H (corresponding author), Tottori Univ Hosp, Div Gen Thorac Surg, 36-1 Nishi Cho, Yonago, Tottori 6838504, Japan.
CR Chang PC, 2005, EUR SURG RES, V37, P199, DOI 10.1159/000087863
   Cheng YJ, 2005, CHEST, V128, P3010, DOI 10.1378/chest.128.4.3010
   Dincol G, 2000, AM J HEMATOL, V64, P78, DOI 10.1002/(SICI)1096-8652(200005)64:1<78::AID-AJH16>3.3.CO;2-A
   FROLAND SS, 1976, SCAND J HAEMATOL, V17, P241
   HIRST E, 1967, MEDICINE, V46, P225, DOI 10.1097/00005792-196705000-00001
   LYONNAIS J, 1988, AM J HEMATOL, V28, P195, DOI 10.1002/ajh.2830280314
   Ritchie DS, 2002, EUR J HAEMATOL, V68, P389, DOI 10.1034/j.1600-0609.2002.01703.x
   TALERMAN A, 1968, CANCER, V21, P1212, DOI 10.1002/1097-0142(196806)21:6<1212::AID-CNCR2820210624>3.0.CO;2-9
   Trisal V, 2007, J CLIN ONCOL, V25, P3374, DOI 10.1200/JCO.2007.11.6871
NR 9
TC 3
Z9 5
U1 0
U2 0
PU MEDICAL TRIBUNE INC
PI CHIYODA-KU
PA ED COMM ANNALS THORACIC CARDIOVASCULAR SURG, 2-1 NIBANCHO, CHIYODA-KU,
   TOKYO 102-0084, JAPAN
SN 1341-1098
J9 ANN THORAC CARDIOVAS
JI Ann. Thorac. Cardiovasc. Surg.
PD OCT
PY 2009
VL 15
IS 5
BP 328
EP 331
PG 4
WC Cardiac & Cardiovascular Systems; Surgery
WE Science Citation Index Expanded (SCI-EXPANDED)
SC Cardiovascular System & Cardiology; Surgery
GA 527DZ
UT WOS:000272348300010
PM 19901888
DA 2022-10-25
ER

PT J
AU CONRAD, B
   MEINCK, HM
   BENECKE, R
   MUHLENDYCK, H
AF CONRAD, B
   MEINCK, HM
   BENECKE, R
   MUHLENDYCK, H
TI DIFFERENTIAL-DIAGNOSIS OF ISOLATED PTOSIS - EARLY-STAGE
   MYASTHENIA-GRAVIS OR DENERVATION OF MYASTHENIA-TARSALIS SUPERIOR
SO NERVENARZT
LA German
DT Article
C1 UNIV GOTTINGEN,STRABOL & NEUROOPHTHALMOL ABT,D-3400 GOTTINGEN,FED REP GER.
RP CONRAD, B (corresponding author), UNIV GOTTINGEN,KLIN NEUROPHYSIOL ABT,D-3400 GOTTINGEN,FED REP GER.
CR HARTMANN A, 1982, KLIN MONATSBL AUGENH, V182, P113
   HENNEKES R, 1982, KLIN MONATSBL AUGENH, V181, P496, DOI 10.1055/s-2008-1055280
   Hubert L, 1937, ARCH OPHTHALMOL-CHIC, V17, P1076
   LANGHAM ME, 1967, ARCH OPHTHALMOL-CHIC, V78, P462, DOI 10.1001/archopht.1967.00980030464010
   PUTTERMAN AM, 1973, AM J OPHTHALMOL, V75, P1016, DOI 10.1016/0002-9394(73)91091-X
   Rosenblueth A, 1949, SUPERSENSITIVITY DEN
NR 6
TC 1
Z9 1
U1 0
U2 0
PU SPRINGER VERLAG
PI NEW YORK
PA 175 FIFTH AVE, NEW YORK, NY 10010
SN 0028-2804
J9 NERVENARZT
JI Nervenarzt
PY 1984
VL 55
IS 8
BP 432
EP 435
PG 4
WC Clinical Neurology; Psychiatry
WE Science Citation Index Expanded (SCI-EXPANDED)
SC Neurosciences & Neurology; Psychiatry
GA TH173
UT WOS:A1984TH17300008
PM 6483065
DA 2022-10-25
ER

PT J
AU Ruckert, JC
   Swierzy, M
   Ismail, M
AF Rueckert, Jens C.
   Swierzy, Marc
   Ismail, Mahmoud
TI Comparison of robotic and nonrobotic thoracoscopic thymectomy: A cohort
   study
SO JOURNAL OF THORACIC AND CARDIOVASCULAR SURGERY
LA English
DT Article
ID VIDEO-ASSISTED THYMECTOMY; MYASTHENIA-GRAVIS; OPERATIVE TECHNIQUE;
   MAXIMAL THYMECTOMY; SYSTEM; EXPERIENCE
AB Objective: Radical thymectomy has become more popular in the comprehensive treatment of myasthenia gravis. Minimally invasive techniques are increasingly used for thymectomy. The most recent development in robotic thoracoscopic surgery has been successfully applied for mediastinal pathologies. To establish robotic technique as a standard, the results of high-volume centers and comparison with traditional surgery are mandatory.
   Methods: In a retrospective cohort study, the results of 79 thoracoscopic thymectomies (October 1994 to December 2002) were compared with the results of 74 robotic thoracoscopic thymectomies (January 2003 to August 2006). Data from both series were collected prospectively. In both groups, all patients had myasthenia gravis. Both cohorts were compared with respect to severity of disease, gender, age, histology, and postoperative morbidity. All patients were analyzed for quantification of improvement of disease according to the Myasthenia Gravis Foundation of America.
   Results: There were no differences in age distribution and severity of myasthenia gravis. The dominant histologic finding was follicular hyperplasia of the thymus in both groups with a significantly higher percentage in the thoracoscopic thymectomy series (68% vs 45%, P < .001). After a follow-up of 42 months, the cumulative complete remission rate of myasthenia gravis for robotic and nonrobotic thymectomy was 39.25% and 20.3% (P = .01), respectively.
   Conclusions: There is an improved outcome for myasthenia gravis after robotic thoracoscopic thymectomy compared with thoracoscopic thymectomy. (J Thorac Cardiovasc Surg 2011;141:673-7)
C1 [Rueckert, Jens C.; Swierzy, Marc; Ismail, Mahmoud] Univ Med Berlin, Dept Gen Visceral Vasc & Thorac Surg, D-10117 Berlin, Germany.
RP Ruckert, JC (corresponding author), Univ Med Berlin, Dept Gen Visceral Vasc & Thorac Surg, Charite Campus Mitte,Charitepl 1, D-10117 Berlin, Germany.
EM jens-c.rueckert@charite.de
CR Blalock A HA, 1946, BRIT J SURG, V32, P201
   Bulkley GB, 1997, ANN SURG, V226, P324, DOI 10.1097/00000658-199709000-00012
   DRACHMAN DB, 1994, NEW ENGL J MED, V330, P1797, DOI 10.1056/NEJM199406233302507
   Gellert K, 2005, ZBL CHIR, V130, P422, DOI 10.1055/s-2005-836821
   Grimes DA, 1998, CLIN OBSTET GYNECOL, V41, P332, DOI 10.1097/00003081-199806000-00013
   Ismail M, 2010, BRIT J SURG, V97, P337, DOI 10.1002/bjs.6905
   Jaretzki A, 2000, ANN THORAC SURG, V70, P327, DOI 10.1016/S0003-4975(00)01595-2
   JARETZKI A, 1988, J THORAC CARDIOV SUR, V95, P747
   KAGOTANI K, 1985, J THORAC CARDIOV SUR, V90, P7
   LANSKA DJ, 1990, NEUROLOGY, V40, P1828, DOI 10.1212/WNL.40.12.1828
   Mack MJ, 1996, J THORAC CARDIOV SUR, V112, P1352, DOI 10.1016/S0022-5223(96)70151-4
   MELFI FM, 2008, THORAC SURG CLIN, V18, pE6
   Melfi Franca M A, 2008, Thorac Surg Clin, V18, P289, DOI 10.1016/j.thorsurg.2008.06.001
   Moorthy K, 2004, SURG ENDOSC, V18, P790, DOI 10.1007/s00464-003-8922-2
   Mulder D G, 1996, Chest Surg Clin N Am, V6, P95
   Munz Y, 2004, SURG ENDOSC, V18, P611, DOI 10.1007/s00464-003-9017-9
   Rea F, 2006, ANN THORAC SURG, V81, P455, DOI 10.1016/j.athoracsur.2005.08.030
   Ruckert JC, 2000, EUR J CARDIO-THORAC, V18, P735, DOI 10.1016/S1010-7940(00)00582-0
   Ruckert JC, 1999, SURG ENDOSC, V13, P943, DOI 10.1007/s004649901142
   Ruckert JC, 2008, ANN NY ACAD SCI, V1132, P329, DOI 10.1196/annals.1405.013
   Savcenko M, 2002, EUR J CARDIO-THORAC, V22, P978, DOI 10.1016/S1010-7940(02)00593-6
   Toker A, 2008, SURG ENDOSC, V22, P912, DOI 10.1007/s00464-007-9507-2
   Tomulescu V, 2006, ANN THORAC SURG, V82, P1003, DOI 10.1016/j.athoracsur.2006.04.092
   Zielinski M, 2004, ANN THORAC SURG, V78, P404, DOI 10.1016/j.athoracsur.2004.02.021
NR 24
TC 90
Z9 97
U1 0
U2 1
PU MOSBY-ELSEVIER
PI NEW YORK
PA 360 PARK AVENUE SOUTH, NEW YORK, NY 10010-1710 USA
SN 0022-5223
J9 J THORAC CARDIOV SUR
JI J. Thorac. Cardiovasc. Surg.
PD MAR
PY 2011
VL 141
IS 3
BP 673
EP 677
DI 10.1016/j.jtcvs.2010.11.042
PG 5
WC Cardiac & Cardiovascular Systems; Respiratory System; Surgery
WE Science Citation Index Expanded (SCI-EXPANDED)
SC Cardiovascular System & Cardiology; Respiratory System; Surgery
GA 722OK
UT WOS:000287443000012
PM 21335125
OA Bronze
DA 2022-10-25
ER

PT J
AU Hrycek, A
AF Hrycek, Antoni
TI A sequence of pathologic events in a patient after thymectomy for
   myasthenia gravis
SO RHEUMATOLOGY INTERNATIONAL
LA English
DT Article
DE Myasthenia gravis; Systemic lupus erythematosus; Coexistence
ID SYSTEMIC-LUPUS-ERYTHEMATOSUS; AUTOIMMUNE-DISEASES; REVISED CRITERIA;
   CLASSIFICATION
AB The case of a rare coexistence of myasthenia gravis (MG) with systemic lupus erythematosus (SLE) is described. MG was diagnosed prior to SLE which developed after thymectomy. The patient was affected by HCV viremia. Therefore, there were therapeutic problems. Metylase treatment was continued for several years and dopamine receptor agonist was effectively administered as adjunctive therapy in SLE.
C1 [Hrycek, Antoni] Med Univ Silesia, Dept Internal Autoimmune & Metab Dis, PL-40752 Katowice, Poland.
RP Hrycek, A (corresponding author), Ul Tysiaclecia 86A-34, PL-40871 Katowice, Poland.
EM genmar@ka.onet.pl
CR Appenzeller S, 2009, LUPUS, V18, P836, DOI 10.1177/0961203308101546
   Cieslik Pawel, 2008, Pol Arch Med Wewn, V118, P57
   Hochberg MC, 1997, ARTHRITIS RHEUM, V40, P1725, DOI 10.1002/art.1780400928
   Hrycek A, 2001, LUPUS, V10, P424, DOI 10.1191/096120301678646173
   Hrycek A, 2008, RHEUMATOL INT, V28, P491, DOI 10.1007/s00296-007-0459-6
   Hrycek A, 2007, AUTOIMMUNITY, V40, P217, DOI 10.1080/08916930701306817
   Hrycek A, 2007, AUTOIMMUNITY, V40, P23, DOI 10.1080/08916930601168093
   Hrycek A, 2009, POL ARCH MED WEWN, V119, P582, DOI 10.20452/pamw.773
   Iwadate Haruyo, 2006, Mod Rheumatol, V16, P109, DOI 10.1007/s10165-006-0465-7
   LORBER M, 1994, SEMIN ARTHRITIS RHEU, V24, P105, DOI 10.1016/S0049-0172(05)80004-6
   McDonagh JE, 2000, ANN RHEUM DIS, V59, P230, DOI 10.1136/ard.59.3.230
   Park MJ, 2004, J KOREAN MED SCI, V19, P134, DOI 10.3346/jkms.2004.19.1.134
   TAN EM, 1982, ARTHRITIS RHEUM, V25, P1271, DOI 10.1002/art.1780251101
   Tellez-Zenteno JF, 2003, NEUROLOGIA, V18, P54
   Yang M, 2008, MED HYPOTHESES, V70, P1017, DOI 10.1016/j.mehy.2007.06.044
NR 15
TC 5
Z9 5
U1 0
U2 6
PU SPRINGER HEIDELBERG
PI HEIDELBERG
PA TIERGARTENSTRASSE 17, D-69121 HEIDELBERG, GERMANY
SN 0172-8172
EI 1437-160X
J9 RHEUMATOL INT
JI Rheumatol. Int.
PD JAN
PY 2012
VL 32
IS 1
BP 245
EP 248
DI 10.1007/s00296-009-1301-0
PG 4
WC Rheumatology
WE Science Citation Index Expanded (SCI-EXPANDED)
SC Rheumatology
GA 875CJ
UT WOS:000299007300039
PM 20020134
DA 2022-10-25
ER

PT J
AU Pandian, JD
   Mathuranath, PS
   Suresh, PA
   Radhakrishnan, K
AF Pandian, JD
   Mathuranath, PS
   Suresh, PA
   Radhakrishnan, K
TI Myasthenia gravis, motor neuron syndrome and thymoma
SO NEUROLOGY INDIA
LA English
DT Article
DE thymoma; myasthenia gravis; amyotrophic lateral sclerosis; motor neuron
   disease; paraneoplastic syndrome
ID AMYOTROPHIC-LATERAL-SCLEROSIS; THYMECTOMY
AB An adult male with thymomatous myasthenia gravis (MG) and a motor neuron syndrome simulating amyotrophic lateral sclerosis is reported. After thymectomy and corticosteroid therapy, the MG remitted. During 4 years of follow-up, the lower motor neuron signs in the upper limbs and upper motor neuron signs in the lower limbs remained unchanged. Literature concerning paraneoplastic neurological syndromes associated with thymoma has been reviewed.
C1 Sree Chitra Tirunal Inst Med Sci & Technol, Dept Neurol, Trivandrum 695011, Kerala, India.
RI Pandian, Jeyaraj Durai/AAV-5591-2020
CR APPEL SH, 1993, J NEUROL SCI, V118, P169, DOI 10.1016/0022-510X(93)90106-9
   BEGHI E, 1991, J NEUROL SCI, V106, P213, DOI 10.1016/0022-510X(91)90260-E
   Forsyth PA, 1997, ANN NEUROL, V41, P722, DOI 10.1002/ana.410410608
   KAY R, 1994, J NEUROL SCI, V126, P84, DOI 10.1016/0022-510X(94)90098-1
   MORGENTHALER TI, 1993, MAYO CLIN PROC, V68, P1110, DOI 10.1016/S0025-6196(12)60907-0
   Narayan SK, 1996, ACTA NEUROL SCAND, V94, P63, DOI 10.1111/j.1600-0404.1996.tb00041.x
   Norris FH, 1965, REMOTE EFFECTS CANCE, P24
   OOSTERHUIS H, 1973, J NEUROL NEUROSUR PS, V36, P244, DOI 10.1136/jnnp.36.2.244
   OSSERMAN KE, 1971, MT SINAI J MED, V38, P497
   ROSENOW EC, 1984, ARCH INTERN MED, V144, P763, DOI 10.1001/archinte.144.4.763
   Rowland LP, 1997, ANN NEUROL, V41, P703, DOI 10.1002/ana.410410605
   STOLL DB, 1984, CANCER, V54, P770, DOI 10.1002/1097-0142(1984)54:4<770::AID-CNCR2820540430>3.0.CO;2-E
   WITT NJ, 1988, MUSCLE NERVE, V11, P398, DOI 10.1002/mus.880110418
NR 13
TC 1
Z9 1
U1 1
U2 3
PU NEUROL SOC INDIA
PI CHANDIGARH
PA C/O J S CHOPRA, PGIMER, DEPT NEUROLOGY, CHANDIGARH 160 012, INDIA
SN 0028-3886
J9 NEUROL INDIA
JI Neurol. India
PD SEP
PY 1998
VL 46
IS 3
BP 232
EP 234
PG 3
WC Neurosciences
WE Science Citation Index Expanded (SCI-EXPANDED)
SC Neurosciences & Neurology
GA 131PB
UT WOS:000076583500013
PM 29508783
DA 2022-10-25
ER

PT J
AU Khan, A
AF Khan, A
TI Myasthenia gravis
SO MOUNT SINAI JOURNAL OF MEDICINE
LA English
DT Article
RP Khan, A (corresponding author), MT SINAI MED CTR,NEW YORK,NY 10029, USA.
NR 0
TC 0
Z9 0
U1 0
U2 0
PU MOUNT SINAI HOSPITAL
PI NEW YORK
PA BOX 1094 ONE GUSTAVE L LEVY PLACE ATTN: CIRCULATION ASST, NEW YORK, NY
   10029-6574
SN 0027-2507
J9 MT SINAI J MED
JI Mt. Sinai J. Med.
PD MAR
PY 1996
VL 63
IS 2
BP 135
EP 135
PG 1
WC Medicine, General & Internal
WE Science Citation Index Expanded (SCI-EXPANDED)
SC General & Internal Medicine
GA UM396
UT WOS:A1996UM39600016
PM 8775145
DA 2022-10-25
ER

PT J
AU Shaulov, A
   Rottenstreich, M
   Peleg, H
   Spiegel, M
   Shichman, B
   Argov, Z
AF Shaulov, Adir
   Rottenstreich, Misgav
   Peleg, Hagit
   Spiegel, Maya
   Shichman, Boris
   Argov, Zohar
TI Myasthenia gravis appearing 18 years after resection of benign thymoma
   with subsequent limbic encephalitis
SO JOURNAL OF THE NEUROLOGICAL SCIENCES
LA English
DT Article
DE Myasthenia gravis; Limbic encephalitis; Thymectomy; Thymoma
ID CELLS
AB Thymoma is associated with multiple autoimmune disorders, most commonly myasthenia gravis (MG). However, symptomatic MG may first present following thymectomy. We report an unusual patient with paraneoplastic limbic encephalitis diagnosed a few months after total thymectomy for asymptomatic thymoma, followed 18 years later by the onset of symptomatic MG without evidence of tumor recurrence. (c) 2012 Elsevier B.V. All rights reserved.
C1 [Spiegel, Maya] Hadassah Hebrew Univ, Med Ctr, Dept Med, Jerusalem, Israel.
   [Shaulov, Adir; Rottenstreich, Misgav; Peleg, Hagit] Hadassah Hebrew Univ, Med Ctr, Dept Internal Med, Jerusalem, Israel.
   [Shichman, Boris; Argov, Zohar] Hadassah Hebrew Univ, Med Ctr, Dept Neurol, Jerusalem, Israel.
RP Shaulov, A (corresponding author), Hadassah Hebrew Univ, Med Ctr, Dept Internal Med, POB 12000, Jerusalem, Israel.
EM adir@hadassah.org.il
RI Shaulov, Adir/K-7375-2019
OI Rottenstreich, Misgav/0000-0003-4875-1455
CR Anderson NE, 2008, J CLIN NEUROSCI, V15, P961, DOI 10.1016/j.jocn.2007.12.003
   ARGOV Z, 1979, NEW ENGL J MED, V301, P409, DOI 10.1056/NEJM197908233010805
   Buckley C, 2001, ANN NEUROL, V50, P64, DOI 10.1002/ana.1017
   Cartwright MS, 2004, NEUROLOGY, V63, P2188, DOI 10.1212/01.WNL.0000145708.03876.C3
   Ito M, 1992, Nihon Kyobu Geka Gakkai Zasshi, V40, P189
   KIRCHNER T, 1988, VIRCHOWS ARCH B, V54, P295
   Kondo K, 2005, EUR J CARDIO-THORAC, V28, P22, DOI 10.1016/j.ejcts.2005.03.039
   Nakajima J, 2008, ANN THORAC SURG, V86, P941, DOI 10.1016/j.athoracsur.2008.04.070
   Oh SJ, 2008, MUSCLE NERVE, V38, P1101, DOI 10.1002/mus.21074
   SHINKAI T, 1985, JPN J CLIN ONCOL, V15, P567
NR 10
TC 3
Z9 3
U1 0
U2 7
PU ELSEVIER SCIENCE BV
PI AMSTERDAM
PA PO BOX 211, 1000 AE AMSTERDAM, NETHERLANDS
SN 0022-510X
J9 J NEUROL SCI
JI J. Neurol. Sci.
PD JUN 15
PY 2012
VL 317
IS 1-2
BP 146
EP 147
DI 10.1016/j.jns.2012.03.007
PG 2
WC Clinical Neurology; Neurosciences
WE Science Citation Index Expanded (SCI-EXPANDED)
SC Neurosciences & Neurology
GA 942VF
UT WOS:000304077400026
PM 22483854
DA 2022-10-25
ER

PT J
AU D'Amelio, M
   Di Benedetto, N
   Ragonese, P
   Daniele, O
   Brighina, F
   Fierro, B
   Savettieri, G
AF D'Amelio, M.
   Di Benedetto, N.
   Ragonese, P.
   Daniele, O.
   Brighina, F.
   Fierro, B.
   Savettieri, G.
TI Dropped head as an unusual presenting sign of myasthenia gravis
SO NEUROLOGICAL SCIENCES
LA English
DT Article
DE case report; dropped-head; myasthenia gravis
ID MYOPATHY
AB Prominent or isolated weakness of cervical extensor muscles is a relatively rare clinical sign. Commonly, this is known as "dropped-head syndrome". This abnormal flexion of the head may occur in a variety of neuromuscular diseases and in a few non-neurological disorders as well. The case we describe concerns a 61-year-old woman with dropped-head syndrome as the unique complaint of myasthenia gravis.
C1 Univ Palermo, Dipartimento Univ Neurosci Clin, I-90129 Palermo, Italy.
RP Savettieri, G (corresponding author), Univ Palermo, Dipartimento Univ Neurosci Clin, Via Gaetano Loggia 1, I-90129 Palermo, Italy.
EM gsavetti@tin.it
RI D'Amelio, Marco/AAC-7288-2022; Brighina, Filippo/K-9864-2016;
   Savettieri, Giovanni/E-8411-2012
OI D'Amelio, Marco/0000-0002-2178-6749; Brighina,
   Filippo/0000-0001-5875-3126; Ragonese, Paolo/0000-0003-2516-1567
CR AAEM Quality Assurance Comm, 2001, MUSCLE NERVE, V24, P1239
   Benatar M, 2006, NEUROMUSCULAR DISORD, V16, P459, DOI 10.1016/j.nmd.2006.05.006
   DRACHMAN DB, 1994, NEW ENGL J MED, V330, P1797, DOI 10.1056/NEJM199406233302507
   Endo Chiaki, 2003, Ann Thorac Cardiovasc Surg, V9, P283
   Goh KJ, 2000, J CLIN NEUROSCI, V7, P334, DOI 10.1054/jocn.1999.0209
   Gourie-Devi M, 2003, J NEUROL NEUROSUR PS, V74, P683, DOI 10.1136/jnnp.74.5.683
   Kashihara K, 2006, MOVEMENT DISORD, V21, P1213, DOI 10.1002/mds.20948
   Katirji B, 2005, NEUROLOGY, V65, P1504, DOI 10.1212/01.wnl.0000183283.97098.d8
   Katz JS, 1996, NEUROLOGY, V46, P917, DOI 10.1212/WNL.46.4.917
   Nalini A, 2005, J NEUROL NEUROSUR PS, V76, P290, DOI 10.1136/jnnp.2004.040428
   Nicholson G A, 1983, Clin Exp Neurol, V19, P45
   Puruckherr M, 2004, NEUROMUSCULAR DISORD, V14, P378, DOI 10.1016/j.nmd.2004.01.009
   Rodolico C, 2004, MUSCLE NERVE, V29, P329, DOI 10.1002/mus.10543
   Rosai J, 1999, WHO INT HISTOLOGICAL, P9
   Swash M, 1998, LANCET, V352, P758, DOI 10.1016/S0140-6736(05)60677-0
NR 15
TC 13
Z9 13
U1 0
U2 0
PU SPRINGER-VERLAG ITALIA SRL
PI MILAN
PA VIA DECEMBRIO, 28, MILAN, 20137, ITALY
SN 1590-1874
EI 1590-3478
J9 NEUROL SCI
JI Neurol. Sci.
PD APR
PY 2007
VL 28
IS 2
BP 104
EP 106
DI 10.1007/s10072-007-0796-y
PG 3
WC Clinical Neurology; Neurosciences
WE Science Citation Index Expanded (SCI-EXPANDED)
SC Neurosciences & Neurology
GA 163HI
UT WOS:000246150300008
PM 17464475
DA 2022-10-25
ER

PT J
AU Ledl, C
   Muller, F
   Dressnandt, J
   Bader, P
AF Ledl, C.
   Mueller, F.
   Dressnandt, J.
   Bader, P.
TI Modified Edrophonium test: Instrumental measurements of nasality to
   objectify the Edrophonium test
SO AKTUELLE NEUROLOGIE
LA German
DT Article
DE edrophonium test; myasthenia gravis; dysarthria; hypernasality;
   Rothenberg mask
ID MYASTHENIA-GRAVIS; OCULAR MYASTHENIA; AIR-FLOW; DIAGNOSIS
AB oropharyngeal myasthenia is characterized by hypernasality which is a consequence of velar dysfunction. In myasthenia gravis the administration of edrophonium is expected to improve velar function by chemically enhancing the signal transmission at the motor end plate. During the edrophonium test hypernasality is analysed only auditorily without the use of objective data. We propose a modified edrophonium test and aim to quantify changes in velar function by measuring oral and nasal airflow with the Rothenberg mask. This mask is divided into an oral and a nasal chamber to register changes of airflow separately. Five patients with myasthenia gravis and a control group of four patients were analysed. After administration of edrophonium we found improvements of velar function in myasthenic patients who exhibited pathological nasality values at baseline. Two myasthenic patients evolved as being sufficiently medicated and showed no effect of the additional edrophonium. A worsening of velar function was measured for the other controls except for one patient with multiple system atrophy. The modified edrophonium test furnishes objective measurements of nasality and allows one to quantify changes in velar movements. It is a complementary diagnostic tool to differentiate myasthenia gravis from other neurogenic aetiologies and also offers the possibility to optimise the dosage of pyridostigmine to optimally treat myasthenia gravis.
C1 Neurol Clin, D-83043 Bad Aibling, Germany.
RP Ledl, C (corresponding author), Neurol Clin, Kolbermoorer Str 72, D-83043 Bad Aibling, Germany.
EM CLedl@schoen-kliniken.de
CR BEEKMAN R, 1997, J NEUROL, V244, P1432
   Duffy J. R., 2020, MOTOR SPEECH DISORDE
   EVOLI A, 1988, ACTA NEUROL SCAND, V77, P31, DOI 10.1111/j.1600-0404.1988.tb06970.x
   *INT PHON ASS, 1999, HDB INT PHOT ASS
   Jaretzki A, 2000, NEUROLOGY, V55, P16, DOI 10.1212/WNL.55.1.16
   LEDL C, 1998, CLIN PHONETICS LINGU, P470
   MELMS A, 2003, THERAPIE VERLAUF NER, P1484
   OH SJ, 1990, MUSCLE NERVE, V13, P187, DOI 10.1002/mus.880130302
   Padua L, 2000, CLIN NEUROPHYSIOL, V111, P1203, DOI 10.1016/S1388-2457(00)00307-2
   Pascuzzi RM, 2003, SEMIN NEUROL, V23, P83
   PHILLIPS LH, 1990, SEMIN NEUROL, V10, P62, DOI 10.1055/s-2008-1041255
   POMPINOMARSCHAL.B, 1995, EINFUHRUNG PHONETIK
   ROTHENBERG M, 1973, J ACOUST SOC AM, V53, P1632, DOI 10.1121/1.1913513
   ROTHENBERG M, 1977, J SPEECH HEAR RES, V20, P155, DOI 10.1044/jshr.2001.155
   TILMANN HG, 1980, PHONETIK
NR 15
TC 0
Z9 0
U1 0
U2 2
PU GEORG THIEME VERLAG KG
PI STUTTGART
PA RUDIGERSTR 14, D-70469 STUTTGART, GERMANY
SN 0302-4350
J9 AKTUEL NEUROL
JI Aktuelle Neurol.
PD AUG
PY 2007
VL 34
IS 6
BP 337
EP 341
DI 10.1055/s-2007-970936
PG 7
WC Clinical Neurology
WE Science Citation Index Expanded (SCI-EXPANDED)
SC Neurosciences & Neurology
GA 216IO
UT WOS:000249871900002
DA 2022-10-25
ER

PT J
AU Bhattacharyya, S
   Darby, R
   Berkowitz, AL
AF Bhattacharyya, Shamik
   Darby, Ryan
   Berkowitz, Aaron L.
TI Antibiotic-Induced Neurotoxicity
SO CURRENT INFECTIOUS DISEASE REPORTS
LA English
DT Article
DE Neurotoxicity; Antibiotics; Seizures; Encephalopathy; Neuropathy;
   Myasthenia gravis
ID MYASTHENIA-GRAVIS; PERIPHERAL NEUROPATHY; OPTIC NEUROPATHY;
   TRIMETHOPRIM-SULFAMETHOXAZOLE; SAFETY PROFILE; METRONIDAZOLE; MEROPENEM;
   SYSTEM; CHLORAMPHENICOL; CIPROFLOXACIN
AB Antibiotic neurotoxicity is rare but can cause significant morbidity when it occurs. The risk of antibiotic neurotoxicity appears to be highest in patients who are older, have impaired renal function, or have preexisting neurologic conditions. This review describes the clinical features of the most common antibiotic toxicities affecting the nervous system: seizures, encephalopathy, optic neuropathy, peripheral neuropathy, and exacerbation of myasthenia gravis.
C1 [Bhattacharyya, Shamik; Darby, Ryan] Massachusetts Gen Hosp, Dept Neurol, Boston, MA 02114 USA.
   [Bhattacharyya, Shamik; Darby, Ryan; Berkowitz, Aaron L.] Brigham & Womens Hosp, Dept Neurol, Boston, MA 02115 USA.
RP Bhattacharyya, S (corresponding author), Brigham & Womens Hosp, Dept Neurol, 75 Francis St, Boston, MA 02115 USA.
EM sbhattacharyya3@partners.org
OI Bhattacharyya, Shamik/0000-0001-8047-3622
CR ABSHER JR, 1991, J PEDIATR-US, V119, P155, DOI 10.1016/S0022-3476(05)81058-3
   ARCIERI GM, 1989, AM J MED, V87, pS92, DOI 10.1016/0002-9343(89)90032-6
   ARGOV Z, 1979, NEW ENGL J MED, V301, P409, DOI 10.1056/NEJM197908233010805
   Bertrand D, 2010, ANTIMICROB AGENTS CH, V54, P5399, DOI 10.1128/AAC.00840-10
   BISCHOFF A, 1977, SCHWEIZ MED WSCHR, V107, P3
   BLOCK SH, 1982, PEDIATRICS, V69, P494
   BOYCE EG, 1990, DICP ANN PHARMAC, V24, P19, DOI 10.1177/106002809002400103
   Bressler AM, 2004, LANCET INFECT DIS, V4, P528, DOI 10.1016/S1473-3099(04)01109-0
   Cannon JP, 2014, J ANTIMICROB CHEMOTH
   Carroll MW, 2013, ANTIMICROB AGENTS CH, V57, P3903, DOI 10.1128/AAC.00753-13
   Chang Y-M, 2013, J FORMOS MED ASS TAI
   Choi S Y, 1997, Korean J Ophthalmol, V11, P106
   COOPER GS, 1994, GASTROENTEROLOGY, V106, P782, DOI 10.1016/0016-5085(94)90716-1
   Dalakas MC, 2001, J PERIPHER NERV SYST, V6, P14, DOI 10.1046/j.1529-8027.2001.006001014.x
   Das S, 2012, THER DRUG MONIT, V34, P124, DOI 10.1097/FTD.0b013e3182480af4
   di Poggio MB, 2011, J CLIN NEUROSCI, V18, P313, DOI 10.1016/j.jocn.2010.08.014
   Dobrev D, 2003, EUR J PHARMACOL, V461, P105, DOI 10.1016/S0014-2999(03)01319-0
   Fletcher J, 2010, J NEUROL, V257, P433, DOI 10.1007/s00415-009-5340-y
   FRYTAK S, 1978, ANN INTERN MED, V88, P361, DOI 10.7326/0003-4819-88-3-361
   GODEL V, 1980, ARCH OPHTHALMOL-CHIC, V98, P1417
   Grill MF, 2011, BRIT J CLIN PHARMACO, V72, P381, DOI 10.1111/j.1365-2125.2011.03991.x
   GRONDAHL TO, 1993, J NEUROSURG, V78, P938, DOI 10.3171/jns.1993.78.6.0938
   Gu J, 2009, AM J GERIATR PHARMAC, V7, P26, DOI 10.1016/j.amjopharm.2009.02.005
   Harnett MT, 2009, NEUROPHARMACOLOGY, V57, P502, DOI 10.1016/j.neuropharm.2009.07.031
   Hobson-Webb LD, 2006, J CHILD NEUROL, V21, P429, DOI 10.1177/08830738060210051201
   HOKKANEN E, 1964, ACTA NEUROL SCAND, V40, P346
   HOKKANEN E, 1964, BRIT MED J, V1, P1111, DOI 10.1136/bmj.1.5390.1111-b
   Holtkamp Martin, 2011, Ther Adv Neurol Disord, V4, P169, DOI 10.1177/1756285611403826
   Javaheri M, 2007, BRIT J OPHTHALMOL, V91, P111, DOI 10.1136/bjo.2006.102541
   Jones SC, 2011, DRUG SAFETY, V34, P839, DOI 10.2165/11593110-000000000-00000
   Kuriyama A, 2011, CLIN NEUROPHARMACOL, V34, P241, DOI 10.1097/WNF.0b013e3182334b35
   LERNER PI, 1967, ANN NY ACAD SCI, V145, P310, DOI 10.1111/j.1749-6632.1967.tb50228.x
   LESSELL S, 1976, INVEST OPHTH VISUAL, V15, P765
   Linden P, 2007, DRUG SAFETY, V30, P657, DOI 10.2165/00002018-200730080-00002
   Lode H, 1999, DRUG SAFETY, V21, P123, DOI 10.2165/00002018-199921020-00005
   Maldonado JR, 2008, CRIT CARE CLIN, V24, P657, DOI 10.1016/j.ccc.2008.05.008
   Mancl EE, 2009, ANN PHARMACOTHER, V43, P2082, DOI 10.1345/aph.1M296
   Manji H, 2013, HAND CLINIC, V115, P729, DOI 10.1016/B978-0-444-52902-2.00042-4
   Maw G, 2003, CLIN DRUG INVEST, V23, P479, DOI 10.2165/00044011-200323070-00007
   MAY EF, 1990, ANN NEUROL, V28, P577, DOI 10.1002/ana.410280417
   McGrath NM, 2007, CLIN EXP OPHTHALMOL, V35, P585, DOI 10.1111/j.1442-9071.2007.01537.x
   Melamud A, 2003, MAYO CLIN PROC, V78, P1409, DOI 10.4065/78.11.1409
   Meriggioli MN, 2009, LANCET NEUROL, V8, P475, DOI 10.1016/S1474-4422(09)70063-8
   MOELLERING RC, 1989, J ANTIMICROB CHEMOTH, V24, P1
   Narita M, 2007, PHARMACOTHERAPY, V27, P1189, DOI 10.1592/phco.27.8.1189
   O'Connor N K, 1994, J Am Board Fam Pract, V7, P489
   Pijpers E, 1996, CLIN INFECT DIS, V22, P175, DOI 10.1093/clinids/22.1.175
   Pradhan S, 2009, NEUROL INDIA, V57, P352, DOI 10.4103/0028-3886.53270
   Pratt RW, 2005, SEMIN NEUROL, V25, P204, DOI 10.1055/s-2005-871329
   RHODES LE, 1995, CLIN EXP DERMATOL, V20, P155, DOI 10.1111/j.1365-2230.1995.tb02672.x
   ROSE JQ, 1977, JAMA-J AM MED ASSOC, V237, P2630, DOI 10.1001/jama.237.24.2630
   Rucker JC, 2006, NEUROLOGY, V66, P595, DOI 10.1212/01.wnl.0000201313.24970.b8
   Saidinejad M, 2005, PEDIATRICS, V115, pE739, DOI 10.1542/peds.2004-1352
   Samarakoon N, 2007, CLIN EXP OPHTHALMOL, V35, P102, DOI 10.1111/j.1442-9071.2007.01427.x
   SAQUETON AC, 1969, ARCH DERMATOL, V100, P214, DOI 10.1001/archderm.100.2.214
   SCHLIAMSER SE, 1991, J ANTIMICROB CHEMOTH, V27, P405, DOI 10.1093/jac/27.4.405
   Sharma P, 2011, INDIAN J OPHTHALMOL, V59, P137, DOI 10.4103/0301-4738.77035
   Sieb JP, 1998, NEUROLOGY, V50, P804, DOI 10.1212/WNL.50.3.804
   Sotgiu G, 2012, EUR RESPIR J, V40, P1430, DOI 10.1183/09031936.00022912
   Spriet I, 2007, ANN PHARMACOTHER, V41, P1130, DOI 10.1345/aph.1K079
   TAGAWA T, 1989, JPN J PSYCHIAT NEUR, V43, P513
   Towne AR, 2000, NEUROLOGY, V54, P340, DOI 10.1212/WNL.54.2.340
   Van Stavern Gregory P, 2014, Continuum (Minneap Minn), V20, P877, DOI 10.1212/01.CON.0000453313.37143.9b
   Weimer LH, 2009, CURR NEUROL NEUROSCI, V9, P69, DOI 10.1007/s11910-009-0011-z
   Wittbrodt ET, 1997, ARCH INTERN MED, V157, P399, DOI 10.1001/archinte.157.4.399
   Yagawa K, 2001, CHEMOTHERAPY, V47, P38, DOI 10.1159/000057843
NR 67
TC 18
Z9 19
U1 1
U2 24
PU SPRINGER
PI NEW YORK
PA ONE NEW YORK PLAZA, SUITE 4600, NEW YORK, NY, UNITED STATES
SN 1523-3847
EI 1534-3146
J9 CURR INFECT DIS REP
JI Curr. Infect. Dis. Rep.
PD DEC
PY 2014
VL 16
IS 12
AR 448
DI 10.1007/s11908-014-0448-3
PG 6
WC Infectious Diseases
WE Science Citation Index Expanded (SCI-EXPANDED)
SC Infectious Diseases
GA AS0HO
UT WOS:000343958800004
PM 25348743
DA 2022-10-25
ER

PT S
AU Balandina, A
   Saoudi, A
   Dartevelle, P
   Berrih-Aknin, S
AF Balandina, A
   Saoudi, A
   Dartevelle, P
   Berrih-Aknin, S
BE Agius, MA
   Richman, DP
   Fairclough, RH
   Maselli, RA
TI Analysis of CD4(+)CD25(+) cell population in the thymus from myasthenia
   gravis patients
SO MYASTHENIA GRAVIS AND RELATED DISORDERS: BIOMCHEMICAL BASIS FOR DISEASE
   OF THE NEUROMUSCULAR JUNCTION
SE ANNALS OF THE NEW YORK ACADEMY OF SCIENCES
LA English
DT Article; Proceedings Paper
CT 10th International Conference on Myasthenia Gravis and Related Disorders
CY MAY, 2002
CL KEY BISCAYNE, FLORIDA
SP New York Acad Sci, Myasthenia Gravis Fdn Amer Inc
DE CD4(+)CD25(+) T cells; myasthenia gravis; thymus; thymocyte population
ID T-CELLS
AB The present study is aimed at exploring the regulatory CD4(+)CD25(+) T cells in the thymus from myasthenia gravis (MG) patients. In early-onset MG, the thymus is hyperplastic and contains autoreactive activated T cells. Preliminary studies indicate that these CD4(+)CD25(+) cells include activated autoreactive T cells. Studies to characterize the phenotype and suppressive capacity of these cells will be discussed.
C1 Univ Paris 11, Hop Marie Lannelongue, IPSC,UMR 8078, CNRS, F-92350 Le Plessis Robinson, France.
   Hop Purpan, INSERM, U 28, Toulouse, France.
   Hop Marie Lannelongue, Serv Chirurg Thorac, F-92350 Le Plessis Robinson, France.
RP Balandina, A (corresponding author), Univ Paris 11, Hop Marie Lannelongue, IPSC,UMR 8078, CNRS, F-92350 Le Plessis Robinson, France.
RI SAOUDI, Abdelhadi/K-6719-2014; Berrih‐Aknin, Sonia/F-8025-2013
OI SAOUDI, Abdelhadi/0000-0001-7015-8178; Berrih‐Aknin,
   Sonia/0000-0001-9199-4175
FU NINDS NIH HHS [R01 NS039869, NS39869, R01 NS039869-02] Funding Source:
   Medline; NATIONAL INSTITUTE OF NEUROLOGICAL DISORDERS AND STROKE
   [R01NS039869] Funding Source: NIH RePORTER
CR LEPRINCE C, 1990, J IMMUNOL, V145, P2115
   Moulian N, 1997, BLOOD, V89, P3287, DOI 10.1182/blood.V89.9.3287
   Shevach EM, 2002, NAT REV IMMUNOL, V2, P389, DOI 10.1038/nri821
   Stephens LA, 2001, EUR J IMMUNOL, V31, P1247, DOI 10.1002/1521-4141(200104)31:4<1247::AID-IMMU1247>3.0.CO;2-M
NR 4
TC 10
Z9 18
U1 0
U2 3
PU NEW YORK ACAD SCIENCES
PI NEW YORK
PA 2 EAST 63RD ST, NEW YORK, NY 10021 USA
SN 0077-8923
BN 1-57331-396-3
J9 ANN NY ACAD SCI
JI Ann.NY Acad.Sci.
PY 2003
VL 998
BP 275
EP 277
DI 10.1196/annals.1254.030
PG 3
WC Biochemistry & Molecular Biology; Immunology; Multidisciplinary
   Sciences; Neurosciences
WE Conference Proceedings Citation Index - Science (CPCI-S); Science Citation Index Expanded (SCI-EXPANDED)
SC Biochemistry & Molecular Biology; Immunology; Science & Technology -
   Other Topics; Neurosciences & Neurology
GA BX68C
UT WOS:000186107400029
PM 14592885
OA Green Accepted, Green Submitted
DA 2022-10-25
ER

PT J
AU JERUSALEM, F
AF JERUSALEM, F
TI MYASTHENIA-GRAVIS
SO SCHWEIZERISCHE MEDIZINISCHE WOCHENSCHRIFT
LA German
DT Article
C1 UNIV ZURICH,NEUROL POLIKLIN,CH-8091 ZURICH,SWITZERLAND.
CR AHARONOV A, 1975, LANCET, V2, P340
   BALZEREIT F, COMMUNICATION
   BUCKINGHAM JM, 1976, APR M AM SURG ASS NE
   EKSTEDT J, 1975, STUDIES NEUROMUSCULA
   ENGEL WK, 1974, ANN INTERN MED, V81, P225, DOI 10.7326/0003-4819-81-2-225
   FAMBROUGH DM, 1973, SCIENCE, V182, P293, DOI 10.1126/science.182.4109.293
   FELTKAMP TE, 1974, BMJ-BRIT MED J, V1, P131, DOI 10.1136/bmj.1.5899.131
   FELTKAMP TEW, 1975, STUDIES NEUROMUSCULA
   FISCHER KC, 1974, NEUROLOGY, V24, P795, DOI 10.1212/WNL.24.8.795
   GLUTZ L, 1976, SCHWEIZ MED WSCHR, V106, P1001
   GOLDSTEIN, 1975, LANCET, V2, P256
   GROB D, 1974, EXCERPTA MEDICA  334
   JOHNS TR, 1974, EXCERPTA MEDICA  334
   Mertens H G, 1973, Med Welt, V24, P955
   OOSTERHUIS HK, COMMUNICATION
   PAPATESTAS AE, 1975, SURG GYNECOL OBSTET, V140, P535
   PATEISKY K, COMMUNICATION
   PATRICK J, 1973, SCIENCE, V180, P871, DOI 10.1126/science.180.4088.871
   PERLO VP, 1971, ANN NY ACAD SCI, V183, P308, DOI 10.1111/j.1749-6632.1971.tb30761.x
   PERLO VP, 1975, NEUROLOGY, V25, P294, DOI 10.1212/WNL.25.3.294
   RICHMAN DP, 1976, NEW ENGL J MED, V294, P694, DOI 10.1056/NEJM197603252941304
NR 21
TC 2
Z9 2
U1 0
U2 0
PU SCHWABE & CO AG VERLAG
PI MUTTENZ 1
PA FARNSBURGERSTRASSE 8, CH-4132 MUTTENZ 1, SWITZERLAND
SN 0036-7672
J9 SCHWEIZ MED WSCHR
JI Schweiz. Med. Wochenschr.
PY 1977
VL 107
IS 3
BP 65
EP 68
PG 4
WC Medicine, General & Internal
WE Science Citation Index Expanded (SCI-EXPANDED)
SC General & Internal Medicine
GA CS648
UT WOS:A1977CS64800001
PM 402021
DA 2022-10-25
ER

PT J
AU HAAS, L
AF HAAS, L
TI MYASTHENIA-GRAVIS
SO PROCEEDINGS OF THE ROYAL SOCIETY OF MEDICINE-LONDON
LA English
DT Article
C1 TORBAY HOSP,TORQUAY TQ27AA,ENGLAND.
CR BUNDEY S, 1972, J NEUROL NEUROSUR PS, V35, P41, DOI 10.1136/jnnp.35.1.41
NR 1
TC 0
Z9 0
U1 0
U2 0
PU ROYAL SOC MEDICINE PRESS LTD
PI LONDON
PA 1 WIMPOLE STREET, LONDON, ENGLAND W1M 8AE
SN 0035-9157
J9 P ROY SOC MED
PY 1976
VL 69
IS 12
BP 879
EP 880
DI 10.1177/003591577606901202
PG 2
WC Medicine, General & Internal
WE Science Citation Index Expanded (SCI-EXPANDED)
SC General & Internal Medicine
GA CP039
UT WOS:A1976CP03900002
PM 1013123
DA 2022-10-25
ER

PT J
AU Al-Mahdawi, AM
   Al-Talib, NM
AF Al-Mahdawi, AM
   Al-Talib, NM
TI Outcome of thymectomy in patients with Myasthenia Gravis
SO SAUDI MEDICAL JOURNAL
LA English
DT Article
DE Myasthenia Gravis; thymus; thymectomy
AB Objective: Myasthenia Gravis is a neuromuscular disorder characterized by weakness and fatigability of skeletal muscles. Thymectomy is now beneficial even for non-thymomatous patients. The aim of this paper is to evaluate the role of thymectomy as on the treatment options for myasthenia gravis.
   Methods: Thirty patients underwent thymectomy in the period from April 1999 through to July 2000. They were collected from different teaching hospitals in Baghdad, Iraq. All these cases were Studied conventionally including history, physical and neurological examination in addition to investigations with particular emphasis on connective tissue screen and thyroid function test.
   Results: The age in this study ranged between 17-55 years. The preoperative duration ranged between 2-20 months and the postoperative follow up period ranged between 6 months-14 years. The most favorable results were obtained in patients without thymoma with short duration.
   Conclusions: Early thymectomy carries the best results in Myasthenia Gravis and every effort should be made to shorten the preoperative duration for both thymomatous and nonthymomatous patients. Patients with symptoms can be better controlled with anticholinesterase drugs than patients using steroid and cytotoxic drugs. Thymectomy is beneficial for most patients with Myasthenia Gravis and especially in those with benign folicular hyperplasia.
C1 Al Mustansyria Univ, Coll Med, Dept Med, Baghdad, Iraq.
RP Al-Mahdawi, AM (corresponding author), Al Mustansyria Univ, Coll Med, Dept Med, POB 14132, Baghdad, Iraq.
CR ABDALKAREEM AM, 1993, IRAQI MED J, V35, P505
   ADAM RD, 1997, MYASTHENIA GRAVIS RE, P1459
   ALSHAIKLY KI, 1994, IRAQI MED J, V36, P555
   ANDERSON JR, 1985, MUIRS TEXT BOOK PATH, P28
   *BENN, 1996, CECIL TXB MED, P2171
   Canizares M A, 1999, Arch Bronconeumol, V35, P324
   Drachman D.B., 1998, HARRISONS PRINCIPLES, P2469
   ELHASSANI NB, 1994, IRAQI MED J, V41, P240
   HAGAN JA, 1997, BIOL BASIS MODERN SU, P1918
   HAGON JA, 1997, SABISTON TXB SURG BI, P1933
   HENZE A, 1984, SCAND J THORAC CARD, V18, P235, DOI 10.3109/14017438409109897
   Jaretzki III A, 1997, NEUROLOGY S5, V48, P52
   Machens A, 1998, SURG TODAY, V28, P808, DOI 10.1007/s005950050231
   Mayer SA, 1997, NEUROLOGY, V48, P70
   MONDEN Y, 1984, ANN THORAC SURG, V38, P287, DOI 10.1016/S0003-4975(10)62253-9
   Nieto IP, 1999, ANN THORAC SURG, V67, P1568, DOI 10.1016/S0003-4975(99)00310-0
   Nix WA, 1997, NERVENARZT, V68, P85, DOI 10.1007/s001150050102
   PAPATESTAS AE, 1971, AM J MED, V50, P465, DOI 10.1016/0002-9343(71)90336-6
   ROSENBERG M, 1983, AM J MED, V74, P78, DOI 10.1016/0002-9343(83)91122-1
   SANDERS DB, 1997, NEUROLOGY, V48, P40
   SCADDING GK, 1985, J NEUROL NEUROSUR PS, V48, P401, DOI 10.1136/jnnp.48.5.401
   Schmidt R, 1997, J CARDIOVASC SURG, V38, P317
   Scott W, 1999, Semin Thorac Cardiovasc Surg, V11, P54
   SNELL RS, 1984, THORAX CLIN ANATOMY, P122
   YOUNGER DS, 1997, NEUROLOGY, V48, P1
NR 25
TC 0
Z9 1
U1 0
U2 2
PU SAUDI MED J
PI RIYADH
PA ARMED FORCES HOSPITAL, PO BOX 7897,, RIYADH 11159, SAUDI ARABIA
SN 0379-5284
J9 SAUDI MED J
JI Saudi Med. J.
PD JAN
PY 2002
VL 23
IS 1
BP 39
EP 43
PG 5
WC Medicine, General & Internal
WE Science Citation Index Expanded (SCI-EXPANDED)
SC General & Internal Medicine
GA 522FG
UT WOS:000173884600008
PM 11938362
DA 2022-10-25
ER

PT J
AU Smith, SV
   Lee, AG
AF Smith, Stacy V.
   Lee, Andrew G.
TI Update on Ocular Myasthenia Gravis
SO NEUROLOGIC CLINICS
LA English
DT Article
DE Myasthenia gravis; Diplopia; Ptosis; Ophthalmoplegia; Weakness;
   Autoimmune disease; Neuromuscular junction disorder
ID THYMECTOMY; MANAGEMENT; DIAGNOSIS; TENSILON; DIPLOPIA
AB Ocular myasthenia gravis (OMG) is a localized form of myasthenia gravis in which autoantibodies directed against acetylcholine receptors block or destroy these receptors at the postsynaptic neuromuscular junction. The hallmark of OMG is a history of painless weakness or fatigability of the extraocular muscles and ptosis with normal pupillary function and visual acuity. Clinical, laboratory, electrophysiologic, and pharmacologic tests are available for diagnosis. Treatment can begin with symptom management; there is no cure. Prognosis is improved by use of immunomodulators. Despite advances in treatment, research is needed, especially in the areas of surgical intervention and medical therapy based on risk stratification.
C1 [Smith, Stacy V.; Lee, Andrew G.] Houston Methodist Hosp, Blanton Eye Inst, Dept Ophthalmol, Scurlock Tower,6560 Fannin St,Suite 450, Houston, TX 77030 USA.
   [Lee, Andrew G.] Baylor Coll Med, 1 Baylor Plaza, Houston, TX 77030 USA.
   [Lee, Andrew G.] Univ Texas Med Branch, Dept Ophthalmol, Galveston, TX 77555 USA.
   [Lee, Andrew G.] Weill Cornell Med, Dept Ophthalmol, New York, NY USA.
   [Lee, Andrew G.] Weill Cornell Med, Dept Neurol, New York, NY USA.
   [Lee, Andrew G.] Weill Cornell Med, Dept Neurosurg, New York, NY USA.
   [Lee, Andrew G.] UT MD Anderson Canc Ctr, Sect Ophthalmol, Houston, TX USA.
   [Lee, Andrew G.] Univ Iowa Hosp & Clin, Dept Ophthalmol, Iowa City, IA 52242 USA.
RP Lee, AG (corresponding author), Houston Methodist Hosp, Blanton Eye Inst, Dept Ophthalmol, Scurlock Tower,6560 Fannin St,Suite 450, Houston, TX 77030 USA.
EM AGLee@HoustonMethodist.org
RI Lee, Andrew/GVU-2817-2022
OI Patel, Saagar/0000-0002-8792-7102
CR AVERBUCHHELLER L, 1995, NEUROLOGY, V45, P1781, DOI 10.1212/WNL.45.9.1781-a
   Bandini F, 2001, J NEURO-OPHTHALMOL, V21, P210, DOI 10.1097/00041327-200109000-00010
   Benatar M, 2016, MUSCLE NERVE, V53, P363, DOI 10.1002/mus.24769
   Bennett DLH, 2006, J NEUROL NEUROSUR PS, V77, P564, DOI 10.1136/jnnp.2005.075812
   Bentley CR, 2001, EYE, V15, P18, DOI 10.1038/eye.2001.6
   Bradley EA, 2001, OPHTHAL PLAST RECONS, V17, P103, DOI 10.1097/00002341-200103000-00005
   Bravis PW, 1997, J NEURO-OPHTHALMOL, V17, P202
   DEHAENE I, 1995, NEURO-OPHTHALMOLOGY, V15, P257, DOI 10.3109/01658109509044611
   EVOLI A, 1988, ACTA NEUROL SCAND, V77, P31, DOI 10.1111/j.1600-0404.1988.tb06970.x
   Golnik KC, 1999, OPHTHALMOLOGY, V106, P1282, DOI 10.1016/S0161-6420(99)00709-5
   Haines SR, 2012, CURR TREAT OPTION NE, V14, P103, DOI 10.1007/s11940-011-0151-8
   Hermann Robert C. Jr., 1996, V46, P237
   ISHIKAWA H, 1990, J CLIN NEURO-OPHTHAL, V10, P197
   Kaminski HJ, 2000, ARCH NEUROL-CHICAGO, V57, P752, DOI 10.1001/archneur.57.5.752
   Kerty E, 2014, EUR J NEUROL, V21, P687, DOI 10.1111/ene.12359
   Kupersmith MJ, 2009, J NEUROL, V256, P1314, DOI 10.1007/s00415-009-5120-8
   Kupersmith MJ, 1996, ARCH NEUROL-CHICAGO, V53, P802, DOI 10.1001/archneur.1996.00550080128020
   LANSKA DJ, 1990, NEUROLOGY, V40, P1828, DOI 10.1212/WNL.40.12.1828
   Lee AG, 2003, CLIN PATHWAYS NEUROO, P337
   Lepore FE, 1999, J NEURO-OPHTHALMOL, V19, P242
   Liu ZG, 2011, ANN THORAC SURG, V92, P1993, DOI 10.1016/j.athoracsur.2011.08.001
   Mee J, 2003, J NEURO-OPHTHALMOL, V23, P251, DOI 10.1097/00041327-200312000-00002
   Miller NR, 1985, WALSH HOYTS CLIN NEU, P841
   Morris OC, 2004, BRIT J OPHTHALMOL, V88, P832
   Nakamura H, 1996, J THORAC CARDIOV SUR, V112, P371, DOI 10.1016/S0022-5223(96)70264-7
   ODEL JG, 1991, J CLIN NEURO-OPHTHAL, V11, P288
   Okun MS, 2001, NEUROLOGIST, V7, P295, DOI 10.1097/00127893-200109000-00004
   PAPATESTAS AE, 1971, AM J MED, V50, P465, DOI 10.1016/0002-9343(71)90336-6
   SANDERS DB, 1986, MUSCLE NERVE, V9, P809, DOI 10.1002/mus.880090904
   Sommer N, 1997, J NEUROL NEUROSUR PS, V62, P156, DOI 10.1136/jnnp.62.2.156
   Vaphiades MS, 2012, CURR OPIN OPHTHALMOL, V23, P537, DOI 10.1097/ICU.0b013e328358b94a
   WEINBERG DA, 1994, SURV OPHTHALMOL, V39, P169, DOI 10.1016/0039-6257(94)90194-5
   Wong SH, 2016, J NEURO-OPHTHALMOL, V36, P98, DOI 10.1097/WNO.0000000000000270
NR 33
TC 25
Z9 28
U1 1
U2 20
PU W B SAUNDERS CO-ELSEVIER INC
PI PHILADELPHIA
PA 1600 JOHN F KENNEDY BOULEVARD, STE 1800, PHILADELPHIA, PA 19103-2899 USA
SN 0733-8619
EI 1557-9875
J9 NEUROL CLIN
JI Neurol. Clin.
PD FEB
PY 2017
VL 35
IS 1
BP 115
EP +
DI 10.1016/j.ncl.2016.08.008
PG 11
WC Clinical Neurology; Neurosciences
WE Science Citation Index Expanded (SCI-EXPANDED)
SC Neurosciences & Neurology
GA EG9XS
UT WOS:000391415400009
PM 27886889
DA 2022-10-25
ER

PT J
AU Ebert, S
   Schweiger, KP
   Nau, R
AF Ebert, S.
   Schweiger, K. -P.
   Nau, R.
TI Candida esophagitis as the cause of swallowing disturbances in an
   85-year-old patient with myasthenia gravis
SO ZEITSCHRIFT FUR GERONTOLOGIE UND GERIATRIE
LA English
DT Article
DE Myasthenia gravis; Methotrexate; Immunosuppression; Candida esophagitis;
   Dysphagia
ID RENAL-TRANSPLANTATION
AB An 85-year-old man with myasthenia gravis was successfully treated with methotrexate (10 mg/week), pyridostigmine and prednisolone (0-30 mg/day) for over 10 years. Then, he developed dysphagia and lost weight. Gastroscopy revealed Candida esophagitis. The patient received nystatin for 2 weeks. Methotrexate was stopped, and immunosuppressive therapy was continued with prednisolone alone. The patient has now remained in good condition for over 1 year. Although dysphagia is a typical symptom of myasthenia gravis, swallowing disturbances should not be attributed hastily to this disease, since they may also be a complication of therapy.
C1 [Nau, R.] Evangel Krankenhaus Gottingen Weende, Dept Geriatr, D-37075 Gottingen, Germany.
   [Ebert, S.] Univ Gottingen, Dept Neurol, D-3400 Gottingen, Germany.
   [Nau, R.] Univ Gottingen, Dept Neuropathol, D-3400 Gottingen, Germany.
   [Schweiger, K. -P.] Evangel Krankenhaus Gottingen Weende, Dept Internal Med, D-37075 Gottingen, Germany.
RP Nau, R (corresponding author), Evangel Krankenhaus Gottingen Weende, Dept Geriatr, Lutter 24, D-37075 Gottingen, Germany.
EM rnau@gwdg.de
RI Nau, Roland/F-8234-2015
FU Robert Bosch Foundation, Stuttgart, Germany
FX Dr. Sandra Ebert is the recipient of a Research Grant for Geriatrics
   from the Robert Bosch Foundation, Stuttgart, Germany.
CR Aarli JA, 2008, ANN NY ACAD SCI, V1132, P238, DOI 10.1196/annals.1405.040
   Andersen JB, 2010, EUR J NEUROL, V17, P1445, DOI 10.1111/j.1468-1331.2010.03089.x
   Cook RJ, 2008, BRIT J ORAL MAX SURG, V46, P494, DOI 10.1016/j.bjoms.2007.12.009
   FRICK T, 1988, AM J SURG, V155, P311, DOI 10.1016/S0002-9610(88)80722-0
   GUPTA KL, 1994, AM J GASTROENTEROL, V89, P1062
   Mackey JR, 1997, BONE MARROW TRANSPL, V19, P939, DOI 10.1038/sj.bmt.1700759
   McGrogan A, 2010, NEUROEPIDEMIOLOGY, V34, P171, DOI 10.1159/000279334
   Vazquez J A, 2000, HIV Clin Trials, V1, P47, DOI 10.1310/T7A7-1E63-2KA0-JKWD
   WILLIG TN, 1994, ARCH PHYS MED REHAB, V75, P1175, DOI 10.1016/0003-9993(94)90001-9
NR 9
TC 2
Z9 2
U1 0
U2 1
PU SPRINGER HEIDELBERG
PI HEIDELBERG
PA TIERGARTENSTRASSE 17, D-69121 HEIDELBERG, GERMANY
SN 0948-6704
J9 Z GERONTOL GERIATR
JI Z. Gerontol. Geriatr.
PD AUG
PY 2011
VL 44
IS 4
BP 268
EP 269
DI 10.1007/s00391-011-0213-2
PG 2
WC Geriatrics & Gerontology; Gerontology
WE Science Citation Index Expanded (SCI-EXPANDED); Social Science Citation Index (SSCI)
SC Geriatrics & Gerontology
GA 851GO
UT WOS:000297256600011
PM 21732154
DA 2022-10-25
ER

PT J
AU BERTRAM, P
   TREUTNER, KH
   WINKELTAU, G
   SCHUMPELICK, V
AF BERTRAM, P
   TREUTNER, KH
   WINKELTAU, G
   SCHUMPELICK, V
TI SURGICAL-TREATMENT IN MYASTHENIA-GRAVIS AND THYMOMA
SO CHIRURG
LA German
DT Article
DE MYASTHENIA GRAVIS; THYMOMA; TRANSSTERNAL RADICAL THYMECTOMY; RESULTS
ID MEDIASTINAL TUMORS; INVASIVE THYMOMA; CLINICAL STAGES; THYMECTOMY;
   IRRADIATION; RESECTION; PROGNOSIS; THERAPY; FOLLOW
AB Between 1986 and 1992 eighteen patients underwent transsternal radical thymectomy at the Department of Surgery of the RWTH Aachen. Operation was indicated for myasthenia gravis (n = 14) or suspect of thymoma (n = 4). Patients with myasthenia were preoperatively classified according to Osserman and postoperatively with respect to their clinical status and drug dosages. Patients with thymoma were classified according to Masaoka. After a mean follow-up period of 43.6 months 76.9 % of the patients with myasthenia demonstrated a significant improvement. All patients with thymoma were free of recurrence.
RP BERTRAM, P (corresponding author), RHEIN WESTFAL TH AACHEN, CHIRURG KLIN, PAUWELSSTR 30, D-52057 AACHEN, GERMANY.
CR ARAKAWA A, 1990, INT J RADIAT ONCOL, V18, P529, DOI 10.1016/0360-3016(90)90056-P
   BUCKINGHAM JM, 1976, ANN SURG, V184, P453, DOI 10.1097/00000658-197610000-00008
   CURRAN WJ, 1988, J CLIN ONCOL, V6, P1722, DOI 10.1200/JCO.1988.6.11.1722
   DURELLI L, 1991, J NEUROL NEUROSUR PS, V54, P406, DOI 10.1136/jnnp.54.5.406
   EMERYK B, 1976, J NEUROL, V211, P155, DOI 10.1007/BF00313359
   ENGEL U, 1987, CHIRURG, V58, P341
   GROB D, 1987, ANN NY ACAD SCI, V505, P472
   HALE DA, 1990, SOUTHERN MED J, V83, P414
   HERMAN SJ, 1991, RADIOLOGY, V180, P167, DOI 10.1148/radiology.180.1.1647039
   INDERBITZI R, 1991, CHIRURG, V62, P474
   JARETZKI A, 1988, J THORAC CARDIOV SUR, V95, P747
   MAGGI G, 1986, CANCER-AM CANCER SOC, V58, P765, DOI 10.1002/1097-0142(19860801)58:3<765::AID-CNCR2820580326>3.0.CO;2-S
   MAGGI G, 1991, ANN THORAC SURG, V51, P152, DOI 10.1016/0003-4975(91)90478-9
   MASAOKA A, 1981, CANCER, V48, P2485, DOI 10.1002/1097-0142(19811201)48:11<2485::AID-CNCR2820481123>3.0.CO;2-R
   MASAOKA A, 1982, NEUROLOGY, V32, P83, DOI 10.1212/WNL.32.1.83
   MERKLE NM, 1989, CHIRURG, V60, P391
   MOLNAR J, 1990, EUR J CARDIO-THORAC, V4, P8, DOI 10.1016/1010-7940(90)90233-P
   MULDER DG, 1983, AM J SURG, V146, P61, DOI 10.1016/0002-9610(83)90260-X
   NAKAHARA K, 1988, J THORAC CARDIOV SUR, V95, P1041
   OOSTERHUIS HJGH, 1989, J NEUROL NEUROSUR PS, V52, P1121, DOI 10.1136/jnnp.52.10.1121
   OSSERMAN KE, 1971, MT SINAI J MED, V38, P497
   Otto H F, 1980, Pathologe, V1, P131
   OTTO HF, 1992, CHIRURG, V63, P109
   PAPATESTAS AE, 1987, ANN SURG, V206, P79, DOI 10.1097/00000658-198707000-00013
   POLLACK A, 1992, INT J RADIAT ONCOL, V23, P1037, DOI 10.1016/0360-3016(92)90911-Z
   SCHUMM F, 1985, J NEUROL NEUROSUR PS, V48, P332, DOI 10.1136/jnnp.48.4.332
   SCHUMM F, 1982, J NEUROL NEUROSUR PS, V17, P175
   SCHUMPELICK V, 1984, DEUT MED WOCHENSCHR, V109, P1166, DOI 10.1055/s-2008-1069343
   SCHUMPELICK V, 1982, ERGEBNISSE AKTUEL CH, V17, P175
   SPATH G, 1987, CHIRURG, V58, P529
   VERLEY JM, 1985, CANCER, V55, P1074, DOI 10.1002/1097-0142(19850301)55:5<1074::AID-CNCR2820550524>3.0.CO;2-T
   WOLFF H, 1991, ZBL CHIR, V116, P3
NR 32
TC 6
Z9 6
U1 0
U2 0
PU SPRINGER
PI NEW YORK
PA 233 SPRING ST, NEW YORK, NY 10013 USA
SN 0009-4722
EI 1433-0385
J9 CHIRURG
JI Chirurg
PD OCT
PY 1993
VL 64
IS 10
BP 796
EP 801
PG 6
WC Surgery
WE Science Citation Index Expanded (SCI-EXPANDED)
SC Surgery
GA ME720
UT WOS:A1993ME72000008
PM 8269744
DA 2022-10-25
ER

PT J
AU WECHSLER, AS
   OLANOW, CW
AF WECHSLER, AS
   OLANOW, CW
TI MYASTHENIA-GRAVIS
SO SURGICAL CLINICS OF NORTH AMERICA
LA English
DT Article
RP WECHSLER, AS (corresponding author), DUKE UNIV, MED CTR, DURHAM, NC 27710 USA.
CR ABDOU NI, 1974, NEW ENGL J MED, V291, P1271, DOI 10.1056/NEJM197412122912403
   ABRAMSKY O, 1975, CLIN EXP IMMUNOL, V19, P11
   APPEL SH, 1975, NEW ENGL J MED, V293, P760, DOI 10.1056/NEJM197510092931508
   BEVAN S, 1977, NATURE, V267, P263, DOI 10.1038/267263a0
   Blalock A, 1939, ANN SURG, V110, P544, DOI 10.1097/00000658-193910000-00005
   Blalock A, 1941, J AMER MED ASSOC, V117, P1529, DOI 10.1001/jama.1941.02820440037009
   BUCKINGHAM JM, 1976, ANN SURG, V184, P453, DOI 10.1097/00000658-197610000-00008
   CASTLEMAN B, 1966, ANN NY ACAD SCI, V135, P496, DOI 10.1111/j.1749-6632.1966.tb45497.x
   CHANG CC, 1973, J PHYSIOL-LONDON, V230, P613, DOI 10.1113/jphysiol.1973.sp010207
   DAU PC, 1977, NEW ENGL J MED, V297, P1134, DOI 10.1056/NEJM197711242972102
   DRACHMAN DB, 1978, NEW ENGL J MED, V298, P136, DOI 10.1056/NEJM197801192980305
   EISENBARTH G, 1978, NEW ENGL J MED, V298, P92, DOI 10.1056/NEJM197801122980209
   EMERYK B, 1976, J NEUROL, V211, P155, DOI 10.1007/BF00313359
   GENKINS G, 1975, AM J MED, V58, P517, DOI 10.1016/0002-9343(75)90125-4
   GOLDMAN AJ, 1975, NEUROLOGY, V25, P1021, DOI 10.1212/WNL.25.11.1021
   GOLDSTEIN G, 1966, LANCET, V2, P1164
   GOLDSTEIN G, 1969, HUMAN THYMUS
   HENNEKENS CH, 1976, NEW ENGL J MED, V294, P633, DOI 10.1056/NEJM197603182941203
   JARETZKI A, 1977, ANN THORAC SURG, V24, P120, DOI 10.1016/S0003-4975(10)63720-4
   JENKINS RB, 1972, LANCET, V1, P765
   JOSEPH BS, 1973, NEUROLOGY, V23, P109, DOI 10.1212/WNL.23.2.109
   KAO I, 1977, SCIENCE, V195, P74, DOI 10.1126/science.831257
   KAO I, 1977, NEUROLOGY, V27, P364
   KOELLE GB, 1975, PHARM BASIS THERAPEU, P00445
   LEE CY, 1972, ANNU REV PHARMACOLOG, V12, P265, DOI 10.1146/annurev.pa.12.040172.001405
   LINDSTROM JM, 1976, ANN NY ACAD SCI, V274, P254, DOI 10.1111/j.1749-6632.1976.tb47691.x
   LINDSTROM JM, 1976, NEUROLOGY, V26, P1054, DOI 10.1212/WNL.26.11.1054
   MANN JD, 1976, ANN NY ACAD SCI, V274, P608, DOI 10.1111/j.1749-6632.1976.tb47719.x
   MATELL G, 1976, ANN NY ACAD SCI, V274, P659, DOI 10.1111/j.1749-6632.1976.tb47724.x
   MERTENS HG, 1969, EUR NEUROL, V2, P321, DOI 10.1159/000113809
   MULDER DG, 1974, AM J SURG, V128, P202
   Osserman K, 1958, MYASTHENIA GRAVIS
   OSSERMAN KE, 1971, MT SINAI J MED, V38, P497
   PAPATESTAS AE, 1975, SURG GYNECOL OBSTET, V140, P535
   PAPATESTAS AE, 1971, AM J MED, V50, P465, DOI 10.1016/0002-9343(71)90336-6
   PATRICK J, 1973, SCIENCE, V180, P871, DOI 10.1126/science.180.4088.871
   PINCHING AJ, 1976, LANCET, V2, P1373
   PIRSKANEN R, 1976, ANN NY ACAD SCI, V274, P451, DOI 10.1111/j.1749-6632.1976.tb47706.x
   ROLAND CP, 1958, RES PUBLICATIONS ASS, V38, P548
   ROSES AD, ANN NEUROL
   Sauerbruch H., 1913, MITT GRENZGEB MED CH, V25, P746
   SLATER G, 1978, ANN SURG, V188, P171, DOI 10.1097/00000658-197808000-00008
   STALBERG E, 1974, J NEUROL NEUROSUR PS, V37, P540, DOI 10.1136/jnnp.37.5.540
   TOYKA KV, 1977, NEW ENGL J MED, V296, P125, DOI 10.1056/NEJM197701202960301
   WEIGERT G, 1977, NEUROL ZENTRABL, V20, P597
NR 45
TC 12
Z9 12
U1 0
U2 2
PU W B SAUNDERS CO-ELSEVIER INC
PI PHILADELPHIA
PA 1600 JOHN F KENNEDY BOULEVARD, STE 1800, PHILADELPHIA, PA 19103-2899 USA
SN 0039-6109
EI 1558-3171
J9 SURG CLIN N AM
JI Surg. Clin.-North Am.
PY 1980
VL 60
IS 4
BP 931
EP 945
PG 15
WC Surgery
WE Science Citation Index Expanded (SCI-EXPANDED)
SC Surgery
GA KH918
UT WOS:A1980KH91800015
PM 7423369
DA 2022-10-25
ER

PT J
AU SANMARCO, M
   BERNARD, D
AF SANMARCO, M
   BERNARD, D
TI STUDIES OF IGG-CLASS ANTICARDIOLIPIN ANTIBODIES IN MYASTHENIA-GRAVIS
SO AUTOIMMUNITY
LA English
DT Article
DE MYASTHENIA GRAVIS; ANTICARDIOLIPIN ANTIBODIES; THYMOMA
AB IgG-class anticardiolipin antibodies (IgG-ACA) were found in 25% of patients with myasthenia gravis. The prevalence and the level distribution were significantly different from those of a normal donor population (p < 0.001). In myastenic patients, IgG-ACA bound negatively charged, but not zwitterionic, phospholipids. They were significantly associated with the thymic abnormalities, thymoma and thymic hyperplasia, but not with various factors such as age, sex, antinuclear antibodies, severity of the disease and clinical thrombosis. The IgG-ACA levels did not correlate with titers of anti-acetylcholine receptor antibodies. Thus in Myasthenia Gravis, asymptomatic IgG-ACA could reflect an immune dysregulation under the influence of thymic alterations.
RP SANMARCO, M (corresponding author), FAC MED MARSEILLE,IMMUNOL LAB,27 BD JEAN MOULIN,F-13385 MARSEILLE 5,FRANCE.
NR 0
TC 10
Z9 11
U1 0
U2 1
PU HARWOOD ACAD PUBL GMBH
PI READING
PA C/O STBS LTD, PO BOX 90, READING, BERKS, ENGLAND RG1 8JL
SN 0891-6934
J9 AUTOIMMUNITY
JI Autoimmunity
PY 1994
VL 18
IS 1
BP 57
EP 63
DI 10.3109/08916939409014680
PG 7
WC Immunology
WE Science Citation Index Expanded (SCI-EXPANDED)
SC Immunology
GA PB428
UT WOS:A1994PB42800008
PM 7999956
DA 2022-10-25
ER

PT J
AU Min, YG
   Park, C
   Kwon, YN
   Shin, JY
   Sung, JJ
   Hong, YH
AF Min, Young Gi
   Park, Canaria
   Kwon, Young-Nam
   Shin, Je-Young
   Sung, Jung-Joon
   Hong, Yoon-Ho
TI B Cell Immunophenotyping and Transcriptional Profiles of Memory B Cells
   in Patients with Myasthenia Gravis
SO EXPERIMENTAL NEUROBIOLOGY
LA English
DT Article
DE Myasthenia gravis; B-lymphocytes; Biomarkers; Flow cytometry;
   Transcriptome
ID ACETYLCHOLINE-RECEPTOR; AUTOANTIBODIES; LYMPHOCYTES
AB Myasthenia gravis (MG) is an autoimmune neuromuscular junction disorders mediated by various autoantibodies. Although most patients with MG require chronic immunosuppressive treatment to control disease activity, appropriate surveillance biomarkers that monitor disease activity or potential toxicity of immunosuppressants are yet to be developed. Herein, we investigated quantitative distribution of peripheral blood B cell subsets and transcriptional profiles of memory B cells (CD19+ CD27+) in several subgroups of MG patients classified according to the Myasthenia Gravis Foundation of America (MGFA) Clinical Classification. This study suggests potential immunologic B-cell markers that may guide treatment decision in future clinical settings.
C1 [Min, Young Gi; Kwon, Young-Nam; Shin, Je-Young; Sung, Jung-Joon] Seoul Natl Univ Hosp, Dept Neurol, Seoul 03080, South Korea.
   [Park, Canaria; Sung, Jung-Joon; Hong, Yoon-Ho] Seoul Natl Univ, Coll Med, Seoul 03080, South Korea.
   [Park, Canaria; Sung, Jung-Joon; Hong, Yoon-Ho] Seoul Natl Univ, Med Res Council, Neurosci Res Inst, Seoul 03080, South Korea.
   [Kwon, Young-Nam; Hong, Yoon-Ho] Seoul Natl Univ, Boramae Med Ctr, Dept Neurol, Seoul Metropolitan Govt, Seoul 07061, South Korea.
RP Hong, YH (corresponding author), Seoul Natl Univ, Coll Med, Seoul 03080, South Korea.; Hong, YH (corresponding author), Seoul Natl Univ, Med Res Council, Neurosci Res Inst, Seoul 03080, South Korea.; Hong, YH (corresponding author), Seoul Natl Univ, Boramae Med Ctr, Dept Neurol, Seoul Metropolitan Govt, Seoul 07061, South Korea.
EM nrhong@gmail.com
RI Hong, Yoon-Ho/D-1564-2011; Hong, Yoon-Ho/AAP-1225-2020
OI Hong, Yoon-Ho/0000-0002-3325-6358; min, younggi/0000-0003-0930-5997
FU Basic Science Research Program through the National Research Foundation
   of Korea - Ministry of Education [2017R1D-1A1B03030569]; Astellas Pharma
   Korea Inc.
FX This research was supported by grants from the Basic Science Research
   Program through the National Research Foundation of Korea funded by the
   Ministry of Education (2017R1D-1A1B03030569), and funded by the Astellas
   Pharma Korea Inc.
CR Bamford A, 2015, CLIN EXP IMMUNOL, V181, P110, DOI 10.1111/cei.12618
   Bulati M, 2015, J ALZHEIMERS DIS, V44, P1241, DOI 10.3233/JAD-142412
   Colonna-Romano G, 2009, MECH AGEING DEV, V130, P681, DOI 10.1016/j.mad.2009.08.003
   Gallardo E, 2014, AUTOIMMUN REV, V13, P1003, DOI 10.1016/j.autrev.2014.08.039
   Gasperi C, 2014, NEUROLOGY, V82, P1976, DOI 10.1212/WNL.0000000000000478
   Heldal AT, 2014, PLOS ONE, V9, DOI 10.1371/journal.pone.0114060
   Higuchi O, 2011, ANN NEUROL, V69, P418, DOI 10.1002/ana.22312
   Hoch W, 2001, NAT MED, V7, P365, DOI 10.1038/85520
   Huang DW, 2007, GENOME BIOL, V8, DOI 10.1186/gb-2007-8-9-r183
   Jaretzki A, 2000, NEUROLOGY, V55, P16, DOI 10.1212/WNL.55.1.16
   Kulkarni Meghana M, 2011, Curr Protoc Mol Biol, VChapter 25, DOI 10.1002/0471142727.mb25b10s94
   LINDSTROM JM, 1976, NEUROLOGY, V26, P1054, DOI 10.1212/WNL.26.11.1054
   Mahmood Z, 2015, ARTHRITIS RES THER, V17, DOI 10.1186/s13075-015-0580-y
   Maniaol AH, 2012, PLOS ONE, V7, DOI 10.1371/journal.pone.0036603
   Martorana A, 2014, IMMUNOL LETT, V162, P303, DOI 10.1016/j.imlet.2014.06.003
   MYGLAND A, 1992, ANN NEUROL, V32, P589, DOI 10.1002/ana.410320419
   Park KH, 2016, EXP NEUROBIOL, V25, P40, DOI 10.5607/en.2016.25.1.40
   Petterson T, 2011, J LEUKOCYTE BIOL, V89, P177, DOI 10.1189/jlb.0210061
   Rickert RC, 2011, IMMUNOL REV, V244, P115, DOI 10.1111/j.1600-065X.2011.01067.x
   Romi F, 2012, J NEUROL, V259, P1312, DOI 10.1007/s00415-011-6344-y
   Santos E, 2017, NEUROMUSCULAR DISORD, V27, P650, DOI 10.1016/j.nmd.2017.04.002
   Wei C, 2007, J IMMUNOL, V178, P6624, DOI 10.4049/jimmunol.178.10.6624
   Xie YC, 2011, J CLIN NEUROSCI, V18, P1524, DOI 10.1016/j.jocn.2011.05.002
NR 23
TC 4
Z9 4
U1 0
U2 2
PU KOREAN SOC BRAIN & NEURAL SCIENCE, KOREAN SOC NEURODEGENERATIVE DISEASE
PI SEOUL
PA EXPERIMENTAL NEUROBIOLOGY,  SEOUL NATL UNIV, RM 410, BLDG 152-1, SEOUL,
   151-742, SOUTH KOREA
SN 1226-2560
EI 2093-8144
J9 EXP NEUROBIOL
JI Exp. Neurobiol.
PD NOV
PY 2019
VL 28
IS 6
BP 720
EP 726
DI 10.5607/en.2019.28.6.720
PG 7
WC Medicine, Research & Experimental; Neurosciences
WE Science Citation Index Expanded (SCI-EXPANDED)
SC Research & Experimental Medicine; Neurosciences & Neurology
GA KA4YR
UT WOS:000505803500007
PM 31902159
OA Green Published, gold
DA 2022-10-25
ER

PT J
AU Sasakura, Y
   Kumasaka, S
   Takahashi, T
   Shindo, J
AF Sasakura, Y
   Kumasaka, S
   Takahashi, T
   Shindo, J
TI Myasthenia gravis associated with reduced masticatory function
SO INTERNATIONAL JOURNAL OF ORAL AND MAXILLOFACIAL SURGERY
LA English
DT Article
DE myasthenia gravis; masticatory dysfunction; bite force;
   anti-acetylcholine receptor antibody
AB This paper describes a case of myasthenia gravis in a 38-year-old woman who first consulted a dentist and then an oral surgeon because of chewing difficulty. Although myasthenia gravis commonly presents with diplopia, ptosis, or both as initial symptoms, chewing difficulty is rare. The patient was given steroid therapy and underwent thymectomy. Changes in bite force were monitored during treatment. The bite force was low when a high titer of anti-acetylcholine receptor antibody(11.0 nmol/l, normal <0.2) was found in the blood, but increased after the titer had decreased (1.5 nmol/l) in response to therapy.
C1 Kanagawa Dent Coll, Dept Oral & Maxillofacial Surg 1, Kanagawa, Japan.
   Kanagawa Dent Coll, Dept Pedodont, Kanagawa, Japan.
   Yokohama City Univ, Sch Med, Dept Neurol, Yokohama, Kanagawa 232, Japan.
RP Sasakura, Y (corresponding author), Kanagawa Dent Coll, Dept Oral & Maxillofacial Surg 1, 82 Inaoka Cho, Yokosuka, Kanagawa 2388580, Japan.
CR BESINGER UA, 1981, ANN NY ACAD SCI, V377, P851
   DRACHMAN DB, 1991, HARRISONS PRINCIPLES, P2118
   Endo Y, 1995, J JPN GNATHOL, V16, P167
   GROB D, 1983, MYASTHENIA GRAVIS, P319
   HOHLFELD R, 1996, NEUROLOGICAL DISORDE, P947
   OKA T, 1996, J GIFU DENT SOC, V23, P24
   Weijnen FG, 1998, ANN NY ACAD SCI, V841, P773, DOI 10.1111/j.1749-6632.1998.tb11016.x
NR 7
TC 9
Z9 9
U1 0
U2 1
PU MUNKSGAARD INT PUBL LTD
PI COPENHAGEN
PA 35 NORRE SOGADE, PO BOX 2148, DK-1016 COPENHAGEN, DENMARK
SN 0901-5027
J9 INT J ORAL MAX SURG
JI Int. J. Oral Maxillofac. Surg.
PD OCT
PY 2000
VL 29
IS 5
BP 381
EP 383
DI 10.1016/S0901-5027(00)80058-2
PG 3
WC Dentistry, Oral Surgery & Medicine; Surgery
WE Science Citation Index Expanded (SCI-EXPANDED)
SC Dentistry, Oral Surgery & Medicine; Surgery
GA 369TL
UT WOS:000165083000015
PM 11071245
DA 2022-10-25
ER

PT J
AU JACOBSON, DM
AF JACOBSON, DM
TI ACETYLCHOLINE-RECEPTOR ANTIBODIES IN PATIENTS WITH GRAVES OPHTHALMOPATHY
SO JOURNAL OF NEURO-OPHTHALMOLOGY
LA English
DT Article
DE MYASTHENIA GRAVIS; GRAVES OPHTHALMOPATHY; OPHTHALMOPLEGIA; ACETYLCHOLINE
   RECEPTOR ANTIBODY; AUTOIMMUNE
ID MYASTHENIA-GRAVIS; DYSTHYROID ORBITOPATHY
AB Objectives: To determine the frequency and clinical correlates of acetylcholine receptor (AChR) antibody seropositivity in patients with Graves' ophthalmopathy.
   Materials and Methods: Fifty consecutive new patients with Graves' ophthalmopathy diagnosed in an outpatient neuro-ophthalmology practice underwent determination of AChR-binding antibodies. Clinical and biochemical thyroid variables were compared between seropositive and seronegative patients. Clinical variables included age, sex, thyroid disorder, and duration and course of illness. Biochemical variables included thyroid hormone levels and thyroid antibodies. Seropositive patients were followed clinically to identify signs of myasthenia gravis.
   Results: Four of 50 (8%) patients had definitely elevated levels of AChR-binding antibodies. No obvious differences existed between the seropositive and seronegative groups in regards to age, sex, underlying thyroid disorder, biochemical thyroid state, presence of thyroid antibodies, or duration and course of their disease. None of the four seropositive patients developed signs of myasthenia gravis during the median follow-up period of 4.5 years.
   Conclusion: AChR-binding antibody seropositivity occurs in a small proportion of patients with Graves' ophthalmopathy but, by itself, does not necessarily identify an individual with concurrent myasthenia gravis or an individual at risk to develop myasthenia gravis.
C1 MARSHFIELD CLIN FDN MED RES & EDUC, DEPT OPHTHALMOL, MARSHFIELD, WI 54449 USA.
RP JACOBSON, DM (corresponding author), MARSHFIELD CLIN FDN MED RES & EDUC, DEPT NEUROL, 1000 N OAK AVE, MARSHFIELD, WI 54449 USA.
CR DRESNER SC, 1985, NEUROLOGY, V35, P1628, DOI 10.1212/WNL.35.11.1628
   HOWARD FM, 1987, ANN NY ACAD SCI, V505, P526, DOI 10.1111/j.1749-6632.1987.tb51321.x
   LENNON VA, 1985, CLIN LABORATORY MOL, V3, P29
   OHNO M, 1987, JPN J MED, V26, P2, DOI 10.2169/internalmedicine1962.26.2
   RAIKOW RB, 1992, OPHTHALMOLOGY, V99, P361
   ROBB SA, 1985, J NEUROIMMUNOL, V9, P139, DOI 10.1016/S0165-5728(85)80014-X
   SPECTOR RH, 1987, NEUROLOGY, V37, P1803, DOI 10.1212/WNL.37.11.1803
   SPOOR TC, 1980, NEUROLOGY, V30, P939, DOI 10.1212/WNL.30.9.939
   SURKS MI, 1990, JAMA-J AM MED ASSOC, V263, P1529, DOI 10.1001/jama.263.11.1529
   TANAKA M, 1983, J NEUROIMMUNOL, V4, P17, DOI 10.1016/0165-5728(83)90060-7
   VARGAS ME, 1993, BRIT J OPHTHALMOL, V77, P822, DOI 10.1136/bjo.77.12.822
   VINCENT A, 1985, J NEUROL NEUROSUR PS, V48, P1246, DOI 10.1136/jnnp.48.12.1246
NR 12
TC 18
Z9 18
U1 0
U2 1
PU LIPPINCOTT WILLIAMS & WILKINS
PI PHILADELPHIA
PA TWO COMMERCE SQ, 2001 MARKET ST, PHILADELPHIA, PA 19103 USA
SN 1070-8022
EI 1536-5166
J9 J NEURO-OPHTHALMOL
JI J. Neuro-Ophthal.
PD SEP
PY 1995
VL 15
IS 3
BP 166
EP 170
PG 5
WC Clinical Neurology; Ophthalmology
WE Science Citation Index Expanded (SCI-EXPANDED)
SC Neurosciences & Neurology; Ophthalmology
GA RZ792
UT WOS:A1995RZ79200008
PM 8574362
DA 2022-10-25
ER

PT J
AU Gattellari, M
   Goumas, C
   Worthington, JM
AF Gattellari, M.
   Goumas, C.
   Worthington, J. M.
TI A national epidemiological study of Myasthenia Gravis in Australia
SO EUROPEAN JOURNAL OF NEUROLOGY
LA English
DT Article
DE epidemiology; incidence; Myasthenia Gravis; prevalence
ID FOLLOW-UP; CONFIDENCE-INTERVALS; PYRIDOSTIGMINE; PREVALENCE; DIAGNOSIS;
   PROVINCE; DENMARK
AB Background and purpose: Existing epidemiological studies of Myasthenia Gravis have generally examined small populations. Few national studies have been conducted, and published incidence and prevalence rates vary widely. We report one of the largest national studies of Myasthenia Gravis, and the first incidence and prevalence rates for Australia. Methods: Prescriptions for Pyridostigmine Bromide in 2009 were utilized from a national prescribing database to estimate incidence and the prevalence of symptomatic and treated disease. Crude rates were age-standardized to the WHO world population. We compared standardized rates to recent national studies from Norway and Taiwan. Results: In 2009, there were 2574 prevalent cases of symptomatic and treated Myasthenia Gravis, corresponding to an annual crude prevalence rate of 117.1 per 1 million residents. There were 545 incident cases, yielding a crude incidence rate of 24.9 per 1 million residents. The crude incidence in women and men was estimated to be 27.9 and 21.9 per 1 million, respectively. Prevalence and incidence rates were higher in women than men between the ages of 15 and 64 years, and were higher in men than women in those older than 65 years. Rates peaked between the ages of 74 and 84 years, declining thereafter. Standardized incidence was higher in Australia than Norway, but similar to Taiwan (P-values = 0.007 and 1.00, respectively). Conclusions: This first Australian epidemiological study of symptomatic Myasthenia Gravis is one of the largest population-based studies ever reported and supports higher incidence rates for Myasthenia Gravis. Myasthenia Gravis disproportionately affected younger females and older males.
C1 [Worthington, J. M.] Univ New S Wales, SW Sydney Clin Sch, Sydney, NSW 2170, Australia.
   [Gattellari, M.; Goumas, C.] Univ New S Wales, Sch Publ Hlth & Community Med, Liverpool, Merseyside, England.
   [Gattellari, M.; Goumas, C.] SW Sydney Local Hlth Network, Ctr Res Management Evidence & Surveillance, Liverpool, Merseyside, England.
   [Worthington, J. M.] SW Sydney Local Hlth Network, Ingham Inst Appl Med Res, Dept Neurophysiol, Liverpool, Merseyside, England.
   [Worthington, J. M.] No Beaches Hosp, Stroke Serv, Sydney, NSW, Australia.
   [Worthington, J. M.] No Beaches Hosp, Neurol Serv, Sydney, NSW, Australia.
RP Worthington, JM (corresponding author), Univ New S Wales, SW Sydney Clin Sch, Sydney, NSW 2170, Australia.
EM john.worthington@sswahs.nsw.gov.au
FU University of New South Wales; Medicare Australia; Department of Health
   and Ageing Primary Health Care Research, Evaluation and Development
   Senior Research Fellowship
FX We thank Medicare Australia for supplying data. Funding from the
   University of New South Wales and private funds by MG and JMW were used
   to purchase data from Medicare Australia. MG was supported by a
   Department of Health and Ageing Primary Health Care Research, Evaluation
   and Development Senior Research Fellowship until September, 2011. The
   opinions expressed in this publication do not necessarily reflect those
   of the Commonwealth of Australia, which does not accept any liability
   for loss, damage or injury incurred by the use of or reliance on the
   information contained herein.
CR Ahmad OA, 2001, CA-CANCER J CLIN, DOI DOI 10.3322/CAAC.21583
   Allen JA, 2010, MUSCLE NERVE, V41, P379, DOI 10.1002/mus.21555
   Althausen PL, 2001, J SPINAL DISORD, V14, P541, DOI 10.1097/00002517-200112000-00014
   Andersen JB, 2010, EUR J NEUROL, V17, P1445, DOI 10.1111/j.1468-1331.2010.03089.x
   [Anonymous], 2008, SAS SOFTW VERS 9 2 W
   Aragones JM, 2003, NEUROLOGY, V60, P1024, DOI 10.1212/01.WNL.0000050461.05432.C5
   Beekman R, 1997, J NEUROL, V244, P112, DOI 10.1007/s004150050059
   BEGHI E, 1991, J NEUROL SCI, V106, P213, DOI 10.1016/0022-510X(91)90260-E
   Bharucha AE, 2008, CLIN AUTON RES, V18, P194, DOI 10.1007/s10286-008-0476-x
   Carr AS, 2010, BMC NEUROL, V10, DOI 10.1186/1471-2377-10-46
   Casetta I, 2010, J NEUROL, V257, P2015, DOI 10.1007/s00415-010-5651-z
   CHRISTENSEN PB, 1993, NEUROLOGY, V43, P1779, DOI 10.1212/WNL.43.9.1779
   DEAN A.G., 1996, EPI INFO VERSION 6 W
   DOBSON AJ, 1991, STAT MED, V10, P457, DOI 10.1002/sim.4780100317
   Fay MP, 1997, STAT MED, V16, P791
   Grob D, 2008, MUSCLE NERVE, V37, P141, DOI 10.1002/mus.20950
   Guidetti D, 1998, EUR J EPIDEMIOL, V14, P381, DOI 10.1023/A:1007449221638
   Heldal AT, 2009, NEUROLOGY, V73, P150, DOI 10.1212/WNL.0b013e3181ad53c2
   Kalb B, 2002, NEUROEPIDEMIOLOGY, V21, P221, DOI 10.1159/000065639
   Kupersmith MJ, 2005, BRIT J OPHTHALMOL, V89, P1330, DOI 10.1136/bjo.2004.063404
   Lai CH, 2010, NEUROEPIDEMIOLOGY, V35, P66, DOI 10.1159/000311012
   Low PA, 2008, LANCET NEUROL, V7, P451, DOI 10.1016/S1474-4422(08)70088-7
   MacDonald BK, 2000, BRAIN, V123, P665, DOI 10.1093/brain/123.4.665
   MANTEGAZZA R, 1990, J NEUROL, V237, P339, DOI 10.1007/BF00315656
   McGrogan A, 2010, NEUROEPIDEMIOLOGY, V34, P171, DOI 10.1159/000279334
   Meyer A, 2010, AUTOIMMUN REV, V9, pA383, DOI 10.1016/j.autrev.2009.11.011
   Niks EH, 2007, J NEUROL NEUROSUR PS, V78, P417, DOI 10.1136/jnnp.2006.102517
   Oh SJ, 2008, MUSCLE NERVE, V38, P1101, DOI 10.1002/mus.21074
   Oopik M, 2003, J NEUROL NEUROSUR PS, V74, P1638, DOI 10.1136/jnnp.74.12.1638
   OOSTERHUIS HJGH, 1989, J NEUROL NEUROSUR PS, V52, P1121, DOI 10.1136/jnnp.52.10.1121
   Pallaver F, 2011, NEUROEPIDEMIOLOGY, V36, P282, DOI 10.1159/000328863
   Reddel SW, 2007, AUST PRESCR, V30, P156
   Singer W, 2003, J NEUROL NEUROSUR PS, V74, P1294, DOI 10.1136/jnnp.74.9.1294
   SOMNIER FE, 1991, ARCH NEUROL-CHICAGO, V48, P733, DOI 10.1001/archneur.1991.00530190081019
   Tsinzerling N, 2007, J NEUROL NEUROSUR PS, V78, P1109, DOI 10.1136/jnnp.2006.109488
   Vincent A, 2003, J NEUROL NEUROSUR PS, V74, P1105, DOI 10.1136/jnnp.74.8.1105
   Wirtz PW, 2003, J NEUROL, V250, P698, DOI 10.1007/s00415-003-1063-7
NR 37
TC 46
Z9 49
U1 0
U2 12
PU WILEY
PI HOBOKEN
PA 111 RIVER ST, HOBOKEN 07030-5774, NJ USA
SN 1351-5101
EI 1468-1331
J9 EUR J NEUROL
JI Eur. J. Neurol.
PD NOV
PY 2012
VL 19
IS 11
BP 1413
EP 1420
DI 10.1111/j.1468-1331.2012.03698.x
PG 8
WC Clinical Neurology; Neurosciences
WE Science Citation Index Expanded (SCI-EXPANDED)
SC Neurosciences & Neurology
GA 023XV
UT WOS:000310072000007
PM 22469211
DA 2022-10-25
ER

PT J
AU Sakthivel, P
   Wang, XB
   Gharizadeh, B
   Giscombe, R
   Pirskanen, R
   Nyren, P
   Lefvert, AK
AF Sakthivel, Priya
   Wang, Xiongbiao
   Gharizadeh, Baback
   Giscombe, Ricardo
   Pirskanen, Ritva
   Nyren, Pal
   Lefvert, Ann Kari
TI Single-nucleotide polymorphisms in the B7H3 gene are not associated with
   human autoimmune myasthenia gravis
SO JOURNAL OF GENETICS
LA English
DT Article
DE myasthenia gravis (MG); B7 homologue 3 (B7H3); single-nucleotide
   polymorphism (SNP); acetylcholine receptor (AChR) antibodies;
   pyrosequencing
ID T-CELL-ACTIVATION; ACETYLCHOLINE-RECEPTOR; B7-H3; ANTIBODIES; MOLECULE;
   THYMOMA; CTLA-4
C1 Karolinska Inst, Ctr Mol Med, Dept Med, Res Immunol Unit, S-17177 Stockholm, Sweden.
   Royal Inst Technol, Dept Biotechnol, AlbaNova Res Ctr, S-10044 Stockholm, Sweden.
   Karolinska Inst, Dept Neurol, S-17177 Stockholm, Sweden.
RP Lefvert, AK (corresponding author), Karolinska Inst, Ctr Mol Med, Dept Med, Res Immunol Unit, S-17177 Stockholm, Sweden.
EM Ann.Kari.Lefvert@cmm.ki.se
CR AARLI JA, 1981, J NEUROIMMUNOL, V1, P421, DOI 10.1016/0165-5728(81)90021-7
   Ahmadian A, 2000, ANAL BIOCHEM, V280, P103, DOI 10.1006/abio.2000.4493
   Boulougouris G, 1998, J IMMUNOL, V161, P3919
   Castriconi R, 2004, P NATL ACAD SCI USA, V101, P12640, DOI 10.1073/pnas.0405025101
   Chapoval AI, 2001, NAT IMMUNOL, V2, P269, DOI 10.1038/85339
   Huang D, 1998, J NEUROIMMUNOL, V88, P192, DOI 10.1016/S0165-5728(98)00119-2
   Huang DR, 1999, J NEUROIMMUNOL, V94, P82, DOI 10.1016/S0165-5728(98)00228-8
   Huang DR, 1999, J NEUROIMMUNOL, V94, P165, DOI 10.1016/S0165-5728(98)00253-7
   HUANG YQ, 2000, WORLD J GASTROENT S3, V6, P31
   Kakoulidou M, 2004, J NEUROIMMUNOL, V148, P183, DOI 10.1016/j.jneuroim.2003.09.019
   KRUMMEL MF, 1995, J EXP MED, V182, P459, DOI 10.1084/jem.182.2.459
   LEFVERT AK, 1985, J NEUROIMMUNOL, V9, P41, DOI 10.1016/S0165-5728(85)80005-9
   MELMS A, 1988, J CLIN INVEST, V81, P902, DOI 10.1172/JCI113401
   Prasad DVR, 2004, J IMMUNOL, V173, P2500, DOI 10.4049/jimmunol.173.4.2500
   Ramensky V, 2002, NUCLEIC ACIDS RES, V30, P3894, DOI 10.1093/nar/gkf493
   Suh WK, 2003, NAT IMMUNOL, V4, P899, DOI 10.1038/ni967
   TSUCHIYA M, 1989, Keio Journal of Medicine, V38, P383
   Vincent A, 2001, LANCET, V357, P2122, DOI 10.1016/S0140-6736(00)05186-2
NR 18
TC 2
Z9 2
U1 0
U2 2
PU INDIAN ACADEMY SCIENCES
PI BANGALORE
PA C V RAMAN AVENUE, SADASHIVANAGAR, P B #8005, BANGALORE 560 080, INDIA
SN 0022-1333
J9 J GENET
JI J. Genet.
PD DEC
PY 2006
VL 85
IS 3
BP 217
EP 220
DI 10.1007/BF02935335
PG 4
WC Genetics & Heredity
WE Science Citation Index Expanded (SCI-EXPANDED)
SC Genetics & Heredity
GA 159PV
UT WOS:000245879500011
PM 17406098
DA 2022-10-25
ER

PT J
AU Maddison, P
   McConville, J
   Farrugia, ME
   Davies, N
   Rose, M
   Norwood, F
   Jungbluth, H
   Robb, S
   Hilton-Jones, D
AF Maddison, Paul
   McConville, John
   Farrugia, Maria Elena
   Davies, Nicholas
   Rose, Michael
   Norwood, Fiona
   Jungbluth, Heinz
   Robb, Stephanie
   Hilton-Jones, David
TI The use of rituximab in myasthenia gravis and Lambert-Eaton myasthenic
   syndrome
SO JOURNAL OF NEUROLOGY NEUROSURGERY AND PSYCHIATRY
LA English
DT Article
ID ANTI-MUSK ANTIBODIES; RHEUMATOID-ARTHRITIS; PATIENT; ACHR
AB Aim To assess the treatment effects of rituximab in a population of patients with myasthenia gravis and Lambert-Eaton myasthenic syndrome.
   Methods Data on all treated patients in the UK were collected from referring physicians, with full case ascertainment and follow-up.
   Results Since 2004, 10 patients with generalised myasthenia gravis (three of whom were positive for muscle-specific tyrosine kinase (MuSK) antibodies) and two patients with Lambert-Eaton myasthenic syndrome (LEMS) were treated with rituximab. Using the Myasthenia Gravis Foundation America postintervention status, three patients (25%) achieved remission, and a further five (42%) improved clinically over an 18-month period. Only one patient developed worsening symptoms. The probability of achieving remission was unrelated to the duration of neurological symptoms prior to treatment. All LEMS and MuSK antibody patients improved following rituximab treatment.
   Conclusion In a relatively large, unselected group of patients with myasthenia gravis and LEMS, rituximab treatment resulted in a significant clinical improvement in two-thirds of cases. As a selective, B cell targeted therapy, rituximab should be considered as a treatment option for patients with either myasthenia gravis or LEMS for whom standard immunosuppressive treatments have been unsuccessful.
C1 [Maddison, Paul] Queens Med Ctr, Dept Neurol, Nottingham NG7 2UH, England.
   [McConville, John] Ulster Hosp, Dept Neurol, Belfast, Antrim, North Ireland.
   [Farrugia, Maria Elena] So Gen Hosp, Inst Neurol Sci, Dept Neurol, Glasgow G51 4TF, Lanark, Scotland.
   [Davies, Nicholas] Queen Elizabeth Hosp, Univ Hosp Birmingham NHS Fdn Trust, Dept Neurol, Queen Elizabeth Med Ctr, Birmingham B15 2TH, W Midlands, England.
   [Rose, Michael; Norwood, Fiona] Kings Coll Hosp, Dept Neurol, London, England.
   [Jungbluth, Heinz] St Thomas Hosp, Dept Paediat Neurol Neuromuscular Serv, Evelina Childrens Hosp, London, England.
   [Robb, Stephanie] Great Ormond St Hosp Sick Children, Dubowitz Neuromuscular Ctr, London WC1N 3JH, England.
   [Hilton-Jones, David] John Radcliffe Hosp, Dept Clin Neurol, Oxford OX3 9DU, England.
RP Maddison, P (corresponding author), Queens Med Ctr, Dept Neurol, Derby Rd, Nottingham NG7 2UH, England.
EM paul.maddison@nhs.net
RI Jungbluth, Heinz/B-8893-2012
OI Jungbluth, Heinz/0000-0002-7159-3427
CR Baek WS, 2007, J NEUROL NEUROSUR PS, V78, P771, DOI 10.1136/jnnp.2006.093567
   Carson KR, 2009, LANCET ONCOL, V10, P816, DOI 10.1016/S1470-2045(09)70161-5
   Diaz-Manera J, 2007, NAT CLIN PRACT NEURO, V3, P405, DOI 10.1038/ncpneuro0526
   Evoli A, 2003, BRAIN, V126, P2304, DOI 10.1093/brain/awg223
   Evoli A, 2008, ANN NY ACAD SCI, V1132, P76, DOI 10.1196/annals.1405.012
   Gajra A, 2004, AM J HEMATOL, V77, P196, DOI 10.1002/ajh.20169
   Hain B, 2006, MUSCLE NERVE, V33, P575, DOI 10.1002/mus.20479
   Illa I, 2008, J NEUROIMMUNOL, V201, P90, DOI 10.1016/j.jneuroim.2008.04.039
   Jaretzki A, 2000, NEUROLOGY, V55, P16, DOI 10.1212/WNL.55.1.16
   Kerkeni S, 2008, MUSCLE NERVE, V38, P1343, DOI 10.1002/mus.21047
   Lebrun C, 2009, EUR J NEUROL, V16, P246, DOI 10.1111/j.1468-1331.2008.02399.x
   Looney RJ, 2004, CURR OPIN RHEUMATOL, V16, P180, DOI 10.1097/00002281-200405000-00003
   Maddison P, 2001, J NEUROL NEUROSUR PS, V70, P212, DOI 10.1136/jnnp.70.2.212
   Nelson Robert P Jr, 2009, J Clin Neuromuscul Dis, V10, P170, DOI 10.1097/CND.0b013e31819a8403
   Pescovitz MD, 2006, AM J TRANSPLANT, V6, P859, DOI 10.1111/j.1600-6143.2006.01288.x
   Provan D, 2007, HAEMATOLOGICA, V92, P1695, DOI 10.3324/haematol.11709
   Renato GM, 2009, ANN NY ACAD SCI, V1173, P729, DOI 10.1111/j.1749-6632.2009.04626.x
   Stiegibauer K, 2009, J NEUROL SCI, V280, P120, DOI 10.1016/j.jns.2009.02.357
   Strober J, 2009, ARCH NEUROL-CHICAGO, V66, P659, DOI 10.1001/archneurol.2009.28
   Thakre M, 2007, J NEUROL, V254, P968, DOI 10.1007/s00415-006-0442-2
   Wylam ME, 2003, J PEDIATR-US, V143, P674, DOI 10.1067/S0022-3476(03)00300-7
   Zaja F, 2000, NEUROLOGY, V55, P1062, DOI 10.1212/WNL.55.7.1062-a
NR 22
TC 71
Z9 76
U1 0
U2 9
PU B M J PUBLISHING GROUP
PI LONDON
PA BRITISH MED ASSOC HOUSE, TAVISTOCK SQUARE, LONDON WC1H 9JR, ENGLAND
SN 0022-3050
J9 J NEUROL NEUROSUR PS
JI J. Neurol. Neurosurg. Psychiatry
PD JUN
PY 2011
VL 82
IS 6
BP 671
EP 673
DI 10.1136/jnnp.2009.197632
PG 3
WC Clinical Neurology; Psychiatry; Surgery
WE Science Citation Index Expanded (SCI-EXPANDED)
SC Neurosciences & Neurology; Psychiatry; Surgery
GA 760CD
UT WOS:000290298600019
PM 20392977
DA 2022-10-25
ER

PT J
AU MOLENAAR, PC
   OEN, BSS
   PLOMP, JJ
   VANKEMPEN, GTH
   JENNEKENS, FGI
   HESSELMANS, LFGM
AF MOLENAAR, PC
   OEN, BSS
   PLOMP, JJ
   VANKEMPEN, GTH
   JENNEKENS, FGI
   HESSELMANS, LFGM
TI A NONIMMUNOGENIC MYASTHENIA-GRAVIS MODEL AND ITS APPLICATION IN A STUDY
   OF TRANSSYNAPTIC REGULATION AT THE NEUROMUSCULAR-JUNCTION
SO EUROPEAN JOURNAL OF PHARMACOLOGY
LA English
DT Article
DE NEUROMUSCULAR JUNCTION; MYASTHENIA GRAVIS; ACETYLCHOLINE RELEASE;
   ACETYLCHOLINE RECEPTORS
ID CHOLINERGIC RECEPTOR PROTEIN; ACETYLCHOLINE RECEPTORS; AUTOIMMUNE
   RESPONSE; ALPHA-BUNGAROTOXIN; MOTOR ENDPLATE; RELEASE; MUSCLE;
   LOCALIZATION; TRANSMITTER; BINDING
AB A non-immunological model for myasthenia gravis was developed in rats:  'toxin-induced myasthenia gravis'.  Rats were injected once every 48 h with 3-5-mu-g alpha-bungarotoxin for periods of up to 5 weeks.  This treatment caused weakness, especially of facial muscles.  Respiration, however, was unaffected.  Miniature endplate potentials and I-125-alpha-bungarotoxin binding in the extensor digitorum longus muscles were severely reduced.  Acetylcholine release evoked by electrical and chemical (50 mM KCl) stimulation was higher in diaphragms from alpha-bungarotoxin-treated rats than in those from control animals.  Histological investigation of the tibialis anterior muscle provided no evidence that the endplates were enlarged.  It is concluded that the activity of acetylcholine receptors influences the rate of transmitter release in the neuromuscular junction and it is suggested that a transsynaptic regulation process may be active in myasthenia gravis.  The present animal model for myasthenia gravis seems very suitable for studying such a regulation of transmitter release.
C1 SYLVIUS LAB,DIV PHYSIOL PHARMACOL,POB 9503,2300 RA LEIDEN,NETHERLANDS.
   LEIDEN STATE UNIV,DEPT PHYSIOL,DIV PHYSIOL PHARMACOL,2312 AV LEIDEN,NETHERLANDS.
   STATE UNIV UTRECHT,DEPT NEUROL,NEUROMUSCULAR DIS LAB,UTRECHT,NETHERLANDS.
CR ALBUQUERQUE EX, 1976, EXP NEUROL, V51, P536, DOI 10.1016/0014-4886(76)90179-5
   ALMON RR, 1974, SCIENCE, V186, P55, DOI 10.1126/science.186.4158.55
   BARTLETT D, 1970, RESP PHYSIOL, V10, P384, DOI 10.1016/0034-5687(70)90056-3
   BERG DK, 1972, P NATL ACAD SCI USA, V69, P147, DOI 10.1073/pnas.69.1.147
   COMPSTON DAS, 1980, BRAIN, V103, P579, DOI 10.1093/brain/103.3.579
   CULLCANDY SG, 1978, NATURE, V271, P74, DOI 10.1038/271074a0
   CULLCANDY SG, 1979, J PHYSIOL-LONDON, V287, P247, DOI 10.1113/jphysiol.1979.sp012657
   CULLCANDY SG, 1980, J PHYSIOL-LONDON, V299, P621, DOI 10.1113/jphysiol.1980.sp013145
   DEBAETS MH, 1988, MONOGR ALLERGY, V25, P1
   ELMQVIST D, 1964, J PHYSIOL-LONDON, V174, P417, DOI 10.1113/jphysiol.1964.sp007495
   ENGEL AG, 1977, MAYO CLIN PROC, V52, P267
   FAMBROUGH DM, 1973, SCIENCE, V182, P293, DOI 10.1126/science.182.4109.293
   GALLANT PE, 1982, J NEUROL SCI, V54, P129, DOI 10.1016/0022-510X(82)90225-8
   GREEN DPL, 1975, PROC R SOC SER B-BIO, V189, P57, DOI 10.1098/rspb.1975.0041
   GREEN DPL, 1975, PHILOS T R SOC B, V270, P551, DOI 10.1098/rstb.1975.0031
   HEILBRONN E, 1974, J NEUROCHEM, V22, P315, DOI 10.1111/j.1471-4159.1974.tb11597.x
   HOLLAND RL, 1980, SCIENCE, V207, P649, DOI 10.1126/science.6243417
   ITO Y, 1976, PROC R SOC SER B-BIO, V192, P475, DOI 10.1098/rspb.1976.0025
   ITO Y, 1978, BRAIN, V101, P345, DOI 10.1093/brain/101.2.345
   LINDSTROM JM, 1976, ANN NY ACAD SCI, V274, P254, DOI 10.1111/j.1749-6632.1976.tb47691.x
   MILEDI R, 1980, J PHYSIOL-LONDON, V309, P199, DOI 10.1113/jphysiol.1980.sp013504
   MITTAG T, 1976, NEW ENGL J MED, V294, P691, DOI 10.1056/NEJM197603252941303
   Molenaar P C, 1979, Prog Brain Res, V49, P449
   MOLENAAR PC, 1990, J PHYSIOL-LONDON, V420, pP25
   MOLENAAR PC, 1987, J PHYSIOL-LONDON, V385, P147, DOI 10.1113/jphysiol.1987.sp016489
   MOLENAAR PC, 1981, J NEUROCHEM, V37, P1081, DOI 10.1111/j.1471-4159.1981.tb04657.x
   PATRICK J, 1973, SCIENCE, V180, P871, DOI 10.1126/science.180.4088.871
   PESTRONK A, 1978, MUSCLE NERVE, V1, P70, DOI 10.1002/mus.880010110
   PESTRONK A, 1978, SCIENCE, V199, P1223, DOI 10.1126/science.204007
   POLAK RL, 1979, J NEUROCHEM, V32, P407, DOI 10.1111/j.1471-4159.1979.tb00364.x
   SAHASHI K, 1980, J NEUROPATH EXP NEUR, V39, P160, DOI 10.1097/00005072-198003000-00005
   SATYAMURTI S, 1975, SCIENCE, V187, P955, DOI 10.1126/science.1145181
   SUGIYAMA H, 1973, FEBS LETT, V35, P124, DOI 10.1016/0014-5793(73)80592-7
   VANDENHOOGEN RHW, 1987, THESIS LEIDEN
NR 34
TC 20
Z9 20
U1 0
U2 1
PU ELSEVIER SCIENCE BV
PI AMSTERDAM
PA PO BOX 211, 1000 AE AMSTERDAM, NETHERLANDS
SN 0014-2999
J9 EUR J PHARMACOL
JI Eur. J. Pharmacol.
PD APR 10
PY 1991
VL 196
IS 1
BP 93
EP 101
DI 10.1016/0014-2999(91)90413-K
PG 9
WC Pharmacology & Pharmacy
WE Science Citation Index Expanded (SCI-EXPANDED)
SC Pharmacology & Pharmacy
GA FJ868
UT WOS:A1991FJ86800013
PM 1874282
DA 2022-10-25
ER

PT J
AU Guidon, AC
   Muppidi, S
   Nowak, RJ
   Guptill, JT
   Hehir, MK
   Ruzhansky, K
   Burton, LB
   Post, D
   Cutter, G
   Conwit, R
   Mejia, NI
   Kaminski, HJ
   Howard, JF
AF Guidon, Amanda C.
   Muppidi, Srikanth
   Nowak, Richard J.
   Guptill, Jeffrey T.
   Hehir, Michael K.
   Ruzhansky, Katherine
   Burton, Leeann B.
   Post, David
   Cutter, Gary
   Conwit, Robin
   Mejia, Nicte, I
   Kaminski, Henry J.
   Howard, James F., Jr.
TI Telemedicine visits in myasthenia gravis: Expert guidance and the
   Myasthenia Gravis Core Exam (MG-CE)
SO MUSCLE & NERVE
LA English
DT Article
DE COVID-19; myasthenia gravis; outcome measures; physcial examination;
   telemedicine
ID VALIDATION
AB Introduction/Aims Telemedicine may be particularly well-suited for myasthenia gravis (MG) due to the disorder's need for specialized care, its hallmark fluctuating muscle weakness, and the potential for increased risk of virus exposure among patients with MG during the coronavirus disease 2019 (COVID-19) pandemic during in-person clinical visits. A disease-specific telemedicine physical examination to reflect myasthenic weakness does not currently exist. Methods This paper outlines step-by-step guidance on the fundamentals of a telemedicine assessment for MG. The Myasthenia Gravis Core Exam (MG-CE) is introduced as a MG-specific, telemedicine, physical examination, which contains eight components (ptosis, diplopia, facial strength, bulbar strength, dysarthria, single breath count, arm strength, and sit to stand) and takes approximately 10 minutes to complete. Results Pre-visit preparation, remote ascertainment of patient-reported outcome scales and visit documentation are also addressed. Discussion Additional knowledge gaps in telemedicine specific to MG care are identified for future investigation.
C1 [Guidon, Amanda C.; Burton, Leeann B.; Mejia, Nicte, I] Harvard Med Sch, Massachusetts Gen Hosp, Dept Neurol, Boston, MA 02115 USA.
   [Muppidi, Srikanth; Post, David] Stanford Univ Hosp, Dept Neurol, Palo Alto, CA USA.
   [Nowak, Richard J.] Yale Univ, Sch Med, Dept Neurol, New Haven, CT 06510 USA.
   [Guptill, Jeffrey T.] Duke Univ, Dept Neurol, Durham, NC USA.
   [Hehir, Michael K.] Univ Vermont, Larner Coll Med, Dept Neurol Sci, Burlington, VT USA.
   [Ruzhansky, Katherine] Med Univ South Carolina, Dept Neurol, Charleston, SC 29425 USA.
   [Cutter, Gary] Univ Alabama Birmingham, Dept Biostat, Birmingham, AL 35294 USA.
   [Conwit, Robin] NINDS, Div Clin Res, NIH, Rockville, MD USA.
   [Kaminski, Henry J.] George Washington Univ, Med Ctr, Dept Neurol, Washington, DC 20037 USA.
   [Howard, James F., Jr.] Univ N Carolina, Dept Neurol, Chapel Hill, NC 27515 USA.
RP Guidon, AC (corresponding author), Massachusetts Gen Hosp, Neuromuscular Diagnost Ctr, 165 Cambridge St Suite 820, Boston, MA 02114 USA.
EM aguidon@partners.org
OI Burton, Leeann/0000-0001-8435-2764; Cutter, Gary/0000-0002-8455-980X;
   Howard, James/0000-0002-7136-8617
FU NCATS [U54 NS115054]; NINDS [U54 NS115054]
FX The authors thank Jessey Schwartz Ouillon, BS, for her assistance with
   figures, and the patients for their participation in figure development
   and providing consent for publication of images. This work was supported
   by MGNet (U54 NS115054), which is funded through collaboration between
   NCATS and NINDS. We confirm that we have read the Journal's position on
   issues involved in ethical publication and affirm that this report is
   consistent with those guidelines.
CR [Anonymous], 2020, MGQOLR ACCESS
   [Anonymous], 2020, AAN TELEMEDICINE COV
   Bloem BR, 2020, JAMA NEUROL, V77, P927, DOI 10.1001/jamaneurol.2020.1452
   Boes CJ, 2021, NEUROL-CLIN PRACT, V11, pE157, DOI 10.1212/CPJ.0000000000000876
   Burns TM, 2016, MUSCLE NERVE, V54, P1015, DOI 10.1002/mus.25198
   Haulman A, 2020, MUSCLE NERVE, V61, P682, DOI 10.1002/mus.26838
   Hirsch IB, 2017, CLIN THER, V39, P1064, DOI 10.1016/j.clinthera.2017.03.018
   Howard IM, 2018, MUSCLE NERVE, V58, P475, DOI 10.1002/mus.26115
   Kukulka K, 2020, MUSCLE NERVE, V62, P258, DOI 10.1002/mus.26987
   Muppidi Srikanth, 2017, J Clin Neuromuscul Dis, V18, P135, DOI 10.1097/CND.0000000000000156
   Muppidi S, 2012, ANN NY ACAD SCI, V1274, P114, DOI 10.1111/j.1749-6632.2012.06817.x
   Paganoni S, 2019, MUSCLE NERVE, V60, P147, DOI 10.1002/mus.26606
   Penry VB., 2020, PRACT NEUROL, P54
   Roy B, 2020, J NEUROL SCI, V414, DOI 10.1016/j.jns.2020.116930
   Sanders DB, 2003, ANN NY ACAD SCI, V998, P440, DOI 10.1196/annals.1254.057
   Schwamm L., 2017, CIRCULATION
   Yamin CK, 2011, ARCH INTERN MED, V171, P568, DOI 10.1001/archinternmed.2011.34
NR 17
TC 4
Z9 4
U1 0
U2 2
PU WILEY
PI HOBOKEN
PA 111 RIVER ST, HOBOKEN 07030-5774, NJ USA
SN 0148-639X
EI 1097-4598
J9 MUSCLE NERVE
JI Muscle Nerve
PD SEP
PY 2021
VL 64
IS 3
BP 270
EP 276
DI 10.1002/mus.27260
EA JUL 2021
PG 7
WC Clinical Neurology; Neurosciences
WE Science Citation Index Expanded (SCI-EXPANDED)
SC Neurosciences & Neurology
GA UB9PL
UT WOS:000670216600001
PM 33959997
OA Green Accepted
DA 2022-10-25
ER

PT J
AU Chang, H
   Chen, TJ
   Chuang, WY
   Lin, TL
AF Chang, Hung
   Chen, Tong-Jong
   Chuang, Wen-Yu
   Lin, Tung-Liang
TI Precursor B-cell acute lymphoblastic leukemia after thymoma and
   myasthenia gravis: report of a case and review of the literature
SO TUMORI
LA English
DT Article
DE acute lymphoblastic leukemia; myasthenia gravis; thymoma; thymectomy
ID INVASIVE THYMOMA; LYMPHOMA; PATHOGENESIS; ASSOCIATION; MALIGNANCY;
   NEOPLASM; THYMUS
AB The association of thymoma, myasthenia gravis (MG) and pure red cell aplasia (PRCA) is well recognized. The association of T-cell lymphoblastic lymphoma and thymoma/MG/PRCA is less distinctive but reported occasionally We present a 35-year-old female patient who was diagnosed with thymoma and myasthenia gravis. She underwent a thymectomy shortly after the diagnosis. One year later she developed precursor B-cell acute lymphoblastic leukemia (ALL). Complete remission was achieved after induction chemotherapy but the disease relapsed and she expired two years after the diagnosis of ALL despite allogeneic stem cell transplantation. This association has never before been reported and the pathogenesis needs to be clarified. Aberrant thymus function in myasthenia gravis, immunosuppressive therapy and thymectomy are considered to account for the leukemia development in this patient. Free full text available at www.tumorionline.it
C1 [Chang, Hung; Lin, Tung-Liang] Chang Gung Mem Hosp, Div Hematol Oncol, Tao Yuan, Taiwan.
   [Chang, Hung; Chuang, Wen-Yu; Lin, Tung-Liang] Chang Gung Hosp, Coll Med, Taipei, Taiwan.
   [Chen, Tong-Jong] Shin Kong Wu Ho Su Mem Hosp, Dept Pathol & Lab Med, Taipei, Taiwan.
   [Chuang, Wen-Yu] Chang Gung Mem Hosp, Dept Pathol, Tao Yuan, Taiwan.
RP Lin, TL (corresponding author), Chang Gung Mem Hosp, Div Hematol Oncol, 5 Fu Hsing Rd, Tao Yuan, Taiwan.
EM ldl2605@adm.cgmh.org.tw
RI Chuang, Wen-Yu/I-8013-2019
OI Chuang, Wen-Yu/0000-0002-3729-073X
FU Department of Health, Taiwan [DOH99-TD-C-111-006]
FX Grant support: This work was supported by grant No. DOH99-TD-C-111-006
   from the Department of Health, Taiwan.
CR AGUIAR RCT, 1994, ACTA HAEMATOL-BASEL, V92, P101
   Aifantis I, 2008, NAT REV IMMUNOL, V8, P380, DOI 10.1038/nri2304
   DAVIS RE, 1990, HUM PATHOL, V21, P1262, DOI 10.1016/S0046-8177(06)80040-7
   FRIEDMAN HD, 1994, AM J CLIN PATHOL, V101, P432
   IMAMURA N, 1986, MED J AUSTRALIA, V144, P724, DOI 10.5694/j.1326-5377.1986.tb113714.x
   LEGRAND E, 1981, INT J CANCER, V28, P59, DOI 10.1002/ijc.2910280111
   LIU KL, 1992, NOUV REV FR HEMATOL, V34, P221
   MACON WR, 1991, MODERN PATHOL, V4, P524
   MASAOKA A, 1994, EUR J CARDIO-THORAC, V8, P251, DOI 10.1016/1010-7940(94)90155-4
   MONDEN Y, 1991, EUR J CANCER, V27, P745, DOI 10.1016/0277-5379(91)90179-H
   MORTIMER JE, 1989, CANCER INVEST, V7, P327, DOI 10.3109/07357908909039858
   NISHIOKA R, 1995, INTERNAL MED, V34, P127, DOI 10.2169/internalmedicine.34.127
   Rovera Francesca, 2003, Interact Cardiovasc Thorac Surg, V2, P537, DOI 10.1016/S1569-9293(03)00136-1
   Sharma S C, 1984, Indian J Pathol Microbiol, V27, P139
   Uner AH, 2001, LEUKEMIA LYMPHOMA, V42, P527, DOI 10.3109/10428190109064612
   WANDERS J, 1981, ACTA MED SCAND, V210, P235
NR 16
TC 5
Z9 5
U1 0
U2 3
PU PENSIERO SCIENTIFICO EDITOR
PI ROME
PA VIA BRADANO 3/C, 00199 ROME, ITALY
SN 0300-8916
J9 TUMORI
JI Tumori
PD JAN-FEB
PY 2011
VL 97
IS 1
BP 126
EP 129
DI 10.1177/030089161109700123
PG 4
WC Oncology
WE Science Citation Index Expanded (SCI-EXPANDED)
SC Oncology
GA 754MT
UT WOS:000289859600023
PM 21528677
DA 2022-10-25
ER

PT J
AU Manu, P
   Rogozea, LM
   Roman-Filip, C
AF Manu, Peter
   Rogozea, Liliana M.
   Roman-Filip, Corina
TI Pharmacological Management of Myasthenia Gravis: A Century of Expert
   Opinions in Cecil Textbook of Medicine
SO AMERICAN JOURNAL OF THERAPEUTICS
LA English
DT Article
DE myasthenia gravis; pharmacological management; Cecil Textbook of
   Medicine
ID DOUBLE-BLIND; IMMUNOGLOBULIN; EPIDEMIOLOGY; SAFETY
AB Background: Advances in drug therapy for myasthenia gravis have had a significant impact on the quality of life and work potential of a substantial majority of affected persons and has contributed to a remarkable decrease in the frequency and severity of complications, hospitalizations, and mortality. Study Question: What are the milestones of the changes in the expert approach to the pharmacological management of myasthenia in the past century? Study Design: To determine the changes in the experts' approach to the management of myasthenia gravis, as presented in a widely used textbook in the United States. Data Sources: The chapters presenting the management of myasthenia gravis in the 26 editions of Cecil Textbook of Medicine published from 1927 to 2020. Results: Adequate feeding, absolute rest in bed, and "tonics" were the only interventions recommended for the care of patients with myasthenia gravis in 1927. Ephedrine and glycine were used in the early 1930s. Treatment with the anticholinesterases physostigmine and neostigmine was recommended in 1937, 3 years after Mary Walker discovered it in the United Kingdom. Immunosuppressant pharmacological interventions with prednisone and azathioprine have been considered the standard since 1975, and intravenous immune globulin was added to usual care in 1996. The newer immunosuppressant drugs mycophenolate, cyclosporine, and tacrolimus have expanded the arsenal since 2008, and the monoclonal antibodies rituximab and eculizumab have been mentioned in the textbooks published in 2012-2020. The first randomized clinical trial of drug therapy for myasthenia gravis was published in 1987. Conclusions: The pharmacological management of myasthenia gravis was revolutionized by the epiphany of an astute clinician in the 1930s. Immunosuppressant treatment was a logical step once the autoimmune nature of the condition was established. The major therapeutic advances highlight the values of empiricism and persistent attention to detail in treating relatively rare chronic disorders.
C1 [Manu, Peter] Zucker Sch Med Hofstra Northwell, Hempstead, NY USA.
   [Rogozea, Liliana M.] Transilvania Univ, Basic Prevent & Clin Sci Dept, Brasov, Romania.
   [Roman-Filip, Corina] Univ Lucian Blaga, Dept Neurol, Sibiu, Romania.
RP Rogozea, LM (corresponding author), Transilvania Univ, Brasov, Romania.
EM r_liliana@yahoo.com
CR Alabdali M, 2014, EXPERT REV CLIN IMMU, V10, P1659, DOI 10.1586/1744666X.2014.971757
   Andersen JB, 2014, ACTA NEUROL SCAND, V129, P26, DOI 10.1111/ane.12233
   [Anonymous], 1971, Br Med J, V2, P160
   Carr AS, 2010, BMC NEUROL, V10, DOI 10.1186/1471-2377-10-46
   Dale HH, 1936, J PHYSIOL-LONDON, V86, P353, DOI 10.1113/jphysiol.1936.sp003371
   DAU PC, 1977, NEW ENGL J MED, V297, P1134, DOI 10.1056/NEJM197711242972102
   Deenen Johanna C W, 2015, J Neuromuscul Dis, V2, P73
   Dolinescu C, 1986, Neurol Psychiatr (Bucur), V24, P257
   Elsais Ahmed, 2013, Tidsskr Nor Laegeforen, V133, P296, DOI 10.4045/tidsskr.12.0624
   Engel AG., 1988, CECIL TXB MED, V18, P2284
   Engel AG., 2000, CECIL TXB MED, V21, P2221
   Engel AG., 1996, CECIL TXB MED, V20, P2171
   Erb W., 1879, ARCH PSYCHIAT NERVEN, V9, P325
   Evoli A, 2019, NEUROL SCI, V40, P1111, DOI 10.1007/s10072-019-03746-1
   GARDULF A, 1995, LANCET, V345, P365
   Gilhus N., 2019, EUR NEUROL REV, V14, P81
   Gilhus NE, 2019, NAT REV DIS PRIMERS, V5, DOI 10.1038/s41572-019-0079-y
   Gilhus NE, 2016, NAT REV NEUROL, V12, P259, DOI 10.1038/nrneurol.2016.44
   Gotterer L, 2016, J NEUROL SCI, V369, P294, DOI 10.1016/j.jns.2016.08.057
   Grob D, 2008, MUSCLE NERVE, V37, P141, DOI 10.1002/mus.20950
   Harvey AM., 1959, TXB MED, V10, P1474
   Harvey AM., 1967, CECIL LOEB TXB MED, V12, P1675
   Hehir MK, 2018, NEUROL CLIN, V36, P253, DOI 10.1016/j.ncl.2018.01.002
   Howard JF, 2017, LANCET NEUROL, V16, P976, DOI 10.1016/S1474-4422(17)30369-1
   Keesey JC, 1998, NEUROLOGY, V51, P1433, DOI 10.1212/WNL.51.5.1433
   Lascano AM, 2021, AUTOIMMUN REV, V20, DOI 10.1016/j.autrev.2020.102712
   Lorenzoni PJ, 2020, J NEUROL SCI, V412, DOI 10.1016/j.jns.2020.116734
   Mantegazza R, 2019, CURR OPIN RHEUMATOL, V31, P623, DOI 10.1097/BOR.0000000000000647
   Martinez Torre S., 2018, SEMERGEN, V44, P351
   Martinka I, 2018, NEUROEPIDEMIOLOGY, V50, P153, DOI 10.1159/000487886
   Morren J, 2020, J NEUROL SCI, V410, DOI 10.1016/j.jns.2019.116648
   MUNSAT TL, 1984, J NEUROL SCI, V64, P5, DOI 10.1016/0022-510X(84)90050-9
   Nguyen-Cao TM, 2019, J NEUROL SCI, V406, DOI 10.1016/j.jns.2019.116428
   Niks EH, 2007, J NEUROL NEUROSUR PS, V78, P417, DOI 10.1136/jnnp.2006.102517
   Norfolk D., 2014, HDB TRANSFUSION MED, V129, P132
   Petkov R, 2004, Khirurgiia (Sofiia), V60, P27
   Richman DP, 2003, NEUROLOGY, V61, P1652, DOI 10.1212/01.WNL.0000098887.24618.A0
   Rowland LP., 1982, CECIL TXB MED, V16, P2180
   Rowland LP., 1975, TXB MED, V14, P1802
   Stevenson L., 1934, TXB MED AM AUTHORS, V3, P1396
   Stevenson L., 1937, TXB MED AM AUTHORS, V4, P1375
   Stevenson L., 1928, TXB MED AM AUTHORS, P1259
   Thomsen JLS, 2020, FRONT NEUROL, V11, DOI 10.3389/fneur.2020.596382
   TINDALL RSA, 1987, NEW ENGL J MED, V316, P719, DOI 10.1056/NEJM198703193161205
   Tsiamalos P, 2009, EUR J NEUROL, V16, P925, DOI 10.1111/j.1468-1331.2009.02624.x
   Viets HR., 1947, TXB MED, V7, P1536
   Vincent A., 2020, GOLDMAN CECIL MED, V26, P2509
   Vincent A., 2012, GOLDMANS CECIL MED, V24, P2417
   Vincent A., 2008, CECIL MED, V23, P2834
   Walker MB, 1934, LANCET, V1, P1200
   Wittbrodt ET, 1997, ARCH INTERN MED, V157, P399, DOI 10.1001/archinte.157.4.399
NR 51
TC 0
Z9 0
U1 0
U2 1
PU LIPPINCOTT WILLIAMS & WILKINS
PI PHILADELPHIA
PA TWO COMMERCE SQ, 2001 MARKET ST, PHILADELPHIA, PA 19103 USA
SN 1075-2765
EI 1536-3686
J9 AM J THER
JI Am. J. Ther.
PD NOV-DEC
PY 2021
VL 28
IS 6
BP E631
EP E637
DI 10.1097/MJT.0000000000001454
PG 7
WC Pharmacology & Pharmacy
WE Science Citation Index Expanded (SCI-EXPANDED)
SC Pharmacology & Pharmacy
GA WU5YO
UT WOS:000716621300002
PM 34757964
DA 2022-10-25
ER

PT J
AU Gveric-Ahmetasevic, S
   Colic, A
   Elvedji-Gasparovic, V
   Gveric, T
   Vukelic, V
AF Gveric-Ahmetasevic, Snjezana
   Colic, Ana
   Elvedji-Gasparovic, Vesna
   Gveric, Tugomir
   Vukelic, Vesna
TI Can neonatal myasthenia gravis be predicted?
SO JOURNAL OF PERINATAL MEDICINE
LA English
DT Article
DE Neonatal outcome; transient neonatal myasthenia gravis; treatment of
   myasthenia gravis
ID ACETYLCHOLINE-RECEPTOR ANTIBODY; PREGNANCY; NEWBORN; MOTHERS; DELIVERY
AB Aim: To determine any association between history of mothers with myasthenia gravis (MG) and the occurrence of neonatal myasthenia gravis (NMG).
   Methods: The prospective study involved pregnant women with MG and their newborns delivered in our center throughout the nine-year period. The study included 16 newborns with NMG and 33 healthy newborns without symptoms of NMG. Their outcome was evaluated in relation to the duration of the illness (<5, 5-10, >10 years) and maternal therapy (no therapy, mestinon, corticosteroid, or combination of the two).
   Results: The duration of maternal illness and type of therapy were not predictive of neonatal outcomes (P=0.159, and P=0.578, respectively).
   Conclusion: The duration of illness and therapy of women with MG do not correlate with manifestation of NMG and do not predict which pregnancies would result in an affected child. Because of possible severe, unpredictable, and life threatening NMG, these births should be carried out in a tertiary birth center.
C1 Univ Zagreb, Sch Med, Clin Hosp Ctr, Dept Obstet & Gynecol, Zagreb 10000, Croatia.
   [Gveric, Tugomir] Univ Zagreb, Gen Hosp Sveti Duh, Dept Surg, Zagreb, Croatia.
RP Gveric-Ahmetasevic, S (corresponding author), Univ Zagreb, Sch Med, Clin Hosp Ctr, Dept Obstet & Gynecol, Zagreb 10000, Croatia.
EM snjezana1@hi.t-com.hr
CR Batocchi AP, 1999, NEUROLOGY, V52, P447, DOI 10.1212/WNL.52.3.447
   Belasco C, 2000, ARCH PEDIATRIE, V7, P263, DOI 10.1016/S0929-693X(00)88742-4
   Cantagrel S, 2002, AM J PERINAT, V19, P297, DOI 10.1055/s-2002-34468
   Daskalakis GJ, 2000, EUR J OBSTET GYN R B, V89, P201, DOI 10.1016/S0301-2115(99)00197-9
   Djelmis J, 2002, EUR J OBSTET GYN R B, V104, P21, DOI 10.1016/S0301-2115(02)00051-9
   DONALDSON JO, 1981, AM J DIS CHILD, V135, P222, DOI 10.1001/archpedi.1981.02130270014006
   DUNN JM, 1976, AM J OBSTET GYNECOL, V125, P265, DOI 10.1016/0002-9378(76)90606-2
   FENICHEL GM, 1989, PEDIATR ANN, V18, P432, DOI 10.3928/0090-4481-19890701-09
   Gajdos Philippe, 2002, Rev Prat, V52, P71
   Gardnerova M, 1997, NEUROLOGY, V48, P50, DOI 10.1212/WNL.48.1.50
   Hoff JM, 2003, NEUROLOGY, V61, P1362, DOI 10.1212/01.WNL.0000082725.21444.EC
   Kostera-Pruszczyk Anna, 2005, Ginekol Pol, V76, P122
   LEFVERT AK, 1983, NEUROLOGY, V33, P133, DOI 10.1212/WNL.33.2.133
   Licht C, 2002, NERVENARZT, V73, P774, DOI 10.1007/s00115-002-1344-x
   Matthews I, 2002, LAB INVEST, V82, P1407, DOI 10.1097/01.LAB.0000032379.63784.9C
   Mikou F, 2003, J Gynecol Obstet Biol Reprod (Paris), V32, P660
   MOREL E, 1988, NEUROLOGY, V38, P138, DOI 10.1212/WNL.38.1.138
   NAMBA T, 1970, PEDIATRICS, V45, P488
   PAPAZIAN O, 1992, J CHILD NEUROL, V7, P135, DOI 10.1177/088307389200700202
   Picone O, 2003, J Gynecol Obstet Biol Reprod (Paris), V32, P654
   PLAUCHE WC, 1991, CLIN OBSTET GYNECOL, V34, P82, DOI 10.1097/00003081-199103000-00012
   Podciechowski L, 2005, NEUROENDOCRINOL LETT, V26, P603
   Ramirez C, 2006, REV NEUROL-FRANCE, V162, P330, DOI 10.1016/S0035-3787(06)75019-6
   SAHASHI K, 2001, RYOIKIBETSU SHOKOGUN, V36, P336
   Sisman J, 2004, Indian Pediatr, V41, P938
   Tellez-Zenteno JF, 2004, BMC MUSCULOSKEL DIS, V5, DOI 10.1186/1471-2474-5-42
   Volpe JJ., 2018, VOLPES NEUROLOGY NEW, V6
NR 27
TC 7
Z9 8
U1 0
U2 6
PU WALTER DE GRUYTER & CO
PI BERLIN
PA GENTHINER STRASSE 13, D-10785 BERLIN, GERMANY
SN 0300-5577
J9 J PERINAT MED
JI J. Perinat. Med.
PD NOV
PY 2008
VL 36
IS 6
BP 503
EP 506
DI 10.1515/JPM.2008.070
PG 4
WC Obstetrics & Gynecology; Pediatrics
WE Science Citation Index Expanded (SCI-EXPANDED)
SC Obstetrics & Gynecology; Pediatrics
GA 381CK
UT WOS:000261512500005
PM 18681836
DA 2022-10-25
ER

PT J
AU Weissert, R
   Melms, A
   Link, H
AF Weissert, R
   Melms, A
   Link, H
TI Altered tumor growth factor beta mRNA expression is associated with
   thymectomy-related clinical remission in myasthenia gravis
SO JOURNAL OF THE NEUROLOGICAL SCIENCES
LA English
DT Article
DE autoimmunity; myasthenia gravis; thymus; T cell; cytokine; TGF-beta
ID MESSENGER-RNA EXPRESSION; HUMAN LYMPHOCYTES-T; ACETYLCHOLINE-RECEPTOR;
   INTERFERON-GAMMA; MULTIPLE-SCLEROSIS; MONONUCLEAR-CELLS; LYMPHOKINE;
   INTERLEUKIN-4; CDNA; PHENOTYPE
AB Clinical remission in myasthenia gravis after thymectomy and immune suppressive treatment map be reflected by changes of immunoregulatory cytokines. Mononuclear cells from paired blood samples from fifteen patients with myasthenia gravis before and after thymectomy and immunosuppressive therapy were examined by in situ hybridization for acetylcholine receptor-induced mRNA expression of the T helper type 1 proinflammatory cytokines interferon gamma (IFN-gamma), tumor necrosis factor alpha (TNF-alpha) and TNF-beta, the T helper type 2 cytokines interleukin 4 (IL-4) and IL-10 and the immune response downregulating cytokine tumor growth factor beta (TGF-beta). A significant change was observed for TGF-beta, with increased expression after treatment and induction of clinical remission. Augmentation of TGF-P may play a role in the induction of remission in myasthenia gravis. (C) 1997 Elsevier Science B.V.
C1 KAROLINSKA INST,HUDDINGE HOSP,DIV NEUROL,S-10401 STOCKHOLM,SWEDEN.
   UNIV TUBINGEN,DEPT NEUROL,D-7400 TUBINGEN,GERMANY.
RI Weissert, Robert/AAA-4791-2019; Weissert, Robert/B-2585-2009
OI Weissert, Robert/0000-0002-1295-1271
CR BESINGER UA, 1981, ANN NY ACAD SCI, V377, P812, DOI 10.1111/j.1749-6632.1981.tb33781.x
   CHEN YH, 1995, NATURE, V376, P177, DOI 10.1038/376177a0
   DAGERLIND A, 1992, HISTOCHEMISTRY, V98, P39, DOI 10.1007/BF00716936
   DERYNCK R, 1985, NATURE, V316, P701, DOI 10.1038/316701a0
   DRACHMAN DB, 1994, NEW ENGL J MED, V330, P1797, DOI 10.1056/NEJM199406233302507
   FARGEAS C, 1992, EUR J IMMUNOL, V22, P2173, DOI 10.1002/eji.1830220833
   FONTANA A, 1992, INT ARCH ALLERGY IMM, V99, P1, DOI 10.1159/000236328
   GRAY PW, 1982, NATURE, V295, P503, DOI 10.1038/295503a0
   GRAY PW, 1984, NATURE, V312, P721, DOI 10.1038/312721a0
   HOHLFELD R, 1994, ADV NEUROIMMUNOL, V4, P373, DOI 10.1016/0960-5428(94)00040-U
   HOHLFELD R, 1984, NATURE, V310, P244, DOI 10.1038/310244a0
   Kirchner Thomas, 1989, PROGR SURGICAL PATHO, P167
   LINDSTROM J, 1978, MUSCLE NERVE, V1, P140, DOI 10.1002/mus.880010206
   Lindstrom J, 1981, Methods Enzymol, V74 Pt C, P432
   LINK H, 1991, J CLIN INVEST, V87, P2191, DOI 10.1172/JCI115253
   LINK J, 1994, ANN NEUROL, V35, P197, DOI 10.1002/ana.410350211
   LINK J, 1994, NEUROLOGY, V44, P728, DOI 10.1212/WNL.44.4.728
   LINK J, 1994, J NEUROIMMUNOL, V51, P185, DOI 10.1016/0165-5728(94)90080-9
   MELMS A, 1993, J NEUROL NEUROSUR PS, V56, P46, DOI 10.1136/jnnp.56.1.46
   MELMS A, 1988, J CLIN INVEST, V81, P902, DOI 10.1172/JCI113401
   MOSMANN TR, 1989, ANNU REV IMMUNOL, V7, P145, DOI 10.1146/annurev.immunol.7.1.145
   Osserman K, 1958, MYASTHENIA GRAVIS
   PENNICA D, 1904, NATURE, V312, P452
   RIECKMANN P, 1994, NEUROLOGY, V44, P1523, DOI 10.1212/WNL.44.8.1523
   ROMAGNANI S, 1994, ANNU REV IMMUNOL, V12, P227, DOI 10.1146/annurev.iy.12.040194.001303
   SCHLUESENER HJ, 1990, J NEUROIMMUNOL, V27, P41, DOI 10.1016/0165-5728(90)90134-9
   SEDER RA, 1994, ANNU REV IMMUNOL, V12, P635, DOI 10.1146/annurev.immunol.12.1.635
   SEDER RA, 1992, J EXP MED, V176, P1091, DOI 10.1084/jem.176.4.1091
   SOMMER N, 1991, NEUROLOGY, V41, P1270, DOI 10.1212/WNL.41.8.1270
   VIEIRA P, 1991, P NATL ACAD SCI USA, V88, P1172, DOI 10.1073/pnas.88.4.1172
   WANG ZY, 1994, CELL IMMUNOL, V157, P353, DOI 10.1006/cimm.1994.1233
   WINGREN AG, 1993, J IMMUNOL, V151, P1328
   YOKOTA T, 1986, P NATL ACAD SCI USA, V83, P5894, DOI 10.1073/pnas.83.16.5894
NR 33
TC 10
Z9 12
U1 0
U2 0
PU ELSEVIER SCIENCE BV
PI AMSTERDAM
PA PO BOX 211, 1000 AE AMSTERDAM, NETHERLANDS
SN 0022-510X
J9 J NEUROL SCI
JI J. Neurol. Sci.
PD OCT 3
PY 1997
VL 151
IS 1
BP 49
EP 55
DI 10.1016/S0022-510X(97)00104-4
PG 7
WC Clinical Neurology; Neurosciences
WE Science Citation Index Expanded (SCI-EXPANDED)
SC Neurosciences & Neurology
GA XY231
UT WOS:A1997XY23100009
PM 9335010
DA 2022-10-25
ER

PT J
AU SALEMI, G
   FIERRO, B
   SAVETTIERI, G
   MAGGIO, M
   LUPO, I
   FERRARI, S
   PICCOLI, F
AF SALEMI, G
   FIERRO, B
   SAVETTIERI, G
   MAGGIO, M
   LUPO, I
   FERRARI, S
   PICCOLI, F
TI MYASTHENIA-GRAVIS ASSOCIATED WITH CHARCOT-MARIE-TOOTH NEUROPATHY -
   REPORT OF A CASE
SO ITALIAN JOURNAL OF NEUROLOGICAL SCIENCES
LA English
DT Article
DE CHARCOT-MARIE-TOOTH NEUROPATHY; MYASTHENIA GRAVIS; ANTIACETYLCHOLINE
   RECEPTOR ANTIBODIES; SURAL NERVE BIOPSY
ID ACETYLCHOLINE-RECEPTOR ANTIBODY; NEUROMUSCULAR-TRANSMISSION; DISORDERS;
   DISEASE
AB We report the case of a 24 year old woman who developed myasthenia gravis in the course of a mild form of Charcot-Marie-Tooth neuropathy. We describe the clinical manifestations together with the neurophysiological, pathological, serological findings and response to therapy and discuss the unusual association in the light of the relevant literature.
C1 UNIV VERONA, IST NEUROL, I-37100 VERONA, ITALY.
RP SALEMI, G (corresponding author), UNIV PALERMO, IST NEUROPSICHIATRIA, VIA G LA LOGGIA 1, I-90129 PALERMO, ITALY.
RI Savettieri, Giovanni/E-8411-2012; Salemi, Giuseppe/D-3366-2012; Ferrari,
   Sergio/AAE-5649-2019
OI Salemi, Giuseppe/0000-0002-3756-4323; ferrari,
   sergio/0000-0003-3855-5135
CR ARGOV Z, 1979, NEW ENGL J MED, V301, P409, DOI 10.1056/NEJM197908233010805
   CHIB A, ITAL J NEUROL SCI, V8, P396
   FIERRO B, 1987, ITAL J NEUROL SCI, V8, P167, DOI 10.1007/BF02337592
   GIAGHEDDU M, 1989, ACTA NEUROL SCAND, V79, P326, DOI 10.1111/j.1600-0404.1989.tb03793.x
   HOWARD FM, 1987, ANN NY ACAD SCI, V505, P526
   LEFVERT AK, 1985, J NEUROIMMUNOL, V9, P41, DOI 10.1016/S0165-5728(85)80005-9
   MARTIN VM, 1980, LANCET, V2, P705
   MITTAG TW, 1980, NEW ENGL J MED, V302, P868
   OH SJ, 1987, NEUROLOGY, V37, P1411, DOI 10.1212/WNL.37.8.1411
   SALISACHS P, 1982, J NEUROL NEUROSUR PS, V45, P1085, DOI 10.1136/jnnp.45.12.1085
   SWIFT TR, 1981, MUSCLE NERVE, V4, P334, DOI 10.1002/mus.880040410
   UENO S, 1987, NEUROLOGY, V37, P832, DOI 10.1212/WNL.37.5.832
   VINCENT A, 1985, J NEUROL NEUROSUR PS, V48, P1246, DOI 10.1136/jnnp.48.12.1246
NR 13
TC 5
Z9 5
U1 0
U2 1
PU SPRINGER
PI NEW YORK
PA 233 SPRING ST, NEW YORK, NY 10013 USA
SN 0392-0461
J9 ITAL J NEUROL SCI
JI Ital. J. Neurol. Sci.
PD JUN
PY 1992
VL 13
IS 5
BP 431
EP 433
DI 10.1007/BF02312150
PG 3
WC Clinical Neurology; Neurosciences
WE Science Citation Index Expanded (SCI-EXPANDED)
SC Neurosciences & Neurology
GA JF610
UT WOS:A1992JF61000006
PM 1517068
DA 2022-10-25
ER

PT J
AU FORNADI, L
   HORVATH, R
   SZOBOR, A
AF FORNADI, L
   HORVATH, R
   SZOBOR, A
TI MYASTHENIA-GRAVIS - TREATMENT WITH PLASMA-EXCHANGE EXPERIENCES OVER 10
   YEARS
SO ACTA MEDICA HUNGARICA
LA English
DT Article
DE MYASTHENIA; PLASMA EXCHANGE; THYMECTOMY
AB Evaluation of the results of plasmapheresis therapy is reviewed on 160 patients suffering from myasthenia gravis. This new therapeutical procedure is considered very valuable: improvement can be achieved in 63% of the patients during the therapy, a further improvement in 30% after it. Plasmapheresis is especially effective for patients in respiratory crisis-prone state, for drug-resistant cases and for preparation patients for surgery. Plasma exchange therapy may be combined with other forms of immunosuppression with benefit. Thymectomy and plasma exchange are considered to be the main therapeutical procedures in myasthenia gravis.
RP FORNADI, L (corresponding author), FERENC JAHN TEACHING HOSP,DEPT NEUROL,KOVES STR 2-4,H-1204 BUDAPEST,HUNGARY.
RI Horvath, Rita/AAY-7042-2020
OI Horvath, Rita/0000-0002-9841-170X
NR 0
TC 8
Z9 8
U1 0
U2 0
PU AKADEMIAI KIADO
PI BUDAPEST
PA PO BOX 245, H-1519 BUDAPEST, HUNGARY
SN 0236-5286
J9 ACTA MED HUNG
JI Acta Med. Hung.
PY 1991
VL 48
IS 3-4
BP 137
EP 144
PG 8
WC Medicine, General & Internal
WE Science Citation Index Expanded (SCI-EXPANDED)
SC General & Internal Medicine
GA JC682
UT WOS:A1991JC68200002
PM 1822852
DA 2022-10-25
ER

PT J
AU Farrugia, ME
AF Farrugia, ME
TI A limited epidemiological study of seropositive myasthenia gravis in
   Tayside
SO SCOTTISH MEDICAL JOURNAL
LA English
DT Article
DE epidemiology; seropositive myasthenia gravis; acetylcholine receptor;
   seronegative myasthenia gravis; MuSK; Tensilon test; repetitive nerve
   stimulation; single fibre EMG
ID DIAGNOSIS
AB Myasthenia gravis is an acquired disorder of the neuromuscular junction characterised by fatiguable weakness of the limbs, bulbar and facial muscles and may be complicated by respiratory muscle weakness and failure. One often confirms the diagnosis by a simple serological test looking for the presence of the nicotinic acetylcholine receptor antibody. However, seronegative myasthenia constitutes about 20% of cases and in the case of ocular myasthenia, only 50% will have the antibody. Therefore, the diagnosis can he less than straightforward especially if the patient presents with vague symptoms such as fatigue or presents to specialities other than neurology or ophthalmology. The fact that the diagnosis may prove to be challenging, compounded by the fact that the condition is relatively rare and that the antibody to the acetylcholine receptor is not always present, epidemiological data is often less than precise and indeed difficult to acquire. We felt it was necessary to try to establish the epidemiological data on seropositive myasthenia gravis in Tayside, (this has never been carried out) bearing in mind the above pitfalls, and see how the incidence compares with similar and previous studies.
C1 Univ Dundee, Ninewells Hosp & Med Sch, Dept Neurol, Dundee DD1 9SY, Scotland.
RP Farrugia, ME (corresponding author), Univ Dundee, Ninewells Hosp & Med Sch, Dept Neurol, Ward 23A, Dundee DD1 9SY, Scotland.
CR Barton JJS, 2000, SEMIN NEUROL, V20, P7, DOI 10.1055/s-2000-6829
   Buckley C, 2001, ANN NEUROL, V50, P64, DOI 10.1002/ana.1017
   CHRISTENSEN PB, 1993, NEUROLOGY, V43, P1779, DOI 10.1212/WNL.43.9.1779
   Domanovits H, 2000, WIEN KLIN WOCHENSCHR, V112, P592
   Gomez-Fernandez L, 2000, REV NEUROLOGIA, V30, P609, DOI 10.33588/rn.3007.99564
   Guidetti D, 1998, EUR J EPIDEMIOL, V14, P381, DOI 10.1023/A:1007449221638
   Hoch W, 2001, NAT MED, V7, P365, DOI 10.1038/85520
   Ing EB, 2000, CAN J OPHTHALMOL, V35, P141, DOI 10.1016/S0008-4182(00)80007-1
   Lavrnic D, 1999, ACTA NEUROL SCAND, V100, P168
   Machens A, 1999, CLIN IMMUNOL, V91, P296, DOI 10.1006/clim.1999.4710
   MAHER J, 2001, CLIN NEUROPHYSIOL, V112, P1064
   Palace J, 1998, NEUROLOGY, V50, P1778, DOI 10.1212/WNL.50.6.1778
   Pavesi G, 2001, CLIN NEUROPHYSIOL, V112, P1064, DOI 10.1016/S1388-2457(01)00546-6
   Robertson NP, 1998, J NEUROL NEUROSUR PS, V65, P492, DOI 10.1136/jnnp.65.4.492
   2001, MUSCLE NERVE, V24, P1239
NR 15
TC 4
Z9 4
U1 0
U2 0
PU HERMISTON PUBLICATIONS LTD
PI EAST LOTHIAN
PA 9 STONELAWS WHITEKIRK, EAST LOTHIAN EH40 3DX, SCOTLAND
SN 0036-9330
J9 SCOT MED J
JI Scott. Med. J.
PD DEC
PY 2002
VL 47
IS 6
BP 132
EP 135
DI 10.1177/003693300204700604
PG 4
WC Medicine, General & Internal
WE Science Citation Index Expanded (SCI-EXPANDED)
SC General & Internal Medicine
GA 639FQ
UT WOS:000180617300004
PM 12616969
DA 2022-10-25
ER

PT J
AU Freeman, RK
   Ascioti, AJ
   Van Woerkom, JM
   Vyverberg, A
   Robison, RJ
AF Freeman, Richard K.
   Ascioti, Anthony J.
   Van Woerkom, Jaclyn M.
   Vyverberg, Amy
   Robison, Robert J.
TI Long-Term Follow-Up After Robotic Thymectomy for Nonthymomatous
   Myasthenia Gravis
SO ANNALS OF THORACIC SURGERY
LA English
DT Article
ID EXTENDED THYMECTOMY
AB Background. Thymectomy is recognized as a significant component in the treatment of myasthenia gravis. However, controversy exists as to the optimal surgical approach. This investigation summarizes our experience performing extended thymectomy using a robotic technique in a large group of patients with significant follow-up.
   Methods. Data collection for patients undergoing robotic thymectomy for nonthymomatous myasthenia gravis over a 6-year period was prospectively performed. Patients were assessed using the Myasthenia Gravis Foundation of America's quantitative disease severity score and the post intervention status classification.
   Results. During the study period, 75 patients underwent thymectomy by this method. Mean preoperative myasthenia gravis severity score was 2.7. Mean operative time was 113 +/- 46 minutes. Extubation in the operating room occurred in 73 (98%) patients. Mean intensive care stay and total hospital length of stay were 0.9 and 2.2 days respectively. Mean interval between surgery and return to work (or prethymectomy activities of daily living) was 15 +/- 6 days. Significant improvement of myasthenia gravis symptoms occurred in 65 (87%) patients with a mean follow-up of 45 +/- 14 months.
   Conclusions. Robotic-assisted thymectomy is a safe and effective technique for patients with symptomatic myasthenia gravis. It allowed an extended thymectomy to be performed without the associated length of stay or recovery period of a transsternal approach while producing comparable rates of symptom improvement. (Ann Thorac Surg 2011;92:1018-23) (C) 2011 by The Society of Thoracic Surgeons
C1 [Freeman, Richard K.; Ascioti, Anthony J.; Van Woerkom, Jaclyn M.; Vyverberg, Amy; Robison, Robert J.] St Vincent Hosp, Dept Thorac & Cardiovasc Surg, Indianapolis, IN USA.
RP Freeman, RK (corresponding author), 8433 Harcourt Rd, Indianapolis, IN 46260 USA.
EM rfreeman@corvascmds.com
CR ALMON RR, 1974, SCIENCE, V186, P55, DOI 10.1126/science.186.4158.55
   Ashton RC, 2003, ANN THORAC SURG, V75, P569, DOI 10.1016/S0003-4975(02)04296-0
   Blalock A, 1939, ANN SURG, V110, P544, DOI 10.1097/00000658-193910000-00005
   Blalock A, 1944, J THORAC SURG, V13, P316
   Bodner J, 2004, EUR J CARDIO-THORAC, V25, P844, DOI 10.1016/j.ejcts.2004.02.001
   BUCKINGHAM JM, 1976, ANN SURG, V184, P453, DOI 10.1097/00000658-197610000-00008
   Cakar F, 2007, EUR J CARDIO-THORAC, V31, P501, DOI 10.1016/j.ejcts.2006.12.016
   Detterbeck FC, 1996, ANN THORAC SURG, V62, P242, DOI 10.1016/0003-4975(96)00202-0
   Evoli A, 2002, NEUROLOGY, V59, P1844, DOI 10.1212/01.WNL.0000032502.89361.0C
   Goldstein SD, 2010, ANN THORAC SURG, V89, P1080, DOI 10.1016/j.athoracsur.2010.01.038
   Gronseth GS, 2000, NEUROLOGY, V55, P7, DOI 10.1212/WNL.55.1.7
   HATTON PD, 1989, ANN THORAC SURG, V47, P838, DOI 10.1016/0003-4975(89)90015-5
   Jaretzki A, 2000, ANN THORAC SURG, V70, P327, DOI 10.1016/S0003-4975(00)01595-2
   Jaretzki A, 2004, SEMIN NEUROL, V24, P49, DOI 10.1055/s-2004-829596
   Jaretzki Alfred Iii, 1997, Neurology, V48, pS52
   Maggi G, 1989, Eur J Cardiothorac Surg, V3, P504, DOI 10.1016/1010-7940(89)90109-7
   Masaoka A, 1996, ANN THORAC SURG, V62, P853, DOI 10.1016/S0003-4975(96)00376-1
   MIANO MA, 1991, NEUROLOGY, V41, P919, DOI 10.1212/WNL.41.6.919
   Mygland A, 1994, J NEUROL NEUROSUR PS, V57, P840
   Rea F, 2006, ANN THORAC SURG, V81, P455, DOI 10.1016/j.athoracsur.2005.08.030
   Savitt MA, 2005, ANN THORAC SURG, V79, P450, DOI 10.1016/j.athoracsur.2004.07.022
   Shrager JB, 2010, ANN THORAC SURG, V89, pS2128, DOI 10.1016/j.athoracsur.2010.02.099
   Von Harberer A, 1917, ARCH KLIN CHIR, V109, P193
   WILLIAMS CL, 1986, J EXP MED, V164, P1043, DOI 10.1084/jem.164.4.1043
NR 24
TC 35
Z9 43
U1 0
U2 4
PU ELSEVIER SCIENCE INC
PI NEW YORK
PA STE 800, 230 PARK AVE, NEW YORK, NY 10169 USA
SN 0003-4975
EI 1552-6259
J9 ANN THORAC SURG
JI Ann. Thorac. Surg.
PD SEP
PY 2011
VL 92
IS 3
BP 1018
EP 1023
DI 10.1016/j.athoracsur.2011.04.054
PG 6
WC Cardiac & Cardiovascular Systems; Respiratory System; Surgery
WE Science Citation Index Expanded (SCI-EXPANDED)
SC Cardiovascular System & Cardiology; Respiratory System; Surgery
GA 811WJ
UT WOS:000294247400052
PM 21871293
DA 2022-10-25
ER

PT J
AU BRUST, JCM
   LIST, TA
   CATALANO, LW
   LOVELACE, R
AF BRUST, JCM
   LIST, TA
   CATALANO, LW
   LOVELACE, R
TI OCULAR MYASTHENIA-GRAVIS MIMICKING PROGRESSIVE EXTERNAL OPHTHALMOPLEGIA
   - RARE CASE OF MYASTHENIA ASSOCIATED WITH PERIPHERAL NEUROPATHY AND
   SPASTIC PARAPARESIS
SO NEUROLOGY
LA English
DT Article
C1 COLUMBIA UNIV, COLL PHYS & SURG, DEPT NEUROL, NEW YORK, NY USA.
CR AITA JF, 1973, NEUROLOGY, V23, P430
   ALFANO JE, 1957, AM J OPHTHALMOL, V43, P231, DOI 10.1016/0002-9394(57)92915-X
   BARNARD RI, 1944, AM J OPHTHALMOL, V27, P621
   BARRAQUER-BORDAS L, 1954, Confin Neurol, V14, P203
   BARRE JA, 1948, CONFIN NEUR BASEL, V8, P330
   BECKETT RS, 1953, AMA ARCH NEUROL PSY, V69, P64, DOI 10.1001/archneurpsyc.1953.02320250070007
   BLACK JT, 1973, NEUROLOGY, V23, P851, DOI 10.1212/WNL.23.8.851
   BONDUELLE M, 1956, Rev Neurol (Paris), V94, P246
   BOUDIN G, 1952, REV NEUROL-FRANCE, V87, P330
   BRAY GM, 1965, NEUROLOGY, V15, P678, DOI 10.1212/WNL.15.7.678
   BROCKMAN N W, 1946, Bull Los Angel Neuro Soc, V11, P86
   BRODY IA, 1964, ARCH NEUROL-CHICAGO, V11, P350, DOI 10.1001/archneur.1964.00460220012002
   BROWNELL B, 1972, J NEUROL NEUROSUR PS, V35, P311, DOI 10.1136/jnnp.35.3.311
   CASTAIGNE P, 1971, REV NEUROL-FRANCE, V124, P454
   CHAMLIN M, 1950, ARCH OPHTHALMOL-CHIC, V43, P217
   CHAMLIN M, 1950, AM J OPHTHALMOL, V33, P296
   DAROFF RB, 1966, NEUROLOGY, V16, P161, DOI 10.1212/WNL.16.2_Part_1.161
   DAROFF RB, 1969, ARCH OPHTHALMOL-CHIC, V82, P845, DOI 10.1001/archopht.1969.00990020837022
   DAVIDSON S I, 1960, Br J Ophthalmol, V44, P590, DOI 10.1136/bjo.44.10.590
   DESMEDT J E, 1957, Rev Neurol (Paris), V96, P505
   Dollar J M, 1938, Proc R Soc Med, V31, P1097
   DRACHMAN DA, 1968, ARCH NEUROL-CHICAGO, V18, P654, DOI 10.1001/archneur.1968.00470360076008
   DRACHMAN DA, 1969, ARCH NEUROL-CHICAGO, V21, P170, DOI 10.1001/archneur.1969.00480140070007
   DRACHMAN DA, 1969, NEUROLOGY, V19, P282
   EASIN ID, 1942, AM J OPHTHALMOL, V25, P968
   EATON LM, 1948, MAYO CLIN P, V23, P1
   Elliott F A, 1939, Proc R Soc Med, V32, P876
   ELLIS JG, 1966, AM J OPHTHALMOL, V61, P167, DOI 10.1016/0002-9394(66)90761-6
   ERDBRINK WL, 1957, ARCH OPHTHALMOL-CHIC, V57, P335
   EUZIERE J, 1952, REV NEUROL, V87, P323
   Faulkner SH, 1939, BMJ-BRIT MED J, V2, P854
   GARCIN R, 1965, BRAIN, V88, P739, DOI 10.1093/brain/88.4.739
   GRAEFE AV, 1868, BERL KLIN WOCHENSCHR, V5, P125
   GROB D, 1953, AM J MED, V15, P695, DOI 10.1016/0002-9343(53)90158-2
   HAENE AD, 1955, ACTA NEUROL BELG, V55, P364
   HOEFER PFA, 1958, ARCH NEURO PSYCHIATR, V80, P10, DOI 10.1001/archneurpsyc.1958.02340070028002
   HOLMES WJ, 1956, AM J OPHTHALMOL, V41, P615
   JAMPEL RS, 1961, ARCH OPHTHALMOL-CHIC, V66, P247
   JEDLOWSKI P, 1943, RIV OTONEUROOFTAL, V20, P203
   KEANE JR, 1970, J AMER MED ASSOC, V212, P1209
   KEARNS THOMAS P., 1965, TRANS AMER OPHTHALMOL SOC, V63, P559
   KILOH LG, 1951, BRAIN, V74, P115, DOI 10.1093/brain/74.2.115
   KIRSCHBAUM WR, 1958, NEUROLOGY, V8, P304, DOI 10.1212/WNL.8.4.304
   Langdon HM, 1928, BRAIN, V51, P321, DOI 10.1093/brain/51.3.321
   LEWIS I, 1966, CAN MED ASSOC J, V95, P146
   LIND I, 1963, ACTA OPHTHALMOL, V41, P497
   MARGOLIS LH, 1945, NC MED J, V6, P243
   MARTIN JP, 1936, P ROY SOC MED, V29, P383
   MATHEW NT, 1970, ARCH NEUROL-CHICAGO, V22, P68, DOI 10.1001/archneur.1970.00480190072012
   MCAULEY F D, 1956, Br J Ophthalmol, V40, P686, DOI 10.1136/bjo.40.11.686
   MORELLI A, 1951, ACTA NEUROL NAPOLI, V6, P356
   MULDER DW, 1959, NEUROLOGY, V9, P727
   NICOLAISSEN B, 1959, ARCH OPHTHALMOL-CHIC, V61, P202, DOI 10.1001/archopht.1959.00940090204002
   NIELSEN J M, 1953, Bull Los Angel Neuro Soc, V18, P197
   OLESEN TB, 1957, ACTA PSYCH NEUROL, V32, P83, DOI 10.1111/j.1600-0447.1957.tb07547.x
   PATTEN BM, 1972, J NEUROL NEUROSUR PS, V35, P365, DOI 10.1136/jnnp.35.3.385
   PELIKAN EW, 1953, NEUROLOGY, V3, P284, DOI 10.1212/WNL.3.4.284
   PETERMAN AF, 1964, ARCH NEUROL-CHICAGO, V10, P38, DOI 10.1001/archneur.1964.00460130042005
   REESE HH, 1954, T AM NEUROL ASSOC, P82
   RICHTER RB, 1950, AM J HUM GENET, V2, P1
   ROSE A, 1941, ARCH NEUROL PSYCHIAT, V46, P560
   ROSENBERG RN, 1968, ARCH NEUROL-CHICAGO, V19, P362, DOI 10.1001/archneur.1968.00480040028002
   ROSS RT, 1963, BRAIN, V86, P67, DOI 10.1093/brain/86.1.67
   ROWLAND LP, 1955, NEUROLOGY, V5, P612, DOI 10.1212/WNL.5.9.612
   ROWLAND LP, 1956, NEUROLOGY, V6, P667, DOI 10.1212/WNL.6.9.667
   ROWLAND LP, 1958, ASS RES NERV MENT DI, V38, P548
   RYAN DW, 1971, J AMER MED ASSOC, V216, P513, DOI 10.1001/jama.216.3.513
   SANDIFER PH, 1946, J NEUROL NEUROSUR PS, V9, P81, DOI 10.1136/jnnp.9.3.81
   SCHUT JW, 1950, ARCH NEURO PSYCHIATR, V63, P535, DOI 10.1001/archneurpsyc.1950.02310220002001
   SCHWARTZ JF, 1963, ARCH NEUROL-CHICAGO, V8, P438, DOI 10.1001/archneur.1963.00460040108010
   SCHWARZ GA, 1954, AMA ARCH NEUROL PSY, V71, P31, DOI 10.1001/archneurpsyc.1954.02320370033003
   SENITA GR, 1958, ARCH OPHTHALMOL-CHIC, V60, P422
   SHY GM, 1967, AM J MED, V42, P163, DOI 10.1016/0002-9343(67)90015-0
   SIMPSON JA, 1966, P ROY SOC MED, V59, P993, DOI 10.1177/003591576605901024
   SIMPSON JA, 1964, DISORDERS VOLUNTARY
   SIMPSON JA, 1966, PROGRESSIVE MUSKELDY
   STEPHENS J, 1958, BRAIN, V81, P556, DOI 10.1093/brain/81.4.556
   STONE TT, 1936, ARCH NEUROL PSYCHIAT, V36, P1380
   TEASDALL RD, 1960, ARCH NEUROL-CHICAGO, V2, P281, DOI 10.1001/archneur.1960.03840090045006
   THORSON JC, 1959, ARCH OPHTHALMOL-CHIC, V62, P833
   VICTOR M, 1962, NEW ENGL J MED, V267, P1267, DOI 10.1056/NEJM196212202672501
   Viets HR, 1935, NEW ENGL J MED, V213, P1280, DOI 10.1056/NEJM193512262132602
   Walker M B, 1935, Proc R Soc Med, V28, P759
   WALSH FB, 1969, CLINICAL NEUROOPHTHA, V2
   WOODWORTH JA, 1959, ARCH INTERN MED, V104, P594, DOI 10.1001/archinte.1959.00270100080014
NR 85
TC 15
Z9 15
U1 0
U2 0
PU LIPPINCOTT WILLIAMS & WILKINS
PI PHILADELPHIA
PA TWO COMMERCE SQ, 2001 MARKET ST, PHILADELPHIA, PA 19103 USA
SN 0028-3878
EI 1526-632X
J9 NEUROLOGY
JI Neurology
PY 1974
VL 24
IS 8
BP 755
EP 760
DI 10.1212/WNL.24.8.755
PG 6
WC Clinical Neurology
WE Science Citation Index Expanded (SCI-EXPANDED)
SC Neurosciences & Neurology
GA T8051
UT WOS:A1974T805100010
PM 4367275
DA 2022-10-25
ER

PT J
AU Keesey, J
AF Keesey, J
TI Myasthenia gravis
SO ARCHIVES OF NEUROLOGY
LA English
DT Article
C1 Univ Calif Los Angeles, Sch Med, Dept Neurol, Los Angeles, CA 90095 USA.
RP Keesey, J (corresponding author), Univ Calif Los Angeles, Sch Med, Dept Neurol, 300 UCLA Med Plaza, Los Angeles, CA 90095 USA.
EM jkeesey@ucla.edu
CR Aeschlimann JA, 1931, J PHARMACOL EXP THER, V43, P413
   Buzzard EF, 1905, BRAIN, V28, P438
   CHARCOT JM, 1857, THESIS PARIS FRANCE
   DALE HH, 1934, J PHYSL, V81, pP39
   DEBOULOGNE GBD, 1868, ARCH GEN MED, V16, P431
   DEBOULOGNE GBD, 1868, ARCH GEN MED, V16, P283
   Edgeworth H, 1930, J AMER MED ASSOC, V94, P1136, DOI 10.1001/jama.1930.27120410003009c
   Edgeworth H, 1933, J AMER MED ASSOC, V100, P1401, DOI 10.1001/jama.1933.27420180001007
   Erb W, 1879, ARCH PSYCHIAT NERVEN, V9, P336
   Goldflam S., 1893, DTSCH ZR NERVENH, V4, DOI 10.1007/BF01665294
   Guthrie LG, 1903, LANCET, V1, P330
   JOLLY F, 1895, BERL KLIN WOCHENSCHR, V32, P1
   Kennedy FS, 1937, CAN MED ASSOC J, V37, P216
   MASELLI RA, 1991, NEUROLOGY, V41, P1497, DOI 10.1212/WNL.41.9.1497
   NORRIS E. H., 1936, AMER JOUR CANCER, V27, P421
   Oppenheim H., 1901, MYASTHENISCHE PARALY
   PASCUZZI RM, 1988, ARCH PATHOL LAB MED, V112, P934
   VIETS HR, 1953, JAMA-J AM MED ASSOC, V153, P1273
   Walker M B, 1935, Proc R Soc Med, V28, P759
   Walker MB, 1934, LANCET, V1, P1200
   WEIGERT K, 1901, NEUROLOGISCHES CENTR, V20, P594
   Willis T., 1672, ANIMA BRUTORUM QUAE
   Willis T., 1685, LONDON PRACTICE PHYS, P431
NR 23
TC 0
Z9 0
U1 0
U2 0
PU AMER MEDICAL ASSOC
PI CHICAGO
PA 515 N STATE ST, CHICAGO, IL 60610 USA
SN 0003-9942
J9 ARCH NEUROL-CHICAGO
JI Arch. Neurol.
PD MAY
PY 1998
VL 55
IS 5
BP 745
EP 746
DI 10.1001/archneur.55.5.745
PG 2
WC Clinical Neurology
WE Science Citation Index Expanded (SCI-EXPANDED)
SC Neurosciences & Neurology
GA ZN390
UT WOS:000073641100023
PM 9605737
DA 2022-10-25
ER

PT J
AU Andersen, JB
   Owe, JF
   Engeland, A
   Gilhus, NE
AF Andersen, J. B.
   Owe, J. F.
   Engeland, A.
   Gilhus, N. E.
TI Total drug treatment and comorbidity in myasthenia gravis: a
   population-based cohort study
SO EUROPEAN JOURNAL OF NEUROLOGY
LA English
DT Article
DE comorbidity; drug therapy; myasthenia gravis
ID DISEASE SEVERITY; ANTIBODIES; DISORDERS; RISK
AB Background and purpose Comorbidity in myasthenia gravis (MG) is important for diagnosis, treatment and prognosis. Disease complexity was assessed by examining total drug treatment, immune therapy and comorbidity in a complete national MG cohort. Methods All recipients of the MG-specific drug pyridostigmine 2004-2010 registered in the compulsory Norwegian Prescription Database who met the inclusion criteria were included. The pyridostigmine group was compared with the general Norwegian population. Results Myasthenia gravis patients received co-medication more often than the controls for nearly all groups of medication, including insulins (95% confidence interval 2.0-3.7), thyroid therapy (1.7-2.5), antidepressants (1.3-1.7), anti-infectives (1.2-1.4), lipid-modifying agents (1.1-1.4) and immunomodulating agents (6.8-8.8). Conclusions Myasthenia gravis patients are more often treated with non-MG prescription drugs than controls, reflecting frequent co-medication and comorbidity.
C1 [Andersen, J. B.; Gilhus, N. E.] Univ Bergen, Dept Clin Med, Neurol Sect, N-5020 Bergen, Norway.
   [Owe, J. F.; Gilhus, N. E.] Haukeland Hosp, Dept Neurol, N-5021 Bergen, Norway.
   [Engeland, A.] Norwegian Inst Publ Hlth, Dept Pharmacoepidemiol, Div Epidemiol, Bergen, Norway.
   [Engeland, A.] Univ Bergen, Dept Global Publ Hlth & Primary Care, N-5020 Bergen, Norway.
RP Andersen, JB (corresponding author), Univ Bergen, Dept Clin Med, Neurol Sect, POB 7804, N-5020 Bergen, Norway.
EM Jintana.Andersen@k1.uib.no
RI Engeland, Anders/AAG-7437-2021
CR Andersen JB, 2014, ACTA NEUROL SCAND, V129, P26, DOI 10.1111/ane.12233
   Andersen JB, 2010, EUR J NEUROL, V17, P1445, DOI 10.1111/j.1468-1331.2010.03089.x
   Gattellari M, 2012, EUR J NEUROL, V19, P1413, DOI 10.1111/j.1468-1331.2012.03698.x
   Gilhus NE, 2011, AUTOIMMUNE DIS, V2011
   Hellmann MA, 2013, J NEUROL SCI, V325, P1, DOI 10.1016/j.jns.2012.10.028
   De Lapiscina EHM, 2012, MUSCLE NERVE, V46, P174, DOI 10.1002/mus.23296
   Hoff JM, 2007, EUR J NEUROL, V14, P38, DOI 10.1111/j.1468-1331.2006.01538.x
   Kulaksizoglu IB, 2007, CNS DRUGS, V21, P473, DOI 10.2165/00023210-200721060-00004
   Lundeen Jessica, 2004, J Clin Neuromuscul Dis, V6, P9, DOI 10.1097/01.cnd.0000138445.13978.e4
   Mao ZF, 2011, INT J NEUROSCI, V121, P121, DOI 10.3109/00207454.2010.539307
   MYGLAND A, 1991, AUTOIMMUNITY, V10, P263, DOI 10.3109/08916939109001899
   Norwegian Institute of Public Health, 2012, NORW PRESCR DAT 2007
   Owe JF, 2006, J NEUROL NEUROSUR PS, V77, P203, DOI 10.1136/jnnp.2005.072355
   Owe JF, 2008, J NEUROL, V255, P1777, DOI 10.1007/s00415-008-0049-x
   Pedersen EG, 2011, NEUROEPIDEMIOLOGY, V37, P120, DOI 10.1159/000331481
   Querol L, 2013, CURR OPIN NEUROL, V26, P459, DOI 10.1097/WCO.0b013e328364c079
   Romi F, 2005, EUR J NEUROL, V12, P413, DOI 10.1111/j.1468-1331.2005.01137.x
   Romi F, 2003, ANN NY ACAD SCI, V998, P481, DOI 10.1196/annals.1254.062
   Skeie GO, 2010, EUR J NEUROL, V17, P893, DOI 10.1111/j.1468-1331.2010.03019.x
   Titulaer MJ, 2011, LANCET NEUROL, V10, P1098, DOI 10.1016/S1474-4422(11)70245-9
   Toth C, 2006, ACTA NEUROL SCAND, V114, P124, DOI 10.1111/j.1600-0404.2006.00649.x
   WHO Collaborating Centre for Drug Statistics Methodology, 2005, NORW I PUBL HLTH GUI
   Ybarra MI, 2011, ARQ NEURO-PSIQUIAT, V69, P176, DOI 10.1590/S0004-282X2011000200006
NR 23
TC 25
Z9 26
U1 0
U2 14
PU WILEY-BLACKWELL
PI HOBOKEN
PA 111 RIVER ST, HOBOKEN 07030-5774, NJ USA
SN 1351-5101
EI 1468-1331
J9 EUR J NEUROL
JI Eur. J. Neurol.
PD JUL
PY 2014
VL 21
IS 7
BP 948
EP 955
DI 10.1111/ene.12439
PG 8
WC Clinical Neurology; Neurosciences
WE Science Citation Index Expanded (SCI-EXPANDED)
SC Neurosciences & Neurology
GA AJ4CE
UT WOS:000337616900004
PM 24712740
OA hybrid, Green Published
DA 2022-10-25
ER

PT J
AU Migliore, M
   Vecchio, I
   Rampello, L
   Borrata, F
   Astuto, M
   Rampello, L
AF Migliore, Marcello
   Vecchio, Ignazio
   Rampello, Luigi
   Borrata, Francesco
   Astuto, Marinella
   Rampello, Liborio
TI MULTISCIPLINARY APPROACH OF NON-THYMOMATOUS MYASTHENIA GRAVIS
SO ACTA MEDICA MEDITERRANEA
LA English
DT Article
DE Myasthenia gravis; medical treatment; prednisolone; thymectomy;
   multidisciplinary approach
ID TRANS-CERVICAL THYMECTOMY; TRANSCERVICAL THYMECTOMY
AB Objectives: Thymectomy has been accepted as a potential therapy for myasthenia gravis in patients with failure of medical treatment. The extent of resection of surrounding mediastinal fat remains contentious, and several approaches have been proposed. Transcervical thymectomy has been criticized as potentially giving a "lesser" thymectomy. We report our multidisciplinary approach to the myasthenia gravis in non thymomatous patients treated with transcervical approach with telescope enhancement.
   Methods: The technique was used in 7 patients with failure of medical treatment. Preoperative stage according to MGFA classification was 1 and 2. Thymic hyperplasia and Hassal's corpuscles were found in all patients. All patients show a reduction of symptoms at a mean follow up of 31 months.
   Conclusions: Patients with myasthenia gravis need a multidisciplinary approach and close follow-up care in cooperation with the primary care physician. Minimally invasive transcervical thymectomy permits to perform a safer thymectomy with an extended removal of all anterior mediastinal fat and good results at midterm follow up.
C1 [Migliore, Marcello; Vecchio, Ignazio; Borrata, Francesco] Univ Catania, Dept Surg, I-95124 Catania, Italy.
   [Rampello, Luigi; Rampello, Liborio] Univ Catania, Dept Neurosci, I-95124 Catania, Italy.
   [Astuto, Marinella] Univ Catania, Dept Anesthesia & Intens Care, I-95124 Catania, Italy.
RP Migliore, M (corresponding author), Policlin Univ Catania, Dipartimento Chirurg, Sez Chirurg Torac, V Santa Sofia 78, I-95100 Catania, Italy.
RI Astuto, Marinella/AAE-7766-2021; Migliore, Marcello/O-7545-2017; astuto,
   marinella/AAP-6994-2020
OI Migliore, Marcello/0000-0002-6272-8983; astuto,
   marinella/0000-0002-9365-1309; Vecchio, Ignazio/0000-0001-5942-1908
CR Blalock A, 1941, J AMER MED ASSOC, V117, P1529, DOI 10.1001/jama.1941.02820440037009
   Bril V, 1998, ANN THORAC SURG, V65, P1520, DOI 10.1016/S0003-4975(98)00184-2
   COOPER JD, 1988, ANN THORAC SURG, V45, P242, DOI 10.1016/S0003-4975(10)62457-5
   de Perrot M, 2003, EUR J CARDIO-THORAC, V24, P677, DOI 10.1016/j.ejcts.2003.08.002
   DEFILIPPI VJ, 1994, ANN THORAC SURG, V57, P194, DOI 10.1016/0003-4975(94)90394-8
   Hsu Chung-Ping, 2002, Interact Cardiovasc Thorac Surg, V1, P4, DOI 10.1016/S1569-9293(02)00003-8
   KEYNES G, 1954, LANCET, V1, P1197
   Masaoka A, 1996, ANN THORAC SURG, V62, P853, DOI 10.1016/S0003-4975(96)00376-1
   Migliore M, 2003, J THORAC CARDIOV SUR, V126, P1618, DOI 10.1016/S0022-5223(03)00592-0
   Migliore M, 2012, UPDATES SURG-ITALY, V64, P223, DOI 10.1007/s13304-012-0160-5
   Migliore M, 2010, INTERACT CARDIOV TH, V10, P439, DOI 10.1510/icvts.2009.217638
   Novellino L, 1994, INT SURG, V79, P37
   PAPATESTAS AE, 1981, ANN NY ACAD SCI, V377, P766, DOI 10.1111/j.1749-6632.1981.tb33774.x
   Rampello L, 2011, ACTA MEDICA MEDITERR, V27, P163
   Rea Federico, 2003, Interact Cardiovasc Thorac Surg, V2, P70, DOI 10.1016/S1569-9293(02)00104-4
   Schumacher ED., 1912, MITT GRENZGEB MED CH, V25, P746
   Shrager JB, 2002, ANN THORAC SURG, V74, P320, DOI 10.1016/S0003-4975(02)03722-0
   Zielinski M, 2004, ANN THORAC SURG, V78, P404, DOI 10.1016/j.athoracsur.2004.02.021
NR 18
TC 5
Z9 5
U1 0
U2 0
PU CARBONE EDITORE
PI PALERMO
PA VIA QUINTINO SELLA, 68, PALERMO, 90139, ITALY
SN 0393-6384
J9 ACTA MEDICA MEDITERR
JI Acta Medica Mediterr.
PY 2012
VL 28
IS 3
BP 211
EP 213
PG 3
WC Medicine, General & Internal
WE Science Citation Index Expanded (SCI-EXPANDED)
SC General & Internal Medicine
GA 057PS
UT WOS:000312576100006
DA 2022-10-25
ER

PT J
AU Thieben, MJ
   Blacker, DJ
   Liu, PY
   Harper, CM
   Wijdicks, EFM
AF Thieben, MJ
   Blacker, DJ
   Liu, PY
   Harper, CM
   Wijdicks, EFM
TI Pulmonary function tests and blood gases in worsening myasthenia gravis
SO MUSCLE & NERVE
LA English
DT Article
DE blood gases; intubation; mechanical ventilation; myasthenia gravis;
   pulmonary function test
ID GUILLAIN-BARRE-SYNDROME; MECHANICAL VENTILATION; RESPIRATORY-FAILURE;
   INTUBATION; MANAGEMENT; CRISIS
AB The aim of this study was to determine whether pulmonary function tests have a role in predicting the need for ventilation support in myasthenia gravis. Medical records were reviewed for 42 patients with severe myasthenia gravis who required 55 admissions to the intensive care unit. Patients with a vital capacity of more than 20 ml/kg, a maximal expiratory pressure more than 40 cm H2O, or a maximal inspiratory pressure more negative than -40 cm H2O are unlikely to require mechanical ventilation. A decline of 30% or more in maximal inspiratory pressure predicted a group at higher risk of requiring mechanical or noninvasive ventilation. Hypercapnia was frequent and was more common in patients who required mechanical ventilation. Worsening of these pulmonary function and blood gas values in patients with myasthenia gravis may guide decisions about intubation and ventilatory support.
C1 Mayo Clin & Mayo Fdn, Dept Neurol, Rochester, MN 55905 USA.
   Mayo Clin & Mayo Fdn, Dept Internal Med, Rochester, MN 55905 USA.
RP Wijdicks, EFM (corresponding author), Mayo Clin & Mayo Fdn, Dept Neurol, 200 1st St SW, Rochester, MN 55905 USA.
EM wijde@mayo.edu
CR Chiu HC, 2003, J CLIN APHERESIS, V18, P125, DOI 10.1002/jca.10067
   Jaretzki A, 2000, ANN THORAC SURG, V70, P327, DOI 10.1016/S0003-4975(00)01595-2
   Lawn ND, 2001, ARCH NEUROL-CHICAGO, V58, P893, DOI 10.1001/archneur.58.6.893
   Rabinstein A, 2002, NEUROLOGY, V59, P1647, DOI 10.1212/01.WNL.0000033797.79530.16
   RIEDER P, 1995, INTENS CARE MED, V21, P663, DOI 10.1007/BF01711545
   ROPPER AH, 1985, NEUROLOGY, V35, P1662, DOI 10.1212/WNL.35.11.1662
   Thomas CE, 1997, NEUROLOGY, V48, P1253, DOI 10.1212/WNL.48.5.1253
   Wijdicks EFM, 1998, NEUROLOGY, V50, P11, DOI 10.1212/WNL.50.1.11
NR 8
TC 12
Z9 13
U1 0
U2 3
PU WILEY
PI HOBOKEN
PA 111 RIVER ST, HOBOKEN 07030-5774, NJ USA
SN 0148-639X
EI 1097-4598
J9 MUSCLE NERVE
JI Muscle Nerve
PD NOV
PY 2005
VL 32
IS 5
BP 664
EP 667
DI 10.1002/mus.20403
PG 4
WC Clinical Neurology; Neurosciences
WE Science Citation Index Expanded (SCI-EXPANDED)
SC Neurosciences & Neurology
GA 976TK
UT WOS:000232756100013
PM 16025526
DA 2022-10-25
ER

PT J
AU CO, AK
   STERN, LZ
AF CO, AK
   STERN, LZ
TI MYASTHENIA-GRAVIS
SO ARIZONA MEDICINE
LA English
DT Article
C1 UNIV ARIZONA,HLTH SCI CTR,DEPT NEUROL,TUCSON,AZ 85724.
NR 0
TC 0
Z9 0
U1 0
U2 0
PU ARIZ MEDICINE
PI PHOENIX
PA 810 W BETHANY HOME RD, PHOENIX, AZ 85013
SN 0004-1556
J9 ARIZ MED
PY 1977
VL 34
IS 12
BP 827
EP 829
PG 3
WC Medicine, General & Internal
WE Science Citation Index Expanded (SCI-EXPANDED)
SC General & Internal Medicine
GA EG749
UT WOS:A1977EG74900003
PM 597070
DA 2022-10-25
ER

PT J
AU Schmidt, S
   Padberg, F
AF Schmidt, S
   Padberg, F
TI Late onset immunodeficiency in a patient with recurrent thymic carcinoma
   and myasthenia gravis
SO JOURNAL OF THE NEUROLOGICAL SCIENCES
LA English
DT Article
DE myasthenia gravis; thymectomy; immunodeficiency; thymic carcinoma; CD4+
   T-cells
ID RED-CELL APLASIA; THYMOMA; THYMECTOMY; AZATHIOPRINE
AB The most common autoimmune disease associated with thymoma is myasthenia gravis, In addition, cellular and humoral immune defects have been frequently reported in association with thymic neoplasms. Here we report the case of a patient with myasthenia gravis receiving long-term immunosuppression with azathioprine and recurrent well-differentiated thymic carcinoma who developed CD4+ T-cell depletion and CNS cryptococcosis after multiple courses of chemotherapy and mediastinal irradiation. We hypothesize that in thymectomized patients bone marrow suppression and abrogation of the peripheral T-cell pool can result in a delayed T-cell regeneration due to the lack of functional thymic epithelium. (C) 1998 Elsevier Science B.V.
C1 Univ Bonn, Dept Neurol, D-53105 Bonn, Germany.
   Univ Munich, Dept Psychiat, D-80336 Munich, Germany.
RP Schmidt, S (corresponding author), Univ Bonn, Dept Neurol, Sigmund Freud Str 25, D-53105 Bonn, Germany.
CR BLACKMAN M, 1990, SCIENCE, V248, P1335, DOI 10.1126/science.1972592
   CADMAN EC, 1991, HARRISONS PRINCIPLES, P1587
   ERIDANI S, 1986, CLIN LAB HAEMATOL, V8, P181, DOI 10.1111/j.1365-2257.1986.tb00094.x
   GEARY CG, 1975, BRIT J HAEMATOL, V29, P479, DOI 10.1111/j.1365-2141.1975.tb01845.x
   HOHLFELD R, 1988, NEUROLOGY, V38, P258, DOI 10.1212/WNL.38.2.258
   KIRCHNER T, 1992, AM J SURG PATHOL, V16, P1153, DOI 10.1097/00000478-199212000-00003
   KIRCHNER T, 1989, THYMUS, V14, P195
   Kirchner Thomas, 1989, PROGR SURGICAL PATHO, P167
   KIRKPATRICK CH, 1979, AM J MED, V66, P939, DOI 10.1016/0002-9343(79)90448-0
   LEFRANCOIS L, 1995, IMMUNOL TODAY, V16, P16, DOI 10.1016/0167-5699(95)80065-4
   LEVY RM, 1985, J NEUROSURG, V62, P475, DOI 10.3171/jns.1985.62.4.0475
   LITWIN SD, 1977, NATURE, V266, P57, DOI 10.1038/266057a0
   MACKALL CL, 1993, BLOOD, V82, P2585
   MALAS D, 1977, ANN NEUROL, V1, P188, DOI 10.1002/ana.410010216
   MARTIN PJ, 1990, BONE MARROW TRANSPL, V6, P283
   MASAOKA A, 1989, CANCER, V64, P1872, DOI 10.1002/1097-0142(19891101)64:9<1872::AID-CNCR2820640920>3.0.CO;2-0
   MATHIESON PW, 1990, Q J MED, V74, P57
   MELMS A, 1993, J NEUROL NEUROSUR PS, V56, P46, DOI 10.1136/jnnp.56.1.46
   MITCHELL EB, 1983, CLIN LAB HAEMATOL, V5, P253
   MULLERHERMELINK HK, 1993, ANN NY ACAD SCI, V681, P56, DOI 10.1111/j.1749-6632.1993.tb22869.x
   RIVNER MH, 1990, SEMIN NEUROL, V10, P83, DOI 10.1055/s-2008-1041257
   ROSENOW EC, 1984, ARCH INTERN MED, V144, P763, DOI 10.1001/archinte.144.4.763
   ROWLAND LP, 1965, NEW ENGL J MED, V273, P620, DOI 10.1056/NEJM196509162731202
   RUIZARGUELLES A, 1983, J CLIN LAB IMMUNOL, V10, P165
   RYCROFT RJG, 1976, CLIN EXP DERMATOL, V1, P59, DOI 10.1111/j.1365-2230.1976.tb01399.x
   SAWAI T, 1990, ARCH PATHOL LAB MED, V114, P611
   SCHMIDT S, 1995, CLIN NEUROL NEUROSUR, V97, P23, DOI 10.1016/0303-8467(94)00063-C
   SMITH DK, 1993, NEW ENGL J MED, V328, P373, DOI 10.1056/NEJM199302113280601
   SOPPI E, 1985, ARCH INTERN MED, V145, P1704, DOI 10.1001/archinte.145.9.1704
   Steinmann G G, 1986, Curr Top Pathol, V75, P43
   STILLMAN MA, 1973, JAMA-J AM MED ASSOC, V224, P628
   WIJERMANS P, 1980, J IMMUNOL, V124, P1977
NR 32
TC 6
Z9 6
U1 0
U2 2
PU ELSEVIER
PI AMSTERDAM
PA RADARWEG 29, 1043 NX AMSTERDAM, NETHERLANDS
SN 0022-510X
EI 1878-5883
J9 J NEUROL SCI
JI J. Neurol. Sci.
PD MAY 7
PY 1998
VL 157
IS 2
BP 201
EP 205
DI 10.1016/S0022-510X(98)00085-9
PG 5
WC Clinical Neurology; Neurosciences
WE Science Citation Index Expanded (SCI-EXPANDED)
SC Neurosciences & Neurology
GA ZM894
UT WOS:000073587000015
PM 9619646
DA 2022-10-25
ER

PT J
AU SOLIVEN, BC
   LANGE, DJ
   PENN, AS
   YOUNGER, D
   JARETZKI, A
   LOVELACE, RE
   ROWLAND, LP
AF SOLIVEN, BC
   LANGE, DJ
   PENN, AS
   YOUNGER, D
   JARETZKI, A
   LOVELACE, RE
   ROWLAND, LP
TI SERONEGATIVE MYASTHENIA-GRAVIS
SO NEUROLOGY
LA English
DT Article
C1 COLUMBIA UNIV COLL PHYS & SURG, COLUMBIA PRESBYTERIAN MED CTR, DEPT NEUROL, NEW YORK, NY 10032 USA.
   COLUMBIA UNIV COLL PHYS & SURG, COLUMBIA PRESBYTERIAN MED CTR, DEPT SURG, NEW YORK, NY 10032 USA.
FU NCRR NIH HHS [RR00645] Funding Source: Medline; NINDS NIH HHS [NS-11766]
   Funding Source: Medline; NATIONAL CENTER FOR RESEARCH RESOURCES
   [M01RR000645] Funding Source: NIH RePORTER; NATIONAL INSTITUTE OF
   NEUROLOGICAL DISORDERS AND STROKE [P01NS011766, P50NS011766] Funding
   Source: NIH RePORTER
CR BEVER CT, 1983, ANN NEUROL, V14, P516, DOI 10.1002/ana.410140504
   ENGEL AG, 1981, ANN NY ACAD SCI, V377, P614, DOI 10.1111/j.1749-6632.1981.tb33762.x
   ENGEL AG, 1981, MYASTHENIA GRAVIS PA, P191
   GARLEPP MJH, 1981, MUSCLE NERVE, V4, P282, DOI 10.1002/mus.880040404
   HOWARD FM, 1987, ANN NY ACAD SCI, V505, P526
   JARETZKI A, IN PRESS J THORAC CA
   KEESEY J, 1982, ARCH NEUROL-CHICAGO, V39, P73, DOI 10.1001/archneur.1982.00510140007002
   LEFVERT AK, 1978, J NEUROL NEUROSUR PS, V41, P394, DOI 10.1136/jnnp.41.5.394
   LEVINE SE, 1986, ARCH NEUROL-CHICAGO, V43, P197, DOI 10.1001/archneur.1986.00520020083029
   LIMBURG PC, 1983, J NEUROL SCI, V58, P357, DOI 10.1016/0022-510X(83)90095-3
   LINDSTROM JM, 1976, NEUROLOGY, V26, P1054, DOI 10.1212/WNL.26.11.1054
   MILLER RG, 1981, MUSCLE NERVE, V4, P442
   MOSSMAN S, 1986, LANCET, V1, P116
   NEWSOMDAVIS J, 1978, NEUROLOGY, V28, P266, DOI 10.1212/WNL.28.3.266
   NEWSOMDAVIS J, 1986, CURRENT NEUROLOGY, V6, P47
   OLARTE MR, 1981, ANN NY ACAD SCI, V377, P725, DOI 10.1111/j.1749-6632.1981.tb33770.x
   OOSTERHUIS HJGH, 1983, J NEUROL SCI, V58, P371, DOI 10.1016/0022-510X(83)90096-5
   PENN AS, 1986, MUSCLE NERVE, V9, P407, DOI 10.1002/mus.880090505
   PENN AS, 1981, ANN NY ACAD SCI, V377, P6
   SEYBOLD ME, 1981, ANN NY ACAD SCI, V377, P292, DOI 10.1111/j.1749-6632.1981.tb33739.x
   TINDALL RSA, 1980, NEUROLOGY, V30, P554
   TINDALL RSA, 1981, ANN NEUROL, V10, P437, DOI 10.1002/ana.410100506
   VINCENT A, 1985, J NEUROL NEUROSUR PS, V48, P1246, DOI 10.1136/jnnp.48.12.1246
   VINCENT A, 1985, CLIN EXP IMMUNOL, V60, P631
   VINCENT A, 1983, NEUROLOGY, V33, P1276, DOI 10.1212/WNL.33.10.1276
   VINCENT A, 1981, MUSCLE NERVE, V4, P306, DOI 10.1002/mus.880040407
NR 26
TC 119
Z9 121
U1 0
U2 0
PU LIPPINCOTT WILLIAMS & WILKINS
PI PHILADELPHIA
PA TWO COMMERCE SQ, 2001 MARKET ST, PHILADELPHIA, PA 19103 USA
SN 0028-3878
EI 1526-632X
J9 NEUROLOGY
JI Neurology
PD APR
PY 1988
VL 38
IS 4
BP 514
EP 517
DI 10.1212/WNL.38.4.514
PG 4
WC Clinical Neurology
WE Science Citation Index Expanded (SCI-EXPANDED)
SC Neurosciences & Neurology
GA M8483
UT WOS:A1988M848300002
PM 3352902
DA 2022-10-25
ER

PT J
AU Kato, Y
   Naito, Y
   Narita, Y
   Kuzuhara, S
AF Kato, Y
   Naito, Y
   Narita, Y
   Kuzuhara, S
TI D-penicillamine-induced myasthenia gravis in a case of eosinophilic
   fasciitis
SO JOURNAL OF THE NEUROLOGICAL SCIENCES
LA English
DT Article
DE D-penicillamine; myasthenia gravis; eosinophilic fasciitis
ID ACETYLCHOLINE-RECEPTOR; RHEUMATOID-ARTHRITIS; SYSTEMIC-SCLEROSIS;
   ANTIBODIES; THERAPY
AB A 54-year-old woman who had been treated with D-penicillamine (a daily dose of 100-200 mg for 299 days, total 51.8 g) for eosinophilic fasciitis developed myasthenia gravis associated with an elevated titre of anti-acetylcholine receptor antibody. The patient fully recovered in 6 months after withdrawal of D-penicillamine. (C) 1997 Elsevier Science B.V.
RP Kato, Y (corresponding author), MIE UNIV,SCH MED,DEPT NEUROL,2-174 EDOBASHI,TSU,MIE 514,JAPAN.
CR BUCKNALL RC, 1975, BRIT MED J, V1, P600, DOI 10.1136/bmj.1.5958.600
   CZLONKOWSKA A, 1975, BMJ-BRIT MED J, V2, P726, DOI 10.1136/bmj.2.5973.726-a
   DAWKINS RL, 1975, BRIT MED J, V4, P759, DOI 10.1136/bmj.4.5999.759-c
   DELAMERE JP, 1983, ANN RHEUM DIS, V42, P500, DOI 10.1136/ard.42.5.500
   DROSOS AA, 1993, CLIN EXP RHEUMATOL, V11, P387
   MASTERS CL, 1977, AM J MED, V63, P689, DOI 10.1016/0002-9343(77)90153-X
   RUSSELL AS, 1978, NEUROLOGY, V28, P847, DOI 10.1212/WNL.28.8.847
   STEEN VD, 1982, ANN INTERN MED, V97, P652, DOI 10.7326/0003-4819-97-5-652
   STEEN VD, 1986, ANN INTERN MED, V104, P699, DOI 10.7326/0003-4819-104-5-699
   VINCENT A, 1978, LANCET, V1, P1254
NR 10
TC 5
Z9 6
U1 0
U2 0
PU ELSEVIER SCIENCE BV
PI AMSTERDAM
PA PO BOX 211, 1000 AE AMSTERDAM, NETHERLANDS
SN 0022-510X
J9 J NEUROL SCI
JI J. Neurol. Sci.
PD FEB 27
PY 1997
VL 146
IS 1
BP 85
EP 86
DI 10.1016/S0022-510X(96)00265-1
PG 2
WC Clinical Neurology; Neurosciences
WE Science Citation Index Expanded (SCI-EXPANDED)
SC Neurosciences & Neurology
GA WN164
UT WOS:A1997WN16400014
PM 9077501
DA 2022-10-25
ER

PT J
AU SIMPSON, JA
AF SIMPSON, JA
TI MYASTHENIA-GRAVIS
SO PRACTITIONER
LA English
DT Article
RP SIMPSON, JA (corresponding author), UNIV GLASGOW,SO GEN HOSP,INST NEUROL SURG,DEPT NEUROL,GLASGOW G51 4TF,SCOTLAND.
CR FRASER K, 1978, BRIT J SURG, V65, P311
   SIMPSON JA, 1978, MUSCLE NERVE, V1, P45, DOI 10.1002/mus.880010107
   SIMPSON JA, 1978, MUSCLE NERVE, V1, P151, DOI 10.1002/mus.880010208
   Simpson JA, 1981, DISORDERS VOLUNTARY, P585
NR 4
TC 4
Z9 4
U1 0
U2 0
PU MILLER FREEMAN TECHNICAL LTD
PI LONDON
PA 30 CALDERWOOD ST, LONDON, ENGLAND SE18 6QH
SN 0032-6518
J9 PRACTITIONER
JI Practitioner
PY 1982
VL 226
IS 1368
BP 1045
EP &
PG 0
WC Medicine, General & Internal
WE Science Citation Index Expanded (SCI-EXPANDED)
SC General & Internal Medicine
GA NS682
UT WOS:A1982NS68200008
PM 7111137
DA 2022-10-25
ER

PT J
AU ROSENBERG, RN
   CAMPBELL, J
AF ROSENBERG, RN
   CAMPBELL, J
TI MYASTHENIA-GRAVIS
SO CALIFORNIA MEDICINE
LA English
DT Article
C1 UNIV CALIF, SAN DIEGO, SCH MED, DIV CHILD NEUROL, LA JOLLA, CA 92037 USA.
   USN HOSP, MED CORPS, SAN DIEGO, CA 92134 USA.
CR ALPERT LI, 1971, ARCH PATHOL, V91, P55
   ELMQVIST D, 1965, ACTA PHYSIOL SCAND, VS 64, P5
   FIELDS WS, 1971, ANN NY ACAD SCI, V183, P3, DOI 10.1111/j.1749-6632.1971.tb30737.x
   GENTNER DR, 1972, ARCH NEUROL-CHICAGO, V27, P521, DOI 10.1001/archneur.1972.00490180057013
   MCFARLIN DE, 1971, IMMUNOLOGICAL DISEAS, P1150
   PAPATESTAS AE, 1971, AM J MED, V50, P465, DOI 10.1016/0002-9343(71)90336-6
   ROSENBERG RN, 1971, SCIENCE, V173, P644, DOI 10.1126/science.173.3997.644
   Willis T., 1683, 2 DISCOURSES CONCERN
   WOLF SM, 1966, ANN NY ACAD SCI, V135, P517, DOI 10.1111/j.1749-6632.1966.tb45500.x
NR 9
TC 0
Z9 0
U1 0
U2 0
J9 CALIF MED
PY 1973
VL 118
IS 1
BP 18
EP 23
PG 6
WC Medicine, General & Internal
WE Science Citation Index Expanded (SCI-EXPANDED)
SC General & Internal Medicine
GA O6323
UT WOS:A1973O632300005
PM 4685942
DA 2022-10-25
ER

PT J
AU Greenberg, SA
AF Greenberg, SA
TI Acquired rippling muscle disease with myasthenia gravis
SO MUSCLE & NERVE
LA English
DT Article
DE caveolin-3; metastatic thymoma; myasthenia gravis; neuromuscular
   hyperexcitability; neuromyotonia; rippling muscle disease
ID NEUROMUSCULAR HYPEREXCITABILITY; PHENOTYPIC VARIABILITY; PRESYNAPTIC
   ANTIBODIES; CONTINUUM; MUTATIONS; THYMOMA
AB Rippling muscle disease (RMD) is a rare disorder that occurs in both familial and sporadic forms. Seven patients have previously been reported with myasthenia gravis and sporadic RMD. There have been conflicting reports of the electrophysiological characteristics of rippling muscles in this acquired form. Another such patient is reported, and the clinical, electrophysiological, and laboratory features of this disorder are described. In addition, this patient had alopecia areata and recurrent metastatic thymoma, years after resection of a benign thymoma. This report emphasizes the clinical manifestations of RMD in association with myasthenia gravis (RMD-MG), and its distinctive features, in this and previously reported patients.
C1 Brigham & Womens Hosp, Div Neuromuscular Dis, Dept Neurol, Boston, MA 02115 USA.
   Harvard Univ, Sch Med, Boston, MA 02115 USA.
RP Greenberg, SA (corresponding author), Brigham & Womens Hosp, Div Neuromuscular Dis, Dept Neurol, 75 Francis St, Boston, MA 02115 USA.
EM sagreenberg@partners.org
CR Ansevin CF, 2000, NEUROLOGY, V55, P458, DOI 10.1212/WNL.55.3.458
   Ansevin CF, 1996, ARCH NEUROL-CHICAGO, V53, P197, DOI 10.1001/archneur.1996.00550020113023
   Ansevin CF, 2000, NEUROLOGY, V54, P273, DOI 10.1212/WNL.54.1.273
   Betz RC, 2001, NAT GENET, V28, P218, DOI 10.1038/90050
   Koul RL, 2001, MUSCLE NERVE, V24, P1542, DOI 10.1002/mus.1180
   Kubisch C, 2003, ANN NEUROL, V53, P512, DOI 10.1002/ana.10501
   Muller-Felber W, 1999, NEUROMUSCULAR DISORD, V9, P604, DOI 10.1016/S0960-8966(99)00065-6
   RICKER K, 1989, ARCH NEUROL-CHICAGO, V46, P405, DOI 10.1001/archneur.1989.00520400065020
   So YT, 2001, MUSCLE NERVE, V24, P340
   STEPHAN DA, 1994, NEUROLOGY, V44, P1915, DOI 10.1212/WNL.44.10.1915
   Takagi A, 2002, INTERNAL MED, V41, P147, DOI 10.2169/internalmedicine.41.147
   Torbergsen T, 2002, MUSCLE NERVE, pS103, DOI 10.1002/mus.10156
   TORBERGSEN T, 1975, ACTA NEUROL SCAND, V51, P225, DOI 10.1111/j.1600-0404.1975.tb07603.x
   Vernino S, 1999, NEUROLOGY, V53, P1233, DOI 10.1212/WNL.53.6.1233
   Vernino S, 2002, MUSCLE NERVE, V26, P702, DOI 10.1002/mus.10266
   Vorgerd M, 2001, NEUROLOGY, V57, P2273, DOI 10.1212/WNL.57.12.2273
   Vorgerd M, 1999, NEUROLOGY, V52, P1453, DOI 10.1212/WNL.52.7.1453
NR 17
TC 14
Z9 15
U1 0
U2 1
PU WILEY
PI HOBOKEN
PA 111 RIVER ST, HOBOKEN 07030-5774, NJ USA
SN 0148-639X
EI 1097-4598
J9 MUSCLE NERVE
JI Muscle Nerve
PD JAN
PY 2004
VL 29
IS 1
BP 143
EP 146
DI 10.1002/mus.10494
PG 4
WC Clinical Neurology; Neurosciences
WE Science Citation Index Expanded (SCI-EXPANDED)
SC Neurosciences & Neurology
GA 759PY
UT WOS:000187747100018
PM 14694511
DA 2022-10-25
ER

PT S
AU Barohn, RJ
AF Barohn, RJ
BE Agius, MA
   Richman, DP
   Fairclough, RH
   Maselli, RA
TI Standards of measurements in myasthenia gravis
SO MYASTHENIA GRAVIS AND RELATED DISORDERS: BIOCHEMICAL BASIS FOR DISEASE
   OF THE NEUROMUSCULAR JUNCTION
SE Annals of the New York Academy of Sciences
LA English
DT Article; Proceedings Paper
CT 10th International Conference on Myasthenia Gravis and Related Disorders
CY MAY, 2002
CL KEY BISCAYNE, FL
SP New York Acad Sci, Myasthenia Gravis Fdn Amer Inc
DE myasthenia gravis (MG); recommendations; measurement
ID LONG-TERM CORRELATION; DAILY LIVING PROFILE; ACETYLCHOLINE-RECEPTORS;
   CYCLOSPORINE; THYMECTOMY; SEVERITY; TRIAL; SCORE
AB In 1997, the Medical Scientific Advisory Board of the Myasthenia Gravis Foundation of America formed a Task Force to develop classification and outcome measures for myasthenia gravis (MG). The goal of the Task Force was to achieve uniformity in recording and reporting clinical trials and outcomes research. The Task Force met frequently over a three-year period, obtained input from national and international experts, and produced a consensus document on recommendations for MG clinical research standards. In this article, the essential elements of the Task Force's recommendations will be summarized. In addition, several other MG measurement tools that are in various stages of development are mentioned.
C1 Univ Kansas, Med Ctr, Dept Neurol, Kansas City, KS 66160 USA.
RP Barohn, RJ (corresponding author), Univ Kansas, Med Ctr, Dept Neurol, 3901 Rainbow Blvd, Kansas City, KS 66160 USA.
EM rbarohn@kumc.edu
CR BAROHN R, 1994, J CHILD NEUROL, V9, P205
   Barohn RJ, 1998, ANN NY ACAD SCI, V841, P769, DOI 10.1111/j.1749-6632.1998.tb11015.x
   BAROHN RJ, 1996, ADM QUANTITATIVE MYA
   BESINGER UA, 1981, ANN NY ACAD SCI, V377, P812, DOI 10.1111/j.1749-6632.1981.tb33781.x
   BESINGER UA, 1983, NEUROLOGY, V33, P1316, DOI 10.1212/WNL.33.10.1316
   Ciafaloni E, 2001, NEUROLOGY, V56, P97, DOI 10.1212/WNL.56.1.97
   DRACHMAN DB, 1982, NEW ENGL J MED, V307, P769, DOI 10.1056/NEJM198209233071301
   Herbelin LL, 2001, NEUROLOGY, V56, pA63
   Jaretzki A, 2000, NEUROLOGY, V55, P16, DOI 10.1212/WNL.55.1.16
   JARETZKI A, 1988, J THORAC CARDIOV SUR, V95, P747
   Jaretzki III A, 1997, NEUROLOGY S5, V48, P52
   OLANOW CW, 1987, ANN NY ACAD SCI, V505, P595
   OOSTERHUIS HJ, 1981, ANN NY ACAD SCI, V377, P678, DOI 10.1111/j.1749-6632.1981.tb33766.x
   OSSERMAN KE, 1958, ARCH INTERN MED, V102, P72, DOI 10.1001/archinte.1958.00260190074008
   OSSERMAN KE, 1971, MT SINAI J MED, V38, P497
   OSSERMAN KE, 1958, MYASTHENIA GRAVIS, P00079
   TINDALL RSA, 1987, NEW ENGL J MED, V316, P719, DOI 10.1056/NEJM198703193161205
   TINDALL RSA, 1993, ANN NY ACAD SCI, V681, P539, DOI 10.1111/j.1749-6632.1993.tb22937.x
   Wolfe GI, 1999, NEUROLOGY, V52, P1487, DOI 10.1212/WNL.52.7.1487
   WOLFE GI, 1999, SWAIMANS PEDIAT NEUR, P1216
   WOLFE GI, 2003, IN PRESS MUSCLE NERV
NR 21
TC 24
Z9 25
U1 3
U2 15
PU NEW YORK ACAD SCIENCES
PI NEW YORK
PA 2 EAST 63RD ST, NEW YORK, NY 10021 USA
SN 0077-8923
BN 1-57331-396-3
J9 ANN NY ACAD SCI
JI Ann.NY Acad.Sci.
PY 2003
VL 998
BP 432
EP 439
DI 10.1196/annals.1254.056
PG 8
WC Biochemistry & Molecular Biology; Immunology; Multidisciplinary
   Sciences; Neurosciences
WE Conference Proceedings Citation Index - Science (CPCI-S); Science Citation Index Expanded (SCI-EXPANDED)
SC Biochemistry & Molecular Biology; Immunology; Science & Technology -
   Other Topics; Neurosciences & Neurology
GA BX68C
UT WOS:000186107400055
PM 14592911
DA 2022-10-25
ER

PT J
AU Sriwastava, S
   Lisak, RP
AF Sriwastava, Shitiz
   Lisak, Robert P.
TI Acetylcholine receptor antibodies in a patient with sensory neuropathy
SO JOURNAL OF NEUROIMMUNOLOGY
LA English
DT Article
DE Sensory neuropathy; Autoimmune disorder; Myasthenia gravis;
   Acetylcholine receptor antibodies
ID MYASTHENIA-GRAVIS; AUTOANTIBODIES; COEXISTENCE
AB Antibodies to acetylcholine receptor (AChR) are detected in the vast majority of patients with generalized myasthenia gravis (MG) and are rarely detected in significant titer in other autoimmune diseases. We report a patient with an axonal predominately sensory neuropathy for over 12 years with persistent binding and modulating AChR antibodies as well as striational muscle antibodies with no evidence of MG or any neoplastic disease.
C1 [Sriwastava, Shitiz] West Virginia Univ, Dept Neurol, Morgantown, WV 26506 USA.
   [Sriwastava, Shitiz; Lisak, Robert P.] Wayne State Univ, Dept Neurol, Detroit, MI 48202 USA.
   [Sriwastava, Shitiz; Lisak, Robert P.] Detroit Med Ctr, Detroit, MI USA.
   [Lisak, Robert P.] Wayne State Univ, Dept Biochem Microbiol & Immunol, Detroit, MI 48202 USA.
RP Sriwastava, S (corresponding author), West Virginia Univ, Dept Neurol, Rockefeller Neurosci Inst, Morgantown, WV 26506 USA.
EM shitiz.sriwastava@hsc.wvu.edu
OI sriwastava, shitiz/0000-0001-6844-3287
CR CIKES N, 1988, MAYO CLIN PROC, V63, P474, DOI 10.1016/S0025-6196(12)65645-6
   DRACHMAN DB, 1982, NEW ENGL J MED, V307, P769, DOI 10.1056/NEJM198209233071301
   Griesmann G.E., 2002, MANUAL CLIN LAB IMMU, V6, P1005
   HOWARD FM, 1987, ANN NY ACAD SCI, V505, P526, DOI 10.1111/j.1749-6632.1987.tb51321.x
   LEFVERT AK, 1987, NEW ENGL J MED, V317, P170
   Levinson AI, 2016, MANUAL OF MOLECULAR AND CLINICAL LABORATORY IMMUNOLOGY, 8 EDITION, P954, DOI 10.1128/9781555818722.ch99
   LINDSTROM JM, 1976, NEUROLOGY, V26, P1054, DOI 10.1212/WNL.26.11.1054
   McKeon A, 2013, MUSCLE NERVE, V47, P585, DOI 10.1002/mus.23774
   Mckeon A, 2009, MUSCLE NERVE, V39, P87, DOI 10.1002/mus.21197
   Ruff RL, 2018, NEUROL CLIN, V36, P275, DOI 10.1016/j.ncl.2018.01.001
   Stathopoulos P, 2019, J IMMUNOL, V202, P2210, DOI 10.4049/jimmunol.1801295
   Tamer S, 2016, NEUROL INDIA, V64, P45, DOI 10.4103/0028-3886.173638
NR 12
TC 0
Z9 0
U1 0
U2 1
PU ELSEVIER
PI AMSTERDAM
PA RADARWEG 29, 1043 NX AMSTERDAM, NETHERLANDS
SN 0165-5728
EI 1872-8421
J9 J NEUROIMMUNOL
JI J. Neuroimmunol.
PD OCT 15
PY 2021
VL 359
AR 577692
DI 10.1016/j.jneuroim.2021.577692
EA AUG 2021
PG 3
WC Immunology; Neurosciences
WE Science Citation Index Expanded (SCI-EXPANDED)
SC Immunology; Neurosciences & Neurology
GA UP2JQ
UT WOS:000695211500011
PM 34403864
DA 2022-10-25
ER

PT J
AU Bansal, V
   Kansal, MM
   Rowin, J
AF Bansal, Vibhav
   Kansal, Mayank M.
   Rowin, Julie
TI BROKEN HEART SYNDROME IN MYASTHENIA GRAVIS
SO MUSCLE & NERVE
LA English
DT Article
DE broken heart; myasthenia gravis; non-ischemic cardiomyopathy;
   stress-induced; takotsubo
ID TAKOTSUBO CARDIOMYOPATHY; STRESS
AB Broken heart syndrome or stress-induced nonischemic cardiomyopathy (SICM) has rarely been reported in the setting of myasthenic crisis. We describe a case of reversible SICM that occurred simultaneously with myasthenic crisis in a 77-year-old man without prior cardiac history, and we discuss the previous findings that support an association of other cardiac disorders with myasthenia gravis. Muscle Nerve 44: 990-993, 2011
C1 [Bansal, Vibhav; Rowin, Julie] Univ Illinois, Med Ctr, Dept Neurol & Rehabil, Chicago, IL 60612 USA.
   [Kansal, Mayank M.] Univ Illinois, Med Ctr, Dept Cardiol, Chicago, IL 60612 USA.
RP Rowin, J (corresponding author), Univ Illinois, Med Ctr, Dept Neurol & Rehabil, 912 S Wood St,855N,M-C 796, Chicago, IL 60612 USA.
EM rowin@uic.edu
OI Kansal, Mayank/0000-0003-2552-8744
CR Akashi Y J, 2002, Heart, V87, pE1, DOI 10.1136/heart.87.2.e1
   Akashi YJ, 2003, QJM-INT J MED, V96, P563, DOI 10.1093/qjmed/hcg096
   Arai Motomi, 2004, Rinsho Shinkeigaku, V44, P207
   Asensio E, 2003, REV INVEST CLIN, V55, P270
   Bybee KA, 2008, CIRCULATION, V118, P397, DOI 10.1161/CIRCULATIONAHA.106.677625
   Derrick D, 2009, CRIT CARE NURSE, V29, P49, DOI 10.4037/ccn2009451
   Donohue D, 2005, HEART FAIL REV, V10, P311, DOI 10.1007/s10741-005-8555-8
   Dote K, 1991, J Cardiol, V21, P203
   Gianni M, 2006, EUR HEART J, V27, P1523, DOI 10.1093/eurheartj/ehl032
   GILHUS NE, 1983, J NEUROIMMUNOL, V5, P239, DOI 10.1016/0165-5728(83)90044-9
   Guglin Maya, 2003, J Clin Neuromuscul Dis, V4, P199, DOI 10.1097/00131402-200306000-00006
   HOFSTAD H, 1984, ACTA NEUROL SCAND, V70, P176
   JOHANNESSEN KA, 1992, AM J CARDIOL, V69, P129, DOI 10.1016/0002-9149(92)90688-U
   Park JH, 2005, CHEST, V128, P296, DOI 10.1378/chest.128.1.296
   Pentz WH, 1999, CHEST, V116, P1135, DOI 10.1378/chest.116.4.1135
   Sato H., 1990, CLIN ASPECT MYOCARDI, P56
   Sharkey SW, 2005, CIRCULATION, V111, P472, DOI 10.1161/01.CIR.0000153801.51470.EB
   Sousa Jose Marconi Almeida de, 2005, Arq Bras Cardiol, V84, P340
   Suzuki S, 2009, ARCH NEUROL-CHICAGO, V66, P1334, DOI 10.1001/archneurol.2009.229
   Tsuchihashi K, 2001, J AM COLL CARDIOL, V38, P11, DOI 10.1016/S0735-1097(01)01316-X
   Virani SS, 2007, TEX HEART I J, V34, P76
   YAMANAKA O, 1994, JPN CIRC J, V58, P737, DOI 10.1253/jcj.58.737
NR 22
TC 22
Z9 23
U1 1
U2 4
PU WILEY
PI HOBOKEN
PA 111 RIVER ST, HOBOKEN 07030-5774, NJ USA
SN 0148-639X
EI 1097-4598
J9 MUSCLE NERVE
JI Muscle Nerve
PD DEC
PY 2011
VL 44
IS 6
BP 990
EP 993
DI 10.1002/mus.22220
PG 4
WC Clinical Neurology; Neurosciences
WE Science Citation Index Expanded (SCI-EXPANDED)
SC Neurosciences & Neurology
GA 860HG
UT WOS:000297938800024
PM 22102473
DA 2022-10-25
ER

PT J
AU Bedlack, RS
   Simel, DL
   Bosworth, H
   Samsa, G
   Tucker-Lipscomb, B
   Sanders, DB
AF Bedlack, RS
   Simel, DL
   Bosworth, H
   Samsa, G
   Tucker-Lipscomb, B
   Sanders, DB
TI Quantitative myasthenia gravis score: Assessment of responsiveness and
   longitudinal validity
SO NEUROLOGY
LA English
DT Article
ID MYCOPHENOLATE-MOFETIL
AB We prospectively tested the quantitative myasthenia gravis score (QMG) for responsiveness and longitudinal construct validity in 53 patients with myasthenia gravis. Index of responsiveness was high. Longitudinal construct validity was confirmed by the correlation between changes in QMG and manual muscle testing and by a difference in QMG changes across patients that were clinically unchanged, improved, or worse between two visits. Our results support QMG use for assessing clinical change in trials.
C1 Duke Univ, Med Ctr, Durham, NC 27705 USA.
   Durham VAMC, Durham, NC USA.
RP Bedlack, RS (corresponding author), Duke Univ, Med Ctr, Box 3333, Durham, NC 27705 USA.
EM bedla001@mc.duke.edu
OI Bedlack, Richard/0000-0003-4666-7495
CR Ciafaloni E, 2001, NEUROLOGY, V56, P97, DOI 10.1212/WNL.56.1.97
   Cudkowicz ME, 2004, NEUROLOGY, V62, P1666, DOI 10.1212/01.WNL.0000127308.91353.25
   GUYATT G, 1987, J CHRON DIS, V40, P171, DOI 10.1016/0021-9681(87)90069-5
   Jaretzki A, 2000, NEUROLOGY, V55, P16, DOI 10.1212/WNL.55.1.16
   Meriggioli MN, 2003, NEUROLOGY, V61, P1438, DOI 10.1212/01.WNL.0000094122.88929.0B
   Sharshar T, 2000, J NEUROL, V247, P286, DOI 10.1007/s004150050585
   Wolfe GI, 2002, MUSCLE NERVE, V26, P549, DOI 10.1002/mus.10224
NR 7
TC 87
Z9 92
U1 0
U2 5
PU LIPPINCOTT WILLIAMS & WILKINS
PI PHILADELPHIA
PA 530 WALNUT ST, PHILADELPHIA, PA 19106-3621 USA
SN 0028-3878
J9 NEUROLOGY
JI Neurology
PD JUN 14
PY 2005
VL 64
IS 11
BP 1968
EP 1970
DI 10.1212/01.WNL.0000163988.28892.79
PG 3
WC Clinical Neurology
WE Science Citation Index Expanded (SCI-EXPANDED)
SC Neurosciences & Neurology
GA 935IJ
UT WOS:000229774000032
PM 15955957
DA 2022-10-25
ER

PT J
AU Masroujeh, R
   Otrock, ZK
   Yamout, B
   Jabbour, MN
   Bazarbachi, A
AF Masroujeh, Rami
   Otrock, Zaher K.
   Yamout, Bassem
   Jabbour, Mark N.
   Bazarbachi, Ali
TI Myasthenia gravis developing in a patient with CNS lymphoma
SO INTERNATIONAL JOURNAL OF HEMATOLOGY
LA English
DT Article
DE Lymphoma; CNS; Myasthenia gravis; Paraneoplastic
ID NON-HODGKIN-LYMPHOMA
AB A patient was initially diagnosed with right basal ganglia lymphoma causing left hemiparesis. His disease was resistant to intravenous methotrexate, so he received radiation therapy with remarkable regression of the mass. However, 6 months after his initial diagnosis, he developed symmetric weakness of the proximal muscles. Electromyography was consistent with myasthenia gravis and anti-acetylcholine receptor antibodies were elevated. Treatment with pyridostigmine and corticosteroids improved his symptoms. The residual lymphoma was further treated with rituximab and temozolomide with complete resolution. Pyridostigmine and corticosteroids were stopped after 14 months of initiation with good results. Our case is the first case report of paraneoplastic myasthenia gravis developing in a patient with primary CNS lymphoma. The diagnosis of paraneoplastic myasthenia should be considered in patients with CNS lymphoma who develop muscle weakness and speech problems.
C1 [Masroujeh, Rami; Yamout, Bassem; Bazarbachi, Ali] Amer Univ Beirut, Med Ctr, Dept Internal Med, Beirut, Lebanon.
   [Otrock, Zaher K.; Jabbour, Mark N.] Amer Univ Beirut, Med Ctr, Dept Pathol & Lab Med, Beirut, Lebanon.
RP Bazarbachi, A (corresponding author), Amer Univ Beirut, Med Ctr, Dept Internal Med, POB 113-6044, Beirut, Lebanon.
EM bazarbac@aub.edu.lb
RI Otrock, Zaher/ABI-4940-2020
OI Otrock, Zaher/0000-0002-5823-2694; Bazarbachi, Ali/0000-0002-7171-4997
CR ABREY LE, 1995, NEUROLOGY, V45, P1019, DOI 10.1212/WNL.45.5.1019
   Cingolani A, 2000, J CLIN ONCOL, V18, P3325, DOI 10.1200/JCO.2000.18.19.3325
   Finelli PF, 2005, J NEURO-ONCOL, V74, P91, DOI 10.1007/s11060-004-5676-1
   Gajra A, 2004, AM J HEMATOL, V77, P196, DOI 10.1002/ajh.20169
   Herrlinger U, 2000, ACTA NEUROPATHOL, V99, P709, DOI 10.1007/s004010051185
   Hochberg FH, 2007, NAT CLIN PRACT NEURO, V3, P24, DOI 10.1038/ncpneuro0395
   Kleinschmidt-DeMasters BK, 2008, J NEUROPATH EXP NEUR, V67, P1103, DOI 10.1097/NEN.0b013e31818beaea
   Kumar P, 2007, ANN ONCOL, V18, P804, DOI 10.1093/annonc/mdm010
   Lastowsk Maria Anna, 1994, Acta Haematologica Polonica, V25, P55
   Olson JE, 2002, CANCER, V95, P1504, DOI 10.1002/cncr.10851
   Phan TG, 2000, NEURO-ONCOLOGY, V2, P229, DOI 10.1093/neuonc/2.4.229
   Shams PN, 2002, J NEUROL NEUROSUR PS, V72, P271, DOI 10.1136/jnnp.72.2.271
   Skeie GO, 2008, EUR J NEUROL, V15, P1029, DOI 10.1111/j.1468-1331.2008.02242.x
   Vernino S, 2005, NEUROLOGY, V65, P639, DOI 10.1212/01.wnl.0000173031.56429.04
   Vincent A, 2001, LANCET, V357, P2122, DOI 10.1016/S0140-6736(00)05186-2
NR 15
TC 6
Z9 6
U1 0
U2 1
PU SPRINGER JAPAN KK
PI TOKYO
PA CHIYODA FIRST BLDG EAST, 3-8-1 NISHI-KANDA, CHIYODA-KU, TOKYO, 101-0065,
   JAPAN
SN 0925-5710
EI 1865-3774
J9 INT J HEMATOL
JI Int. J. Hematol.
PD APR
PY 2010
VL 91
IS 3
BP 522
EP 524
DI 10.1007/s12185-010-0503-2
PG 3
WC Hematology
WE Science Citation Index Expanded (SCI-EXPANDED)
SC Hematology
GA 578AE
UT WOS:000276264800021
PM 20140781
DA 2022-10-25
ER

PT J
AU OSTER, P
   FRITZE, D
   SCHLIERF, G
AF OSTER, P
   FRITZE, D
   SCHLIERF, G
TI MYASTHENIA-GRAVIS
SO INNERE MEDIZIN
LA German
DT Article
RP OSTER, P (corresponding author), UNIV HEIDELBERG,MED KLIN,D-6900 HEIDELBERG 1,FED REP GER.
NR 0
TC 0
Z9 0
U1 0
U2 0
PU PFLAUM VERLAG KG
PI MUNICH
PA LAZARETTSTR. 4 ATTN: MRS ALEXANDIA MULLER P.O. BOX 19 07 37, 80636
   MUNICH, GERMANY
SN 0303-4305
J9 INN MED
PY 1978
VL 5
IS 3
BP 125
EP 129
PG 5
WC Medicine, General & Internal
WE Science Citation Index Expanded (SCI-EXPANDED)
SC General & Internal Medicine
GA EX945
UT WOS:A1978EX94500004
DA 2022-10-25
ER

PT J
AU GUTMANN, L
   CHOU, SM
AF GUTMANN, L
   CHOU, SM
TI MYASTHENIA-GRAVIS
SO ARCHIVES OF PATHOLOGY & LABORATORY MEDICINE
LA English
DT Article
C1 W VIRGINIA UNIV, MED CTR, DEPT NEUROL, MORGANTOWN, WV 26506 USA.
   W VIRGINIA UNIV, MED CTR, DEPT PATHOL, MORGANTOWN, WV 26506 USA.
OI Gutmann, Ludwig/0000-0003-1600-6178
CR ABDOU NI, 1974, NEW ENGL J MED, V291, P1271, DOI 10.1056/NEJM197412122912403
   ALPERT LI, 1971, ARCH PATHOL, V91, P55
   APPEL SH, 1975, NEW ENGL J MED, V293, P760, DOI 10.1056/NEJM197510092931508
   DESMEDT JE, 1958, NATURE, V182, P1673, DOI 10.1038/1821673a0
   ELMQVIST D, 1964, J PHYSIOL-LONDON, V174, P417, DOI 10.1113/jphysiol.1964.sp007495
   ENGEL AG, 1971, ANN NY ACAD SCI, V183, P46, DOI 10.1111/j.1749-6632.1971.tb30741.x
   ENGEL AG, TO BE PUBLISHED
   FAMBROUGH DM, 1973, SCIENCE, V182, P293, DOI 10.1126/science.182.4109.293
   GENKINS G, 1975, AM J MED, V58, P517, DOI 10.1016/0002-9343(75)90125-4
   GROB D, 1956, B JOHNS HOPKINS HOSP, V99, P153
   LAMBERT E, TO BE PUBLISHED
   LINDSTROM J, TO BE PUBLISHED
   PATRICK J, 1973, SCIENCE, V180, P871, DOI 10.1126/science.180.4088.871
   SEYBOLD ME, TO BE PUBLISHED
   Sloan HE, 1943, SURGERY, V13, P154
   TOYKA KV, 1975, SCIENCE, V190, P397, DOI 10.1126/science.1179220
   VETTERS JM, 1974, J NEUROL NEUROSUR PS, V37, P1139, DOI 10.1136/jnnp.37.10.1139
NR 17
TC 4
Z9 4
U1 0
U2 0
PU COLL AMER PATHOLOGISTS
PI NORTHFIELD
PA C/O KIMBERLY GACKI, 325 WAUKEGAN RD, NORTHFIELD, IL 60093-2750 USA
SN 0003-9985
EI 1543-2165
J9 ARCH PATHOL LAB MED
JI Arch. Pathol. Lab. Med.
PY 1976
VL 100
IS 8
BP 401
EP 404
PG 4
WC Medical Laboratory Technology; Medicine, Research & Experimental;
   Pathology
WE Science Citation Index Expanded (SCI-EXPANDED)
SC Medical Laboratory Technology; Research & Experimental Medicine;
   Pathology
GA BZ820
UT WOS:A1976BZ82000001
PM 947303
DA 2022-10-25
ER

PT J
AU Kupersmith, MJ
   Moster, M
   Bhuiyan, S
   Warren, F
   Weinberg, H
AF Kupersmith, MJ
   Moster, M
   Bhuiyan, S
   Warren, F
   Weinberg, H
TI Beneficial effects of corticosteroids on ocular myasthenia gravis
SO ARCHIVES OF NEUROLOGY
LA English
DT Article
ID PREDNISONE
AB Objective: To determine if moderate- or low-dose corticosteroid therapy can reduce the diplopia and frequency of deterioration to generalized disease in ocular myasthenia gravis.
   Design: Retrospective record review.
   Setting: Two university-based neuro-ophthalmology services. Patients: All 32 patients with ocular myasthenia gravis, treated with prednisone, followed up for a minimum of 2 years were included. Patients were treated with 1 or more courses of daily prednisone (highest initial dose, 40-80 mg) gradually withdrawn over 4 to 6 weeks. Subsequently, in 6 patients, 2.5 to 20 mg of prednisone was given on alternate day.
   Outcome Measures: Diplopia in the primary position or downgaze diplopia and generalized myasthenia gravis after 2 years of follow-up.
   Results: Diplopia, which was initially found in the primary position in 29 patients and in the downgaze position in 26 patients, was absent in 21 patients at 2 years. Generalized myasthenia gravis occurred in 3 patients at 2 years. Elevated serum acetylcholine receptor antibody levels and abnormal electromyography findings were not predictive of worsening. No patient experienced a major steroid complication. Conclusions: Moderate-dose daily prednisone for 4 to 6 weeks, followed by low-dose alternate-day therapy as needed, can control the diplopia in patients with ocular myasthenia gravis. The frequency of deterioration to generalized myasthenia gravis at 2 years may be reduced; 9.4% in this study compared with more than 40% previously reported frequency. Corticosteroids may be useful even when ocular motor dysfunction is not normalized.
C1 NYU, MED CTR, DEPT OPHTHALMOL, NEW YORK, NY USA.
   NYU, MED CTR, DEPT NEUROL, NEW YORK, NY USA.
   ALBERT EINSTEIN MED CTR, PHILADELPHIA, PA USA.
OI Warren, Floyd/0000-0001-7326-7142
CR BEVER CT, 1983, ANN NEUROL, V14, P516, DOI 10.1002/ana.410140504
   BRUNNER NG, 1972, NEUROLOGY, V22, P603, DOI 10.1212/WNL.22.6.603
   CAPE CA, 1973, ARCH OPHTHALMOL-CHIC, V90, P292
   EVOLI A, 1988, ACTA NEUROL SCAND, V77, P31, DOI 10.1111/j.1600-0404.1988.tb06970.x
   FISCHER KC, 1976, ANN NY ACAD SCI, V274, P652, DOI 10.1111/j.1749-6632.1976.tb47723.x
   GROB D, 1987, ANN NY ACAD SCI, V505, P472
   KUPERSMITH MJ, 1988, NEUROOPHTHALMOLOGY E, P173
   LISAK RP, 1982, MYASTHENIA GRAVIS, P9
   MANN JD, 1976, NEUROLOGY, V26, P729, DOI 10.1212/WNL.26.8.729
   MIANO MA, 1991, NEUROLOGY, V41, P919, DOI 10.1212/WNL.41.6.919
   OSSERMAN KERMIT E., 1967, INVEST OPHTHALMOL, V6, P277
   SANDERS DB, 1994, NEUROL CLIN, V12, P343, DOI 10.1016/S0733-8619(18)30101-4
   SCHLEZINGER NS, 1959, ARCH OPHTHALMOL-CHIC, V62, P985
   SCHUMM F, 1985, J NEUROL NEUROSUR PS, V48, P332, DOI 10.1136/jnnp.48.4.332
   SEYBOLD ME, 1974, NEW ENGL J MED, V290, P81, DOI 10.1056/NEJM197401102900204
   VONNOORDEN GK, 1973, ATLAS STRABISMUS, P46
NR 16
TC 65
Z9 67
U1 0
U2 2
PU AMER MEDICAL ASSOC
PI CHICAGO
PA 330 N WABASH AVE, STE 39300, CHICAGO, IL 60611-5885 USA
SN 0003-9942
EI 1538-3687
J9 ARCH NEUROL-CHICAGO
JI Arch. Neurol.
PD AUG
PY 1996
VL 53
IS 8
BP 802
EP 804
DI 10.1001/archneur.1996.00550080128020
PG 3
WC Clinical Neurology
WE Science Citation Index Expanded (SCI-EXPANDED)
SC Neurosciences & Neurology
GA VB471
UT WOS:A1996VB47100016
PM 8759987
DA 2022-10-25
ER

PT J
AU BLAIR, DA
   MIHOVILOVIC, M
   AGIUS, MA
   FAIRCLOUGH, RH
   RICHMAN, DP
AF BLAIR, DA
   MIHOVILOVIC, M
   AGIUS, MA
   FAIRCLOUGH, RH
   RICHMAN, DP
TI HUMAN X HUMAN HYBRIDOMAS FROM PATIENTS WITH MYASTHENIA-GRAVIS - POSSIBLE
   TOOLS FOR IDIOTYPIC THERAPY FOR MYASTHENIA
SO ANNALS OF THE NEW YORK ACADEMY OF SCIENCES
LA English
DT Article
C1 DUKE UNIV, DEPT MED, DURHAM, NC 27710 USA.
RP BLAIR, DA (corresponding author), UNIV CHICAGO, DEPT NEUROL, CHICAGO, IL 60637 USA.
CR AGIUS MA, 1986, J IMMUNOL, V137, P2195
   AGIUS MA, 1986, UNPUB MONOCLONAL ANT
   ALMON RR, 1974, SCIENCE, V186, P55, DOI 10.1126/science.186.4158.55
   ANWYL R, 1977, NATURE, V267, P262, DOI 10.1038/267262a0
   BEVAN S, 1977, NATURE, V267, P263, DOI 10.1038/267263a0
   BLAIR DA, 1986, IMMUNOL INVEST, V15, P351, DOI 10.3109/08820138609052954
   BONA CA, 1984, IDIOTYPY BIOL MED, P29
   COLE SPC, 1984, MOL CELL BIOCHEM, V62, P109
   DAMLE VN, 1978, BIOCHEMISTRY-US, V17, P2039, DOI 10.1021/bi00604a002
   DONNELLY D, 1984, P NATL ACAD SCI-BIOL, V81, P7999, DOI 10.1073/pnas.81.24.7999
   DRACHMAN DB, 1978, NEW ENGL J MED, V298, P1116, DOI 10.1056/NEJM197805182982004
   DRACHMAN DB, 1982, NEW ENGL J MED, V307, P769, DOI 10.1056/NEJM198209233071301
   DUPONT BL, 1987, ANN NY ACAD SCI, V505, P725
   ENGEL AG, 1979, NEUROLOGY, V29, P179, DOI 10.1212/WNL.29.2.179
   ENGEL AG, 1982, CIBA F SYMP, V90, P197
   ENGEL AG, 1977, NEUROLOGY, V27, P307, DOI 10.1212/WNL.27.4.307
   ENGEL AG, 1980, J NEUROL NEUROSUR PS, V43, P577, DOI 10.1136/jnnp.43.7.577
   ENGEL AG, 1984, ANN NEUROL, V16, P519, DOI 10.1002/ana.410160502
   GOMEZ CM, 1979, BIOCHEM BIOPH RES CO, V88, P575, DOI 10.1016/0006-291X(79)92087-4
   GOMEZ CM, 1985, J IMMUNOL, V135, P234
   GOMEZ CM, 1983, P NATL ACAD SCI-BIOL, V80, P4089, DOI 10.1073/pnas.80.13.4089
   GOMEZ CM, 1979, APR M FED AM SOC EXP
   HEINEMANN S, 1978, NATURE, V274, P65, DOI 10.1038/274065a0
   KAO I, 1977, SCIENCE, V196, P527, DOI 10.1126/science.850793
   LAEMMLI UK, 1970, NATURE, V227, P680, DOI 10.1038/227680a0
   LENNON VA, 1983, NEW ENGL J MED, V308, P402
   LENNON VA, 1980, NATURE, V285, P238, DOI 10.1038/285238a0
   LINDSTROM JM, 1976, ANN NY ACAD SCI, V274, P254, DOI 10.1111/j.1749-6632.1976.tb47691.x
   LINDSTROM JM, 1976, J EXP MED, V144, P739, DOI 10.1084/jem.144.3.739
   LINDSTROM JM, 1978, NEUROLOGY, V28, P130, DOI 10.1212/WNL.28.2.130
   LISAK RP, 1982, MYASTHENIA GRAVIS
   MIHOVILOVIC M, 1984, J BIOL CHEM, V259, P5051
   MIHOVILOVIC M, 1979, BIOCHEMISTRY-US, V18, P4522, DOI 10.1021/bi00588a010
   PATRICK J, 1973, P NATL ACAD SCI USA, V70, P3334, DOI 10.1073/pnas.70.12.3334
   REINESS CG, 1978, NATURE, V274, P68, DOI 10.1038/274068a0
   RICHMAN DP, 1980, NATURE, V286, P738, DOI 10.1038/286738a0
   STEFANSSON K, 1985, NEW ENGL J MED, V312, P221, DOI 10.1056/NEJM198501243120407
   STEFANSSON K, 1987, ANN NY ACAD SCI, V505, P451, DOI DOI 10.1111/J.1749-6632.1987.TB51315.X
   TOWBIN H, 1979, P NATL ACAD SCI USA, V76, P4350, DOI 10.1073/pnas.76.9.4350
   TZARTOS SJ, 1980, P NATL ACAD SCI-BIOL, V77, P755, DOI 10.1073/pnas.77.2.755
   WILSON PT, 1984, P NATL ACAD SCI-BIOL, V81, P2553, DOI 10.1073/pnas.81.8.2553
   WITZEMANN V, 1978, BIOCHEMISTRY-US, V17, P3598, DOI 10.1021/bi00610a028
   YU R, 1979, SOC NEUR ABSTR, V9, P490
NR 43
TC 8
Z9 8
U1 0
U2 0
PU WILEY
PI HOBOKEN
PA 111 RIVER ST, HOBOKEN 07030-5774, NJ USA
SN 0077-8923
J9 ANN NY ACAD SCI
JI Ann.NY Acad.Sci.
PD AUG 29
PY 1987
VL 505
BP 155
EP 167
DI 10.1111/j.1749-6632.1987.tb51289.x
PG 13
WC Multidisciplinary Sciences
WE Science Citation Index Expanded (SCI-EXPANDED)
SC Science & Technology - Other Topics
GA R6891
UT WOS:A1987R689100013
DA 2022-10-25
ER

PT J
AU Piddlesden, SJ
   Jiang, SS
   Levin, JL
   Vincent, A
   Morgan, BP
AF Piddlesden, SJ
   Jiang, SS
   Levin, JL
   Vincent, A
   Morgan, BP
TI Soluble complement receptor 1 (sCR1) protects against experimental
   autoimmune myasthenia gravis
SO JOURNAL OF NEUROIMMUNOLOGY
LA English
DT Article
DE complement; myasthenia gravis; complement regulatory proteins
ID MEMBRANE ATTACK COMPLEX; ACETYLCHOLINE-RECEPTOR; ISCHEMIA-REPERFUSION;
   ULTRASTRUCTURAL-LOCALIZATION; PASSIVE TRANSFER; ANTIBODY; ENDPLATE;
   PATHOGENESIS; INFLAMMATION; BLOCKADE
AB The loss of muscle function seen in myasthenia gravis and in the animal model of the disease, experimental autoimmune myasthenia gravis (EAMG) is in part due to the activation of complement by anti-acetylcholine receptor (AChR) antibodies at the motor end-plate. In this study we describe the effects of a soluble recombinant form of human complement receptor 1 (sCR1) on the development of clinical disease and receptor loss in EAMG induced passively by administration of anti-AChR antibodies. Daily intraperitoneal injection of sCR1 significantly reduced the weight loss and severity of clinical symptoms seen and allowed treated animals to recover normal muscle function. These data suggest that sCR1 could provide a useful additional therapeutic agent in myasthenia.
C1 JOHN RADCLIFFE HOSP, INST MOL MED, NEUROSCI GRP, OXFORD OX3 9DU, ENGLAND.
   T CELL SCI INC, NEEDHAM, MA 02194 USA.
RP Piddlesden, SJ (corresponding author), UNIV WALES COLL MED, DEPT BIOCHEM MED, HEATH PK, CARDIFF CF4 4XX, S GLAM, WALES.
RI Vincent, Angela/AAE-7310-2019
OI Morgan, Paul/0000-0003-4075-7676
FU Wellcome Trust Funding Source: Medline
CR ASHER O, 1990, FEBS LETT, V267, P231, DOI 10.1016/0014-5793(90)80932-9
   BIESECKER G, 1989, J IMMUNOL, V142, P2654
   CHRISTADOSS P, 1988, J IMMUNOL, V140, P2589
   DRACHMAN DB, 1987, ANN NY ACAD SCI, V505, P90
   Engel A., 1979, CURRENT TOPICS NERVE, P111
   ENGEL AG, 1987, ANN NY ACAD SCI, V505, P326, DOI DOI 10.1111/J.1749-6632.1987.TB51301.X
   FAZEKAS A, 1986, CLIN NEUROPATHOL, V5, P78
   HILL J, 1992, J IMMUNOL, V149, P1723
   Jung S, 1995, NEUROSCI LETT, V200, P167, DOI 10.1016/0304-3940(95)12115-K
   LENNON VA, 1978, J EXP MED, V147, P973, DOI 10.1084/jem.147.4.973
   LENNON VA, 1981, ANN NY ACAD SCI, V377, P77, DOI 10.1111/j.1749-6632.1981.tb33725.x
   LINDSAY TF, 1992, ANN SURG, V216, P677, DOI 10.1097/00000658-199212000-00010
   LINDSTROM J, 1988, ADV IMMUNOL, V42, P233, DOI 10.1016/S0065-2776(08)60847-0
   LINDSTROM JM, 1976, J EXP MED, V144, P726, DOI 10.1084/jem.144.3.726
   LOUTRARI H, 1992, EUR J IMMUNOL, V22, P2449, DOI 10.1002/eji.1830220939
   NAKANO S, 1993, NEUROLOGY, V43, P1167, DOI 10.1212/WNL.43.6.1167
   OOSTERHUIS HJG, 1984, CLIN NEUROL NEUROSUR, P1
   PEMBERTON M, 1993, J IMMUNOL, V150, P5104
   PIDDLESDEN SJ, 1994, J IMMUNOL, V152, P5477
   SAHASHI K, 1978, J NEUROPATH EXP NEUR, V37, P212, DOI 10.1097/00005072-197803000-00008
   SAHASHI K, 1980, J NEUROPATH EXP NEUR, V39, P160, DOI 10.1097/00005072-198003000-00005
   VINCENT A, 1985, J NEUROL NEUROSUR PS, V48, P1246, DOI 10.1136/jnnp.48.12.1246
   WEISMAN HF, 1990, SCIENCE, V249, P146, DOI 10.1126/science.2371562
   WHALEY K, 1995, METHODS COMPLEMENT C, P77
   WILSON S, 1983, J NEUROL NEUROSUR PS, V46, P383, DOI 10.1136/jnnp.46.5.383
NR 25
TC 91
Z9 97
U1 0
U2 1
PU ELSEVIER SCIENCE BV
PI AMSTERDAM
PA PO BOX 211, 1000 AE AMSTERDAM, NETHERLANDS
SN 0165-5728
EI 1872-8421
J9 J NEUROIMMUNOL
JI J. Neuroimmunol.
PD DEC
PY 1996
VL 71
IS 1-2
BP 173
EP 177
DI 10.1016/S0165-5728(96)00144-0
PG 5
WC Immunology; Neurosciences
WE Science Citation Index Expanded (SCI-EXPANDED)
SC Immunology; Neurosciences & Neurology
GA VZ443
UT WOS:A1996VZ44300023
PM 8982117
DA 2022-10-25
ER

PT J
AU Kiran, U
   Choudhury, M
   Saxena, N
   Kapoor, P
AF Kiran, U
   Choudhury, M
   Saxena, N
   Kapoor, P
TI Sevoflurane as a sole anaesthetic for thymectomy in myasthenia gravis
SO ACTA ANAESTHESIOLOGICA SCANDINAVICA
LA English
DT Article
DE sevoflurane; myasthenia gravis; thymoma
AB Myasthenia gravis is a challenging situation for anaesthesiologists due to its neuromuscular involvement. The main concerns are respiratory muscle weakness and side effects due to a heavy dose of anticholinesterases. This limits the use of sedatives, hypnotics and muscle relaxants. Inhalational anaesthetics are best suited. We describe our experience with sevoflurane as a sole anaesthetic in a child having juvenile-type myasthenia gravis with thymoma, who underwent thymectomy by midsternal incision. Very smooth and short duration of induction (35 s) and easy intubation within 60 s without use of muscle relaxant were the remarkable features. Sevoflurane in oxygen and nitrous oxide (MAC=0.5-0.7) was used for maintenance of anaesthesia. Recovery was smooth and fast with no residual respiratory insufficiency. Hence we found sevoflurane to be a highly suitable agent for thymectomy in mysthenia gravis.
C1 All India Inst Med Sci, Ctr Cardiothorac, Dept Cardiac Anaesthesia, New Delhi 110029, India.
RP Kiran, U (corresponding author), All India Inst Med Sci, Ctr Cardiothorac, Dept Cardiac Anaesthesia, Ansari Nagar, New Delhi 110029, India.
CR ATKINSON RS, 1993, LEES SYNOPSIS ANAEST, P408
   BARAKA A, 1984, ANESTH ANALG, V63, P1127
   BRAND JB, 1977, ANESTH ANALG, V56, P55
   EISENKRAFT JB, 1990, CAN J ANAESTH, V37, P301, DOI 10.1007/BF03005579
   ENGEL AG, 1987, HARRISONS PRINCIPLES, P2079
   INOMATA S, 1994, ANESTHESIOLOGY, V80, P93, DOI 10.1097/00000542-199401000-00016
   LANDAIS A, 1995, PAEDIATR ANAESTH, V5, P297, DOI 10.1111/j.1460-9592.1995.tb00309.x
   NAKAIGAWA Y, 1995, ANESTH ANALG, V81, P241
   OOSTERHUIS HJG, 1984, MYASTHENIA GRAVIS, P104
   WAINWRIGHT AP, 1987, ANAESTHESIA, V42, P950, DOI 10.1111/j.1365-2044.1987.tb05365.x
   WEISKOFF RB, 1989, CURRENT OPINION ANES, V2, P421
NR 11
TC 30
Z9 34
U1 0
U2 2
PU MUNKSGAARD INT PUBL LTD
PI COPENHAGEN
PA 35 NORRE SOGADE, PO BOX 2148, DK-1016 COPENHAGEN, DENMARK
SN 0001-5172
J9 ACTA ANAESTH SCAND
JI Acta Anaesthesiol. Scand.
PD MAR
PY 2000
VL 44
IS 3
BP 351
EP 353
DI 10.1034/j.1399-6576.2000.440324.x
PG 3
WC Anesthesiology
WE Science Citation Index Expanded (SCI-EXPANDED)
SC Anesthesiology
GA 288AE
UT WOS:000085539000024
PM 10714854
DA 2022-10-25
ER

PT J
AU Boneva, N
   Brenner, T
   Argov, Z
AF Boneva, N
   Brenner, T
   Argov, Z
TI Gabapentin may be hazardous in Myasthenia gravis
SO MUSCLE & NERVE
LA English
DT Article
DE acetylcholine receptor; experimental autoimmune myasthenia gravis;
   gabapentin; myasthenia gravis; repetitive nerve stimulation
ID EXPERIMENTAL AUTOIMMUNE MYASTHENIA; REFRACTORY PARTIAL EPILEPSY;
   HIGH-DOSE GABAPENTIN; CALCIUM-CHANNEL; ANTICONVULSANT; NEURONTIN;
   NEURALGIA; SUBUNIT; BRAIN; DRUG
AB A patient with painful neuropathy developed ocular, facial, and masticatory weakness and fatigue after 3 months of gabapentin (GBP) treatment (400 mg/day). An elevated level of serum acetylcholine receptor antibodies (AChR-Ab) was detected. The patient recovered following pyridostigmine therapy and withdrawal of GBP and, 2 years later, is practically asymptomatic despite positive AChR-Ab. Because of this clinical observation, we gave 150 mg/kg GBP to rats with experimental autoimmune myasthenia gravis (EAMG). Repetitive nerve stimulation at 3-Hz was performed, and the 5th/1st amplitude ratio was used to calculate the decremental response. In all EAMG rats, GBP induced a transient, abnormal decrement (7-20%) 90 to 240 min after administration, No decrement was induced by GBP in normal rats. Thus, GBP aggravates the decrement in EAMG, The mechanism involved in the hitherto unreported possible unmasking of myasthenia gravis (MG) by GBP is unknown, Gabapentin should be used with caution in this disease. (C) 2000 John Wiley & Sons, Inc.
C1 Hadassah Univ Hosp, Dept Neurol, IL-91120 Jerusalem, Israel.
RP Argov, Z (corresponding author), Hadassah Univ Hosp, Dept Neurol, IL-91120 Jerusalem, Israel.
CR ARGOV Z, 1986, ARCH NEUROL-CHICAGO, V43, P255, DOI 10.1001/archneur.1986.00520030045010
   ARGOV Z, 1994, HDB MYASTHENIA GRAVI, P295
   Attal N, 1998, EUR NEUROL, V40, P191, DOI 10.1159/000007979
   BARTOSZYK G D, 1983, Naunyn-Schmiedeberg's Archives of Pharmacology, V324, pR24
   Beydoun A, 1998, EPILEPSIA, V39, P188, DOI 10.1111/j.1528-1157.1998.tb01357.x
   BRENNER T, 1978, ISRAEL J MED SCI, V14, P986
   Brown JP, 1998, J BIOL CHEM, V273, P25458, DOI 10.1074/jbc.273.39.25458
   ENGEL AG, 1976, ANN NY ACAD SCI, V274, P60, DOI 10.1111/j.1749-6632.1976.tb47676.x
   Gee NS, 1996, J BIOL CHEM, V271, P5768, DOI 10.1074/jbc.271.10.5768
   HILL DR, 1993, EUR J PHARM-MOLEC PH, V244, P303, DOI 10.1016/0922-4106(93)90156-4
   Jones DL, 1998, BRAIN RES, V810, P93, DOI 10.1016/S0006-8993(98)00890-7
   Khan OA, 1998, NEUROLOGY, V51, P611, DOI 10.1212/WNL.51.2.611
   LENNON VA, 1975, J EXP MED, V141, P1365, DOI 10.1084/jem.141.6.1365
   MCLEAN MJ, 1995, EPILEPSIA, V36, pS73, DOI 10.1111/j.1528-1157.1995.tb06001.x
   Meldrum BS, 1996, EPILEPSIA, V37, pS4, DOI 10.1111/j.1528-1157.1996.tb06038.x
   OOMMEN K, 1994, EPILEPSY RES, V18, P67
   Rowbotham M, 1998, JAMA-J AM MED ASSOC, V280, P1837, DOI 10.1001/jama.280.21.1837
   SEYBOLD ME, 1976, ANN NY ACAD SCI, V274, P275, DOI 10.1111/j.1749-6632.1976.tb47692.x
   Singh L, 1996, PSYCHOPHARMACOLOGY, V127, P1, DOI 10.1007/BF02805968
   Taylor CP, 1998, EPILEPSY RES, V29, P233, DOI 10.1016/s0920-1211(97)00084-3
   Watson WP, 1997, NEUROPHARMACOLOGY, V36, P1369, DOI 10.1016/S0028-3908(97)00118-4
   WELTY DF, 1993, EPILEPSY RES, V16, P175, DOI 10.1016/0920-1211(93)90078-L
   Wilson EA, 1998, EPILEPSY RES, V29, P161, DOI 10.1016/S0920-1211(97)00078-8
   WIRGUIN I, 1994, MUSCLE NERVE, V17, P523, DOI 10.1002/mus.880170509
NR 24
TC 21
Z9 22
U1 0
U2 0
PU JOHN WILEY & SONS INC
PI NEW YORK
PA 605 THIRD AVE, NEW YORK, NY 10158-0012 USA
SN 0148-639X
J9 MUSCLE NERVE
JI Muscle Nerve
PD AUG
PY 2000
VL 23
IS 8
BP 1204
EP 1208
DI 10.1002/1097-4598(200008)23:8<1204::AID-MUS7>3.0.CO;2-H
PG 5
WC Clinical Neurology; Neurosciences
WE Science Citation Index Expanded (SCI-EXPANDED)
SC Neurosciences & Neurology
GA 338AE
UT WOS:000088395300007
PM 10918256
DA 2022-10-25
ER

PT J
AU Schumm, F
   Henze, T
AF Schumm, F.
   Henze, T.
TI Symptomatic Treatment of Myasthenia Gravis and Other Neuromuscular
   Transmission Disorders
SO AKTUELLE NEUROLOGIE
LA German
DT Article
DE myasthenia gravis; symptomatic treatment; cholinesterase inhibitors;
   3,4-diaminopyridine
ID PYRIDOSTIGMINE BROMIDE; ACETYLCHOLINESTERASE INHIBITORS; DOUBLE-BLIND;
   THERAPY; 3,4-DIAMINOPYRIDINE; MUTATIONS; PERMETHRIN; TRIAL
AB The symptomatic treatment of myasthenia gravis using inhibitors of acetylcholine esterase is - besides immunosuppression - of outstanding importance. Several cholinesterase inhibitors are available, especially pyridostigmine. These compounds are useful in the treatment of numerous other disorders of neuromuscular transmission, too. Besides these drugs there is an important treatment option for patients with the Lambert-Eaton myasthenic syndrome, 3,4-diaminopyridine or amifampridine. In this review we discuss the pharmacology as well as important details of treatment with cholinesterase inhibitors. Moreover, numerous situations within the course of myasthenia gravis, e.g., older patients, juvenile myasthenic syndromes, anesthesia, and pregnancy which could complicate treatment of myasthenia are presented in the context of cholinesterase inhibitor treatment.
C1 [Schumm, F.] Klin Christophsbad, Neurol Klin, Goppingen, Germany.
   [Henze, T.] Reha Zentrum Nittenau, DMG, Nittenau, Germany.
RP Schumm, F (corresponding author), Christophsbad Neurol, Schulerburgstr 33, D-73033 Goppingen, Germany.
EM friedrichschumm@t-online.de
CR Abou-Donia MB, 2001, TOXICOL SCI, V60, P305, DOI 10.1093/toxsci/60.2.305
   Argov Z, 2007, NEUROLOGY, V69, P699, DOI 10.1212/01.wnl.0000267884.39468.7a
   Batocchi AP, 1999, NEUROLOGY, V52, P447, DOI 10.1212/WNL.52.3.447
   Berrouschot J, 1997, CRIT CARE MED, V25, P1228, DOI 10.1097/00003246-199707000-00027
   Bhanushali MJ, 2008, NEUROLOGY, V71, P1335, DOI 10.1212/01.wnl.0000327669.75695.38
   Brenner T, 2003, FASEB J, V17, P214, DOI 10.1096/fj.02-0609com
   BREYERPFAFF U, 1990, J NEUROL NEUROSUR PS, V53, P502, DOI 10.1136/jnnp.53.6.502
   Burke G, 2003, NEUROLOGY, V61, P826, DOI 10.1212/01.WNL.0000085865.55513.AE
   ENGEL AG, 1973, NEUROLOGY, V23, P1273, DOI 10.1212/WNL.23.12.1273
   Engel AG, 2005, CURR OPIN PHARMACOL, V5, P308, DOI 10.1016/j.coph.2004.12.007
   Evoli A, 2003, BRAIN, V126, P2304, DOI 10.1093/brain/awg223
   Evoli A, 2011, NEUROLOGY, V76, pA286
   FISHER MA, 2001, CHOLINESTERASES CHOL, P249
   Flet L, 2010, J NEUROL, V257, P937, DOI 10.1007/s00415-009-5442-6
   Guptill JT, 2010, CURR OPIN NEUROL, V23, P530, DOI 10.1097/WCO.0b013e32833c0982
   Hantai D, 2004, CURR OPIN NEUROL, V17, P539, DOI 10.1097/00019052-200410000-00004
   Harper CM, 2003, NEUROLOGY, V60, P1710, DOI 10.1212/01.WNL.0000061483.11417.1B
   Hatanaka Y, 2005, NEUROLOGY, V65, P1508, DOI 10.1212/01.wnl.0000183145.91579.74
   Henze T, 2010, AKTUEL NEUROL, V37, P518, DOI 10.1055/s-0030-1265985
   HENZE T, 1991, J NEUROL, V238, P225, DOI 10.1007/BF00314786
   HENZE T, 2010, AKTUEL NEUROL, V37, P524
   Hilton-Jones D, 2007, Pract Neurol, V7, P405, DOI 10.1136/jnnp.2007.134130
   Hoff JM, 2003, NEUROLOGY, V61, P1362, DOI 10.1212/01.WNL.0000082725.21444.EC
   Kinali M, 2008, J NEUROIMMUNOL, V201, P6, DOI 10.1016/j.jneuroim.2008.06.026
   Klehmet J, 2010, NERVENARZT, V81, P956, DOI 10.1007/s00115-010-2995-7
   KOHLER W, 2008, MYASTHENIA GRAVIS
   Lashley D, 2010, NEUROLOGY, V74, P1517, DOI 10.1212/WNL.0b013e3181dd43bf
   Mallory LA, 2009, PEDIATR NEUROL, V41, P42, DOI 10.1016/j.pediatrneurol.2009.02.017
   Maselli RA, 2011, MUSCLE NERVE, V43, P591, DOI 10.1002/mus.21922
   Meriggioli MN, 2009, LANCET NEUROL, V8, P475, DOI 10.1016/S1474-4422(09)70063-8
   Milone M, 2009, NEUROLOGY, V73, P228, DOI 10.1212/WNL.0b013e3181ae7cbc
   Muller JS, 2006, NEUROLOGY, V67, P1159, DOI 10.1212/01.wnl.0000233837.79459.40
   Muller JS, 2007, BRAIN, V130, P1497, DOI 10.1093/brain/awm068
   Mullges W, 2010, AKTUEL NEUROL, V37, P474, DOI 10.1055/s-0030-1265964
   O'carroll Peter, 2009, J Clin Neuromuscul Dis, V11, P69, DOI 10.1097/CND.0b013e3181a78280
   Oh SJ, 2009, J CLIN NEUROL, V5, P53, DOI 10.3988/jcn.2009.5.2.53
   OSSERMAN KE, 1956, JAMA-J AM MED ASSOC, V160, P153, DOI 10.1001/jama.1956.02960380001001
   Punga AR, 2008, MUSCLE NERVE, V37, P300, DOI 10.1002/mus.20935
   Punga AR, 2006, MUSCLE NERVE, V34, P111, DOI 10.1002/mus.20515
   Richman DP, 2003, NEUROLOGY, V61, P1652, DOI 10.1212/01.WNL.0000098887.24618.A0
   Rostedt A, 2004, NEUROLOGY, V62, P835, DOI 10.1212/01.WNL.0000113756.23340.2F
   Roy MJ, 2006, MAYO CLIN PROC, V81, P1303, DOI 10.4065/81.10.1303
   Ruff RL, 2011, NEUROLOGY, V76, pA580
   SALTIS LM, 1993, CRIT CARE MED, V21, P938, DOI 10.1097/00003246-199306000-00025
   Sanders DB, 2000, NEUROLOGY, V54, P603, DOI 10.1212/WNL.54.3.603
   Sanders DB, 2003, ANN NY ACAD SCI, V998, P500, DOI 10.1196/annals.1254.065
   Sanders DB, 1998, ANN NY ACAD SCI, V841, P811, DOI 10.1111/j.1749-6632.1998.tb11022.x
   Schara U, 2009, NEUROMUSCULAR DISORD, V19, P828, DOI 10.1016/j.nmd.2009.09.008
   SCHNEIDERGOLD C, 2007, THERAPIE VERLAUF NEU, P1320
   SCHUMM F, 1985, FORTSCHR NEUROL PSYC, V53, P201, DOI 10.1055/s-2007-1001967
   SCHUMM F, 2010, LEITFADEN MYASTHENIA
   SCHUMM F, 1998, NEUROLOGISCHE SYNDRO, P498
   Schumm F, 2004, NEUROLOGISCHE PHARMA, P191
   SEYBOLD ME, 1999, CONT NEUROL SERIES, V56, P167
   Sieb JP, 2010, CLIN NEUROL NEUROSUR, V112, P781, DOI 10.1016/j.clineuro.2010.06.018
   Sieb JP, 2008, KLIN NEUROPHYSIOL, V39, P208
   Skeie GO, 2006, EUR J NEUROL, V13, P691, DOI 10.1111/j.1468-1331.2006.01476.x
   Sussman JD, 2008, ANN NY ACAD SCI, V1132, P283, DOI 10.1196/annals.1405.022
   Walker MB, 1934, LANCET, V1, P1200
   Wirtz PW, 2009, CLIN PHARMACOL THER, V86, P44, DOI 10.1038/clpt.2009.35
NR 61
TC 4
Z9 4
U1 0
U2 9
PU GEORG THIEME VERLAG KG
PI STUTTGART
PA RUDIGERSTR 14, D-70469 STUTTGART, GERMANY
SN 0302-4350
EI 1438-9428
J9 AKTUEL NEUROL
JI Aktuelle Neurol.
PD MAY
PY 2011
VL 38
IS 4
BP 178
EP 189
DI 10.1055/s-0031-1279757
PG 12
WC Clinical Neurology
WE Science Citation Index Expanded (SCI-EXPANDED)
SC Neurosciences & Neurology
GA 815IF
UT WOS:000294518600002
DA 2022-10-25
ER

PT J
AU Wang, QA
   Xu, ZY
   Lin, BQ
   Lu, FL
   Cui, Y
AF Wang, Qiang
   Xu, Zhiyun
   Lin, Baoquan
   Lu, Fanglin
   Cui, Yong
TI Simultaneous Operation for Multiple Valvular Disease and Myasthenia in a
   Woman
SO HEART LUNG AND CIRCULATION
LA English
DT Article
DE Multiple valvular disease; Myasthenia gravis; Simultaneous operation;
   Myasthenic crisis; Valve replacement
ID THYMECTOMY
AB Myasthenia gravis is a neuromuscular disorder, and the severe complication of myasthenic crisis is a life-threatening condition, usually induced by stress such as fever, trauma or a surgical procedure. Simultaneous heart surgery and thymectomy in a patient with concomitant heart disease and myasthenia gravis has been previously reported. We report a female patient with rheumatic valvular disease and myasthenia gravis who received triple heart valve surgery and thymectomy simultaneously. In her early recovery, two episodes of myasthenic crisis occurred which were treated promptly with a successful surgical outcome. (Heart, Lung and Circulation 2011;20:130-131) (C) 2010 Australasian Society of Cardiac and Thoracic Surgeons and the Cardiac Society of Australia and New Zealand. Published by Elsevier Inc. All rights reserved.
C1 [Wang, Qiang; Xu, Zhiyun; Lin, Baoquan; Lu, Fanglin; Cui, Yong] Changhai Hosp, Dept Cardiothorac Surg, Shanghai 200433, Peoples R China.
RP Wang, QA (corresponding author), Changhai Hosp, Dept Cardiothorac Surg, 168 Changhai Rd, Shanghai 200433, Peoples R China.
EM w.qiang@hotmail.com
CR Asai Katsuyuki, 2004, Jpn J Thorac Cardiovasc Surg, V52, P65
   FRIST WH, 1994, ANN THORAC SURG, V57, P334, DOI 10.1016/0003-4975(94)90993-8
   Grigoliia G N, 2006, Georgian Med News, P10
   Haroun-Bizri Sania, 2003, Middle East Journal of Anesthesiology, V17, P299
   MICHAEL P, 2001, ANN THORAC SURG, V72, P621
   Watanabe A, 2004, J THORAC CARDIOV SUR, V127, P868, DOI 10.1016/j.jtcvs.2003.07.036
NR 6
TC 1
Z9 1
U1 0
U2 0
PU ELSEVIER SCIENCE INC
PI NEW YORK
PA STE 800, 230 PARK AVE, NEW YORK, NY 10169 USA
SN 1443-9506
EI 1444-2892
J9 HEART LUNG CIRC
JI Heart Lung Circ.
PD FEB
PY 2011
VL 20
IS 2
BP 130
EP 131
DI 10.1016/j.hlc.2010.07.012
PG 2
WC Cardiac & Cardiovascular Systems
WE Science Citation Index Expanded (SCI-EXPANDED)
SC Cardiovascular System & Cardiology
GA 719BG
UT WOS:000287173600011
PM 20810314
DA 2022-10-25
ER

PT J
AU PALMER, AC
AF PALMER, AC
TI MYASTHENIA-GRAVIS
SO VETERINARY CLINICS OF NORTH AMERICA
LA English
DT Article
RP PALMER, AC (corresponding author), WELLCOME LAB COMPARAT NEUROL,DEPT VET CLIN MED,MADINGLEY RD,CAMBRIDGE,ENGLAND.
CR ENGEL AG, 1977, ANN NEUROL, V1, P315, DOI 10.1002/ana.410010403
   ENGEL AG, 1979, COMMUNICATION
   FLUCKIGER M, 1978, SCHWEIZ ARCH TIERH, V120, P271
   FRASER DC, 1970, J NEUROL NEUROSUR PS, V33, P431, DOI 10.1136/jnnp.33.4.431
   GRIFFITHS IR, 1978, C NETHERLANDS SMALL
   JENKINS W L, 1976, Journal of the South African Veterinary Association, V47, P59
   JOHNSON RP, 1975, J SMALL ANIM PRACT, V16, P641, DOI 10.1111/j.1748-5827.1975.tb05790.x
   LAMBERT E, 1978, COMMUNICATION
   LENNON VA, 1978, GENETIC CONTROL AUTO, P295
   LINDSTROM JM, 1976, NEUROLOGY, V26, P1054, DOI 10.1212/WNL.26.11.1054
   MASON KV, 1976, J SMALL ANIM PRACT, V17, P467, DOI 10.1111/j.1748-5827.1976.tb06987.x
   MATHEW B P, 1978, Journal of Veterinary Pharmacology and Therapeutics, V1, P171, DOI 10.1111/j.1365-2885.1978.tb00322.x
   NEWSOMDAVIS J, 1978, NEUROLOGY, V28, P266, DOI 10.1212/WNL.28.3.266
   ORMROD AN, 1961, VET REC, V73, P489
   PALMER AC, 1978, VET REC, V103, P433, DOI 10.1136/vr.103.19.433
   PALMER AC, 1974, VET REC, V95, P452, DOI 10.1136/vr.95.20.452
   PARKER GA, 1976, VET PATHOL, V13, P353, DOI 10.1177/030098587601300505
   PATRICK J, 1973, SCIENCE, V180, P871, DOI 10.1126/science.180.4088.871
   SEYBOLD ME, 1978, BRIT MED J, V2, P1051, DOI 10.1136/bmj.2.6144.1051
   SIMPSON JA, 1976, ANN NY ACAD SCI, V274, P382, DOI 10.1111/j.1749-6632.1976.tb47699.x
   Simpson JA, 1960, SCOT MED J, V5, P419, DOI [DOI 10.1177/003693306000501001, 10.1177/003693306000501001]
   TALERMAN A, 1970, J PATHOL, V101, P62, DOI 10.1002/path.1711010109
   VINCENT A, 1978, COMMUNICATION
   ZACKS SI, 1966, ANN NY ACAD SCI, V135, P79, DOI 10.1111/j.1749-6632.1966.tb45465.x
   1971, BRIT MED J, V2, P160
NR 25
TC 24
Z9 24
U1 0
U2 3
PU W B SAUNDERS CO
PI PHILADELPHIA
PA INDEPENDENCE SQUARE WEST CURTIS CENTER, STE 300, PHILADELPHIA, PA
   19106-3399
SN 0091-0279
J9 VET CLIN N AM
PY 1980
VL 10
IS 1
BP 213
EP 221
DI 10.1016/S0195-5616(80)50012-4
PG 9
WC Veterinary Sciences
WE Science Citation Index Expanded (SCI-EXPANDED)
SC Veterinary Sciences
GA JH459
UT WOS:A1980JH45900013
PM 6996286
DA 2022-10-25
ER

PT J
AU FENICHEL, GM
AF FENICHEL, GM
TI MYASTHENIA-GRAVIS
SO PEDIATRIC ANNALS
LA English
DT Article
RP FENICHEL, GM (corresponding author), VANDERBILT UNIV,MED CTR,DEPT NEUROL,NASHVILLE,TN 37232, USA.
NR 0
TC 10
Z9 10
U1 0
U2 0
PU SLACK INC
PI THOROFARE
PA 6900 GROVE RD, THOROFARE, NJ 08086
SN 0090-4481
J9 PEDIATR ANN
JI Pediatr. Annu.
PD JUL
PY 1989
VL 18
IS 7
BP 432
EP &
DI 10.3928/0090-4481-19890701-09
PG 0
WC Pediatrics
WE Science Citation Index Expanded (SCI-EXPANDED)
SC Pediatrics
GA AF711
UT WOS:A1989AF71100006
PM 2666925
DA 2022-10-25
ER

PT J
AU NOWAKOWSKI, JF
   YEE, AS
AF NOWAKOWSKI, JF
   YEE, AS
TI MYASTHENIA-GRAVIS
SO ANNALS OF EMERGENCY MEDICINE
LA English
DT Article
RP NOWAKOWSKI, JF (corresponding author), HENRY FORD HOSP,DIV EMERGENCY MED,PROGRAM EMERGENCY MED,DETROIT,MI 48202, USA.
NR 0
TC 0
Z9 0
U1 0
U2 0
PU MOSBY-YEAR BOOK INC
PI ST LOUIS
PA 11830 WESTLINE INDUSTRIAL DR, ST LOUIS, MO 63146-3318
SN 0196-0644
J9 ANN EMERG MED
JI Ann. Emerg. Med.
PY 1982
VL 11
IS 5
BP 272
EP 275
DI 10.1016/S0196-0644(82)80100-5
PG 4
WC Emergency Medicine
WE Science Citation Index Expanded (SCI-EXPANDED)
SC Emergency Medicine
GA NP336
UT WOS:A1982NP33600010
PM 7073053
DA 2022-10-25
ER

PT J
AU DREYFUS, P
   FARDEAU, M
   RIEGER, F
AF DREYFUS, P
   FARDEAU, M
   RIEGER, F
TI MYASTHENIA-GRAVIS
SO RECHERCHE
LA French
DT Article
CR ALMON RR, 1975, BIOCHIM BIOPHYS ACTA, V393, P66, DOI 10.1016/0005-2795(75)90217-2
   DRACHMAN DB, 1978, NEW ENGL J MED, V298, P1116, DOI 10.1056/NEJM197805182982004
   FAMBROUGH DM, 1973, SCIENCE, V182, P293, DOI 10.1126/science.182.4109.293
   LEVASSEUR P, 1975, NOUV PRESSE MED, V4, P2591
   LINDSTROM JM, 1976, J EXP MED, V144, P739, DOI 10.1084/jem.144.3.739
   PATRICK J, 1973, SCIENCE, V180, P871, DOI 10.1126/science.180.4088.871
   Simpson JA, 1960, SCOT MED J, V5, P419, DOI [DOI 10.1177/003693306000501001, 10.1177/003693306000501001]
   WOOLF AL, 1966, ANN NY ACAD SCI, V135, P35, DOI 10.1111/j.1749-6632.1966.tb45461.x
NR 8
TC 0
Z9 0
U1 0
U2 0
PU SOC ED SCIENTIFIQUES
PI PARIS 06
PA 57 RUE DE SEINE, 75280 PARIS 06, FRANCE
SN 0029-5671
J9 RECHERCHE
JI Recherche
PY 1980
VL 11
IS 115
BP 1206
EP 1208
PG 3
WC Multidisciplinary Sciences
WE Science Citation Index Expanded (SCI-EXPANDED)
SC Science & Technology - Other Topics
GA KK032
UT WOS:A1980KK03200024
DA 2022-10-25
ER

PT J
AU Hindmarsh, J
   Woods, E
   Lee, M
   Pickard, J
AF Hindmarsh, Jonathan
   Woods, Elizabeth
   Lee, Mark
   Pickard, Jonathan
TI Administering Neostigmine as a Subcutaneous Infusion: A Case Report of a
   Patient Dying With Myasthenia Gravis
SO JOURNAL OF PALLIATIVE CARE
LA English
DT Article
DE pyridostigmine bromide; neostigmine; myasthenia gravis; palliative care;
   acetylcholinesterase inhibitors; infusions; subcutaneous
AB Background: Abrupt withdrawal of pharmacological therapies for myasthenia gravis can exacerbate muscle weakness and even trigger myasthenic crisis. Such medications should ideally be continued, but how this can be achieved in patients approaching the end of life, particularly when enteral administration is compromised, has not been defined. Case History: An 83-year-old man with a history of generalized myasthenia gravis and palliative metastatic anal adenocarcinoma was admitted to his local hospital with general decline, where he was considered by more than one physician to be actively dying from his cancer. In the days preceding admission, the patient had not taken his medications consistently, including the acetylcholinesterase inhibitor, pyridostigmine, for the management of his myasthenia gravis. Case Management and Outcome: Reintroduction of the patient's usual myasthenia therapy improved his clinical condition to the point where he was no longer thought to be dying. When enteral administration of pyridostigmine was no longer possible, the patient was successfully converted to neostigmine, which was administered as a continuous subcutaneous infusion. Conclusion: Undertreated myasthenia gravis can lead to a rapid deterioration in a patient's clinical condition, and such patients may be mistakenly diagnosed as dying. Undertreated myasthenia gravis should therefore be considered as a potentially reversible cause of acute deterioration, especially in patients with complex comorbidities. The use of neostigmine as a continuous subcutaneous infusion may have a role in the management of such patients, particularly when enteral administration of acetylcholinesterase inhibitors is no longer possible.
C1 [Hindmarsh, Jonathan; Woods, Elizabeth; Lee, Mark; Pickard, Jonathan] St Benedicts Hosp, Sunderland, Tyne & Wear, England.
   [Hindmarsh, Jonathan] City Hosp Sunderland NHS Trust, Sunderland, Tyne & Wear, England.
RP Hindmarsh, J (corresponding author), City Hosp Sunderland, Kayll Rd, Sunderland SR4 7TP, Tyne & Wear, England.
EM jonathan.hindmarsh@chsft.nhs.uk
OI Hindmarsh, Jonathan/0000-0002-1871-4525
CR Abel M, 2002, MT SINAI J MED, V69, P31
   Bird SJ, 2019, TREATMENT MYASTHENIA
   DONATI F, 1987, CAN J ANAESTH, V34, P589, DOI 10.1007/BF03010517
   Gilhus NE, 2009, EXPERT REV NEUROTHER, V9, P351, DOI 10.1586/14737175.9.3.351
   Haroutiunian Simon, 2009, J Pain Palliat Care Pharmacother, V23, P242, DOI 10.1080/15360280903098523
   Joint Formulary Committee, 2018, BRIT NATL FORMULARY
   Kamel J, 2009, J PALLIAT MED, V12, P879, DOI 10.1089/jpm.2009.0028
   Mayers PL, 2012, CLIN PHARM, V4, P287
   Potter PE, 2017, FRONTIERS CNS DRUG D, V3, P201
   She SL, 2017, J CLIN PSYCHOPHARM, V37, P620, DOI 10.1097/JCP.0000000000000741
   Smyth, 2015, NEWT GUIDELINES ADM
   Spiess JL, 2003, J PAIN SYMPTOM MANAG, V26, P684, DOI 10.1016/S0885-3924(03)00203-3
NR 12
TC 4
Z9 4
U1 0
U2 2
PU SAGE PUBLICATIONS INC
PI THOUSAND OAKS
PA 2455 TELLER RD, THOUSAND OAKS, CA 91320 USA
SN 0825-8597
EI 2369-5293
J9 J PALLIAT CARE
JI J. Palliative Care
PD APR
PY 2020
VL 35
IS 2
BP 78
EP 81
AR 0825859719869353
DI 10.1177/0825859719869353
EA AUG 2019
PG 4
WC Health Care Sciences & Services; Health Policy & Services; Public,
   Environmental & Occupational Health
WE Science Citation Index Expanded (SCI-EXPANDED); Social Science Citation Index (SSCI)
SC Health Care Sciences & Services; Public, Environmental & Occupational
   Health
GA LB3QP
UT WOS:000483172200001
PM 31411109
DA 2022-10-25
ER

PT J
AU Chen, JS
   Tian, DC
   Zhang, C
   Li, ZX
   Zhai, Y
   Xiu, YW
   Gu, HQ
   Li, H
   Wang, YJ
   Shi, FD
AF Chen, Jingshan
   Tian, De-Cai
   Zhang, Chao
   Li, Zixiao
   Zhai, Yi
   Xiu, Yuwen
   Gu, Hongqiu
   Li, Hao
   Wang, Yongjun
   Shi, Fu-Dong
TI Incidence, mortality, and economic burden of myasthenia gravis in China:
   A nationwide population-based study
SO LANCET REGIONAL HEALTH-WESTERN PACIFIC
LA English
DT Article
ID LATE-ONSET MYASTHENIA; AUTOIMMUNE; CRISIS; THERAPIES; NORWAY
AB Background: Myasthenia gravis (MG) is the most common primary disorder of neuromuscular transmission, but the incidence of MG in China is unknown. We conducted the first nationwide study to determine the incidence and mortality rates of MG in all age groups at the national level in China.
   Methods: This national population-based registry study is based on the database of the Hospital Quality Monitoring System of National Health Commission, which covers 1665 hospitals providing myasthenia gravis care in 31 provinces and municipalities across China. 94,638 hospital admissions for 59,243 myasthenia gravis patients were identified from January 1st, 2016 to December 31st, 2018. Myasthenia gravis was identified by ICD-10 codes (G70). Incidence of myasthenia gravis was stratified by age, sex, and province.
   Findings: Of 59,243 patients, 30,503 individuals with myasthenia gravis were newly diagnosed. Age and sex adjusted incidence of myasthenia gravis was 0.68 per 100,000 person-years, with highest in the age group of 70-74 years. The incidence in females was 0.76 per 100,000 and 0.60 per 100,000 in males. The admission mortality rate was 14.69 parts per thousand.. Respiratory failure was the leading cause of death in patients with myasthenic crisis. There were 14,840 patients with thymomas, encompassing 14,636 (26.5%) adults and 204 (7.1%) juveniles. 9453 (63.7%) patients with thymomas underwent thymomectomy. The median length of hospital stay was 8 days (interquartile range (IQR) 4 to 15 days) with median hospitalization cost $1037 (IQR $493 to $2925). The Basic Medical Insurance was the most common payment method, covering 67.4% of patients.
   Interpretation: The age and sex adjusted incidence of MG was 0.68 per 100,000 person-years in China. The admission mortality rate was 14.69 parts per thousand. Most cases of new onset MG occurred in the seventh decade of life. (C) 2020 Published by Elsevier Ltd.
C1 [Chen, Jingshan; Tian, De-Cai; Li, Zixiao; Zhai, Yi; Gu, Hongqiu; Li, Hao; Wang, Yongjun; Shi, Fu-Dong] Capital Med Univ, Beijing Tiantan Hosp, China Natl Clin Res Ctr Neurol Dis, Beijing 100070, Peoples R China.
   [Chen, Jingshan; Zhang, Chao; Xiu, Yuwen; Shi, Fu-Dong] Tianjin Med Univ Gen Hosp, Tianjin Neurol Inst, Dept Neurol, Tianjin 300052, Peoples R China.
RP Li, H; Wang, YJ; Shi, FD (corresponding author), Capital Med Univ, Beijing Tiantan Hosp, China Natl Clin Res Ctr Neurol Dis, Beijing 100070, Peoples R China.
EM Li_hao71@aliyun.com; yongjunwang@ncrcnd.org.cn; fshi@tmu.edu.cn
RI Li, Hao/GPS-9834-2022
OI Zhai, Yi/0000-0002-1779-6645
CR Aarli JA, 1999, ARCH NEUROL-CHICAGO, V56, P25, DOI 10.1001/archneur.56.1.25
   Aarli JA, 2008, ANN NY ACAD SCI, V1132, P238, DOI 10.1196/annals.1405.040
   Alshekhlee A, 2009, NEUROLOGY, V72, P1548, DOI 10.1212/WNL.0b013e3181a41211
   Andersen JB, 2014, ACTA NEUROL SCAND, V129, P26, DOI 10.1111/ane.12233
   Carr AS, 2010, BMC NEUROL, V10, DOI 10.1186/1471-2377-10-46
   Casetta I, 2010, J NEUROL, V257, P2015, DOI 10.1007/s00415-010-5651-z
   Cortes-Vicente E, 2020, NEUROLOGY, V94, pE1171, DOI 10.1212/WNL.0000000000008903
   Deenen Johanna C W, 2015, J Neuromuscul Dis, V2, P73
   Gattellari M, 2012, EUR J NEUROL, V19, P1413, DOI 10.1111/j.1468-1331.2012.03698.x
   Gilhus NE, 2015, EUR J NEUROL, V22, P17, DOI 10.1111/ene.12599
   Gilhus NE, 2016, NEW ENGL J MED, V375, P2570, DOI 10.1056/NEJMra1602678
   Gilhus NE, 2015, LANCET NEUROL, V14, P1023, DOI 10.1016/S1474-4422(15)00145-3
   Jiang LX, 2015, LANCET, V386, P1493, DOI 10.1016/S0140-6736(15)00343-8
   Lee HS, 2016, YONSEI MED J, V57, P419, DOI 10.3349/ymj.2016.57.2.419
   Liew WKM, 2014, JAMA NEUROL, V71, P575, DOI 10.1001/jamaneurol.2014.17
   Marx A, 2013, AUTOIMMUN REV, V12, P875, DOI 10.1016/j.autrev.2013.03.007
   Matsui N, 2009, J NEUROL NEUROSUR PS, V80, P1168, DOI 10.1136/jnnp.2008.152637
   McGrogan A, 2010, NEUROEPIDEMIOLOGY, V34, P171, DOI 10.1159/000279334
   Meriggioli MN, 2009, LANCET NEUROL, V8, P475, DOI 10.1016/S1474-4422(09)70063-8
   Misra UK, 2020, ACTA NEUROL BELG, V120, P59, DOI 10.1007/s13760-019-01102-w
   Mombaur B, 2015, MUSCLE NERVE, V51, P533, DOI 10.1002/mus.24348
   Neumann B, 2020, NEUROLOGY, V94, pE299, DOI 10.1212/WNL.0000000000008688
   Oh SJ, 2008, MUSCLE NERVE, V38, P1101, DOI 10.1002/mus.21074
   Omorodion JO, 2017, MUSCLE NERVE, V56, P1114, DOI 10.1002/mus.25624
   Owe JF, 2006, J NEUROL NEUROSUR PS, V77, P203, DOI 10.1136/jnnp.2005.072355
   Parr JR, 2014, ARCH DIS CHILD, V99, P539, DOI 10.1136/archdischild-2013-304788
   Pedersen EG, 2013, EUR J NEUROL, V20, P309, DOI 10.1111/j.1468-1331.2012.03850.x
   Popperud TH, 2017, EUR J PAEDIATR NEURO, V21, P312, DOI 10.1016/j.ejpn.2016.09.001
   Roubille C, 2015, ANN RHEUM DIS, V74, P480, DOI 10.1136/annrheumdis-2014-206624
   Tannemaat MR, 2020, NEUROMUSCULAR DISORD, V30, P111, DOI 10.1016/j.nmd.2019.12.003
   Thomas CE, 1997, NEUROLOGY, V48, P1253, DOI 10.1212/WNL.48.5.1253
   Tsinzerling N, 2007, J NEUROL NEUROSUR PS, V78, P1109, DOI 10.1136/jnnp.2006.109488
   VanderPluym J, 2013, PEDIATRICS, V132, pE939, DOI 10.1542/peds.2013-0814
   Vincent A, 2001, LANCET, V357, P2122, DOI 10.1016/S0140-6736(00)05186-2
   Wakata N, 2007, INTERNAL MED, V46, P557, DOI 10.2169/internalmedicine.46.6237
   Wei L, 2004, ANN INTERN MED, V141, P764, DOI 10.7326/0003-4819-141-10-200411160-00007
   Zhang C, 2020, CNS NEUROSCI THER, V26, P1241, DOI 10.1111/cns.13468
   Zhang XF, 2007, J NEUROL NEUROSUR PS, V78, P386, DOI 10.1136/jnnp.2006.100545
NR 38
TC 10
Z9 16
U1 7
U2 14
PU ELSEVIER
PI AMSTERDAM
PA RADARWEG 29, 1043 NX AMSTERDAM, NETHERLANDS
EI 2666-6065
J9 LANCET REG HEALTH-W
JI Lancet Reg. Health-W. Pac.
PD DEC
PY 2020
VL 5
AR 100063
DI 10.1016/j.lanwpc.2020.100063
PG 7
WC Health Care Sciences & Services; Public, Environmental & Occupational
   Health
WE Science Citation Index Expanded (SCI-EXPANDED); Social Science Citation Index (SSCI)
SC Health Care Sciences & Services; Public, Environmental & Occupational
   Health
GA SP7TS
UT WOS:000659867900009
PM 34327399
OA gold, Green Published
DA 2022-10-25
ER

PT J
AU Gajra, A
   Vajpayee, N
   Grethlein, SJ
AF Gajra, A
   Vajpayee, N
   Grethlein, SJ
TI Response of myasthenia gravis to rituximab in a patient with non-Hodgkin
   lymphoma
SO AMERICAN JOURNAL OF HEMATOLOGY
LA English
DT Article
DE rituximab; myasthenia gravis
AB Myasthenia gravis is a B-cell-mediated autoimmune neuromuscular disorder characterized by weakness and fatigability of skeletal muscles. The underlying defect is an autoantibody-mediated attack on the acetylcholine receptors (AchRs) at the neuromuscular junction. Rituximab is a genetically engineered chimeric murine/human monoclonal antibody indicated for treatment of patients with low-grade or follicular, CD20-positive, B-cell non-Hodgkin lymphoma. Based on its potential for elimination of auto-reactive B-cell clones, rituximab may have a role in the management of some autoimmune disorders. We report a patient with B-cell, follicular non-Hodgkin lymphoma and a long-standing history of myasthenia gravis and the favorable impact of rituximab on both disorders. (C) 2004 Wiley-Liss, Inc.
C1 VA Med Ctr, Dept Med, Syracuse, NY USA.
   SUNY Upstate Med Univ, Dept Pathol, Syracuse, NY USA.
   SUNY Upstate Med Univ, Dept Med, Syracuse, NY USA.
RP Gajra, A (corresponding author), 800 Irving Ave,111H, Syracuse, NY 13210 USA.
EM Ajeet.Gajra@med.va.gov
CR ANDERSON KC, 1984, BLOOD, V63, P1424, DOI 10.1182/blood.V63.6.1424.1424
   Boye J, 2003, ANN ONCOL, V14, P520, DOI 10.1093/annonc/mdg175
   Howard JF, 1998, NEUROLOGY, V51, pS30, DOI 10.1212/WNL.51.6_Suppl_5.S30
   Ragheb S, 1998, ANN NY ACAD SCI, V841, P210, DOI 10.1111/j.1749-6632.1998.tb10931.x
   Silverman GJ, 2003, ARTHRITIS RHEUM-US, V48, P1484, DOI 10.1002/art.10947
   Wylam ME, 2003, J PEDIATR-US, V143, P674, DOI 10.1067/S0022-3476(03)00300-7
   Zaja F, 2000, NEUROLOGY, V55, P1062, DOI 10.1212/WNL.55.7.1062-a
   Zaya FF, 2001, BLOOD, V98, p41B
NR 8
TC 44
Z9 47
U1 0
U2 0
PU WILEY
PI HOBOKEN
PA 111 RIVER ST, HOBOKEN 07030-5774, NJ USA
SN 0361-8609
EI 1096-8652
J9 AM J HEMATOL
JI Am. J. Hematol.
PD OCT
PY 2004
VL 77
IS 2
BP 196
EP 197
DI 10.1002/ajh.20169
PG 2
WC Hematology
WE Science Citation Index Expanded (SCI-EXPANDED)
SC Hematology
GA 857HZ
UT WOS:000224108400017
PM 15389902
OA Bronze
DA 2022-10-25
ER

PT J
AU Kouyoumdjian, JA
   Stalberg, E
AF Kouyoumdjian, Joao Aris
   Stalberg, Erik
TI Stimulated jitter with concentric needle in 42 myasthenia gravis
   patients
SO ARQUIVOS DE NEURO-PSIQUIATRIA
LA English
DT Article
DE jitter; myasthenia gravis; concentric needle electrode; Extensor
   Digitorum; Frontalis; single-fiber electromyography
ID SINGLE-FIBER ELECTROMYOGRAPHY; EXTENSOR-DIGITORUM; ORBICULARIS-OCULI;
   ELECTRODES; VOLUNTARY; VALUES; MINIMONOGRAPH; FRONTALIS; MUSCLE; EMG
AB Objective: To estimate jitter parameters in myasthenia gravis in stimulated frontalis and extensor digitorum muscles using the concentric needle electrode. Methods: Forty-two confirmed myasthenia gravis patients, being 22 males (aged 45.6 +/- 17.2 years-old) were studied. Jitter was expressed as the mean consecutive difference (MCD). Results: MCD in extensor digitorum was 61.6 mu s (abnormal in 85.7%) and in frontalis 57.3 mu s (abnormal in 88.1%). Outliers represented 90.5% for extensor digitorum and 88.1% for frontalis. At least one jitter parameter was abnormal in 90.5% of the combined studies. Acetylcholine receptor antibody was abnormal in 85.7% of the cases. Conclusions: Stimulated jitter recordings measured from muscles using concentric needle electrode can be used for myasthenia gravis diagnosis with high sensitivity. Extensive normative studies are still lacking and, therefore, borderline findings should be judged with great caution.
C1 [Kouyoumdjian, Joao Aris] Fac Med Sao Jose do Rio Preto FAMERP, Sao Paulo, Brazil.
   [Kouyoumdjian, Joao Aris] Dept Neurol Sci, Neuromuscular Invest Lab, Sao Paulo, Brazil.
   [Stalberg, Erik] Uppsala Univ, Dept Clin Neurophysiol, Uppsala, Sweden.
   [Stalberg, Erik] Uppsala Univ, Inst Neurosci, Uppsala, Sweden.
RP Kouyoumdjian, JA (corresponding author), Rua Luiz Antonio da Silveira 1-661, BR-15025020 Sao Jose Do Rio Preto, SP, Brazil.
EM jaris@terra.com.br
RI Kouyoumdjian, Joao Aris/M-7234-2019
OI Stalberg, Erik/0000-0003-0249-3921
FU Fundacao de Amparo a Pesquisa do Estado de Sao Paulo (FAPESP)
FX Support: Fundacao de Amparo a Pesquisa do Estado de Sao Paulo (FAPESP).
CR Benatar M, 2006, NEUROMUSCULAR DISORD, V16, P459, DOI 10.1016/j.nmd.2006.05.006
   Benatar M, 2006, MUSCLE NERVE, V34, P163, DOI 10.1002/mus.20568
   Delgado-Delos Santos MMS, 2012, CLIN NEUROPHYSIOL, V123, pe51, DOI 10.1016/j.clinph.2011.11.201
   EKSTEDT J, 1964, ACTA PHYSIOL SCAND, V61, P1
   Ertas M, 2000, MUSCLE NERVE, V23, P715
   Farrugia ME, 2009, MUSCLE NERVE, V39, P579, DOI 10.1002/mus.21151
   Jaretzki A, 2000, NEUROLOGY, V55, P16, DOI 10.1212/WNL.55.1.16
   Kokubun N, 2012, CLIN NEUROPHYSIOL, V123, P613, DOI 10.1016/j.clinph.2011.07.044
   Kouyoumdjian JA, 2012, MUSCLE NERVE, V45, P276, DOI 10.1002/mus.22306
   Kouyoumdjian JA, 2008, CLIN NEUROPHYSIOL, V119, P1614, DOI 10.1016/j.clinph.2008.03.008
   Kouyoumdjian JA, 2008, MUSCLE NERVE, V37, P694, DOI 10.1002/mus.21043
   Kouyoumdjian JA, 2007, ARQ NEURO-PSIQUIAT, V65, P446, DOI 10.1590/S0004-282X2007000300016
   Kouyoumdjian JA, 2011, MUSCLE NERVE, V44, P912, DOI 10.1002/mus.22203
   Kouyoumdjian JA, 2011, CLIN NEUROPHYSIOL, V122, P617, DOI 10.1016/j.clinph.2010.07.012
   Lozano AMR, 2012, CLIN NEUROPHYSIOL, V123, pe17, DOI 10.1016/j.clinph.2011.11.209
   Mercelis R, 2011, MUSCLE NERVE, V43, P168, DOI 10.1002/mus.21853
   Papathanasiou ES, 2012, CLIN NEUROPHYSIOL, V123, P1437, DOI 10.1016/j.clinph.2011.10.046
   SANDERS DB, 1986, MUSCLE NERVE, V9, P809, DOI 10.1002/mus.880090904
   Sanders DB, 1996, MUSCLE NERVE, V19, P1069
   Sarrigiannis PG, 2006, MUSCLE NERVE, V33, P61, DOI 10.1002/mus.20435
   Stalberg E, 2003, CLIN NEUROPHYSIOLOGY, P147
   Stalberg E., 1994, SINGLE FIBER ELECTRO, P45
   Stalberg EV, 2009, MUSCLE NERVE, V40, P331, DOI 10.1002/mus.21424
   Stalberg EV, 2010, SINGLE FIBER EMG, P218
   Tidswell T, 2007, MUSCLE NERVE, V35, P107, DOI 10.1002/mus.20637
NR 25
TC 5
Z9 6
U1 0
U2 2
PU ASSOC ARQUIVOS NEURO- PSIQUIATRIA
PI SAO PAULO SP
PA PR AMADEU AMARAL 47/33, 01327-010 SAO PAULO SP, BRAZIL
SN 0004-282X
EI 1678-4227
J9 ARQ NEURO-PSIQUIAT
JI Arq. Neuro-Psiquiatr.
PD APR
PY 2013
VL 71
IS 4
BP 237
EP 243
DI 10.1590/0004-282X20130008
PG 7
WC Neurosciences; Psychiatry
WE Science Citation Index Expanded (SCI-EXPANDED)
SC Neurosciences & Neurology; Psychiatry
GA 127BF
UT WOS:000317668600008
PM 23588285
OA Green Published, gold, Green Submitted
DA 2022-10-25
ER

PT J
AU Castro-Suarez, S
   Guevara-Silva, E
   Caparo-Zamalloa, C
   Cortez, J
   Meza-Vega, M
AF Castro-Suarez, Sheila
   Guevara-Silva, Erik
   Caparo-Zamalloa, Cesar
   Cortez, Jaqueline
   Meza-Vega, Maria
TI Neuromyelitis optica in patients with myasthenia gravis: Two
   case-reports
SO MULTIPLE SCLEROSIS AND RELATED DISORDERS
LA English
DT Article
DE Neuromyelitis optica spectrum disorder; neuromyelitis optica; myasthenia
   gravis; aquaporin-4 antibody; acetylcholine receptor antibody
ID SPECTRUM DISORDER
AB Neuromyelitis optica spectrum disorders (NMOSD) and myasthenia gravis (MG) are disorders that affect the central nervous system and the neuromuscular junction respectively. Although both conditions are rare, reports of the coexistence of these two pathologies are increasing worldwide. Rarely, patients with MG develop aggressive forms of neuromyelitis optica (NMO) after thymectomy. Here, we describe two Peruvian patients with the association of MG and NMO.
C1 [Castro-Suarez, Sheila; Guevara-Silva, Erik; Caparo-Zamalloa, Cesar; Cortez, Jaqueline; Meza-Vega, Maria] Inst Nacl Ciencias Neurol, Basic Res Ctr Dementias & Cent Nervous Syst Demye, 1271 Ancash St, Lima 15003, Peru.
   [Castro-Suarez, Sheila] Univ Calif San Francisco, Global Brain Hlth Inst, San Francisco, CA 94143 USA.
RP Guevara-Silva, E (corresponding author), Inst Nacl Ciencias Neurol, Basic Res Ctr Dementias & Cent Nervous Syst Demye, 1271 Ancash St, Lima 15003, Peru.
EM erikguevara@hotmail.com
OI Castro-Suarez, Sheila/0000-0003-0313-3987; MEZA,
   MARIA/0000-0003-4166-6944; Guevara-Silva, Erik
   Alberto/0000-0002-1106-5024; CAPARO ZAMALLOA, CESAR/0000-0002-6896-3052
CR Bibic VC, 2019, MULT SCLER RELAT DIS, V28, P125, DOI 10.1016/j.msard.2018.12.028
   Brignol TN, 2019, J FR OPHTALMOL, V42, pE131, DOI 10.1016/j.jfo.2018.06.018
   Gerli R, 1999, J ALLERGY CLIN IMMUN, V103, P865, DOI 10.1016/S0091-6749(99)70431-8
   Ikeguchi R, 2014, CLIN NEUROL NEUROSUR, V125, P217, DOI 10.1016/j.clineuro.2014.07.036
   Iyer A, 2014, AUTOIMMUNITY, V47, P154, DOI 10.3109/08916934.2014.883501
   Jasiak-Zatonska M, 2016, INT J MOL SCI, V17, DOI 10.3390/ijms17030273
   Katz Sand Ilana, 2016, Continuum (Minneap Minn), V22, P864, DOI 10.1212/CON.0000000000000337
   Kister I, 2006, ARCH NEUROL-CHICAGO, V63, P851, DOI 10.1001/archneur.63.6.851
   Leite MI, 2012, NEUROLOGY, V78, P1601, DOI 10.1212/WNL.0b013e31825644ff
   Lennon VA, 2004, LANCET, V364, P2106, DOI 10.1016/S0140-6736(04)17551-X
   Phillips William D, 2016, F1000Res, V5, DOI 10.12688/f1000research.8206.1
   Shahmohammadi S, 2019, MULT SCLER RELAT DIS, V27, P350, DOI 10.1016/j.msard.2018.11.008
   Vaknin-Dembinsky A, 2011, ARCH NEUROL-CHICAGO, V68, P1557, DOI 10.1001/archneurol.2011.200
NR 13
TC 3
Z9 3
U1 0
U2 1
PU ELSEVIER SCI LTD
PI OXFORD
PA THE BOULEVARD, LANGFORD LANE, KIDLINGTON, OXFORD OX5 1GB, OXON, ENGLAND
SN 2211-0348
EI 2211-0356
J9 MULT SCLER RELAT DIS
JI Mult. Scler. Relat. Disord.
PD AUG
PY 2020
VL 43
AR 102173
DI 10.1016/j.msard.2020.102173
PG 3
WC Clinical Neurology
WE Science Citation Index Expanded (SCI-EXPANDED)
SC Neurosciences & Neurology
GA MK3EE
UT WOS:000548665900026
PM 32442888
DA 2022-10-25
ER

PT J
AU Yoshikawa, H
   Mabuchi, K
   Yasukawa, Y
   Takamori, M
   Yamada, M
AF Yoshikawa, H
   Mabuchi, K
   Yasukawa, Y
   Takamori, M
   Yamada, M
TI Low-dose tacrolimus for intractable myasthenia gravis
SO JOURNAL OF CLINICAL NEUROSCIENCE
LA English
DT Article
DE myasthenia gravis; tacrolimus; immunotherapy
ID IMMUNOSUPPRESSANT FK506; CYCLOSPORINE-A; FK-506; STREPTOMYCES;
   EXPRESSION
AB We treated two patients suffering from intractable myasthenia gravis (MG) with low-dose tacrolimus plus prednisolone. Both patients showed significant improvement of myasthenic signs, accompanied by suppressed serum anti-acetylcholine receptor antibody, waning in compound muscle action potential by repetitive nerve stimulation and IL-2 production by peripheral blood mononuclear cells. Low-dose tacrolimus plus prednisolone is a promising therapeutic regimen for intractable MG. (C) 2002 Elsevier Science Ltd. All rights reserved.
C1 Kanazawa Univ, Hlth Serv Ctr, Kanazawa, Ishikawa 9201192, Japan.
   Kanazawa Univ, Sch Med, Dept Neurol, Kanazawa, Ishikawa 9208640, Japan.
   Fukui Saiseikai Hosp, Dept Neurol, Fukui 9188503, Japan.
   Kanazawa Nishi Hosp, Ctr Neurol Dis, Kanazawa, Ishikawa 9200056, Japan.
RP Yoshikawa, H (corresponding author), Kanazawa Univ, Hlth Serv Ctr, Kakumamachi, Kanazawa, Ishikawa 9201192, Japan.
RI Yoshikawa, Hiroaki/AFH-2169-2022; Yoshikawa, Hiroaki/G-5015-2012;
   Yoshikawa, Hiroaki/AAF-2368-2022
OI Yoshikawa, Hiroaki/0000-0002-6350-5183; 
CR FLANAGAN WM, 1991, NATURE, V352, P803, DOI 10.1038/352803a0
   Gruessner RWG, 1998, CLIN TRANSPLANT, V12, P260
   HARDING MW, 1989, NATURE, V341, P758, DOI 10.1038/341758a0
   Hojo M, 1999, NATURE, V397, P530, DOI 10.1038/17401
   KINO T, 1987, J ANTIBIOT, V40, P1256, DOI 10.7164/antibiotics.40.1256
   KINO T, 1987, J ANTIBIOT, V40, P1249, DOI 10.7164/antibiotics.40.1249
   LIU J, 1991, CELL, V66, P807, DOI 10.1016/0092-8674(91)90124-H
   Matsuda S, 2000, IMMUNOPHARMACOLOGY, V47, P119, DOI 10.1016/S0162-3109(00)00192-2
   NEUHAUS P, 1994, LANCET, V344, P423
   Shin GT, 1998, TRANSPLANTATION, V65, P313, DOI 10.1097/00007890-199802150-00003
   TINDALL RSA, 1987, NEW ENGL J MED, V316, P719, DOI 10.1056/NEJM198703193161205
   TOCCI MJ, 1989, J IMMUNOL, V143, P718
   Yoshikawa H, 1997, J AUTOIMMUN, V10, P11, DOI 10.1006/jaut.1996.0111
NR 13
TC 29
Z9 29
U1 0
U2 1
PU CHURCHILL LIVINGSTONE
PI EDINBURGH
PA JOURNAL PRODUCTION DEPT, ROBERT STEVENSON HOUSE, 1-3 BAXTERS PLACE,
   LEITH WALK, EDINBURGH EH1 3AF, MIDLOTHIAN, SCOTLAND
SN 0967-5868
J9 J CLIN NEUROSCI
JI J. Clin. Neurosci.
PD NOV
PY 2002
VL 9
IS 6
BP 627
EP 628
DI 10.1054/jocn.2001.0907
PG 2
WC Clinical Neurology; Neurosciences
WE Science Citation Index Expanded (SCI-EXPANDED)
SC Neurosciences & Neurology
GA 620CY
UT WOS:000179516900003
PM 12604270
DA 2022-10-25
ER

PT J
AU Gondim, FDA
   de Oliveira, GR
   Araujo, DF
   Souza, MHLP
   Braga, LLBC
   Thomas, FP
AF Gondim, Francisco de A. A.
   de Oliveira, Gisele R.
   Araujo, Davi F.
   Loiola Ponte Souza, Marcellus Henrique
   Bessa Campelo Braga, Lucia Libanez
   Thomas, Florian P.
TI Two patients with co-morbid myasthenia gravis in a Brazilian cohort of
   inflammatory bowel disease
SO NEUROMUSCULAR DISORDERS
LA English
DT Article
DE Auto-immune diseases; Crohn disease; Inflammatory bowel diseases;
   Myasthenia gravis; Ulcerative colitis
ID ULCERATIVE-COLITIS; PERIPHERAL NEUROPATHY; CROHNS-DISEASE;
   PROCTOCOLECTOMY; THYMECTOMY; CIRRHOSIS; VITILIGO
AB Co-morbid auto-immune disorders may affect 0.2% of the population. We present the clinical and electrodiagnostic findings of 2 patients with inflammatory bowel disease and myasthenia gravis from a Brazilian cohort of 218 inflammatory bowel disease patients. Patient 1: A 40 year-old man was diagnosed with ulcerative colitis at age 37 and underwent total colectomy 3 years later. After prednisone was tapered, he experienced a clinical relapse and was diagnosed with Crohn's disease. He then developed quadriparesis, bilateral ptosis, dysphagia and dysarthria. Patient 2: A 41 year-old woman (diagnosed with ulcerative colitis and primary sclerosing cholangitis at age 35) developed speech impairment and ptosis. On both patients, symptoms quickly progressed over few weeks. Myasthenia gravis was diagnosed and confirmed by abnormal repetitive nerve stimulation and elevated anti-acetylcholine receptor antibody titers. Pyridostigmine and prednisone successfully treated both patients. Myasthenia gravis prevalence over 9 years was 0.9%. Myasthenia gravis clinical course was not significantly modified by inflammatory bowel disease relapses and should be suspected with new onset weakness. (C) 2014 Elsevier B.V. All rights reserved.
C1 [Gondim, Francisco de A. A.; Araujo, Davi F.; Bessa Campelo Braga, Lucia Libanez] Univ Fed Ceara, Dept Med Clin, BR-60430140 Fortaleza, Ceara, Brazil.
   [de Oliveira, Gisele R.; Loiola Ponte Souza, Marcellus Henrique] Univ Fed Ceara, Dept Fisiol & Farrnacol, BR-60430140 Fortaleza, Ceara, Brazil.
   [Thomas, Florian P.] St Louis Univ, Dept Neurol & Psychiat, St Louis, MO 63103 USA.
RP Gondim, FDA (corresponding author), Univ Fed Ceara, Dept Med Clin, Rua Prof Costa Mendes 1608, BR-60430140 Fortaleza, Ceara, Brazil.
EM gondimfranc@gmail.com
RI Thomas, Florian P/AAL-3813-2020; Braga, Lucia LLBC/AAL-4539-2021; Farias
   de Araujo, Davi/AAC-3441-2022; SOUZA, MARCELLUS/AAG-3910-2020; de Assis
   Gondim, Francisco/J-1463-2014
OI Farias de Araujo, Davi/0000-0001-8171-4539; de Assis Gondim,
   Francisco/0000-0002-8957-5796; Thomas, Florian P/0000-0002-6103-4138
CR Amato A. A., 2008, NEUROMUSCULAR DISORD, P457
   Angelucci E, 2010, RHEUMATOL INT, V30, P977, DOI 10.1007/s00296-009-1012-6
   Cojocaru Inimioara Mihaela, 2008, Rom J Intern Med, V46, P165
   Figueroa JJ, 2013, NEUROLOGY, V80, P1693, DOI 10.1212/WNL.0b013e3182904d16
   Foroozan R, 2003, BRIT J OPHTHALMOL, V87, P1186, DOI 10.1136/bjo.87.9.1186
   GALBRAITH RF, 1964, NEW ENGL J MED, V270, P229, DOI 10.1056/NEJM196401302700504
   GIBBERD FB, 1971, P ROY SOC MED, V64, P807, DOI 10.1177/003591577106400804
   Gondim FAA, 2005, BRAIN, V128, P867, DOI 10.1093/brain/awh429
   GOWERROUSSEAU C, 1993, AM J GASTROENTEROL, V88, P1136
   Hertervig E, 1992, Lakartidningen, V89, P2860
   Koc F, 2009, NEUROSCIENCES, V14, P382
   LOSSOS A, 1995, NEUROLOGY, V45, P416, DOI 10.1212/WNL.45.3.416
   Manfredi R, 2008, RHEUMATOL INT, V28, P1173, DOI 10.1007/s00296-008-0579-7
   MARTIN RW, 1991, J CLIN GASTROENTEROL, V13, P112
   McCann P, 2004, J AM GERIATR SOC, V52, P1407, DOI 10.1111/j.1532-5415.2004.52379_7.x
   Oliveira GR, 2008, INFLAMM BOWEL DIS, V14, P389, DOI 10.1002/ibd.20304
   Sardu C, 2012, PLOS ONE, V7, DOI 10.1371/journal.pone.0032487
   Scheid R, 2007, EUR J NEUROL, V14, P483, DOI 10.1111/j.1468-1331.2007.01718.x
   SETTICARRARO P, 1994, GUT, V35, P1070, DOI 10.1136/gut.35.8.1070
   Snook JA, 1989, GUT, V72, P835
   TAN RSH, 1974, P ROY SOC MED, V67, P195, DOI 10.1177/003591577406700308
NR 21
TC 7
Z9 7
U1 0
U2 3
PU PERGAMON-ELSEVIER SCIENCE LTD
PI OXFORD
PA THE BOULEVARD, LANGFORD LANE, KIDLINGTON, OXFORD OX5 1GB, ENGLAND
SN 0960-8966
EI 1873-2364
J9 NEUROMUSCULAR DISORD
JI Neuromusc. Disord.
PD NOV
PY 2014
VL 24
IS 11
BP 999
EP 1002
DI 10.1016/j.nmd.2014.06.434
PG 4
WC Clinical Neurology; Neurosciences
WE Science Citation Index Expanded (SCI-EXPANDED)
SC Neurosciences & Neurology
GA AU6TC
UT WOS:000345733600010
PM 25065584
DA 2022-10-25
ER

PT J
AU Lorenzoni, PJ
   Kay, CSK
   Ducci, RDP
   Fustes, OJH
   Werneck, LC
   Scola, RH
AF Lorenzoni, Paulo Jose
   Kamoi Kay, Claudia Suemi
   Ducci, Renata Dal-Pra
   Hernandez Fustes, Otto Jesus
   Werneck, Lineu Cesar
   Scola, Rosana Herminia
TI Charcot-Marie-Tooth disease type 4C associated with myasthenia gravis:
   coincidental or a foreseeable association?
SO NEUROLOGICAL SCIENCES
LA English
DT Article
DE Myasthenia gravis; Neuromuscular junction; Charcot-Marie-Tooth disease;
   Hereditary neuropathy
AB We reported one patient with Charcot-Marie-Tooth type 4C (CMT4C) who developed seropositive myasthenia gravis. Neuromuscular junction alterations in CMT4C patients have not yet been reported. However, few patients have been reported to simultaneously have MG and CMT, but none with CMT4C. Our report suggests that additional research is required to confirm whether genetic neuropathies may predispose to MG.
C1 [Lorenzoni, Paulo Jose; Kamoi Kay, Claudia Suemi; Ducci, Renata Dal-Pra; Hernandez Fustes, Otto Jesus; Werneck, Lineu Cesar; Scola, Rosana Herminia] Univ Fed Parana UFPR, Hosp Clin, Dept Internal Med, Serv Neuromuscular Disorders,Div Neurol, BR-80060900 Curitiba, Parana, Brazil.
RP Lorenzoni, PJ (corresponding author), Univ Fed Parana UFPR, Hosp Clin, Dept Internal Med, Serv Neuromuscular Disorders,Div Neurol, BR-80060900 Curitiba, Parana, Brazil.
EM lorenzoni@ufpr.br
RI Fustes, Otto Hernandez/T-6310-2019
OI Fustes, Otto Hernandez/0000-0003-0778-5376; Kay,
   Claudia/0000-0003-0173-0809; Werneck, Lineu/0000-0003-1921-1038
FU UFPR; PTC Therapeutics Brazil
FX The laboratory team of the Mendelics for their collaboration in the NGS
   panel analysis. This study was supported by UFPR and genetic analysis
   (NGS panel) was partially supported by PTC Therapeutics Brazil.
CR Ang ET, 2010, J NEUROPATH EXP NEUR, V69, P281, DOI 10.1097/NEN.0b013e3181d1e60f
   BERGER JR, 1985, J CLIN NEURO-OPHTHAL, V5, P76
   Chen CM, 1997, MUSCLE NERVE, V20, P1457
   Cipriani S, 2018, INT J MOL SCI, V19, DOI 10.3390/ijms19124072
   Houlden H, 2009, NEUROMUSCULAR DISORD, V19, P264, DOI 10.1016/j.nmd.2009.01.006
   SALEMI G, 1992, ITAL J NEUROL SCI, V13, P431, DOI 10.1007/BF02312150
   Sleigh JN, 2014, HUM MOL GENET, V23, P2639, DOI 10.1093/hmg/ddt659
   Spaulding EL, 2016, J NEUROSCI, V36, P3254, DOI 10.1523/JNEUROSCI.1762-15.2016
NR 8
TC 0
Z9 0
U1 0
U2 0
PU SPRINGER-VERLAG ITALIA SRL
PI MILAN
PA VIA DECEMBRIO, 28, MILAN, 20137, ITALY
SN 1590-1874
EI 1590-3478
J9 NEUROL SCI
JI Neurol. Sci.
PD JAN
PY 2022
VL 43
IS 1
BP 705
EP 707
DI 10.1007/s10072-021-05591-7
EA SEP 2021
PG 3
WC Clinical Neurology; Neurosciences
WE Science Citation Index Expanded (SCI-EXPANDED)
SC Neurosciences & Neurology
GA YA0JA
UT WOS:000696429500002
PM 34532771
DA 2022-10-25
ER

PT J
AU Muller-Felber, W
   Ansevin, CF
   Ricker, K
   Muller-Jenssen, A
   Topfer, M
   Goebel, HH
   Pongratz, DE
AF Muller-Felber, W
   Ansevin, CF
   Ricker, K
   Muller-Jenssen, A
   Topfer, M
   Goebel, HH
   Pongratz, DE
TI Immunosuppressive treatment of rippling muscles in patients with
   myasthenia gravis
SO NEUROMUSCULAR DISORDERS
LA English
DT Article
DE rippling; myasthenia gravis; immunosuppression
ID CURRENTS; CHANNEL; DISEASE
AB Rippling muscle disease is a rare autosomal dominant disorder that may occur sporadically, In this report two patients presenting with rippling muscles followed by myasthenia gravis are described. Our first patient developed rippling muscles about 1 month after infection with Yersinia enterocolitica. Two years later myasthenia gravis appeared, Our second patient had a 2-year history of asthma prior to the onset of rippling muscles which preceded the myasthenic symptoms by 4-8 weeks. Acetylcholine receptor and anti-skeletal muscle antibody titers were positive in bath patients, in both patients the rippling phenomena worsened with pyridostigmine treatment but markedly improved after immunosuppression with azathioprine. (C) 1999 Elsevier Science B.V, All rights reserved.
C1 Univ Munich, Klinikum Innenstadt, Friedrich Baur Inst, Dept Neurol, D-80336 Munich, Germany.
   St Elizabeths Med Ctr, Youngstown, OH USA.
   Univ Wurzburg, Dept Neurol, D-8700 Wurzburg, Germany.
   Hosp Hamburg Altona, Dept Neurol, Hamburg, Germany.
   Johannes Gutenberg Univ Mainz, Dept Neurol, D-6500 Mainz, Germany.
RP Muller-Felber, W (corresponding author), Univ Munich, Klinikum Innenstadt, Friedrich Baur Inst, Dept Neurol, Ziemssenstr 1A, D-80336 Munich, Germany.
CR ALBERCA R, 1980, ACTA NEUROL SCAND, V62, P250
   Ansevin CF, 1996, ARCH NEUROL-CHICAGO, V53, P197, DOI 10.1001/archneur.1996.00550020113023
   DEW MS, 1995, NEUROLOGY, V45, P447
   FRANCO A, 1990, NATURE, V344, P670, DOI 10.1038/344670a0
   GRANFORS K, 1986, ANN RHEUM DIS, V45, P561, DOI 10.1136/ard.45.7.561
   GUHARAY F, 1984, J PHYSIOL-LONDON, V352, P685, DOI 10.1113/jphysiol.1984.sp015317
   MALOV IV, 1988, TERAPEVT ARKH, V60, P60
   MORRIS CE, 1991, SCIENCE, V251, P1246, DOI 10.1126/science.1706535
   RICKER K, 1989, ARCH NEUROL-CHICAGO, V46, P405, DOI 10.1001/archneur.1989.00520400065020
   SACHS F, 1992, SOC GEN PHY, V47, P241
   STEPHAN DA, 1994, NEUROLOGY, V44, P1915, DOI 10.1212/WNL.44.10.1915
   TORBERGSEN T, 1975, ACTA NEUROL SCAND, V51, P225, DOI 10.1111/j.1600-0404.1975.tb07603.x
NR 12
TC 19
Z9 21
U1 0
U2 1
PU PERGAMON-ELSEVIER SCIENCE LTD
PI OXFORD
PA THE BOULEVARD, LANGFORD LANE, KIDLINGTON, OXFORD OX5 1GB, ENGLAND
SN 0960-8966
J9 NEUROMUSCULAR DISORD
JI Neuromusc. Disord.
PD DEC
PY 1999
VL 9
IS 8
BP 604
EP 607
DI 10.1016/S0960-8966(99)00065-6
PG 4
WC Clinical Neurology; Neurosciences
WE Science Citation Index Expanded (SCI-EXPANDED)
SC Neurosciences & Neurology
GA 266BR
UT WOS:000084281200011
PM 10619721
DA 2022-10-25
ER

PT J
AU Salahoru, P
   Ghiciuc, CM
   Grigorescu, C
   Hinganu, MV
   Patrascu, A
   Lupusoru, CE
AF Salahoru, Paul
   Ghiciuc, Cristina Mihaela
   Grigorescu, Cristina
   Hinganu, Marius Valeriu
   Patrascu, Alexandru
   Lupusoru, Catalina Elena
TI Therapy of Respiratory Complications in Myasthenia Gravis
SO REVISTA DE CHIMIE
LA English
DT Article
DE Myasthenia gravis; Plasmapheresis; Respiratory manifestations
AB Myasthenia gravis is responsible for damaging the neurosurgical structures in charge of producing and supporting the breathing process. Plasmapheresis is the procedure that non selectively removes the potentially pathological elements from the blood. It is done extracorporeally, and has multiple clinical applications, especially in situations when intensive care is required. In patients with moderate or severe forms, or with no favourable therapeutic response to cholinesterase inhibitors, corticosteroids and/or immunosuppressive therapy are administered.
C1 [Salahoru, Paul; Grigorescu, Cristina] Grigore T Popa Univ Med & Pharm, Fac Med, Thorac Surg Dept, 16 Univ Str, Iasi 700115, Romania.
   [Ghiciuc, Cristina Mihaela; Lupusoru, Catalina Elena] Grigore T Popa Univ Med & Pharm, Fac Med, Pharmacol Dept, 16 Univ Str, Iasi 700115, Romania.
   [Hinganu, Marius Valeriu] Grigore T Popa Univ Med & Pharm, Fac Med, Anat Dept, 16 Univ Str, Iasi 700115, Romania.
   [Patrascu, Alexandru] Hosp Sf Dimitrie, Orthoped Traumatol Compartment, Stefan Cel Mare Blvd, Tirgu Neamt 615200, Romania.
RP Grigorescu, C (corresponding author), Grigore T Popa Univ Med & Pharm, Fac Med, Thorac Surg Dept, 16 Univ Str, Iasi 700115, Romania.; Ghiciuc, CM (corresponding author), Grigore T Popa Univ Med & Pharm, Fac Med, Pharmacol Dept, 16 Univ Str, Iasi 700115, Romania.
EM c_ghiciuc@yahoo.com; cpislariu@gmail.com
RI Patrascu, Alexandru/AAB-7109-2020; Ghiciuc, Cristina
   Mihaela/AAA-3942-2019
OI Ghiciuc, Cristina Mihaela/0000-0003-1791-0425
CR Butcovan D, 2017, REV CHIM-BUCHAREST, V68, P886
   Ciubotariu D, 2015, FARMACIA, V63, P835
   GAVRILESCU CM, 2016, REV MED CHIR SOC MED, V20, P48
   Grigorescu C, 2018, REV CHIM-BUCHAREST, V69, P2591
   Hinganu D, 2017, ROM J MORPHOL EMBRYO, V58, P1327
   Hinganu MV, 2018, MED-SURG J, V122, P522
   Hinganu MV, 2017, ROM J MORPHOL EMBRYO, V58, P851
   Ioniuc I, 2016, PROC TECH, V22, P413, DOI 10.1016/j.protcy.2016.01.070
   Lacatusu C, 2014, REV ROM BIOET, V12, P44
   Lunguleac T, 2018, REV CHIM-BUCHAREST, V69, P2937
   Mihai BM, 2015, OPEN MED-WARSAW, V10, P14, DOI 10.1515/med-2015-0003
   Toma AG, 2019, REV CHIM-BUCHAREST, V70, P143
   Trufa DI, 2015, REV ROMANA MED LAB, V23, P75, DOI 10.1515/rrlm-2015-0011
NR 13
TC 0
Z9 0
U1 0
U2 2
PU REVISTA CHIMIE SRL
PI BUCURESTI
PA CALES PLEVNEI NR 139A, SECTOR 6, BUCURESTI, ROMANIA
SN 0034-7752
J9 REV CHIM-BUCHAREST
JI Rev. Chim.
PD JUN
PY 2019
VL 70
IS 6
BP 2141
EP 2144
PG 4
WC Chemistry, Multidisciplinary; Engineering, Chemical
WE Science Citation Index Expanded (SCI-EXPANDED)
SC Chemistry; Engineering
GA IJ4FO
UT WOS:000475860100052
DA 2022-10-25
ER

PT J
AU Estephan, ED
   Baima, JPS
   Zambon, AA
AF Estephan, Eduardo de Paula
   Soares Baima, Jose Pedro
   Zambon, Antonio Alberto
TI Myasthenia gravis in clinical practice
SO ARQUIVOS DE NEURO-PSIQUIATRIA
LA English
DT Article
DE Myasthenia Gravis; Neuromuscular Junction; Neuromuscular Diseases;
   Neuromuscular Junction Diseases; Practice Guideline
ID ANTI-MUSK MYASTHENIA; ACETYLCHOLINE-RECEPTOR; LID TWITCH; PROTEIN 4;
   ANTIBODIES; AUTOANTIBODIES; MANAGEMENT; DIAGNOSIS; THYMOMA
AB Background: Myasthenia gravis is largely a treatable disease, but it can result in significant morbidity and even mortality, which can usually be avoided, or at least mitigated, with timely diagnosis and appropriate treatment of the disease. Objective: This review aims to summarize the main practical aspects of the diagnostic approach, treatment and care of myasthenic patients. Methods: The authors performed a non-systematic critical review summarizing the main practical aspects of myasthenia gravis. Results: Most patients with myasthenia have autoantibodies targeted at acetylcholine receptors or, less commonly, muscle-specific kinase - MuSK. Electrophysiology plays an important role in the diagnosis of neuromuscular junction dysfunction. The central clinical manifestation of myasthenia gravis is fatigable muscle weakness, which can affect eye, bulbar, respiratory, and limb muscles. With rare exceptions, patients have a good response to symptomatic treatment, but corticosteroids and/or immunosuppressants are usually also necessary to obtain good control of the manifestations of the disease.Conclusion: Knowledge of the peculiar aspects of their clinical and electrophysiological presentations is important for the diagnosis. Likewise, specific treatment and response time to each drug are crucial for proper care.
C1 [Estephan, Eduardo de Paula; Soares Baima, Jose Pedro; Zambon, Antonio Alberto] Univ Sao Paulo, Fac Med, Dept Neurol, Sao Paulo, SP, Brazil.
   [Estephan, Eduardo de Paula] Fundacao Fac Reg Med Sao Jose do Rio Preto, Hosp Base, Dept Neurol, Sao Jose Do Rio Preto, SP, Brazil.
   [Estephan, Eduardo de Paula] Fac Med Santa Marcelina, Sao Paulo, SP, Brazil.
RP Estephan, ED (corresponding author), Univ Sao Paulo, Fac Med, Dept Neurol, Sao Paulo, SP, Brazil.; Estephan, ED (corresponding author), Fundacao Fac Reg Med Sao Jose do Rio Preto, Hosp Base, Dept Neurol, Sao Jose Do Rio Preto, SP, Brazil.; Estephan, ED (corresponding author), Fac Med Santa Marcelina, Sao Paulo, SP, Brazil.
EM eduardo.estephan@gmail.com
RI Estephan, Eduardo P/U-7659-2019
OI Estephan, Eduardo P/0000-0002-6807-1951
CR Benatar M, 2016, MUSCLE NERVE, V53, P363, DOI 10.1002/mus.24769
   Caldas VM, 2020, NEUROMUSCULAR DISORD, V30, P897, DOI 10.1016/j.nmd.2020.10.002
   Camelo AE, 2020, FRONT NEUROL, V11, DOI 10.3389/fneur.2020.01053
   Camelo-Filho AE, 2021, NEUROLOGY, V97, pE1168, DOI 10.1212/WNL.0000000000012180
   COGAN DG, 1965, ARCH OPHTHALMOL-CHIC, V74, P217, DOI 10.1001/archopht.1965.00970040219016
   Conti-Fine BM, 2006, J CLIN INVEST, V116, P2843, DOI 10.1172/JCI29894
   De Feo LG, 2002, MUSCLE NERVE, V26, P31, DOI 10.1002/mus.10133
   Decroos EC, 2014, MUSCLE NERVE, V49, P30, DOI 10.1002/mus.23882
   DRACHMAN DB, 1978, NEW ENGL J MED, V298, P1116, DOI 10.1056/NEJM197805182982004
   Estephan EDP, 2018, NEUROMUSCULAR DISORD, V28, P961, DOI 10.1016/j.nmd.2018.08.007
   Estephan EP, 2022, EUR J NEUROL, V29, P833, DOI 10.1111/ene.15173
   Gilhus NE, 2015, EUR J NEUROL, V22, P17, DOI 10.1111/ene.12599
   Gilhus NE, 2019, NAT REV DIS PRIMERS, V5, DOI 10.1038/s41572-019-0079-y
   Gilhus NE, 2015, LANCET NEUROL, V14, P1023, DOI 10.1016/S1474-4422(15)00145-3
   Golnik KC, 1999, OPHTHALMOLOGY, V106, P1282, DOI 10.1016/S0161-6420(99)00709-5
   Grativvol RS, 2017, ARQ NEURO-PSIQUIAT, V75, P197, DOI [10.1590/0004-282X20160192, 10.1590/0004-282x20160192]
   Guptill JT, 2011, MUSCLE NERVE, V44, P36, DOI 10.1002/mus.22006
   HARA H, 1993, CLIN CHEM, V39, P2053
   Hehir MK, 2017, NEUROLOGY, V89, P1069, DOI 10.1212/WNL.0000000000004341
   Higuchi O, 2011, ANN NEUROL, V69, P418, DOI 10.1002/ana.22312
   Hosaka A, 2012, INTERNAL MED, V51, P3077, DOI 10.2169/internalmedicine.51.8196
   Howard JF, 2017, LANCET NEUROL, V16, P976, DOI 10.1016/S1474-4422(17)30369-1
   Jaretzki A, 2000, NEUROLOGY, V55, P16, DOI 10.1212/WNL.55.1.16
   Katzberg HD, 2021, NEUROL CLIN, V39, P1051, DOI 10.1016/j.ncl.2021.06.013
   Keesey JC, 2004, MUSCLE NERVE, V29, P484, DOI 10.1002/mus.20030
   Kouyoumdjian JA, 2020, FRONT NEUROL, V11, DOI 10.3389/fneur.2020.600680
   Lavrnic D, 2005, ACTA NEUROL SCAND, V111, P247, DOI 10.1111/j.1600-0404.2005.00378.x
   Lopes DTP, 2020, THORAC CARD SURG REP, V9, pE33, DOI 10.1055/s-0040-1714075
   Lorenzoni PJ, 2022, ARQ NEURO-PSIQUIAT, V80, P69, DOI [10.1590/0004-282x-anp-2020-0575, 10.1590/0004-282X-ANP-2020-0575]
   Marx A, 2010, AUTOIMMUNITY, V43, P413, DOI 10.3109/08916930903555935
   McConville J, 2004, ANN NEUROL, V55, P580, DOI 10.1002/ana.20061
   McGrogan A, 2010, NEUROEPIDEMIOLOGY, V34, P171, DOI 10.1159/000279334
   Meriggioli MN, 2005, AM J PHYS MED REHAB, V84, P627, DOI 10.1097/01.phm.0000171169.79816.4c
   Morgan BP, 2006, CLIN EXP IMMUNOL, V146, P294, DOI 10.1111/j.1365-2249.2006.03205.x
   Pedersen EG, 2014, EUR J NEUROL, V21, P454, DOI 10.1111/ene.12329
   Pevzner A, 2012, J NEUROL, V259, P427, DOI 10.1007/s00415-011-6194-7
   Plomp JJ, 2012, ANN NY ACAD SCI, V1275, P114, DOI 10.1111/j.1749-6632.2012.06808.x
   Riggs AJ, 2004, NEUROLOGY, V62, P465, DOI 10.1212/01.WNL.0000106936.27018.EC
   Rucker JC, 2005, NEUROLOGIST, V11, P98, DOI 10.1097/01.nrl.0000156318.80903.b1
   Sanders Donald B, 2008, Handb Clin Neurol, V91, P229, DOI 10.1016/S0072-9752(07)01507-2
   Sanders DB, 2016, NEUROLOGY, V87, P419, DOI 10.1212/WNL.0000000000002790
   SEYBOLD ME, 1974, NEW ENGL J MED, V290, P81, DOI 10.1056/NEJM197401102900204
   Singman EL, 2011, J NEURO-OPHTHALMOL, V31, P239, DOI 10.1097/WNO.0b013e3182224b92
   Sussman Jon, 2015, Pract Neurol, V15, P199, DOI 10.1136/practneurol-2015-001126
   Vernino S, 2004, CLIN CANCER RES, V10, P7270, DOI 10.1158/1078-0432.CCR-04-0735
   Wolfe GI, 2016, NEW ENGL J MED, V375, P511, DOI 10.1056/NEJMoa1602489
   Zhang B, 2012, ARCH NEUROL-CHICAGO, V69, P445, DOI 10.1001/archneurol.2011.2393
   Zisimopoulou P, 2014, J AUTOIMMUN, V52, P139, DOI 10.1016/j.jaut.2013.12.004
   Zouvelou V, 2013, MUSCLE NERVE, V48, P464, DOI 10.1002/mus.23847
NR 50
TC 0
Z9 0
U1 0
U2 0
PU ASSOC ARQUIVOS NEURO- PSIQUIATRIA
PI SAO PAULO SP
PA PR AMADEU AMARAL 47/33, 01327-010 SAO PAULO SP, BRAZIL
SN 0004-282X
EI 1678-4227
J9 ARQ NEURO-PSIQUIAT
JI Arq. Neuro-Psiquiatr.
PY 2022
VL 80
IS 5
SU 1
BP 257
EP 265
DI 10.1590/0004-282X-ANP-2022-S105
PG 9
WC Neurosciences; Psychiatry
WE Science Citation Index Expanded (SCI-EXPANDED)
SC Neurosciences & Neurology; Psychiatry
GA 3Z1CL
UT WOS:000844157300029
PM 35976295
DA 2022-10-25
ER

PT J
AU GLASS, JB
   SHER, PK
   LENNON, VA
   REGELMANN, WE
AF GLASS, JB
   SHER, PK
   LENNON, VA
   REGELMANN, WE
TI THE ASSOCIATION OF PAUCIARTICULAR JUVENILE ARTHRITIS AND
   MYASTHENIA-GRAVIS
SO AMERICAN JOURNAL OF DISEASES OF CHILDREN
LA English
DT Article
ID RHEUMATOID-ARTHRITIS; DIABETES-MELLITUS; PATHOGENESIS; ANTIBODIES;
   HLA-DR5
AB We encountered two children with fluorescent antinuclear antibody-positive pauciarticular juvenile arthritis who later developed myasthenia gravis. Acetylcholine receptor binding, blocking, and modulating antibodies, retrospectively tested on frozen serum, yielded negative results before the onset of myasthenic symptoms but all yielded strongly positive results coincident with the onset of weakness. In both children, myasthenia gravis responded to thymectomy, and one child had a beneficial response to plasmapheresis. Although, to our knowledge, only two patients with juvenile arthritis and myasthenia gravis have been described in the past, the presence of two additional children with both diseases in a single clinic population suggests that the association may be more prevalent than previously suspected.
C1 UNIV MINNESOTA, SCH MED,DEPT NEUROL,DIV PEDIAT NEUROL,BOX 486, MAYO BLDG, MINNEAPOLIS, MN 55455 USA.
   UNIV MINNESOTA, DEPT PEDIAT, DIV PEDIAT INFECT DIS, MINNEAPOLIS, MN 55455 USA.
   UNIV MINNESOTA, DEPT PEDIAT, DIV PULM, MINNEAPOLIS, MN 55455 USA.
   MAYO CLIN & MAYO FDN, DEPT IMMUNOL, ROCHESTER, MN 55905 USA.
   MAYO CLIN & MAYO FDN, DEPT NEUROL, ROCHESTER, MN 55905 USA.
   MAYO CLIN & MAYO FDN, DEPT LAB MED & PATHOL, ROCHESTER, MN 55905 USA.
CR AARLI JA, 1975, J NEUROL NEUROSUR PS, V38, P1048, DOI 10.1136/jnnp.38.11.1048
   ASHIZAWA T, 1985, SPRINGER SEMIN IMMUN, V8, P177
   BRANCH CE, 1978, ANN NEUROL, V4, P374, DOI 10.1002/ana.410040414
   BREWER EJ, 1972, B RHEUM DIS, V23, P712
   BREWER EJ, 1977, ARTHRITIS RHEUM S, V20
   CIKES N, 1988, MAYO CLIN PROC, V63, P474, DOI 10.1016/S0025-6196(12)65645-6
   DAUGBJERG PS, 1984, DAN MED BULL, V31, P346
   DENIZOT M, 1979, HELV PAEDIATR ACTA, V34, P375
   FENICHEL GM, 1978, ARCH NEUROL-CHICAGO, V35, P97, DOI 10.1001/archneur.1978.00500260035009
   GLASS D, 1980, J CLIN INVEST, V66, P426, DOI 10.1172/JCI109872
   Goulon M, 1980, Int J Neurol, V14, P61
   HALL PJ, 1986, ANN RHEUM DIS, V45, P464, DOI 10.1136/ard.45.6.464
   HOWARD FM, 1987, ANN NY ACAD SCI, V505, P526
   LANG BA, 1990, J RHEUMATOL, V17, P1
   Lennon VA, 1985, CLIN LABORATORY MOL, P29
   LEVINSON AI, 1985, SPRINGER SEMIN IMMUN, V8, P209
   LINDSLEY CB, 1979, JUVENILE RHEUMATOID, P135
   LISAK RP, 1982, MAJOR PROBLEMS NEURO, V11, P110
   LISAK RP, 1982, MAJOR PROBLEMS NEURO, V11, P27
   MILLER ML, 1984, P NATL ACAD SCI-BIOL, V81, P3539, DOI 10.1073/pnas.81.11.3539
   MOORE AP, 1984, BRIT MED J, V288, P192, DOI 10.1136/bmj.288.6412.192-a
   OOSTERHUIS HJ, 1968, ACTA NEUROL SCAND, V44, P219, DOI 10.1111/j.1600-0404.1968.tb05568.x
   PETTY RE, 1987, RHEUM DIS CLIN N AM, V13, P19
   RIDDOCH BG, 1976, MED RES COUNCIL B, V45, P1
   ROSENBERG AM, 1988, CLIN IMMUNOL IMMUNOP, V49, P19, DOI 10.1016/0090-1229(88)90091-8
   RUDOLF MCJ, 1981, J PEDIATR-US, V99, P519, DOI 10.1016/S0022-3476(81)80246-6
   SCHALLER J G, 1982, Arthritis and Rheumatism, V25, pS63
   SCHALLER JG, 1976, J PEDIATR-US, V88, P913, DOI 10.1016/S0022-3476(76)81042-6
   SCHALLER JG, 1989, IMMUNOLOGIC DISORDER, P551
   SIMPSON JA, 1966, ANN NY ACAD SCI, V135, P506, DOI 10.1111/j.1749-6632.1966.tb45499.x
   Simpson JA, 1960, SCOT MED J, V5, P419, DOI [DOI 10.1177/003693306000501001, 10.1177/003693306000501001]
   SINGER W, 1966, BMJ-BRIT MED J, V1, P904, DOI 10.1136/bmj.1.5492.904
   SOMER H, 1989, J NEUROL SCI, V89, P37, DOI 10.1016/0022-510X(89)90005-1
   SUCIUFOCA N, 1980, LANCET, V2, P40
   WHITE RG, 1962, LANCET, V2, P120
   1987, J RHEUMATOL, V14, P67
NR 36
TC 3
Z9 3
U1 0
U2 0
PU AMER MEDICAL ASSOC
PI CHICAGO
PA 330 N WABASH AVE, STE 39300, CHICAGO, IL 60611-5885 USA
SN 0096-8994
J9 AM J DIS CHILD
JI Am. J. Dis. Child.
PD OCT
PY 1991
VL 145
IS 10
BP 1176
EP 1180
DI 10.1001/archpedi.1991.02160100108033
PG 5
WC Pediatrics
WE Science Citation Index Expanded (SCI-EXPANDED)
SC Pediatrics
GA GJ813
UT WOS:A1991GJ81300031
PM 1928013
DA 2022-10-25
ER

PT J
AU Tracy, MM
   Mcrae, W
   Millichap, JG
AF Tracy, Molly M.
   McRae, Wes
   Millichap, J. Gordon
TI Graded Response to Thymectomy in Children With Myasthenia Gravis
SO JOURNAL OF CHILD NEUROLOGY
LA English
DT Article
DE myasthenia gravis; thymectomy; rating scales
ID FOLLOW-UP
AB Response to thymectomy in children with juvenile myasthenia gravis was evaluated using severity and response to therapy rating scales and objective measures of hospital, intensive care, and intubation days, prethymectomy and postthymectomy, as markers of morbidity. Records of 50 patients treated for myasthenia gravis at Children's Memorial Hospital, Chicago, were reviewed. Thymectomy was performed in 13 patients; average age was 10 years. Days of intubation, intensive care, and hospitalization were significantly less postthymectomy compared to prethymectomy (P < .0001). Osserman rankings postthymectomy were mild (IIa) in 1, moderate (IIb) in 4, and severe (III) in 1. On a response to therapy scale, 4 patients were grade A (complete remission, no medication); 3 were grade B (improvement, lower drug dosage); 3 were grade C (slight improvement and no change in medication); and 3 were grade D (unchanged). Thymectomy is an effective treatment in 62% of children with myasthenia gravis, and remission is complete in 31%.
C1 [Millichap, J. Gordon] Childrens Mem Hosp, Div Neurol, Chicago, IL 60614 USA.
   Northwestern Univ, Sch Med, Chicago, IL USA.
RP Millichap, JG (corresponding author), Childrens Mem Hosp, Div Neurol, Box 51,2300 Childrens Plaza, Chicago, IL 60614 USA.
EM gmillichap@childrensmemorial.org
RI Millichap, J. Gordon/E-4727-2013
OI Millichap, J. Gordon/0000-0002-0173-7931
CR ADAMS C, 1990, J CHILD NEUROL, V5, P215, DOI 10.1177/088307389000500313
   Ashraf VV, 2006, ACTA NEUROL SCAND, V114, P119, DOI 10.1111/j.1600-0404.2006.00646.x
   BATOCCHI AP, 1990, EUR J PEDIATR, V150, P66, DOI 10.1007/BF01959485
   CAMPBELL JR, 1983, J PEDIATR SURG, V18, P857, DOI 10.1016/S0022-3468(83)80037-2
   DRACHMAN DB, 1994, NEW ENGL J MED, V330, P1797, DOI 10.1056/NEJM199406233302507
   Essa M, 2003, EUR J CARDIO-THORAC, V24, P187, DOI 10.1016/S1010-7940(03)00299-9
   Herrmann DN, 1998, PEDIATR NEUROL, V18, P63, DOI 10.1016/S0887-8994(97)00136-7
   Jaretzki A, 2000, NEUROLOGY, V55, P16, DOI 10.1212/WNL.55.1.16
   KEYNES G, 1954, Trans Med Soc Lond, V70, P240
   Lindner A, 1997, J NEUROL, V244, P515, DOI 10.1007/s004150050135
   MILLICHAP JG, 1960, NEUROLOGY, V10, P1007, DOI 10.1212/WNL.10.11.1007
   MOLNAR J, 1990, EUR J CARDIO-THORAC, V4, P8, DOI 10.1016/1010-7940(90)90233-P
   RODRIGUEZ M, 1983, ANN NEUROL, V13, P504, DOI 10.1002/ana.410130506
   RYNIEWICZ B, 1977, J NEUROL, V217, P133, DOI 10.1007/BF00312926
   SEYBOLD ME, 1971, ARCH NEUROL-CHICAGO, V25, P385, DOI 10.1001/archneur.1971.00490050019001
   SNEAD OC, 1980, NEUROLOGY, V30, P732, DOI 10.1212/WNL.30.7.732
   Swaiman K F, 1972, Minn Med, V55, P809
   SWAIMAN KF, 1994, PEDIAT NEUROLOGY PRI, V2
   VERMA A K, 1986, Indian Pediatrics, V23, P363
   WONG V, 1992, ACTA NEUROL SCAND, V86, P68, DOI 10.1111/j.1600-0404.1992.tb08056.x
   YOUSSEF S, 1983, J PEDIATR SURG, V18, P537, DOI 10.1016/S0022-3468(83)80354-6
NR 21
TC 27
Z9 30
U1 0
U2 3
PU SAGE PUBLICATIONS INC
PI THOUSAND OAKS
PA 2455 TELLER RD, THOUSAND OAKS, CA 91320 USA
SN 0883-0738
EI 1708-8283
J9 J CHILD NEUROL
JI J. Child Neurol.
PD APR
PY 2009
VL 24
IS 4
BP 454
EP 459
DI 10.1177/0883073808325653
PG 6
WC Clinical Neurology; Pediatrics
WE Science Citation Index Expanded (SCI-EXPANDED)
SC Neurosciences & Neurology; Pediatrics
GA 424UH
UT WOS:000264593300010
PM 19339286
DA 2022-10-25
ER

PT J
AU Alvarez, CN
   John, RM
AF Alvarez, Cristina N.
   John, Rita Marie
TI The Pediatric Primary Care Management of Myasthenia Gravis
SO JNP-JOURNAL FOR NURSE PRACTITIONERS
LA English
DT Article
DE autoimmune disease; myasthenia gravis; neuromuscular junction; pediatric
   primary care; pediatrics
ID OCULAR MYASTHENIA; JUVENILE; PLASMAPHERESIS; PTOSIS
AB Myasthenia gravis (MG), an autoimmune neuromuscular disorder, is characterized by variable skeletal muscle weakness that temporarily improves as the person rests. Early diagnosis by the nurse practitioner is critical for decreasing the rate of disease progression. This article addresses the background, pathophysiology, clinical presentation, diagnostic evaluation, treatments, and psychosocial impact on children with MG. It will prepare nurse practitioners to recognize the Common. signs and symptoms of ocular and generalized MG and provide management based on the current recommendations and research.
C1 [Alvarez, Cristina N.] WestPk Pediat, Ocean, NJ 07712 USA.
   [John, Rita Marie] Columbia Univ, Sch Nursing, New York, NY USA.
RP Alvarez, CN (corresponding author), WestPk Pediat, Ocean, NJ 07712 USA.
EM christinaalvarezi5@gmail.com
CR Abraham BP, 2014, DIGEST DIS SCI, V59, P1878, DOI 10.1007/s10620-014-3102-x
   Al-Haidar M, 2018, NEUROL CLIN, V36, P241, DOI 10.1016/j.ncl.2018.01.003
   American Academy of Pediatrics e Section on Endocrinology, 5 THINGS PHYS PAT SH
   Antonucci R, 2018, J PEDIATR ENDOCR MET, V31, P247, DOI 10.1515/jpem-2017-0391
   Berezovsky DE, 2017, J PEDIATR NEUROL, V15, P62, DOI 10.1055/s-0036-1594019
   Berrih-Aknin S, 2014, J AUTOIMMUN, V48-49, P143, DOI 10.1016/j.jaut.2014.01.003
   Binks S, 2016, J NEUROL, V263, P826, DOI 10.1007/s00415-015-7963-5
   Chiang LM, 2009, MUSCLE NERVE, V39, P423, DOI 10.1002/mus.21195
   Ruiz DD, 2017, MED INTENSIVA, V41, P174, DOI 10.1016/j.medin.2016.10.005
   Della Marina A, 2014, NEUROPEDIATRICS, V45, P75, DOI 10.1055/s-0033-1364181
   Fakiri MO, 2013, MUSCLE NERVE, V48, P902, DOI 10.1002/mus.23857
   Gilhus NE, 2016, NEW ENGL J MED, V375, P2570, DOI 10.1056/NEJMra1602678
   Hellmann MA, 2014, J NEUROL SCI, V338, P39, DOI 10.1016/j.jns.2013.10.043
   Ionita CM, 2013, PEDIATR NEUROL, V48, P95, DOI 10.1016/j.pediatrneurol.2012.07.008
   Torricelli RPJE, 2017, ARQ NEURO-PSIQUIAT, V75, P248, DOI [10.1590/0004-282X20170026, 10.1590/0004-282x20170026]
   Liew WKM, 2014, JAMA NEUROL, V71, P575, DOI 10.1001/jamaneurol.2014.17
   Marx A, 2015, EXP NEUROL, V270, P55, DOI 10.1016/j.expneurol.2015.02.010
   Nair AG, 2014, INDIAN J OPHTHALMOL, V62, P985, DOI 10.4103/0301-4738.145987
   Peragallo JH, 2017, SEMIN PEDIATR NEUROL, V24, P116, DOI 10.1016/j.spen.2017.04.003
   Popperud TH, 2017, EUR J PAEDIATR NEURO, V21, P312, DOI 10.1016/j.ejpn.2016.09.001
   Richards HS, 2014, ORBIT, V33, P263, DOI 10.3109/01676830.2014.904375
   Romi F, 2017, CURR OPIN IMMUNOL, V49, P9, DOI 10.1016/j.coi.2017.07.006
   Sanders DB, 2016, NEUROLOGY, V87, P419, DOI 10.1212/WNL.0000000000002790
   Sarnat H, 2016, NELSON TXB PEDIAT, P2991
   Sharma Akhil Kumar, 2016, BMJ Case Rep, V2016, DOI 10.1136/bcr-2016-216500
   Taketomo CK, 2017, PEDIAT DOSAGE HDB
   VanderPluym J, 2013, PEDIATRICS, V132, pE939, DOI 10.1542/peds.2013-0814
   Zagoriti Z, 2013, BIOMED RES INT, V2013, DOI 10.1155/2013/404053
NR 28
TC 0
Z9 0
U1 1
U2 5
PU ELSEVIER SCIENCE INC
PI NEW YORK
PA 360 PARK AVE SOUTH, NEW YORK, NY 10010-1710 USA
SN 1555-4155
EI 1878-058X
J9 JNP-J NURSE PRACT
JI JNP-J. Nurse Pract.
PD SEP
PY 2018
VL 14
IS 8
BP 584
EP +
DI 10.1016/j.nurpra.2018.06.011
PG 8
WC Nursing
WE Science Citation Index Expanded (SCI-EXPANDED); Social Science Citation Index (SSCI)
SC Nursing
GA GS7DQ
UT WOS:000443861400016
DA 2022-10-25
ER

PT J
AU Wakata, N
   Saito, T
   Tanaka, S
   Hirano, T
   Oka, K
AF Wakata, N
   Saito, T
   Tanaka, S
   Hirano, T
   Oka, K
TI Tacrolimus hydrate (FK506): therapeutic effects and selection of
   responders in the treatment of myasthenia gravis
SO CLINICAL NEUROLOGY AND NEUROSURGERY
LA English
DT Article
DE myasthenia gravis; tacrolimus hydrate; immunosuppressant; sensitivity
   test
AB Tacrolimus hydrate (FK506) reduces myasthenic symptoms due to its immunosuppressive properties. We studied the therapeutic effects of FK506 and noted improvement in 7 of 13 myasthenic patients on the clinical muscle test (myasthenia gravis, MG score). Two other patients with relapsing ocular symptoms improved. We also examined patient sensitivity to FK506, but could not predict such sensitivity before FK506 treatment in the present study. (C) 2003 Elsevier B.V. All fights reserved.
C1 Toho Univ, Sch Med, Dept Internal Med 4, Meguro Ku, Tokyo 1538515, Japan.
   Kitasato Univ, Dept Neurol, Kitasato, Japan.
   Tokyo Coll Pharm, Dept Clin Pharmacol, Tokyo, Japan.
RP Wakata, N (corresponding author), Toho Univ, Sch Med, Dept Internal Med 4, Meguro Ku, 2-17-6 Oohashi, Tokyo 1538515, Japan.
CR BESINGER UA, 1983, NEUROLOGY, V33, P1316, DOI 10.1212/WNL.33.10.1316
   Evoli A, 2002, MUSCLE NERVE, V25, P111, DOI 10.1002/mus.10018
   Hirano T, 1998, CLIN PHARMACOL THER, V63, P465, DOI 10.1016/S0009-9236(98)90042-X
   HIRANO T, 1991, J PHARM PHARMACOL, V43, P560
   Kihara M, 2001, MUSCLE NERVE, V24, P1601, DOI 10.1002/mus.1194
   KINO T, 1987, J ANTIBIOT, V40, P1249, DOI 10.7164/antibiotics.40.1249
   OGINO M, 2002, NEUROIMMUNOLOGY, V10, P86
   SHARKEY J, 1994, NATURE, V371, P336, DOI 10.1038/371336a0
   Wakata N, 2003, CLIN NEUROL NEUROSUR, V105, P75, DOI 10.1016/S0303-8467(02)00104-X
   YASUKAWA Y, 2000, NEUROIMMUNOLOGY, V8, P154
   Yoshikawa H, 1997, J AUTOIMMUN, V10, P11, DOI 10.1006/jaut.1996.0111
NR 11
TC 22
Z9 25
U1 0
U2 0
PU ELSEVIER SCIENCE BV
PI AMSTERDAM
PA PO BOX 211, 1000 AE AMSTERDAM, NETHERLANDS
SN 0303-8467
J9 CLIN NEUROL NEUROSUR
JI Clin. Neurol. Neurosurg.
PD DEC
PY 2003
VL 106
IS 1
BP 5
EP 8
DI 10.1016/S0303-8467(03)00046-5
PG 4
WC Clinical Neurology; Surgery
WE Science Citation Index Expanded (SCI-EXPANDED)
SC Neurosciences & Neurology; Surgery
GA 756DJ
UT WOS:000187450300002
PM 14643908
DA 2022-10-25
ER

PT J
AU Kernich, CA
   Kaminski, HJ
AF Kernich, CA
   Kaminski, HJ
TI Myasthenia gravis
SO NEUROLOGIST
LA English
DT Article
NR 0
TC 0
Z9 0
U1 0
U2 0
PU LIPPINCOTT WILLIAMS & WILKINS
PI PHILADELPHIA
PA 227 EAST WASHINGTON SQ, PHILADELPHIA, PA 19106 USA
SN 1074-7931
J9 NEUROLOGIST
JI Neurologist
PD MAY
PY 1998
VL 4
IS 3
BP 167
EP 167
DI 10.1097/00127893-199805000-00007
PG 1
WC Clinical Neurology
WE Science Citation Index Expanded (SCI-EXPANDED)
SC Neurosciences & Neurology
GA ZV817
UT WOS:000074344300007
DA 2022-10-25
ER

PT J
AU Al-Haidar, M
   Benatar, M
   Kaminski, HJ
AF Al-Haidar, Mohammed
   Benatar, Michael
   Kaminski, Henry J.
TI Ocular Myasthenia
SO NEUROLOGIC CLINICS
LA English
DT Article
DE Myasthenia gravis; Ocular myasthenia; Ptosis; Double vision; Prednisone;
   Acetylcholine receptor; Extraocular muscle
ID ACETYLCHOLINE-RECEPTOR ANTIBODY; OFFICE TENSILON TEST; SINGLE-FIBER EMG;
   TERM-FOLLOW-UP; EXTRAOCULAR-MUSCLE; AUTOIMMUNE-DISEASES; INTERNUCLEAR
   OPHTHALMOPLEGIA; STRABISMUS SURGERY; MUSK ANTIBODIES; EYE-MOVEMENTS
AB Ocular myasthenia is a form of myasthenia gravis in which weakness is restricted to the ocular muscles and may produce significant visual disability. Patients present with fluctuating ptosis, diplopia, or a combination of both. Examination may show any type of ocular motility deficit ranging from isolated muscle palsy to complete ophthalmoplegia. Co-gan lid twitch, enhanced ptosis, peek sign, and saccadic fatigue are specific examination findings that support the clinical diagnosis of myasthenia gravis. Confirmation of the diagnosis is challenging with autoantibody serology, and repetitive nerve stimulation studies are often negative.
C1 [Al-Haidar, Mohammed; Benatar, Michael; Kaminski, Henry J.] George Washington Univ, Dept Neurol, 2150 Penn Ave North West, Washington, DC 20037 USA.
   [Al-Haidar, Mohammed; Benatar, Michael; Kaminski, Henry J.] Dept Neurol, 1150 Northwest 14th St 715, Miami, FL 33136 USA.
RP Kaminski, HJ (corresponding author), George Washington Univ, Dept Neurol, 2150 Penn Ave North West, Washington, DC 20037 USA.
EM hkaminski@mfa.gwu.edu
RI Benatar, Michael/AAF-6605-2019
OI Benatar, Michael/0000-0003-4241-5135; Kaminski,
   Henry/0000-0002-8195-0141
CR ACHESON JF, 1991, BRIT J OPHTHALMOL, V75, P232, DOI 10.1136/bjo.75.4.232
   Almog Y, 2016, J CLIN NEUROSCI, V25, P50, DOI 10.1016/j.jocn.2015.08.026
   Appenzeller S, 2009, LUPUS, V18, P836, DOI 10.1177/0961203308101546
   Argyriou AA, 2009, NEUROL SCI, V30, P387, DOI 10.1007/s10072-009-0106-y
   BALOH RW, 1976, ANN NY ACAD SCI, V274, P631, DOI 10.1111/j.1749-6632.1976.tb47721.x
   Bandini F, 2001, J NEURO-OPHTHALMOL, V21, P210, DOI 10.1097/00041327-200109000-00010
   Benatar M, 2006, NEUROMUSCULAR DISORD, V16, P459, DOI 10.1016/j.nmd.2006.05.006
   Benatar M, 2016, MUSCLE NERVE, V53, P363, DOI 10.1002/mus.24769
   Bennett DLH, 2006, J NEUROL NEUROSUR PS, V77, P564, DOI 10.1136/jnnp.2005.075812
   BEVER CT, 1983, ANN NEUROL, V14, P516, DOI 10.1002/ana.410140504
   Bhanushali MJ, 2008, NEUROLOGY, V71, P1335, DOI 10.1212/01.wnl.0000327669.75695.38
   Chan JW, 2008, J NEUROL, V255, P510, DOI 10.1007/s00415-008-0718-9
   CHIU HC, 1987, NEUROLOGY, V37, P1854, DOI 10.1212/WNL.37.12.1854
   CHRISTENSEN PB, 1995, ACTA NEUROL SCAND, V91, P192
   COGAN DG, 1976, ARCH OPHTHALMOL-CHIC, V94, P1083, DOI 10.1001/archopht.1976.03910040003001
   COGAN DG, 1965, ARCH OPHTHALMOL-CHIC, V74, P217, DOI 10.1001/archopht.1965.00970040219016
   Conti-Fine BM, 2006, J CLIN INVEST, V116, P2843, DOI 10.1172/JCI29894
   DAROFF RB, 1986, ARCH NEUROL-CHICAGO, V43, P843, DOI 10.1001/archneur.1986.00520080081029
   Das JC, 2002, J PEDIAT OPHTH STRAB, V39, P52, DOI 10.3928/0191-3913-20020101-13
   Evoli A, 2003, BRAIN, V126, P2304, DOI 10.1093/brain/awg223
   EVOLI A, 1988, ACTA NEUROL SCAND, V77, P31, DOI 10.1111/j.1600-0404.1988.tb06970.x
   GAY AJ, 1967, ARCH OPHTHALMOL-CHIC, V77, P157
   GLASER JS, 1966, ARCH OPHTHALMOL-CHIC, V75, P363
   Golnik KC, 1999, OPHTHALMOLOGY, V106, P1282, DOI 10.1016/S0161-6420(99)00709-5
   GORELICK PB, 1981, ARCH NEUROL-CHICAGO, V38, P531, DOI 10.1001/archneur.1981.00510080093017
   GROB D, 1987, ANN NY ACAD SCI, V505, P472, DOI 10.1111/j.1749-6632.1987.tb51317.x
   Grob D, 2008, MUSCLE NERVE, V37, P141, DOI 10.1002/mus.20950
   Guan YZ, 2015, CHINESE MED J-PEKING, V128, P2783, DOI 10.4103/0366-6999.167354
   Haines SR, 2012, CURR TREAT OPTION NE, V14, P103, DOI 10.1007/s11940-011-0151-8
   HAWKINS BR, 1989, Q J MED, V70, P235
   Ing EB, 2000, CAN J OPHTHALMOL, V35, P141, DOI 10.1016/S0008-4182(00)80007-1
   JACOBSON DM, 1995, J NEURO-OPHTHALMOL, V15, P166
   Jaretzki A, 2000, NEUROLOGY, V55, P16, DOI 10.1212/WNL.55.1.16
   JAY WM, 1987, J CLIN NEURO-OPHTHAL, V7, P74
   Kamada M, 2016, CLIN EXPT N IN PRESS, V7, P168, DOI DOI 10.1111/CEN3.12296
   Kaminski HJ, 1996, INVEST OPHTH VIS SCI, V37, P345
   Kaminski HJ, 2000, ARCH NEUROL-CHICAGO, V57, P752, DOI 10.1001/archneur.57.5.752
   Kaminski HJ, 2004, EXP NEUROL, V189, P333, DOI 10.1016/j.expneurol.2004.06.005
   Kaminski HJ, 2003, ANN NY ACAD SCI, V998, P362, DOI 10.1196/annals.1254.043
   KAMINSKI HJ, 1990, NEUROLOGY, V40, P1663, DOI 10.1212/WNL.40.11.1663
   Kawaguchi N, 2004, J NEUROL SCI, V224, P43, DOI 10.1016/j.jns.2003.09.016
   Kupersmith MJ, 2009, J NEUROL, V256, P1314, DOI 10.1007/s00415-009-5120-8
   Kupersmith MJ, 2005, BRIT J OPHTHALMOL, V89, P1330, DOI 10.1136/bjo.2004.063404
   Kupersmith MJ, 1996, ARCH NEUROL-CHICAGO, V53, P802, DOI 10.1001/archneur.1996.00550080128020
   Kupersmith MJ, 2003, ARCH NEUROL-CHICAGO, V60, P243, DOI 10.1001/archneur.60.2.243
   Kusner LL, 2006, NEUROLOGIST, V12, P231, DOI 10.1097/01.nrl.0000240856.03505.b5
   Lai CS, 2016, ANN PLAS SURG, V76, pS55, DOI 10.1097/SAP.0000000000000695
   Larner AJ, 2004, INT J CLIN PRACT, V58, P887, DOI 10.1111/j.1742-1241.2004.00053.x
   Lee J., 1999, CLIN STRABISMUS MANA, P380
   Lee Kwanbok, 2014, Korean J Ophthalmol, V28, P194, DOI 10.3341/kjo.2014.28.2.194
   Litwin AS, 2015, BRIT J OPHTHALMOL, V99, P899, DOI 10.1136/bjophthalmol-2014-306335
   Luchanok U, 2008, CURR OPIN NEUROL, V21, P8, DOI 10.1097/WCO.0b013e3282f4098e
   Mahajan Sanjay K, 2014, J Assoc Physicians India, V62, P516
   METZ HS, 1972, ARCH OPHTHALMOL-CHIC, V88, P9
   MILONE M, 1993, J NEUROL NEUROSUR PS, V56, P720, DOI 10.1136/jnnp.56.6.720-a
   Mittal Manoj Kumar, 2011, J Clin Neuromuscul Dis, V13, P46, DOI 10.1097/CND.0b013e31821c5634
   Monsul NT, 2004, J NEUROL SCI, V217, P131, DOI 10.1016/j.jns.2003.08.017
   Morris OC, 2004, BRIT J OPHTHALMOL, V88, P832
   ODEL JG, 1991, J CLIN NEURO-OPHTHAL, V11, P288
   OSHER RH, 1979, ARCH OPHTHALMOL-CHIC, V97, P677, DOI 10.1001/archopht.1979.01020010333009
   OSSERMAN KERMIT E., 1967, INVEST OPHTHALMOL, V6, P277
   Padua L, 2000, CLIN NEUROPHYSIOL, V111, P1203, DOI 10.1016/S1388-2457(00)00307-2
   PAPATESTAS AE, 1987, ANN SURG, V206, P79, DOI 10.1097/00000658-198707000-00013
   Peeler CE, 2015, JAMA NEUROL, V72, P1170, DOI 10.1001/jamaneurol.2015.1444
   Peragallo JH, 2013, J NEURO-OPHTHALMOL, V33, P40, DOI 10.1097/WNO.0b013e318280d630
   PORTER JD, 1989, J COMP NEUROL, V287, P64, DOI 10.1002/cne.902870106
   ROUSEEV R, 1992, MUSCLE NERVE, V15, P399, DOI 10.1002/mus.880150322
   RUSH JA, 1982, J CLIN NEURO-OPHTHAL, V2, P125
   SAHAY BM, 1965, BRIT MED J, V1, P762, DOI 10.1136/bmj.1.5437.762
   SEYBOLD ME, 1986, ARCH NEUROL-CHICAGO, V43, P842, DOI 10.1001/archneur.1986.00520080080028
   Shimizu Y, 2014, CLIN OPHTHALMOL, V8, P1859, DOI 10.2147/OPTH.S69883
   Singman EL, 2011, J NEURO-OPHTHALMOL, V31, P239, DOI 10.1097/WNO.0b013e3182224b92
   Soltys J, 2008, ANN NY ACAD SCI, V1132, P220, DOI 10.1196/annals.1405.037
   Sommer N, 1997, J NEUROL NEUROSUR PS, V62, P156, DOI 10.1136/jnnp.62.2.156
   THORLACIUS S, 1989, ACTA NEUROL SCAND, V80, P290, DOI 10.1111/j.1600-0404.1989.tb03881.x
   VINCENT A, 1985, J NEUROL NEUROSUR PS, V48, P1246, DOI 10.1136/jnnp.48.12.1246
   WONG V, 1992, ACTA NEUROL SCAND, V86, P68, DOI 10.1111/j.1600-0404.1992.tb08056.x
   Zagar M, 2009, COLLEGIUM ANTROPOL, V33, P1151
   Zhang XF, 2007, J NEUROL NEUROSUR PS, V78, P386, DOI 10.1136/jnnp.2006.100545
   Zinman L, 2007, NEUROLOGY, V68, P837, DOI 10.1212/01.wnl.0000256698.69121.45
NR 80
TC 24
Z9 24
U1 3
U2 7
PU W B SAUNDERS CO-ELSEVIER INC
PI PHILADELPHIA
PA 1600 JOHN F KENNEDY BOULEVARD, STE 1800, PHILADELPHIA, PA 19103-2899 USA
SN 0733-8619
EI 1557-9875
J9 NEUROL CLIN
JI Neurol. Clin.
PD MAY
PY 2018
VL 36
IS 2
BP 241
EP +
DI 10.1016/j.ncl.2018.01.003
PG 12
WC Clinical Neurology; Neurosciences
WE Science Citation Index Expanded (SCI-EXPANDED)
SC Neurosciences & Neurology
GA GF4OA
UT WOS:000431941000003
PM 29655447
DA 2022-10-25
ER

PT J
AU Soubasis, N
   Mylonakis, ME
   Patsikas, MN
   Polizopoulou, Z
   Koutinas, AF
AF Soubasis, N.
   Mylonakis, M. E.
   Patsikas, M. N.
   Polizopoulou, Z.
   Koutinas, A. F.
TI Spontaneous remission of localized myasthenia gravis manifested as
   megaesophagus in a dog
SO JOURNAL OF THE HELLENIC VETERINARY MEDICAL SOCIETY
LA English
DT Article
DE acquired megaesophagus; localized myasthenia gravis; dog
ID SPIROCERCOSIS
AB A 2.5-year-old male German shepherd-cross dog was admitted for progressively deteriorating regurgitations of one-month duration. Physical examination was unremarkable, apart from a poor body condition; also, neurological examination did not reveal any abnormality. In thoracic survey radiographs, a generalized esophageal dilation, consistent with megaesophagus, was well visualized. An increased nicotinic acetylcholine receptor antibody titer confirmed the diagnosis of acquired focal myasthenia gravis expressed as megaesophagus in this patient. The only help offered to the dog was a modification of its feeding habits (upright position, small and frequent meals). Within two months of the initial admission and prior to institution of specific treatment for myasthenia gravis, the dog experienced spontaneous and complete clinical remission and remained healthy for the next two years, eating again the normal way, but unfortunately was lost to follow-up. The favourable outcome of megaesophagus due to localized myasthenia gravis is discussed accordingly.
C1 [Soubasis, N.; Mylonakis, M. E.; Patsikas, M. N.; Koutinas, A. F.] Aristotle Univ Thessaloniki, Fac Vet Med, Compan Anim Clin, Thessaloniki 54627, Greece.
   [Polizopoulou, Z.] Aristotle Univ Thessaloniki, Fac Vet Med, Diagnost Lab, Thessaloniki 54627, Greece.
RP Soubasis, N (corresponding author), Aristotle Univ Thessaloniki, Fac Vet Med, Compan Anim Clin, 11 Stavrou Voutyra Str, Thessaloniki 54627, Greece.
EM nsouba@vet.auth.gr
RI Polizopoulou, Zoe/AAA-6272-2020
OI Polizopoulou, Zoe/0000-0003-4039-2398
CR BARTGES JW, 1992, J AM VET MED ASSOC, V201, P889
   Dewey CW, 2003, PRACTICAL GUIDE CANI, P367
   Dvir E, 2001, VET RADIOL ULTRASOUN, V42, P119, DOI 10.1111/j.1740-8261.2001.tb00914.x
   Gaynor AR, 1997, J AM VET MED ASSOC, V211, P1406
   Inzana KD, TXB VET INTERNAL MED, P887
   Johnson BM, 2009, KIRKS CURRENT VET TH, P486
   Mears EA, 1997, COMP CONT EDUC PRACT, V19, P313
   Mylonakis ME, 2006, JAVMA-J AM VET MED A, V228, P1063, DOI 10.2460/javma.228.7.1063
   Otte MA, 2003, STANDARDS CARE EMERG, V5, P6
   Penderis J, 2008, PRACTICAL GUIDE CANI, P517
   Shelton GD, 2002, VET CLIN N AM-SMALL, V32, P189, DOI 10.1016/S0195-5616(03)00085-8
   SHELTON GD, 1990, J VET INTERN MED, V4, P281, DOI 10.1111/j.1939-1676.1990.tb03124.x
   Shelton GD, 1997, J AM VET MED ASSOC, V211, P1428
   Shelton GD, 1998, J SMALL ANIM PRACT, V39, P368, DOI 10.1111/j.1748-5827.1998.tb03734.x
   Tams TR., 2003, HDB SMALL ANIMAL GAS, P118
   Wartous BJ, 2002, KIRKS THRALL TXB VET, P329
   Washabau R. J., 2005, BSAVA manual of canine and feline gastroenterology, P133
NR 17
TC 0
Z9 0
U1 0
U2 9
PU HELLENIC VETERINARY MEDICAL SOC
PI ATHENS
PA 158 PATISSION ST, ATHENS, 112 57, GREECE
SN 1792-2720
J9 J HELL VET MED SOC
JI J. Hell. Vet. Med. Soc.
PD JAN-MAR
PY 2010
VL 61
IS 1
BP 36
EP 39
PG 4
WC Veterinary Sciences
WE Science Citation Index Expanded (SCI-EXPANDED)
SC Veterinary Sciences
GA 752AV
UT WOS:000289660800005
DA 2022-10-25
ER

PT J
AU Ishibashi, H
   Akamatsu, H
   Sunamori, M
AF Ishibashi, H
   Akamatsu, H
   Sunamori, M
TI Multiple thymoma with myasthenia gravis: Report of a case
SO SURGERY TODAY
LA English
DT Article
DE multiple thymoma; myasthenia gravis; extended thymothymectomy
AB A resected case of multiple thymoma is reported. The patient was a 47-year-old man with myasthenia gravis of Ossermann IIB type. Multiple thymomas were detected on a chest computed tomography scan and an extended thymothymectomy was performed. There were two separate thymomas in the anterior mediastinum: one measuring 60 X 60mm and another measuring 25 X 25 mm in diameter, and both tumors pathologically consisted of predominantly lymphocytic forms.
C1 Tokyo Med & Dent Univ, Dept Cardiovasc Thorac Surg, Grad Sch, Bunkyo Ku, Tokyo 1138519, Japan.
RP Ishibashi, H (corresponding author), Tokyo Med & Dent Univ, Dept Cardiovasc Thorac Surg, Grad Sch, Bunkyo Ku, 1-5-45 Yushima, Tokyo 1138519, Japan.
CR BERNATZ PE, 1961, J THORAC CARDIOV SUR, V42, P424
   GOTOH N, 2000, J JPN ASS CARDIOVASC, V14, P62
   KOGATANI K, 1984, KYOBU GEKA GAKKAI ZA, V32, P1812
   NOMORI H, 1990, JPN J CLIN ONCOL, V20, P209, DOI 10.1093/oxfordjournals.jjco.a039389
   Okada M, 1998, SURG TODAY, V28, P1323, DOI 10.1007/BF02482827
   TAKEUCHI S, 1997, JPN J CHEST DIS, V35, P1025
NR 6
TC 7
Z9 7
U1 0
U2 0
PU SPRINGER-VERLAG
PI NEW YORK
PA 175 FIFTH AVE, NEW YORK, NY 10010 USA
SN 0941-1291
J9 SURG TODAY
JI Surg. Today
PY 2003
VL 33
IS 1
BP 49
EP 51
DI 10.1007/s005950300008
PG 3
WC Surgery
WE Science Citation Index Expanded (SCI-EXPANDED)
SC Surgery
GA 650DZ
UT WOS:000181248500009
PM 12560907
DA 2022-10-25
ER

PT J
AU Danic, MJ
   AppLefield, DJ
   Brown, M
AF Danic, Michael J.
   Applefield, Daniel J.
   Brown, Morris
TI Anesthetic challenges in a patient with lymphangioleiomyomatosis
   complicated by myasthenia gravis
SO JOURNAL OF CLINICAL ANESTHESIA
LA English
DT Article
DE intubation, endotracheal : prolonged; lung disease;
   lymphangioleiomyomatosis; myasthenia gravis; nephrectomy; pneumothorax;
   renal lesions; thrombocytopenic purpura, idiopathic
ID TUBEROUS SCLEROSIS
AB Lymphangioleiomyomatosis is a rare restrictive lung disease that is often associated with pneumothorax and prolonged intubation. We report the successful anesthetic management of a patient with lymphangioleiomyomatosis, myasthenia gravis, and idiopathic thrombocytopenic purpura undergoing laparoscopic partial nephrectomy for renal lesions, and discuss anesthetic management strategies for this rare disease process. (c) 2006 Elsevier Inc. All rights reserved.
C1 Henry Ford Hosp, Dept Anesthesiol, Detroit, MI 48202 USA.
RP Danic, MJ (corresponding author), Henry Ford Hosp, Dept Anesthesiol, Detroit, MI 48202 USA.
EM mdanic1@hfhs.org
CR BALLIGAND JL, 1990, TRANSPLANTATION, V49, P515, DOI 10.1097/00007890-199003000-00008
   Hancock E, 2002, RESP MED, V96, P7, DOI 10.1053/rmed.2001.1206
   Hancock E, 2002, RESP MED, V96, P1, DOI 10.1053/rmed.2001.1207
   OESTERLING JE, 1986, J UROLOGY, V135, P1121, DOI 10.1016/S0022-5347(17)46013-7
   PERROT M, 1998, EUR RESPIR J, V12, P1479
   Ryu JH, 2003, CHEST, V123, P623, DOI 10.1378/chest.123.2.623
   Torres VE, 1997, CONTRIB NEPHROL, V122, P64
NR 7
TC 1
Z9 1
U1 0
U2 1
PU ELSEVIER SCIENCE INC
PI NEW YORK
PA 360 PARK AVE SOUTH, NEW YORK, NY 10010-1710 USA
SN 0952-8180
J9 J CLIN ANESTH
JI J. Clin. Anesth.
PD SEP
PY 2006
VL 18
IS 6
BP 463
EP 465
DI 10.1016/j.jclinane.2006.02.009
PG 3
WC Anesthesiology
WE Science Citation Index Expanded (SCI-EXPANDED)
SC Anesthesiology
GA 091JF
UT WOS:000241022600014
PM 16980167
DA 2022-10-25
ER

PT J
AU DRUSCHKY, KF
   KALIES, I
AF DRUSCHKY, KF
   KALIES, I
TI MYASTHENIA-GRAVIS
SO NERVENHEILKUNDE
LA German
DT Article
RP DRUSCHKY, KF (corresponding author), UNIV ERLANGEN NURNBERG,NEUROL KLIN & POLIKLIN,SCHWABACHANLAGE 6,D-8520 ERLANGEN,FED REP GER.
NR 0
TC 0
Z9 0
U1 0
U2 0
PU F K SCHATTAUER VERLAG GMBH
PI STUTTGART
PA P O BOX 10 45 45, LENZHALDE 3, D-70040 STUTTGART, GERMANY
SN 0722-1541
J9 NERVENHEILKUNDE
JI Nervenheilkunde
PD DEC
PY 1985
VL 4
IS 6
BP 287
EP 292
PG 6
WC Clinical Neurology; Psychiatry
WE Science Citation Index Expanded (SCI-EXPANDED)
SC Neurosciences & Neurology; Psychiatry
GA AXD23
UT WOS:A1985AXD2300006
DA 2022-10-25
ER

PT J
AU Doppler, K
   Hemprich, A
   Haarmann, A
   Brecht, I
   Franke, M
   Kroger, S
   Villmann, C
   Sommer, C
AF Doppler, Kathrin
   Hemprich, Antonia
   Haarmann, Axel
   Brecht, Isabel
   Franke, Maximilian
   Kroeger, Stephan
   Villmann, Carmen
   Sommer, Claudia
TI Autoantibodies to cortactin and agrin in sera of patients with
   myasthenia gravis
SO JOURNAL OF NEUROIMMUNOLOGY
LA English
DT Article
DE Myasthenia gravis; Autoantibody; Agrin; Cortactin
ID ACETYLCHOLINE-RECEPTOR ANTIBODY; PROTEIN 4; IDENTIFICATION; MUSK
AB Autoantibodies against agrin and cortactin have been described in patients with myasthenia gravis. To further validate and characterize these autoantibodies, sera and/or plasma exchange material of 135 patients with myasthenia gravis were screened for anti-agrin or anti-cortactin autoantibodies. Autoantibodies against cortactin were detected in three patients and two controls and could be confirmed by cell-based assays using cortactintransfected human embryonic kidney cells in both controls and one patient, but were not detectable in followup sera of the three patients. We did not detect any autoantibodies against agrin. The clinical phenotype of anti-cortactin-positive patients varied, arguing against a relevant pathogenic role.
C1 [Doppler, Kathrin; Hemprich, Antonia; Haarmann, Axel; Brecht, Isabel; Franke, Maximilian; Sommer, Claudia] Univ Hosp Wurzburg, Dept Neurol, Josef Schneider Str 11, D-97080 Wurzburg, Germany.
   [Kroeger, Stephan] Ludwig Maximilians Univ Munchen, Biomed Ctr, Dept Physiol Genom, Grosshaderner Str 9, D-82152 Planegg Martinsried, Germany.
   [Villmann, Carmen] Univ Hosp Wurzburg, Inst Clin Neurobiol, Versbacher Str 5, D-97078 Wurzburg, Germany.
RP Doppler, K (corresponding author), Univ Hosp Wurzburg, Dept Neurol, Josef Schneider Str 11, D-97080 Wurzburg, Germany.
EM Doppler_K@ukw.de; antonia.hemprich@stud-mail.uni-wuerzburg.de;
   Haarmann_A@ukw.de; Franke_M1@ukw.de; skroeger@lmu.de; Villmann_C@ukw.de;
   Sommer@uni-wuerzburg.de
OI Doppler, Kathrin/0000-0003-2883-0009; Bellut,
   Maximilian/0000-0002-6462-9495
CR Appeltshauser L, 2017, EXP NEUROL, V287, P84, DOI 10.1016/j.expneurol.2016.10.006
   Cordts I, 2017, J NEUROL, V264, P1193, DOI 10.1007/s00415-017-8514-z
   Cortes-Vicente E, 2016, JAMA NEUROL, V73, P1099, DOI 10.1001/jamaneurol.2016.2032
   Doppler K, 2018, J NEUROL NEUROSUR PS, V89, P1145, DOI 10.1136/jnnp-2018-318170
   Doppler K, 2015, J NEUROL NEUROSUR PS, V86, P720, DOI 10.1136/jnnp-2014-309916
   Gallardo E, 2014, AUTOIMMUN REV, V13, P1003, DOI 10.1016/j.autrev.2014.08.039
   Gasperi C, 2014, NEUROLOGY, V82, P1976, DOI 10.1212/WNL.0000000000000478
   Gilhus NE, 2015, LANCET NEUROL, V14, P1023, DOI 10.1016/S1474-4422(15)00145-3
   Higuchi O, 2011, ANN NEUROL, V69, P418, DOI 10.1002/ana.22312
   Hoch W, 2001, NAT MED, V7, P365, DOI 10.1038/85520
   Labrador-Horrillo M, 2014, AUTOIMMUN REV, V13, P1008, DOI 10.1016/j.autrev.2014.08.038
   LINDSTROM JM, 1976, NEUROLOGY, V26, P1054, DOI 10.1212/WNL.26.11.1054
   Madhavan R, 2009, PLOS ONE, V4, DOI 10.1371/journal.pone.0008478
   Perrin BJ, 2006, MOL BIOL CELL, V17, P239, DOI 10.1091/mbc.e05-06-0488
   Pevzner A, 2012, J NEUROL, V259, P427, DOI 10.1007/s00415-011-6194-7
   Rivner MH, 2020, MUSCLE NERVE, V62, P333, DOI 10.1002/mus.26985
   Rivner MH, 2017, MUSCLE NERVE, V55, P430, DOI 10.1002/mus.25438
   RODGAARD A, 1987, CLIN EXP IMMUNOL, V67, P82
   Sanders DB, 2003, NEUROLOGY, V60, P1978, DOI 10.1212/01.WNL.0000065882.63904.53
   SMITH MA, 1987, J EXP BIOL, V132, P223
   VINCENT A, 1985, J NEUROL NEUROSUR PS, V48, P1246, DOI 10.1136/jnnp.48.12.1246
   Yan M, 2018, NEUROSCIENCE, V373, P113, DOI 10.1016/j.neuroscience.2018.01.015
   Zhang B, 2014, PLOS ONE, V9, DOI 10.1371/journal.pone.0091816
   Zhang B, 2012, ARCH NEUROL-CHICAGO, V69, P445, DOI 10.1001/archneurol.2011.2393
NR 24
TC 2
Z9 2
U1 0
U2 4
PU ELSEVIER
PI AMSTERDAM
PA RADARWEG 29, 1043 NX AMSTERDAM, NETHERLANDS
SN 0165-5728
EI 1872-8421
J9 J NEUROIMMUNOL
JI J. Neuroimmunol.
PD JUL 15
PY 2021
VL 356
AR 577588
DI 10.1016/j.jneuroim.2021.577588
EA MAY 2021
PG 6
WC Immunology; Neurosciences
WE Science Citation Index Expanded (SCI-EXPANDED)
SC Immunology; Neurosciences & Neurology
GA SU9DQ
UT WOS:000663430700011
PM 33962172
DA 2022-10-25
ER

PT J
AU ACHESON, JF
   ELSTON, JS
   LEE, JP
   FELLS, P
AF ACHESON, JF
   ELSTON, JS
   LEE, JP
   FELLS, P
TI EXTRAOCULAR-MUSCLE SURGERY IN MYASTHENIA-GRAVIS
SO BRITISH JOURNAL OF OPHTHALMOLOGY
LA English
DT Article
ID SUTURES
AB Myasthenia gravis is typically a disease of young people in active employment who need a field of binocular single vision. Although it is systemically controllable with a good chance of spontaneous remission, persistent loss of binocularity may cause chronic disability. We report our experience of extraocular muscle surgery in five patients with stable myasthenia gravis and persistent double vision. Extraocular muscle involvement was selective, giving rise to incomitant and concomitant squints, with individual muscle overactions as well as underactions. Treatment was by conventional recession and resection procedures with the additional use of Faden and adjustable sutures where appropriate. In all five cases a larger, stable field of binocular single vision was established. It is concluded that extraocular muscle surgery may be beneficial in selected cases of myasthenia gravis.
C1 UCL NATL HOSP NEUROL & NEUROSURG, LONDON WC1, ENGLAND.
   MOORFIELDS EYE HOSP, LONDON EC1, ENGLAND.
RP ACHESON, JF (corresponding author), WESTERN OPHTHALM HOSP, MARYLEBONE RD, LONDON NW1 5YE, ENGLAND.
CR FELLS P, 1981, T OPHTHAL SOC UK, V101, P279
   GLASER JS, 1988, CLIN OPHTHALMOL, V2, P31
   HARCOURT B, 1988, EYE, V2, P36, DOI 10.1038/eye.1988.9
   MEIN J, 1986, DIAGNOSIS MANAGEMENT, P324
   MILLER NR, 1987, WALSH HOYTS CLIN NEU, V2, P859
   OOSTERHUIS HJG, 1984, MYASTHENIA GRAVIS CL, P5
   OOSTERHUIS HJGH, 1989, J NEUROL NEUROSUR PS, V52, P1121, DOI 10.1136/jnnp.52.10.1121
   ROSENBAUM AL, 1977, ARCH OPHTHALMOL-CHIC, V95, P817, DOI 10.1001/archopht.1977.04450050095010
   SCOTT A B, 1977, American Orthoptic Journal, V27, P44
   SEYBOLD ME, 1983, JAMA-J AM MED ASSOC, V250, P2516, DOI 10.1001/jama.250.18.2516
   WILLSHAW HE, 1988, EYE, V2, P41, DOI 10.1038/eye.1988.10
NR 11
TC 18
Z9 18
U1 0
U2 2
PU B M J PUBLISHING GROUP
PI LONDON
PA BRITISH MED ASSOC HOUSE, TAVISTOCK SQUARE, LONDON WC1H 9JR, ENGLAND
SN 0007-1161
J9 BRIT J OPHTHALMOL
JI Br. J. Ophthalmol.
PD APR
PY 1991
VL 75
IS 4
BP 232
EP 235
DI 10.1136/bjo.75.4.232
PG 4
WC Ophthalmology
WE Science Citation Index Expanded (SCI-EXPANDED)
SC Ophthalmology
GA FE471
UT WOS:A1991FE47100012
PM 2021593
OA Green Published, Green Submitted, Bronze
DA 2022-10-25
ER

PT J
AU PACHNER, AR
AF PACHNER, AR
TI MYASTHENIA-GRAVIS
SO IMMUNOLOGY AND ALLERGY CLINICS OF NORTH AMERICA
LA English
DT Article
C1 GEORGETOWN UNIV, MED CTR, DEPT NEUROL, WASHINGTON, DC 20007 USA.
CR ABRAMSKY O, 1975, CLIN EXP IMMUNOL, V19, P11
   ASHIZAWA T, 1985, NEUROLOGY, V35, P1748, DOI 10.1212/WNL.35.12.1748
   BELL JI, 1987, ANN NY ACAD SCI, V505, P382
   BENNUN A, 1981, EUR J IMMUNOL, V11, P195, DOI 10.1002/eji.1830110307
   BENNUN A, 1981, NATURE, V292, P60, DOI 10.1038/292060a0
   BERMAN PW, 1980, J EXP MED, V151, P204, DOI 10.1084/jem.151.1.204
   BERMAN PW, 1980, J EXP MED, V152, P507, DOI 10.1084/jem.152.3.507
   BOGEN S, 1984, J EXP MED, V159, P292, DOI 10.1084/jem.159.1.292
   BROOKS E, UNPUB INDUCTION EXPT
   CHRISTADOSS P, 1986, J IMMUNOL, V136, P2437
   CHRISTADOSS P, 1981, J IMMUNOL, V126, P1646
   CHRISTADOSS P, 1979, J IMMUNOL, V123, P2540
   CHRISTADOSS P, 1981, ANN NY ACAD SCI, V377, P258, DOI 10.1111/j.1749-6632.1981.tb33737.x
   CLEMENTI F, 1987, ANN NY ACAD SCI, V505, P639
   DESHAMBO RM, 1986, J IMMUNOL, V137, P3135
   DRACHMAN DB, 1982, NEW ENGL J MED, V307, P769, DOI 10.1056/NEJM198209233071301
   DRACHMAN DB, 1987, ANN NY ACAD SCI, V505, P90
   DUPONT BL, 1987, ANN NY ACAD SCI, V505, P725
   DWYER DS, 1981, BRAIN RES, V217, P23, DOI 10.1016/0006-8993(81)90182-7
   DWYER DS, 1983, NATURE, V301, P611, DOI 10.1038/301611a0
   DWYER DS, 1983, J IMMUNOL METHODS, V57, P111, DOI 10.1016/0022-1759(83)90069-8
   FUCHS S, 1981, ANN NY ACAD SCI, V377, P110, DOI 10.1111/j.1749-6632.1981.tb33727.x
   FULPIUS BW, 1980, P NATL ACAD SCI-BIOL, V77, P4326, DOI 10.1073/pnas.77.7.4326
   GARABEDIAN BV, 1987, ANN NY ACAD SCI, V505, P728
   GARABEDIAN BV, 1986, J NEUROIMMUNOL, V12, P65
   GOMEZ CM, 1985, J IMMUNOL, V135, P234
   GOMEZ CM, 1983, P NATL ACAD SCI-BIOL, V80, P4089, DOI 10.1073/pnas.80.13.4089
   HALL ZW, 1987, ANN NY ACAD SCI, V505, P272
   HEINEMANN S, 1977, P NATL ACAD SCI USA, V74, P3090, DOI 10.1073/pnas.74.7.3090
   HINMAN CL, 1986, ANN NY ACAD SCI, V505, P884
   HOHLFELD R, 1984, NATURE, V310, P244, DOI 10.1038/310244a0
   HOHLFELD R, 1985, J IMMUNOL, V134, P3643
   HOOGENRAAD TU, 1987, ARCH NEUROL-CHICAGO, V44, P536, DOI 10.1001/archneur.1987.00520170062023
   KAHN CR, 1977, J CLIN INVEST, V60, P1094, DOI 10.1172/JCI108861
   KEESEY J, 1987, ANN NY ACAD SCI, V505, P767
   KILLEN JA, 1984, J IMMUNOL, V133, P2549
   LANG B, 1985, CLIN EXP IMMUNOL, V60, P637
   LEFVERT AK, 1985, J NEUROIMMUNOL, V9, P41, DOI 10.1016/S0165-5728(85)80005-9
   LEFVERT AK, 1981, SCAND J IMMUNOL, V13, P493, DOI 10.1111/j.1365-3083.1981.tb00161.x
   LEFVERT AK, 1987, ANN NY ACAD SCI, V505, P133
   LENNON VA, 1976, ANN NY ACAD SCI, V274, P283, DOI 10.1111/j.1749-6632.1976.tb47693.x
   LINDSTROM J, 1977, CLIN IMMUNOL IMMUNOP, V7, P36, DOI 10.1016/0090-1229(77)90027-7
   MANLEY SW, 1974, J ENDOCRINOL, V61, P437, DOI 10.1677/joe.0.0610437
   MARZO AL, 1986, CLIN EXP IMMUNOL, V64, P101
   Matell G, 1987, Ann N Y Acad Sci, V505, P589
   MCINTOSH KR, 1986, SCIENCE, V232, P401, DOI 10.1126/science.2938256
   MOREL E, 1988, NEUROLOGY, V38, P138, DOI 10.1212/WNL.38.1.138
   MOSSMAN S, 1986, LANCET, V1, P116
   PACHNER AR, 1986, J NEUROIMMUNOL, V12, P205, DOI 10.1016/S0165-5728(86)80004-2
   PACHNER AR, 1983, CLIN EXP IMMUNOL, V51, P543
   PACHNER AR, 1987, YALE J BIOL MED, V60, P169
   PACHNER AR, 1984, CLIN EXP IMMUNOL, V56, P659
   PACHNER AR, 1982, ANN NEUROL, V11, P48, DOI 10.1002/ana.410110109
   PACHNER AR, 1987, FASEB J, V46, P473
   PACHNER AR, 1985, CLIN IMMUNOL IMMUNOP, V35, P245, DOI 10.1016/0090-1229(85)90070-4
   PACHNER AR, 1986, UNPUB
   PACHNER AR, 1987, ANN NY ACAD SCI, V505, P619
   PACHNER AR, UNPUB
   PACHNER AR, UNPUB IMMUNODOMINANT
   PACKNER AR, 1987, ANN NY ACAD SCI, V505, P687
   PATRICK J, 1973, SCIENCE, V180, P871, DOI 10.1126/science.180.4088.871
   PESTRONK A, 1981, ANN NY ACAD SCI, V377, P278, DOI 10.1111/j.1749-6632.1981.tb33738.x
   RICHMAN DP, 1979, NEUROLOGY, V29, P291, DOI 10.1212/WNL.29.3.291
   ROWLAND LP, 1987, ANN NY ACAD SCI, V505, P566
   SCHALKE BCG, 1983, IMMUNOBIOLOGY, V165, P347
   SCHWARTZ M, 1978, NATURE, V273, P543, DOI 10.1038/273543a0
   SINE SM, 1984, BIOPHYS J, V45, P175, DOI 10.1016/S0006-3495(84)84146-6
   SOUROUJON MC, 1985, IMMUNOL LETT, V9, P331, DOI 10.1016/0165-2478(85)90058-6
   SOUROUJON MC, 1986, NEUROLOGY, V36, P622, DOI 10.1212/WNL.36.5.622
   SUNDEWALL A, 1987, ANN NY ACAD SCI, V505, P773
   SYAPIN PJ, 1982, BRAIN RES, V231, P365, DOI 10.1016/0006-8993(82)90373-0
   TAKAMORI A, 1987, ANN NY ACAD SCI, V505, P735
   TZARTOS S, 1987, J NEUROIMMUNOL, V15, P185, DOI 10.1016/0165-5728(87)90092-0
   TZARTOS SJ, 1986, FEBS LETT, V196, P91, DOI 10.1016/0014-5793(86)80220-4
   TZARTOS SJ, 1982, P NATL ACAD SCI-BIOL, V79, P188, DOI 10.1073/pnas.79.1.188
   TZARTOS SJ, 1986, J IMMUNOL, V136, P3231
   WALDOR MK, 1983, P NATL ACAD SCI-BIOL, V80, P2713, DOI 10.1073/pnas.80.9.2713
   YAMAMOTO T, 1987, NEUROLOGY, V37, P1329, DOI 10.1212/WNL.37.8.1329
   ZIMMERMANN CW, 1987, J NEUROIMMUNOL, V16, P225, DOI 10.1016/0165-5728(87)90077-4
NR 79
TC 2
Z9 2
U1 0
U2 0
PU W B SAUNDERS CO-ELSEVIER INC
PI PHILADELPHIA
PA 1600 JOHN F KENNEDY BOULEVARD, STE 1800, PHILADELPHIA, PA 19103-2899 USA
SN 0889-8561
EI 1557-8607
J9 IMMUNOL ALLERGY CLIN
JI Immunol. Allerg. Clin. North Am.
PD AUG
PY 1988
VL 8
IS 2
BP 277
EP 293
PG 17
WC Allergy; Immunology
WE Science Citation Index Expanded (SCI-EXPANDED)
SC Allergy; Immunology
GA P3007
UT WOS:A1988P300700008
DA 2022-10-25
ER

PT J
AU Berthele, A
   Conrad, B
AF Berthele, A
   Conrad, B
TI Advances in myasthenia gravis
SO NERVENHEILKUNDE
LA German
DT Article
DE antibody-negative myasthenia; MuSK-antibody; titin-antibody; thymectomy;
   mycophenolate mofetil
ID ANTI-TITIN ANTIBODIES; MYCOPHENOLATE-MOFETIL; MUSCLE AUTOANTIBODIES;
   THYMOMA; AUTOIMMUNE; THYMECTOMY; PATHOGENESIS; TARGETS; MUSK
AB Myasthenia gravis is an antibody-mediated outoimmune disease. Classically, antibodies against the acetylcholine receptor (AChR) cause inactivation and loss of acetylcholine receptors at the neuromuscular junction. Progress has been made not only in the identification of alternate outoantibodies in so called AChR-antibody negative patients but also concerning the diagnostic value of antibodies against striated muscle proteins. In this review, these advances in myasthenia gravis are summarized. Moreover, concerning therapy, the value of thymectomy is discussed and recent developments in immunotherapy are reported.
C1 Tech Univ Munich, Neurol Klin, D-81675 Munich, Germany.
RP Berthele, A (corresponding author), Tech Univ Munich, Neurol Klin & Poliklin, Mohlstr 28, D-81675 Munich, Germany.
CR Aarli JA, 1998, ANN NY ACAD SCI, V841, P505, DOI 10.1111/j.1749-6632.1998.tb10971.x
   BEGHI E, 1991, J NEUROL SCI, V106, P213, DOI 10.1016/0022-510X(91)90260-E
   Blattner R, 1998, AKTUEL NEUROL, V25, pS77, DOI 10.1055/s-2007-1017734
   Chaudhry V, 2001, NEUROLOGY, V56, P94, DOI 10.1212/WNL.56.1.94
   Ciafaloni E, 2001, NEUROLOGY, V56, P97, DOI 10.1212/WNL.56.1.97
   De Baets M, 2002, J NEUROL SCI, V202, P5, DOI 10.1016/S0022-510X(02)00200-9
   Diener HC, 2002, AKTUEL NEUROL, V29, P379, DOI 10.1055/s-2002-34971
   Engel AG, 2003, NAT REV NEUROSCI, V4, P339, DOI 10.1038/nrn1101
   Evoli A, 2003, BRAIN, V126, P2304, DOI 10.1093/brain/awg223
   Evoli A, 2002, NEUROLOGY, V59, P1844, DOI 10.1212/01.WNL.0000032502.89361.0C
   Evoli A, 2002, MUSCLE NERVE, V25, P111, DOI 10.1002/mus.10018
   GAJDOS P, 1993, J NEUROL NEUROSUR PS, V56, P1157
   Gronseth GS, 2000, NEUROLOGY, V55, P7, DOI 10.1212/WNL.55.1.7
   Hoch W, 2001, NAT MED, V7, P365, DOI 10.1038/85520
   HOHLFELD R, 1985, ANN NEUROL, V17, P238, DOI 10.1002/ana.410170304
   Johnson SB, 2001, ONCOLOGIST, V6, P239, DOI 10.1634/theoncologist.6-3-239
   LABEIT S, 1995, SCIENCE, V270, P293, DOI 10.1126/science.270.5234.293
   Liyanage Y, 2002, MUSCLE NERVE, V25, P4, DOI 10.1002/mus.1218
   Marienhagen J, 1999, PATHOL RES PRACT, V195, P575, DOI 10.1016/S0344-0338(99)80008-9
   Marx A, 1997, VIRCHOWS ARCH, V430, P355, DOI 10.1007/s004280050044
[truncated: 980,616 more chars]
