# Supplementary material for: Knowledge mapping of global trends for myasthenia gravis development: A bibliometrics analysis
Source: Front Immunol. 2023 Mar 2;14:1132201. doi: 10.3389/fimmu.2023.1132201 (PMC10019893; doi:10.3389/fimmu.2023.1132201)
Supplement: Supplementary Material 2 — The Compressed package of text file with the 9,970 MG-related articles included. [file DataSheet_2.zip › download_5501-6000.txt]

FN Clarivate Analytics Web of Science
VR 1.0
PT J
AU Suzuki, S
   Utsugisawa, K
   Iwasa, K
   Satoh, T
   Nagane, Y
   Yoshikawa, H
   Kuwana, M
   Suzuki, N
AF Suzuki, Shigeaki
   Utsugisawa, Kimiaki
   Iwasa, Kazuo
   Satoh, Takashi
   Nagane, Yuriko
   Yoshikawa, Hiroaki
   Kuwana, Masataka
   Suzuki, Norihiro
TI Autoimmunity to endoplasmic reticulum chaperone GRP94 in myasthenia
   gravis
SO JOURNAL OF NEUROIMMUNOLOGY
LA English
DT Article
DE Autoantibody; Autoimmune diseases; ER stress; GRP94;
   Immunoprecipitation; Myasthenia gravis
ID UNFOLDED PROTEIN RESPONSE; STRESS-RESPONSE; MUSCLE; IDENTIFICATION;
   MYOSITIS; DISEASES
AB Immune responses to ER stress have been closely related to the pathogenesis of autoimmune diseases. Using an immunoprecipitation assay, 24 (7.1%) of 336 MG serum samples immunoprecipitated a 90-kDa protein from the muscle cellular extracts, but none of the disease or healthy control sera. The 90-kDa protein was affinity-purified and found to match to ER chaperon GRP94 by matrix-assisted laser desorption/ionization-time of flight mass spectroscopy analysis. The frequency of associated autoimmune diseases was much higher in the anti-GRP94-positive than the -negative patients (71% versus 11%, p<0.001). Autoimmunity to ER chaperone GRP94 is associated with a subset of MG patients who have additional autoimmune diseases. (C) 2011 Elsevier B.V. All rights reserved.
C1 [Suzuki, Shigeaki] Keio Univ, Sch Med, Dept Neurol, Shinjuku Ku, Tokyo 1608582, Japan.
   [Utsugisawa, Kimiaki; Nagane, Yuriko] Hanamaki Gen Hosp, Dept Neurol, Hanamaki, Iwate, Japan.
   [Iwasa, Kazuo] Kanazawa Univ, Dept Neurol, Grad Sch Med, Kanazawa, Ishikawa, Japan.
   [Satoh, Takashi; Kuwana, Masataka] Keio Univ, Sch Med, Dept Internal Med, Div Rheumatol, Tokyo 1608582, Japan.
   [Yoshikawa, Hiroaki] Kanazawa Univ, Hlth Serv Ctr, Grad Sch Med, Kanazawa, Ishikawa, Japan.
RP Suzuki, S (corresponding author), Keio Univ, Sch Med, Dept Neurol, Shinjuku Ku, 35 Shinanomachi, Tokyo 1608582, Japan.
EM sgsuzuki@z3.keio.jp; kutsugi@s4.dion.ne.jp;
   neuiwasa@med.kanazawa-u.ac.jp; takashis@kitasato-u.ac.jp;
   yrnagane@yahoo.co.jp; hiroaki@kenroku.kanazawa-u.ac.jp;
   kuwanam@sc.itc.keio.ac.jp; nrsuzuki@sc.itc.keio.ac.jp
RI Yoshikawa, Hiroaki/AAF-2368-2022; Yoshikawa, Hiroaki/G-5015-2012;
   Suzuki, Shigeaki/N-9555-2013; Yoshikawa, Hiroaki/AFH-2169-2022; Kuwana,
   Masataka/L-2918-2013; Suzuki, Norihiro/J-5125-2013
OI Yoshikawa, Hiroaki/0000-0002-6350-5183; Suzuki,
   Norihiro/0000-0002-0399-6590
FU Japanese Ministry of Education, Science, Sports and Culture [23591255];
   Neuroimmunological Disease Research Committee, Japanese Ministry of
   Health, Labour, and Welfare
FX This work was supported by a grant from the Japanese Ministry of
   Education, Science, Sports and Culture (no. 23591255) and a
   Neuroimmunological Disease Research Committee grant from the Japanese
   Ministry of Health, Labour, and Welfare.
CR BOEHM J, 1994, EUR J CLIN INVEST, V24, P248, DOI 10.1111/j.1365-2362.1994.tb01082.x
   Corrigall VM, 2001, J IMMUNOL, V166, P1492, DOI 10.4049/jimmunol.166.3.1492
   Evoli A, 2007, J NEUROL, V254, P756, DOI 10.1007/s00415-006-0429-z
   Iwasa K, 2010, J NEUROIMMUNOL, V225, P171, DOI 10.1016/j.jneuroim.2010.04.017
   Jaretzki A, 2000, NEUROLOGY, V55, P16, DOI 10.1212/WNL.55.1.16
   KUKS J, 2003, CLIN PRESENTATION EP, P93
   Kuwana M, 2002, ARTHRITIS RHEUM-US, V46, P2742, DOI 10.1002/art.10521
   Liu B, 2003, P NATL ACAD SCI USA, V100, P15824, DOI 10.1073/pnas.2635458100
   Meriggioli MN, 2009, LANCET NEUROL, V8, P475, DOI 10.1016/S1474-4422(09)70063-8
   Nagaraju K, 2005, ARTHRITIS RHEUM, V52, P1824, DOI 10.1002/art.21103
   Ozaki K, 2004, NATURE, V429, P72, DOI 10.1038/nature02502
   Pagetta A, 2003, DIABETOLOGIA, V46, P996, DOI 10.1007/s00125-003-1133-5
   Purcell AW, 2003, CLIN EXP IMMUNOL, V132, P193, DOI 10.1046/j.1365-2249.2003.02153.x
   Suzuki S, 2005, J NEUROIMMUNOL, V170, P141, DOI 10.1016/j.jneuroim.2005.08.017
   Suzuki S, 2009, ARCH NEUROL-CHICAGO, V66, P1334, DOI 10.1001/archneurol.2009.229
   Todd DJ, 2008, NAT REV IMMUNOL, V8, P663, DOI 10.1038/nri2359
   Turner MJ, 2007, ARTHRITIS RHEUM, V56, P215, DOI 10.1002/art.22295
   Vattemi G, 2004, AM J PATHOL, V164, P1, DOI 10.1016/S0002-9440(10)63089-1
   Wiendl H, 2005, TRENDS IMMUNOL, V26, P373, DOI 10.1016/j.it.2005.05.003
   Zhang KZ, 2006, NEUROLOGY, V66, pS102, DOI 10.1212/01.wnl.0000192306.98198.ec
NR 20
TC 16
Z9 19
U1 0
U2 1
PU ELSEVIER SCIENCE BV
PI AMSTERDAM
PA PO BOX 211, 1000 AE AMSTERDAM, NETHERLANDS
SN 0165-5728
J9 J NEUROIMMUNOL
JI J. Neuroimmunol.
PD AUG 15
PY 2011
VL 237
IS 1-2
BP 87
EP 92
DI 10.1016/j.jneuroim.2011.06.011
PG 6
WC Immunology; Neurosciences
WE Science Citation Index Expanded (SCI-EXPANDED)
SC Immunology; Neurosciences & Neurology
GA 820VI
UT WOS:000294933800012
PM 21774995
DA 2022-10-25
ER

PT J
AU Zielinski, M
   Kuzdzal, J
   Staniec, B
   Harazda, M
   Nabialek, T
   Pankowski, J
   Szlubowski, A
   Medon, J
AF Zielinski, M
   Kuzdzal, J
   Staniec, B
   Harazda, M
   Nabialek, T
   Pankowski, J
   Szlubowski, A
   Medon, J
TI Safety for preoperative use of steroids for transsternal thymectomy in
   myasthenia gravis
SO EUROPEAN JOURNAL OF CARDIO-THORACIC SURGERY
LA English
DT Article; Proceedings Paper
CT 17th Annual Meeting of the
   European-Association-for-Cardio-Thoracic-Surgery/11th Annual Meeting of
   the European-Society-of-Thoracic-Surgeons
CY OCT 12-15, 2003
CL VIENNA, AUSTRIA
SP European Assoc Cardio Thorac Surg, European Soc Thorac Surg
DE myasthenia gravis; steroids; thymus; thymectomy
ID MANAGEMENT
AB Objective: Effects of preoperative steroids on morbidity and mortality after transsternal thymectomy are analyzed. Methods: There were 620 transsternal thymectomies for myasthenia gravis performed in the period 1973-2002. There were 547 patients with nonthymomatous myasthenia, including 17 patients submitted to repeated thymectomy (rethymectomy) and 46 patients with thymoma. There were 522 upper median sternotomies performed in the period 1973-1997 and 98 complete median sternotomies performed in the period 1998-2002 (74 patients without thymoma, 7 thymomas and 17 rethymectomies). One hundred and seventeen of these 620 patients were taking steroids preoperatively. The impact of steroids use on postoperative respiratory insufficiency (ventilator), need for tracheostomy, superficial wound dehiscence, superficial wound suppuration, sternal dehiscence and mortality was analyzed. Results: The rate of morbidity and mortality in the steroids and the no-steroids groups included respiratory insufficiency necessitating the use of a ventilator in 46/503 patients from the no-steroids group (9.1%) and 8/117 patients from the steroids group (6.8%; P = 0.4260), need for tracheostomy in 14/503 patients from the no-steroids group (2.8%) and 3/117 patients from the steroids group (2.6%; P = 0.9054). Complications with wound healing (including sternal dehiscence, superficial wound dehiscence and superficial wound suppuration) occurred in 47/503 (9.3%) patients from the no-steroids group and in 1/117 (0.9%) patient from the steroids group (P = 0.0023). The overall complications rate was 30.6% (154/503) in the no-steroids group and 11.1% (13/117) in the steroids group (P = 0.0001). Mortality rate in the no-steroids group was 0.4% (2/503 patients) and none in the steroids group. Morbidity in patients with complete sternotomy was low, respiratory insufficiency in three patients (3.1%), and superficial wound suppuration in one patient (1.0%), no other morbidity and no mortality. Changing morbidity in periods 1973-1980, 1981-1990 and 1991-2002 is analyzed. Conclusions: Preoperative use of steroids for transstennal thymectomy in patients with myasthenia gravis had no negative impact on morbidity and mortality, conversely, the results in patients taking steroids were better, with significant difference of results regarding the overall complication rates and the overall complication rates of wound healing. (C) 2004 Elsevier B.V. All rights reserved.
C1 Pulm Hosp, Dept Thorac Surg, PL-34500 Zakopane, Poland.
   Pulm Hosp, Dept Pathol, Zakopane, Poland.
RP Zielinski, M (corresponding author), Pulm Hosp, Dept Thorac Surg, Ul Gladkie 1, PL-34500 Zakopane, Poland.
EM marcinz@mp.pl
CR BOLOOKI H, 1978, J THORAC CARDIOV SUR, V75, P754
   Bulkley GB, 1997, ANN SURG, V226, P324, DOI 10.1097/00000658-199709000-00012
   DRACHMAN DB, 1994, NEW ENGL J MED, V330, P1797, DOI 10.1056/NEJM199406233302507
   EMERYK B, 1976, J NEUROL, V211, P155, DOI 10.1007/BF00313359
   FINLEY JC, 1990, SEMIN NEUROL, V10, P70, DOI 10.1055/s-2008-1041256
   Jaretzki III A, 1997, NEUROLOGY S5, V48, P52
   Kornstein, 1995, PATHOLOGY THYMUS MED
   Lovelace Robert E., 1997, Neurology, V48, pS76
   Machens A, 1998, SURG TODAY, V28, P808, DOI 10.1007/s005950050231
   Mayer Stephan A., 1997, Neurology, V48, pS70
   MEYERS BF, 1998, CURRENT SURG THERAPY, P774
   Oosterhuis HJGH, 1997, MYASTHENIA GRAVIS
   PASCUZZI RM, 1984, ANN NEUROL, V15, P291, DOI 10.1002/ana.410150316
   PERLO VP, 1966, NEUROLOGY, V16, P431, DOI 10.1212/WNL.16.5.431
   YAMAGUCHI Y, 1987, JPN J SURG, V17, P14, DOI 10.1007/BF02470579
   Younger D S, 2001, Chest Surg Clin N Am, V11, P329
   ZIELINSKI M, 2004, IN PRESS ANN THORAC
NR 17
TC 16
Z9 16
U1 0
U2 0
PU OXFORD UNIV PRESS INC
PI CARY
PA JOURNALS DEPT, 2001 EVANS RD, CARY, NC 27513 USA
SN 1010-7940
EI 1873-734X
J9 EUR J CARDIO-THORAC
JI Eur. J. Cardio-Thorac. Surg.
PD AUG
PY 2004
VL 26
IS 2
BP 407
EP 411
DI 10.1016/j.ejcts.2004.01.037
PG 5
WC Cardiac & Cardiovascular Systems; Respiratory System; Surgery
WE Science Citation Index Expanded (SCI-EXPANDED); Conference Proceedings Citation Index - Science (CPCI-S)
SC Cardiovascular System & Cardiology; Respiratory System; Surgery
GA 842WJ
UT WOS:000223034900040
PM 15296906
OA Bronze
DA 2022-10-25
ER

PT J
AU Arruti, N
   Munot, P
   Bowman, R
AF Arruti, Natalia
   Munot, Pinki
   Bowman, Richard
TI Demographics and ocular findings in children with myasthenia
SO EYE
LA English
DT Article; Early Access
ID GRAVIS; AUTOIMMUNE
AB Purpose To report the demographics and ocular features of myasthenia gravis in the paediatric population. Methods Retrospective revision of the medical records of all patients younger than 18 years of age with myasthenia who were examined at Great Ormond Street Hospital between the 1st of January 2016 and 1st of January 2020. Results A total of 49 children were assessed during the 4-year period. There was a female predominance, with only 12 males (24.5%). 26 children (53.1%) had juvenile myasthenia gravis (JMG) while 18 (36.7%) had congenital myasthenic syndrome (CMS). 4 patients (8.2%) were diagnosed with probable CMS while 1 (2.0%) was classified as probable JMG. The mean age at diagnosis was 5.3 years old (SD 3.9) whereas the mean age at onset was 3.7 years old (SD 3.9). Almost half of the children (49%) had ocular involvement, present in 19 patients in the JMG group (70.4%) and in 5 children (22.7%) in the CMS cohort. Ptosis was the most common sign at presentation, seen in 32 patients (65.3%). Nine patients (18.4%) presented with a squint and another 7 (14.3%) developed it later on. Anti-acetylcholine receptor antibodies were positive in 18 of the 26 JMG patients (69.2%) whereas identifiable mutations were found in the 18 CMS patients (100%). Pyridostigmine was the drug of choice in our series, used by thirty-three patients (67.3%). The majority of the patients (73.5%) improved after treatment. Conclusions JMG was the most common type of paediatric MG, specifically the ocular form. Ptosis was the most common sign at presentation. The majority of the patients improved after medical treatment.
C1 [Arruti, Natalia; Bowman, Richard] Great Ormond St Hosp Sick Children, Clin & Acad Dept Ophthalmol, Great Ormond St, London WC1N 3JH, England.
   [Munot, Pinki] Great Ormond St Hosp Sick Children, Dubowitz Neuromuscular Ctr, London, England.
   [Bowman, Richard] UCL Great Ormond St Inst Child Hlth, Ulverscroft Vis Res Grp, 30 Guilford St, London WC1N 1EH, England.
RP Arruti, N (corresponding author), Great Ormond St Hosp Sick Children, Clin & Acad Dept Ophthalmol, Great Ormond St, London WC1N 3JH, England.
EM n.arruti@nhs.net
OI Arruti, Natalia/0000-0001-8049-0238
CR Andrews PI, 2004, SEMIN NEUROL, V24, P101, DOI 10.1055/s-2004-829591
   Barraud C, 2018, MUSCLE NERVE, V57, P603, DOI 10.1002/mus.25965
   Chou CC, 2019, BMC NEUROL, V19, DOI 10.1186/s12883-019-1397-0
   Della Marina A, 2014, NEUROPEDIATRICS, V45, P75, DOI 10.1055/s-0033-1364181
   EVANS OB, 1992, PEDIATR NEUROL, V8, P51, DOI 10.1016/0887-8994(92)90053-2
   Kim JH, 2003, OPHTHALMOLOGY, V110, P1458, DOI 10.1016/S0161-6420(03)00460-3
   Kinali M, 2008, J NEUROIMMUNOL, V201, P6, DOI 10.1016/j.jneuroim.2008.06.026
   Mansukhani SA, 2019, AM J OPHTHALMOL, V200, P242, DOI 10.1016/j.ajo.2019.01.004
   Matlik HN, 2014, PEDIATR NEUROL, V51, P165, DOI 10.1016/j.pediatrneurol.2014.03.012
   Parr JR, 2014, ARCH DIS CHILD, V99, P539, DOI 10.1136/archdischild-2013-304788
   Peragallo JH, 2017, SEMIN PEDIATR NEUROL, V24, P116, DOI 10.1016/j.spen.2017.04.003
   Pineles SL, 2010, AM J OPHTHALMOL, V150, P453, DOI 10.1016/j.ajo.2010.05.002
   Popperud TH, 2017, EUR J PAEDIATR NEURO, V21, P312, DOI 10.1016/j.ejpn.2016.09.001
   Vanikieti K, 2018, PEDIATR NEUROL, V87, P36, DOI 10.1016/j.pediatrneurol.2018.06.007
NR 14
TC 0
Z9 0
U1 0
U2 0
PU SPRINGERNATURE
PI LONDON
PA CAMPUS, 4 CRINAN ST, LONDON, N1 9XW, ENGLAND
SN 0950-222X
EI 1476-5454
J9 EYE
JI Eye
DI 10.1038/s41433-022-02030-5
EA MAR 2022
PG 5
WC Ophthalmology
WE Science Citation Index Expanded (SCI-EXPANDED)
SC Ophthalmology
GA ZZ3JQ
UT WOS:000773169900002
PM 35338356
DA 2022-10-25
ER

PT J
AU Wang, Q
   Liu, YQ
   Kuang, SX
   Li, RZ
   Weng, N
   Zhou, ZC
AF Wang, Qiang
   Liu, Yunquan
   Kuang, Shixiang
   Li, Ruozhao
   Weng, Ning
   Zhou, Zhichao
TI miR-181a Ameliorates the Progression of Myasthenia Gravis by Regulating
   TRIM9
SO EVIDENCE-BASED COMPLEMENTARY AND ALTERNATIVE MEDICINE
LA English
DT Article
ID EXPERIMENTAL AUTOIMMUNE MYASTHENIA
AB Abnormally activated CD4(+) Tcells are considered to be an important factor in the pathogenesis of myasthenia gravis (MG). In the pathogenesis of MG, the imbalance of proinflammatory cytokines and immune cells maintains the imbalance of immune response and inflammatory microenvironment. Studies have shown that miRNA is involved in the pathogenesis of MG. In our experiment, we extracted peripheral blood mononuclear cells (PBMCs) from MG patients and detected the expression of miR-181a and TRIM9 in PBMCs by qRT-PCR. In vitro experiments were conducted to explore the regulatory mechanism of miR-181a on target genes and its influence on inflammatory factors related to MG disease. Experimental autoimmune myasthenia gravis (EAMG) model mice are established, and the effects of miR-181a on EAMG symptoms and inflammatory factors are explored through in vivo experiments. According to a total of 40 EAMG mice that were successfully modeled, all EAMG mice showed symptoms of muscle weakness; their diet was reduced; their weight gain was slow; and even weight loss occurred. In MG patients and EAMG mice, the expression of miR-181a was low and TRIM9 was highly expressed. Bioinformatics website and dual-luciferase report analysis of miR-181a had a targeting relationship with TRIM9, and miR-181a could target the expression of TRIM9. After upregulating miR-181a or interfering with TRIM9, serum miR-181a in EAMG mice was significantly upregulated; TRIM9 was significantly downregulated; its clinical symptoms were reduced; and the expression of inflammatory factors was reduced. The study finally learned that miR-181a can reduce the level of MG inflammatory factors by targeting the expression of TRIM9 and has the effect of improving the symptoms of MG.
C1 [Wang, Qiang; Liu, Yunquan; Kuang, Shixiang; Li, Ruozhao; Weng, Ning] Guizhou Univ Tradit Chinese Med, Clin Med Coll 2, Guiyang 550002, Guizhou, Peoples R China.
   [Zhou, Zhichao] Shaoxing Univ, Dept Neurol, Zhuji Affiliated Hosp, Zhuji 311800, Zhejiang, Peoples R China.
RP Zhou, ZC (corresponding author), Shaoxing Univ, Dept Neurol, Zhuji Affiliated Hosp, Zhuji 311800, Zhejiang, Peoples R China.
EM zzchao123@163.com
FU National Natural Science Foundation of China [81960856]; Guizhou
   Province Myasthenia Gravis Comprehensive Chinese and Western Medicine
   Diagnosis and Treatment Technology Research Technological Innovation
   Talent Team [[2018] 5606]
FX *is study was supported by the National Natural Science Foundation of
   China (81960856) and Guizhou Province Myasthenia Gravis Comprehensive
   Chinese and Western Medicine Diagnosis and Treatment Technology Research
   Technological Innovation Talent Team Item Number [2018] 5606.
CR Ahmed EA, 2021, EVID-BASED COMPL ALT, V2021, DOI 10.1155/2021/8899143
   Baggi F, 2004, J IMMUNOL, V172, P2697, DOI 10.4049/jimmunol.172.4.2697
   Beecher G, 2019, DRUGS, V79, P353, DOI 10.1007/s40265-019-1065-0
   Bubuioc Ana-Maria, 2021, J Med Life, V14, P7, DOI 10.25122/jml-2020-0145
   Cao YL, 2019, NEUROIMMUNOMODULAT, V26, P7, DOI 10.1159/000494802
   Doughty CT, 2021, MUSCLE NERVE, V64, P651, DOI 10.1002/mus.27393
   Efferth T, 2021, MED RES REV, V41, P3023, DOI 10.1002/med.21842
   Fernandez-Ruiz M, 2015, VACCINE, V33, P7176, DOI 10.1016/j.vaccine.2015.10.134
   Gu L, 2021, FRONT MED-LAUSANNE, V8, DOI 10.3389/fmed.2021.660614
   Jiang XH, 2020, MED SCI MONITOR, V26, DOI 10.12659/MSM.919150
   Kazemi S, 2021, IMMUN INFLAMM DIS, V9, P1209, DOI 10.1002/iid3.519
   LENNON VA, 1975, J EXP MED, V141, P1365, DOI 10.1084/jem.141.6.1365
   Liu Xiaofang, 2019, Eur J Immunol, DOI 10.1002/eji.201848007
   Liu Y, 2016, FISH SHELLFISH IMMUN, V56, P106, DOI 10.1016/j.fsi.2016.06.057
   Lumlertgul N, 2021, CRIT CARE, V25, DOI 10.1186/s13054-021-03476-x
   Luo J, 2018, ANN NY ACAD SCI, V1413, P76, DOI 10.1111/nyas.13550
   Mendoza M, 2020, NEUROLOGY, V95, pE1617, DOI 10.1212/WNL.0000000000010574
   Meng HY, 2020, EUR J CLIN PHARMACOL, V76, P659, DOI 10.1007/s00228-019-02803-0
   Mirzaei R, 2021, J NEUROIMMUNOL, V358, DOI 10.1016/j.jneuroim.2021.577640
   Misra UK, 2020, ACTA NEUROL BELG, V120, P59, DOI 10.1007/s13760-019-01102-w
   Qin YF, 2016, CELL RES, V26, P613, DOI 10.1038/cr.2016.27
   Cruz PMR, 2020, FRONT MOL NEUROSCI, V13, DOI 10.3389/fnmol.2020.610964
   Tan Y, 2021, CRIT REV EUKAR GENE, V31, P1, DOI 10.1615/CritRevEukaryotGeneExpr.2021037369
   Tokarz DA, 2017, J LEUKOCYTE BIOL, V102, P1371, DOI 10.1189/jlb.1A0816-371R
   Wang Y, 2020, EVID-BASED COMPL ALT, V2020, DOI 10.1155/2020/5375981
   Yan M, 2021, BIOMED RES INT, V2021, DOI 10.1155/2021/5573469
NR 26
TC 0
Z9 0
U1 1
U2 3
PU HINDAWI LTD
PI LONDON
PA ADAM HOUSE, 3RD FLR, 1 FITZROY SQ, LONDON, W1T 5HF, ENGLAND
SN 1741-427X
EI 1741-4288
J9 EVID-BASED COMPL ALT
JI Evid.-based Complement Altern. Med.
PD DEC 9
PY 2021
VL 2021
AR 1303375
DI 10.1155/2021/1303375
PG 9
WC Integrative & Complementary Medicine
WE Science Citation Index Expanded (SCI-EXPANDED)
SC Integrative & Complementary Medicine
GA ZT8HP
UT WOS:000769391300001
PM 34925522
OA gold, Green Published
DA 2022-10-25
ER

PT S
AU Evoli, A
   Bianchi, MR
   Riso, R
   Minicuci, GM
   Batocchi, AP
   Servidei, S
   Scuderi, F
   Bartoccioni, E
AF Evoli, Amelia
   Bianchi, Maria R.
   Riso, Raffaella
   Minicuci, Giacomo M.
   Batocchi, Anna P.
   Servidei, Serenella
   Scuderi, Flavia
   Bartoccioni, Emanuela
BE Kaminski, HJ
   Barohn, RJ
TI Response to therapy in myasthenia gravis with anti-MuSK antibodies
SO MYASTHENIA GRAVIS AND RELATED DISORDERS: 11TH INTERNATIONAL CONFERENCE
SE Annals of the New York Academy of Sciences
LA English
DT Article; Proceedings Paper
CT 11th International Conference on Myasthenia Gravis and Related Disorder
CY MAY 13-15, 2007
CL Chicago, IL
DE anti-MuSK antibodies; MuSK-positive myasthenia gravis; cholinesterase
   inhibitors; thymectomy; corticosteroids; immunosuppressive therapy;
   plasma exchange
ID TYROSINE KINASE MUSK; FOLLOW-UP; REFRACTORY MYASTHENIA; THYMUS CHANGES;
   AUTOANTIBODIES; MUSCLES
AB Myasthenia gravis (MG) with antibodies against the muscle-specific tyrosine kinase (MUSK abs) is often a severe disease requiring aggressive treatment. Various immunosuppressive (IS) regimens have been employed; the efficacy of plasma exchange is unanimously recognized, while the indication for thymectomy is controversial. We evaluated the response to therapy in 57 MUSK-positive patients (12 M/45 F) comparing our experience with other authors' results. Disease severity and response to treatment were graded according to MG Foundation of America; follow-up ranged from 0.5-29 years. Owing to both MG severity and the unsatisfactory response to cholinesterase inhibitors, most patients (54/57) needed IS treatment, and 35 received one or more courses of plasma exchange and intravenous immunoglobulin. At the end of follow-up, the rate of complete remission was 8.8%, and IS treatment had been withdrawn in only 10/54 patients. The extent of therapeutic response varied considerably. With conventional IS therapy (prednisone alone or in combination with azathioprine or cyclosporine), most patients achieved good control of their disease, but 30% of them were left with permanent facial and bulbar weakness. In patients with refractory disease, the use of mycophenolate mofetil and rituximab proved very effective, as also reported by other authors. In our and others' experience, MUSK-positive MG markedly improves with IS therapy, although, in comparison with the AChR-positive disease, it is characterized by a lower remission rate, as a higher proportion of patients remain dependent on treatment. Thymectomy is mostly considered scarcely effective; however, at present, no firm conclusions can be drawn on its role in the treatment of this form of MG.
C1 [Evoli, Amelia; Bianchi, Maria R.; Riso, Raffaella; Minicuci, Giacomo M.; Batocchi, Anna P.; Servidei, Serenella] Univ Cattolica Sacro Cuore, Dept Neurosci, I-00168 Rome, Italy.
   [Scuderi, Flavia; Bartoccioni, Emanuela] Univ Cattolica Sacro Cuore, Dept Gen Pathol, I-00168 Rome, Italy.
RP Evoli, A (corresponding author), Univ Cattolica Sacro Cuore, Dept Neurosci, Largo F Vito 1, I-00168 Rome, Italy.
EM a.evoli@rm.unicatt.it
RI Servidei, Serenella/ABC-4262-2021; Evoli, Amelia/AAD-6807-2022
OI SERVIDEI, Serenella/0000-0001-8478-2799
CR Bartoccioni E, 2006, NEUROLOGY, V67, P505, DOI 10.1212/01.wnl.0000228225.23349.5d
   Beekman R, 1997, J NEUROL, V244, P112, DOI 10.1007/s004150050059
   Benveniste O, 2005, J NEUROIMMUNOL, V170, P41, DOI 10.1016/j.jneuroim.2005.08.016
   Caress JB, 2005, ARCH NEUROL-CHICAGO, V62, P1002, DOI 10.1001/archneur.62.6.1002
   Cartaud A, 2004, J CELL BIOL, V165, P505, DOI 10.1083/jcb.200307164
   Chevessier F, 2004, HUM MOL GENET, V13, P3229, DOI 10.1093/hmg/ddh333
   Deymeer F, 2007, NEUROLOGY, V68, P609, DOI 10.1212/01.wnl.0000254620.45529.97
   DONALDSON DH, 1990, NEUROLOGY, V40, P786, DOI 10.1212/WNL.40.5.786
   Drachman DB, 2003, ANN NEUROL, V53, P29, DOI 10.1002/ana.10400
   ENGEL WK, 1966, ANN NY ACAD SCI, V135, P68, DOI 10.1111/j.1749-6632.1966.tb45464.x
   Evoli A, 2003, BRAIN, V126, P2304, DOI 10.1093/brain/awg223
   Evoli A, 1996, NEUROMUSCULAR DISORD, V6, P155, DOI 10.1016/0960-8966(96)00009-0
   Farrugia ME, 2007, CLIN NEUROPHYSIOL, V118, P269, DOI 10.1016/j.clinph.2006.10.004
   Farrugia ME, 2006, BRAIN, V129, P1481, DOI 10.1093/brain/awl095
   Hain B, 2006, MUSCLE NERVE, V33, P575, DOI 10.1002/mus.20479
   Hatanaka Y, 2005, NEUROLOGY, V65, P1508, DOI 10.1212/01.wnl.0000183145.91579.74
   Hoch W, 2001, NAT MED, V7, P365, DOI 10.1038/85520
   Ishii W, 2005, INTERNAL MED, V44, P671, DOI 10.2169/internalmedicine.44.671
   Jaretzki A, 2000, NEUROLOGY, V55, P16, DOI 10.1212/WNL.55.1.16
   Jha S, 2006, J NEUROIMMUNOL, V175, P107, DOI 10.1016/j.jneuroim.2006.03.016
   Kawaguchi N, 2004, J NEUROL SCI, V224, P43, DOI 10.1016/j.jns.2003.09.016
   Keesey JC, 2004, MUSCLE NERVE, V29, P484, DOI 10.1002/mus.20030
   Lauriola L, 2005, NEUROLOGY, V64, P536, DOI 10.1212/01.WNL.0000150587.71497.B6
   Lavrnic D, 2005, J NEUROL NEUROSUR PS, V76, P1099, DOI 10.1136/jnnp.2004.052415
   Lee JY, 2006, J CLIN NEUROSCI, V13, P353, DOI 10.1016/j.jocn.2005.04.028
   Leite MI, 2005, ANN NEUROL, V57, P444, DOI 10.1002/ana.20386
   Lin PT, 2006, MUSCLE NERVE, V33, P433, DOI 10.1002/mus.20411
   MANTEGAZZA R, 1990, J NEUROL, V237, P339, DOI 10.1007/BF00315656
   Mantegazza R, 2003, ANN NY ACAD SCI, V998, P413, DOI 10.1196/annals.1254.054
   Murai H, 2006, NEUROLOGY, V67, P174, DOI 10.1212/01.wnl.0000223835.51268.12
   OOSTERHUIS HJG, 1997, MYASTHENIA GRAVIS, V7, P173
   OOSTERHUIS HJGH, 1988, MONOGR ALLERGY, V25, P75
   Punga AR, 2006, CLIN NEUROPHYSIOL, V117, P1434, DOI 10.1016/j.clinph.2006.03.028
   Punga AR, 2006, MUSCLE NERVE, V34, P111, DOI 10.1002/mus.20515
   Richman DP, 2003, NEUROLOGY, V61, P1652, DOI 10.1212/01.WNL.0000098887.24618.A0
   Robertson NP, 1998, J NEUROL NEUROSUR PS, V65, P492, DOI 10.1136/jnnp.65.4.492
   Saka E, 2005, NEUROLOGY, V65, P782, DOI 10.1212/WNL.65.5.782
   Sanders DB, 2003, NEUROLOGY, V60, P1978, DOI 10.1212/01.WNL.0000065882.63904.53
   Sanders D, 2007, NEUROLOGY, V68, pA299
   Servidei S, 2006, NEUROMUSCULAR DISORD, V16, pS152
   Stickler DE, 2007, MUSCLE NERVE, V35, P808, DOI 10.1002/mus.20734
   Takahashi H, 2006, J NEUROL SCI, V247, P239, DOI 10.1016/j.jns.2006.05.065
   Tsinzerling N, 2007, J NEUROL NEUROSUR PS, V78, P1109, DOI 10.1136/jnnp.2006.109488
   Vincent A, 2005, CURR OPIN NEUROL, V18, P519, DOI 10.1097/01.wco.0000180660.57801.3f
   Vincent A, 2002, NAT REV IMMUNOL, V2, P797, DOI 10.1038/nri916
   Xu K, 2006, NEUROSCIENCE, V143, P655, DOI 10.1016/j.neuroscience.2006.09.022
   Zhou L, 2004, MUSCLE NERVE, V30, P55, DOI 10.1002/mus.20069
NR 47
TC 97
Z9 105
U1 0
U2 7
PU WILEY-BLACKWELL
PI MALDEN
PA COMMERCE PLACE, 350 MAIN STREET, MALDEN 02148, MA USA
SN 0077-8923
BN 978-1-57331-687-3
J9 ANN NY ACAD SCI
JI Ann.NY Acad.Sci.
PY 2008
VL 1132
BP 76
EP 83
DI 10.1196/annals.1405.012
PG 8
WC Multidisciplinary Sciences; Clinical Neurology; Neurosciences
WE Conference Proceedings Citation Index - Science (CPCI-S); Science Citation Index Expanded (SCI-EXPANDED)
SC Science & Technology - Other Topics; Neurosciences & Neurology
GA BHX10
UT WOS:000257139900009
PM 18567856
DA 2022-10-25
ER

PT J
AU Burke, G
   Cossins, J
   Maxwell, S
   Owens, G
   Vincent, A
   Robb, S
   Nicolle, M
   Hilton-Jones, D
   Newsom-Davis, J
   Palace, J
   Beeson, D
AF Burke, G
   Cossins, J
   Maxwell, S
   Owens, G
   Vincent, A
   Robb, S
   Nicolle, M
   Hilton-Jones, D
   Newsom-Davis, J
   Palace, J
   Beeson, D
TI Rapsyn mutations in hereditary myasthenia - Distinct early- and
   late-onset phenotypes
SO NEUROLOGY
LA English
DT Article
ID ACETYLCHOLINE-RECEPTOR DEFICIENCY; SUBUNIT; HUMANS
AB Rapsyn mutations in 16 unrelated patients with a congenital/hereditary myasthenic syndrome were identified, and a mutation (N88K) common to each of them was found. Two distinct phenotypes were noted: early and late onset. The former is frequently associated with arthrogryposis multiplex congenita and life-threatening crises. The late-onset phenotype developed in adolescence or adulthood and was initially mistaken for seronegative myasthenia gravis. Recognition of this late-onset phenotype should prevent inappropriate immunotherapy.
C1 Univ Oxford, Dept Clin Neurol, Oxford OX1 2JD, England.
   Univ Oxford, Neurosci Grp, Oxford OX1 2JD, England.
   Univ Oxford, Weatherall Inst Mol Med, Dept Clin Neurol, Oxford OX1 2JD, England.
   Guys & St Thomas Hosp, Dept Paediat Neurol, London SE1 9RT, England.
   Univ Western Ontario, Dept Clin Neurol Sci, London, England.
RP Beeson, D (corresponding author), John Radcliffe Hosp, Weatherall Inst Mol Med, Neurosci Grp, Oxford OX3 9DS, England.
EM dbeeson@hammer.imm.ox.ac.uk
RI Vincent, Angela/AAE-7310-2019
CR Buckel A, 1996, GENOMICS, V35, P613, DOI 10.1006/geno.1996.0409
   Engel AG, 2002, MOL NEUROBIOL, V26, P347, DOI 10.1385/MN:26:2-3:347
   Gordon N, 1998, BRAIN DEV-JPN, V20, P507, DOI 10.1016/S0387-7604(98)00037-0
   Muller JS, 2003, NEUROLOGY, V60, P1805, DOI 10.1212/01.WNL.0000072262.14931.80
   Ohno K, 2002, AM J HUM GENET, V70, P875, DOI 10.1086/339465
   Ohno K, 2001, P NATL ACAD SCI USA, V98, P2017, DOI 10.1073/pnas.98.4.2017
   Quiram PA, 1999, J CLIN INVEST, V104, P1403, DOI 10.1172/JCI8179
   Sanes JR, 2001, NAT REV NEUROSCI, V2, P791, DOI 10.1038/35097557
   SPENCER RF, 1998, REV OCULOMOT RES, V2, P33
NR 10
TC 82
Z9 85
U1 0
U2 2
PU LIPPINCOTT WILLIAMS & WILKINS
PI PHILADELPHIA
PA TWO COMMERCE SQ, 2001 MARKET ST, PHILADELPHIA, PA 19103 USA
SN 0028-3878
EI 1526-632X
J9 NEUROLOGY
JI Neurology
PD SEP 23
PY 2003
VL 61
IS 6
BP 826
EP 828
DI 10.1212/01.WNL.0000085865.55513.AE
PG 3
WC Clinical Neurology
WE Science Citation Index Expanded (SCI-EXPANDED)
SC Neurosciences & Neurology
GA 723ZC
UT WOS:000185460600021
PM 14504330
DA 2022-10-25
ER

PT J
AU EVOLI, A
   PALMISANI, MT
   BARTOCCIONI, E
   PADUA, L
   TONALI, P
AF EVOLI, A
   PALMISANI, MT
   BARTOCCIONI, E
   PADUA, L
   TONALI, P
TI HIGH-DOSE INTRAVENOUS IMMUNOGLOBULIN IN MYASTHENIA-GRAVIS
SO ITALIAN JOURNAL OF NEUROLOGICAL SCIENCES
LA English
DT Article
DE MYASTHENIA GRAVIS; IMMUNOGLOBULINS; IMMUNOSUPPRESSIVE THERAPY
ID GAMMA-GLOBULIN
AB The effects of high-dose intravenous immunoglobulin (i.v.Ig) in 12 MG patients were studied. All patients had severe symptoms. In two cases anti-acetylcholine receptor antibodies (anti-AChR abs) were not detectable. I.v.Ig was administered to 9 patients already on long-term immunosuppressive therapy and to 3 patients at the beginning of azathioprine treatment. 10 patients (83%) improved; the duration of improvement was longer in immunosuppressed patients. Anti-A ChR abs generally decreased after infusion but we did not find a constant correlation between reduction in ab titers and clinical improvement. Side effects included one case of severe hemolysis.
   In our experience i.v.Ig therapy is effective in MG. The chief indication for its use appears to be the treatment of deterioration of the disease in patients already on immunosuppressive therapy.
C1 UNIV CATTOLICA SACRO CUORE, IST PATOL GEN, I-00168 ROME, ITALY.
RP EVOLI, A (corresponding author), UNIV CATTOLICA SACRO CUORE, IST NEUROL, LARGO F VITO 1, I-00168 ROME, ITALY.
RI Evoli, Amelia/AAD-6807-2022; Padua, Luca/K-5398-2016
OI Padua, Luca/0000-0003-2570-9326
CR ARSURA E, 1989, CLIN IMMUNOL IMMUNOP, V53, pS170, DOI 10.1016/0090-1229(89)90083-4
   ARSURA EL, 1988, AM J MED SCI, V295, P438, DOI 10.1097/00000441-198805000-00005
   ARSURA EL, 1986, ARCH INTERN MED, V146, P1365, DOI 10.1001/archinte.146.7.1365
   BEISINGER UA, 1987, ANN NY ACAD SCI, V505, P828
   BERKMAN SA, 1990, ANN INTERN MED, V112, P278, DOI 10.7326/0003-4819-112-4-278
   COEPLAN EA, 1986, TRANSFUSION, V26, P410, DOI 10.1046/j.1537-2995.1986.26587020113.x
   COOK L, 1988, J CLIN IMMUNOL, V8, P23, DOI 10.1007/BF00915153
   Fateh-Moghadam A, 1982, Beitr Infusionther Klin Ernahr, V9, P69
   GAJDOS P, 1984, LANCET, V1, P406
   GAJDOS P, 1987, ANN NY ACAD SCI, V505, P842
   IPPOLITI G, 1984, LANCET, V2, P809
   NYDEGGER VE, 1989, CLIN IMMUNOL IMMUNOP, V53, P575
   OOSTERHUIS HJGH, 1983, J NEUROL SCI, V58, P371, DOI 10.1016/0022-510X(83)90096-5
   OSSERMAN KE, 1971, MT SINAI J MED, V38, P497
   UCHIYAMA M, 1987, ANN NY ACAD SCI, V505, P868
   ZWEIMAN B, 1989, CLIN IMMUNOL IMMUNOP, V53, pS83, DOI 10.1016/0090-1229(89)90073-1
NR 16
TC 29
Z9 29
U1 0
U2 0
PU SPRINGER
PI NEW YORK
PA 233 SPRING ST, NEW YORK, NY 10013 USA
SN 0392-0461
J9 ITAL J NEUROL SCI
JI Ital. J. Neurol. Sci.
PD APR
PY 1993
VL 14
IS 3
BP 233
EP 237
DI 10.1007/BF02335664
PG 5
WC Clinical Neurology; Neurosciences
WE Science Citation Index Expanded (SCI-EXPANDED)
SC Neurosciences & Neurology
GA LB119
UT WOS:A1993LB11900005
PM 8314677
DA 2022-10-25
ER

PT J
AU Xu, K
   Shu, XQ
   Zhuo, XL
   Lu, CZ
AF Xu, K
   Shu, XQ
   Zhuo, XL
   Lu, CZ
TI Presynaptic changes of neuromuscular transmission in mice induced by
   passive transfer of plasma with anti-presynaptic membrane receptor
   antibodies from a patient with myasthenia gravis
SO JOURNAL OF THE PERIPHERAL NERVOUS SYSTEM
LA English
DT Article
DE myasthenia gravis; presynaptic membrane receptor antibody;
   beta-bungarotoxin binding protein; Lambert-Eaton myasthenic syndrome
ID EXPERIMENTAL AUTOIMMUNE MYASTHENIA; MOTOR-NERVE TERMINALS;
   BETA-BUNGAROTOXIN; ACETYLCHOLINE-RECEPTOR; BINDING-PROTEIN; MOUSE;
   SPECIFICITY; MECHANISMS; MUSCLE; MODEL
AB Electrophysiological studies were conducted in three groups of mice to determine the possible involvement of the antibodies to presynaptic membrane receptor (PsmR), a beta-bungarotoxin (beta-BuTX) binding protein, in the pathogenesis of myasthenia gravis (MG). Mice were untreated (untreated group, n = 8) or were injected (i.p.) with blood plasma from a MG patient, which contained antibodies to PsmR: at a dose of 1 ml per day for more than 2 months (MG plasma group, n = 12) or with plasma from healthy subjects (normal plasma group, n = 10). Prior to plasma injection, cyclophosphamide was given at 300 mg/kg (i.p.) to all three groups. About three weeks after plasma injection, most mice of the MG plasma group became less mobile in comparison with those of the two control groups. Electrophysiological recording showed three main changes in the MG plasma group: (1) the increase in the frequency of miniature endplate potentials (mEPPs) induced by Krebs solution with high K+ concentration (17.5 mM) was significantly lowered, which was confirmed in mice injected with IgG (50 mg per day) from this patient for two days; (2) the quantal content of EPP was decreased; and (3) the decrement in the amplitude of a train EPP (50 Hz) was quickened. Our results suggest that this experimental model is different from that of Lambert-Eaton myasthenic syndrome and that antibodies to PsmR may also be involved in the pathogenesis of MG.
C1 Chinese Acad Sci, Shanghai Inst Physiol, Shanghai 200031, Peoples R China.
   Shanghai Med Univ, Inst Neurol, Shanghai 200040, Peoples R China.
RP Xu, K (corresponding author), Chinese Acad Sci, Shanghai Inst Physiol, 320 Yue Yang Rd, Shanghai 200031, Peoples R China.
CR ABE T, 1976, PROC R SOC SER B-BIO, V194, P545, DOI 10.1098/rspb.1976.0093
   AIDLEY DJ, 1989, PHYSL EXICTABLE CELL, P137
   BODY IA, 1956, J PHYSL, V132, P74
   BULBRING E, 1946, BRIT J PHARM CHEMOTH, V1, P38
   DRACHMAN D B, 1987, Neurology, V37, P214
   DREYER F, 1987, J PHYSIOL-LONDON, V386, P455, DOI 10.1113/jphysiol.1987.sp016544
   ENGEL AG, 1986, MYOLOGY, P1925
   HINMAN CL, 1983, J NEUROSCI METH, V9, P141, DOI 10.1016/0165-0270(83)90127-9
   KINI RM, 1989, TOXICON, V27, P613, DOI 10.1016/0041-0101(89)90013-5
   LANG B, 1987, J PHYSIOL-LONDON, V390, P257, DOI 10.1113/jphysiol.1987.sp016698
   LANG B, 1983, J PHYSIOL-LONDON, V344, P335, DOI 10.1113/jphysiol.1983.sp014943
   Lee C Y, 1966, Mem Inst Butantan, V33, P555
   LENNON VA, 1975, J EXP MED, V141, P1365, DOI 10.1084/jem.141.6.1365
   LINDSTROM J, 1985, ANNU REV IMMUNOL, V3, P109
   LINDSTROM JM, 1976, J EXP MED, V144, P739, DOI 10.1084/jem.144.3.739
   LINK H, 1992, J NEUROL SCI, V109, P173, DOI 10.1016/0022-510X(92)90165-H
   LU CZ, 1991, J NEUROL SCI, V102, P39, DOI 10.1016/0022-510X(91)90091-K
   LU CZ, 1992, CHIN J NEUROL PSYCHO, V25, P44
   MOSSMAN S, 1986, LANCET, V1, P116
   NEWSOMDAVIS J, 1987, ANN NY ACAD SCI, V505, P12, DOI 10.1111/j.1749-6632.1987.tb51279.x
   PETERSEN M, 1986, NEUROSCI LETT, V68, P141, DOI 10.1016/0304-3940(86)90244-2
   PRIOR C, 1985, ANN NEUROL, V17, P587, DOI 10.1002/ana.410170610
   Shen GG, 1996, CHINESE SCI BULL, V41, P852
   SHER E, 1989, LANCET, V2, P640
   SHI YL, 1995, J NEUROL SCI, V130, P165, DOI 10.1016/0022-510X(95)00017-V
   SHU XQ, 1993, CHIN J PHYSL SCI, V9, P253
   TOYKA KV, 1975, SCIENCE, V190, P397, DOI 10.1126/science.1179220
   VINCENT A, 1989, TRENDS NEUROSCI, V12, P496, DOI 10.1016/0166-2236(89)90109-4
   XIAO BG, 1991, J NEUROL SCI, V105, P118, DOI 10.1016/0022-510X(91)90127-S
   XU K, 1992, JPN J PHYSIOL, V42, P535, DOI 10.2170/jjphysiol.42.535
   ZHUO XL, 1994, ACTA ACAD MED SHAN S, V21, P35
NR 31
TC 3
Z9 3
U1 0
U2 2
PU WILEY
PI HOBOKEN
PA 111 RIVER ST, HOBOKEN 07030-5774, NJ USA
SN 1085-9489
EI 1529-8027
J9 J PERIPHER NERV SYST
JI J. Peripher. Nerv. Syst.
PY 1998
VL 3
IS 2
BP 103
EP 109
PG 7
WC Clinical Neurology; Neurosciences
WE Science Citation Index Expanded (SCI-EXPANDED)
SC Neurosciences & Neurology
GA 131MW
UT WOS:000076580700003
PM 10959243
DA 2022-10-25
ER

PT J
AU Rodolico, C
   Toscano, A
   Autunno, M
   Messina, S
   Nicolosi, C
   Aguennouz, M
   Laura, M
   Girlanda, P
   Messina, C
   Vita, G
AF Rodolico, C
   Toscano, A
   Autunno, M
   Messina, S
   Nicolosi, C
   Aguennouz, M
   Laura, M
   Girlanda, P
   Messina, C
   Vita, G
TI Limb-girdle myasthenia: clinical, electrophysiological and morphological
   features in familial and autoimmune cases
SO NEUROMUSCULAR DISORDERS
LA English
DT Article
DE myasthenia; limb-girdle weakness; tubular aggregates
ID MUSCLE PAIN; GRAVIS; MYOPATHY
AB Limb-girdle myasthenia is an uncommon disease and includes familial and autoimmune forms. Patients present proximal muscle weakness and wasting, and sometimes fatigability, without cranial nerve involvement and fluctuations. We observed, during a 15-year period, nine subjects with limb-girdle myasthenia, (24-55 years; 8 males, 1 female) who constituted 3.2% of 281 myasthenic patients attending our department. All had previously received a diagnosis different from myasthenia. Diagnosis of limb-girdle myasthenia was established by clinical, muscle biopsy and electrophysiological assessment including repetitive nerve stimulation and single fiber electromyography. Five patients had the familial form with tubular aggregates in skeletal muscle; four patients had the autoimmune form. Patients with the familial form had a good response to acetylcholinesterase inhibitors, and the patients with the autoimmune form responded to immunotherapy. Our findings reinforce the opportunity to suspect limb-girdle myasthenia in unclassifiable proximal myopathies and to differentiate familial from autoimmune cases, especially for therapeutic implications. (C) 2002 Elsevier Science B.V. All rights reserved.
C1 Univ Messina, Policlin Univ, Dept Neurosci Psychiat & Anaesthesiol, I-98125 Messina, Italy.
RP Rodolico, C (corresponding author), Univ Messina, Policlin Univ, Dept Neurosci Psychiat & Anaesthesiol, Via C Valeria, I-98125 Messina, Italy.
RI Aguennouz, M'hammed/O-9520-2019
OI Aguennouz, M'hammed/0000-0003-0440-0354; Vita,
   Giuseppe/0000-0002-5204-7826; Messina, Sonia/0000-0001-7994-3391;
   RODOLICO, Carmelo/0000-0003-2543-6356; GIRLANDA,
   Paolo/0000-0002-7152-2290; Autunno, Massimo/0000-0002-7526-2799
CR AZULAY JP, 1994, REV NEUROL, V150, P377
   BUCHTHAL F, 1982, MUSCLE NERVE, V5, P265, DOI 10.1002/mus.880050403
   DANON MJ, 1989, MUSCLE NERVE, V12, P265, DOI 10.1002/mus.880120403
   FURUI E, 1997, FAMILIAL LIMB GIRDLE, P599
   HUSAIN F, 1989, ARCH NEUROL-CHICAGO, V46, P101, DOI 10.1001/archneur.1989.00520370103030
   LAZARO RP, 1980, ARCH NEUROL-CHICAGO, V37, P715, DOI 10.1001/archneur.1980.00500600063013
   Marti A, 1999, NAT CELL BIOL, V1, P14, DOI 10.1038/8984
   Martin JJ, 1997, NEUROMUSCULAR DISORD, V7, P512, DOI 10.1016/S0960-8966(97)00119-3
   MCQUILLEN MP, 1966, BRAIN, V89, P121, DOI 10.1093/brain/89.1.121
   MORGANHUGHES JA, 1981, BRAIN, V104, P279, DOI 10.1093/brain/104.2.279
   OH SJ, 1992, NEUROLOGY, V42, P1153, DOI 10.1212/WNL.42.6.1153
   OH SJ, 1995, MUSCLE NERVE, V18, P867, DOI 10.1002/mus.880180811
   OH SJ, 1989, MUSCLE NERVE, V12, P720
   SALVIATI G, 1985, MUSCLE NERVE, V8, P299, DOI 10.1002/mus.880080406
   Sieb JP, 1996, NEUROMUSCULAR DISORD, V6, P115, DOI 10.1016/0960-8966(95)00034-8
   STALBERG E, 1973, NEUROPADIATRIE, V4, P20, DOI 10.1055/s-0028-1091725
   Vasant A, 1994, J Assoc Physicians India, V42, P601
   Vissing J, 1999, ANN NEUROL, V46, P274, DOI 10.1002/1531-8249(199908)46:2<274::AID-ANA22>3.3.CO;2-7
   WALTON JN, 1954, BRAIN, V77, P169, DOI 10.1093/brain/77.2.169
   [No title captured]
NR 20
TC 31
Z9 34
U1 0
U2 0
PU PERGAMON-ELSEVIER SCIENCE LTD
PI OXFORD
PA THE BOULEVARD, LANGFORD LANE, KIDLINGTON, OXFORD OX5 1GB, ENGLAND
SN 0960-8966
J9 NEUROMUSCULAR DISORD
JI Neuromusc. Disord.
PD DEC
PY 2002
VL 12
IS 10
BP 964
EP 969
AR PII S0960-8966(02)00137-2
DI 10.1016/S0960-8966(02)00137-2
PG 6
WC Clinical Neurology; Neurosciences
WE Science Citation Index Expanded (SCI-EXPANDED)
SC Neurosciences & Neurology
GA 630BU
UT WOS:000180088300009
PM 12467753
DA 2022-10-25
ER

PT J
AU Schroder, K
   Klawe, C
   Maschke, M
AF Schroeder, K.
   Klawe, C.
   Maschke, M.
TI Neurological and psychiatric emergencies
SO NERVENHEILKUNDE
LA German
DT Article
DE Emergency; neurology; psychiatry; therapy
ID ANEURYSMAL SUBARACHNOID HEMORRHAGE; MYASTHENIA-GRAVIS; STATUS
   EPILEPTICUS; DOUBLE-BLIND; RANDOMIZED-TRIAL; MULTICENTER; DELIRIUM;
   RECEPTOR; OUTCOMES; THERAPY
AB Recent trials showed no significant difference in efficacy between IVIG and plasmapheresis in the treatment of severe Myasthenia gravis. Rituximab is efficacious in refractory myasthenia. In case of GBS no significant superiority can be found for treatment with IVIG or plasmapheresis. Corticosteroids might delay recovery of patients with GBS. Due to extensive travel activity "emerging viruses" like West Nile virus, Japanese encephalitis virus or Dengue virus are increasingly frequent causes of viral encephalitis. In patients with TGA focal diffusion lesions can be selectively detected in the CA1 field of the hippocampal cornu ammonis by use of thin slice MRI. Magnetic resonance spectroscopy studies showed corresponding metabolic changes in CA 1 neurons. Recent large trials showed no benefit of Magnesium or Clazosentan in the management of subarachnoidal hemorrhage. In 2012 S3 guidelines for diagnosis and therapy of bipolar affective disorders were published, S3 guidelines for diagnosis and therapy of schizophrenic disorders are expected to be published this year. Trazodon might be effective in the management of neuroleptic-induced acute akathisia.
C1 [Schroeder, K.; Klawe, C.; Maschke, M.] Krankenhaus Barmherzigen Bruder, Abt Neurol & Neurophysiol, D-54292 Trier, Germany.
RP Maschke, M (corresponding author), Krankenhaus Barmherzigen Bruder, Abt Neurol & Neurophysiol, Nordallee 1, D-54292 Trier, Germany.
EM m.maschke@bk-trier.de
OI Klawe, Christoph/0000-0003-2346-1988
CR Askmark H, 2012, EUR J NEUROL, V19, P1554, DOI 10.1111/j.1468-1331.2012.03773.x
   Back Christine, 2011, Ther Umsch, V68, P27, DOI 10.1024/0040-5930/a000116
   Barth D, 2011, NEUROLOGY, V76, P2017, DOI 10.1212/WNL.0b013e31821e5505
   Bartsch T, 2010, LANCET NEUROL, V9, P205, DOI 10.1016/S1474-4422(09)70344-8
   Berger JR, 2008, ARCH NEUROL-CHICAGO, V65, P596, DOI 10.1001/archneur.65.5.596
   Brouwer MC, 2010, COCHRANE DB SYST REV, DOI 10.1002/14651858.CD004405.pub3
   Collongues N, 2012, MUSCLE NERVE, V46, P687, DOI 10.1002/mus.23412
   Demchuk AM, 2012, LANCET NEUROL, V11, P307, DOI 10.1016/S1474-4422(12)70038-8
   Dowlatshahi D, 2011, INT J STROKE, V6, P201, DOI 10.1111/j.1747-4949.2010.00563.x
   Fischer Marc, 2010, Morbidity and Mortality Weekly Report, V59, P1
   Fujii S, 2012, CASE REP ONCOL, V5, P409, DOI 10.1159/000341873
   Galldiks N, 2009, NEUROCRIT CARE, V11, P317, DOI 10.1007/s12028-009-9252-6
   Gallego JA, 2011, J CLIN PSYCHIAT, V72, P1691, DOI 10.4088/JCP.10m06349
   Gautret P, 2012, EUROSURVEILLANCE, V17, P16
   Heckenberg SGB, 2012, NEUROLOGY, V79, P1563, DOI 10.1212/WNL.0b013e31826e2684
   Hufschmidt A, 2009, ACTA NEUROL SCAND, V120, P436, DOI 10.1111/j.1600-0404.2009.01174.x
   Hughes RAC, 2012, COCHRANE DB SYST REV, DOI 10.1002/14651858.CD001446.pub4
   Jacob S, 2012, ARCH NEUROL-CHICAGO, V69, P994, DOI 10.1001/archneurol.2012.437
   Kalaria RN, 2012, BRAIN, V135, P2582, DOI 10.1093/brain/aws235
   Khan F, 2011, J REHABIL MED, V43, P638, DOI 10.2340/16501977-0826
   Leite MI, 2012, NEUROLOGY, V78, P1601, DOI 10.1212/WNL.0b013e31825644ff
   Macdonald RL, 2012, STROKE, V43, P1463, DOI 10.1161/STROKEAHA.111.648980
   Macdonald RL, 2011, LANCET NEUROL, V10, P618, DOI 10.1016/S1474-4422(11)70108-9
   Mees SMD, 2012, LANCET, V380, P44, DOI 10.1016/S0140-6736(12)60724-7
   Mendelow AD, 2005, LANCET, V365, P387
   Misra UK, 2012, J NEUROL, V259, P645, DOI 10.1007/s00415-011-6227-2
   Morozova MA, 2012, PSYCHIAT DANUB, V24, P159
   Power KN, 2011, EPILEPSY RES, V94, P53, DOI 10.1016/j.eplepsyres.2011.01.006
   Ravanini P, 2012, EUROSURVEILLANCE, V17, P2
   Rizzo C, 2012, EUROSURVEILLANCE, V17, P7
   Rossetti AO, 2011, NEUROCRIT CARE, V14, P4, DOI 10.1007/s12028-010-9445-z
   Schennach-Wolff R, 2011, EUR NEUROPSYCHOPHARM, V21, P370, DOI 10.1016/j.euroneuro.2010.10.003
   Silbergleit R, 2012, NEW ENGL J MED, V366, P591, DOI 10.1056/NEJMoa1107494
   Stryjer R, 2010, CLIN NEUROPHARMACOL, V33, P219, DOI 10.1097/WNF.0b013e3181ee7f63
   Suarez-Calvet M, 2010, SEX TRANSM DIS, V37, P123, DOI 10.1097/OLQ.0b013e3181bcaf7d
   Termsarasab P, 2012, J NEUROIMMUNOL, V249, P83, DOI 10.1016/j.jneuroim.2012.04.016
   Uttner I, 2012, EUR NEUROL, V67, P155, DOI 10.1159/000334735
   van Munster BC, 2011, REJUV RES, V14, P615, DOI 10.1089/rej.2011.1185
   Yung D, 2012, CAN J CARDIOL, V28, P33, DOI 10.1016/j.cjca.2011.10.002
   Zelano J, 2012, SEIZURE-EUR J EPILEP, V21, P233, DOI 10.1016/j.seizure.2012.01.008
NR 40
TC 0
Z9 0
U1 0
U2 3
PU SCHATTAUER GMBH-VERLAG MEDIZIN NATURWISSENSCHAFTEN
PI STUTTGART
PA HOLDERLINSTRASSE 3, D-70174 STUTTGART, GERMANY
SN 0722-1541
J9 NERVENHEILKUNDE
JI Nervenheilkunde
PY 2013
VL 32
IS 9
BP 617
EP +
PG 4
WC Clinical Neurology; Psychiatry
WE Science Citation Index Expanded (SCI-EXPANDED)
SC Neurosciences & Neurology; Psychiatry
GA 224QJ
UT WOS:000324902900001
DA 2022-10-25
ER

PT J
AU KATZLEVY, Y
   KIRSHNER, SL
   SELA, M
   MOZES, E
AF KATZLEVY, Y
   KIRSHNER, SL
   SELA, M
   MOZES, E
TI INHIBITION OF T-CELL REACTIVITY TO MYASTHENOGENIC EPITOPES OF THE HUMAN
   ACETYLCHOLINE-RECEPTOR BY SYNTHETIC ANALOGS
SO PROCEEDINGS OF THE NATIONAL ACADEMY OF SCIENCES OF THE UNITED STATES OF
   AMERICA
LA English
DT Article
DE MYASTHENIA GRAVIS; MAJOR HISTOCOMPATIBILITY COMPLEX CLASS-II; T-CELL
   ANTIGEN RECEPTOR; IMMUNOMODULATION
ID MYELIN BASIC-PROTEIN; EXPERIMENTAL AUTOIMMUNE ENCEPHALOMYELITIS; ANTIGEN
   PRESENTATION; PEPTIDE ANALOGS; ALPHA-SUBUNIT; HIGH-AFFINITY; MHC
   BINDING; GRAVIS; SPECIFICITY; COMPETITION
AB The synthetic peptides p195-212 and p259-271, representing amino acids 195-212 and 259-271 of the alpha subunit of the human acetylcholine receptor, preferentially stimulate T cells of patients with myasthenia gravis and are immunodominant T-cell epitopes in SJL and BALB/c mice, respectively. We designed and synthesized analogs of these peptides that contain single amino acid substitutions. An analog of peptide p195-212, no. 455 (Met-207 --> Ala), was capable of inhibiting up to 100% of the proliferative responses of a p195-212-specific T-cell line originating from the high-responder strain SJL. Similarly, an analog of p259-271, no. 306 (Glu-262 --> Lys), was capable of inhibiting up to 93% of the proliferative responses of the p259-271-specific T-cell line originating from high-responder BALB/c mice. Analog 306 also inhibited up to 43% of the proliferative responses of p259-271-primed lymph node cells in an in vitro proliferation assay. To test the in vivo inhibitory activity of the analogs, mice were primed with the myasthenogenic peptides in complete Freund's adjuvant concomitant with administration of the analogs in aqueous solution. Administration of analogs 455 and 306 led to decreased proliferative responses of up to 70% by peptide p199-212-primed lymph node cells and up to 85% by peptide p259-271-primed lymph node cells. Similar results were obtained whether the analogs were administered i.v. or i.p. Thus, these analogs are good candidates for specific immunomodulatory therapy for patients with myasthenia gravis.
RP KATZLEVY, Y (corresponding author), WEIZMANN INST SCI,DEPT CHEM IMMUNOL,IL-76100 REHOVOT,ISRAEL.
CR ADORINI L, 1990, IMMUNOL TODAY, V11, P21
   ADORINI L, 1990, International Reviews of Immunology, V6, P23, DOI 10.3109/08830189009056615
   ALLEN PM, 1987, NATURE, V327, P713, DOI 10.1038/327713a0
   AXELROD O, 1986, IMMUNOBIOLOGY, V172, P99, DOI 10.1016/S0171-2985(86)80056-0
   BONAVIDA B, 1974, IMMUNOCHEMISTRY, V11, P347, DOI 10.1016/0019-2791(74)90187-6
   BORNSTEIN MB, 1987, NEW ENGL J MED, V317, P408, DOI 10.1056/NEJM198708133170703
   BROCKE S, 1990, IMMUNOLOGY, V69, P495
   BROCKE S, 1988, J CLIN INVEST, V82, P1894, DOI 10.1172/JCI113807
   COMPSTON D, 1981, BRAIN, V103, P579
   DEBAETS MH, 1982, J IMMUNOL, V128, P2228
   DEMAGISTRIS MT, 1992, CELL, V68, P625, DOI 10.1016/0092-8674(92)90139-4
   FUCHS S, 1976, NATURE, V263, P329, DOI 10.1038/263329a0
   GAUTAM AM, 1990, J IMMUNOL, V144, P1177
   HOHLFELD R, 1984, NATURE, V310, P244, DOI 10.1038/310244a0
   JORGENSEN JL, 1992, NATURE, V355, P224, DOI 10.1038/355224a0
   KRIEGER JI, 1991, J IMMUNOL, V146, P2331
   KROLICK KA, 1986, J NEUROIMMUNOL, V13, P75, DOI 10.1016/0165-5728(86)90051-2
   LAMONT AG, 1990, J IMMUNOL, V145, P1687
   LAMONT AG, 1990, J IMMUNOL, V144, P2493
   LINDSTROM J, 1988, ADV IMMUNOL, V42, P233, DOI 10.1016/S0065-2776(08)60847-0
   MARTENSON RE, 1984, EXPT ALLERGIC ENCEPH, P511
   MERRIFIELD RB, 1963, J AM CHEM SOC, V85, P2149, DOI 10.1021/ja00897a025
   MOZES E, 1989, EMBO J, V8, P4049, DOI 10.1002/j.1460-2075.1989.tb08588.x
   PROTTI MP, 1990, P NATL ACAD SCI USA, V87, P7792, DOI 10.1073/pnas.87.19.7792
   SAKAI K, 1989, P NATL ACAD SCI USA, V86, P9470, DOI 10.1073/pnas.86.23.9470
   SCHWARTZ M, 1979, P NATL ACAD SCI USA, V76, P5286, DOI 10.1073/pnas.76.10.5286
   SETTE A, 1987, NATURE, V328, P395, DOI 10.1038/328395a0
   SETTE A, 1990, J IMMUNOL, V145, P1809
   SMILEK DE, 1991, P NATL ACAD SCI USA, V88, P9633, DOI 10.1073/pnas.88.21.9633
   TEITELBAUM D, 1988, P NATL ACAD SCI USA, V85, P9724, DOI 10.1073/pnas.85.24.9724
   TEITELBAUM D, 1992, P NATL ACAD SCI USA, V89, P137, DOI 10.1073/pnas.89.1.137
   WAUBEN MHM, 1992, J EXP MED, V176, P667, DOI 10.1084/jem.176.3.667
NR 32
TC 35
Z9 37
U1 0
U2 0
PU NATL ACAD SCIENCES
PI WASHINGTON
PA 2101 CONSTITUTION AVE NW, WASHINGTON, DC 20418
SN 0027-8424
J9 P NATL ACAD SCI USA
JI Proc. Natl. Acad. Sci. U. S. A.
PD AUG 1
PY 1993
VL 90
IS 15
BP 7000
EP 7004
DI 10.1073/pnas.90.15.7000
PG 5
WC Multidisciplinary Sciences
WE Science Citation Index Expanded (SCI-EXPANDED)
SC Science & Technology - Other Topics
GA LQ335
UT WOS:A1993LQ33500023
PM 7688469
OA Green Published, hybrid
DA 2022-10-25
ER

PT J
AU JIANG, YG
   FAN, SZ
   CHEN, JM
   WANG, RW
   CHEN, WJ
AF JIANG, YG
   FAN, SZ
   CHEN, JM
   WANG, RW
   CHEN, WJ
TI FACTORS RELATED TO LONG-TERM EFFECTS OF THYMECTOMY ON MYASTHENIA-GRAVIS
SO CHINESE MEDICAL JOURNAL
LA English
DT Article
ID EXPERIENCE
AB The authors report the results of long-term follow-up after thymectomy on 92 cases with myasthenia gravis (MG), including 22 cases of thymomatous MG. These patients were followed up for 6-73 months with an average of 23 months. The surgically effective rate was 88.0% and the late mortality, 6.5%. The sex of the patients and the durations of disease were not obviously related to the prognosis, however the effect of thymectomy was much better in patients aged 10-39 years than in other age groups. The modified Osserman's clinical classification, acetylcholine receptor (AchR) antibodies and citric acid extract (CAE) antibodies titers in plasma and pathological patterns of the surgical specimens of thymus including immunohistochemical observation play an important role among various factors related to the long-term effects.
RP JIANG, YG (corresponding author), THIRD AFFILIATED HOSP,MIL MED COLL 3,DEPT CHEST SURG,CHONGQING 630042,PEOPLES R CHINA.
CR BUCKINGHAM JM, 1976, ANN SURG, V184, P453, DOI 10.1097/00000658-197610000-00008
   DURELLI L, 1991, J NEUROL NEUROSUR PS, V54, P406, DOI 10.1136/jnnp.54.5.406
   HANKINS JR, 1985, ANN SURG, V201, P618, DOI 10.1097/00000658-198505000-00011
   HATTON PD, 1989, ANN THORAC SURG, V47, P838, DOI 10.1016/0003-4975(89)90015-5
   HOWARD JF, 1983, MYASTHENIA GRAVIS, P457
   KIRCHNER T, 1986, VIRCHOWS ARCH B, V52, P237, DOI 10.1007/BF02889966
   LANSKA DJ, 1990, NEUROLOGY, V40, P1828, DOI 10.1212/WNL.40.12.1828
   LEVINE GD, 1978, HUM PATHOL, V9, P495, DOI 10.1016/S0046-8177(78)80131-2
   MULDER DG, 1989, ANN THORAC SURG, V48, P551, DOI 10.1016/S0003-4975(10)66861-0
   OLANOW CW, 1982, ANN SURG, V196, P113, DOI 10.1097/00000658-198208000-00001
   OLANOW CW, 1987, ANN NY ACAD SCI, V505, P595
   OSSERMAN KE, 1958, MYASTHENIA GRAVIS, P80
   PAPATESTAS AE, 1971, AM J MED, V50, P465, DOI 10.1016/0002-9343(71)90336-6
   RUBIN JW, 1981, J THORAC CARDIOV SUR, V82, P720
NR 14
TC 3
Z9 4
U1 0
U2 0
PU CHINESE MEDICAL ASSOCIATION
PI BEIJING
PA 42 DONGSI XIDAJIE, BEIJING 100710, PEOPLES R CHINA
SN 0366-6999
J9 CHINESE MED J-PEKING
JI Chin. Med. J.
PD MAR
PY 1995
VL 108
IS 3
BP 199
EP 203
PG 5
WC Medicine, General & Internal
WE Science Citation Index Expanded (SCI-EXPANDED)
SC General & Internal Medicine
GA RD663
UT WOS:A1995RD66300009
PM 7796628
DA 2022-10-25
ER

PT J
AU MOHAN, S
   BAROHN, RJ
   JACKSON, CE
   KROLICK, KA
AF MOHAN, S
   BAROHN, RJ
   JACKSON, CE
   KROLICK, KA
TI EVALUATION OF MYOSIN-REACTIVE ANTIBODIES FROM A PANEL OF
   MYASTHENIA-GRAVIS PATIENTS
SO CLINICAL IMMUNOLOGY AND IMMUNOPATHOLOGY
LA English
DT Article
ID MAIN IMMUNOGENIC REGION; STREPTOCOCCAL-M-PROTEIN; HUMAN CARDIAC MYOSIN;
   ACETYLCHOLINE-RECEPTOR; HEAVY-CHAIN; MONOCLONAL-ANTIBODIES;
   SKELETAL-MUSCLE; AUTOANTIBODIES; TITIN; SEQUENCE
AB In the study described below, 97 myasthenia gravis (MG) patients have been evaluated for antibody reactivity against muscle myosin. With few exceptions, we could clearly observe a positive correlation between the presence of circulating serum anti-myosin antibodies and disease severity. Unlike some studies of anti-striational antibodies in MG patients, no association with thymoma was apparent. Moreover, no relationships were revealed between the severity of disease symptoms demonstrated and absolute anti-myosin antibody titers or prominent IgG subclasses. Therefore, we suggest that expression of myosin reactivity may be one useful parameter for predicting disease severity in those patients, but it is not prerequisite for induction of MG. (C) 1991 Academic Press, Inc.
C1 UNIV TEXAS,HLTH SCI CTR,DEPT MICROBIOL,SAN ANTONIO,TX 78284.
   UNIV TEXAS,HLTH SCI CTR,DEPT MED,DIV NEUROL,SAN ANTONIO,TX 78284.
CR AARLI JA, 1990, CLIN EXP IMMUNOL, V82, P284
   BAROHN RJ, 1993, IN PRESS CLIN NEUROL
   BEISEL KW, 1991, CLIN EXP IMMUNOL, V86, P49
   BIJLSMA JWJ, 1990, RHEUMATOL INT, V10, P107, DOI 10.1007/BF02274824
   BROWN RM, 1988, J NEUROIMMUNOL, V19, P205, DOI 10.1016/0165-5728(88)90003-3
   CONNOR RI, 1990, J NEUROIMMUNOL, V26, P147, DOI 10.1016/0165-5728(90)90086-3
   CUNNINGHAM MW, 1989, J IMMUNOL, V143, P2677
   CUNNINGHAM MW, 1992, P NATL ACAD SCI USA, V89, P1320, DOI 10.1073/pnas.89.4.1320
   DANGOOR M, 1991, BIOCHEMISTRY-US, V30, P400, DOI 10.1021/bi00216a014
   DELANEROLLE P, 1991, CIRC RES, V68, P457, DOI 10.1161/01.RES.68.2.457
   DELL A, 1991, EUR HEART J, V12, P158, DOI 10.1093/eurheartj/12.suppl_D.158
   DESCHEERDER IK, 1989, AUTOIMMUNITY, V4, P51, DOI 10.3109/08916938909034359
   DRACHMAN DB, 1982, NEW ENGL J MED, V307, P769, DOI 10.1056/NEJM198209233071301
   DRACHMAN DB, 1981, ANNU REV NEUROSCI, V4, P195, DOI 10.1146/annurev.ne.04.030181.001211
   FURST DO, 1989, J CELL SCI, V94, P119
   GAUTEL M, 1993, NEUROLOGY, V43, P1581, DOI 10.1212/WNL.43.8.1581
   HOHLFELD R, 1983, MUSCLE NERVE, V6, P160, DOI 10.1002/mus.880060213
   ISAACS WB, 1992, P NATL ACAD SCI USA, V89, P7496, DOI 10.1073/pnas.89.16.7496
   KIEHART DP, 1982, METHODS ENZYMOL C, V134, P423
   KROLICK KA, 1993, IMMUNOLOGY NEUROMUSC
   KROLICK KA, 1990, T CELL INFLUENCES EX, P255
   LABEIT S, 1992, EMBO J, V11, P1711, DOI 10.1002/j.1460-2075.1992.tb05222.x
   LANSKA DJ, 1991, NEUROLOGY, V41, P520
   LINDSTROM J, 1988, ADV IMMUNOL, V42, P233, DOI 10.1016/S0065-2776(08)60847-0
   LINDSTROM JM, 1976, NEUROLOGY, V26, P1054, DOI 10.1212/WNL.26.11.1054
   Marx A, 1992, Dev Immunol, V2, P77, DOI 10.1155/1992/86853
   MASATO S, 1993, NEUROLOGY, V43, P573
   MOHAN S, 1992, CLIN IMMUNOL IMMUNOP, V64, P218, DOI 10.1016/0090-1229(92)90203-Z
   MOHAN S, 1993, FEBS LETT, V318, P50, DOI 10.1016/0014-5793(93)81325-T
   MURALI K, 1990, MUSCLE NERVE, V13, P1012
   MYGLAND A, 1992, ANN NEUROL, V32, P589, DOI 10.1002/ana.410320419
   NEU N, 1991, EUR HEART J, V12, P117, DOI 10.1093/eurheartj/12.suppl_D.117
   NEUMANN DA, 1992, J IMMUNOL, V148, P3806
   OSSERMAN KE, 1958, MYASTHENIA GRAVIS, P155
   PENN AS, 1986, MUSCLE NERVE, V9, P407, DOI 10.1002/mus.880090505
   SATO M, 1990, CELL MOTIL CYTOSKEL, V17, P250, DOI 10.1002/cm.970170311
   SIMINOVITCH K A, 1990, International Reviews of Immunology, V5, P265, DOI 10.3109/08830189009056734
   SOTERIOU A, 1993, J CELL SCI, V104, P119
   SUTOH K, 1987, BIOCHEMISTRY-US, V26, P7648, DOI 10.1021/bi00398a018
   Takaya Masatoshi, 1992, Tokai Journal of Experimental and Clinical Medicine, V17, P35
   THOMPSON PA, 1992, CLIN IMMUNOL IMMUNOP, V62, P199, DOI 10.1016/0090-1229(92)90073-W
   TINDALL RSA, 1981, ANN NY ACAD SCI, V377, P316, DOI 10.1111/j.1749-6632.1981.tb33741.x
   TONG SW, 1983, J BIOL CHEM, V258, P3100
   TZARTOS S, 1983, FEBS LETT, V158, P116, DOI 10.1016/0014-5793(83)80688-7
   TZARTOS S, 1987, J NEUROIMMUNOL, V15, P185, DOI 10.1016/0165-5728(87)90092-0
   TZARTOS SJ, 1988, P NATL ACAD SCI USA, V85, P2899, DOI 10.1073/pnas.85.9.2899
   VICTOR KD, 1992, EUR J IMMUNOL, V22, P2231, DOI 10.1002/eji.1830220908
   WANG SM, 1992, HISTOL HISTOPATHOL, V7, P333
   WILLIAMS CL, 1992, LAB INVEST, V66, P331
   WILLIAMS CL, 1986, J EXP MED, V164, P1043, DOI 10.1084/jem.164.4.1043
   YAMAMOTO T, 1987, NEUROLOGY, V37, P1329, DOI 10.1212/WNL.37.8.1329
   ZIMMERMANN CW, 1987, J NEUROIMMUNOL, V16, P225, DOI 10.1016/0165-5728(87)90077-4
NR 52
TC 26
Z9 26
U1 0
U2 0
PU ACADEMIC PRESS INC JNL-COMP SUBSCRIPTIONS
PI SAN DIEGO
PA 525 B ST, STE 1900, SAN DIEGO, CA 92101-4495
SN 0090-1229
J9 CLIN IMMUNOL IMMUNOP
JI Clin. Immunol. Immunopathol.
PD MAR
PY 1994
VL 70
IS 3
BP 266
EP 273
DI 10.1006/clin.1994.1039
PG 8
WC Immunology; Pathology
WE Science Citation Index Expanded (SCI-EXPANDED)
SC Immunology; Pathology
GA MY664
UT WOS:A1994MY66400013
PM 8313663
DA 2022-10-25
ER

PT J
AU Tonev, D
   Georgieva, R
   Vavrek, E
AF Tonev, Dimitar
   Georgieva, Radostina
   Vavrek, Evgeniy
TI Our Clinical Experience in the Treatment of Myasthenia Gravis Acute
   Exacerbations with a Novel Nanomembrane-Based Therapeutic Plasma
   Exchange Technology
SO JOURNAL OF CLINICAL MEDICINE
LA English
DT Article
DE therapeutic plasma exchange; nanomembrane-based technology; myasthenia
   gravis; acute exacerbations
ID INTRAVENOUS IMMUNOGLOBULIN; MECHANICAL VENTILATION; PLASMAPHERESIS;
   MANAGEMENT; CRISIS
AB According to the American Academy of Neurology 2011 guidelines, there is insufficient evidence to support or refute the use of therapeutic plasma exchange (TPE) for myasthenia gravis (MG). The goal of this study was to determine whether a novel nanomembrane-based TPE could be useful in the treatment of MG. Thirty-six adult patients, MGFA 4/4B and 5, with acute MG episodes were enrolled into a single-center retrospective before-and-after study to compare a conventional treatment group (n = 24) with a nanomembrane-based TPE group (n = 12). TPE or intravenous immunoglobulins (IVIG) infusions were used in impending/manifested myasthenic crises, especially in patients at high-risk for prolonged invasive ventilation (IMV) and in those tolerating non-invasive ventilation (NIV). The clinical improvement was assessed using the Myasthenia Muscle Score (0-100), with >= 20 increase for responders. The primary outcome measures included the rates of implemented TPE, IVIG, and corticosteroids immunotherapies, NIV/IMV, early tracheotomy, MMS scores, extubation time, neuro-ICU/hospital LOS, complications, and mortality rates. The univariate analysis found that IMV was lower in the nanomembrane-based group (42%) compared to the conventional treatment group (83%) (p = 0.02). The multivariate analysis using binary logistic regression revealed TPE and NIV as independent predictors for short-term (<= 7 days) respiratory support (p = 0.014 for TPE; p = 0.002 for NIV). The novel TPE technology moved our clinical practice towards proactive rather than protective treatment in reducing prolonged IMV during MG acute exacerbations.
C1 [Tonev, Dimitar; Georgieva, Radostina; Vavrek, Evgeniy] Med Univ Sofia, Dept Anesthesiol & Intens Care, Academician Ivan Geshov Blvd 15, Sofia 1431, Bulgaria.
   [Tonev, Dimitar] Univ Hosp Tsaritsa Yoanna ISUL, Dept Anesthesiol & Intens Care, Belo More Str 8, Sofia 1527, Bulgaria.
   [Georgieva, Radostina; Vavrek, Evgeniy] Univ Hosp Tsaritsa Yoanna ISUL, Dept Neurol, Neurol Intens Care Unit, Belo More Str 8, Sofia 1527, Bulgaria.
RP Tonev, D (corresponding author), Med Univ Sofia, Dept Anesthesiol & Intens Care, Academician Ivan Geshov Blvd 15, Sofia 1431, Bulgaria.; Tonev, D (corresponding author), Univ Hosp Tsaritsa Yoanna ISUL, Dept Anesthesiol & Intens Care, Belo More Str 8, Sofia 1527, Bulgaria.
EM dgtsofia@abv.bg; radostina.iv@abv.bg; evavrek@hotmail.com
CR Al-bassam W, 2018, J CRIT CARE, V45, P90, DOI 10.1016/j.jcrc.2018.01.003
   Alhaidar MK, 2022, J CLIN MED, V11, DOI 10.3390/jcm11061597
   Angstwurm K, 2022, J INTENSIVE CARE MED, V37, P32, DOI 10.1177/0885066620967646
   Bennani HN, 2021, J CLIN APHERESIS, V36, P348, DOI 10.1002/jca.21868
   Birch Torrey Boland, 2021, Continuum (Minneap Minn), V27, P1344, DOI 10.1212/CON.0000000000001004
   Carandina-Maffeis R, 2004, ARQ NEURO-PSIQUIAT, V62, P391, DOI 10.1590/S0004-282X2004000300003
   Chiu H C, 2000, Ther Apher, V4, P291
   Cortes-Vicente E, 2020, NEUROLOGY, V94, pE1171, DOI 10.1212/WNL.0000000000008903
   Cortese I, 2011, NEUROLOGY, V76, P294, DOI 10.1212/WNL.0b013e318207b1f6
   Dhawan PS, 2015, NEUROLOGIST, V19, P145, DOI 10.1097/NRL.0000000000000026
   Farmakidis C, 2018, NEUROL CLIN, V36, P311, DOI 10.1016/j.ncl.2018.01.011
   Farrugia ME, 2020, FRONT NEUROL, V11, DOI 10.3389/fneur.2020.00604
   Gajdos P, 1997, ANN NEUROL, V41, P789, DOI 10.1002/ana.410410615
   Gajdos P, 2002, Cochrane Database Syst Rev, pCD002275, DOI 10.1002/14651858.CD002275
   Gilhus NE, 2016, NEW ENGL J MED, V375, P2570, DOI 10.1056/NEJMra1602678
   Hoffmann S, 2014, ACTA NEUROL SCAND, V130, P211, DOI 10.1111/ane.12261
   Iori E, 2021, NEUROMUSCULAR DISORD, V31, P1241, DOI 10.1016/j.nmd.2021.08.008
   Ipe TS, 2021, FRONT NEUROL, V12, DOI 10.3389/fneur.2021.662856
   Kohler W, 2011, J CLIN APHERESIS, V26, P347, DOI 10.1002/jca.20317
   Liu CY, 2021, MEDICINE, V100, DOI 10.1097/MD.0000000000025622
   Liu ZG, 2016, J INT MED RES, V44, P1524, DOI 10.1177/0300060516669893
   Lizarraga AA, 2016, SEMIN NEUROL, V36, P615, DOI 10.1055/s-0036-1592106
   Mandawat A, 2011, MUSCLE NERVE, V43, P578, DOI 10.1002/mus.21924
   Milanov I., 2021, BULG NEUROL, V22, P1
   Milanov I., 2019, BULG NEUROL, V20, P1
   Nagane Y, 2011, EUR NEUROL, V65, P16, DOI 10.1159/000322497
   Neumann B, 2020, NEUROLOGY, V94, pE299, DOI 10.1212/WNL.0000000000008688
   Qureshi AI, 1999, NEUROLOGY, V52, P629, DOI 10.1212/WNL.52.3.629
   Roper J, 2017, J EMERG MED, V53, P843, DOI 10.1016/j.jemermed.2017.06.009
   Sakai Waka, 2016, eNeurologicalSci, V2, P17, DOI 10.1016/j.ensci.2016.02.004
   Sanders DB, 2016, NEUROLOGY, V87, P419, DOI 10.1212/WNL.0000000000002790
   Seneviratne J, 2008, ARCH NEUROL-CHICAGO, V65, P54, DOI 10.1001/archneurol.2007.1
   Slavic V., 2021, OPEN ACCESS MACED J, V9, P258, DOI [10.3889/oamjms.2021.7534, DOI 10.3889/OAMJMS.2021.7534]
   Usmani A, 2019, J CLIN APHERESIS, V34, P416, DOI 10.1002/jca.21694
   Vavrek E., 2014, COMPTES RENDUS LACAD, V67, P1019
   Voinov V., 2018, PLASMAPHERESIS TREAT
   Yamakova Y, 2019, BLOOD PURIFICAT, V48, P382, DOI 10.1159/000502078
NR 37
TC 0
Z9 0
U1 1
U2 1
PU MDPI
PI BASEL
PA ST ALBAN-ANLAGE 66, CH-4052 BASEL, SWITZERLAND
EI 2077-0383
J9 J CLIN MED
JI J. Clin. Med.
PD JUL
PY 2022
VL 11
IS 14
AR 4021
DI 10.3390/jcm11144021
PG 10
WC Medicine, General & Internal
WE Science Citation Index Expanded (SCI-EXPANDED)
SC General & Internal Medicine
GA 3G6HM
UT WOS:000831453200001
PM 35887784
OA gold, Green Published
DA 2022-10-25
ER

PT J
AU Tuncer, OG
   Deymeer, F
AF Tuncer, Ozlem Gungor
   Deymeer, Feza
TI Clinical course and outcome of an outpatient clinic population with
   myasthenia gravis and COVID-19
SO MUSCLE & NERVE
LA English
DT Article
DE COVID-19; infection; mild; myasthenia gravis; treatment
ID CARE
AB Introduction/Aims Coronavirus disease-2019 (COVID-19) may have a more severe course in patients with myasthenia gravis (MG). We aimed to assess severity of the infection and factors contributing to its severity in a group of MG patients, most of whom were not hospitalized. Methods One hundred forty outpatients with MG followed between March 2020 and April 2021 were included in our study. Patients were asked to respond to a brief questionnaire in person, by telemedicine, or through electronic messages. Results Nineteen patients tested positive for COVID-19 by polymerase chain reaction. Two were asymptomatic. Of the 17 symptomatic patients, 11 had mild symptoms. They either had no treatment or received antivirals, antibiotics, and anticoagulants. Their myasthenia was well-controlled before infection and was unaffected by COVID-19. Three patients with moderate COVID-19 required hospitalization, but not intensive care, and had full recovery. Three other patients, the oldest in the cohort, had severe disease: One patient with a postsurgery myasthenic exacerbation before the infection needed intensive care without intubation, but recovered completely; two morbidly obese patients with comorbidities required intubation and died. Corticosteroids were increased in four of the six moderate/severely affected patients. Immunosuppressive (IS) agents were generally continued. Hydroxychloroquine (HCQ) for COVID-19 was used in one patient. Discussion Most patients had mild COVID-19 and all but two patients recovered. The design of the study made it possible to capture mild cases. Having well-controlled MG before infection and absence of comorbidities likely affected the course of the infection favorably. IS did not influence the progression.
C1 [Tuncer, Ozlem Gungor; Deymeer, Feza] Mem Sisli Hosp, Dept Neurol, Istanbul, Turkey.
RP Tuncer, OG (corresponding author), Mem Sisli Hosp, Dept Neurol, Istanbul, Turkey.
EM ozlemgtuncer@hotmail.com
CR Aksoy E, 2020, CASE REP INFECT DIS, V2020, DOI 10.1155/2020/8845844
   Anand P, 2020, MUSCLE NERVE, V62, P254, DOI 10.1002/mus.26918
   Angus DC, 2020, JAMA-J AM MED ASSOC, V324, P1317, DOI 10.1001/jama.2020.17022
   Camelo AE, 2020, FRONT NEUROL, V11, DOI 10.3389/fneur.2020.01053
   Delly F, 2020, J NEUROL SCI, V414, DOI 10.1016/j.jns.2020.116888
   Dhama K, 2020, CLIN MICROBIOL REV, V33, DOI 10.1128/CMR.00028-20
   Fadel R, 2020, CLIN INFECT DIS, V71, P2114, DOI 10.1093/cid/ciaa601
   Gilhus NE, 2018, J NEUROL, V265, P1251, DOI 10.1007/s00415-018-8751-9
   Guidon AC, 2020, NEUROLOGY, V94, P959, DOI 10.1212/WNL.0000000000009566
   Hofstadt-van Oy U., 2021, J NEUROL, V268, p3125
   Hubers A, 2020, J NEUROL NEUROSUR PS, V91, P1124, DOI 10.1136/jnnp-2020-323565
   Jallouli M, 2012, J NEUROL, V259, P1290, DOI 10.1007/s00415-011-6335-z
   Jaretzki A 3rd, 2000, Ann Thorac Surg, V70, P327
   Kushlaf H, 2020, MUSCLE NERVE, V62, pE65, DOI 10.1002/mus.27020
   Mehta P, 2020, LANCET, V395, P1033, DOI 10.1016/S0140-6736(20)30628-0
   Moschella Phillip, 2020, Clin Pract Cases Emerg Med, V4, P524, DOI 10.5811/cpcem.2020.9.49049
   Muppidi S, 2020, LANCET NEUROL, V19, P970, DOI 10.1016/S1474-4422(20)30413-0
   Octaviana Fitri, 2021, eNeurologicalSci, V23, P100332, DOI 10.1016/j.ensci.2021.100332
   Pasnoor M, 2010, MUSCLE NERVE, V41, P370, DOI 10.1002/mus.21533
   Peters BJ, 2021, PHARMACOTHERAPY, V41, P546, DOI 10.1002/phar.2524
   Ramaswamy SB, 2020, J NEUROMUSCULAR DIS, V7, P361, DOI 10.3233/JND-200520
   Rein N, 2020, J NEUROL SCI, V417, DOI 10.1016/j.jns.2020.117053
   Saied Z, 2021, ACTA NEUROL SCAND, V144, P334, DOI 10.1111/ane.13440
   Singh B, 2021, COCHRANE DB SYST REV, DOI 10.1002/14651858.CD013587.pub2
   Singh S, 2020, CLIN NEUROL NEUROSUR, V196, DOI 10.1016/j.clineuro.2020.106045
   Sole G, 2020, REV NEUROL-FRANCE, V176, P507, DOI 10.1016/j.neurol.2020.04.004
   Zupanic S, 2021, ACTA NEUROL BELG, V121, P1039, DOI 10.1007/s13760-021-01662-w
NR 27
TC 2
Z9 2
U1 0
U2 0
PU WILEY
PI HOBOKEN
PA 111 RIVER ST, HOBOKEN 07030-5774, NJ USA
SN 0148-639X
EI 1097-4598
J9 MUSCLE NERVE
JI Muscle Nerve
PD APR
PY 2022
VL 65
IS 4
BP 447
EP 452
DI 10.1002/mus.27497
EA FEB 2022
PG 6
WC Clinical Neurology; Neurosciences
WE Science Citation Index Expanded (SCI-EXPANDED)
SC Neurosciences & Neurology
GA ZU7YS
UT WOS:000753283900001
PM 35040147
OA Green Published
DA 2022-10-25
ER

PT J
AU Radovich, M
   Pickering, CR
   Felau, I
   Ha, G
   Zhang, HL
   Jo, H
   Hoadley, KA
   Anur, P
   Zhang, JX
   McLellan, M
   Bowlby, R
   Matthew, T
   Danilova, L
   Hegde, AM
   Kim, J
   Leiserson, MDM
   Sethi, G
   Lu, C
   Ryan, M
   Su, X
   Cherniack, AD
   Robertson, G
   Akbani, R
   Spellman, P
   Weinstein, JN
   Hayes, DN
   Raphael, B
   Lichtenberg, T
   Leraas, K
   Zenklusen, JC
   Fujimoto, J
   Scapulatempo-Neto, C
   Moreira, AL
   Hwang, D
   Huang, J
   Marino, M
   Korst, R
   Giaccone, G
   Gokmen-Polar, Y
   Badve, S
   Rajan, A
   Strobel, P
   Girard, N
   Tsao, MS
   Marx, A
   Tsao, AS
   Loehrer, PJ
AF Radovich, Milan
   Pickering, Curtis R.
   Felau, Ina
   Ha, Gavin
   Zhang, Hailei
   Jo, Heejoon
   Hoadley, Katherine A.
   Anur, Pavana
   Zhang, Jiexin
   McLellan, Mike
   Bowlby, Reanne
   Matthew, Thomas
   Danilova, Ludmila
   Hegde, Apurva M.
   Kim, Jaegil
   Leiserson, Mark D. M.
   Sethi, Geetika
   Lu, Charles
   Ryan, Michael
   Su, Xiaoping
   Cherniack, Andrew D.
   Robertson, Gordon
   Akbani, Rehan
   Spellman, Paul
   Weinstein, John N.
   Hayes, D. Neil
   Raphael, Ben
   Lichtenberg, Tara
   Leraas, Kristen
   Zenklusen, Jean Claude
   Fujimoto, Junya
   Scapulatempo-Neto, Cristovam
   Moreira, Andre L.
   Hwang, David
   Huang, James
   Marino, Mirella
   Korst, Robert
   Giaccone, Giuseppe
   Gokmen-Polar, Yesim
   Badve, Sunil
   Rajan, Arun
   Strobel, Philipp
   Girard, Nicolas
   Tsao, Ming S.
   Marx, Alexander
   Tsao, Anne S.
   Loehrer, Patrick J.
CA Canc Genome Atlas Network
TI The Integrated Genomic Landscape of Thymic Epithelial Tumors
SO CANCER CELL
LA English
DT Article
ID SOMATIC POINT MUTATIONS; MYASTHENIA-GRAVIS; GENE-EXPRESSION; STAGE
   CLASSIFICATION; CLASS DISCOVERY; TITIN EPITOPE; THYMOMA; CANCER;
   CARCINOMA; ACCURATE
AB Thymic epithelial tumors (TETs) are one of the rarest adult malignancies. Among TETs, thymoma is the most predominant, characterized by a unique association with autoimmune diseases, followed by thymic carcinoma, which is less common but more clinically aggressive. Using multi-platform omics analyses on 117 TETs, we define four subtypes of these tumors defined by genomic hallmarks and an association with survival and World Health Organization histological subtype. We further demonstrate a marked prevalence of a thymoma-specific mutated oncogene, GTF2I, and explore its biological effects on multi-platform analysis. We further observe enrichment of mutations in HRAS, NRAS, and TP53. Last, we identify a molecular link between thymoma and the autoimmune disease myasthenia gravis, characterized by tumoral overexpression of muscle autoantigens, and increased aneuploidy.
C1 [Radovich, Milan; Gokmen-Polar, Yesim; Badve, Sunil; Loehrer, Patrick J.] Indiana Univ, Melvin & Bren Simon Canc Ctr, Indianapolis, IN 46202 USA.
   [Pickering, Curtis R.; Zhang, Jiexin; Hegde, Apurva M.; Ryan, Michael; Su, Xiaoping; Akbani, Rehan; Weinstein, John N.; Fujimoto, Junya; Tsao, Anne S.] MD Anderson Canc Ctr, Houston, TX 77030 USA.
   [Felau, Ina; Zenklusen, Jean Claude; Rajan, Arun] NCI, Bethesda, MD 20892 USA.
   [Ha, Gavin; Zhang, Hailei; Kim, Jaegil; Cherniack, Andrew D.] Broad Inst, Cambridge, MA 02142 USA.
   [Jo, Heejoon; Hoadley, Katherine A.; Hayes, D. Neil] Univ North Carolina Chapel Hill, Dept Genet, Chapel Hill, NC 27599 USA.
   [Anur, Pavana; Spellman, Paul] Oregon Hlth & Sci Univ, Portland, OR 97239 USA.
   [McLellan, Mike; Lu, Charles] Washington Univ, McDonnell Genome Inst, St Louis, MO 63108 USA.
   [Bowlby, Reanne; Robertson, Gordon] BC Canc Agcy, Canadas Michael Smith Genome Sci Ctr, Vancouver, BC V5Z 4S6, Canada.
   [Matthew, Thomas] Univ Calif Santa Cruz, Santa Cruz, CA 95064 USA.
   [Danilova, Ludmila] Johns Hopkins Univ, Baltimore, MD 21231 USA.
   [Leiserson, Mark D. M.; Raphael, Ben] Brown Univ, Dept Comp Sci, Providence, RI 02912 USA.
   [Leiserson, Mark D. M.; Raphael, Ben] Brown Univ, Ctr Computat Mol Biol, Providence, RI 02912 USA.
   [Sethi, Geetika] Inst Syst Biol, Seattle, WA 98109 USA.
   [Lichtenberg, Tara; Leraas, Kristen] Nationwide Childrens Hosp, Columbus, OH 43205 USA.
   [Scapulatempo-Neto, Cristovam] Barretos Canc Hosp, Pathol Dept, Barretos, SP, Brazil.
   [Moreira, Andre L.] Barretos Canc Hosp, Mol Oncol Res Ctr, Barretos, SP, Brazil.
   [Hwang, David] NYU, 550 1St Ave, New York, NY 10012 USA.
   [Huang, James] Univ Hlth Network, Toronto, ON M5G 2C4, Canada.
   [Marino, Mirella] Mem Sloan Kettering Canc Ctr, New York, NY 10065 USA.
   [Korst, Robert] Regina Elena Inst Canc Res, Dept Pathol, I-00144 Rome, Italy.
   [Giaccone, Giuseppe] Valley Hlth Syst, Ridgewood, NJ 07450 USA.
   [Strobel, Philipp] Georgetown Univ, Washington, DC 20057 USA.
   [Girard, Nicolas] Univ Med Ctr, D-37075 Gottingen, Germany.
   [Tsao, Ming S.] Hosp Civils Lyon, Cardiobiotec, Inst Oncol, F-69002 Lyon, France.
   [Marx, Alexander] Princess Margaret Canc Ctr, Toronto, ON M5G 2M9, Canada.
   [Loehrer, Patrick J.] Heidelberg Univ, Univ Med Ctr Mannheim, D-68167 Mannheim, Germany.
RP Loehrer, PJ (corresponding author), Indiana Univ, Melvin & Bren Simon Canc Ctr, Indianapolis, IN 46202 USA.; Tsao, AS (corresponding author), MD Anderson Canc Ctr, Houston, TX 77030 USA.; Loehrer, PJ (corresponding author), Heidelberg Univ, Univ Med Ctr Mannheim, D-68167 Mannheim, Germany.
RI CARCANO, FLAVIO M/B-3293-2010; Perou, Charles M/H-9934-2014; Cherniack,
   Andrew D./AAY-8132-2020; Holt, Robert A/C-3303-2009; Marino,
   Mirella/A-7548-2018; Walter, Vonn/AAI-3450-2021; Girard,
   Nicolas/ABE-3618-2021; Jones, Steven J/C-3621-2009; Mungall, Andrew
   J./U-7067-2018; Van Den Berg, David J/G-8598-2017; Ha,
   Gavin/N-1984-2019; Marra, Marco A/B-5987-2008; Tsao,
   Ming-Sound/M-3503-2017; Cherniack, Andrew/AAC-5310-2019; Tsao, Ming
   Sound/AFQ-7332-2022; Carvalho, Andre Lopes/S-7053-2016; Akbani,
   Rehan/AAG-1490-2019; Gokmen-Polar, Yesim/AAX-4001-2021; Silveira,
   Henrique/J-1730-2014
OI CARCANO, FLAVIO M/0000-0002-0002-3507; Perou, Charles
   M/0000-0001-9827-2247; Cherniack, Andrew D./0000-0003-0470-0111; Holt,
   Robert A/0000-0002-7259-1247; Marino, Mirella/0000-0002-0045-0234;
   Walter, Vonn/0000-0001-6114-6714; Girard, Nicolas/0000-0001-9909-2299;
   Jones, Steven J/0000-0003-3394-2208; Mungall, Andrew
   J./0000-0002-0905-2742; Van Den Berg, David J/0000-0002-5404-5218; Ha,
   Gavin/0000-0001-7578-7272; Marra, Marco A/0000-0001-7146-7175; Tsao,
   Ming Sound/0000-0002-9160-5405; Carvalho, Andre
   Lopes/0000-0001-7214-6402; Gokmen-Polar, Yesim/0000-0001-9927-4893;
   Meyerson, Matthew/0000-0002-9133-8108; Mieczkowski,
   Piotr/0000-0003-2418-0096; Hoadley, Katherine/0000-0002-1216-477X;
   Tarnuzzer, Roy/0000-0002-3725-4173; Weinstein, John/0000-0001-9401-6908;
   Badve, Sunil/0000-0001-8861-9980; Stuart, Joshua/0000-0002-2171-565X;
   Bowen, Jay/0000-0001-6861-9043; Heiman, David/0000-0001-7895-4259;
   Mills, Gordon/0000-0002-0144-9614; Silveira,
   Henrique/0000-0001-8607-6206; Facciolo, Francesco/0000-0002-7137-8946;
   MCLELLAN, MICHAEL/0000-0002-2703-8784; Pickering,
   Curtis/0000-0002-7942-728X; Auman, James/0000-0002-9328-8829
FU NIH [U54 HG003273, U54 HG003067, U54 HG003079, U24 CA143799, U24
   CA143835, U24 CA143843, U24 CA143845, U24 CA143848, U24 CA143858, U24
   CA143866, U24 CA143867, U24 CA143882, U24 CA143883, P30 CA016672, P30
   CA08279]; Bayer AG; NATIONAL CANCER INSTITUTE [U24CA143843, U24CA143835,
   U24CA210949, U24CA143882, U24CA210990, P30CA016672, U24CA210999,
   ZIABC011900, U24CA143840, U24CA211000, U24CA144025, U24CA143883,
   U24CA143845, P30CA008748, U24CA143866, U24CA210957, U24CA143799,
   U24CA210950, U24CA143867, U24CA143848] Funding Source: NIH RePORTER;
   NATIONAL HUMAN GENOME RESEARCH INSTITUTE [U54HG003079, U54HG003067]
   Funding Source: NIH RePORTER; NATIONAL INSTITUTE OF ENVIRONMENTAL HEALTH
   SCIENCES [P30ES010126] Funding Source: NIH RePORTER
FX This work was supported by NIH grants to The Cancer Genome Atlas (TCGA)
   project as follows: U54 HG003273 (R.A. Gibbs); U54 HG003067 (S. Gabriel,
   E.S. Lander); U54 HG003079 (R.K. Wilson); U24 CA143799 (T.P. Speed, P.T.
   Spellman); U24 CA143835 (I. Shmulevich); U24 CA143843 (R.A. Gibbs, D.A.
   Wheeler); U24 CA143845(L. Chin, G. Getz); U24 CA143848 (D.N. Hayes, C.M.
   Perou); U24 CA143858 (J. Stuart, C. Benz, D.H. Haussler); U24 CA143866
   (M.A. Marra); U24 CA143867 (S. Gabriel, M.L. Meyerson); U24 CA143882
   (S.B. Baylin, P.W. Laird); U24 CA143883 (G.B. Mills, J.N. Weinstein,
   W.K.A. Yung); P30 CA016672 (G.B. Mills); and P30 CA08279 (P. Loehrer).
   A.N. Cherniack and M. Meyerson disclose research funding from Bayer AG.
CR Agarwal V, 2015, ELIFE, V4, DOI 10.7554/eLife.05005
   Agrawal N, 2014, CELL, V159, P676, DOI 10.1016/j.cell.2014.09.050
   Akbani R, 2014, NAT COMMUN, V5, DOI 10.1038/ncomms4887
   Badve S, 2012, PLOS ONE, V7, DOI 10.1371/journal.pone.0042669
   Bang YJ, 2010, LANCET, V376, P1302
   Bellissimo T, 2017, MOL CANCER, V16, DOI 10.1186/s12943-017-0655-2
   Bibikova M, 2011, GENOMICS, V98, P288, DOI 10.1016/j.ygeno.2011.07.007
   Cancer Genome Atlas Network, 2012, NATURE, V487, P330, DOI [DOI 10.1038/NATURE11252, 10.1038/nature11252]
   Cancer Genome Atlas Research Network, 2014, Nature, V511, P543, DOI [10.1038/s41586-018-0228-6, 10.1038/nature13385]
   Cancer Genome Atlas Research Network, 2011, Nature, V474, P609, DOI 10.1038/nature10166
   Carter SL, 2012, NAT BIOTECHNOL, V30, P413, DOI 10.1038/nbt.2203
   Challis D, 2012, BMC BIOINFORMATICS, V13, DOI 10.1186/1471-2105-13-8
   Chen YB, 2014, FRONT ONCOL, V4, DOI 10.3389/fonc.2014.00103
   Chen YX, 2013, BIOINFORMATICS, V29, P266, DOI 10.1093/bioinformatics/bts665
   Chu A, 2016, NUCLEIC ACIDS RES, V44, DOI 10.1093/nar/gkv808
   Chu J, 2014, BIOINFORMATICS, V30, P3402, DOI 10.1093/bioinformatics/btu558
   Cibulskis K, 2013, NAT BIOTECHNOL, V31, P213, DOI 10.1038/nbt.2514
   Cibulskis K, 2011, BIOINFORMATICS, V27, P2601, DOI 10.1093/bioinformatics/btr446
   Cingolani P, 2012, FLY, V6, P80, DOI 10.4161/fly.19695
   Corley SM, 2016, BMC GENOMICS, V17, DOI 10.1186/s12864-016-2801-4
   Costello M, 2013, NUCLEIC ACIDS RES, V41, DOI 10.1093/nar/gks1443
   Cufi P, 2014, J AUTOIMMUN, V52, P29, DOI 10.1016/j.jaut.2013.12.018
   Dabney AR, 2006, BIOINFORMATICS, V22, P122, DOI 10.1093/bioinformatics/bti756
   Dadmanesh F, 2001, Chest Surg Clin N Am, V11, P407
   DALMAU J, 1992, AM J PATHOL, V141, P881
   Detterbeck F, 2011, J THORAC ONCOL, V6, pS1698, DOI 10.1097/JTO.0b013e31821e7b12
   Detterbeck FC, 2014, J THORAC ONCOL, V9, pS65, DOI 10.1097/JTO.0000000000000290
   Detterbeck FC, 2011, J THORAC ONCOL, V6, pS1710, DOI 10.1097/JTO.0b013e31821e8cff
   Engels EA, 2003, INT J CANCER, V105, P546, DOI 10.1002/ijc.11099
   Engels EA, 2010, J THORAC ONCOL, V5, pS260, DOI 10.1097/JTO.0b013e3181f1f62d
   Faith JJ, 2007, PLOS BIOL, V5, P54, DOI 10.1371/journal.pbio.0050008
   Forbes SA, 2010, NUCLEIC ACIDS RES, V38, pD652, DOI 10.1093/nar/gkp995
   Ganci F, 2014, LUNG CANCER, V85, P197, DOI 10.1016/j.lungcan.2014.04.008
   Gilhus NE, 2016, NAT REV NEUROL, V12, P259, DOI 10.1038/nrneurol.2016.44
   Girard N, 2009, CLIN CANCER RES, V15, P6790, DOI 10.1158/1078-0432.CCR-09-0644
   Gokmen-Polar Y, 2013, PLOS ONE, V8, DOI 10.1371/journal.pone.0066047
   Gonzalez-Angulo Ana M, 2011, Clin Proteomics, V8, P11, DOI 10.1186/1559-0275-8-11
   Ha G, 2014, GENOME RES, V24, P1881, DOI 10.1101/gr.180281.114
   Hammerman PS, 2012, NATURE, V489, P519, DOI 10.1038/nature11404
   Hennessy BT, 2007, CLIN CANCER RES, V13, P7421, DOI 10.1158/1078-0432.CCR-07-0760
   Hennessy Bryan T, 2010, Clin Proteomics, V6, P129, DOI 10.1007/s12014-010-9055-y
   Hsu SD, 2014, NUCLEIC ACIDS RES, V42, pD78, DOI 10.1093/nar/gkt1266
   Hu J, 2007, BIOINFORMATICS, V23, P1986, DOI 10.1093/bioinformatics/btm283
   Huang B, 2013, FRONT ONCOL, V3, DOI 10.3389/fonc.2013.00316
   Huang DW, 2007, GENOME BIOL, V8, DOI 10.1186/gb-2007-8-9-r183
   Huang DW, 2007, NUCLEIC ACIDS RES, V35, pW169, DOI 10.1093/nar/gkm415
   Huang W, 2011, BMC BIOINFORMATICS, V12, DOI 10.1186/1471-2105-12-1
   HUEMER HP, 1992, ARCH VIROL, V127, P291, DOI 10.1007/BF01309591
   Kent WJ, 2002, GENOME RES, V12, P656, DOI 10.1101/gr.229202. Article published online before March 2002
   Klein R, 2013, HUM IMMUNOL, V74, P1184, DOI 10.1016/j.humimm.2013.06.020
   Koboldt DC, 2012, NATURE, V490, P61, DOI 10.1038/nature11412
   Koboldt DC, 2012, GENOME RES, V22, P568, DOI 10.1101/gr.129684.111
   KOGA K, 1994, PATHOL INT, V44, P359
   Korn JM, 2008, NAT GENET, V40, P1253, DOI 10.1038/ng.237
   Kuhn RM, 2013, BRIEF BIOINFORM, V14, P144, DOI 10.1093/bib/bbs038
   Larson DE, 2012, BIOINFORMATICS, V28, P311, DOI 10.1093/bioinformatics/btr665
   Lawrence MS, 2013, NATURE, V499, P214, DOI 10.1038/nature12213
   Le DT, 2015, NEW ENGL J MED, V372, P2509, DOI 10.1056/NEJMoa1500596
   Lee GY, 2007, BMC GENOMICS, V8, DOI 10.1186/1471-2164-8-305
   Lee HS, 2017, CLIN CANCER RES, V23, P4855, DOI 10.1158/1078-0432.CCR-17-0066
   Li H, 2009, BIOINFORMATICS, V25, P1094, DOI [10.1093/bioinformatics/btp100, 10.1093/bioinformatics/btp324]
   Li J, 2013, STAT METHODS MED RES, V22, P519, DOI 10.1177/0962280211428386
   Liang JY, 2007, NAT CELL BIOL, V9, P218, DOI 10.1038/ncb1537
   Loehrer PJ, 2004, J CLIN ONCOL, V22, P293, DOI 10.1200/JCO.2004.02.047
   Lopez-Chavez A, 2015, J CLIN ONCOL, V33, P1000, DOI 10.1200/JCO.2014.58.2007
   Martin S., 2011, P SPIE, V7868
   Marx A, 1992, Dev Immunol, V2, P77, DOI 10.1155/1992/86853
   Marx A, 1996, AM J PATHOL, V148, P1839
   Masuda T, 2012, J NEUROL NEUROSUR PS, V83, P935, DOI 10.1136/jnnp-2012-302705
   McCarroll SA, 2008, NAT GENET, V40, P1166, DOI 10.1038/ng.238
   McKenna A, 2010, GENOME RES, V20, P1297, DOI 10.1101/gr.107524.110
   MENCARELLI C, 1991, COMP BIOCHEM PHYS B, V100, P741, DOI 10.1016/0305-0491(91)90283-J
   Mermel CH, 2011, GENOME BIOL, V12, DOI 10.1186/gb-2011-12-4-r41
   Monti S, 2003, MACH LEARN, V52, P91, DOI 10.1023/A:1023949509487
   MYGLAND A, 1995, J NEUROIMMUNOL, V62, P79, DOI 10.1016/0165-5728(95)00106-C
   MYGLAND A, 1994, AUTOIMMUNITY, V17, P327, DOI 10.3109/08916939409010673
   Olshen AB, 2004, BIOSTATISTICS, V5, P557, DOI 10.1093/biostatistics/kxh008
   Palmieri G, 2002, CANCER-AM CANCER SOC, V94, P1414, DOI 10.1002/cncr.10374
   Pedregosa F, 2011, J MACH LEARN RES, V12, P2825
   Petrini I, 2014, NAT GENET, V46, P844, DOI 10.1038/ng.3016
   Petrini I, 2013, PLOS ONE, V8, DOI 10.1371/journal.pone.0060572
   Pugliese A, 1997, NAT GENET, V15, P293, DOI 10.1038/ng0397-293
   Radenbaugh AJ, 2014, PLOS ONE, V9, DOI 10.1371/journal.pone.0111516
   Radovich M, 2016, BRIT J CANCER, V114, P477, DOI 10.1038/bjc.2015.425
   Ramos AH, 2015, HUM MUTAT, V36, pE2423, DOI 10.1002/humu.22771
   Reinius LE, 2012, PLOS ONE, V7, DOI 10.1371/journal.pone.0041361
   Robertson G, 2010, NAT METHODS, V7, P909, DOI 10.1038/nmeth.1517
   Romi F, 2002, J NEUROIMMUNOL, V128, P82, DOI 10.1016/S0165-5728(02)00145-5
   Roth A, 2014, NAT METHODS, V11, P396, DOI [10.1038/NMETH.2883, 10.1038/nmeth.2883]
   ROUSSEEUW PJ, 1987, J COMPUT APPL MATH, V20, P53, DOI 10.1016/0377-0427(87)90125-7
   Sasaki H, 2002, INT J CANCER, V101, P342, DOI 10.1002/ijc.10624
   Saunders CT, 2012, BIOINFORMATICS, V28, P1811, DOI 10.1093/bioinformatics/bts271
   Schaefer CF, 2009, NUCLEIC ACIDS RES, V37, pD674, DOI 10.1093/nar/gkn653
   Schultz A, 1999, ANN NEUROL, V46, P167, DOI 10.1002/1531-8249(199908)46:2<167::AID-ANA5>3.0.CO;2-3
   Scorsetti M, 2016, CRIT REV ONCOL HEMAT, V99, P332, DOI 10.1016/j.critrevonc.2016.01.012
   Shabalin AA, 2012, BIOINFORMATICS, V28, P1353, DOI 10.1093/bioinformatics/bts163
   SIARA J, 1991, NEUROLOGY, V41, P128, DOI 10.1212/WNL.41.1.128
   Simpson JT, 2009, GENOME RES, V19, P1117, DOI 10.1101/gr.089532.108
   Smigielski EM, 2000, NUCLEIC ACIDS RES, V28, P352, DOI 10.1093/nar/28.1.352
   Thomas A, 2015, LANCET ONCOL, V16, P177, DOI 10.1016/S1470-2045(14)71181-7
   Tibes R, 2006, MOL CANCER THER, V5, P2512, DOI 10.1158/1535-7163.MCT-06-0334
   Travis WD., 2004, WHO CLASSIFICATION T
   Travis WD, 2015, J THORAC ONCOL, V10, P1240, DOI 10.1097/JTO.0000000000000663
   Tusher VG, 2001, P NATL ACAD SCI USA, V98, P5116, DOI 10.1073/pnas.091062498
   Vafiadis P, 1997, NAT GENET, V15, P289, DOI 10.1038/ng0397-289
   Vaske CJ, 2010, BIOINFORMATICS, V26, pi237, DOI 10.1093/bioinformatics/btq182
   Wang K, 2010, NUCLEIC ACIDS RES, V38, DOI 10.1093/nar/gkq622
   Wang K, 2010, NUCLEIC ACIDS RES, V38, DOI 10.1093/nar/gkq603
   Wang YS, 2014, SCI REP-UK, V4, DOI 10.1038/srep07336
   Wilisch A, 1999, NEUROLOGY, V52, P1460, DOI 10.1212/WNL.52.7.1460
   Wilkerson MD, 2010, BIOINFORMATICS, V26, P1572, DOI 10.1093/bioinformatics/btq170
   Wilks C, 2014, DATABASE-OXFORD, DOI 10.1093/database/bau093
   WILLCOX N, 1993, CURR OPIN IMMUNOL, V5, P910, DOI 10.1016/0952-7915(93)90105-2
   Wolff ASB, 2014, J IMMUNOL, V193, P3880, DOI 10.4049/jimmunol.1401068
   Ye K, 2009, BIOINFORMATICS, V25, P2865, DOI 10.1093/bioinformatics/btp394
   Zekeridou A, 2016, JAMA NEUROL, V73, P853, DOI 10.1001/jamaneurol.2016.0603
   Zettl A, 2000, AM J PATHOL, V157, P257, DOI 10.1016/S0002-9440(10)64536-1
   Zucali P. A., 2017, J CLIN ONCOL
NR 118
TC 140
Z9 142
U1 3
U2 24
PU CELL PRESS
PI CAMBRIDGE
PA 50 HAMPSHIRE ST, FLOOR 5, CAMBRIDGE, MA 02139 USA
SN 1535-6108
EI 1878-3686
J9 CANCER CELL
JI Cancer Cell
PD FEB 12
PY 2018
VL 33
IS 2
BP 244
EP +
DI 10.1016/j.ccell.2018.01.003
PG 25
WC Oncology; Cell Biology
WE Science Citation Index Expanded (SCI-EXPANDED)
SC Oncology; Cell Biology
GA FV8VA
UT WOS:000424864000012
PM 29438696
OA hybrid, Green Submitted, Green Accepted, Green Published
DA 2022-10-25
ER

PT S
AU Sussman, J
   Argov, Z
   Wirguin, Y
   Apolski, S
   Milic-Rasic, V
   Soreq, H
AF Sussman, Jon
   Argov, Zohar
   Wirguin, Yitzhak
   Apolski, Slobodan
   Milic-Rasic, Vedrana
   Soreq, Hermona
BE Wolfe, GI
   Meriggioli, MN
   Ciafaloni, E
   Ruff, RL
TI Further developments with antisense treatment for myasthenia gravis
SO MYASTHENIA GRAVIS AND RELATED DISORDERS II
SE Annals of the New York Academy of Sciences
LA English
DT Article; Proceedings Paper
CT 12th International Conference on Myasthenia Gravis and Related Disorders
CY MAY 21-23, 2012
CL New York Acad Sci, New York, NY
SP Myasthenia Gravis Fdn Amer, CSL Behring, IBL Int, KRONUS, Athena Diagnost, Terumo BCT
HO New York Acad Sci
DE acetylcholinesterase; read-through transcript; antisense; TLR9
ID ACETYLCHOLINESTERASE; SUPPRESSION; EXPRESSION; ROLES; EXONS
AB We present further developments in the study of the antisense oligonucleotide EN101. Ongoing in vitro and in vivo studies demonstrate that EN101 is a TLR9-specific ligand that can suppress pro-inflammatory functions and shift nuclear factor kappa B (NF-kappa B) from the pro-inflammatory canonical pathway to the anti-inflammatory alternative pathway, which results in decreases acetylcholinesterase (AChE) activity. Preliminary results of a double-blinded phase II cross-over study compared 10, 20, and 40 mg EN101 administered to patients with myasthenia gravis. Patients were randomly assigned to one of three treatment groups in weeks 1, 3, and 5 and received their pretreatment dose of pyridostigmine in weeks 2 and 4. Thus far, all doses show a decrease in QMG scores, with a greater response to higher doses.
C1 [Sussman, Jon] Greater Manchester Neurosci Ctr, Manchester, Lancs, England.
   [Argov, Zohar] Hadassah Hebrew Univ Med Ctr, Jerusalem, Israel.
   [Wirguin, Yitzhak] Soroka Med Ctr, IL-84101 Beer Sheva, Israel.
   [Apolski, Slobodan] Univ Belgrade, Inst Neurol, Belgrade 11001, Serbia.
   [Milic-Rasic, Vedrana] Clin Neurol & Psychiat, Belgrade, Serbia.
   [Soreq, Hermona] Hebrew Univ Jerusalem, Edmond & Lily Safra Ctr Brain Sci, IL-91904 Jerusalem, Israel.
RP Sussman, J (corresponding author), Hope Hosp, Greater Manchester Neurosci Ctr, Dept Neurol, Stott Lane, Salford M6 8HD, Lancs, England.
EM jon.sussman@manchester.ac.uk
OI Soreq, Hermona/0000-0002-0955-526X
CR Agrawal S, 2004, NAT BIOTECHNOL, V22, P1533, DOI 10.1038/nbt1042
   Argov Z, 2007, NEUROLOGY, V69, P699, DOI 10.1212/01.wnl.0000267884.39468.7a
   Boneva N, 2006, NEUROSCI RES, V55, P40, DOI 10.1016/j.neures.2006.01.003
   Brenner T, 2003, FASEB J, V17, P214, DOI 10.1096/fj.02-0609com
   Evron T, 2005, NEURODEGENER DIS, V2, P16, DOI 10.1159/000086427
   Galyam N, 2001, ANTISENSE NUCLEIC A, V11, P51, DOI 10.1089/108729001750072128
   Gilboa-Geffen A, 2011, PLOS ONE, V6, DOI 10.1371/journal.pone.0028727
   Grifman M, 1997, ANTISENSE NUCLEIC A, V7, P351, DOI 10.1089/oli.1.1997.7.351
   Grisaru D, 1999, EUR J BIOCHEM, V264, P672, DOI 10.1046/j.1432-1327.1999.00693.x
   LI Y, 1991, J BIOL CHEM, V266, P23083
   Pollak Y, 2005, ANN NEUROL, V57, P741, DOI 10.1002/ana.20454
   SEIDMAN S, 1995, MOL CELL BIOL, V15, P2993
   Soreq H, 2001, NAT REV NEUROSCI, V2, P294, DOI 10.1038/35067589
NR 13
TC 15
Z9 15
U1 0
U2 4
PU BLACKWELL SCIENCE PUBL
PI OXFORD
PA OSNEY MEAD, OXFORD OX2 0EL, ENGLAND
SN 0077-8923
BN 978-1-57331-911-9
J9 ANN NY ACAD SCI
JI Ann.NY Acad.Sci.
PY 2012
VL 1275
BP 13
EP 16
DI 10.1111/j.1749-6632.2012.06825.x
PG 4
WC Medicine, Research & Experimental
WE Conference Proceedings Citation Index - Science (CPCI-S); Science Citation Index Expanded (SCI-EXPANDED)
SC Research & Experimental Medicine
GA BHO21
UT WOS:000326037400004
PM 23278572
DA 2022-10-25
ER

PT J
AU Bagshaw, O
AF Bagshaw, Oliver
TI A combination of total intravenous anesthesia and thoracic epidural for
   thymectomy in juvenile myasthenia gravis
SO PEDIATRIC ANESTHESIA
LA English
DT Article
ID THORACOSCOPIC THYMECTOMY; CHILDREN; REMIFENTANIL; PROPOFOL; ALFENTANIL;
   SURGERY
AB Juvenile myasthenia gravis is the acquired form of the disease in children and presents with ocular signs, fatigability, weakness and bulbar problems. The majority of patients demonstrate thymic hyperplasia and have been shown to benefit from thymectomy. The main considerations for the anesthesiologist are the degree of muscle weakness, the muscle groups involved and sensitivity to neuromuscular blocking drugs and volatile agents. Total intravenous anesthesia (TIVA) with epidural analgesia is probably the anesthetic technique of choice, although the latter is often avoided, because of the risk of a very high block. Two cases of thymectomy are presented where anesthesia was provided using a combination of TIVA and thoracic epidural analgesia. Both patients tolerated the technique well and had an uncomplicated perioperative course.
C1 Birmingham Childrens Hosp, Dept Anaesthesia, Birmingham B4 6NH, W Midlands, England.
RP Bagshaw, O (corresponding author), Birmingham Childrens Hosp, Dept Anaesthesia, Steelhouse Lane, Birmingham B4 6NH, W Midlands, England.
EM oliver.bagshaw@bch.nhs.uk
CR Abe Shuji, 2001, Japanese Journal of Anesthesiology, V50, P1217
   Anlar B, 1999, NEUROPEDIATRICS, V30, P49, DOI 10.1055/s-2007-973458
   Batra YK, 2004, PEDIATR ANESTH, V14, P452, DOI 10.1111/j.1460-9592.2004.01208.x
   Bouaggad A, 2005, EUR J ANAESTH, V22, P393, DOI 10.1017/S0265021505220677
   BROWNE BL, 1992, BRIT J ANAESTH, V69, P570, DOI 10.1093/bja/69.6.570
   Ganidagli S, 2003, PAEDIATR ANAESTH, V13, P695, DOI 10.1046/j.1460-9592.2003.01124.x
   GUNTER JB, 1992, ANESTHESIOLOGY, V76, P935, DOI 10.1097/00000542-199206000-00010
   Hammer GB, 2000, ANESTH ANALG, V90, P1020, DOI 10.1097/00000539-200005000-00004
   Hepaguslar H, 2003, PAEDIATR ANAESTH, V13, P842, DOI 10.1046/j.1460-9592.2003.01157.x
   Itoh H, 2002, ANESTH ANALG, V95, P109, DOI 10.1097/00000539-200207000-00019
   Kiran U, 2000, ACTA ANAESTH SCAND, V44, P351, DOI 10.1034/j.1399-6576.2000.440324.x
   Kogut KA, 2000, J PEDIATR SURG, V35, P1576, DOI 10.1053/jpsu.2000.18315
   Lindner A, 1997, J NEUROL, V244, P515, DOI 10.1007/s004150050135
   Liu W, 2003, CHINESE MED J-PEKING, V116, P1578
   Lorimer M, 1998, ANAESTH INTENS CARE, V26, P210, DOI 10.1177/0310057X9802600216
   Masaoka A, 1996, ANN THORAC SURG, V62, P853, DOI 10.1016/S0003-4975(96)00376-1
   Moriarty A, 1999, PAEDIATR ANAESTH, V9, P423, DOI 10.1046/j.1460-9592.1999.00395.x
   Peterson KL, 2000, ANESTH ANALG, V90, P1014, DOI 10.1097/00000539-200005000-00002
   Robinson DN, 1998, PAEDIATR ANAESTH, V8, P467
   Schmidt J, 2001, ANAESTHESIST, V50, P757, DOI 10.1007/s001010100207
   Skelly CL, 2003, AM SURGEON, V69, P1087
   TOBIAS JD, 1993, CAN J ANAESTH, V40, P810
   Venuta F, 1999, EUR J CARDIO-THORAC, V15, P621, DOI 10.1016/S1010-7940(99)00052-4
   White MC, 2004, PEDIATR ANESTH, V14, P625, DOI 10.1111/j.1460-9592.2004.01292.x
NR 24
TC 12
Z9 15
U1 1
U2 1
PU WILEY
PI HOBOKEN
PA 111 RIVER ST, HOBOKEN 07030-5774, NJ USA
SN 1155-5645
EI 1460-9592
J9 PEDIATR ANESTH
JI Pediatr. Anesth.
PD APR
PY 2007
VL 17
IS 4
BP 370
EP 374
DI 10.1111/j.1460-9592.2006.02122.x
PG 5
WC Anesthesiology; Pediatrics
WE Science Citation Index Expanded (SCI-EXPANDED)
SC Anesthesiology; Pediatrics
GA 143RV
UT WOS:000244742900011
PM 17359407
DA 2022-10-25
ER

PT J
AU Chuang, WY
   Strobel, P
   Gold, R
   Nix, W
   Schalke, B
   Kiefer, R
   Opitz, A
   Klinker, E
   Muller-Hermelink, HK
   Marx, A
AF Chuang, WY
   Strobel, P
   Gold, R
   Nix, W
   Schalke, B
   Kiefer, R
   Opitz, A
   Klinker, E
   Muller-Hermelink, HK
   Marx, A
TI A CTLA4(high) genotype is associated with myasthenia gravis in thymoma
   patients
SO ANNALS OF NEUROLOGY
LA English
DT Article
ID CTLA-4 GENE POLYMORPHISM; NEGATIVE SELECTION; T-CELLS; PROMOTER;
   DISEASE; EXPRESSION; SUSCEPTIBILITY; REGION; CD4(+); MATURE
AB Myasthenia gravis (MG) in thymoma patients depends critically on intraturnorous generation and export of mature autoreactive CD4(+) T cells. Why non-MG thymomas fail to produce CD4(+) T cells is unknown. We studied three single-nucleotide polymorphisms of the cytotoxic T-lymphocyte-associated antigen 4(CTLA4) gene in thymoma patients, nonthymoma early-onset MG patients, and control subjects. Surprisingly, the CTLA4(high) geno- type +49A/A, which is protective against several autoimmune diseases, exerted a prominent predisposing effect to paraneoplastic MG in thymoma patients. The unusual disease association with a CTLA4(high) genotype implies a unique pathogenesis of paraneoplastic MG, with high CTLA4 levels possibly supporting the nontolerogenic selection of CD4(+) T cells in MG-associated thymomas.
C1 Univ Wurzburg, Inst Pathol, D-97080 Wurzburg, Germany.
   Chang Gung Mem Hosp, Dept Pathol, Taoyuan, Taiwan.
   Univ Wurzburg, Dept Neurol, D-97080 Wurzburg, Germany.
   Univ Gottingen, Dept Neurol, D-3400 Gottingen, Germany.
   Johannes Gutenberg Univ Mainz, Dept Neurol, D-6500 Mainz, Germany.
   Univ Regensburg, Dept Neurol, D-8400 Regensburg, Germany.
   Univ Munster, Dept Neurol, D-4400 Munster, Germany.
   Univ Wurzburg, Dept Transfus Med, D-97080 Wurzburg, Germany.
RP Marx, A (corresponding author), Univ Wurzburg, Inst Pathol, Josef Schneider Str 2, D-97080 Wurzburg, Germany.
EM path031@mail.uni-wuerzburg.de
RI Chuang, Wen-Yu/I-8013-2019
OI Chuang, Wen-Yu/0000-0002-3729-073X
CR Anjos S, 2002, J BIOL CHEM, V277, P46478, DOI 10.1074/jbc.M206894200
   Braun J, 1998, TISSUE ANTIGENS, V51, P563, DOI 10.1111/j.1399-0039.1998.tb02993.x
   Buckley C, 2001, ANN NEUROL, V50, P64, DOI 10.1002/ana.1017
   Carreno BM, 2000, J IMMUNOL, V165, P1352, DOI 10.4049/jimmunol.165.3.1352
   Harbo HF, 1999, TISSUE ANTIGENS, V53, P106
   Huang D, 1998, J NEUROIMMUNOL, V88, P192, DOI 10.1016/S0165-5728(98)00119-2
   Kouki T, 2000, J IMMUNOL, V165, P6606, DOI 10.4049/jimmunol.165.11.6606
   Ligers A, 2001, GENES IMMUN, V2, P145, DOI 10.1038/sj.gene.6363752
   Marx A, 2003, ANN NY ACAD SCI, V998, P223, DOI 10.1196/annals.1254.025
   Nistico L, 1996, HUM MOL GENET, V5, P1075, DOI 10.1093/hmg/5.7.1075
   Palmer E, 2003, NAT REV IMMUNOL, V3, P383, DOI 10.1038/nri1085
   Simmonds MJ, 2004, CLIN EXP IMMUNOL, V136, P1, DOI 10.1111/j.1365-2249.2004.02424.x
   Strobel P, 2002, BLOOD, V100, P159, DOI 10.1182/blood.V100.1.159
   Takahashi S, 2005, EUR J IMMUNOL, V35, P399, DOI 10.1002/eji.200324746
   Torres B, 2004, ARTHRITIS RHEUM-US, V50, P2211, DOI 10.1002/art.20347
   Ueda H, 2003, NATURE, V423, P506, DOI 10.1038/nature01621
   Vacchio MS, 2005, EUR J IMMUNOL, V35, P418, DOI 10.1002/eji.200424918
   Wang XB, 2002, GENES IMMUN, V3, P46, DOI 10.1038/sj.gene.6363816
   Wang XB, 2002, GENES IMMUN, V3, P233, DOI 10.1038/sj.gene.6363869
   WILLCOX N, 1987, AM J PATHOL, V127, P447
NR 20
TC 49
Z9 52
U1 0
U2 4
PU WILEY
PI HOBOKEN
PA 111 RIVER ST, HOBOKEN 07030-5774, NJ USA
SN 0364-5134
EI 1531-8249
J9 ANN NEUROL
JI Ann. Neurol.
PD OCT
PY 2005
VL 58
IS 4
BP 644
EP 648
DI 10.1002/ana.20577
PG 5
WC Clinical Neurology; Neurosciences
WE Science Citation Index Expanded (SCI-EXPANDED)
SC Neurosciences & Neurology
GA 970KW
UT WOS:000232309900022
PM 16178018
DA 2022-10-25
ER

PT J
AU GU, DL
   WOGENSEN, L
   CALCUTT, NA
   XIA, CY
   ZHU, SM
   MERLIE, JP
   FOX, HS
   LINDSTROM, J
   POWELL, HC
   SARVETNICK, N
AF GU, DL
   WOGENSEN, L
   CALCUTT, NA
   XIA, CY
   ZHU, SM
   MERLIE, JP
   FOX, HS
   LINDSTROM, J
   POWELL, HC
   SARVETNICK, N
TI MYASTHENIA GRAVIS-LIKE SYNDROME INDUCED BY EXPRESSION OF
   INTERFERON-GAMMA IN THE NEUROMUSCULAR-JUNCTION
SO JOURNAL OF EXPERIMENTAL MEDICINE
LA English
DT Article
ID EXPERIMENTAL AUTOIMMUNE MYASTHENIA; ACETYLCHOLINE-RECEPTOR ANTIBODIES;
   GLUTAMIC-ACID DECARBOXYLASE; PANCREATIC BETA-CELLS; STIFF-MAN SYNDROME;
   TRANSGENIC MICE; PROTEIN; MUSCLE; IDENTIFICATION; AUTOANTIBODIES
AB Abnormal humoral responses toward motor end plate constituents in muscle induce myasthenia gravis (MG). To study the etiology of this disease, and whether it could be induced by host defense molecules, we examined the consequences of interferon (IFN) gamma production within the neuromuscular junction of transgenic mice. The transgenic mice exhibited gradually increasing muscular weakness, flaccid paralysis, and functional disruption of the neuromuscular junction that was reversed after administration of an inhibitor of acetylcholinesterase, features which are strikingly similar to human MG. Furthermore, histological examination revealed infiltration of mononuclear cells and autoantibody deposition at motor end plates. Immunoprecipitation analysis indicated that a previously unidentified 87-kD target antigen was recognized by sera from transgenic mice and also by sera from the majority of human MG patients studied. These results suggest that expression of IFN-gamma at motor end plates provokes an autoimmune humoral response, similar to human MG, thus linking the expression of this factor with development of this disease.
C1 Scripps Res Inst, DEPT NEUROPHARMACOL, LA JOLLA, CA 92037 USA.
   UNIV CALIF SAN DIEGO, SCH MED, DEPT PATHOL, LA JOLLA, CA 92037 USA.
   WASHINGTON UNIV, SCH MED, DEPT MOLEC BIOL & PHARMACOL, ST LOUIS, MO 63110 USA.
   UNIV PENN, SCH MED, DEPT NEUROSCI, PHILADELPHIA, PA 19104 USA.
OI Fox, Howard/0000-0003-2032-374X
CR AOKI T, 1985, NEUROLOGY, V35, P185, DOI 10.1212/WNL.35.2.185
   BAEKKESKOV S, 1990, NATURE, V347, P151, DOI 10.1038/347151a0
   BERMAN PW, 1980, J EXP MED, V151, P204, DOI 10.1084/jem.151.1.204
   BERMAN PW, 1981, ANN NY ACAD SCI, V377, P237, DOI 10.1111/j.1749-6632.1981.tb33736.x
   BOTTAZZO GF, 1983, LANCET, V2, P1115
   BROOKS EB, 1990, J NEUROIMMUNOL, V28, P83, DOI 10.1016/0165-5728(90)90043-M
   BUTLER MH, 1993, J EXP MED, V178, P2097, DOI 10.1084/jem.178.6.2097
   CARR C, 1989, J CELL BIOL, V109, P1753, DOI 10.1083/jcb.109.4.1753
   DESMEDT JE, 1957, NATURE, V179, P156, DOI 10.1038/179156a0
   DRACHMAN DB, 1987, ANN NY ACAD SCI, V505, P90, DOI 10.1111/j.1749-6632.1987.tb51285.x
   DRACHMAN DB, 1981, ANNU REV NEUROSCI, V4, P195, DOI 10.1146/annurev.ne.04.030181.001211
   ENGEL AG, 1976, ANN NY ACAD SCI, V274, P60, DOI 10.1111/j.1749-6632.1976.tb47676.x
   FAMBROUGH DM, 1973, SCIENCE, V182, P293, DOI 10.1126/science.182.4109.293
   FUCHS S, 1976, NATURE, V263, P329, DOI 10.1038/263329a0
   FUJINAMI RS, 1985, SCIENCE, V230, P1043, DOI 10.1126/science.2414848
   GRANATO DA, 1976, P NATL ACAD SCI USA, V73, P2872, DOI 10.1073/pnas.73.8.2872
   KOTT E, 1990, Q J MED, V76, P951
   LAEMMLI UK, 1970, NATURE, V227, P680, DOI 10.1038/227680a0
   LEE MS, 1994, J IMMUNOL, V152, P4597
   LEE MS, 1995, IN PRESS J CLIN INVE
   LENNON VA, 1975, J EXP MED, V141, P1365, DOI 10.1084/jem.141.6.1365
   LINDSTROM J, 1988, ADV IMMUNOL, V42, P233, DOI 10.1016/S0065-2776(08)60847-0
   LINDSTROM JM, 1976, NEUROLOGY, V26, P1054, DOI 10.1212/WNL.26.11.1054
   LUTHER MA, 1989, J NEUROSCI, V9, P1082
   MARTINOU JC, 1991, J NEUROSCI, V11, P1291
   MASELLI RA, 1991, NEUROLOGY, V41, P1497, DOI 10.1212/WNL.41.9.1497
   MOSSMAN S, 1986, LANCET, V1, P116
   NEWSOMDAVIS J, 1987, ANN NY ACAD SCI, V505, P12, DOI 10.1111/j.1749-6632.1987.tb51279.x
   OOSTERHUIS HJGH, 1992, CURR OPIN NEUROL NEU, V5, P638
   PACHNER AR, 1982, ANN NEUROL, V11, P48, DOI 10.1002/ana.410110109
   PATRICK J, 1973, SCIENCE, V180, P871, DOI 10.1126/science.180.4088.871
   PENN AS, 1993, ANN NY ACAD SCI, V681, P319, DOI 10.1111/j.1749-6632.1993.tb22906.x
   SANES JR, 1991, DEVELOPMENT, V113, P1181
   SANTA T, 1972, NEUROLOGY, V22, P71, DOI 10.1212/WNL.22.1.71
   SARVETNICK N, 1989, COLD SH Q B, V54, P837, DOI 10.1101/SQB.1989.054.01.097
   SARVETNICK N, 1988, CELL, V52, P773, DOI 10.1016/0092-8674(88)90414-X
   SARVETNICK N, 1990, NATURE, V346, P844, DOI 10.1038/346844a0
   SOLIMENA M, 1990, NEW ENGL J MED, V322, P1555, DOI 10.1056/NEJM199005313222202
   SOMMER N, 1990, ANN NEUROL, V28, P312, DOI 10.1002/ana.410280303
   SUGIYAMA H, 1973, FEBS LETT, V35, P124, DOI 10.1016/0014-5793(73)80592-7
   TARRABHAZDAI R, 1975, NATURE, V256, P128, DOI 10.1038/256128a0
   TRINCHIERI G, 1985, IMMUNOL TODAY, V6, P131, DOI 10.1016/0167-5699(85)90080-5
   VINCENT A, 1980, J NEUROL NEUROSUR PS, V43, P590, DOI 10.1136/jnnp.43.7.590
   WAGNER KR, 1993, NEURON, V10, P511, DOI 10.1016/0896-6273(93)90338-R
   WOGENSEN L, 1993, J EXP MED, V178, P175, DOI 10.1084/jem.178.1.175
NR 45
TC 121
Z9 124
U1 0
U2 0
PU ROCKEFELLER UNIV PRESS
PI NEW YORK
PA 950 THIRD AVE, 2ND FLR, NEW YORK, NY 10022 USA
SN 0022-1007
EI 1540-9538
J9 J EXP MED
JI J. Exp. Med.
PD FEB 1
PY 1995
VL 181
IS 2
BP 547
EP 557
DI 10.1084/jem.181.2.547
PG 11
WC Immunology; Medicine, Research & Experimental
WE Science Citation Index Expanded (SCI-EXPANDED)
SC Immunology; Research & Experimental Medicine
GA QD012
UT WOS:A1995QD01200011
PM 7836911
OA Green Submitted, Green Published, Bronze
DA 2022-10-25
ER

PT J
AU Shiono, H
   Inoue, A
   Tomiyama, N
   Shigemura, N
   Ideguchi, K
   Inoue, M
   Minami, M
   Okumura, M
AF Shiono, H.
   Inoue, A.
   Tomiyama, N.
   Shigemura, N.
   Ideguchi, K.
   Inoue, M.
   Minami, M.
   Okumura, M.
TI Safer video-assisted thoracoscopic thymectomy after location of thymic
   veins with multidetector computed tomography
SO SURGICAL ENDOSCOPY AND OTHER INTERVENTIONAL TECHNIQUES
LA English
DT Article; Proceedings Paper
CT 13th International Congress of the
   European-Association-of-Endoscopic-Surgery
CY JUN 01-04, 2005
CL Venice, ITALY
SP European Assoc Endoscop Surg
DE multidetector-row CT; myasthenia gravis; thymic vein; video-assisted
   thoracoscopic thymectomy
ID MYASTHENIA-GRAVIS; EXTENDED THYMECTOMY
AB Background: Video-assisted thoracoscopic (VATS) thymectomy has been applied as a surgical option for autoimmune myasthema gravis. Prior identification and fine division of the thymic veins are critical to the prevention of unexpected severe bleeding that may require conversion to open surgery. Until recently, such bleeding could be avoided only by meticulous dissection of thymic fat tissue away from the left brachiocephalic vein (LBV). With recent advances in computed tomography (CT), multidetector-row computed tomography (MDCT) can readily be obtained and provides three-dimensional (3D) images. This study explored its value for preoperative identification of the thymic veins drainina into the LBV, and thus for prevention of injury to these veins during endoscopic thymectomy.
   Methods: Five patients with myasthenia gravis, thymoma, or both underwent enhanced MDCT preoperatively. The thymic veins draining into the LBV were visualized using both horizontal and sagittal/coronal CT images. Then 3D images were reconstructed to enable operators to simulate endoscopic views. During each VATS extended thymectomy, the numbers and branching patterns of the thymic veins were compared with the preoperative MDCT images.
   Results: The thymic veins draining into the LBV were clearly identified with MDCT in all five patients examined. Reconstructed 3D images clearly located their courses in the thymic/fat tissue and their entry routes into the LBV. thus simulating the actual intraoperative endoscopic views. All tributaries divided during surgery were identified preoperatively with MDCT.
   Conclusions: Location of thymic veins with MDCT can provide precise preoperative information about thymic venous anatomy. This easy and less invasive examination has the potential to make VATS thymectomy easier and safer.
C1 Osaka Univ, Grad Sch Med, Dept Surg, Div Gen Thorac Surg, Suita, Osaka 5650871, Japan.
   Osaka Univ, Grad Sch Med, Dept Radiol, Suita, Osaka 5650871, Japan.
RP Shiono, H (corresponding author), Osaka Univ, Grad Sch Med, Dept Surg, Div Gen Thorac Surg, 2-2 Yamadaoka,E1, Suita, Osaka 5650871, Japan.
CR BEGHI E, 1991, J NEUROL SCI, V106, P213, DOI 10.1016/0022-510X(91)90260-E
   Jaretzki A, 2000, NEUROLOGY, V55, P16, DOI 10.1212/WNL.55.1.16
   Jaretzki A, 2003, NEUROLOGIST, V9, P77, DOI 10.1097/01.nrl.0000051446.03160.2e
   Loscertales J, 2004, ARCH BRONCONEUMOL, V40, P409
   Mack MJ, 1996, J THORAC CARDIOV SUR, V112, P1352, DOI 10.1016/S0022-5223(96)70151-4
   Masaoka A, 1996, ANN THORAC SURG, V62, P853, DOI 10.1016/S0003-4975(96)00376-1
   NOVELLINO L, 1994, INT SURG, V79, P378
   Ohta M, 2003, ANN THORAC SURG, V76, P1310, DOI 10.1016/S0003-4975(03)00445-4
   Savcenko M, 2002, EUR J CARDIO-THORAC, V22, P978, DOI 10.1016/S1010-7940(02)00593-6
   Savitt MA, 2005, ANN THORAC SURG, V79, P450, DOI 10.1016/j.athoracsur.2004.07.022
   Taguchi S, 2000, ANN THORAC SURG, V70, P1090, DOI 10.1016/S0003-4975(00)01746-X
   Watanabe S, 2003, ANN THORAC SURG, V75, P388, DOI 10.1016/S0003-4975(02)04375-8
   YUNE HY, 1970, RADIOLOGY, V96, P521, DOI 10.1148/96.3.521
NR 13
TC 10
Z9 11
U1 0
U2 1
PU SPRINGER
PI NEW YORK
PA 233 SPRING STREET, NEW YORK, NY 10013 USA
SN 0930-2794
J9 SURG ENDOSC
JI Surg. Endosc.
PD SEP
PY 2006
VL 20
IS 9
BP 1419
EP 1422
DI 10.1007/s00464-005-0659-7
PG 4
WC Surgery
WE Conference Proceedings Citation Index - Science (CPCI-S); Science Citation Index Expanded (SCI-EXPANDED)
SC Surgery
GA 101EK
UT WOS:000241721500016
PM 16736308
DA 2022-10-25
ER

PT J
AU Ghazanfari, N
   Morsch, M
   Tse, N
   Reddel, SW
   Phillips, WD
AF Ghazanfari, Nazanin
   Morsch, Marco
   Tse, Nigel
   Reddel, Stephen W.
   Phillips, William D.
TI Effects of the beta 2-Adrenoceptor Agonist, Albuterol, in a Mouse Model
   of Anti-MuSK Myasthenia Gravis
SO PLOS ONE
LA English
DT Article
ID PLATE ACETYLCHOLINESTERASE DEFICIENCY; TYROSINE KINASE MUSK;
   NEUROMUSCULAR-TRANSMISSION; POSITIVE MG; AUTOANTIBODIES; ANTIBODIES;
   IMMUNIZATION; STIMULATION; DYSFUNCTION; SENSITIVITY
AB The beta 2-adrenergic receptor agonist, albuterol, has been reported beneficial in treating several forms of congenital myasthenia. Here, for the first time, we examined the potential benefit of albuterol in a mouse model of anti-Muscle Specific Kinase (MuSK) myasthenia gravis. Mice received 15 daily injections of IgG from anti-MuSK positive patients, which resulted in whole-body weakness. At neuromuscular junctions in the tibialis anterior and diaphragm muscles the autoantibodies caused loss of postsynaptic acetylcholine receptors, and reduced the amplitudes of the endplate potential and spontaneous miniature endplate potential in the diaphragm muscle. Treatment with albuterol (8 mg/kg/day) during the two-week anti-MuSK injection series reduced the degree of weakness and weight loss, compared to vehicle-treated mice. However, the compound muscle action potential recorded from the gastrocnemius muscle displayed a decremental response in anti-MuSK-injected mice whether treated with albuterol or vehicle. Ongoing albuterol treatment did not increase endplate potential amplitudes compared to vehicle-treated mice nor did it prevent the loss of acetylcholine receptors from motor endplates. On the other hand, albuterol treatment significantly reduced the degree of fragmentation of endplate acetylcholine receptor clusters and increased the extent to which the remaining receptor clusters were covered by synaptophysin-stained nerve terminals. The results provide the first evidence that short-term albuterol treatment can ameliorate weakness in a robust mouse model of anti-MuSK myasthenia gravis. The results also demonstrate that it is possible for albuterol treatment to reduce whole-body weakness without necessarily reversing myasthenic impairment to the structure and function of the neuromuscular junction.
C1 [Ghazanfari, Nazanin; Morsch, Marco; Tse, Nigel; Phillips, William D.] Univ Sydney, Sydney, NSW 2006, Australia.
   [Ghazanfari, Nazanin; Morsch, Marco; Tse, Nigel; Phillips, William D.] Univ Sydney, Bosch Inst, Sydney, NSW 2006, Australia.
   [Reddel, Stephen W.] Concord Hosp, Dept Mol Med, Concord, NSW, Australia.
RP Phillips, WD (corresponding author), Univ Sydney, Sydney, NSW 2006, Australia.
EM william.phillips@sydney.edu.au
OI Phillips, William/0000-0002-5405-8422; Morsch,
   Marco/0000-0001-9484-8050; Tse, Nigel/0000-0003-4472-7853
FU Australian National Health and Medical Research Council [570930]; Brain
   Foundation; Beeren Foundation; Australian Myasthenic Association in New
   South Wales
FX The work presented was supported by a project grant from the Australian
   National Health and Medical Research Council (http://www.nhmrc.gov.au/;
   number 570930 to W. D. P & S. W. R.) and by the Brain Foundation, the
   Beeren Foundation and the Australian Myasthenic Association in New South
   Wales. The funders had no role in study design, data collection and
   analysis, decision to publish, or preparation of the manuscript.
CR Andersson DC, 2012, J PHYSIOL-LONDON, V590, P6381, DOI 10.1113/jphysiol.2012.237925
   Bergamin E, 2010, MOL CELL, V39, P100, DOI 10.1016/j.molcel.2010.06.007
   Bestue-Cardiel M, 2005, NEUROLOGY, V65, P144, DOI 10.1212/01.wnl.0000167132.35865.31
   Burke G, 2013, NEUROMUSCULAR DISORD, V23, P170, DOI 10.1016/j.nmd.2012.11.004
   CAIRNS SP, 1993, BRIT J PHARMACOL, V110, P1133, DOI 10.1111/j.1476-5381.1993.tb13932.x
   Cartaud A, 2004, J CELL BIOL, V165, P505, DOI 10.1083/jcb.200307164
   Chan SHS, 2012, PEDIATR NEUROL, V47, P137, DOI 10.1016/j.pediatrneurol.2012.04.022
   Choi KR, 2012, J CELL SCI, V125, P714, DOI 10.1242/jcs.092361
   Cole RN, 2010, J PHYSIOL-LONDON, V588, P3217, DOI 10.1113/jphysiol.2010.190298
   Cole RN, 2008, ANN NEUROL, V63, P782, DOI 10.1002/ana.21371
   Conti-Fine BM, 2006, J CLIN INVEST, V116, P2843, DOI 10.1172/JCI29894
   Diaz-Manera J, 2012, NEUROLOGY, V78, P189, DOI 10.1212/WNL.0b013e3182407982
   DRACHMAN DB, 1994, NEW ENGL J MED, V330, P1797, DOI 10.1056/NEJM199406233302507
   Evoli A, 2003, BRAIN, V126, P2304, DOI 10.1093/brain/awg223
   Ghazanfari N, 2011, INT J BIOCHEM CELL B, V43, P295, DOI 10.1016/j.biocel.2010.10.008
   Glass DJ, 1996, CELL, V85, P513, DOI 10.1016/S0092-8674(00)81252-0
   GOLDSCHMIDT PL, 1984, PHARMACOL BIOCHEM BE, V21, P177, DOI 10.1016/0091-3057(84)90210-7
   Guptill JT, 2011, MUSCLE NERVE, V44, P36, DOI 10.1002/mus.22006
   HARRIS JB, 1979, J PHYSIOL-LONDON, V296, P245, DOI 10.1113/jphysiol.1979.sp013003
   Hatanaka Y, 2005, NEUROLOGY, V65, P1508, DOI 10.1212/01.wnl.0000183145.91579.74
   Higuchi O, 2011, ANN NEUROL, V69, P418, DOI 10.1002/ana.22312
   Hoch W, 2001, NAT MED, V7, P365, DOI 10.1038/85520
   Huijbers MG, 2013, P NATL ACAD SCI USA, V110, P20783, DOI 10.1073/pnas.1313944110
   Inoue A, 2009, SCI SIGNAL, V2, DOI 10.1126/scisignal.2000113
   Jha S, 2006, J NEUROIMMUNOL, V175, P107, DOI 10.1016/j.jneuroim.2006.03.016
   Joassard OR, 2013, INT J BIOCHEM CELL B, V45, P2309, DOI 10.1016/j.biocel.2013.06.025
   Kim N, 2008, NAT NEUROSCI, V11, P19, DOI 10.1038/nn2026
   Klooster R, 2012, BRAIN, V135, P1081, DOI 10.1093/brain/aws025
   Koneczny I, 2013, PLOS ONE, V8, DOI 10.1371/journal.pone.0080695
   Koopman R, 2010, J PHYSIOL-LONDON, V588, P4811, DOI 10.1113/jphysiol.2010.196725
   Lashley D, 2010, NEUROLOGY, V74, P1517, DOI 10.1212/WNL.0b013e3181dd43bf
   Liewluck T, 2011, MUSCLE NERVE, V44, P789, DOI 10.1002/mus.22176
   McConville J, 2004, ANN NEUROL, V55, P580, DOI 10.1002/ana.20061
   Mihaylova V, 2008, BRAIN, V131, P747, DOI 10.1093/brain/awm325
   Mori S, 2012, J NEUROIMMUNOL, V244, P1, DOI 10.1016/j.jneuroim.2011.12.005
   Mori S, 2012, AM J PATHOL, V180, P798, DOI 10.1016/j.ajpath.2011.10.031
   Morsch M, 2013, J PHYSIOL-LONDON, V591, P2747, DOI 10.1113/jphysiol.2013.251827
   Morsch M, 2012, EXP NEUROL, V237, P286, DOI 10.1016/j.expneurol.2012.06.034
   ODONNELL JM, 1993, PSYCHOPHARMACOLOGY, V113, P243, DOI 10.1007/BF02245705
   Ohta K, 2007, EUR J NEUROL, V14, P1029, DOI 10.1111/j.1468-1331.2007.01870.x
   Pevzner A, 2012, J NEUROL, V259, P427, DOI 10.1007/s00415-011-6194-7
   PLOMP JJ, 1992, J PHYSIOL-LONDON, V458, P487, DOI 10.1113/jphysiol.1992.sp019429
   Punga AR, 2011, EXP NEUROL, V230, P207, DOI 10.1016/j.expneurol.2011.04.018
   Richman DP, 2012, ARCH NEUROL-CHICAGO, V69, P453, DOI 10.1001/archneurol.2011.2200
   Richman DP, 2003, NEUROLOGY, V61, P1652, DOI 10.1212/01.WNL.0000098887.24618.A0
   Riminton DS, 2011, CURR OPIN NEUROL, V24, P217, DOI 10.1097/WCO.0b013e328346d47d
   Roatta S, 2013, J PHYSL, V590, P6381
   Roder IV, 2010, P NATL ACAD SCI USA, V107, P2031, DOI 10.1073/pnas.0914087107
   Sadeh M, 2011, MUSCLE NERVE, V44, P289, DOI 10.1002/mus.22153
   Sanders DB, 2003, NEUROLOGY, V60, P1978, DOI 10.1212/01.WNL.0000065882.63904.53
   Sartori C, 2002, J APPL PHYSIOL, V93, P1875, DOI 10.1152/japplphysiol.00275.2002
   Schara U, 2009, NEUROMUSCULAR DISORD, V19, P828, DOI 10.1016/j.nmd.2009.09.008
   Shigemoto K, 2006, J CLIN INVEST, V116, P1016, DOI 10.1172/JCI21545
   Skeie GO, 2010, EUR J NEUROL, V17, P893, DOI 10.1111/j.1468-1331.2010.03019.x
   Stacy S, 2002, J IMMUNOL, V169, P6570, DOI 10.4049/jimmunol.169.11.6570
   ter Beek WP, 2009, AM J PATHOL, V175, P1536, DOI 10.2353/ajpath.2009.090040
   TOYKA KV, 1975, SCIENCE, V190, P397, DOI 10.1126/science.1179220
   Viegas S, 2012, EXP NEUROL, V234, P506, DOI 10.1016/j.expneurol.2012.01.025
   WALKER MB, 1973, BRIT MED J, V2, P42, DOI 10.1136/bmj.2.5857.42
   Webster RG, 2013, EXP NEUROL, V248, P286, DOI 10.1016/j.expneurol.2013.06.012
   Westfall TC, 2012, GOODMAN GILMANS PHAR, V12th, P310
   Wood SJ, 1997, J PHYSIOL-LONDON, V500, P165, DOI 10.1113/jphysiol.1997.sp022007
   Wu HT, 2010, DEVELOPMENT, V137, P1017, DOI 10.1242/dev.038711
   Zhang B, 2008, NEURON, V60, P285, DOI 10.1016/j.neuron.2008.10.006
NR 64
TC 36
Z9 36
U1 0
U2 7
PU PUBLIC LIBRARY SCIENCE
PI SAN FRANCISCO
PA 1160 BATTERY STREET, STE 100, SAN FRANCISCO, CA 94111 USA
SN 1932-6203
J9 PLOS ONE
JI PLoS One
PD FEB 5
PY 2014
VL 9
IS 2
AR e87840
DI 10.1371/journal.pone.0087840
PG 11
WC Multidisciplinary Sciences
WE Science Citation Index Expanded (SCI-EXPANDED)
SC Science & Technology - Other Topics
GA AA1AT
UT WOS:000330829200078
PM 24505322
OA Green Published, Green Submitted, gold
DA 2022-10-25
ER

PT S
AU Shigemoto, K
   Kubo, S
   Jie, C
   Hato, N
   Abe, Y
   Ueda, N
   Kobayashi, N
   Kameda, K
   Mominoki, K
   Miyazawa, A
   Ishigami, A
   Matsuda, S
   Maruyama, N
AF Shigemoto, Kazuhiro
   Kubo, Sachiho
   Jie, Chen
   Hato, Naohito
   Abe, Yasuhito
   Ueda, Norifumi
   Kobayashi, Naoto
   Kameda, Kenji
   Mominoki, Katsumi
   Miyazawa, Atsuo
   Ishigami, Akihito
   Matsuda, Seiji
   Maruyama, Naoki
BE Kaminski, HJ
   Barohn, RJ
TI Myasthenia gravis experimentally induced with muscle-specific kinase
SO MYASTHENIA GRAVIS AND RELATED DISORDERS: 11TH INTERNATIONAL CONFERENCE
SE Annals of the New York Academy of Sciences
LA English
DT Article; Proceedings Paper
CT 11th International Conference on Myasthenia Gravis and Related Disorder
CY MAY 13-15, 2007
CL Chicago, IL
DE myasthenia gravis (MG); experimental autoimmune MG (EAMG);
   muscle-specific kinase (MuSK); acetylcholine receptor (AChR);
   neuromuscular junction (NMJ); congenital myasthenic syndromes (CMS)
ID NEUROMUSCULAR-JUNCTION SYNAPTOPATHY; SYNAPSE-SPECIFIC CARBOHYDRATE;
   ANTI-MUSK ANTIBODIES; ACETYLCHOLINE-RECEPTOR; IN-VIVO; SKELETAL-MUSCLE;
   SERONEGATIVE MG; TYROSINE PHOSPHORYLATION; CLINICAL-FEATURES;
   SEROPOSITIVE MG
AB Here we present the first evidence that muscle-specific kinase (MUSK) antigen can cause myasthenia in animals. MUSK is expressed at the postsynaptic membranes of neuromuscular junctions (NMJ) and forms complexes with acetylcholine receptors (AChR) and rapsyn. MUSK is activated by agrin, which is released from motoneurons, and induces AChR clustering and subsequent formation of NMJ in embryos. Notably, autoantibodies against MUSK were found in a proportion of patients with generalized myasthenia gravis (MG) but without the characteristic AChR autoantibodies. However, MUSK autoantibodies had no known pathogenic potential, and animals immunized with purified MUSK proteins did not develop MG in former studies. In contrast, we have now injected rabbits with MUSK ectodomain protein in vivo and evoked a MG-like muscle weakness with a reduction of AChR clustering at the NMJ. Our results showed that MUSK is required for maintenance of synapses and that interference with that function by MUSK antibodies causes myasthenic weakness. In vitro, AChR clustering in myotubes is induced by agrin and agrin-independent inducers, which do not activate MUSK. Neither the receptor nor the activation mechanisms of AChR clustering induced by agrin-independent inducers has been identified with certainty, but MUSK autoantibodies in myasthenic animals inhibited both agrin and agrin-independent AChR clustering. MUSK plays multiple roles in pre-patterning of the postsynaptic membrane before innervation and formation of NMJ in embryos. Some of these mechanisms may also participate in the maintenance of mature NMJ. This model system would provide new knowledge about the molecular pathogenesis of MG and MUSK functions in mature NMJ.
C1 [Kubo, Sachiho; Ishigami, Akihito; Maruyama, Naoki] Tokyo Metropolitan Inst Gerontol, Res Team Mol Biomarkers, Dept Mol Pathol, Itabashi Ku, Tokyo 1730015, Japan.
   [Shigemoto, Kazuhiro] Ehime Univ, Sch Med, Dept Prevent Med, Matsuyama, Ehime 790, Japan.
   [Jie, Chen; Matsuda, Seiji] Ehime Univ, Sch Med, Dept Integrated Basic Med Sci, Matsuyama, Ehime 790, Japan.
   [Hato, Naohito] Ehime Univ, Sch Med, Dept Otolaryngol, Matsuyama, Ehime 790, Japan.
   [Abe, Yasuhito; Ueda, Norifumi] Ehime Univ, Sch Med, Dept Mol Pathol, Matsuyama, Ehime 790, Japan.
   [Kobayashi, Naoto] Ehime Univ, Dept Biosci, Med Educ Ctr, Sch Med, Matsuyama, Ehime 790, Japan.
   [Kameda, Kenji] Ehime Univ, Dept Biosci, Integrated Ctr Sci, Matsuyama, Ehime 790, Japan.
   [Mominoki, Katsumi] Okayama Univ, Dept Anim Resources, Adv Sci Res Ctr, Okayama, Japan.
RP Shigemoto, K (corresponding author), Tokyo Metropolitan Inst Gerontol, Res Team Mol Biomarkers, Dept Mol Pathol, Itabashi Ku, Sakaecho 35-2, Tokyo 1730015, Japan.
EM kazshige@tmig.or.jp
OI Ishigami, Akihito/0000-0001-7875-7482
CR Akaaboune M, 2002, NEURON, V34, P865, DOI 10.1016/S0896-6273(02)00739-0
   Akaaboune M, 1999, SCIENCE, V286, P503, DOI 10.1126/science.286.5439.503
   Bartoccioni E, 2006, NEUROLOGY, V67, P505, DOI 10.1212/01.wnl.0000228225.23349.5d
   Beeson D, 2006, SCIENCE, V313, P1975, DOI 10.1126/science.1130837
   Burgess RW, 1999, NEURON, V23, P33, DOI 10.1016/S0896-6273(00)80751-5
   Chevessier F, 2004, HUM MOL GENET, V13, P3229, DOI 10.1093/hmg/ddh333
   Cohen I, 1997, MOL CELL NEUROSCI, V9, P237, DOI 10.1006/mcne.1997.0623
   Conti-Fine BM, 2006, J CLIN INVEST, V116, P2843, DOI 10.1172/JCI29894
   DeChiara TM, 1996, CELL, V85, P501, DOI 10.1016/S0092-8674(00)81251-9
   Deymeer F, 2007, NEUROLOGY, V68, P609, DOI 10.1212/01.wnl.0000254620.45529.97
   Evoli A, 2003, BRAIN, V126, P2304, DOI 10.1093/brain/awg223
   Ferns M, 1996, J CELL BIOL, V132, P937, DOI 10.1083/jcb.132.5.937
   GANJU P, 1995, ONCOGENE, V11, P281
   Gautam M, 1996, CELL, V85, P525, DOI 10.1016/S0092-8674(00)81253-2
   Gautam M, 1999, DEV BRAIN RES, V114, P171, DOI 10.1016/S0165-3806(99)00013-9
   Glass DJ, 1996, CELL, V85, P513, DOI 10.1016/S0092-8674(00)81252-0
   Hoch W, 2001, NAT MED, V7, P365, DOI 10.1038/85520
   Jha S, 2006, J NEUROIMMUNOL, V175, P107, DOI 10.1016/j.jneuroim.2006.03.016
   Kong XC, 2004, EMBO REP, V5, P183, DOI 10.1038/sj.embor.7400065
   Lin WC, 2001, NATURE, V410, P1057, DOI 10.1038/35074025
   Lindstrom J, 2004, NEUROLOGY, V62, P1920, DOI 10.1212/01.WNL.0000129702.41868.A5
   Marangi PA, 2002, J CELL BIOL, V157, P883, DOI 10.1083/jcb.200202110
   MARTIN PT, 1995, NEURON, V14, P743, DOI 10.1016/0896-6273(95)90218-X
   McConville J, 2004, ANN NEUROL, V55, P580, DOI 10.1002/ana.20061
   Ohta K, 2005, NEUROLOGY, V65, P1988, DOI 10.1212/01.wnl.0000188881.46043.44
   Ohta K, 2004, NEUROLOGY, V62, P2132, DOI 10.1212/01.WNL.0000129274.12702.92
   Okada K, 2006, SCIENCE, V312, P1802, DOI 10.1126/science.1127142
   Palace J, 2007, BRAIN, V130, P1507, DOI 10.1093/brain/awm072
   PATRICK J, 1973, SCIENCE, V180, P871, DOI 10.1126/science.180.4088.871
   RUEGG MA, 1992, NEURON, V8, P691, DOI 10.1016/0896-6273(92)90090-Z
   Sanders DB, 2003, NEUROLOGY, V60, P1978, DOI 10.1212/01.WNL.0000065882.63904.53
   SANES JR, 1982, NATURE, V300, P646, DOI 10.1038/300646a0
   Scuderi F, 2002, LAB INVEST, V82, P1139, DOI 10.1097/01.LAB.0000028144.48023.9B
   Selcen D, 2004, NEUROLOGY, V62, P1945, DOI 10.1212/01.WNL.0000128048.23930.1D
   Shigemoto K, 2006, J CLIN INVEST, V116, P1016, DOI 10.1172/JCI21545
   Sugiyama JE, 1997, J CELL BIOL, V139, P181, DOI 10.1083/jcb.139.1.181
   TOYKA KV, 1977, NEW ENGL J MED, V296, P125, DOI 10.1056/NEJM197701202960301
   VALENZUELA DM, 1995, NEURON, V15, P573, DOI 10.1016/0896-6273(95)90146-9
   Vincent A, 2003, LANCET NEUROL, V2, P99, DOI 10.1016/S1474-4422(03)00306-5
   Vincent A, 2003, ANN NY ACAD SCI, V998, P324, DOI 10.1196/annals.1254.036
   Vincent A, 2002, NAT REV IMMUNOL, V2, P797, DOI 10.1038/nri916
   Vincent A, 2006, NEURON, V52, P123, DOI 10.1016/j.neuron.2006.09.024
   Yang X, 2001, NEURON, V30, P399, DOI 10.1016/S0896-6273(01)00287-2
   Yeh JH, 2004, NEUROLOGY, V62, P2131, DOI 10.1212/01.WNL.0000128042.28877.C3
NR 44
TC 18
Z9 20
U1 0
U2 2
PU WILEY-BLACKWELL
PI MALDEN
PA COMMERCE PLACE, 350 MAIN STREET, MALDEN 02148, MA USA
SN 0077-8923
BN 978-1-57331-687-3
J9 ANN NY ACAD SCI
JI Ann.NY Acad.Sci.
PY 2008
VL 1132
BP 93
EP 98
DI 10.1196/annals.1405.002
PG 6
WC Multidisciplinary Sciences; Clinical Neurology; Neurosciences
WE Conference Proceedings Citation Index - Science (CPCI-S); Science Citation Index Expanded (SCI-EXPANDED)
SC Science & Technology - Other Topics; Neurosciences & Neurology
GA BHX10
UT WOS:000257139900011
PM 18096854
DA 2022-10-25
ER

PT J
AU Jamal, BT
   Herb, K
AF Jamal, Basem T.
   Herb, Kathleen
TI Perioperative management of patients with myasthenia Gravis: prevention,
   recognition, and treatment
SO ORAL SURGERY ORAL MEDICINE ORAL PATHOLOGY ORAL RADIOLOGY AND
   ENDODONTOLOGY
LA English
DT Article
ID CLINICAL-FEATURES; EPIDEMIOLOGY; THYMUS
AB Myasthenia gravis (MG) is an autoimmune disease characterized by weakness and fatigability of skeletal muscles, with improvement following rest. The disease was so named because of a frequently fatal outcome. As recently as 30 years ago, 25% of patients with MG died of the disease. Treatment advances have dramatically changed the expected outcome, and with appropriate therapy, most patients with MG can now lead normal lives and have a relatively normal life expectancy. In this article we review the pathophysiology of MG, its signs and symptoms, treatment, the perioperative evaluation and preparation for surgery, and the anesthetic consideration to enable clinicians better understand this disease entity and provide guidance in diagnosis and care of patients with MG. (Oral Surg Oral Med Oral Pathol Oral Radiol Endod 2009;107:612-615)
C1 [Jamal, Basem T.] Thomas Jefferson Univ Hosp, Dept Oral & Maxillofacial Surg, Philadelphia, PA 19107 USA.
   [Jamal, Basem T.; Herb, Kathleen] Thomas Jefferson Univ, Philadelphia, PA 19107 USA.
RP Jamal, BT (corresponding author), Boston Univ, Med Ctr, Dept Mol & Cell Biol, 715 Albany St,EVANS 401, Boston, MA 02118 USA.
EM basem_jamal@yahoo.com
OI Jamal, Basem/0000-0003-0021-8651
CR Abel M, 2002, MT SINAI J MED, V69, P31
   AMINOFF MJ, 2002, CLIN NEUROLOGY, P154
   ARGOV Z, 1986, ARCH NEUROL-CHICAGO, V43, P255, DOI 10.1001/archneur.1986.00520030045010
   BASIC-KES V., 2001, ACTA CLIN CROAT, V40, P39
   BERNSTEIN L, 1981, NEUROLOGY, V31, P202
   Cadisch R, 1996, SCHWEIZ MED WSCHR, V126, P308
   Dalakas MC, 2004, JAMA-J AM MED ASSOC, V291, P2367, DOI 10.1001/jama.291.19.2367
   DRACHMAN DB, 1994, NEW ENGL J MED, V330, P1797, DOI 10.1056/NEJM199406233302507
   Elrod Rachael D, 2004, Ophthalmol Clin North Am, V17, P275, DOI 10.1016/j.ohc.2004.05.014
   FAUCI AS, 2008, HARRISONS PRINCIPLES, pCH381
   HERTHERINGTON KA, 2005, PEDIATR EMERG CARE, V21, P546
   HOHLFELD R, 1994, NEUROL CLIN, V12, P331, DOI 10.1016/S0733-8619(18)30100-2
   HOKKANEN E, 1964, ACTA NEUROL SCAND, V40, P346
   HOPKINS LC, 1994, NEUROL CLIN, V12, P243, DOI 10.1016/S0733-8619(18)30095-1
   LOVENTHAL SR, 1980, ANESTHESIOLOGY, V53, P26
   MUMFORD CJ, 1990, BRIT MED J, V301, P818, DOI 10.1136/bmj.301.6755.818-a
   NOAM Y, 2005, ORAL SURG ORAL MED O, V100, P158
   OH SJ, 1992, MUSCLE NERVE, V15, P720, DOI 10.1002/mus.880150616
   Onodera H, 2005, TOHOKU J EXP MED, V207, P87, DOI 10.1620/tjem.207.87
   PASCUZZI RM, 1994, NEUROL CLIN, V12, P231, DOI 10.1016/S0733-8619(18)30094-X
   Patton L L, 1997, Spec Care Dentist, V17, P25, DOI 10.1111/j.1754-4505.1997.tb00532.x
   PHILLIPS LH, 1994, NEUROL CLIN, V12, P263, DOI 10.1016/S0733-8619(18)30096-3
   PHILLIPS LH, 1992, NEUROLOGY, V42, P1888, DOI 10.1212/WNL.42.10.1888
   PITTINGER CB, 1970, ANESTH ANAL CURR RES, V49, P487
   RUBINO FA, 2004, NEUROL CLIN N AM, V22
   SANDERS DB, 1994, NEUROLOGIC CLIN N AM, V12, P243
   Sasakura Y, 2000, INT J ORAL MAX SURG, V29, P381, DOI 10.1016/S0901-5027(00)80058-2
   Vincent A, 2003, LANCET NEUROL, V2, P99, DOI 10.1016/S1474-4422(03)00306-5
NR 28
TC 12
Z9 14
U1 0
U2 2
PU MOSBY-ELSEVIER
PI NEW YORK
PA 360 PARK AVENUE SOUTH, NEW YORK, NY 10010-1710 USA
SN 1079-2104
J9 ORAL SURG ORAL MED O
JI Oral Surg. Oral Med. Oral Pathol. Oral Radiol. Endod.
PD MAY
PY 2009
VL 107
IS 5
BP 612
EP 615
DI 10.1016/j.tripleo.2009.01.015
PG 4
WC Dentistry, Oral Surgery & Medicine
WE Science Citation Index Expanded (SCI-EXPANDED)
SC Dentistry, Oral Surgery & Medicine
GA 443LK
UT WOS:000265911100004
PM 19426917
DA 2022-10-25
ER

PT J
AU Milani, M
   Ostlie, N
   Wu, HY
   Wang, W
   Conti-Fine, BM
AF Milani, Monica
   Ostlie, Norma
   Wu, Huiyun
   Wang, Wei
   Conti-Fine, Bianca M.
TI CD4(+) T and B cells cooperate in the immunoregulation of Experimental
   Autoimmune Myasthenia Gravis
SO JOURNAL OF NEUROIMMUNOLOGY
LA English
DT Article
DE autoimmunity; CD4(+) T cells; B cells; Th2 cytokines
ID ACETYLCHOLINE-RECEPTOR; IFN-GAMMA; EPITOPE SEQUENCES; C57BL/6 MICE;
   RESISTANCE; DEFICIENCY; PREVENTION; DISEASE; COMPLEMENT; ABSENCE
AB C57B16 mice (B6 mice) immunized with Torpedo acetylcholine receptor (TAChR) in Freund's adjuvants (FA) develop Experimental Autoimmune Myasthenia Gravis (EAMG). In mouse EAMG Th2 cytokines may be protective. Aluminum hydroxide (Alum) was used to immunize 136 mice to the TAChR and prime CD4(+) T and B cells secreting Th2 cytokines. Mice immunized with TAChR/Alum developed anti-AChR CD4(+) T cells response, but minimal antibody levels and symptoms. TAChR/Alum treatments prior immunization with TAChR/ FA protected mice from EAMG. Cell transfer experiments demonstrated that B and CD4(+) T cells mediated the protective effect by causing intense reduction of complement-fixing anti-TAChR IgG subclasses. (c) 2006 Elsevier B.V. All rights reserved.
C1 Univ Minnesota, Dept Biochem Mol Biol & Biophys, Minneapolis, MN USA.
RP Milani, M (corresponding author), Univ Minnesota, Dept Biochem Mol Biol & Biophys, Minneapolis, MN USA.
EM milan006@umn.edu
FU NATIONAL INSTITUTE OF NEUROLOGICAL DISORDERS AND STROKE [R01NS023919]
   Funding Source: NIH RePORTER; NINDS NIH HHS [R01-NS23919] Funding
   Source: Medline
CR Abbas AK, 1996, NATURE, V383, P787, DOI 10.1038/383787a0
   Balasa B, 1997, J EXP MED, V186, P385, DOI 10.1084/jem.186.3.385
   BELLONE M, 1991, J IMMUNOL, V147, P1484
   BERMAN PW, 1980, J EXP MED, V151, P204, DOI 10.1084/jem.151.1.204
   BIESECKER G, 1988, J IMMUNOL, V140, P3406
   Constant SL, 1997, ANNU REV IMMUNOL, V15, P297, DOI 10.1146/annurev.immunol.15.1.297
   CONTIFINE B, 1997, MYASTHENIA GRAVIS IM
   Deng CS, 2002, J IMMUNOL, V169, P1077, DOI 10.4049/jimmunol.169.2.1077
   Fillatreau S, 2002, NAT IMMUNOL, V3, P944, DOI 10.1038/ni833
   Goluszko E, 2002, J NEUROIMMUNOL, V122, P85, DOI 10.1016/S0165-5728(01)00474-X
   GUPTA RK, 1993, VACCINE, V11, P293, DOI 10.1016/0264-410X(93)90190-9
   Harris DP, 2000, NAT IMMUNOL, V1, P475, DOI 10.1038/82717
   Harrison LC, 2000, CURR OPIN IMMUNOL, V12, P704, DOI 10.1016/S0952-7915(00)00166-7
   Heyman B, 2003, IMMUNOL LETT, V88, P157, DOI 10.1016/S0165-2478(03)00078-6
   Im SH, 2000, J NEUROIMMUNOL, V111, P161, DOI 10.1016/S0165-5728(00)00395-7
   Im SH, 2001, FASEB J, V15, P2140, DOI 10.1096/fj.01-0072com
   JOUVINMARCHE E, 1989, IMMUNOGENETICS, V29, P92, DOI 10.1007/BF00395856
   Karachunski PI, 1999, J NEUROIMMUNOL, V95, P73, DOI 10.1016/S0165-5728(98)00262-8
   Karachunski PI, 1997, J CLIN INVEST, V100, P3027, DOI 10.1172/JCI119857
   Karachunski PI, 2000, J IMMUNOL, V164, P5236, DOI 10.4049/jimmunol.164.10.5236
   LENNON VA, 1978, J EXP MED, V147, P973, DOI 10.1084/jem.147.4.973
   Lindblad E, 1987, SCAND J LAB ANIM SCI, V14, P1
   Lindstrom J, 1981, Methods Enzymol, V74 Pt C, P432
   Lund Frances E., 2005, V8, P25
   Martin RM, 1997, IMMUNOGENETICS, V46, P167, DOI 10.1007/s002510050258
   Mauri C, 2003, J EXP MED, V197, P489, DOI 10.1084/jem.20021293
   MEDGYESI GA, 1978, IMMUNOCHEMISTRY, V15, P125, DOI 10.1016/0161-5890(78)90052-4
   Mizoguchi A, 2002, IMMUNITY, V16, P219, DOI 10.1016/S1074-7613(02)00274-1
   Moiola M, 1998, EUR J IMMUNOL, V28, P2487, DOI 10.1002/(SICI)1521-4141(199808)28:08<2487::AID-IMMU2487>3.0.CO;2-Y
   Monfardini C, 2002, J NEUROIMMUNOL, V123, P123, DOI 10.1016/S0165-5728(01)00454-4
   Ostlie N, 2003, J IMMUNOL, V170, P604, DOI 10.4049/jimmunol.170.1.604
   Poussin MA, 2001, J AUTOIMMUN, V17, P175, DOI 10.1006/jaut.2001.0541
   Romagnani S, 1999, INFLAMM BOWEL DIS, V5, P285, DOI 10.1097/00054725-199911000-00009
   Saoudi A, 1999, J IMMUNOL, V162, P7189
   SEDER RA, 1994, ANNU REV IMMUNOL, V12, P635, DOI 10.1146/annurev.immunol.12.1.635
   Uhr J W, 1968, Adv Immunol, V8, P81, DOI 10.1016/S0065-2776(08)60465-4
   Wallberg M, 2003, EUR J IMMUNOL, V33, P1539, DOI 10.1002/eji.200323772
   Wang W, 2004, J IMMUNOL, V172, P97, DOI 10.4049/jimmunol.172.1.97
   Zhang GX, 1999, J IMMUNOL, V162, P3775
NR 39
TC 25
Z9 31
U1 0
U2 1
PU ELSEVIER SCIENCE BV
PI AMSTERDAM
PA PO BOX 211, 1000 AE AMSTERDAM, NETHERLANDS
SN 0165-5728
EI 1872-8421
J9 J NEUROIMMUNOL
JI J. Neuroimmunol.
PD OCT
PY 2006
VL 179
IS 1-2
BP 152
EP 162
DI 10.1016/j.jneuroim.2006.07.004
PG 11
WC Immunology; Neurosciences
WE Science Citation Index Expanded (SCI-EXPANDED)
SC Immunology; Neurosciences & Neurology
GA 102ON
UT WOS:000241821800018
PM 16945426
DA 2022-10-25
ER

PT J
AU Standifer, NE
   Kraig, E
   Infante, AJ
AF Standifer, NE
   Kraig, E
   Infante, AJ
TI A hierarchy of T cell receptor motifs determines responsiveness to the
   immunodominant epitope in experimental autoimmune myasthenia gravis
SO JOURNAL OF NEUROIMMUNOLOGY
LA English
DT Article
DE myasthenia gravis; T lymphocytes; T cell receptor; avidity
ID TORPEDO ACETYLCHOLINE-RECEPTOR; GENE; RECOGNITION; SELECTION; CHAIN;
   USAGE
AB The predominant murine T lymphocyte population responding to Talpha146-162, the immunodominant epitope in EAMG, expresses the TCRBV 6 gene segment. However, cells expressing other TCRBV gene segments also react with this peptide. In order to more precisely characterize the Talpha146-162-specific TCR repertoire, we isolated CD4(high) cells from peptide-immunized mice. The majority of CD4(high) cells utilized an acidic TCR beta chain CDR3 motif regardless of TCRBV gene usage. Analysis of T cell clones demonstrated a fourfold higher avidity of Vbeta6+ than non-Vbeta6 cells for Talpha146-162 indicating that a hierarchy of TCR motifs determines T cell responsiveness in EAMG. (C) 2003 Elsevier B.V All rights reserved.
C1 Univ Texas, Hlth Sci Ctr, Dept Pediat, San Antonio, TX 78229 USA.
   Univ Texas, Hlth Sci Ctr, Dept Microbiol & Immunol, San Antonio, TX 78229 USA.
   Univ Texas, Hlth Sci Ctr, Dept Cellular & Struct Biol, San Antonio, TX 78229 USA.
RP Infante, AJ (corresponding author), Univ Texas, Hlth Sci Ctr, Dept Pediat, 7703 Floyd Curl Dr, San Antonio, TX 78229 USA.
EM NStand@benaroyaresearch.org; kraig@uthsca.edu; infantea@uthscsa.edu
FU NIAID NIH HHS [AI43061] Funding Source: Medline; NATIONAL INSTITUTE OF
   ALLERGY AND INFECTIOUS DISEASES [R01AI043061] Funding Source: NIH
   RePORTER
CR AIMESEMPE C, 1995, J NEUROIMMUNOL, V58, P191, DOI 10.1016/0165-5728(95)00017-V
   BELLONE M, 1992, J AUTOIMMUN, V5, P27, DOI 10.1016/S0896-8411(05)80049-6
   BERMAN PW, 1980, J EXP MED, V151, P204, DOI 10.1084/jem.151.1.204
   CHRISTADOSS P, 1986, J IMMUNOL, V136, P2437
   CHRISTADOSS P, 1994, ADV EXP MED BIOL, V347, P65
   DRACHMAN DB, 1994, NEW ENGL J MED, V330, P1797, DOI 10.1056/NEJM199406233302507
   Fasso M, 2000, J EXP MED, V192, P1719, DOI 10.1084/jem.192.12.1719
   Infante A J, 1999, Int Rev Immunol, V18, P83, DOI 10.3109/08830189909043020
   INFANTE AJ, 1991, J IMMUNOL, V146, P2977
   INFANTE AJ, 1992, J IMMUNOL, V148, P3385
   KAUL R, 1994, J IMMUNOL, V152, P3152
   Kraig E, 1996, J NEUROIMMUNOL, V71, P87, DOI 10.1016/S0165-5728(96)00151-8
   Lejon K, 1999, J IMMUNOL, V163, P5708
   Novak EJ, 2001, INT IMMUNOL, V13, P799, DOI 10.1093/intimm/13.6.799
   PIERCE JL, 1994, INT IMMUNOL, V6, P775, DOI 10.1093/intimm/6.5.775
   Reddy J, 2003, J IMMUNOL, V170, P870, DOI 10.4049/jimmunol.170.2.870
   Ridgway W, 1998, J IMMUNOL, V161, P714
   THOMPSON PA, 1994, INT IMMUNOL, V6, P1807, DOI 10.1093/intimm/6.12.1807
   WALL KA, 1994, J IMMUNOL, V152, P4526
   Wu B, 1997, J IMMUNOL, V159, P3016
   WU B, 1995, J IMMUNOL, V154, P3603
   Yang BZ, 1998, CLIN IMMUNOL IMMUNOP, V86, P45, DOI 10.1006/clin.1997.4451
   YOKOI T, 1987, EUR J IMMUNOL, V17, P1697, DOI 10.1002/eji.1830171204
NR 23
TC 3
Z9 3
U1 0
U2 0
PU ELSEVIER
PI AMSTERDAM
PA RADARWEG 29, 1043 NX AMSTERDAM, NETHERLANDS
SN 0165-5728
EI 1872-8421
J9 J NEUROIMMUNOL
JI J. Neuroimmunol.
PD DEC
PY 2003
VL 145
IS 1-2
BP 68
EP 76
DI 10.1016/j.jneuroim.2003.09.007
PG 9
WC Immunology; Neurosciences
WE Science Citation Index Expanded (SCI-EXPANDED)
SC Immunology; Neurosciences & Neurology
GA 753EU
UT WOS:000187219800008
PM 14644032
DA 2022-10-25
ER

PT J
AU Wadia, RS
   Barhate, T
   Ranade, AA
   Pereira, BN
   Bagale, AS
   Deshpande, KG
AF Wadia, RS
   Barhate, T
   Ranade, AA
   Pereira, BN
   Bagale, AS
   Deshpande, KG
TI Overlap myasthenic syndrome
SO NEUROLOGY INDIA
LA English
DT Article
ID EATON-LAMBERT SYNDROME
AB This is a report of a case of overlap myasthenic syndrome i.e. one which has the features of both myasthenia gravis and lambert Eaten myasthenic syndrome (LEMS), The patient had first thyrotoxicosis and then was seen with bulbar and limb weakness and EMG showed decrement on repetitive tests at 3Hz. A second admission was for what appeared to be an axonal degeneration neuropathy with respiratory embarrassment. This was based on nerve conduction studies showing low muscle action potentials in all muscles with normal conduction velocities. There was a good response to steroids and relapse on stopping steroids and on the third admission all the electrophysiologic features of LEMS were noted. At this time the patient had bulbar and facial weakness and an excellent response to Prostigmine suggesting associated myasthenia gravis. This is the first overlap myasthenic syndrome reported form India.
C1 RUBY HALL CLIN,DEPT NEUROL & MED,PUNE,MAHARASHTRA,INDIA.
CR ASHOK PP, 1982, NEUROLOGY, V30, P273
   CHALK CH, 1990, NEUROLOGY, V40, P1552, DOI 10.1212/WNL.40.10.1552
   JOST WH, 1991, WIEN KLIN WOCHENSCHR, V103, P629
   LAMBERT EH, 1956, AM J PHYSIOL, V189, P612
   MCEVOY KM, 1989, NEW ENGL J MED, V321, P1567, DOI 10.1056/NEJM198912073212303
   OH SJ, 1973, NEUROLOGY, V23, P1084, DOI 10.1212/WNL.23.10.1084
   OH SJ, 1987, NEUROLOGY, V37, P1411, DOI 10.1212/WNL.37.8.1411
   SANADZE AG, 1991, ZH NEVROPATOL PSIKH, V91, P93
   WADIA RS, 1977, NEUROL INDIA, V25, P184
   WADIA RS, 1986, NEUROLOGY, V34, P387
   [No title captured]
NR 11
TC 0
Z9 0
U1 0
U2 0
PU NEUROL SOC INDIA
PI CHANDIGARH
PA C/O J S CHOPRA, PGIMER, DEPT NEUROLOGY, CHANDIGARH 160 012, INDIA
SN 0028-3886
J9 NEUROL INDIA
JI Neurol. India
PD JUN
PY 1996
VL 44
IS 2
BP 71
EP 74
PG 4
WC Neurosciences
WE Science Citation Index Expanded (SCI-EXPANDED)
SC Neurosciences & Neurology
GA VE201
UT WOS:A1996VE20100006
PM 29542454
DA 2022-10-25
ER

PT J
AU Park, KA
   Oh, SY
AF Park, Kyung-Ah
   Oh, Sei Yeul
TI Treatment for diplopia in patients with myasthenia gravis
SO GRAEFES ARCHIVE FOR CLINICAL AND EXPERIMENTAL OPHTHALMOLOGY
LA English
DT Article
DE Myasthenia gravis; Strabismus; Diplopia; Surgery
ID OCULAR MYASTHENIA; STRABISMUS SURGERY; MANAGEMENT
AB The purpose of this study was to describe the treatment experiences and outcomes of patients with myasthenia gravis (MG) whose initial presenting symptom was diplopia
   A retrospective review was performed on a group of patients with MG whose initial presenting symptom was diplopia.
   The mean age of onset was 45.5 +/- 16.9 years, and the mean follow-up period was 45.4 +/- 39.7 months. Exotropia with vertical heterotropia was the most common type of deviation. The mean horizontal deviation was 20.1 +/- 17.9 prism diopters, and the mean vertical deviation was 14.8 +/- 11.1 prism diopters. Limitation of eye movement was found in 20 patients (71.4 %) during the follow-up period. After conventional treatment for MG, six patients (21.4 %) showed a good response with resolution of diplopia. Four patients (14.3 %) showed a partial response to treatment. Eighteen patients (64.3 %) showed minimal or no response; among them, ten (35.7 %) had an angle of deviation of 15 prism diopters or more. Six patients underwent strabismus surgery. Four were symptom free, and satisfactorily aligned after surgical treatment. One patient had intermittent diplopia despite the small amount of deviation, and one patient experienced recurrence of exotropia with diplopia during the 10-year follow-up. In multivariable analysis, the only factor associated with the need for strabismus surgery was the initial angle of deviation (p = 0.016).
   Patients with MG who have a larger angle of deviation at presentation tend to require strabismus surgery after stabilization of the disease. Strabismus surgery is one treatment option for patients with MG who have a large angle of deviation and respond poorly to conventional treatment.
C1 [Park, Kyung-Ah; Oh, Sei Yeul] Sungkyunkwan Univ, Sch Med, Samsung Med Ctr, Dept Ophthalmol, Seoul, South Korea.
RP Oh, SY (corresponding author), Sungkyunkwan Univ, Sch Med, Samsung Med Ctr, Dept Ophthalmol, Seoul, South Korea.
EM lethe22@daum.net; syoh@skku.edu
CR ACHESON JF, 1991, BRIT J OPHTHALMOL, V75, P232, DOI 10.1136/bjo.75.4.232
   Barton JJS, 2000, SEMIN NEUROL, V20, P7, DOI 10.1055/s-2000-6829
   Bentley CR, 2001, EYE, V15, P18, DOI 10.1038/eye.2001.6
   COGAN DG, 1965, ARCH OPHTHALMOL-CHIC, V74, P217, DOI 10.1001/archopht.1965.00970040219016
   Conti-Fine BM, 2006, J CLIN INVEST, V116, P2843, DOI 10.1172/JCI29894
   DAVIDSON JL, 1993, J PEDIATR OPHTHALMOL, V30, P292
   Ekdawi NS, 2009, J AAPOS, V13, P4, DOI 10.1016/j.jaapos.2008.06.001
   Glaser JS, 1998, DUANES CLIN OPHTHALM, P36
   KAMINSKI HJ, 1990, NEUROLOGY, V40, P1663, DOI 10.1212/WNL.40.11.1663
   Kim JH, 2003, OPHTHALMOLOGY, V110, P1458, DOI 10.1016/S0161-6420(03)00460-3
   Kusner LL, 2006, NEUROLOGIST, V12, P231, DOI 10.1097/01.nrl.0000240856.03505.b5
   Morris OC, 2004, BRIT J OPHTHALMOL, V88, P832
   Ohtsuki H, 1996, OPHTHALMOLOGICA, V210, P95, DOI 10.1159/000310681
   SEYBOLD ME, 1983, JAMA-J AM MED ASSOC, V250, P2516, DOI 10.1001/jama.250.18.2516
   Vincent A, 2001, LANCET, V357, P2122, DOI 10.1016/S0140-6736(00)05186-2
   WEINBERG DA, 1994, SURV OPHTHALMOL, V39, P169, DOI 10.1016/0039-6257(94)90194-5
NR 16
TC 5
Z9 5
U1 0
U2 15
PU SPRINGER
PI NEW YORK
PA 233 SPRING ST, NEW YORK, NY 10013 USA
SN 0721-832X
J9 GRAEF ARCH CLIN EXP
JI Graefes Arch. Clin. Exp. Ophthalmol.
PD MAR
PY 2013
VL 251
IS 3
BP 895
EP 901
DI 10.1007/s00417-012-2227-x
PG 7
WC Ophthalmology
WE Science Citation Index Expanded (SCI-EXPANDED)
SC Ophthalmology
GA 096PY
UT WOS:000315418000035
PM 23275035
DA 2022-10-25
ER

PT S
AU Milani, M
   Ostlie, N
   Wang, W
   Conti-Fine, BM
AF Milani, M
   Ostlie, N
   Wang, W
   Conti-Fine, BM
BE Agius, MA
   Richman, DP
   Fairclough, RH
   Maselli, RA
TI T cells and cytokines in the pathogenesis of acquired myasthenia gravis
SO MYASTHENIA GRAVIS AND RELATED DISORDERS: BIOMCHEMICAL BASIS FOR DISEASE
   OF THE NEUROMUSCULAR JUNCTION
SE ANNALS OF THE NEW YORK ACADEMY OF SCIENCES
LA English
DT Article; Proceedings Paper
CT 10th International Conference on Myasthenia Gravis and Related Disorders
CY MAY, 2002
CL KEY BISCAYNE, FLORIDA
SP New York Acad Sci, Myasthenia Gravis Fdn Amer Inc
DE experimental myasthenia gravis; CD4(+) T cell; IL-10; IL-4
ID EXPERIMENTAL AUTOIMMUNE MYASTHENIA; MUSCLE ACETYLCHOLINE-RECEPTOR;
   SYSTEMIC-LUPUS-ERYTHEMATOSUS; MYELIN BASIC-PROTEIN; IFN-GAMMA;
   ALPHA-SUBUNIT; IMMUNE-RESPONSES; INTERFERON-GAMMA; B-LYMPHOCYTES;
   DELTA-SUBUNIT
AB Although the symptoms of myasthenia gravis (MG) and experimental MG (EAMG) are caused by autoantibodies, CD4(+) T cells specific for the target antigen, the nicotinic acetylcholine receptor, and the cytokines they secrete, have an important role in these diseases. CD4(+) T cells have a pathogenic role, by permitting and facilitating the synthesis of high-affinity anti-AChR antibodies. Th1 CD4(+) cells are especially important because they drive the synthesis of anti-AChR complement-fixing IgG subclasses. Binding of those antibodies to the muscle AChR at the neuromuscular junction will trigger the complement-mediated destruction of the postsynaptic membrane. Thus, IL-12, a crucial cytokine for differentiation of Th1 cells, is necessary for development of EAMG. Th2 cells secrete different cytokines, with different effects on the pathogenesis of EAMG. Among them, IL-10, which is a potent growth and differentiation factor for B cells, facilitates the development of EAMG. In contrast, IL-4 appears to be involved in the differentiation of AChR-specific regulatory CD4(+) T cells, which can prevent the development of EAMG and its progression to a self-maintaining, chronic autoimmune disease. Studies on the AChR-specific CD4(+) cells commonly present in the blood of MG patients support a crucial role of CD4(+) T cells in the development of MG. Circumstantial evidence supports a pathogenic role of IL-10 also in human MG. On the other hand, there is no direct or circumstantial evidence yet indicating a role of IL-4 in the modulatory or immunosuppressive circuits in MG.
C1 Univ Minnesota, Dept Biochem Mol Biol & Biophys, Minneapolis, MN 55455 USA.
   Univ Minnesota, Dept Pharmacol, Minneapolis, MN 55455 USA.
RP Milani, M (corresponding author), Univ Minnesota, Dept Biochem Mol Biol & Biophys, 6-155 Jackson Hall,321 Church St, Minneapolis, MN 55455 USA.
CR Abbas AK, 1996, NATURE, V383, P787, DOI 10.1038/383787a0
   AHLBERG R, 1994, NEUROLOGY, V44, P1732, DOI 10.1212/WNL.44.9.1732
   Akdis CA, 1999, FASEB J, V13, P603, DOI 10.1096/fasebj.13.6.603
   AlSabbagh A, 1996, CELL IMMUNOL, V171, P111, DOI 10.1006/cimm.1996.0180
   Baggi F, 1999, J CLIN INVEST, V104, P1287, DOI 10.1172/JCI7121
   Balasa B, 1998, J IMMUNOL, V161, P2856
   Balasa B, 1997, J EXP MED, V186, P385, DOI 10.1084/jem.186.3.385
   BELLONE M, 1991, EUR J IMMUNOL, V21, P2303, DOI 10.1002/eji.1830211003
   BERMAN PW, 1980, J EXP MED, V152, P507, DOI 10.1084/jem.152.3.507
   BOSMA GC, 1989, IMMUNOGENETICS, V29, P54, DOI 10.1007/BF02341614
   BRIERE F, 1994, J EXP MED, V179, P757, DOI 10.1084/jem.179.2.757
   BRIERE F, 1994, J CLIN INVEST, V94, P97, DOI 10.1172/JCI117354
   BROMBERG JS, 1995, CURR OPIN IMMUNOL, V7, P639, DOI 10.1016/0952-7915(95)80070-0
   BURDIN N, 1995, J IMMUNOL, V154, P2533
   Cerutti A, 1998, J IMMUNOL, V160, P2145
   CHEN WF, 1991, J IMMUNOL, V147, P528
   CHRISTADOSS P, 1986, J IMMUNOL, V136, P2437
   CHRISTADOSS P, 1981, ANN NY ACAD SCI, V377, P258, DOI 10.1111/j.1749-6632.1981.tb33737.x
   Conti-Fine BM, 1998, ANN NY ACAD SCI, V841, P283, DOI 10.1111/j.1749-6632.1998.tb10936.x
   CONTIFINE B, 1997, MYASTHENIA GRAVIS IM
   CONTITRONCONI BM, 1994, CRIT REV BIOCHEM MOL, V29, P69, DOI 10.3109/10409239409086798
   CONTITRONCONI BM, 1982, BIOCHEMISTRY-US, V21, P893, DOI 10.1021/bi00534a013
   Cross JT, 1999, INFLAMM RES, V48, P255, DOI 10.1007/s000110050456
   DALTON DK, 1993, SCIENCE, V259, P1739, DOI 10.1126/science.8456300
   DRACHMAN DB, 1994, NEW ENGL J MED, V330, P1797, DOI 10.1056/NEJM199406233302507
   ENGEL A, 1999, MYASTHENIC SYNDROMES
   Ferber IA, 1996, J IMMUNOL, V156, P5
   FUCHS S, 1976, NATURE, V263, P329, DOI 10.1038/263329a0
   Groux H, 1998, J IMMUNOL, V160, P3188
   GU DL, 1995, J EXP MED, V181, P547, DOI 10.1084/jem.181.2.547
   Hagenbaugh A, 1997, J EXP MED, V185, P2101, DOI 10.1084/jem.185.12.2101
   HOHLFELD R, 1984, NATURE, V310, P244, DOI 10.1038/310244a0
   HSIEH CS, 1993, SCIENCE, V260, P547, DOI 10.1126/science.8097338
   Huang YM, 1999, CLIN EXP IMMUNOL, V118, P304
   Im SH, 2000, J IMMUNOL, V165, P3599, DOI 10.4049/jimmunol.165.7.3599
   Im SH, 1999, J CLIN INVEST, V104, P1723, DOI 10.1172/JCI8121
   Karachunski PI, 1999, J NEUROIMMUNOL, V95, P73, DOI 10.1016/S0165-5728(98)00262-8
   Karachunski PI, 1997, J CLIN INVEST, V100, P3027, DOI 10.1172/JCI119857
   Karachunski PI, 2000, J IMMUNOL, V164, P5236, DOI 10.4049/jimmunol.164.10.5236
   KAUL R, 1994, J IMMUNOL, V152, P3152
   KUHN R, 1991, SCIENCE, V254, P707, DOI 10.1126/science.1948049
   Lafaille JJ, 1998, CYTOKINE GROWTH F R, V9, P139, DOI 10.1016/S1359-6101(98)00009-4
   LEFVERT AK, 1978, SCAND J IMMUNOL, V8, P525
   LENNON VA, 1975, J EXP MED, V141, P1365, DOI 10.1084/jem.141.6.1365
   LENNON VA, 1976, ANN NY ACAD SCI, V274, P283, DOI 10.1111/j.1749-6632.1976.tb47693.x
   LINDSTROM J, 1980, BIOCHEMISTRY-US, V19, P4791, DOI 10.1021/bi00562a012
   LINDSTROM J, 1988, ADV IMMUNOL, V42, P233, DOI 10.1016/S0065-2776(08)60847-0
   LISAK RP, 1984, NEUROLOGY, V34, P802, DOI 10.1212/WNL.34.6.802
   LISAK RP, 1986, ANN NEUROL, V19, P87, DOI 10.1002/ana.410190119
   LLORENTE L, 1995, J EXP MED, V181, P839, DOI 10.1084/jem.181.3.839
   MACNEIL IA, 1990, J IMMUNOL, V145, P4167
   Magram J, 1996, IMMUNITY, V4, P471, DOI 10.1016/S1074-7613(00)80413-6
   Malisan F, 1996, J EXP MED, V183, P937, DOI 10.1084/jem.183.3.937
   MANFREDI AA, 1992, NEUROLOGY, V42, P1092, DOI 10.1212/WNL.42.5.1092
   MANFREDI AA, 1993, J CLIN INVEST, V92, P1055, DOI 10.1172/JCI116610
   MELMS A, 1988, J CLIN INVEST, V81, P902, DOI 10.1172/JCI113401
   MILLER A, 1994, EUR J IMMUNOL, V24, P1026, DOI 10.1002/eji.1830240503
   MOIOLA L, 1994, J CLIN INVEST, V93, P1020, DOI 10.1172/JCI117050
   MOIOLA L, 1994, J IMMUNOL, V152, P4686
   Moiola M, 1998, EUR J IMMUNOL, V28, P2487, DOI 10.1002/(SICI)1521-4141(199808)28:08<2487::AID-IMMU2487>3.0.CO;2-Y
   Monfardini C, 2002, J NEUROIMMUNOL, V123, P123, DOI 10.1016/S0165-5728(01)00454-4
   MURPHY EE, 1994, J EXP MED, V180, P223, DOI 10.1084/jem.180.1.223
   Navaneetham D, 2001, MUSCLE NERVE, V24, P203, DOI 10.1002/1097-4598(200102)24:2<203::AID-MUS50>3.0.CO;2-F
   O'Garra A, 1998, IMMUNITY, V8, P275, DOI 10.1016/S1074-7613(00)80533-6
   O'Garra A, 1997, CURR OPIN IMMUNOL, V9, P872, DOI 10.1016/S0952-7915(97)80192-6
   Oosterhuis HJGH, 1997, MYASTHENIA GRAVIS
   Ostlie N, 2003, J IMMUNOL, V170, P604, DOI 10.4049/jimmunol.170.1.604
   Ostlie NS, 2001, J IMMUNOL, V166, P4853, DOI 10.4049/jimmunol.166.8.4853
   PANITCH HS, 1987, NEUROLOGY, V37, P1097, DOI 10.1212/WNL.37.7.1097
   Poussin MA, 2000, J NEUROIMMUNOL, V111, P152, DOI 10.1016/S0165-5728(00)00385-4
   PROTTI MP, 1992, J CLIN INVEST, V90, P1558, DOI 10.1172/JCI116024
   PROTTI MP, 1990, P NATL ACAD SCI USA, V87, P7792, DOI 10.1073/pnas.87.19.7792
   PROTTI MP, 1990, J IMMUNOL, V144, P1276
   PROTTI MP, 1991, J IMMUNOL, V146, P2253
   Romagnani S, 1997, IMMUNOL TODAY, V18, P263, DOI 10.1016/S0167-5699(97)80019-9
   Roncarolo MG, 2001, IMMUNOL REV, V182, P68, DOI 10.1034/j.1600-065X.2001.1820105.x
   ROUSSET F, 1995, INT IMMUNOL, V7, P1243, DOI 10.1093/intimm/7.8.1243
   SCHULER W, 1990, EUR J IMMUNOL, V20, P545, DOI 10.1002/eji.1830200313
   Seder RA, 1998, J IMMUNOL, V160, P5719
   SHENOY M, 1994, CLIN IMMUNOL IMMUNOP, V73, P338, DOI 10.1006/clin.1994.1207
   SHENOY M, 1994, J IMMUNOL, V153, P5330
   Shevach EM, 2002, NAT REV IMMUNOL, V2, P389, DOI 10.1038/nri821
   Shi FD, 2000, NAT IMMUNOL, V1, P245, DOI 10.1038/79792
   SOMMER N, 1993, DOC OPHTHALMOL, V84, P309, DOI 10.1007/BF01215447
   VINCENT A, 1980, J NEUROL NEUROSUR PS, V43, P590, DOI 10.1136/jnnp.43.7.590
   WALDOR MK, 1983, P NATL ACAD SCI-BIOL, V80, P2713, DOI 10.1073/pnas.80.9.2713
   Wang ZY, 1999, NEUROLOGY, V52, P484, DOI 10.1212/WNL.52.3.484
   Wang ZY, 1998, NEUROLOGY, V50, P1045, DOI 10.1212/WNL.50.4.1045
   Wang ZY, 2000, J NEUROIMMUNOL, V108, P29, DOI 10.1016/S0165-5728(00)00250-2
   Wang ZY, 1997, NEUROLOGY, V48, P1643, DOI 10.1212/WNL.48.6.1643
   Wildbaum G, 1998, J IMMUNOL, V161, P6368
   Willenborg DO, 1996, J IMMUNOL, V157, P3223
   YANG GC, 1995, J IMMUNOL, V155, P3897
   Yang H, 2002, J CLIN INVEST, V109, P1111, DOI 10.1172/JCI200214255
   Yano S, 1996, J IMMUNOL, V157, P2660
   YOKOI T, 1987, EUR J IMMUNOL, V17, P1697, DOI 10.1002/eji.1830171204
   YUEN MH, 1995, J IMMUNOL, V154, P1508
   ZHANG BY, 1995, DIFFERENTIAL INTEGRA, V8, P1191
   Zhang GX, 1999, J IMMUNOL, V162, P3775
   Zhang GX, 1996, J EXP MED, V184, P349, DOI 10.1084/jem.184.2.349
NR 100
TC 31
Z9 39
U1 0
U2 4
PU NEW YORK ACAD SCIENCES
PI NEW YORK
PA 2 EAST 63RD ST, NEW YORK, NY 10021 USA
SN 0077-8923
BN 1-57331-396-3
J9 ANN NY ACAD SCI
JI Ann.NY Acad.Sci.
PY 2003
VL 998
BP 284
EP 307
DI 10.1196/annals.1254.032
PG 24
WC Biochemistry & Molecular Biology; Immunology; Multidisciplinary
   Sciences; Neurosciences
WE Conference Proceedings Citation Index - Science (CPCI-S); Science Citation Index Expanded (SCI-EXPANDED)
SC Biochemistry & Molecular Biology; Immunology; Science & Technology -
   Other Topics; Neurosciences & Neurology
GA BX68C
UT WOS:000186107400031
PM 14592887
DA 2022-10-25
ER

PT J
AU Chiappetta, M
   Zanfrini, E
   Giraldi, L
   Mastromarino, MG
   Petracca-Ciavarella, L
   Nachira, D
   Congedo, MT
   Aprile, V
   Ambrogi, MC
   Lucchi, M
   Filosso, PL
   Ruffini, E
   Guerrera, F
   Mule, A
   Ali, G
   Molinaro, L
   Lococo, F
   Meacci, E
   Margaritora, S
AF Chiappetta, Marco
   Zanfrini, Edoardo
   Giraldi, Luca
   Mastromarino, Maria Giovanna
   Petracca-Ciavarella, Leonardo
   Nachira, Dania
   Congedo, Maria Teresa
   Aprile, Vittorio
   Ambrogi, Marcello Carlo
   Lucchi, Marco
   Filosso, Pier Luigi
   Ruffini, Enrico
   Guerrera, Francesco
   Mule, Antonino
   Ali, Greta
   Molinaro, Luca
   Lococo, Filippo
   Meacci, Elisa
   Margaritora, Stefano
TI Prognostic factors after treatment for iterative thymoma recurrences: A
   multicentric experience
SO LUNG CANCER
LA English
DT Article
DE Thymoma; Surgery; Myasthenia Gravis; Recurrence
ID SURGICAL-MANAGEMENT; THYMIC CARCINOMA; TUMORS; SURVIVAL
AB Objectives: Thymomas are rare neoplasms with a low recurrence rate, which are preferably surgically treated. Iterative thymoma surgery has not been well investigated yet. Study aim is to analyse prognostic factors after iterative recurrence treatment.
   Methods: Clinical, pathological and surgical findings of 155 patients, treated for thymoma recurrence in three high-volume centres from 01/01/1990 to 1/07/2017, were retrospectively reviewed. Recurrence patterns/treatment types (surgery or chemotherapy, radiotherapy or combined) were correlated to overall (OS) and disease free survival (DFS).
   Results: Myasthenia Gravis was present in 135 (87%) patients. Surgery was performed in 135/155 (87%) patients with 109 (80.7%) complete resections. Sixty (55%)patients experienced a second recurrence surgically treated in 31/60 (52%) cases with 18 (58%) complete resections. Eleven (61%) patients experienced a third recurrence and nine underwent complete resection. Myastenia Gravis (HR: 0.45; 95% CI: 0.20-0.98, p = 0.046), DFS after the initial thymectomy > 36 months (HR: 0.9; 95% CI: 0.96-0.99, p = 0.006) and complete second recurrence resection (HR: 1.45; 95% CI 2.07-10.01, p = 0.010) resulted as independent favorable prognostic survival factor. Despite patient selection bias, rewarding long-term survivals was predictable after iterative thymoma surgery (5 and 10 years survival of 79.6% and 64.6%) while a poor prognosis was observed after CT/RT (5 and 10 years OS of 56.7% and 21.5%), Masaoka stage and DFS > 36 months were risk factor for iterative recurrences.
   Conclusions: Myasthenia Gravis and long DFS after thymectomy are favorable survival factors for multiple thymoma recurrences. Iterative surgical treatment is a viable therapeutic option associated to long-term survival if technically and clinically feasible.
C1 [Chiappetta, Marco; Zanfrini, Edoardo; Mastromarino, Maria Giovanna; Petracca-Ciavarella, Leonardo; Nachira, Dania; Congedo, Maria Teresa; Lococo, Filippo; Meacci, Elisa; Margaritora, Stefano] Fdn Policlin Univ A Gemelli IRCCS, Thorac Surg, Rome, Italy.
   [Chiappetta, Marco; Zanfrini, Edoardo; Giraldi, Luca; Mastromarino, Maria Giovanna; Petracca-Ciavarella, Leonardo; Nachira, Dania; Congedo, Maria Teresa; Mule, Antonino; Lococo, Filippo; Meacci, Elisa; Margaritora, Stefano] Univ Cattolica Sacro Cuore, Rome, Italy.
   [Giraldi, Luca] Univ Cattolica Sacro Cuore, Inst Publ Hlth, Sect Hyg, Rome, Italy.
   [Aprile, Vittorio; Ambrogi, Marcello Carlo; Lucchi, Marco] Univ Pisa, Cardiac Thorac & Vasc Dept, Thorac Surg, Pisa, Italy.
   [Filosso, Pier Luigi; Ruffini, Enrico; Guerrera, Francesco] Univ Turin, Dept Surg Sci, Unit Thorac Surg, Turin, Italy.
   [Mule, Antonino] Fdn Policlin Univ A Gemelli IRCCS, Dipartimento Sci Salute Donna Bambino & Sanit Pub, Ginecopatol & Patol Mammaria, Rome, Italy.
   [Ali, Greta] Univ Pisa, Dept Surg Med Mol Pathol & Crit Area, AOU Pisana, Pisa, Italy.
   [Molinaro, Luca] Citta Salute & Sci Torino Presidio San Giovanni B, Anat Patol 1, Turin, Italy.
RP Chiappetta, M (corresponding author), Fdn Policlin Univ A Gemelli IRCCS, Lgo A Gemelli 8, I-00168 Rome, Italy.
EM marcokiaps@hotmail.it
RI Chiappetta, Marco/AAC-2298-2022; Mastromarino, Maria
   Giovanna/AAC-5219-2022; Aprile, Vittorio/AAC-6046-2022; Guerrera,
   Francesco/L-4400-2019; Nachira, Dania/AAO-4264-2020; Lococo,
   Filippo/AAB-3408-2021
OI Chiappetta, Marco/0000-0002-3807-6911; Guerrera,
   Francesco/0000-0002-4125-4379; Nachira, Dania/0000-0003-2937-9678;
   Lococo, Filippo/0000-0002-9383-5554; APRILE,
   VITTORIO/0000-0001-8538-1719; Giraldi, Luca/0000-0003-4775-2042
CR de Jong WK, 2008, EUR J CANCER, V44, P123, DOI 10.1016/j.ejca.2007.11.004
   Detterbeck F, 2010, J THORAC ONCOL, V5, pS365, DOI 10.1097/JTO.0b013e3181f22d01
   Detterbeck FC, 2014, J THORAC ONCOL, V9, pS65, DOI 10.1097/JTO.0000000000000290
   Detterbeck FC, 2011, THORAC SURG CLIN, V21, P59, DOI 10.1016/j.thorsurg.2010.08.001
   Evoli A, 2002, NEUROLOGY, V59, P1844, DOI 10.1212/01.WNL.0000032502.89361.0C
   Filosso PL, 2014, EUR J CARDIO-THORAC, V45, P1020, DOI 10.1093/ejcts/ezt567
   Girard N, 2015, ANN ONCOL, V26, pV40, DOI 10.1093/annonc/mdv277
   Hamaji M, 2014, ANN THORAC SURG, V98, P748, DOI 10.1016/j.athoracsur.2014.04.028
   Hamaji M, 2012, ANN THORAC SURG, V94, P247, DOI 10.1016/j.athoracsur.2012.02.092
   Haniuda M, 2001, J SURG ONCOL, V78, P183, DOI 10.1002/jso.1146
   Huang J, 2009, J THORAC CARDIOV SUR, V138, P26, DOI 10.1016/j.jtcvs.2009.03.033
   KOGA K, 1994, PATHOL INT, V44, P359
   Margaritora S, 2011, EUR J CARDIO-THORAC, V40, P894, DOI 10.1016/j.ejcts.2011.01.025
   Marulli G, 2016, EUR J CARDIO-THORAC, V49, P327, DOI 10.1093/ejcts/ezv086
   Marx A, 2014, J THORAC ONCOL, V9, P596, DOI 10.1097/JTO.0000000000000154
   Mizuno T, 2015, J THORAC ONCOL, V10, P199, DOI 10.1097/JTO.0000000000000378
   Regnard JF, 1996, J THORAC CARDIOV SUR, V112, P376, DOI 10.1016/S0022-5223(96)70265-9
   Sandri A, 2014, J THORAC ONCOL, V9, P1796, DOI 10.1097/JTO.0000000000000370
   Strobel P, 2004, J CLIN ONCOL, V22, P1501, DOI 10.1200/JCO.2004.10.113
   Wang FR, 2016, J THORAC DIS, V8, P711, DOI 10.21037/jtd.2016.02.07
   Wright CD, 2005, J THORAC CARDIOV SUR, V130, P1413, DOI 10.1016/j.jtcvs.2005.07.026
NR 21
TC 7
Z9 8
U1 0
U2 6
PU ELSEVIER IRELAND LTD
PI CLARE
PA ELSEVIER HOUSE, BROOKVALE PLAZA, EAST PARK SHANNON, CO, CLARE, 00000,
   IRELAND
SN 0169-5002
EI 1872-8332
J9 LUNG CANCER
JI Lung Cancer
PD DEC
PY 2019
VL 138
BP 27
EP 34
DI 10.1016/j.lungcan.2019.09.024
PG 8
WC Oncology; Respiratory System
WE Science Citation Index Expanded (SCI-EXPANDED)
SC Oncology; Respiratory System
GA JW8VF
UT WOS:000503323900005
PM 31606522
DA 2022-10-25
ER

PT J
AU Zhang, ZW
   Guan, YJ
   Han, JL
   Li, MM
   Shi, M
   Deng, H
AF Zhang, Zunwei
   Guan, Yujia
   Han, Jiale
   Li, Mingming
   Shi, Miao
   Deng, Hui
TI Regional Features of MuSK Antibody-Positive Myasthenia Gravis in
   Northeast China
SO FRONTIERS IN NEUROLOGY
LA English
DT Article
DE muscle specific receptors tyrosine kinase; acetylcholine receptor;
   myasthenia gravis; ocular muscle; tacrolimus
ID AUTOIMMUNE-DISEASES; OCULAR MYASTHENIA; KINASE; AUTOANTIBODIES; THERAPY;
   ACHR
AB Objective:To summarize the characteristics of muscle-specific receptor tyrosine kinase antibody-positive myasthenia gravis (MuSK-MG) in Northeast China. Methods:We retrospectively collected 183 confirmed MG patients and divided them into three groups based on the type of serum antibodies: MuSK-MG (14 cases), acetylcholine receptor (AChR)-MG (130 cases), and double-seronegative (DSN)-MG (39 cases). The clinical, diagnostic, therapeutic, and prognosis data were analyzed. Results:MuSK antibody was detected in 26.7% of seronegative MG. The mean age of onset in MuSK-MG was 53.2 +/- 13.6 years. Fifty percent of MuSK-MG patients with an onset symptom of pure ocular muscle weakness. The time from onset to other muscle groups' involvement and the time from onset to myasthenic crisis had no significant difference among the three groups (P> 0.05). The proportion of Osserman classification I in MuSK-MG group was lower than that in DSN-MG group. The proportion of Osserman classification IV in MuSK-MG group was higher than that in the other two groups. The incidences of other coexisting autoimmune diseases in MuSK-MG group were higher. Prognosis after the treatment of steroid combined with tacrolimus for MuSK-MG was similar to AChR-MG treated with steroid combined with an immunosuppressant agent (P> 0.05). Conclusion:Patients with MuSK-MG in Northeast China have a modestly later onset age and a proportion of patients may have a mild form of the disease with delayed disease progression. We confirmed the existence of a rare ocular MuSK-MG phenotype, a high proportion of coexisting with other autoimmune diseases, and a good response to steroids combined with tacrolimus for our MuSK-MG series.
C1 [Zhang, Zunwei; Guan, Yujia; Li, Mingming; Shi, Miao; Deng, Hui] First Hosp Jilin Univ, Dept Neurol, Changchun, Peoples R China.
   [Zhang, Zunwei; Guan, Yujia; Li, Mingming; Shi, Miao; Deng, Hui] First Hosp Jilin Univ, Neurosci Ctr, Changchun, Peoples R China.
   [Han, Jiale] First Hosp Jilin Univ, Dept Endocrinol, Changchun, Peoples R China.
RP Deng, H (corresponding author), First Hosp Jilin Univ, Dept Neurol, Changchun, Peoples R China.; Deng, H (corresponding author), First Hosp Jilin Univ, Neurosci Ctr, Changchun, Peoples R China.
EM hui_deng_2013@163.com
RI zhang, zunwei/GWV-1201-2022
OI Zhang, Zunwei/0000-0003-1301-9301
CR Baggi F, 2013, NEUROLOGY, V80, P188, DOI 10.1212/WNL.0b013e31827b907b
   Bau V, 2006, KLIN MONATSBL AUGENH, V223, P81, DOI 10.1055/s-2005-858629
   Berrih-Aknin S, 2014, J AUTOIMMUN, V48-49, P143, DOI 10.1016/j.jaut.2014.01.003
   Caress JB, 2005, ARCH NEUROL-CHICAGO, V62, P1002, DOI 10.1001/archneur.62.6.1002
   Chan JW, 2007, BRIT J OPHTHALMOL, V91, P842, DOI 10.1136/bjo.2006.108498
   Chang T, 2009, J NEUROL SCI, V284, P33, DOI 10.1016/j.jns.2009.03.020
   CHRISTENSEN PB, 1995, ACTA NEUROL SCAND, V91, P192
   Deymeer F, 2007, NEUROLOGY, V68, P609, DOI 10.1212/01.wnl.0000254620.45529.97
   Evoli A, 2008, ANN NY ACAD SCI, V1132, P76, DOI 10.1196/annals.1405.012
   Evoli A, 2013, AUTOIMMUN REV, V12, P931, DOI 10.1016/j.autrev.2013.03.004
   Guptill JT, 2011, MUSCLE NERVE, V44, P36, DOI 10.1002/mus.22006
   Hanisch F, 2006, J NEUROL, V253, P659, DOI 10.1007/s00415-005-0032-8
   Hoch W, 2001, NAT MED, V7, P365, DOI 10.1038/85520
   Hosaka A, 2012, INTERNAL MED, V51, P3077, DOI 10.2169/internalmedicine.51.8196
   Huang YC, 2008, J FORMOS MED ASSOC, V107, P572, DOI 10.1016/S0929-6646(08)60171-0
   Illa I, 2008, J NEUROIMMUNOL, V201, P90, DOI 10.1016/j.jneuroim.2008.04.039
   Jaretzki A, 2000, NEUROLOGY, V55, P16, DOI 10.1212/WNL.55.1.16
   Kawakami Y, 2011, NEUROLOGY, V77, P1819, DOI 10.1212/WNL.0b013e318237f660
   Lee JY, 2006, J CLIN NEUROSCI, V13, P353, DOI 10.1016/j.jocn.2005.04.028
   MAPPOURAS DG, 1995, CLIN EXP IMMUNOL, V100, P336
   MASELLI RA, 1993, MUSCLE NERVE, V16, P1193, DOI 10.1002/mus.880161109
   Mori S, 2013, AUTOIMMUN REV, V12, P912, DOI 10.1016/j.autrev.2013.03.005
   Nacu A, 2015, AUTOIMMUNITY, V48, P362, DOI 10.3109/08916934.2015.1030614
   Niks EH, 2010, MUSCLE NERVE, V42, P283, DOI 10.1002/mus.21642
   Ohta K, 2007, EUR J NEUROL, V14, P1029, DOI 10.1111/j.1468-1331.2007.01870.x
   PLOMP JJ, 1995, ANN NEUROL, V37, P627, DOI 10.1002/ana.410370513
   Ricciardi D, 2020, NEUROL SCI, V41, P221, DOI 10.1007/s10072-019-04038-4
   Stickler DE, 2005, CLIN NEUROPHYSIOL, V116, P2065, DOI 10.1016/j.clinph.2005.06.003
   Tada M, 2006, J NEUROL SCI, V247, P17, DOI 10.1016/j.jns.2006.03.010
   Tanovska Nikolina, 2018, Open Access Maced J Med Sci, V6, P472, DOI 10.3889/oamjms.2018.110
   Wolfe GI, 2008, ANN NY ACAD SCI, V1132, P71, DOI 10.1196/annals.1405.005
   Xianhao X, 1993, NEUROIMMUNOLOGY, P137
   Zouvelou V, 2013, MUSCLE NERVE, V48, P464, DOI 10.1002/mus.23847
NR 33
TC 3
Z9 3
U1 0
U2 2
PU FRONTIERS MEDIA SA
PI LAUSANNE
PA AVENUE DU TRIBUNAL FEDERAL 34, LAUSANNE, CH-1015, SWITZERLAND
SN 1664-2295
J9 FRONT NEUROL
JI Front. Neurol.
PD OCT 2
PY 2020
VL 11
AR 516211
DI 10.3389/fneur.2020.516211
PG 11
WC Clinical Neurology; Neurosciences
WE Science Citation Index Expanded (SCI-EXPANDED)
SC Neurosciences & Neurology
GA OA0BV
UT WOS:000577463300001
PM 33123066
OA gold, Green Published
DA 2022-10-25
ER

PT J
AU vantHullenaar, NGM
   vanKetel, RJ
   Kuijper, EJ
   Bakker, PJM
   Dankert, J
AF vantHullenaar, NGM
   vanKetel, RJ
   Kuijper, EJ
   Bakker, PJM
   Dankert, J
TI Relapse of Legionella longbeachae infection in an immunocompromised
   patient
SO NETHERLANDS JOURNAL OF MEDICINE
LA English
DT Article
ID LEGIONNAIRES-DISEASE; SOUTH-AUSTRALIA; PNEUMONIA; PNEUMOPHILA; FEATURES;
   AGENT
AB We describe the first known case of Legionella longbeachae infection in the Netherlands in a patient with myasthenia gravis. infection with L. longbeachae relapsed after prolonged therapy with erythromycin. No environmental source of L. longbeachae could be traced.
C1 UNIV AMSTERDAM,ACAD MED CTR,DEPT PULMONOL,NL-1012 WX AMSTERDAM,NETHERLANDS.
RI Kuijper, ed/AAB-7853-2022
OI Kuijper, ed/0000-0001-5726-2405
CR BOPP CA, 1981, J CLIN MICROBIOL, V13, P714, DOI 10.1128/JCM.13.4.714-719.1981
   CAMERON S, 1991, AUST NZ J MED, V21, P65, DOI 10.1111/j.1445-5994.1991.tb03007.x
   CRUMP DW, 1979, ANN INTERN MED, V90, P538
   EDELSTEIN PH, 1981, J CLIN MICROBIOL, V14, P298, DOI 10.1128/JCM.14.3.298-303.1981
   INGRAM JG, 1994, J CLIN MICROBIOL, V32, P209, DOI 10.1128/JCM.32.1.209-210.1994
   LEVERSTEIN MA, 1994, CLIN INFECT DIS  DEC, V19
   LIM I, 1989, MED J AUSTRALIA, V150, P599, DOI 10.5694/j.1326-5377.1989.tb136700.x
   MCKINNEY RM, 1981, ANN INTERN MED, V94, P739, DOI 10.7326/0003-4819-94-6-739
   MEHTA P, 1983, JAMA-J AM MED ASSOC, V249, P1620, DOI 10.1001/jama.249.12.1620
   MEYER RD, 1980, ANN INTERN MED, V93, P240, DOI 10.7326/0003-4819-93-2-240
   ROIG J, 1993, DRUGS, V46, P63, DOI 10.2165/00003495-199346010-00005
   ROUSSEAU M, 1983, PRESSE MED, V12, P1610
   SANDERS KL, 1980, ARCH INTERN MED, V140, P833, DOI 10.1001/archinte.140.6.833
   SHELDON PA, 1985, ARCH INTERN MED, V151, P322
   STEELE TW, 1989, MED J AUSTRALIA, V151, P322, DOI 10.5694/j.1326-5377.1989.tb128470.x
   STEELE TW, 1990, APPL ENVIRON MICROB, V56, P49, DOI 10.1128/AEM.56.1.49-53.1990
   VANBELKUM A, 1994, CLIN MICROBIOL REV, V7, P174, DOI 10.1128/CMR.7.2.174-184.1994
   VANKETEL RJ, 1989, THESIS
NR 18
TC 4
Z9 4
U1 0
U2 3
PU ELSEVIER SCIENCE BV
PI AMSTERDAM
PA PO BOX 211, 1000 AE AMSTERDAM, NETHERLANDS
SN 0300-2977
J9 NETH J MED
JI Neth. J. Med.
PD NOV
PY 1996
VL 49
IS 5
BP 202
EP 204
DI 10.1016/0300-2977(96)00044-7
PG 3
WC Medicine, General & Internal
WE Science Citation Index Expanded (SCI-EXPANDED)
SC General & Internal Medicine
GA VT929
UT WOS:A1996VT92900004
PM 8973096
DA 2022-10-25
ER

PT J
AU Aricha, R
   Feferman, T
   Scott, HS
   Souroujon, MC
   Berrih-Aknin, S
   Fuchs, S
AF Aricha, Revital
   Feferman, Tali
   Scott, Hamish S.
   Souroujon, Miriam C.
   Berrih-Aknin, Sonia
   Fuchs, Sara
TI The susceptibility of Aire(-/-) mice to experimental myasthenia gravis
   involves alterations in regulatory T cells
SO JOURNAL OF AUTOIMMUNITY
LA English
DT Article
DE Aire; Regulatory T cells; Experimental autoimmune myasthenia; gravis
   (EAMG); Thymus; Spleen
ID AIRE-DEFICIENT MICE; THYMIC EPITHELIAL-CELLS; CENTRAL TOLERANCE;
   AUTOIMMUNE; EXPRESSION; THYMECTOMY; PHENOTYPE; SELECTION; DELETION;
   RECEPTOR
AB The autoimmune regulator (Aire) is involved in the prevention of autoimmunity by promoting thymic expression of tissue restricted antigens which leads to elimination of self-reactive T cells. We found that Aire knockout (KO) mice as well as mouse strains that are susceptible to experimental autoimmune myasthenia gravis (EAMG) have lower thymic expression of acetylcholine receptor (AChR- the main autoantigen in MG), compared to wild type (WT) mice and EAMG-resistant mouse strains, respectively. We demonstrated that Aire KO mice have a significant and reproducible lower frequency of CD4+Foxp3+ cells and a higher expression of Th17 markers in their thymus, compared to wild type (WT) mice. These findings led us to expect that Aire KO mice would display increased susceptibility to EAMG. Surprisingly, when EAMG was induced in young (2 month-old) mice. EAMG was milder in Aire KO than in WT mice for several weeks until the age of about 5 months. However, when EAMG was induced in relatively aged (6 month-old) mice, Aire KO mice presented higher disease severity than WT controls. This age-related change in susceptibility to EAMG correlated with an elevated proportion of Treg cells in the spleens of young but not old KO, compared to WT mice, suggesting a role for peripheral Treg cells in the course of disease. Our observations point to a possible link between Aire and Treg cells and suggest an involvement for both in the pathogenesis of myasthenia. (C) 2010 Elsevier Ltd. All rights reserved.
C1 [Aricha, Revital; Feferman, Tali; Souroujon, Miriam C.; Fuchs, Sara] Weizmann Inst Sci, Dept Immunol, IL-76100 Rehovot, Israel.
   [Scott, Hamish S.] Univ Adelaide, Inst Med & Vet Sci, Dept Mol Pathol, Adelaide, SA, Australia.
   [Scott, Hamish S.] Univ Adelaide, Hanson Inst, Adelaide, SA, Australia.
   [Scott, Hamish S.] Univ Adelaide, Sch Med, Adelaide, SA, Australia.
   [Souroujon, Miriam C.] Open Univ Israel, Dept Nat Sci, Raanana, Israel.
   [Berrih-Aknin, Sonia] UPMC, UMRS 974, Inst Myol, Paris, France.
RP Fuchs, S (corresponding author), Weizmann Inst Sci, Dept Immunol, IL-76100 Rehovot, Israel.
EM sara.fuchs@weizmann.ac.il
RI Scott, Hamish/B-2122-2009; , Tali/AAC-9642-2020; Berrih‐Aknin,
   Sonia/F-8025-2013
OI Scott, Hamish/0000-0002-5813-631X; , Tali/0000-0002-4072-341X;
   Berrih‐Aknin, Sonia/0000-0001-9199-4175
FU Muscular Dystrophy Association of America (MDA); Association Francaise
   Contre les Myopathies (AFM); European Commission; FIGHT-MG
   [HEALTH-2009-242-210]; National Health and Medical Research Council of
   Australia [171601, 461204, 257501, 264573, 406700]; Eurothymaide, of the
   EU [LSHB-CT-2003-503410]
FX Supported by grants from The Muscular Dystrophy Association of America
   (MDA), The Association Francaise Contre les Myopathies (AFM), The
   European Commission (FIGHT-MG, contract # FP7 HEALTH-2009-242-210.), The
   National Health and Medical Research Council of Australia (171601,
   461204, 257501, 264573 and 406700), and Eurothymaide, of the EU
   (contract # LSHB-CT-2003-503410).
CR AHARONOV A, 1977, IMMUNOCHEMISTRY, V14, P129, DOI 10.1016/0019-2791(77)90291-9
   Anderson MS, 2005, IMMUNITY, V23, P227, DOI 10.1016/j.immuni.2005.07.005
   Anderson MS, 2002, SCIENCE, V298, P1395, DOI 10.1126/science.1075958
   Aricha R, 2008, J IMMUNOL, V180, P2132, DOI 10.4049/jimmunol.180.4.2132
   Aschenbrenner K, 2007, NAT IMMUNOL, V8, P351, DOI 10.1038/ni1444
   Bai Y, 2008, EUR J IMMUNOL, V38, P1877, DOI 10.1002/eji.200737973
   Balandina A, 2005, BLOOD, V105, P735, DOI 10.1182/blood-2003-11-3900
   BERMAN PW, 1980, J EXP MED, V151, P204, DOI 10.1084/jem.151.1.204
   Bettelli E, 2006, NATURE, V441, P235, DOI 10.1038/nature04753
   Campbell IK, 2009, ARTHRITIS RHEUM-US, V60, P1683, DOI 10.1002/art.24501
   Chen ZB, 2005, P NATL ACAD SCI USA, V102, P14735, DOI 10.1073/pnas.0507014102
   Cheng MH, 2007, TRENDS IMMUNOL, V28, P321, DOI 10.1016/j.it.2007.05.004
   Christadoss P, 2000, CLIN IMMUNOL, V94, P75, DOI 10.1006/clim.1999.4807
   Conti-Fine BM, 2006, J CLIN INVEST, V116, P2843, DOI 10.1172/JCI29894
   De Ravin SS, 2010, BLOOD, V116, P1263, DOI 10.1182/blood-2010-02-267583
   Eberl G, 2004, SCIENCE, V305, P248, DOI 10.1126/science.1096472
   Fan Y, 2009, EMBO J, V28, P2812, DOI 10.1038/emboj.2009.212
   Fattorossi A, 2005, IMMUNOLOGY, V116, P134, DOI 10.1111/j.1365-2567.2005.02220.x
   Feferman T, 2009, J NEUROIMMUNOL, V209, P87, DOI 10.1016/j.jneuroim.2009.01.021
   FUCHS S, 1976, NATURE, V263, P329, DOI 10.1038/263329a0
   Gardner JM, 2008, SCIENCE, V321, P843, DOI 10.1126/science.1159407
   Gavin MA, 2007, NATURE, V445, P771, DOI 10.1038/nature05543
   Giraud M, 2007, NATURE, V448, P934, DOI 10.1038/nature06066
   Hassler S, 2006, BLOOD, V108, P1941, DOI 10.1182/blood-2006-04-019679
   Hinterberger M., NAT IMMUNOL, V11, P512
   Hubert FX, 2008, J IMMUNOL, V180, P3824, DOI 10.4049/jimmunol.180.6.3824
   Hubert FX, 2009, J IMMUNOL, V182, P3902, DOI 10.4049/jimmunol.0802124
   Ivanov S, 2007, AM J RESP CELL MOL, V36, P442, DOI 10.1165/rcmb.2006-0020OC
   KEDZIERSKA K, 2009, EUR J IMMUNOL
   Kekalainen E, 2007, J IMMUNOL, V178, P1208, DOI 10.4049/jimmunol.178.2.1208
   Kont V, 2008, MOL IMMUNOL, V45, P25, DOI 10.1016/j.molimm.2007.05.014
   KORN T, 2007, SEMIN IMMUNOL
   Kuroda N, 2005, J IMMUNOL, V174, P1862, DOI 10.4049/jimmunol.174.4.1862
   LAAKSO SM, 2010, J AUTOIMMUN     0828
   Liston A, 2003, NAT IMMUNOL, V4, P350, DOI 10.1038/ni906
   Marx A, 2010, AUTOIMMUNITY, V43, P413, DOI 10.3109/08916930903555935
   MASUDA M, J NEUROIMMUNOL
   Mu LL, 2009, IMMUNOLOGY, V128, pe826, DOI 10.1111/j.1365-2567.2009.03089.x
   Nomura T, 2007, NAT IMMUNOL, V8, P333, DOI 10.1038/ni0407-333
   Peterson P, 2008, NAT REV IMMUNOL, V8, P948, DOI 10.1038/nri2450
   Prelog M, 2009, CLIN IMMUNOL, V130, P123, DOI 10.1016/j.clim.2008.08.023
   Ramsey C, 2002, HUM MOL GENET, V11, P397, DOI 10.1093/hmg/11.4.397
   ROMAGNANI S, 2009, MOL IMMUNOL
   Scarpino S, 2007, CLIN EXP IMMUNOL, V149, P504, DOI 10.1111/j.1365-2249.2007.03442.x
   Sheng JR, 2008, CLIN IMMUNOL, V128, P172, DOI 10.1016/j.clim.2008.03.509
   Shibata K, 2008, J IMMUNOL, V181, P5940, DOI 10.4049/jimmunol.181.9.5940
   Sun Y, 2004, CLIN IMMUNOL, V112, P284, DOI 10.1016/j.clim.2004.04.005
   Weaver CT, 2007, SEMIN IMMUNOL, V19, P351, DOI 10.1016/j.smim.2008.01.001
   Wolff ASB, 2010, SCAND J IMMUNOL, V71, P459, DOI 10.1111/j.1365-3083.2010.02397.x
NR 49
TC 32
Z9 36
U1 0
U2 8
PU ACADEMIC PRESS LTD- ELSEVIER SCIENCE LTD
PI LONDON
PA 24-28 OVAL RD, LONDON NW1 7DX, ENGLAND
SN 0896-8411
J9 J AUTOIMMUN
JI J. Autoimmun.
PD FEB
PY 2011
VL 36
IS 1
BP 16
EP 24
DI 10.1016/j.jaut.2010.09.007
PG 9
WC Immunology
WE Science Citation Index Expanded (SCI-EXPANDED)
SC Immunology
GA 727WB
UT WOS:000287832500004
PM 21035305
DA 2022-10-25
ER

PT J
AU Kupersmith, MJ
AF Kupersmith, Mark J.
TI Ocular myasthenia gravis: treatment successes and failures in patients
   with long-term follow-up
SO JOURNAL OF NEUROLOGY
LA English
DT Article
DE Ocular myasthenia gravis; Ptosis; Diplopia; Prednisone
ID GIANT-CELL ARTERITIS; MYCOPHENOLATE-MOFETIL; THYMECTOMY;
   CORTICOSTEROIDS; PREDNISONE; SYMPTOMS; EFFICACY; SAFETY; SIGNS
AB We previously reported that prednisone reduced the frequency of generalized myasthenia (GMG) and controlled diplopia without major adverse effects at 2 years in patients with ocular myasthenia gravis (OMG). Questions remain as to whether study subjects had long-standing disease, biasing results towards a steroid benefit, and if prednisone merely delayed GMG onset. Here, we performed a record review of a referral neuro-ophthalmology service OMG database for patients who were followed-up for a parts per thousand yen4 years or until GMG developed. We studied the effect of prednisone on GMG incidence and control of ocular symptoms. Generally, patients with diplopia were recommended for prednisone therapy. Most remained on daily 2.5-10 mg for diplopia control. We compared the results for prednisone-treated and "untreated" (pyridostigmine only) patients. Of 87 patients, 55 were in the prednisone-treated and 32 were in the untreated groups. GMG developed in 7 (13%) of the prednisone-treated (OR 0.41; 95% CI 0.22-0.76) and in 16 (50%) of the untreated (OR 2.78; 95% CI 1.68-4.60) patients. After OMG onset, GMG developed at a mean 5.8 and 0.22 years in prednisone and untreated groups. Diplopia was present at the last exam in 27% of the prednisone-treated (mean 7.2 years) and in 57% of the untreated (mean 4.6 years) OMG patients. For 48 prednisone-treated patients who did not develop GMG, OMG treatment failure occurred in 13. Thus, prednisone delays the onset of GMG and has sustained benefit in reducing the incidence of GMG and controlling diplopia. Without prednisone, GMG develops in 50% of OMG patients, typically within 1 year.
C1 [Kupersmith, Mark J.] St Lukes Roosevelt Hosp, Neuroophthalmol Serv, Inst Neurol & Neurosurg, New York, NY 10019 USA.
   [Kupersmith, Mark J.] New York Eye & Ear Infirm, Neuroophthalmol Serv, New York, NY 10003 USA.
   [Kupersmith, Mark J.] Albert Einstein Coll Med, Neuroophthalmol Serv, New York, NY USA.
RP Kupersmith, MJ (corresponding author), St Lukes Roosevelt Hosp, Neuroophthalmol Serv, Inst Neurol & Neurosurg, 10th Flr,1000 10th Ave, New York, NY 10019 USA.
EM mkuper@chpnet.org
FU Alice and Richard Netter; David B. Kriser Foundation; Michael Fisher
   Foundation
FX This work was financially supported by Alice and Richard Netter, the
   David B. Kriser Foundation, and the Michael Fisher Foundation
CR Benatar M, 2007, NEUROLOGY, V68, P2144, DOI 10.1212/01.wnl.0000263481.14289.90
   BEVER CT, 1983, ANN NEUROL, V14, P516, DOI 10.1002/ana.410140504
   CALDWELL JR, 1991, SEMIN ARTHRITIS RHEU, V21, P1, DOI 10.1016/0049-0172(91)90051-Z
   Chan JW, 2008, J NEUROL, V255, P510, DOI 10.1007/s00415-008-0718-9
   Chaudhry V, 2001, NEUROLOGY, V56, P94, DOI 10.1212/WNL.56.1.94
   Chavis PS, 2007, ARCH NEUROL-CHICAGO, V64, P1792, DOI 10.1001/archneur.64.12.1792
   Endo S, 2004, ANN THORAC SURG, V77, P1745, DOI 10.1016/j.athoracsur.2003.10.039
   Fisher LD, 1993, BIOSTATISTICS METHOD
   Gilbert ME, 2007, ARCH NEUROL-CHICAGO, V64, P1790, DOI 10.1001/archneur.64.12.1790
   Grob D., 1999, CONT NEUROL SERIES, P131
   HATZ HJ, 1992, Z RHEUMATOL, V51, P213
   Kaminski HJ, 2000, ARCH NEUROL-CHICAGO, V57, P752, DOI 10.1001/archneur.57.5.752
   Kupersmith MJ, 2005, BRIT J OPHTHALMOL, V89, P1330, DOI 10.1136/bjo.2004.063404
   Kupersmith MJ, 1996, ARCH NEUROL-CHICAGO, V53, P802, DOI 10.1001/archneur.1996.00550080128020
   Kupersmith MJ, 2003, ARCH NEUROL-CHICAGO, V60, P243, DOI 10.1001/archneur.60.2.243
   KUPERSMITH MJ, 1988, NEUROOPHTHALMOLOGY E, P173
   Meriggioli MN, 2003, NEUROLOGY, V61, P1438, DOI 10.1212/01.WNL.0000094122.88929.0B
   Monsul NT, 2004, J NEUROL SCI, V217, P131, DOI 10.1016/j.jns.2003.08.017
   Nakamura H, 1996, J THORAC CARDIOV SUR, V112, P371, DOI 10.1016/S0022-5223(96)70264-7
   ODEL JG, 1991, J CLIN NEURO-OPHTHAL, V11, P288
   OOSTERHUIS HJGH, 1982, DOC OPHTHALMOL, V52, P363, DOI 10.1007/BF01675867
   PASCUZZI RM, 1984, ANN NEUROL, V15, P291, DOI 10.1002/ana.410150316
   Roach ES, 2007, ARCH NEUROL-CHICAGO, V64, P1794, DOI 10.1001/archneur.64.12.1794
   Roberts PF, 2001, J THORAC CARDIOV SUR, V122, P562, DOI 10.1067/mtc.2001.116191
   SCHLEZINGER NS, 1959, ARCH OPHTHALMOL-CHIC, V62, P985
   SCHUMM F, 1985, J NEUROL NEUROSUR PS, V48, P332, DOI 10.1136/jnnp.48.4.332
   Sommer N, 1997, J NEUROL NEUROSUR PS, V62, P156, DOI 10.1136/jnnp.62.2.156
   Spiera RF, 2001, CLIN EXP RHEUMATOL, V19, P495
   VARGAS ME, 1993, BRIT J OPHTHALMOL, V77, P822, DOI 10.1136/bjo.77.12.822
NR 29
TC 64
Z9 71
U1 0
U2 15
PU SPRINGER HEIDELBERG
PI HEIDELBERG
PA TIERGARTENSTRASSE 17, D-69121 HEIDELBERG, GERMANY
SN 0340-5354
EI 1432-1459
J9 J NEUROL
JI J. Neurol.
PD AUG
PY 2009
VL 256
IS 8
BP 1314
EP 1320
DI 10.1007/s00415-009-5120-8
PG 7
WC Clinical Neurology
WE Science Citation Index Expanded (SCI-EXPANDED)
SC Neurosciences & Neurology
GA 480OM
UT WOS:000268745600017
PM 19377863
DA 2022-10-25
ER

PT J
AU McAnally, JL
   Xu, LK
   Villain, M
   Blalock, JE
AF McAnally, JL
   Xu, LK
   Villain, M
   Blalock, JE
TI The role of adjuvants in the efficacy of a peptide vaccine for
   myasthenia gravis
SO EXPERIMENTAL BIOLOGY AND MEDICINE
LA English
DT Article
DE adjuvant; complementary peptide vaccine; myasthenia gravis; autoimmunity
ID EXPERIMENTAL AUTOIMMUNE MYASTHENIA; MYELIN BASIC-PROTEIN; MONOCLONAL
   ANTIIDIOTYPIC ANTIBODIES; ANTI-IDIOTYPIC ANTIBODIES;
   ACETYLCHOLINE-RECEPTOR; COMPLEMENTARY PEPTIDE; MESSENGER-RNA; LEWIS
   RATS; T-CELLS; BINDING
AB Myasthenia gravis (MG) and its animal model, experimental autoimmune (EA) MG, are caused by interference with neuromuscular transmission by autoantibodies against the nicotinic acetylcholine receptor (AChR) on muscle. Previously, we have shown that two peptides, denoted RhCA 67-16 and RhCA 611-001, designed to be complementary in structure to the main immunogenic region and the dominant Lewis rat T cell epitope (cu-chain residues 100-116) of the AChR, respectively, are effective vaccines that prevent EAMG in rats by inducing anti-idiotypic/clonotypic antibodies (Ab) and lowering levels of AChR Ab. These studies employed keyhole limpet hemocyanin (KLH) as a carrier and complete Freunds adjuvant (CFA). In advance of a clinical trial the present study tested the efficacy of RhCA 611-001 when combined with different adjuvants that are approved for use in humans. Adjuvants chosen for comparison were incomplete freunds adjuvant (IFA) and aluminum hydroxide (Alum), As a second goat we evaluated diphtheria toxin (DT) as an alternative carrier protein to KLH. Alum was found to be an effective adjuvant, particularly when used with the peptide conjugated to UT. This combination of carrier and adjuvant provided protection against EAMG comparable with that observed with CFA and KLH, Using enzyme-linked immunosorbent assays for Ab against RhCA 611-001, it was found that disease protection is qualitatively, but not quantitatively, related to the anti-peptide Ab response. Our results demonstrate a vaccine formulation that should be useful in the first soon-to-be-conducted clinical trials of peptide vaccines to specifically correct aberrant T and B cell responses in an autoimmune disease.
C1 Univ Alabama Birmingham, Dept Physiol & Biophys, Birmingham, AL 35294 USA.
   Univ Alabama Birmingham, Ctr Neuroimmunol, Birmingham, AL 35294 USA.
RP Blalock, JE (corresponding author), Univ Alabama Birmingham, Dept Physiol & Biophys, 1918 Univ Blvd,MCLM 896, Birmingham, AL 35294 USA.
EM blalock@physiology.uab.edu
FU NATIONAL INSTITUTE OF ALLERGY AND INFECTIOUS DISEASES [R01AI037670,
   R21AI037670] Funding Source: NIH RePORTER; NATIONAL INSTITUTE OF
   NEUROLOGICAL DISORDERS AND STROKE [P01NS029719] Funding Source: NIH
   RePORTER; NIAID NIH HHS [AI37670] Funding Source: Medline; NINDS NIH HHS
   [NS29719] Funding Source: Medline
CR Araga S, 1999, J IMMUNOL, V163, P476
   ARAGA S, 1993, P NATL ACAD SCI USA, V90, P8747, DOI 10.1073/pnas.90.18.8747
   Araga S, 2000, FASEB J, V14, P185, DOI 10.1096/fasebj.14.1.185
   Araga S, 1996, J IMMUNOL, V157, P386
   BARANYI L, 1995, NAT MED, V1, P894, DOI 10.1038/nm0995-894
   BLALOCK JE, 1990, TRENDS BIOTECHNOL, V8, P140, DOI 10.1016/0167-7799(90)90159-U
   BLALOCK JE, 1995, NAT MED, V1, P876, DOI 10.1038/nm0995-876
   BLALOCK JE, 1989, METHOD ENZYMOL, V178, P63
   BOQUET D, 1995, MOL IMMUNOL, V32, P303, DOI 10.1016/0161-5890(95)00012-4
   BOROVSKY D, 1994, FASEB J, V8, P350, DOI 10.1096/fasebj.8.3.7908271
   BOST KL, 1985, P NATL ACAD SCI USA, V82, P1372, DOI 10.1073/pnas.82.5.1372
   Crawford SE, 1998, CELL, V93, P1159, DOI 10.1016/S0092-8674(00)81460-9
   Dery O, 1997, J NEUROIMMUNOL, V76, P1, DOI 10.1016/S0165-5728(97)00026-X
   ENGEL AG, 1981, ANN NY ACAD SCI, V377, P158, DOI 10.1111/j.1749-6632.1981.tb33730.x
   FROEHNER SC, 1979, BIOCHEMISTRY-US, V18, P301, DOI 10.1021/bi00569a011
   GHISO J, 1990, P NATL ACAD SCI USA, V87, P1288, DOI 10.1073/pnas.87.4.1288
   KAHN CR, 1990, J AUTOIMMUN, V3, P659, DOI 10.1016/S0896-8411(05)80033-2
   Karachunski PI, 1997, J CLIN INVEST, V100, P3027, DOI 10.1172/JCI119857
   LENNON VA, 1975, J EXP MED, V141, P1365, DOI 10.1084/jem.141.6.1365
   Martins VR, 1997, NAT MED, V3, P1376, DOI 10.1038/nm1297-1376
   McGuigan J E, 1994, Immunomethods, V5, P158, DOI 10.1006/immu.1994.1050
   PALLA E, 1993, J BIOL CHEM, V268, P13486
   PASCUAL D W, 1989, Peptide Research, V2, P207
   PATRICK J, 1973, SCIENCE, V180, P871, DOI 10.1126/science.180.4088.871
   Ribeiro SMF, 1999, J BIOL CHEM, V274, P13586, DOI 10.1074/jbc.274.19.13586
   RUIZOPAZO N, 1995, NAT MED, V1, P1074, DOI 10.1038/nm1095-1074
   Sela M, 1999, CR ACAD SCI III-VIE, V322, P933, DOI 10.1016/S0764-4469(00)87189-9
   SHELTON GD, 1990, J VET INTERN MED, V4, P281, DOI 10.1111/j.1939-1676.1990.tb03124.x
   SHELTON GD, 1988, NEUROLOGY, V38, P1417, DOI 10.1212/WNL.38.9.1417
   SHOU E, 1995, VET IMMUNOL IMMUNOP, V48, P113
   SMITH LR, 1987, J IMMUNOL, V138, P7
   Spack EG, 1997, CRIT REV IMMUNOL, V17, P529
   Villain M, 2000, J BIOL CHEM, V275, P2676, DOI 10.1074/jbc.275.4.2676
   WHITAKER JN, 1989, J NEUROIMMUNOL, V22, P157, DOI 10.1016/0165-5728(89)90047-7
   WOFSY L, 1969, J IMMUNOL, V103, P380
   Zhou S R, 1994, Immunomethods, V5, P136, DOI 10.1006/immu.1994.1048
   ZHOU SR, 1994, J IMMUNOL, V153, P2340
   ZHOU SR, 1993, J IMMUNOL, V150, P1629
   ZHOU SR, 1994, CLIN IMMUNOL IMMUNOP, V70, P251, DOI 10.1006/clin.1994.1037
NR 39
TC 7
Z9 8
U1 0
U2 1
PU SAGE PUBLICATIONS LTD
PI LONDON
PA 1 OLIVERS YARD, 55 CITY ROAD, LONDON EC1Y 1SP, ENGLAND
SN 1535-3702
EI 1535-3699
J9 EXP BIOL MED
JI Exp. Biol. Med.
PD APR
PY 2001
VL 226
IS 4
BP 307
EP 311
DI 10.1177/153537020122600407
PG 5
WC Medicine, Research & Experimental
WE Science Citation Index Expanded (SCI-EXPANDED)
SC Research & Experimental Medicine
GA 429EC
UT WOS:000168502200007
PM 11368422
DA 2022-10-25
ER

PT J
AU Nishimura, T
   Inaba, Y
   Nakazawa, Y
   Omata, T
   Akasaka, M
   Shirai, I
   Ichikawa, M
AF Nishimura, Takafumi
   Inaba, Yuji
   Nakazawa, Yozo
   Omata, Taku
   Akasaka, Manami
   Shirai, Ikuko
   Ichikawa, Motoki
TI Reduction in peripheral regulatory T cell population in childhood ocular
   type myasthenia gravis
SO BRAIN & DEVELOPMENT
LA English
DT Article
DE Childhood; Myasthenia gravis; Ocular type; Regulatory T cell (Treg);
   Relapse; Th17 cell
ID IMMUNOLOGICAL SELF-TOLERANCE; TACROLIMUS; PROLIFERATION; LYMPHOCYTES;
   T(H)17; THYMUS
AB Objective: Myasthenia gravis (MG) is a T-cell dependent and antibody mediated autoimmune disease. Recent studies of adult patients and animal models have shown that regulatory T cells (Tregs) play an important role in the pathogenesis of MG, but little is known about MG in children. This study evaluated the role of peripheral blood Tregs in childhood ocular MG and assessed if Tregs could be an index for estimating immunological status.
   Patients and methods: Clinical data and peripheral lymphocytes were obtained from 13 children with serum AChR antibody-positive ocular type MG and 18 age-matched controls. Committed cells from MG patients were divided into two clinical stages: active (n= 12) and remission (n=11). Tregs and Th17 cells were analyzed by flow cytometric analysis based on CD4(+)CD25(+) intracellular Foxp3(+) and CD4(+) intracellular IL-17A(+) fractions, respectively.
   Results: The percentage of Tregs among peripheral blood CD4(+) T cells in active stage, remission stage, and control groups was 3.3 +/- 1.3%, 4.8 +/- 1.7%, and 5.0 +/- 0.6%, respectively. The Treg population was significantly lower in the active stage than in the remission stage and controls. Furthermore, Treg percentage was significantly lower during relapse of myasthenia symptoms. We witnessed no remarkable associations between the percentage of Tregs and immune suppressant dosages.
   Conclusions: A significant reduction in the peripheral Treg population is considered to contribute to the pathophysiology of ocular type childhood MG and may be a marker of immunological state in these patients. (C) 2014 The Japanese Society of Child Neurology. Published by Elsevier B.V. All rights reserved.
C1 [Nishimura, Takafumi; Inaba, Yuji; Nakazawa, Yozo] Shinshu Univ, Sch Med, Dept Pediat, Matsumoto, Nagano 3908621, Japan.
   [Omata, Taku] Chiba Childrens Hosp, Div Child Neurol, Chiba, Japan.
   [Akasaka, Manami] Iwate Med Univ, Sch Med, Dept Pediat, Morioka, Iwate 020, Japan.
   [Shirai, Ikuko] Tokyo Metropolitan Neurol Hosp, Dept Neuropediat, Tokyo, Japan.
   [Ichikawa, Motoki] Shinshu Univ, Grad Sch Med, Child & Womens Hlth Sci, Matsumoto, Nagano 390, Japan.
RP Inaba, Y (corresponding author), Shinshu Univ, Sch Med, Dept Pediat, 3-1-1 Asahi, Matsumoto, Nagano 3908621, Japan.
EM inabay@shinshu-u.ac.jp
OI Omata, Taku/0000-0002-3110-4836
CR Aricha R, 2008, J IMMUNOL, V180, P2132, DOI 10.4049/jimmunol.180.4.2132
   Bai Y, 2008, EUR J IMMUNOL, V38, P1877, DOI 10.1002/eji.200737973
   Balandina A, 2005, BLOOD, V105, P735, DOI 10.1182/blood-2003-11-3900
   Battaglia A, 2005, J BIOL REG HOMEOS AG, V19, P54
   Bettelli E, 2006, NATURE, V441, P235, DOI 10.1038/nature04753
   Bonelli M, 2008, INT IMMUNOL, V20, P861, DOI 10.1093/intimm/dxn044
   Chiang LM, 2009, MUSCLE NERVE, V39, P423, DOI 10.1002/mus.21195
   Dokai H, 2007, J NEUROIMMUNOL, V187, P192, DOI 10.1016/j.jneuroim.2007.04.021
   Fattorossi A, 2005, IMMUNOLOGY, V116, P134, DOI 10.1111/j.1365-2567.2005.02220.x
   Finnis MF, 2011, AUTOIMMUN DIS, V2011, DOI 10.4061/2011/404101
   Grindebacke H, 2009, J IMMUNOL, V183, P4360, DOI 10.4049/jimmunol.0901091
   Jaretzki A, 2000, NEUROLOGY, V55, P16, DOI 10.1212/WNL.55.1.16
   JUNG T, 1993, J IMMUNOL METHODS, V159, P197, DOI 10.1016/0022-1759(93)90158-4
   Kebir H, 2007, NAT MED, V13, P1173, DOI 10.1038/nm1651
   Kogina K, 2009, MOL CELLS, V28, P125, DOI 10.1007/s10059-009-0114-z
   Kotake S, 1999, J CLIN INVEST, V103, P1345, DOI 10.1172/JCI5703
   Liu RL, 2010, EUR J IMMUNOL, V40, P1577, DOI 10.1002/eji.200939792
   Luther C, 2005, J NEUROIMMUNOL, V164, P124, DOI 10.1016/j.jneuroim.2005.03.011
   Luther C, 2009, J IMMUNOL, V183, P841, DOI 10.4049/jimmunol.0802046
   Masuda M, 2010, J NEUROIMMUNOL, V225, P123, DOI 10.1016/j.jneuroim.2010.03.016
   Matsui N, 2010, NEUROLOGY, V74, P816, DOI 10.1212/WNL.0b013e3181d31e47
   Minami N, 2011, J NEUROL SCI, V300, P59, DOI 10.1016/j.jns.2010.09.033
   Miroux C, 2012, TRANSPLANTATION, V94, P123, DOI 10.1097/TP.0b013e3182590d8f
   Mu LL, 2009, IMMUNOLOGY, V128, pe826, DOI 10.1111/j.1365-2567.2009.03089.x
   ROSES AD, 1981, NEUROLOGY, V31, P220, DOI 10.1212/WNL.31.2.220
   Sakaguchi S, 2004, ANNU REV IMMUNOL, V22, P531, DOI 10.1146/annurev.immunol.21.120601.141122
   SAKAGUCHI S, 1995, J IMMUNOL, V155, P1151
   Sakuma H, 2011, BRAIN DEV-JPN, V33, P442, DOI 10.1016/j.braindev.2010.08.002
   Shen Z, 2011, MED HYPOTHESES, V76, P178, DOI 10.1016/j.mehy.2010.09.011
   Shi YH, 2011, CHINESE MED J-PEKING, V124, P1951, DOI 10.3760/cma.j.issn.0366-6999.2011.13.006
   Shinomiya N, 2004, CLIN IMMUNOL, V110, P154, DOI 10.1016/j.clim.2003.10.004
   SOMMER N, 1991, NEUROLOGY, V41, P1270, DOI 10.1212/WNL.41.8.1270
   Thiruppathi M, 2012, CLIN IMMUNOL, V145, P209, DOI 10.1016/j.clim.2012.09.012
   Vincent A, 2001, LANCET, V357, P2122, DOI 10.1016/S0140-6736(00)05186-2
   Wang Z, 2012, SCAND J IMMUNOL, V76, P54, DOI 10.1111/j.1365-3083.2012.02703.x
   Xu WH, 2012, J CLIN IMMUNOL, V32, P975, DOI 10.1007/s10875-012-9685-0
   Yahikozawa H, 1995, No To Shinkei, V47, P585
NR 37
TC 9
Z9 9
U1 0
U2 13
PU ELSEVIER
PI AMSTERDAM
PA RADARWEG 29, 1043 NX AMSTERDAM, NETHERLANDS
SN 0387-7604
EI 1872-7131
J9 BRAIN DEV-JPN
JI Brain Dev.
PD SEP
PY 2015
VL 37
IS 8
BP 808
EP 816
DI 10.1016/j.braindev.2014.12.007
PG 9
WC Clinical Neurology; Pediatrics
WE Science Citation Index Expanded (SCI-EXPANDED)
SC Neurosciences & Neurology; Pediatrics
GA CQ8PV
UT WOS:000360871800011
PM 25563663
OA Green Submitted
DA 2022-10-25
ER

PT J
AU Evoli, A
   Batocchi, AP
   Minisci, C
   Di Schino, C
   Tonali, P
AF Evoli, A
   Batocchi, AP
   Minisci, C
   Di Schino, C
   Tonali, P
TI Therapeutic options in ocular myasthenia gravis
SO NEUROMUSCULAR DISORDERS
LA English
DT Article
DE ocular myasthenia; corticosteroids; azathioprine; thymectomy
ID TERM CORTICOSTEROID TREATMENT; IMMUNOSUPPRESSIVE TREATMENT; AUTOIMMUNE
   MYASTHENIA; AZATHIOPRINE TOXICITY; TREATMENT ALGORITHM; NATURAL COURSE;
   FOLLOW-UP; THYMECTOMY; TRIAL; DISEASE
AB The term ocular myasthenia gravis refers to the disease clinically restricted to extrinsic ocular muscles. It can be disabling as ptosis, and to a greater extent diplopia, both interfere with daily activities. Although ocular disturbances are the most frequent initial complaints in myasthenic patients, symptoms usually progress to generalized disease and only 15% of patients complain of purely ocular weakness for the entire course of their illness. Secondary generalization occurs with the highest frequency in the first 2 years from the onset. Both the severity of symptoms and the risk of generalization should be taken into account when devising a therapeutic plan for these patients. Anticholinesterases are of limited efficacy and a considerable proportion of patients require additional therapy. Corticosteroid therapy, generally prednisone on an alternate-day schedule, is very effective, but a reason for concern is represented by the frequent need for longterm administration with increased risk of severe complications. In patients unresponsive to prednisone or requiring too high dosages, immunosuppressive drugs like azathioprine should be used with the same criteria applied in generalized myasthenia. As corticosteroids and immunosuppressants reduce the chance of generalization, their use is justified in patients with recent-onset disabling disease. In long-standing cases with low risk of generalization, treatment is aimed at the relief of symptoms and pharmacological therapy should be reduced to the minimum effective dosage. The indication for thymectomy in ocular myasthenia remains highly controversial and should be reserved for disabled patients in the early stages of the disease. (C) 2001 Elsevier Science B.V. All rights reserved.
C1 Catholic Univ, Inst Neurol, I-00168 Rome, Italy.
RP Evoli, A (corresponding author), Catholic Univ, Inst Neurol, Largo F Vito 1, I-00168 Rome, Italy.
EM a.evoli@vsb.it
RI Evoli, Amelia/AAD-6807-2022
CR ABRAMSKY O, 1975, ARCH NEUROL-CHICAGO, V32, P684, DOI 10.1001/archneur.1975.00490520054008
   Almawi WY, 1998, CELL TRANSPLANT, V7, P511, DOI 10.1016/S0963-6897(98)00042-6
   Andrews PI, 1998, ANN NY ACAD SCI, V841, P789, DOI 10.1111/j.1749-6632.1998.tb11020.x
   ANTONINI G, 1990, CLIN NEUROL NEUROSUR, V92, P317, DOI 10.1016/0303-8467(90)90057-C
   ARSURA E, 1985, ARCH NEUROL-CHICAGO, V42, P1149, DOI 10.1001/archneur.1985.04060110031011
   Bach JF, 1999, TRANSPLANT P, V31, p16S, DOI 10.1016/S0041-1345(98)02075-2
   Barton JJS, 1998, J NEUROL SCI, V155, P104, DOI 10.1016/S0022-510X(97)00265-7
   Batocchi AP, 1997, J NEUROL, V244, P639, DOI 10.1007/s004150050160
   Beekman R, 1997, J NEUROL, V244, P112, DOI 10.1007/s004150050059
   BEGHI E, 1991, J NEUROL SCI, V106, P213, DOI 10.1016/0022-510X(91)90260-E
   BEVER CT, 1983, ANN NEUROL, V14, P516, DOI 10.1002/ana.410140504
   Bromberg MB, 1997, J NEUROL SCI, V150, P59, DOI 10.1016/S0022-510X(97)05370-7
   BUCKINGHAM JM, 1976, ANN SURG, V184, P453, DOI 10.1097/00000658-197610000-00008
   Busch C, 1996, ANN SURG, V224, P225, DOI 10.1097/00000658-199608000-00017
   CAPE CA, 1973, ARCH OPHTHALMOL-CHIC, V90, P292
   Carter SR, 1996, OPHTHALMOLOGY, V103, P623, DOI 10.1016/S0161-6420(96)30643-X
   Confavreux C, 1996, NEUROLOGY, V46, P1607, DOI 10.1212/WNL.46.6.1607
   CORNELIO F, 1987, ANN NY ACAD SCI, V505, P517
   DRACHMAN DB, 1994, NEW ENGL J MED, V330, P1797, DOI 10.1056/NEJM199406233302507
   EVOLI A, 1988, ACTA NEUROL SCAND, V77, P31, DOI 10.1111/j.1600-0404.1988.tb06970.x
   EVOLI A, 1992, EUR NEUROL, V32, P37, DOI 10.1159/000116785
   EVOLI A, 1988, NEUROMUSCULAR DISORD, V8, P561
   FISCHER KC, 1976, ANN NY ACAD SCI, V274, P652, DOI 10.1111/j.1749-6632.1976.tb47723.x
   FISCHER KC, 1974, NEUROLOGY, V24, P795, DOI 10.1212/WNL.24.8.795
   Girndt M, 1998, TRANSPLANTATION, V66, P370, DOI 10.1097/00007890-199808150-00015
   GROB D, 1981, ANN NY ACAD SCI, V377, P652, DOI 10.1111/j.1749-6632.1981.tb33764.x
   GROB D, 1987, ANN NY ACAD SCI, V505, P472
   HATTON PD, 1989, ANN THORAC SURG, V47, P838, DOI 10.1016/0003-4975(89)90015-5
   Hildner K, 1998, ANN NY ACAD SCI, V859, P204, DOI 10.1111/j.1749-6632.1998.tb11129.x
   HOHLFELD R, 1985, ANN NEUROL, V17, P238, DOI 10.1002/ana.410170304
   HOHLFELD R, 1988, NEUROLOGY, V38, P258, DOI 10.1212/WNL.38.2.258
   Jaretzki Alfred Iii, 1997, Neurology, V48, pS52
   JOHNS TR, 1987, ANN NY ACAD SCI, V505, P568
   Kaminski HJ, 1997, ANN NEUROL, V41, P419, DOI 10.1002/ana.410410402
   KAY R, 1994, J NEUROL SCI, V126, P84, DOI 10.1016/0022-510X(94)90098-1
   Keesey J, 1998, ANN NY ACAD SCI, V841, P753, DOI 10.1111/j.1749-6632.1998.tb11014.x
   KINDBERG C, 1988, ACTA NEUROL SCNAD, V97, P370
   KISSEL JT, 1986, NEUROLOGY, V36, P35, DOI 10.1212/WNL.36.1.35
   Kodama H, 1993, Kyobu Geka, V46, P1017
   Kupersmith MJ, 1996, ARCH NEUROL-CHICAGO, V53, P802, DOI 10.1001/archneur.1996.00550080128020
   LANSKA DJ, 1990, NEUROLOGY, V40, P1828, DOI 10.1212/WNL.40.12.1828
   LINDBERG C, 1992, ACTA NEUROL SCAND, V86, P323, DOI 10.1111/j.1600-0404.1992.tb05094.x
   MacLennan C, 1997, ANN NEUROL, V41, P423, DOI 10.1002/ana.410410404
   Masaoka A, 1996, ANN THORAC SURG, V62, P853, DOI 10.1016/S0003-4975(96)00376-1
   MCQUILLEN MP, 1997, ARCH NEUROL-CHICAGO, V54, P339
   MOORTHY G, 1989, NEUROLOGY, V39, P1150, DOI 10.1212/WNL.39.9.1150
   MOUNT FW, 1964, ARCH NEUROL-CHICAGO, V11, P114, DOI 10.1001/archneur.1964.00460200010002
   MULDER DG, 1989, ANN THORAC SURG, V48, P551, DOI 10.1016/S0003-4975(10)66861-0
   Nakamura H, 1996, J THORAC CARDIOV SUR, V112, P371, DOI 10.1016/S0022-5223(96)70264-7
   O'Riordan JI, 1998, EUR J NEUROL, V5, P203, DOI 10.1046/j.1468-1331.1998.520203.x
   OLANOW CW, 1989, ANN NY ACAD SCI, V505, P595
   Oosterhuis H, 1997, MYASTHENIA GRAVIS, P18
   OOSTERHUIS HJGH, 1989, J NEUROL NEUROSUR PS, V52, P1121, DOI 10.1136/jnnp.52.10.1121
   Oosterhuis HJGH, 1997, MYASTHENIA GRAVIS, P114
   OSTERMAN PO, 1990, PROG BRAIN RES, V84, P151
   Palace J, 1998, NEUROLOGY, V50, P1778, DOI 10.1212/WNL.50.6.1778
   PAPATESTAS AE, 1987, ANN SURG, V206, P79, DOI 10.1097/00000658-198707000-00013
   PASCUZZI RM, 1984, ANN NEUROL, V15, P291, DOI 10.1002/ana.410150316
   ROUSEEV R, 1992, MUSCLE NERVE, V15, P399, DOI 10.1002/mus.880150322
   SANDERS DB, 1994, MYASTHENIA GRAVIS MY, P343
   SCHUMM F, 1985, J NEUROL NEUROSUR PS, V48, P332, DOI 10.1136/jnnp.48.4.332
   SOLIVEN BC, 1988, NEUROLOGY, V38, P514, DOI 10.1212/WNL.38.4.514
   Sommer N, 1997, J NEUROL NEUROSUR PS, V62, P156, DOI 10.1136/jnnp.62.2.156
   SOMMER N, 1993, DOC OPHTHALMOL, V84, P309, DOI 10.1007/BF01215447
   TINDALL RSA, 1980, NEUROLOGY, V30, P554
   TINDALL RSA, 1993, ANN NY ACAD SCI, V681, P539, DOI 10.1111/j.1749-6632.1993.tb22937.x
   Venuta F, 1999, EUR J CARDIO-THORAC, V15, P621, DOI 10.1016/S1010-7940(99)00052-4
   Vieira PL, 1998, J IMMUNOL, V161, P5245
   VINCENT A, 1985, J NEUROL NEUROSUR PS, V48, P1246, DOI 10.1136/jnnp.48.12.1246
   Vincent A, 1998, IMMUNOL REV, V164, P157, DOI 10.1111/j.1600-065X.1998.tb01217.x
   Vincent A, 1997, EPITHELIAL TUMORS OF THE THYMUS, P195
   WEINBERG DA, 1994, SURV OPHTHALMOL, V39, P169, DOI 10.1016/0039-6257(94)90194-5
   Weinberg DH, 1999, MUSCLE NERVE, V22, P1222, DOI 10.1002/(SICI)1097-4598(199909)22:9<1222::AID-MUS8>3.0.CO;2-R
   Wilkins K B, 1999, Adv Surg, V32, P105
   Yang D S, 1989, Nihon Kyobu Geka Gakkai Zasshi, V37, P313
   YU YL, 1992, ACTA NEUROL SCAND, V86, P113, DOI 10.1111/j.1600-0404.1992.tb05050.x
NR 76
TC 48
Z9 53
U1 1
U2 1
PU PERGAMON-ELSEVIER SCIENCE LTD
PI OXFORD
PA THE BOULEVARD, LANGFORD LANE, KIDLINGTON, OXFORD OX5 1GB, ENGLAND
SN 0960-8966
EI 1873-2364
J9 NEUROMUSCULAR DISORD
JI Neuromusc. Disord.
PD MAR
PY 2001
VL 11
IS 2
BP 208
EP 216
DI 10.1016/S0960-8966(00)00173-5
PG 9
WC Clinical Neurology; Neurosciences
WE Science Citation Index Expanded (SCI-EXPANDED)
SC Neurosciences & Neurology
GA 421LF
UT WOS:000168065300012
PM 11257479
DA 2022-10-25
ER

PT J
AU Masuda, T
   Motomura, M
   Utsugisawa, K
   Nagane, Y
   Nakata, R
   Tokuda, M
   Fukuda, T
   Yoshimura, T
   Tsujihata, M
   Kawakami, A
AF Masuda, Tomoko
   Motomura, Masakatsu
   Utsugisawa, Kimiaki
   Nagane, Yuriko
   Nakata, Ruka
   Tokuda, Masahiro
   Fukuda, Taku
   Yoshimura, Toshiro
   Tsujihata, Mitsuhiro
   Kawakami, Atsushi
TI Antibodies against the main immunogenic region of the acetylcholine
   receptor correlate with disease severity in myasthenia gravis
SO JOURNAL OF NEUROLOGY NEUROSURGERY AND PSYCHIATRY
LA English
DT Article
ID OCULAR MYASTHENIA; MONOCLONAL-ANTIBODIES; NEUROMUSCULAR-JUNCTION;
   CLINICAL CORRELATIONS; ANTIGENIC STRUCTURE; EXTRAOCULAR-MUSCLE; PROTEIN
   4; MUSK; AUTOANTIBODIES; BINDING
AB Objective We developed an assay that detects autoantibodies against the main immunogenic region (MIR) located at the extracellular end of the nicotinic acetylcholine receptor (AChR) a subunit, and investigated its clinical relevance in myasthenia gravis (MG).
   Methods In this retrospective cohort study, we measured MIR antibody (Ab) titres in sera obtained before treatment and analysed their associations with clinical parameters in 102 MG patients from two neurological centres. MIR Ab titres were determined using a modified competition immunoprecipitation assay in the presence or absence of monoclonal antibody 35.
   Results 11 of 23 (47.8%) ocular type and 66 of 72 (91.7%) generalised type MG patients were positive for the presence of MIR Abs, defined as a titre >16.8% (3 SDs above the mean for 70 healthy controls). A significantly higher MIR Ab titre (p<0.001) was shown in generalised type (47.9 +/- 19.2%) rather than in ocular type MG patients (16.4 +/- 8.4%). Bivariate regression analysis using both titre levels of MIR Ab and routine AChR binding Ab as variables revealed MIR Abs to be an exclusive indicator positively associated with disease severity (Myasthenia Gravis Foundation of America classification, p<0.0001; Quantitative MG score, p=0.008), the presence of bulbar symptoms (p<0.0001) and thymoma (p=0.016), and negatively associated with ocular MG (p<0.0001).
   Conclusions MIR Ab titre levels show much better correlations with factors related to disease severity compared with AChR binding Ab titres. The MIR Ab assay may be useful for predicting MG symptom severity, especially for discriminating between ocular and generalised types of MG.
C1 [Masuda, Tomoko; Motomura, Masakatsu; Nakata, Ruka; Tokuda, Masahiro; Fukuda, Taku; Kawakami, Atsushi] Nagasaki Univ, Grad Sch Biomed Sci, Dept Clin Neurosci & Neurol, Nagasaki 8528501, Japan.
   [Utsugisawa, Kimiaki; Nagane, Yuriko] Hanamaki Gen Hosp, Dept Neurol, Tokyo, Japan.
   [Yoshimura, Toshiro] Nagasaki Univ, Sch Hlth Sci, Nagasaki 8528501, Japan.
   [Tsujihata, Mitsuhiro] Nagasaki Kita Hosp, Dept Neurol, Nagasaki, Japan.
RP Motomura, M (corresponding author), Nagasaki Univ, Grad Sch Biomed Sci, Dept Clin Neurosci & Neurol, 1-7-1 Sakamoto, Nagasaki 8528501, Japan.
EM lems@net.nagasaki-u.ac.jp
FU Ministry of Health, Labour and Welfare, Japan
FX This work was supported in part by the Health and Labour Sciences
   Research Grant on Intractable Diseases (Neuroimmunological Diseases)
   from the Ministry of Health, Labour and Welfare, Japan.
CR Bartoccioni E, 2006, NEUROLOGY, V67, P505, DOI 10.1212/01.wnl.0000228225.23349.5d
   BEROUKHIM R, 1995, NEURON, V15, P323, DOI 10.1016/0896-6273(95)90037-3
   BESINGER UA, 1983, NEUROLOGY, V33, P1316, DOI 10.1212/WNL.33.10.1316
   BEVER CT, 1983, ANN NEUROL, V14, P516, DOI 10.1002/ana.410140504
   Brejc K, 2001, NATURE, V411, P269, DOI 10.1038/35077011
   Guptill JT, 2011, MUSCLE NERVE, V44, P36, DOI 10.1002/mus.22006
   HEIDENREICH F, 1988, NEUROLOGY, V38, P1784, DOI 10.1212/WNL.38.11.1784
   Higuchi O, 2011, ANN NEUROL, V69, P418, DOI 10.1002/ana.22312
   Hoch W, 2001, NAT MED, V7, P365, DOI 10.1038/85520
   HOWARD FM, 1987, ANN NY ACAD SCI, V505, P526
   Kaminski HJ, 2004, EXP NEUROL, V189, P333, DOI 10.1016/j.expneurol.2004.06.005
   Kusner LL, 2006, NEUROLOGIST, V12, P231, DOI 10.1097/01.nrl.0000240856.03505.b5
   LECKY BRF, 1980, LANCET, V2, P1311
   LENNON VA, 1985, P NATL ACAD SCI USA, V82, P8805, DOI 10.1073/pnas.82.24.8805
   Lindstrom JM, 2003, ANN NY ACAD SCI, V998, P41, DOI 10.1196/annals.1254.007
   Luo J, 2010, J MOL NEUROSCI, V40, P217, DOI 10.1007/s12031-009-9271-y
   Luo J, 2009, J NEUROSCI, V29, P13898, DOI 10.1523/JNEUROSCI.2833-09.2009
   Motomura Masakatsu, 2011, Rinsho Shinkeigaku, V51, P872
   ODA K, 1993, ANN NY ACAD SCI, V681, P238, DOI 10.1111/j.1749-6632.1993.tb22889.x
   OOSTERHUIS HJGH, 1989, J NEUROL NEUROSUR PS, V52, P1121, DOI 10.1136/jnnp.52.10.1121
   PACHNER AR, 1989, NEUROLOGY, V39, P1057, DOI 10.1212/WNL.39.8.1057
   Poulas K, 2000, CLIN EXP IMMUNOL, V120, P363, DOI 10.1046/j.1365-2249.2000.01202.x
   Punga AR, 2011, EXP NEUROL, V230, P207, DOI 10.1016/j.expneurol.2011.04.018
   Sanders DB, 2003, NEUROLOGY, V60, P1978, DOI 10.1212/01.WNL.0000065882.63904.53
   Shigemoto K, 2006, J CLIN INVEST, V116, P1016, DOI 10.1172/JCI21545
   Shiraishi H, 2005, ANN NEUROL, V57, P289, DOI 10.1002/ana.20341
   Soltys J, 2008, ANN NY ACAD SCI, V1132, P220, DOI 10.1196/annals.1405.037
   SOMNIER FE, 1993, J NEUROL NEUROSUR PS, V56, P496, DOI 10.1136/jnnp.56.5.496
   TINDALL RSA, 1981, ANN NEUROL, V10, P437, DOI 10.1002/ana.410100506
   TSUJIHATA M, 1989, NEUROLOGY, V39, P1359, DOI 10.1212/WNL.39.10.1359
   TSUJIHATA M, 1979, NEUROLOGY, V29, P654, DOI 10.1212/WNL.29.5.654
   TZARTOS S, 1987, J NEUROIMMUNOL, V15, P185, DOI 10.1016/0165-5728(87)90092-0
   TZARTOS SJ, 1982, P NATL ACAD SCI-BIOL, V79, P188, DOI 10.1073/pnas.79.1.188
   TZARTOS SJ, 1980, P NATL ACAD SCI-BIOL, V77, P755, DOI 10.1073/pnas.77.2.755
   Tzartos SJ, 1998, IMMUNOL REV, V163, P89, DOI 10.1111/j.1600-065X.1998.tb01190.x
   VINCENT A, 1985, J NEUROL NEUROSUR PS, V48, P1246, DOI 10.1136/jnnp.48.12.1246
   VINCENT A, 1980, J NEUROL NEUROSUR PS, V43, P590, DOI 10.1136/jnnp.43.7.590
   Wu HT, 2010, DEVELOPMENT, V137, P1017, DOI 10.1242/dev.038711
   Zhang B, 2012, ARCH NEUROL-CHICAGO, V69, P445, DOI 10.1001/archneurol.2011.2393
NR 39
TC 33
Z9 36
U1 0
U2 12
PU BMJ PUBLISHING GROUP
PI LONDON
PA BRITISH MED ASSOC HOUSE, TAVISTOCK SQUARE, LONDON WC1H 9JR, ENGLAND
SN 0022-3050
EI 1468-330X
J9 J NEUROL NEUROSUR PS
JI J. Neurol. Neurosurg. Psychiatry
PD SEP
PY 2012
VL 83
IS 9
BP 935
EP 940
DI 10.1136/jnnp-2012-302705
PG 6
WC Clinical Neurology; Psychiatry; Surgery
WE Science Citation Index Expanded (SCI-EXPANDED)
SC Neurosciences & Neurology; Psychiatry; Surgery
GA 988QY
UT WOS:000307506800021
PM 22764264
OA Green Submitted
DA 2022-10-25
ER

PT J
AU Ambrogi, V
   Tacconi, F
   Sellitri, F
   Tamburrini, A
   Perroni, G
   Carlea, F
   La Rocca, E
   Vanni, G
   Schillaci, O
   Mineo, TC
AF Ambrogi, Vincenzo
   Tacconi, Federico
   Sellitri, Francesco
   Tamburrini, Alessandro
   Perroni, Gianluca
   Carlea, Federica
   La Rocca, Eleonora
   Vanni, Gianluca
   Schillaci, Orazio
   Mineo, Tommaso Claudio
TI Subxiphoid completion thymectomy for refractory non-thymomatous
   myasthenia gravis
SO JOURNAL OF THORACIC DISEASE
LA English
DT Article
DE Myasthenia gravis (MG); completion thymectomy; subxiphoid video-assisted
   thoracic surgery (subxiphoid VATS); acetylcholine receptor antibodies
ID TRANS-CERVICAL THYMECTOMY; THYMIC TISSUE; REPEAT THYMECTOMY
AB Background: Completion thymectomy may be performed in patients with non-thymomatous refractory myasthenia gravis (MG) to allow a complete and definitive clearance from residual thymic tissue located in the mediastinum or in lower neck. Hereby we present our short- and long-term results of completion thymectomy using subxiphoid video-assisted thoracoscopy.
   Methods: Between July 2010 and December 2017, 15 consecutive patients with refractory non-thymomatous myasthenia, 8 women and 7 men with a median age of 44 [interquartile range (IQR) 38.5-53.5] years, underwent video-thoracoscopic completion thymectomy through a subxiphoid approach.
   Results: Positron emission tomography (PET) showed mildly avid areas [standardized uptake value (SUV) more than or equal to 1.8] in 11 instances. Median operative time was 106 (IQR, 77-141) minutes. No operative deaths nor major morbidity occurred. Mean 1-day postoperative Visual Analogue Scale value was 2.53 +/- 0.63. Median hospital stay was 2 (IQR, 1-3.5) days. A significant decrease of the anti-acetylcholine receptor antibodies was observed after 1 month [median percentage changes -67% (IQR, -39% to -83%)]. Median follow-up was 45 (IQR, 21-58) months. At the most recent follow-up complete stable remission was achieved in 5 patients. Another 9 patients had significant improvement in bulbar and limb function, requiring lower doses of corticosteroids and anticholinesterase drugs. Only one patient remained clinically stable albeit drug doses were reduced. One-month postoperative drop of anti-acetylcholine receptor antibodies was significantly correlated with complete stable remission (P=0.002).
   Conclusions: This initial experience confirms that removal of ectopic and residual thymus through a subxiphoid approach can reduce anti-acetylcholine receptor antibody titer correlating to good outcome of refractory MG.
C1 [Ambrogi, Vincenzo; Tacconi, Federico; Sellitri, Francesco; Vanni, Gianluca; Mineo, Tommaso Claudio] Policlin Tor Vergata Univ, Dept Surg, Div Thorac Surg, Myasthenia Gravis Unit, Rome, Italy.
   [Tamburrini, Alessandro] Southampton Gen Hosp, Div Thorac Surg, Southampton, Hants, England.
   [Perroni, Gianluca; Carlea, Federica; La Rocca, Eleonora] Tor Vergata Univ, Postgrad Sch Thorac Surg, Rome, Italy.
   [Schillaci, Orazio] Tor Vergata Univ, Dept Biomed & Prevent, Nucl Med Unit, Rome, Italy.
RP Ambrogi, V (corresponding author), Policlin Tor Vergata Univ, Viale Oxford 81, I-00133 Rome, Italy.
EM ambrogi@med.uniroma2.it
RI Perroni, Gianluca/AAA-4756-2021; SCHILLACI, ORAZIO/AAA-3481-2021
OI Perroni, Gianluca/0000-0002-3007-3214; SCHILLACI,
   ORAZIO/0000-0002-6176-2805; vanni, gianluca/0000-0002-3006-5855;
   Ambrogi, Vincenzo/0000-0002-8947-3175
CR Ambrogi V, 2012, J THORAC CARDIOV SUR, V143, P601, DOI 10.1016/j.jtcvs.2011.04.050
   ASHOUR M, 1995, J THORAC CARDIOV SUR, V109, P632, DOI 10.1016/S0022-5223(95)70343-8
   Barnett Carolina, 2012, J Clin Neuromuscul Dis, V13, P201, DOI 10.1097/CND.0b013e31824619d5
   Barohn RJ, 1998, ANN NY ACAD SCI, V841, P769, DOI 10.1111/j.1749-6632.1998.tb11015.x
   FUKAI I, 1991, J THORAC CARDIOV SUR, V101, P1099
   HENZE A, 1984, SCAND J THORAC CARD, V18, P235, DOI 10.3109/14017438409109897
   JARETZKI A, 1988, J THORAC CARDIOV SUR, V95, P747
   Mack MJ, 1996, J THORAC CARDIOV SUR, V112, P1352, DOI 10.1016/S0022-5223(96)70151-4
   MASAOKA A, 1982, NEUROLOGY, V32, P83, DOI 10.1212/WNL.32.1.83
   MASAOKA A, 1975, J THORAC CARDIOV SUR, V70, P747
   Masaoka A, 1996, ANN THORAC SURG, V62, P853, DOI 10.1016/S0003-4975(96)00376-1
   MILLER RG, 1991, NEUROLOGY, V41, P923, DOI 10.1212/WNL.41.6.923
   Mineo TC, 1998, J THORAC CARDIOV SUR, V115, P252, DOI 10.1016/S0022-5223(98)70470-2
   Mineo TC, 2014, J CARDIOTHORAC SURG, V9, DOI 10.1186/s13019-014-0146-0
   Nakamura H, 1996, J THORAC CARDIOV SUR, V112, P371, DOI 10.1016/S0022-5223(96)70264-7
   Ng JKY, 2014, INTERACT CARDIOV TH, V18, P376, DOI 10.1093/icvts/ivt493
   ROSENBERG M, 1983, AM J MED, V74, P78, DOI 10.1016/0002-9343(83)91122-1
   Suda T, 2012, ANN THORAC SURG, V93, P334, DOI 10.1016/j.athoracsur.2011.08.047
   Wolfe GI, 2016, NEW ENGL J MED, V375, P511, DOI 10.1056/NEJMoa1602489
   Yang J, 2017, INT J NEUROSCI, V127, P785, DOI 10.1080/00207454.2016.1257993
   Zielinski M, 2004, Interact Cardiovasc Thorac Surg, V3, P376, DOI 10.1016/j.icvts.2004.02.008
NR 21
TC 3
Z9 7
U1 1
U2 6
PU AME PUBL CO
PI SHATIN
PA FLAT-RM C 16F, KINGS WING PLAZA 1, NO 3 KWAN ST, SHATIN, HONG KONG
   00000, PEOPLES R CHINA
SN 2072-1439
EI 2077-6624
J9 J THORAC DIS
JI J. Thorac. Dis.
PD MAY
PY 2020
VL 12
IS 5
BP 2388
EP 2394
DI 10.21037/jtd.2020.03.81
PG 7
WC Respiratory System
WE Science Citation Index Expanded (SCI-EXPANDED)
SC Respiratory System
GA LU0NZ
UT WOS:000537461900068
PM 32642144
OA Green Published, gold
DA 2022-10-25
ER

PT J
AU Pit'ha, J
   Matejkova, E
AF Pit'ha, J
   Matejkova, E
TI Association of HLA antigens with myasthenia gravis in the Czech
   population
SO CESKA A SLOVENSKA NEUROLOGIE A NEUROCHIRURGIE
LA Slovak
DT Article
DE myasthenia gravis; HLA antigens; immunogenetics; predictive factors
ID PENICILLAMINE-INDUCED MYASTHENIA; ANCESTRAL HAPLOTYPES;
   RHEUMATOID-ARTHRITIS; AUTOIMMUNE-DISEASE; SUSCEPTIBILITY; DQ;
   POLYMORPHISMS; HETEROGENEITY; DISORDERS; CHINESE
AB The authors investigated in a group of 104 patients with myasthenia gravis (MG) the frequency of HLA antigens class I and II in relation to different clinical variants of the disease. During the overall evaluation in patients with MG, consistent with the literature, a significantly higher incidence of the most common HLA haplotype of the caucasian population HLA -A1, B8, DR3, DQ2 was found. Its frequency was elevated in particular in patients with antibodies against the acetylcholine receptor (ACHR), with generalized affection, with an unstable clinical course, in patients without a thymoma and younger than 60 years. On the other hand, in patients with a thymoma the frequency of HLA B8 and -DR3 was significantly reduced and conversely the frequency of HLA -DR8 was significantly elevated. In younger patients (under 60 years) there was a statistically significantly higher frequency of HLA -DR3 and -DQ2 signs. In seropositive patients (with evidence of antibodies against ACHR) there was a significantly raised frequency of -DQ1 and DQ3. In the generalized and clinically unstable form of the disease there was a significantly elevated frequency of HLA -B8, while in ocular forms of MG, in patients with a tendency of spontaneous remission and patients lacking antibodies against ACHR the frequency of HLA -B8 was comparable with the incidence in the healthy population. From the above findings it is apparent that assessment of HLA antigens in patients with MG could be used for partial prediction of the development of the disease and for assessment of the optimal therapeutic strategy.
C1 FNKV, Prague 10034 10, Czech Republic.
   LF UK, Neurol Klin 3, Prague, Czech Republic.
   VFN, Ustav Hematol & Krevni Transfuze, Prague, Czech Republic.
CR ANDONOPOULOS AP, 1994, CLIN RHEUMATOL, V13, P586, DOI 10.1007/BF02242998
   BAGGI F, 1993, J NEUROIMMUNOL, V46, P57, DOI 10.1016/0165-5728(93)90233-O
   BERRIH-AKNIN S, 1991, J AUTOIMMUN, V4, P137, DOI 10.1016/0896-8411(91)90013-3
   BUC M, 1994, IMUNOGENETIKA, P237
   CARLSSON B, 1990, IMMUNOGENETICS, V31, P285, DOI 10.1007/BF02115001
   CHAN SH, 1993, INT ARCH ALLERGY IMM, V101, P119, DOI 10.1159/000236508
   CHEN WH, 1993, J NEUROL NEUROSUR PS, V56, P382, DOI 10.1136/jnnp.56.4.382
   CHIU HC, 1987, J IMMUNOGENET, V14, P203
   COMPSTON DAS, 1980, BRAIN, V103, P579, DOI 10.1093/brain/103.3.579
   DAWKINS RL, 1987, ANN NY ACAD SCI, V505, P398, DOI 10.1111/j.1749-6632.1987.tb51310.x
   DEGLIESPOSTI MA, 1992, IMMUNOGENETICS, V35, P355
   DEGLIESPOSTI MA, 1992, EUR J IMMUNOGENET, V19, P121, DOI 10.1111/j.1744-313X.1992.tb00051.x
   DELAMERE JP, 1983, ANN RHEUM DIS, V42, P500, DOI 10.1136/ard.42.5.500
   DEMAINE A, 1992, J NEUROL, V239, P53, DOI 10.1007/BF00839214
   Evoli A, 1996, NEUROMUSCULAR DISORD, V6, P155, DOI 10.1016/0960-8966(96)00009-0
   GILHUS NE, 1990, J AUTOIMMUN, V3, P299, DOI 10.1016/0896-8411(90)90148-L
   Heckmann JM, 1996, J AUTOIMMUN, V9, P175, DOI 10.1006/jaut.1996.0021
   Hjelmstrom P, 1995, AUTOIMMUNITY, V22, P59, DOI 10.3109/08916939508995300
   HORIKI T, 1993, NEUROLOGY, V43, P771, DOI 10.1212/WNL.43.4.771
   KAUL R, 1994, ADV NEUROIMMUNOL, V4, P387, DOI 10.1016/0960-5428(94)00012-D
   KHALIL I, 1993, CR ACAD SCI III-VIE, V316, P652
   LINDSTROM J, 1988, ADV IMMUNOL, V42, P233, DOI 10.1016/S0065-2776(08)60847-0
   LOEHER PJ, 1990, DRUGS, V45, P477
   MANFREDI AA, 1994, J IMMUNOL, V152, P4165
   MARSHALL B, 1994, IMMUNOGENETICS, V39, P15
   MITTAL KK, 1968, TRANSPLANTATION, V6, P913, DOI 10.1097/00007890-196811000-00006
   MORITA K, 1991, ANN NEUROL, V29, P168, DOI 10.1002/ana.410290209
   PADUA L, 1994, CLIN NEUROPATHOL, V13, P292
   PITHA J, 1996, SBORNIK, V12, P85
   PITHA J, 1995, PRAKT LEK, V9, P415
   PITHA J, 1994, REMEDIA, V3, P164
   RATANACHAIYAVONG S, 1994, AUTOIMMUNITY, V17, P99, DOI 10.3109/08916939409014664
   SPURKLAND A, 1991, TISSUE ANTIGENS, V37, P90, DOI 10.1111/j.1399-0039.1991.tb01851.x
   STEINMAN L, 1990, PROG BRAIN RES, V84, P117
   TOLA MR, 1994, ACTA NEUROL SCAND, V90, P318
   Vejvalka J, 1984, Cesk Neurol Neurochir, V47, P78
   VIEIRA ML, 1993, J NEUROIMMUNOL, V47, P115, DOI 10.1016/0165-5728(93)90021-P
NR 37
TC 2
Z9 2
U1 0
U2 0
PU CZECH MEDICAL SOC
PI PRAGUE 2
PA SOKOLSKA 31, PRAGUE 2 120 26, CZECH REPUBLIC
SN 1210-7859
EI 1802-4041
J9 CESK SLOV NEUROL N
JI Cesk. Slov. Neurol. Neurochir.
PY 1998
VL 61
IS 1
BP 7
EP 12
PG 6
WC Neurosciences; Surgery
WE Science Citation Index Expanded (SCI-EXPANDED)
SC Neurosciences & Neurology; Surgery
GA YU617
UT WOS:000071736200002
DA 2022-10-25
ER

PT J
AU Lazaridis, K
   Fernandez-Santoscoy, M
   Baltatzidou, V
   Andersson, JO
   Christison, R
   Gruenberg, J
   Tzartos, S
   Loewenadler, B
   Fribert, C
AF Lazaridis, Konstantinos
   Fernandez-Santoscoy, Maria
   Baltatzidou, Vasiliki
   Andersson, Jan-Olof
   Christison, Richard
   Gruenberg, John
   Tzartos, Socrates
   Loewenadler, Bjoern
   Fribert, Charlotte
TI A Recombinant Acetylcholine Receptor alpha 1 Subunit Extracellular
   Domain Is a Promising New Drug Candidate for Treatment Of Myasthenia
   Gravis
SO FRONTIERS IN IMMUNOLOGY
LA English
DT Article
DE myasthenia gravis; acetylcholine receptor; autoimmune disease;
   antigen-specific immune tolerance; tolerogen; intravenous administration
ID NASAL TOLERANCE; SYNTHETIC PEPTIDES; ORAL TOLERANCE; EAMG MODEL;
   CLASS-II; INDUCTION; CELLS; RATS; AUTOANTIBODIES; SUPPRESSION
AB Background and AimsMyasthenia gravis (MG) is a T-cell dependent antibody-mediated autoimmune disease in which the nicotinic acetylcholine receptor (AChR) is the major autoantigen, comprising several T and B cell auto-epitopes. We hypothesized that an efficacious drug candidate for antigen-specific therapy in MG should comprise a broad range of these auto-epitopes and be administered in a noninflammatory and tolerogenic context. MethodsWe used a soluble mutated form of the extracellular domain of the alpha 1 chain of the AChR (alpha 1-ECDm), which represents the major portion of auto-epitopes involved in MG, and investigated, in a well-characterized rat model of experimental autoimmune myasthenia gravis (EAMG) whether its intravenous administration could safely and efficiently treat the autoimmune disease. ResultsWe demonstrated that intravenous administration of alpha 1-ECDm abrogates established EAMG, in a dose and time dependent manner, as assessed by clinical symptoms, body weight, and compound muscle action potential (CMAP) decrement. Importantly, the effect was more pronounced compared to drugs representing current standard of care for MG. The protein had a short plasma half-life, most of what could be recovered was sequestered in the liver, kidneys and spleen. Further, we did not observe any signs of toxicity or intolerability in animals treated with alpha 1-ECDm. ConclusionWe conclude that intravenous treatment with alpha 1-ECDm is safe and effective in suppressing EAMG. alpha 1-ECDm is in preclinical development as a promising new drug candidate for MG.
C1 [Lazaridis, Konstantinos; Baltatzidou, Vasiliki] Hellenic Pasteur Inst, Dept Immunol, Athens, Greece.
   [Fernandez-Santoscoy, Maria; Andersson, Jan-Olof; Christison, Richard; Gruenberg, John; Loewenadler, Bjoern; Fribert, Charlotte] Toleranz AB, Gothenburg, Sweden.
   [Tzartos, Socrates] Hellenic Pasteur Inst, Dept Neurobiol, Athens, Greece.
   [Tzartos, Socrates] Tzartos NeuroDiagnost, Athens, Greece.
RP Lazaridis, K (corresponding author), Hellenic Pasteur Inst, Dept Immunol, Athens, Greece.; Fribert, C (corresponding author), Toleranz AB, Gothenburg, Sweden.
EM klazaridis@pasteur.gr; charlotte.fribert@toleranzia.com
FU Toleranzia AB; Hellenic Pasteur Institute
FX This work was supported by funds from Toleranzia AB. and the Hellenic
   Pasteur Institute.
CR Bachmann MF, 2010, NAT REV IMMUNOL, V10, P787, DOI 10.1038/nri2868
   Baggi F, 1999, J CLIN INVEST, V104, P1287, DOI 10.1172/JCI7121
   Balandina A, 2005, BLOOD, V105, P735, DOI 10.1182/blood-2003-11-3900
   Barchan D, 1999, P NATL ACAD SCI USA, V96, P8086, DOI 10.1073/pnas.96.14.8086
   Barnett C, 2019, EXPERT OPIN PHARMACO, V20, P2295, DOI 10.1080/14656566.2019.1682548
   Boswell CA, 2014, MOL PHARMACEUT, V11, P1591, DOI 10.1021/mp400748t
   BROCKE S, 1988, J CLIN INVEST, V82, P1894, DOI 10.1172/JCI113807
   Carambia A, 2015, J HEPATOL, V62, P1349, DOI 10.1016/j.jhep.2015.01.006
   Cataldi M, 2017, INT J MOL SCI, V18, DOI 10.3390/ijms18061249
   Chataway J, 2018, NEUROLOGY, V90, pE955, DOI 10.1212/WNL.0000000000005118
   Doherty DG, 2016, J AUTOIMMUN, V66, P60, DOI 10.1016/j.jaut.2015.08.020
   Drachman DB, 1996, ANN NY ACAD SCI, V778, P258, DOI 10.1111/j.1749-6632.1996.tb21134.x
   Gilhus NE, 2016, NAT REV NEUROL, V12, P259, DOI 10.1038/nrneurol.2016.44
   Habib AA, 2020, MUSCLE NERVE, V62, P579, DOI 10.1002/mus.26919
   Hilliard B, 1999, MULT SCLER, V5, P2
   HOWARD FM, 1987, ANN NY ACAD SCI, V505, P526, DOI 10.1111/j.1749-6632.1987.tb51321.x
   Huang HP, 2016, NEURAL REGEN RES, V11, P465, DOI 10.4103/1673-5374.179060
   Im SH, 2000, J NEUROIMMUNOL, V111, P161, DOI 10.1016/S0165-5728(00)00395-7
   Im SH, 2000, J IMMUNOL, V165, P3599, DOI 10.4049/jimmunol.165.7.3599
   Im SH, 1999, J CLIN INVEST, V104, P1723, DOI 10.1172/JCI8121
   Karachunski PI, 1997, J CLIN INVEST, V100, P3027, DOI 10.1172/JCI119857
   Kassianos AJ, 2013, NEPHROL DIAL TRANSPL, V28, P303, DOI 10.1093/ndt/gfs136
   KELLEY VR, 1993, EXP NEPHROL, V1, P102
   Kelly CP, 2021, GASTROENTEROLOGY, V161, P66, DOI 10.1053/j.gastro.2021.03.014
   Kordas G, 2014, PLOS ONE, V9, DOI 10.1371/journal.pone.0108327
   Lazaridis K, 2015, J NEUROIMMUNOL, V278, P19, DOI 10.1016/j.jneuroim.2014.12.001
   Lazaridis K, 2020, FRONT NEUROL, V11, DOI 10.3389/fneur.2020.596981
   Lazaridis K, 2020, FRONT IMMUNOL, V11, DOI 10.3389/fimmu.2020.00212
   Lazaridis K, 2017, J NEUROIMMUNOL, V312, P24, DOI 10.1016/j.jneuroim.2017.09.001
   Lazaridis K, 2017, J NEUROIMMUNOL, V303, P13, DOI 10.1016/j.jneuroim.2016.12.011
   Lazaridis K, 2014, INT J BIOL MACROMOL, V63, P210, DOI 10.1016/j.ijbiomac.2013.11.003
   Lewis SM, 2019, SCI IMMUNOL, V4, DOI 10.1126/sciimmunol.aau6085
   Losen M, 2015, EXP NEUROL, V270, P18, DOI 10.1016/j.expneurol.2015.03.010
   Lozier BK, 2015, AM J CLIN PATHOL, V143, P186, DOI 10.1309/AJCPYEOR6SGE8ZLU
   Lukacs-Kornek V, 2008, J IMMUNOL, V180, P706, DOI 10.4049/jimmunol.180.2.706
   Mantegazza R, 2019, CURR OPIN RHEUMATOL, V31, P623, DOI 10.1097/BOR.0000000000000647
   Mehrfeld C, 2018, FRONT IMMUNOL, V9, DOI 10.3389/fimmu.2018.00635
   Menon D, 2020, FRONT NEUROL, V11, DOI 10.3389/fneur.2020.00538
   Menon RTR, 2008, J NEUROIMMUNOL, V201, P128, DOI 10.1016/j.jneuroim.2008.05.023
   Noridomi K, 2017, ELIFE, V6, DOI 10.7554/eLife.23043
   Pearce SHS, 2019, THYROID, V29, P1003, DOI 10.1089/thy.2019.0036
   Pereira MS, 2018, FRONT IMMUNOL, V9, DOI 10.3389/fimmu.2018.02754
   Phillips William D, 2016, F1000Res, V5, DOI 10.12688/f1000research.8206.1
   PROTTI MP, 1990, P NATL ACAD SCI USA, V87, P7792, DOI 10.1073/pnas.87.19.7792
   Serra P, 2019, NAT BIOTECHNOL, V37, P238, DOI 10.1038/s41587-019-0015-4
   Shi FD, 1998, CLIN EXP IMMUNOL, V111, P506
   Silvestri Nicholas J, 2014, J Clin Neuromuscul Dis, V15, P167, DOI 10.1097/CND.0000000000000034
   Skeie GO, 2010, EUR J NEUROL, V17, P893, DOI 10.1111/j.1468-1331.2010.03019.x
   Spack EG, 1995, J AUTOIMMUN, V8, P787, DOI 10.1016/S0896-8411(95)80018-2
   Tseveleki V, 2015, EXP NEUROL, V267, P254, DOI 10.1016/j.expneurol.2014.10.019
   TZARTOS SJ, 1988, P NATL ACAD SCI USA, V85, P2899, DOI 10.1073/pnas.85.9.2899
   VERSCHUUREN JJGM, 1990, MUSCLE NERVE, V13, P485, DOI 10.1002/mus.880130604
   Wang WZ, 1998, ACTA NEUROL SCAND, V98, P422, DOI 10.1111/j.1600-0404.1998.tb07324.x
   Yi JS, 2018, MUSCLE NERVE, V57, P172, DOI 10.1002/mus.25973
   Zhang GX, 1998, J NEUROIMMUNOL, V85, P96, DOI 10.1016/S0165-5728(97)00243-9
   ZODA TE, 1995, J NEUROIMMUNOL, V57, P35, DOI 10.1016/0165-5728(94)00159-L
NR 56
TC 0
Z9 0
U1 1
U2 1
PU FRONTIERS MEDIA SA
PI LAUSANNE
PA AVENUE DU TRIBUNAL FEDERAL 34, LAUSANNE, CH-1015, SWITZERLAND
SN 1664-3224
J9 FRONT IMMUNOL
JI Front. Immunol.
PD JUN 3
PY 2022
VL 13
AR 809106
DI 10.3389/fimmu.2022.809106
PG 12
WC Immunology
WE Science Citation Index Expanded (SCI-EXPANDED)
SC Immunology
GA 2F3SO
UT WOS:000812832500001
PM 35720339
OA gold, Green Published
DA 2022-10-25
ER

PT J
AU Anlar, B
   Yilmaz, V
   Saruhan-Direskeneli, G
AF Anlar, Banu
   Yilmaz, Vuslat
   Saruhan-Direskeneli, Gueher
TI Long Remission in Muscle-Specific Kinase Antibody-Positive Juvenile
   Myasthenia
SO PEDIATRIC NEUROLOGY
LA English
DT Article
ID MUSK ANTIBODIES; SERONEGATIVE MG; GRAVIS
AB The clinical course of anti-muscle specific kinase-positive myasthenia in children has been little reported. Described here is the case of an 8 year-old boy who presented with ptosis and generalized weakness, which resolved within I month without any immunomodulatory treatment. This spontaneous remission lasted 6 years and was then followed by a relapse with bulbar symptoms. The patient was put on plasmapheresis; after initial benefit, symptoms worsened and serum antibody levels persisted. This case constitutes an example of the variability of the clinical presentation, course, and therapeutic response in anti-muscle specific kinase-positive myasthenia in childhood. (C) 2009 by Elsevier Inc. All rights reserved.
C1 [Anlar, Banu] Hacettepe Univ, Dept Pediat Neurol, TR-06100 Ankara, Turkey.
   [Yilmaz, Vuslat; Saruhan-Direskeneli, Gueher] Istanbul Univ, Fac Med, Dept Physiol, Istanbul, Turkey.
RP Anlar, B (corresponding author), Hacettepe Univ, Dept Pediat Neurol, TR-06100 Ankara, Turkey.
EM banlar@hacettepe.edu.tr
RI YILMAZ, VUSLAT/AAB-9205-2020; Anlar, Banu/I-9090-2013
OI Anlar, Banu/0000-0001-6727-6229
CR Anlar B, 2003, NEUROPEDIATRICS, V34, P110
   Caress JB, 2005, ARCH NEUROL-CHICAGO, V62, P1002, DOI 10.1001/archneur.62.6.1002
   Evoli A, 2003, BRAIN, V126, P2304, DOI 10.1093/brain/awg223
   Farrugia ME, 2006, BRAIN, V129, P1481, DOI 10.1093/brain/awl095
   Hoch W, 2001, NAT MED, V7, P365, DOI 10.1038/85520
   Murai H, 2006, NEUROLOGY, V67, P174, DOI 10.1212/01.wnl.0000223835.51268.12
   Ohta K, 2007, EUR J NEUROL, V14, P1029, DOI 10.1111/j.1468-1331.2007.01870.x
   Plested CP, 2002, NEUROLOGY, V59, P1682, DOI 10.1212/01.WNL.0000041625.41937.FF
   Sanders DB, 2003, NEUROLOGY, V60, P1978, DOI 10.1212/01.WNL.0000065882.63904.53
   Yeh JH, 2007, J NEUROL SCI, V263, P191, DOI 10.1016/j.jns.2007.05.033
NR 10
TC 16
Z9 17
U1 0
U2 9
PU ELSEVIER SCIENCE INC
PI NEW YORK
PA 360 PARK AVE SOUTH, NEW YORK, NY 10010-1710 USA
SN 0887-8994
J9 PEDIATR NEUROL
JI Pediatr. Neurol.
PD JUN
PY 2009
VL 40
IS 6
BP 455
EP 456
DI 10.1016/j.pediatrneurol.2008.11.014
PG 2
WC Clinical Neurology; Pediatrics
WE Science Citation Index Expanded (SCI-EXPANDED)
SC Neurosciences & Neurology; Pediatrics
GA 448OV
UT WOS:000266272800008
PM 19433280
DA 2022-10-25
ER

PT J
AU Evoli, A
   Tonali, PA
   Padua, L
   Lo Monaco, M
   Scuderi, F
   Batocchi, AP
   Marino, M
   Bartoccioni, E
AF Evoli, A
   Tonali, PA
   Padua, L
   Lo Monaco, M
   Scuderi, F
   Batocchi, AP
   Marino, M
   Bartoccioni, E
TI Clinical correlates with anti-MuSK antibodies in generalized
   seronegative myasthenia gravis
SO BRAIN
LA English
DT Article
DE myasthenia gravis; seronegative myasthenia gravis; MuSK; SF-EMG; plasma
   exchange
ID ACETYLCHOLINE-RECEPTOR ANTIBODIES; TYROSINE KINASE MUSK; AUTOIMMUNE
   MYASTHENIA; NEUROMUSCULAR-JUNCTION; AUTOANTIBODIES; FEATURES; TARGETS;
   MUSCLE
AB The term seronegative myasthenia gravis (SNMG) refers to the generalized disease without detectable anti-acetylcholine receptor (anti-AChR) antibodies. In these patients, IgG antibodies against the muscle-specific kinase (MuSK) have been described, which reduced agrin-induced AChR clustering in vitro. We have assayed anti-MuSK antibodies in 78 patients with SNMG, who have been followed for many years in our Institution. Here we describe the clinical phenotype of the 37 patients whose results were positive on this assay. MG with anti-MuSK antibodies was characterized by a striking prevalence of female patients (eight men and 29 women). Age of onset ranged from 6 to 68 years, with 56.8% of patients presenting under 40 years of age. All these patients shared a similar pattern of muscle weakness, with prevalent involvement of cranial and bulbar muscles and a high frequency of respiratory crises; the involvement of limb muscles was comparatively less severe and inconsistent. Single-fibre-EMG confirmed the most sensitive examination in the EMG diagnosis of MuSK-positive disease, while, owing to weakness topography, repetitive nerve stimulation in limb muscles was diagnostic in 56.8% of cases. The effect of edrophonium (or neostigmine) injection was equivocal or negative in 11 of 37 patients (29.7%), and the response to oral pyridostigmine was even more unsatisfactory, ranging from mild benefit to overt intolerance. In thymectomized patients, thymus was normal for age or atrophied, and no benefit from surgery was noticed. Thirty-five of 37 patients were given immunosuppressive therapy and 22 received plasma-exchange. The course of the disease was often characterized by periodic exacerbation phases requiring hospitalization and even assisted ventilation; plasma-exchange produced marked improvement in these cases. At the end of the observation period, most patients, although improved, were still symptomatic, having developed permanent facial and pharyngeal weakness together with some atrophy of facial muscles. MuSK-negative disease was comparatively more heterogeneous. Most patients were affected with mild to moderate symptoms and responded well to pharmacological treatment; however, a few subjects in this group had severe refractory disease, poorly responsive to both acetylcholinesterase inhibitors and immunosuppressants.
C1 Univ Sacred Heart, Dept Neurosci, I-00168 Rome, Italy.
   Univ Sacred Heart, Dept Gen Pathol, I-00168 Rome, Italy.
RP Evoli, A (corresponding author), Univ Sacred Heart, Dept Neurosci, Largo F Vito 1, I-00168 Rome, Italy.
EM a.evoli@rm.unicatt.it
RI Evoli, Amelia/AAD-6807-2022
OI Padua, Luca/0000-0003-2570-9326; MARINO, Mariapaola/0000-0001-9155-6378
CR Apel ED, 1997, NEURON, V18, P623, DOI 10.1016/S0896-6273(00)80303-7
   BARTOCCIONI E, 1980, J NEUROL, V224, P9, DOI 10.1007/BF00313202
   BERGOFFEN J, 1994, NEUROLOGY, V44, P551, DOI 10.1212/WNL.44.3_Part_1.551
   BIRMANNS B, 1991, J NEUROL SCI, V102, P184, DOI 10.1016/0022-510X(91)90067-H
   Bufler J, 1998, ANN NEUROL, V43, P458, DOI 10.1002/ana.410430408
   Burden SJ, 2002, J NEUROBIOL, V53, P501, DOI 10.1002/neu.10137
   BURGES J, 1994, MUSCLE NERVE, V17, P1393, DOI 10.1002/mus.880171208
   DeChiara TM, 1996, CELL, V85, P501, DOI 10.1016/S0092-8674(00)81251-9
   Drachman DB, 2003, ANN NEUROL, V53, P29, DOI 10.1002/ana.10400
   Evoli A, 1996, NEUROMUSCULAR DISORD, V6, P155, DOI 10.1016/0960-8966(96)00009-0
   EVOLI A, 1995, J NEUROL NEUROSUR PS, V58, P729, DOI 10.1136/jnnp.58.6.729
   Heckmann JM, 1996, J AUTOIMMUN, V9, P175, DOI 10.1006/jaut.1996.0021
   Herbst R, 2000, EMBO J, V19, P67, DOI 10.1093/emboj/19.1.67
   Hoch W, 2001, NAT MED, V7, P365, DOI 10.1038/85520
   Jaretzki A, 2000, NEUROLOGY, V55, P16, DOI 10.1212/WNL.55.1.16
   Keesey J, 1998, ANN NY ACAD SCI, V841, P753, DOI 10.1111/j.1749-6632.1998.tb11014.x
   LINDSTROM J, 1977, CLIN IMMUNOL IMMUNOP, V7, P36, DOI 10.1016/0090-1229(77)90027-7
   Liyanage Y, 2002, MUSCLE NERVE, V25, P4, DOI 10.1002/mus.1218
   MOSSMAN S, 1986, LANCET, V1, P116
   OH SJ, 1993, ANN NY ACAD SCI, V681, P584, DOI 10.1111/j.1749-6632.1993.tb22948.x
   OOSTERHUIS HJG, 1984, CLIN NEUROL NEUROSUR, P21
   Plested CP, 2002, NEUROLOGY, V59, P1682, DOI 10.1212/01.WNL.0000041625.41937.FF
   SANDERS DB, 2003, IN PRESS NEUROLOGY
   Schuberth HJ, 1996, J IMMUNOL METHODS, V189, P89, DOI 10.1016/0022-1759(95)00238-3
   Scuderi F, 2002, LAB INVEST, V82, P1139, DOI 10.1097/01.LAB.0000028144.48023.9B
   SOLIVEN BC, 1988, NEUROLOGY, V38, P514, DOI 10.1212/WNL.38.4.514
   VALENZUELA DM, 1995, NEURON, V15, P573, DOI 10.1016/0896-6273(95)90146-9
   VERMA PK, 1992, NEUROLOGY, V42, P586, DOI 10.1212/WNL.42.3.586
   Vincent A, 2003, LANCET NEUROL, V2, P99, DOI 10.1016/S1474-4422(03)00306-5
   VINCENT A, 1993, ANN NY ACAD SCI, V681, P529, DOI 10.1111/j.1749-6632.1993.tb22936.x
   WALLACE BG, 1991, NEURON, V6, P869, DOI 10.1016/0896-6273(91)90227-Q
   Zhou H, 1999, J CELL BIOL, V146, P1133, DOI 10.1083/jcb.146.5.1133
NR 32
TC 445
Z9 463
U1 0
U2 15
PU OXFORD UNIV PRESS
PI OXFORD
PA GREAT CLARENDON ST, OXFORD OX2 6DP, ENGLAND
SN 0006-8950
J9 BRAIN
JI Brain
PD OCT
PY 2003
VL 126
BP 2304
EP 2311
DI 10.1093/brain/awg223
PN 10
PG 8
WC Clinical Neurology; Neurosciences
WE Science Citation Index Expanded (SCI-EXPANDED)
SC Neurosciences & Neurology
GA 721HF
UT WOS:000185310400017
PM 12821509
OA Bronze
DA 2022-10-25
ER

PT J
AU Abicht, A
   Kroger, S
   Schoser, B
AF Abicht, A.
   Kroeger, S.
   Schoser, B.
TI Neuromuscular signal transmission in adulthood. Current facets of
   acquired and hereditary disorders
SO NERVENARZT
LA German
DT Article
DE Myasthenia gravis; Autoantibodies; Low-density lipoprotein
   receptor-related protein 4; Congenital myasthenic syndromes;
   Neuromuscular transmission disorders
ID MYASTHENIA-GRAVIS; RECEPTOR; MUSK; LRP4; AUTOANTIBODIES; EXPRESSION;
   MUTATIONS; JUNCTION; RAPSYN; MUSCLE
AB The availability of early diagnosis and modern effective therapies has reduced mortality and disability linked to late-onset acquired or hereditary neuromuscular transmission disorders. Nevertheless, identification of the pathogenesis of these diseases remains a challenge. In addition to non-specific and fluctuating presenting symptoms current diagnostic work-up strategies include electrophysiology, antibody measurements and less frequently molecular genetics. For differential diagnostic purposes there is an increasing demand for improving awareness concerning late-onset congenital myasthenic syndromes (CMS) which are rare but nevertheless symptomatically treatable diseases. Especially in seronegative myasthenic syndromes, molecular genetic analyses of CMS genes should be integrated into the differential diagnostic work-up. Therefore, some facets of neuromuscular synaptogenesis in the context of seronegative acquired myasthenic syndromes and recently uncovered congenital myasthenic syndromes are reviewed.
C1 [Abicht, A.; Schoser, B.] Klinikum Munchen, Friedrich Baur Inst, Interdisziplinares Zentrum Neuromuskulare Erkrank, D-80336 Munich, Germany.
   [Abicht, A.] Med Genet Zentrum Munchen, Munich, Germany.
   [Kroeger, S.] Univ Munich, Inst Physiol, Dept Physiol Genom, D-8000 Munich, Germany.
RP Schoser, B (corresponding author), Klinikum Munchen, Friedrich Baur Inst, Interdisziplinares Zentrum Neuromuskulare Erkrank, Ziemssenstr 1A, D-80336 Munich, Germany.
EM bschoser@med.uni-muenchen.de
RI Schoser, Benedikt/AAH-6286-2020
OI Kroger, Stephan/0000-0002-4626-1690; Schoser,
   Benedikt/0000-0002-2757-8131
CR Apel ED, 1997, NEURON, V18, P623, DOI 10.1016/S0896-6273(00)80303-7
   Benveniste O, 2005, J NEUROIMMUNOL, V170, P41, DOI 10.1016/j.jneuroim.2005.08.016
   Boneva N, 2006, J NEUROIMMUNOL, V177, P119, DOI 10.1016/j.jneuroim.2006.05.017
   Engel AG, 2010, J MOL NEUROSCI, V40, P143, DOI 10.1007/s12031-009-9229-0
   Farrugia ME, 2007, J NEUROIMMUNOL, V185, P136, DOI 10.1016/j.jneuroim.2007.01.010
   Farrugia ME, 2010, CURR OPIN NEUROL, V23, P489, DOI 10.1097/WCO.0b013e32833cc968
   Glass DJ, 1996, CELL, V85, P513, DOI 10.1016/S0092-8674(00)81252-0
   Higuchi O, 2011, ANN NEUROL, V69, P418, DOI 10.1002/ana.22312
   Hoch W, 2001, NAT MED, V7, P365, DOI 10.1038/85520
   Kim N, 2008, CELL, V135, P334, DOI 10.1016/j.cell.2008.10.002
   Muller JS, 2007, BRAIN, V130, P1497, DOI 10.1093/brain/awm068
   Muller JS, 2003, NEUROLOGY, V60, P1805, DOI 10.1212/01.WNL.0000072262.14931.80
   Palace J, 2008, J NEUROIMMUNOL, V201, P2, DOI 10.1016/j.jneuroim.2008.05.030
   Schara U, 2008, NEUROTHERAPEUTICS, V5, P542, DOI 10.1016/j.nurt.2008.07.003
   Senderek J, 2011, AM J HUM GENET, V88, P162, DOI 10.1016/j.ajhg.2011.01.008
   Song YQ, 2008, NEURON, V60, P526, DOI 10.1016/j.neuron.2008.11.003
   Stiegler AL, 2009, J MOL BIOL, V393, P1, DOI 10.1016/j.jmb.2009.07.091
   VALENZUELA DM, 1995, NEURON, V15, P573, DOI 10.1016/0896-6273(95)90146-9
   Zhang B, 2008, NEURON, V60, P285, DOI 10.1016/j.neuron.2008.10.006
NR 19
TC 0
Z9 0
U1 0
U2 1
PU SPRINGER
PI NEW YORK
PA 233 SPRING ST, NEW YORK, NY 10013 USA
SN 0028-2804
EI 1433-0407
J9 NERVENARZT
JI Nervenarzt
PD JUN
PY 2011
VL 82
IS 6
BP 707
EP +
DI 10.1007/s00115-010-2969-9
PG 4
WC Clinical Neurology; Psychiatry
WE Science Citation Index Expanded (SCI-EXPANDED)
SC Neurosciences & Neurology; Psychiatry
GA 786KI
UT WOS:000292306500003
PM 21584790
DA 2022-10-25
ER

PT J
AU Zielinski, M
AF Zielinski, Marcin
TI Management of Myasthenic Patients with Thymoma
SO THORACIC SURGERY CLINICS
LA English
DT Article
DE Thymus; Mediastinum; Myasthenia gravis; Thymoma; Surgery
ID THORACOSCOPIC EXTENDED THYMECTOMY; ANTERIOR MEDIASTINAL MASSES; THYMIC
   EPITHELIAL TUMORS; CLINICOPATHOLOGICAL FEATURES; EXTRATHYMIC
   MALIGNANCIES; 20-YEAR EXPERIENCE; SURGICAL-TREATMENT; RECEPTOR ANTIBODY;
   II THYMOMA; FOLLOW-UP
AB Myasthenia gravis (MG) associated with thymomas differs from nonthymomatous MG, and thymomas associated with MG are also different from non-MG thymomas. According to the World Health Organization classification, the incidence of MG in thymomas was the highest in the subtypes B2, B1, and AB. Transsternal approach is still regarded as the gold standard for surgical treatment of thymomas. Less-invasive techniques of thymectomy are promising, but it is too early to estimate their real oncological value. In the series including more than 100 patients, the prognosis for survival is better in patients with thymomas associated with MG than in those with non-MG thymomas, and the prognosis for patients with MG associated with thymoma is worse than that for patients with nonthymomatous MG.
C1 Pulm Hosp, Dept Thorac Surg, PL-34500 Zakopane, Poland.
RP Zielinski, M (corresponding author), Pulm Hosp, Dept Thorac Surg, Ul Gladkie 1, PL-34500 Zakopane, Poland.
EM marcinz@mp.pl
CR Agasthian Thirugnanam, 2010, Asian Cardiovasc Thorac Ann, V18, P234, DOI 10.1177/0218492310369017
   Augustin F, 2008, ANN THORAC SURG, V85, pS768, DOI 10.1016/j.athoracsur.2007.11.079
   Awad WI, 1998, ANN THORAC SURG, V66, P2106, DOI 10.1016/S0003-4975(98)01077-7
   Chen G, 2002, CANCER, V95, P420, DOI 10.1002/cncr.10665
   Cheng YJ, 2005, CHEST, V128, P3010, DOI 10.1378/chest.128.4.3010
   CHIU HC, 1987, NEUROLOGY, V37, P1854, DOI 10.1212/WNL.37.12.1854
   Cooper J, 1998, CHEST SURG CLIN N AM, V8, P827
   Deeb ME, 2001, ANN THORAC SURG, V72, P208, DOI 10.1016/S0003-4975(01)02675-3
   Detterbeck FC, 2004, ANN THORAC SURG, V77, P1860, DOI 10.1016/j.athoracsur.2003.10.001
   Engels EA, 2003, INT J CANCER, V105, P546, DOI 10.1002/ijc.11099
   Evoli A, 2004, ANN ONCOL, V15, P692, DOI 10.1093/annonc/mdh155
   Evoli A, 2002, NEUROLOGY, V59, P1844, DOI 10.1212/01.WNL.0000032502.89361.0C
   Hirabayashi H, 2002, EUR J CARDIO-THORAC, V22, P479, DOI 10.1016/S1010-7940(02)00307-X
   HSU CP, 1994, J THORAC CARDIOV SUR, V107, P615, DOI 10.1016/S0022-5223(94)70112-1
   Hsu CP, 2004, SURG ENDOSC, V18, P821, DOI 10.1007/s00464-003-9146-1
   Hsu Han-Shui, 2006, Interact Cardiovasc Thorac Surg, V5, P42
   Ito M, 1992, Nihon Kyobu Geka Gakkai Zasshi, V40, P189
   Jaretzki A, 2000, ANN THORAC SURG, V70, P327, DOI 10.1016/S0003-4975(00)01595-2
   Johnson SB, 2001, ONCOLOGIST, V6, P239, DOI 10.1634/theoncologist.6-3-239
   Kirchner Thomas, 1989, PROGR SURGICAL PATHO, P167
   Kondo K, 2003, ANN THORAC SURG, V76, P878, DOI 10.1016/S0003-4975(03)00555-1
   Kondo K, 2005, EUR J CARDIO-THORAC, V28, P22, DOI 10.1016/j.ejcts.2005.03.039
   Kondo K, 2005, ANN THORAC SURG, V79, P219, DOI 10.1016/j.athoracsur.2004.06.090
   Lopez-Cano M, 2003, ANN THORAC SURG, V76, P1643, DOI 10.1016/S0003-4975(03)01139-1
   Lucchi M, 2009, EUR J CARDIO-THORAC, V35, P812, DOI 10.1016/j.ejcts.2009.01.014
   Maggi G, 1989, Eur J Cardiothorac Surg, V3, P504, DOI 10.1016/1010-7940(89)90109-7
   Maggi L, 2008, J NEUROIMMUNOL, V201, P237, DOI 10.1016/j.jneuroim.2008.07.012
   Mangi AA, 2005, ANN THORAC SURG, V79, P1834, DOI 10.1016/j.athoracsur.2004.12.051
   Mangi AA, 2002, ANN THORAC SURG, V74, P1033, DOI 10.1016/S0003-4975(02)03828-6
   Margaritora S, 2010, ANN THORAC SURG, V89, P245, DOI 10.1016/j.athoracsur.2009.08.074
   Masaoka A, 1996, ANN THORAC SURG, V62, P853, DOI 10.1016/S0003-4975(96)00376-1
   Mineo TC, 2000, ANN THORAC SURG, V69, P1537, DOI 10.1016/S0003-4975(00)01237-6
   MONDEN Y, 1985, ANN THORAC SURG, V39, P165, DOI 10.1016/S0003-4975(10)62558-1
   NAKAHARA K, 1988, J THORAC CARDIOV SUR, V95, P1041
   Nakajima J, 2008, ANN THORAC SURG, V86, P941, DOI 10.1016/j.athoracsur.2008.04.070
   NAMBA T, 1978, MEDICINE, V57, P411, DOI 10.1097/00005792-197809000-00002
   Odaka M, 2010, EUR J CARDIO-THORAC, V37, P824, DOI 10.1016/j.ejcts.2009.10.003
   Ohta M, 2003, ANN THORAC SURG, V76, P1310, DOI 10.1016/S0003-4975(03)00445-4
   Okumura M, 1999, J THORAC CARDIOV SUR, V117, P605, DOI 10.1016/S0022-5223(99)70343-0
   Okumura M, 2002, CANCER-AM CANCER SOC, V94, P624, DOI 10.1002/cncr.10226
   OSSERMAN KE, 1971, MT SINAI J MED, V38, P497
   Owe JF, 2010, J NEUROL SCI, V290, P66, DOI 10.1016/j.jns.2009.11.006
   PAPATESTAS AE, 1987, ARCH SURG-CHICAGO, V122, P1352
   Ponseti JM, 2007, CURR MED RES OPIN, V23, P1269, DOI 10.1185/030079907X188080
   Regnard JF, 1996, J THORAC CARDIOV SUR, V112, P376, DOI 10.1016/S0022-5223(96)70265-9
   Regnard JF, 1997, ANN THORAC SURG, V64, P1593, DOI 10.1016/S0003-4975(97)01175-2
   Romi F, 2003, EUR J NEUROL, V10, P701, DOI 10.1046/j.1468-1331.2003.00678.x
   Romi F, 2002, J NEUROIMMUNOL, V128, P82, DOI 10.1016/S0165-5728(02)00145-5
   Rosai J, 1999, WHO INT HISTOLOGICAL, P9
   Roviaro G, 2000, CHEST, V117, P1179, DOI 10.1378/chest.117.4.1179
   Ruckert JC, 2000, ANN THORAC SURG, V70, P1656, DOI 10.1016/S0003-4975(00)01972-X
   Ruckert JC, 2010, ANN M INT SOC MIN IN
   Ruffini E, 1997, J THORAC CARDIOV SUR, V113, P55, DOI 10.1016/S0022-5223(97)70399-4
   Sakamaki Y, 2008, SURG ENDOSC, V22, P1272, DOI 10.1007/s00464-007-9606-0
   Savcenko M, 2002, EUR J CARDIO-THORAC, V22, P978, DOI 10.1016/S1010-7940(02)00593-6
   Savitt MA, 2005, ANN THORAC SURG, V79, P450, DOI 10.1016/j.athoracsur.2004.07.022
   Shigemura N, 2006, SURG ENDOSC, V20, P1614, DOI 10.1007/s00464-005-0614-7
   SOMNIER FE, 1994, ACTA NEUROL SCAND, V90, P56
   Soon Jia-Lin, 2008, Asian Cardiovasc Thorac Ann, V16, P366
   Strobel Philipp, 2003, Clin Dev Immunol, V10, P7, DOI 10.1080/10446670310001598528
   SUSTER S, 1991, CANCER-AM CANCER SOC, V67, P1025, DOI 10.1002/1097-0142(19910215)67:4<1025::AID-CNCR2820670427>3.0.CO;2-F
   Takeo S, 2001, ANN THORAC SURG, V71, P1721, DOI 10.1016/S0003-4975(00)02697-7
   TEOH R, 1989, ACTA NEUROL SCAND, V80, P221, DOI 10.1111/j.1600-0404.1989.tb03866.x
   Toker A, 2008, EUR J CARDIO-THORAC, V33, P1155, DOI 10.1016/j.ejcts.2008.03.001
   Tseng YL, 2006, EUR J CARDIO-THORAC, V29, P268, DOI 10.1016/j.ejcts.2005.10.037
   Tsinzerling N, 2007, J NEUROL NEUROSUR PS, V78, P1109, DOI 10.1136/jnnp.2006.109488
   Uchiyama A, 2004, SURG ENDOSC, V18, P843, DOI 10.1007/s00464-003-8191-0
   Yim A P, 1999, Semin Thorac Cardiovasc Surg, V11, P65
NR 68
TC 13
Z9 18
U1 0
U2 7
PU W B SAUNDERS CO-ELSEVIER INC
PI PHILADELPHIA
PA 1600 JOHN F KENNEDY BOULEVARD, STE 1800, PHILADELPHIA, PA 19103-2899 USA
SN 1547-4127
J9 THORAC SURG CLIN
JI Thorac. Surg. Clin.
PD FEB
PY 2011
VL 21
IS 1
BP 47
EP +
DI 10.1016/j.thorsurg.2010.08.009
PG 12
WC Respiratory System; Surgery
WE Science Citation Index Expanded (SCI-EXPANDED)
SC Respiratory System; Surgery
GA 045AB
UT WOS:000311665200006
PM 21070986
DA 2022-10-25
ER

PT J
AU Fitzner, M
   Schmidt, J
AF Fitzner, Maren
   Schmidt, Jens
TI Cause of Muscle Weakness: Spectrum of Neuromuscular Disorders and
   Diagnostic Approach
SO AKTUELLE RHEUMATOLOGIE
LA German
DT Article
DE muscle weakness; myopathy; neuromuscular disorder
ID MYASTHENIA-GRAVIS; DOUBLE-BLIND; POLYMYOSITIS; RITUXIMAB
AB Muscle weakness as a lead symptom can be caused by a neuromuscular disorder, but is also seen in non-muscular conditions such as electrolyte imbalance, vitamin deficiency, thyroid disorders, lack of exercise, unwanted drug effects etc. For quick and reliable workup, a precise history and clinical examination may be the key to diagnosis. Symptom development over time, pattern of weakness and concomitant conditions often allow for an initial differential diagnosis. In case of a suspected neuromuscular disorder, thorough diagnostic workup should be provided by a neurologist with neuromuscular expertise or by a neuromuscular centre. The most important neuromuscular conditions leading to weakness include neuromuscular transmission disorders such as myasthenia gravis, neuropathies, acquired and hereditary myopathies and motor neuron disorders. This review summarises the most important causes of muscle weakness and presents the suggested diagnostic approach.
C1 [Fitzner, Maren; Schmidt, Jens] Univ Med Gottingen, Klin Neurol, Gottingen, Germany.
   [Schmidt, Jens] Med Hsch Brandenburg, Univ Klinikum, Immanuel Klin Rudersdorf, Abt Neurol & Schmerztherapie, Seebad 82-83, D-15562 Rodersdorf, Germany.
   [Schmidt, Jens] Med Hsch Brandenburg Theodor Fontane, Fak Gesundheitswissensch Brandenburg, Rodersdorf, Germany.
RP Schmidt, J (corresponding author), Med Hsch Brandenburg, Univ Klinikum, Immanuel Klin Rudersdorf, Abt Neurol & Schmerztherapie, Seebad 82-83, D-15562 Rodersdorf, Germany.
EM Jens.schmidt@mhb-fontane.de
CR Barohn RJ, 1998, ANN NY ACAD SCI, V841, P769, DOI 10.1111/j.1749-6632.1998.tb11015.x
   Brooks BR, 2000, AMYOTROPH LATERAL SC, V1, P293, DOI 10.1080/146608200300079536
   Chahin N, 2009, MUSCLE NERVE, V40, P126, DOI 10.1002/mus.21310
   Cuzzubbo S, 2017, EUR J CANCER, V73, P1, DOI [10.1016/j.ejca.2016.12:001, 10.1016/j.ejca.2016.12.001]
   Fasano S, 2017, RHEUMATOLOGY, V56, P26, DOI 10.1093/rheumatology/kew146
   Howard JF, 2017, LANCET NEUROL, V16, P976, DOI 10.1016/S1474-4422(17)30369-1
   Larkin J, 2017, ONCOLOGIST, V22, P709, DOI 10.1634/theoncologist.2016-0487
   Mammen AL, 2011, ARTHRITIS RHEUM-US, V63, P713, DOI 10.1002/art.30156
   Masuda T, 2012, J NEUROL NEUROSUR PS, V83, P935, DOI 10.1136/jnnp-2012-302705
   Milisenda JC, 2019, CLIN EXP RHEUMATOL, V37, P633
   Needham M, 2007, NEUROMUSCULAR DISORD, V17, P194, DOI 10.1016/j.nmd.2006.10.007
   Oddis CV, 2013, ARTHRITIS RHEUM-US, V65, P314, DOI 10.1002/art.37754
   Postow MA, 2018, NEW ENGL J MED, V378, P158, DOI [10.1056/NEJMra1703481, 10.1056/NEJMc1801663]
   Robertson NP, 1998, J NEUROL NEUROSUR PS, V65, P492, DOI 10.1136/jnnp.65.4.492
   Studynkova JT, 2007, RHEUMATOLOGY, V46, P1174, DOI 10.1093/rheumatology/kem088
   TINDALL RSA, 1987, NEW ENGL J MED, V316, P719, DOI 10.1056/NEJM198703193161205
   Titulaer MJ, 2011, LANCET NEUROL, V10, P1098, DOI 10.1016/S1474-4422(11)70245-9
NR 17
TC 0
Z9 0
U1 0
U2 0
PU GEORG THIEME VERLAG KG
PI STUTTGART
PA RUDIGERSTR 14, D-70469 STUTTGART, GERMANY
SN 0341-051X
EI 1438-9940
J9 AKTUEL RHEUMATOL
JI Aktuelle Rheumatol.
PD AUG
PY 2021
VL 46
IS 04
BP 373
EP 381
DI 10.1055/a-1548-8821
PG 9
WC Rheumatology
WE Science Citation Index Expanded (SCI-EXPANDED)
SC Rheumatology
GA UE3PA
UT WOS:000687802900005
OA Bronze
DA 2022-10-25
ER

PT J
AU Koch, JA
   Steele, MR
   Koch, LM
AF Koch, Julie A.
   Steele, Marlee R.
   Koch, Logan M.
TI Myasthenia Gravis
SO JOURNAL OF GERONTOLOGICAL NURSING
LA English
DT Article
AB Myasthenia gravis (MG) is a chronic neuromuscular disorder characterized by fluctuating skeletal muscle weakness and fatigue. This rare autoimmune condition can present a diagnostic challenge for the advanced practice nurse (APN). Because of its low incidence in clinical practice and frequently unrecognized symptoms, a delay of 1 to 2 years prior to diagnosis is not uncommon. Recognition of the clinical features is a key component of prompt diagnosis. To avoid delay in treatment, APNs should be aware of variations in MG symptoms and the tools used to confirm a suspected diagnosis. Because patients benefit from the care of neuromuscular specialists, APNs are not expected to be experts within MG treatment. But knowledge of general treatment principles affords the APN an opportunity to collaborate with the neuromuscular specialist to provide care for patients with MG. Using an individual example, this article reviews the experience of an older adult with MG from clinical presentation through treatment.
C1 [Koch, Julie A.] Valparaiso Univ, Valparaiso, IN 46383 USA.
   [Steele, Marlee R.] Community Healthcare Syst, Cedar Lake, IN USA.
   [Koch, Logan M.] Drake Univ, Des Moines, IA 50311 USA.
RP Koch, JA (corresponding author), Valparaiso Univ, Coll Nursing, 836 LaPorte Ave, Valparaiso, IN 46383 USA.
EM Julie.Koch@valpo.edu
CR Abbott SA, 2010, J AM ACAD NURSE PRAC, V22, P468, DOI 10.1111/j.1745-7599.2010.00541.x
   Armstrong Shannon Mortensen, 2003, J Am Acad Nurse Pract, V15, P72, DOI 10.1111/j.1745-7599.2003.tb00354.x
   Blum S, 2011, J NEUROL NEUROSUR PS, V82, P659, DOI 10.1136/jnnp.2010.220475
   Conti-Fine BM, 2006, J CLIN INVEST, V116, P2843, DOI 10.1172/JCI29894
   Gilhus NE, 2012, CURR OPIN NEUROL, V25, P523, DOI 10.1097/WCO.0b013e3283572588
   Gilhus NE, 2011, AUTOIMMUN DIS, V2011, DOI 10.4061/2011/847393
   Goldenberg W. D., 2013, EMERGENT MANAGEMENT
   Kothari Milind J., 2004, Journal of the American Osteopathic Association, V104, P377
   Kutzin JM, 2012, INT EMERG NURS, V20, P102, DOI 10.1016/j.ienj.2011.07.001
   Meyer A, 2010, AUTOIMMUN REV, V9, pA383, DOI 10.1016/j.autrev.2009.11.011
   Myasthenia Gravis Foundation of America, 2010, CLIN OV MG
   Skeie GO, 2010, EUR J NEUROL, V17, P893, DOI 10.1111/j.1468-1331.2010.03019.x
   Stickler D., 2012, COLLABORATIVE APPROA
   Turner C., 2007, CURR ANAESTH CRIT CA, V18, P15, DOI DOI 10.1016/J.CACC.2007.01.006
   Weeks Bridget H, 2012, Nurse Pract, V37, P30, DOI 10.1097/01.NPR.0000418380.60864.21
NR 15
TC 1
Z9 1
U1 1
U2 9
PU SLACK INC
PI THOROFARE
PA 6900 GROVE RD, THOROFARE, NJ 08086 USA
SN 0098-9134
EI 1938-243X
J9 J GERONTOL NURS
JI J. Gerontol. Nurs.
PD DEC
PY 2013
VL 39
IS 12
BP 11
EP 15
DI 10.3928/00989134-20131108-01
PG 5
WC Geriatrics & Gerontology; Gerontology; Nursing
WE Science Citation Index Expanded (SCI-EXPANDED); Social Science Citation Index (SSCI)
SC Geriatrics & Gerontology; Nursing
GA 282RG
UT WOS:000329189600003
PM 24279363
DA 2022-10-25
ER

PT J
AU BEROUKHIM, R
   UNWIN, N
AF BEROUKHIM, R
   UNWIN, N
TI 3-DIMENSIONAL LOCATION OF THE MAIN IMMUNOGENIC REGION OF THE
   ACETYLCHOLINE-RECEPTOR
SO NEURON
LA English
DT Article
ID MONOCLONAL-ANTIBODIES; MYASTHENIA-GRAVIS; 3-DIMENSIONAL STRUCTURE;
   ALPHA-SUBUNIT; POSTSYNAPTIC MEMBRANES; ANTIGENIC MODULATION; TUBULAR
   CRYSTALS; PASSIVE TRANSFER; TORPEDO; LOCALIZATION
AB About two-thirds of the antibodies to the nicotinic acetylcholine (ACh) receptor in patients with the autoimmune disease myasthenia gravis bind to the main immunogenic region (MIR). This is a small, well-defined region on each of the two alpha subunits, containing residues 67-76 (alpha 67-76). By determining the structure of the ACh receptor complexed with two different fragments of an MIR-directed antibody, we have determined the three-dimensional location of the MIR (and therefore residues alpha 67-76) to be at the extreme synaptic end of each alpha subunit. The antibody fragments extend from the binding site away from the receptor axis and into the synaptic cleft, minimizing any steric interference neighboring ACh receptors might have with their binding.
RP BEROUKHIM, R (corresponding author), MRC,MOLEC BIOL LAB,HILLS RD,CAMBRIDGE CB2 2QH,ENGLAND.
FU NATIONAL INSTITUTE OF GENERAL MEDICAL SCIENCES [R01GM041449] Funding
   Source: NIH RePORTER; NIGMS NIH HHS [GM41449] Funding Source: Medline
CR BARKAS T, 1988, J BIOL CHEM, V263, P5916
   BELLONE M, 1989, J IMMUNOL, V143, P3568
   BRISSON A, 1985, NATURE, V315, P474, DOI 10.1038/315474a0
   BRISSON A, 1984, J CELL BIOL, V99, P1202, DOI 10.1083/jcb.99.4.1202
   CHANG HW, 1977, BIOCHEMISTRY-US, V16, P4513, DOI 10.1021/bi00639a028
   CONTITRONCONI B, 1981, BIOCHEMISTRY-US, V20, P2181, DOI 10.1021/bi00511a017
   CONTITRONCONI BM, 1994, CRIT REV BIOCHEM MOL, V29, P69, DOI 10.3109/10409239409086798
   DEROSIER DJ, 1970, J MOL BIOL, V52, P355, DOI 10.1016/0022-2836(70)90036-7
   DRACHMAN DB, 1978, NEW ENGL J MED, V298, P1116, DOI 10.1056/NEJM197805182982004
   FERTUCK HC, 1976, J CELL BIOL, V69, P144, DOI 10.1083/jcb.69.1.144
   HEUSER JE, 1979, J CELL BIOL, V82, P150, DOI 10.1083/jcb.82.1.150
   KORDOSSI AA, 1989, J NEUROIMMUNOL, V23, P35, DOI 10.1016/0165-5728(89)90070-2
   KUBALEK E, 1987, J CELL BIOL, V105, P9, DOI 10.1083/jcb.105.1.9
   LAROCHELLE WJ, 1986, J BIOL CHEM, V261, P5270
   LESK AM, 1982, J MOL BIOL, V160, P325, DOI 10.1016/0022-2836(82)90179-6
   LESK AM, 1988, NATURE, V335, P188, DOI 10.1038/335188a0
   LESS AM, 1991, PROTEIN ARCHITECTURE
   LINDSTROM J, 1981, ANN NY ACAD SCI, V377, P1, DOI 10.1111/j.1749-6632.1981.tb33721.x
   LOUTRARI H, 1992, EUR J IMMUNOL, V22, P2449, DOI 10.1002/eji.1830220939
   LOUTRARI H, 1992, EUR J IMMUNOL, V22, P2949, DOI 10.1002/eji.1830221129
   MARKS C, 1992, THESIS U CAMBRIDGE C
   MITRA AK, 1989, J CELL BIOL, V109, P755, DOI 10.1083/jcb.109.2.755
   PAPADOULI I, 1993, EUR J BIOCHEM, V211, P227, DOI 10.1111/j.1432-1033.1993.tb19890.x
   PROTTI MP, 1993, IMMUNOL TODAY, V14, P363, DOI 10.1016/0167-5699(93)90237-F
   PUMPLIN DW, 1983, J NEUROSCI, V3, P576
   SAEDI MS, 1990, FEBS LETT, V267, P55, DOI 10.1016/0014-5793(90)80286-R
   SEALOCK R, 1984, J CELL BIOL, V98, P2239, DOI 10.1083/jcb.98.6.2239
   SILVERTON EW, 1977, P NATL ACAD SCI USA, V74, P5140, DOI 10.1073/pnas.74.11.5140
   TOYOSHIMA C, 1990, J CELL BIOL, V111, P2623, DOI 10.1083/jcb.111.6.2623
   TOYOSHIMA C, 1988, NATURE, V336, P247, DOI 10.1038/336247a0
   TOYOSHIMA C, 1988, ULTRAMICROSCOPY, V25, P279, DOI 10.1016/0304-3991(88)90003-4
   TOYOSHIMA C, 1989, ULTRAMICROSCOPY, V30, P439, DOI 10.1016/0304-3991(89)90076-4
   TZARTOS S, 1987, J NEUROIMMUNOL, V15, P185, DOI 10.1016/0165-5728(87)90092-0
   TZARTOS SJ, 1990, J NEUROCHEM, V54, P51, DOI 10.1111/j.1471-4159.1990.tb13282.x
   TZARTOS SJ, 1985, J IMMUNOL, V134, P2343
   TZARTOS SJ, 1982, P NATL ACAD SCI-BIOL, V79, P188, DOI 10.1073/pnas.79.1.188
   TZARTOS SJ, 1981, J BIOL CHEM, V256, P8635
   TZARTOS SJ, 1980, P NATL ACAD SCI-BIOL, V77, P755, DOI 10.1073/pnas.77.2.755
   TZARTOS SJ, 1988, P NATL ACAD SCI USA, V85, P2899, DOI 10.1073/pnas.85.9.2899
   UNWIN N, 1993, J MOL BIOL, V229, P1101, DOI 10.1006/jmbi.1993.1107
   WAN KK, 1985, BIOCHEMISTRY-US, V24, P1212, DOI 10.1021/bi00326a024
NR 41
TC 77
Z9 79
U1 0
U2 5
PU CELL PRESS
PI CAMBRIDGE
PA 50 CHURCH ST CIRCULATION DEPT, CAMBRIDGE, MA 02138
SN 0896-6273
J9 NEURON
JI Neuron
PD AUG
PY 1995
VL 15
IS 2
BP 323
EP 331
DI 10.1016/0896-6273(95)90037-3
PG 9
WC Neurosciences
WE Science Citation Index Expanded (SCI-EXPANDED)
SC Neurosciences & Neurology
GA RR426
UT WOS:A1995RR42600010
PM 7544140
OA Bronze
DA 2022-10-25
ER

PT J
AU Duan, WW
   Peng, YY
   Jin, WL
   Ouyang, S
   Yang, H
AF Duan, Weiwei
   Peng, Yuyao
   Jin, Wanlin
   Ouyang, Song
   Yang, Huan
TI Tacrolimus as Single-Agent Immunotherapy and Minimal Manifestation
   Status in Nonthymoma Myasthenia Gravis
SO JOURNAL OF IMMUNOLOGY RESEARCH
LA English
DT Article
ID MONOTHERAPY; ADULTS; TRIAL
AB Background. Tacrolimus is a second-line immunosuppressant in myasthenia gravis (MG) therapy, which is mainly used in combination with corticosteroids to reduce steroid dose and maintain the effect of immunotherapy. However, few studies have focused on the effect of tacrolimus as single-agent immunotherapy on achieving minimal manifestation status (MMS). Thus, this study is aimed at exploring the efficacy and influencing factors of tacrolimus as single-agent immunotherapy in MG. Methods. Clinical data of 75 nonthymoma MG patients treated with tacrolimus single-agent as initial immunotherapy were retrospectively analyzed. The therapeutic effect was evaluated by Myasthenia Gravis Foundation of America postintervention status. Clinical factors affecting the achievement of MMS and treatment reactivity of different MG subtypes were determined by Cox regression analysis. Results. Tacrolimus was generally safe, with only two patients (2.7%) switching medications due to side effects. 32% of patients had improved symptoms after 1 month of treatment. 69.2% of patients achieved MMS or better after one year. The age<39 years old, QMGscore<11 points, and AChR-Abtiter<8.07nmol/L were indicative of a favorable response, which was independent of gender, course of the disease. As for MG subtypes, ocular and seronegative MG showed better treatment sensitivity. Conclusions. Tacrolimus as single-agent immunotherapy takes effect quickly and can effectively enable nonthymoma MG patients to achieve MMS. Tacrolimus can be used alone for the initial immunotherapy of MG patients, especially for young, mild, and low antibody titer patients.
C1 [Duan, Weiwei; Peng, Yuyao; Jin, Wanlin; Yang, Huan] Cent South Univ, Xiangya Hosp, Dept Neurol, Changsha 410008, Peoples R China.
   [Ouyang, Song] Univ South China, Hosp Changsha 1, Dept Neurol, Changsha 410005, Hunan, Peoples R China.
RP Yang, H (corresponding author), Cent South Univ, Xiangya Hosp, Dept Neurol, Changsha 410008, Peoples R China.
EM 198102099@csu.edu.cn; kristinepeng@126.com; wanlin_jin@126.com;
   ouwen_125@sina.com; 403850@csu.edu.cn
OI Duan, Weiwei/0000-0003-3683-6873
FU National Natural Science Foundation of China [81771364]; Changsha
   Municipal Natural Science Foundation [kq2007037]; Science and Technology
   Innovation Guidance Project of Hunan Province [2020SK53009]
FX The authors are grateful for the grants provided by the National Natural
   Science Foundation of China (81771364), Changsha Municipal Natural
   Science Foundation (project number: kq2007037), and Science and
   Technology Innovation Guidance Project of Hunan Province (project
   number: 2020SK53009) in publishing this paper.
CR Altintas A, 2020, THER ADV NEUROL DISO, V13, DOI 10.1177/1756286420949808
   Argov Z, 2011, J NEUROL, V258, P14, DOI 10.1007/s00415-010-5746-6
   Baran DA, 2007, J HEART LUNG TRANSPL, V26, P992, DOI 10.1016/j.healun.2007.07.022
   Barnett C, 2019, EXPERT OPIN PHARMACO, V20, P2295, DOI 10.1080/14656566.2019.1682548
   Barohn RJ, 1998, ANN NY ACAD SCI, V841, P769, DOI 10.1111/j.1749-6632.1998.tb11015.x
   Boschetti G, 2014, DIGEST LIVER DIS, V46, P875, DOI 10.1016/j.dld.2014.06.005
   Camp RL, 2004, CLIN CANCER RES, V10, P7252, DOI 10.1158/1078-0432.CCR-04-0713
   Chen B, 2017, SCI REP-UK, V7, DOI 10.1038/s41598-017-00860-y
   Dutta S, 2011, THER ADV MUSCULOSKEL, V3, P283, DOI 10.1177/1759720X11419038
   Farmakidis C, 2020, MUSCLE NERVE, V61, P5, DOI 10.1002/mus.26708
   Gilhus NE, 2016, NEW ENGL J MED, V375, P2570, DOI 10.1056/NEJMra1602678
   Gilhus NE, 2015, LANCET NEUROL, V14, P1023, DOI 10.1016/S1474-4422(15)00145-3
   Gotterer L, 2016, J NEUROL SCI, V369, P294, DOI 10.1016/j.jns.2016.08.057
   Gwathmey KG, 2015, SEMIN NEUROL, V35, P327, DOI 10.1055/s-0035-1558975
   Hehir MK, 2010, MUSCLE NERVE, V41, P593, DOI 10.1002/mus.21640
   Jaretzki A, 2000, NEUROLOGY, V55, P16, DOI 10.1212/WNL.55.1.16
   Kanai T, 2017, EUR J NEUROL, V24, P270, DOI 10.1111/ene.13189
   Li XY, 2017, J AM SOC NEPHROL, V28, P1286, DOI 10.1681/ASN.2016030342
   Mantegazza R, 2018, CURR OPIN NEUROL, V31, P517, DOI 10.1097/WCO.0000000000000596
   Medjeral-Thomas NR, 2020, CLIN J AM SOC NEPHRO, V15, P209, DOI 10.2215/CJN.06180519
   Melzer N, 2016, J NEUROL, V263, P1473, DOI 10.1007/s00415-016-8045-z
   Meng HY, 2020, EUR J CLIN PHARMACOL, V76, P659, DOI 10.1007/s00228-019-02803-0
   Peng YY, 2021, NEUROPSYCH DIS TREAT, V17, P2281, DOI 10.2147/NDT.S319500
   Rodolico C, 2020, FRONT NEUROL, V11, DOI 10.3389/fneur.2020.00660
   Sanders DB, 2016, NEUROLOGY, V87, P419, DOI 10.1212/WNL.0000000000002790
   Wang L, 2019, J CLIN NEUROSCI, V63, P160, DOI 10.1016/j.jocn.2019.02.004
   Yang HL, 2020, MEDICINE, V99, DOI 10.1097/MD.0000000000020832
   Yang SM, 2019, EUR J CLIN PHARMACOL, V75, P795, DOI 10.1007/s00228-019-02642-z
   Yu M, 2018, CURR DRUG METAB, V19, P513, DOI 10.2174/1389200219666180129151948
NR 29
TC 1
Z9 1
U1 1
U2 1
PU HINDAWI LTD
PI LONDON
PA ADAM HOUSE, 3RD FLR, 1 FITZROY SQ, LONDON, W1T 5HF, ENGLAND
SN 2314-8861
EI 2314-7156
J9 J IMMUNOL RES
JI J Immunol. Res.
PD NOV 20
PY 2021
VL 2021
AR 9138548
DI 10.1155/2021/9138548
PG 7
WC Immunology
WE Science Citation Index Expanded (SCI-EXPANDED)
SC Immunology
GA ZI1HG
UT WOS:000761375200001
PM 34845439
OA Green Published, gold
DA 2022-10-25
ER

PT J
AU Bo, CR
   Wang, JJ
   Zhang, HX
   Cao, YZ
   Lu, XY
   Wang, TF
   Wang, Y
   Li, S
   Kong, XT
   Sun, XS
   Liu, ZJ
   Ning, SW
   Wang, LH
AF Bo, Chunrui
   Wang, Jianjian
   Zhang, Huixue
   Cao, Yuze
   Lu, Xiaoyu
   Wang, Tianfeng
   Wang, Yu
   Li, Shuang
   Kong, Xiaotong
   Sun, Xuesong
   Liu, Zhaojun
   Ning, Shangwei
   Wang, Lihua
TI Global pathway view analysis of microRNA clusters in myasthenia gravis
SO MOLECULAR MEDICINE REPORTS
LA English
DT Article
DE myasthenia gravis; pathway analysis; microRNA clusters
ID STEM-CELL TRANSPLANTATION; VERSUS-HOST-DISEASE; INFORMATION RESOURCE;
   IMMUNE-RESPONSE; EXPRESSION; MIR-17-92; CONTRIBUTES; METASTASIS;
   EFFECTOR; FAMILY
AB The significant roles of microRNAs (miRNAs) in the pathogenesis of myasthenia gravis (MG) have been observed in numerous previous studies. The impact of miRNA clusters on immunity has been demonstrated in previous years; however, the regulation of miRNA clusters in MG remains to be elucidated. In the present study, 245 MG risk genes were collected and 99 MG risk pathways enriched by these genes were identified. A catalog of 126 MG risk miRNAs was then created; the MG risk miRNAs were located on each chromosome and a miRNA cluster was defined as a number of miRNAs with a relative distance of <6 kb on the same sub-band, same band, same region and same chromosome. Furthermore, enrichment analyses were performed using the target genes of the MG risk miRNA clusters, and a number of risk pathways of each miRNA clusters were identified. As a result, 15 significant miRNA clusters associated with MG were identified. Additionally, the most significant pathways of the miRNA clusters were identified to be enriched on chromosomes 9, 19 and 22, characterized by immunity, infection and carcinoma, suggesting that the mechanism of MG may be associated with certain abnormalities of miRNA clusters on chromosomes 9, 19 and 22. The present study provides novel insight into a global pathway view of miRNA clusters in the pathogenesis of MG.
C1 [Bo, Chunrui; Wang, Jianjian; Zhang, Huixue; Cao, Yuze; Lu, Xiaoyu; Wang, Tianfeng; Wang, Yu; Li, Shuang; Kong, Xiaotong; Sun, Xuesong; Liu, Zhaojun; Wang, Lihua] Harbin Med Univ, Affiliated Hosp 1, Dept Neurol, 246 Xuefu Rd, Harbin 150081, Heilongjiang, Peoples R China.
   [Cao, Yuze] Peking Union Med Coll, Peking Union Med Coll Hosp, Dept Neurol, Beijing 100730, Peoples R China.
   [Cao, Yuze] Chinese Acad Med Sci, Beijing 100730, Peoples R China.
   [Ning, Shangwei] Harbin Med Univ, Coll Bioinformat Sci & Technol, 157 Baojian Rd, Harbin 150081, Heilongjiang, Peoples R China.
RP Wang, LH (corresponding author), Harbin Med Univ, Affiliated Hosp 1, Dept Neurol, 246 Xuefu Rd, Harbin 150081, Heilongjiang, Peoples R China.; Ning, SW (corresponding author), Harbin Med Univ, Coll Bioinformat Sci & Technol, 157 Baojian Rd, Harbin 150081, Heilongjiang, Peoples R China.
EM ningsw@ems.hrbmu.edu.cn; wanglh211@163.com
RI lu, xiaoyu/GWU-6357-2022
OI Bo, Chunrui/0000-0002-6131-4105
FU National Natural Science Foundation of China [81571166, 81771361,
   81701190, 81820108014]; Applied Technique Research and Development
   Project of Harbin [2016RAXYJ067]; Health and Family Planning Commission
   of Heilongjiang Province [2016-052, 2016-072]; Fundamental Research
   Funds for the Provincial Universities [2017LCZX57, 2017LCZX65,
   2017LCZX48]
FX The present study was supported by the National Natural Science
   Foundation of China (grant nos. 81571166, 81771361, 81701190 and
   81820108014), the Applied Technique Research and Development Project of
   Harbin (grant no. 2016RAXYJ067), the Health and Family Planning
   Commission of Heilongjiang Province (grant nos. 2016-052 and 2016-072)
   and the Fundamental Research Funds for the Provincial Universities
   (grant nos. 2017LCZX57, 2017LCZX65 and 2017LCZX48).
CR Amberger JS, 2015, NUCLEIC ACIDS RES, V43, pD789, DOI 10.1093/nar/gku1205
   Ashburner M, 2000, NAT GENET, V25, P25, DOI 10.1038/75556
   Brown GR, 2015, NUCLEIC ACIDS RES, V43, pD36, DOI 10.1093/nar/gku1055
   Cao MR, 2012, INT J ONCOL, V41, P869, DOI 10.3892/ijo.2012.1535
   Cao YZ, 2017, INT J MOL MED, V39, P268, DOI 10.3892/ijmm.2017.2853
   Cavalcante P, 2010, NEUROLOGY, V74, P1118, DOI 10.1212/WNL.0b013e3181d7d884
   Cavalcante P, 2016, IMMUNOBIOLOGY, V221, P516, DOI 10.1016/j.imbio.2015.12.007
   Chandran PA, 2014, J LEUKOCYTE BIOL, V96, P633, DOI 10.1189/jlb.3A0114-025R
   Chitnis T, 2013, CLIN IMMUNOL, V149, P169, DOI 10.1016/j.clim.2013.08.002
   Cho S, 2016, J EXP MED, V213, P235, DOI 10.1084/jem.20150990
   Cioffi M, 2017, ONCOTARGET, V8, P21609, DOI 10.18632/oncotarget.15450
   Conti-Fine BM, 2006, J CLIN INVEST, V116, P2843, DOI 10.1172/JCI29894
   de Kouchkovsky D, 2013, J IMMUNOL, V191, P1594, DOI 10.4049/jimmunol.1203567
   Dennis G, 2003, GENOME BIOL, V4, DOI 10.1186/gb-2003-4-9-r60
   Geng XR, 2016, CELL BIOCHEM FUNCT, V34, P449, DOI 10.1002/cbf.3207
   Grauer O, 2010, BRAIN, V133, P2852, DOI 10.1093/brain/awq245
   Heidarzadeh Z, 2014, NEUROMUSCULAR DISORD, V24, P148, DOI 10.1016/j.nmd.2013.11.005
   Hsu SD, 2014, NUCLEIC ACIDS RES, V42, pD78, DOI 10.1093/nar/gkt1266
   Jiang S, 2011, BLOOD, V118, P5487, DOI 10.1182/blood-2011-05-355644
   Kastle M, 2017, IMMUNOLOGY, V152, P402, DOI 10.1111/imm.12775
   Kanehisa M, 2000, NUCLEIC ACIDS RES, V28, P27, DOI 10.1093/nar/28.1.27
   Khan AA, 2013, BLOOD, V121, P4473, DOI 10.1182/blood-2012-06-435412
   Kitamura K, 2014, MOL CANCER THER, V13, P444, DOI 10.1158/1535-7163.MCT-13-0448
   Kozomara A, 2011, NUCLEIC ACIDS RES, V39, pD152, DOI 10.1093/nar/gkq1027
   Kuppers DA, 2017, ONCOTARGET, V8, P50680, DOI 10.18632/oncotarget.16932
   Kurkewich JL, 2017, PLOS GENET, V13, DOI 10.1371/journal.pgen.1006887
   Kurkewich JL, 2016, J LEUKOCYTE BIOL, V100, P665, DOI 10.1189/jlb.1HI0915-398RR
   Lee JS, 2009, NEUROL SCI, V30, P259, DOI 10.1007/s10072-009-0023-0
   Leonardo TR, 2012, NAT CELL BIOL, V14, P1114, DOI 10.1038/ncb2613
   Li JP, 2016, IMMUNOL LETT, V172, P47, DOI 10.1016/j.imlet.2016.02.005
   Li QR, 2017, MUSCLE NERVE, V55, P84, DOI 10.1002/mus.24999
   Li SG, 2018, J EXP CLIN CANC RES, V37, DOI 10.1186/s13046-018-0698-2
   Li XN, 2013, J BIOL CHEM, V288, P18121, DOI 10.1074/jbc.M113.478560
   Liu XF, 2016, CLIN IMMUNOL, V164, P106, DOI 10.1016/j.clim.2015.12.009
   Llobet-Navas D, 2014, GENE DEV, V28, P765, DOI 10.1101/gad.237404.114
   Naidu S, 2017, SCI REP-UK, V7, DOI 10.1038/s41598-017-14843-6
   Olive V, 2013, IMMUNOL REV, V253, P158, DOI 10.1111/imr.12054
   Pinero J, 2015, DATABASE-OXFORD, DOI 10.1093/database/bav028
   Punga T, 2016, J NEUROIMMUNOL, V292, P21, DOI 10.1016/j.jneuroim.2016.01.003
   Smith-Bouvier DL, 2008, J EXP MED, V205, P1099, DOI 10.1084/jem.20070850
   Su R, 2016, ONCOGENE, V35, P6001, DOI 10.1038/onc.2016.127
   Suffert G, 2011, PLOS PATHOG, V7, DOI 10.1371/journal.ppat.1002405
   Unal S, 2014, PEDIATR BLOOD CANCER, V61, P928, DOI 10.1002/pbc.24799
   Ventura A, 2008, CELL, V132, P875, DOI 10.1016/j.cell.2008.02.019
   Wang B, 2017, J AM SOC NEPHROL, V28, P2632, DOI 10.1681/ASN.2016111213
   Wang JJ, 2017, NUCLEIC ACIDS RES, V45, pD902, DOI 10.1093/nar/gkw1038
   Wu DH, 2017, EXP DERMATOL, V26, P82, DOI 10.1111/exd.13186
   Wu YX, 2015, BLOOD, V126, P1314, DOI 10.1182/blood-2015-02-627356
   Xie YC, 2016, CYTOKINE, V78, P44, DOI 10.1016/j.cyto.2015.06.011
   Xin YZ, 2016, BIOMED RES INT, V2016, DOI 10.1155/2016/9595718
   Yang LL, 2014, PLOS ONE, V9, DOI 10.1371/journal.pone.0104827
   Zhu ML, 2016, NAT COMMUN, V7, DOI 10.1038/ncomms11350
NR 52
TC 3
Z9 3
U1 1
U2 8
PU SPANDIDOS PUBL LTD
PI ATHENS
PA POB 18179, ATHENS, 116 10, GREECE
SN 1791-2997
EI 1791-3004
J9 MOL MED REP
JI Mol. Med. Rep.
PD MAR
PY 2019
VL 19
IS 3
BP 2350
EP 2360
DI 10.3892/mmr.2019.9845
PG 11
WC Oncology; Medicine, Research & Experimental
WE Science Citation Index Expanded (SCI-EXPANDED)
SC Oncology; Research & Experimental Medicine
GA HM8EB
UT WOS:000459710100107
PM 30664201
OA Bronze
DA 2022-10-25
ER

PT J
AU Sun, Y
   Qiao, J
   Lu, CZ
   Zhao, CB
   Zhu, XM
   Xiao, BG
AF Sun, Y
   Qiao, J
   Lu, CZ
   Zhao, CB
   Zhu, XM
   Xiao, BG
TI Increase of circulating CD4(+)CD25(+) T cells in myasthenia gravis
   patients with stability and thymectomy
SO CLINICAL IMMUNOLOGY
LA English
DT Article
DE myasthenia gravis; CD4(+)CD25(+) T cells; autoimmune disease; regulatory
   T cells
ID IMMUNOLOGICAL SELF-TOLERANCE; ACETYLCHOLINE-RECEPTOR;
   AUTOIMMUNE-DISEASES; REGULATORY CELLS; FUNCTIONAL-CHARACTERIZATION;
   IN-VITRO; B-CELLS; THYMUS; CD4(+); BLOOD
AB Background: CD4(+)CD25(+) regulatory T cells are key controllers of peripheral immunological self-tolerance and suppress various autoimmune diseases in animal models, but few studies have been done to define their roles in myasthenia gravis (MG) so far. Objective: To investigate frequencies and dynamic changes of blood CD4(+)CD25(+) T cells from MG patients. Methods: The peripheral blood CD4(+)CD25(+) T cells of 29 MG patients and 23 healthy controls were detected by three-color flow cytometry. Results: Myasthenic patients with symptomatically uncontrollable disease showed slightly lower percentages of CD4(+)CD25(+) T cells (mean 3.79 +/- 1.40%; P = 0.12), whereas MG patients with clinically stable disease had significantly increased CD4(+)CD25(+) T cells (mean = 8.45 +/- 1.96%, P = 0.0001), as compared with healthy controls (mean = 4.53 +/- 0.96%), In addition, thymectomized MG patients had significantly higher percentages of CD4(+)CD25(+) T cells (mean = 8.44 +/- 2.39%), as compared with both non-thymectomized MG patients (mean = 5.88 +/- 2.89%, P = 0.038) and healthy controls (P = 0.003). Conclusions: Our observations indicate that increased percentages of CD4(+)CD25(+) T cells in MG patients may be related to disease stability and that thymectomy in patients with MG resulted in augmented CD4(+)CD25(+) T cells. (C) 2004 Elsevier Inc. All rights reserved.
C1 Fudan Univ, Ctr Med, Huashan Hosp, Neurol Inst, Shanghai 200040, Peoples R China.
   Karolinska Inst, Div Neuroimmunol, Stockholm, Sweden.
RP Sun, Y (corresponding author), Fudan Univ, Ctr Med, Huashan Hosp, Neurol Inst, 12 Middle Wulumuqi, Shanghai 200040, Peoples R China.
EM yisun9696@yahoo.com.cn
CR Araga S, 2000, FASEB J, V14, P185, DOI 10.1096/fasebj.14.1.185
   Asano M, 1996, J EXP MED, V184, P387, DOI 10.1084/jem.184.2.387
   Baecher-Allan C, 2001, J IMMUNOL, V167, P1245, DOI 10.4049/jimmunol.167.3.1245
   Balandina A, 2003, ANN NY ACAD SCI, V998, P275, DOI 10.1196/annals.1254.030
   Bystry RS, 2001, NAT IMMUNOL, V2, P1126, DOI 10.1038/ni735
   Cao D, 2003, EUR J IMMUNOL, V33, P215, DOI 10.1002/immu.200390024
   de Lafaille MAC, 2001, J EXP MED, V194, P1349, DOI 10.1084/jem.194.9.1349
   Dieckmann D, 2002, J EXP MED, V196, P247, DOI 10.1084/jem.20020642
   Dieckmann D, 2001, J EXP MED, V193, P1303, DOI 10.1084/jem.193.11.1303
   DRACHMAN DB, 1994, NEW ENGL J MED, V330, P1797, DOI 10.1056/NEJM199406233302507
   HARCOURT GC, 1988, J CLIN INVEST, V82, P1295, DOI 10.1172/JCI113729
   HOHLFELD R, 1994, NEUROL CLIN, V12, P331, DOI 10.1016/S0733-8619(18)30100-2
   Itoh M, 1999, J IMMUNOL, V162, P5317
   Jonuleit H, 2001, J EXP MED, V193, P1285, DOI 10.1084/jem.193.11.1285
   KOJIMA A, 1981, IMMUNOGENETICS, V14, P15, DOI 10.1007/BF00344296
   LEVINE GD, 1978, HUM PATHOL, V9, P495, DOI 10.1016/S0046-8177(78)80131-2
   Levings MK, 2001, J EXP MED, V193, P1295, DOI 10.1084/jem.193.11.1295
   Lindstrom JM, 1998, NEUROLOGY, V51, P933
   LINSTROM J, 1988, ADV IMMUNOL, V42, P133
   MANTEGAZZA R, 1988, J NEUROL, V235, P449, DOI 10.1007/BF00314245
   Masuyama J, 2002, J IMMUNOL, V169, P3710, DOI 10.4049/jimmunol.169.7.3710
   MESTRE M, 1992, TRANSPLANT P, V24, P73
   Ng WF, 2001, BLOOD, V98, P2736, DOI 10.1182/blood.V98.9.2736
   OTA K, 1990, NATURE, V346, P183, DOI 10.1038/346183a0
   Ravetch JV, 2000, SCIENCE, V290, P84, DOI 10.1126/science.290.5489.84
   Sakaguchi S, 2000, CELL, V101, P455, DOI 10.1016/S0092-8674(00)80856-9
   SAKAGUCHI S, 1985, J EXP MED, V161, P72, DOI 10.1084/jem.161.1.72
   SAKAGUCHI S, 1995, J IMMUNOL, V155, P1151
   Schwartz M, 2002, TRENDS IMMUNOL, V23, P530, DOI 10.1016/S1471-4906(02)02322-0
   Seo SJ, 2002, IMMUNITY, V16, P535, DOI 10.1016/S1074-7613(02)00298-4
   Shevach EM, 1998, CIBA F SYMP, V215, P200
   Shevach EM, 2000, ANNU REV IMMUNOL, V18, P423, DOI 10.1146/annurev.immunol.18.1.423
   Stephens LA, 2001, EUR J IMMUNOL, V31, P1247, DOI 10.1002/1521-4141(200104)31:4<1247::AID-IMMU1247>3.0.CO;2-M
   Strobel Philipp, 2003, Clin Dev Immunol, V10, P7, DOI 10.1080/10446670310001598528
   Sullivan KE, 2002, CLIN DIAGN LAB IMMUN, V9, P1129, DOI 10.1128/CDLI.9.5.1129-1131.2002
   Suri-Payer E, 1999, EUR J IMMUNOL, V29, P669, DOI 10.1002/(SICI)1521-4141(199902)29:02<669::AID-IMMU669>3.3.CO;2-A
   Suri-Payer E, 1998, J IMMUNOL, V160, P1212
   Wang ZY, 2000, J NEUROIMMUNOL, V108, P29, DOI 10.1016/S0165-5728(00)00250-2
   Wing K, 2002, IMMUNOLOGY, V106, P190, DOI 10.1046/j.1365-2567.2002.01412.x
   YUMIN H, 2003, ANN NY ACAD SCI, V998, P318
   Zhang GX, 1996, J EXP MED, V184, P349, DOI 10.1084/jem.184.2.349
NR 41
TC 37
Z9 45
U1 0
U2 5
PU ACADEMIC PRESS INC ELSEVIER SCIENCE
PI SAN DIEGO
PA 525 B ST, STE 1900, SAN DIEGO, CA 92101-4495 USA
SN 1521-6616
J9 CLIN IMMUNOL
JI Clin. Immunol.
PD SEP
PY 2004
VL 112
IS 3
BP 284
EP 289
DI 10.1016/j.clim.2004.04.005
PG 6
WC Immunology
WE Science Citation Index Expanded (SCI-EXPANDED)
SC Immunology
GA 848RR
UT WOS:000223485300014
PM 15308122
DA 2022-10-25
ER

PT J
AU SOMNIER, FE
   TROJABORG, W
AF SOMNIER, FE
   TROJABORG, W
TI NEUROPHYSIOLOGICAL EVALUATION IN MYASTHENIA-GRAVIS - A COMPREHENSIVE
   STUDY OF A COMPLETE PATIENT POPULATION
SO ELECTROENCEPHALOGRAPHY AND CLINICAL NEUROPHYSIOLOGY
LA English
DT Article
DE MYASTHENIA GRAVIS; NERVE STIMULATION; QUANTITATED EMG; ANTISTRIATED
   MUSCLE ANTIBODIES; (HUMAN)
ID SINGLE-FIBER ELECTROMYOGRAPHY; ADDUCTOR POLLICIS MUSCLE;
   NERVE-STIMULATION; REPETITIVE STIMULATION; MECHANICAL RESPONSES;
   DISORDERS; DIAGNOSIS; PLATYSMA; CURARE
AB Electrical and mechanical responses to single shocks, slow and fast nerve stimulation (RNS), quantitated EMG, anti-acetylcholine receptor (AChR) and anti-striated muscle (SM) antibodies (ab) were determined in 145 patients with myasthenia gravis (MG). Anti-AChR ab were found in 93% of the myasthenic sera. Decrement of muscle and mechanical responses occurred in 72% and 49%, respectively, the diagnostic yield being positively related to severity of MG. Anti-AChR ab were found in 81% of patients without RNS abnormalities. Decrement at RNS occurred in 33% of the cases without anti-AChR ab compared with 78% of those with elevated titres. Regional curare test (RCT) was diagnostic in 75% of cases with normal RNS. As the combined diagnostic yield of RNS and anti-AChR ab was 96%, RCT and single fibre EMG are rarely indicated. Post-tetanic facilitation and exhaustion, and an abnormal staircase phenomenon occurred in 25%, 44% and 37%, respectively. None of these parameters correlated with severity, type or onset of MG. EMG evidence of myopathy, positively correlated with the presence of anti-SM ab, occurred in 19% of patients examined, 3 times more frequent in those with late onset of MG than in those with early onset; thus myopathy of possible autoimmune origin may coexist with MG. An adequate electrophysiological diagnostic strategy for MG patients is proposed.
C1 UNIV COPENHAGEN,RIGSHOSP,CLIN NEUROPHYSIOL LAB,DK-2100 COPENHAGEN,DENMARK.
RP SOMNIER, FE (corresponding author), UNIV COPENHAGEN,RIGSHOSP,DEPT NEUROL,NEUROIMMUNOL LAB,BLEGDAMSVEJ 9,DK-2100 COPENHAGEN,DENMARK.
CR BENNETT AE, 1942, T AM NEUROL ASSOC, V68, P102
   BORENSTEIN S, 1974, LANCET, V2, P63
   BORENSTEIN S, 1975, ARCH NEUROL-CHICAGO, V32, P152, DOI 10.1001/archneur.1975.00490450032003
   BOTELHO SY, 1952, AMA ARCH NEUROL PSY, V67, P348, DOI 10.1001/archneurpsyc.1952.02320150081009
   BOTELHO SY, 1952, AMA ARCH NEUROL PSY, V67, P441, DOI 10.1001/archneurpsyc.1952.02320160025003
   BOTELHO SY, 1955, J CLIN INVEST, V34, P1403, DOI 10.1172/JCI103189
   BOTELHO SY, 1954, J APPL PHYSIOL, V6, P221
   Boyd TE, 1932, AM J PHYSIOL, V100, P569
   BROOKS VB, 1956, J PHYSIOL-LONDON, V134, P264, DOI 10.1113/jphysiol.1956.sp005642
   BROWN JC, 1975, J NEUROL NEUROSUR PS, V38, P27, DOI 10.1136/jnnp.38.1.27
   BUCHTHAL F, 1982, MUSCLE NERVE, V5, P265, DOI 10.1002/mus.880050403
   Buchthal F., 1957, INTRO ELECTROMYOGRAP
   DELCASTILLO J, 1954, J PHYSIOL-LONDON, V124, P574, DOI 10.1113/jphysiol.1954.sp005130
   DESMEDT J E, 1958, Acta Neurol Psychiatr Belg, V58, P977
   DESMEDT J E, 1960, Rev Neurol (Paris), V103, P567
   DESMEDT J E, 1961, Pathol Biol, V9, P1149
   DESMEDT JE, 1957, NATURE, V179, P156, DOI 10.1038/179156a0
   DESMEDT JE, 1977, ANN NEUROL, V1, P55, DOI 10.1002/ana.410010105
   DESMEDT JE, 1976, ANN NY ACAD SCI, V274, P174, DOI 10.1111/j.1749-6632.1976.tb47684.x
   DESMEDT JE, 1958, NATURE, V182, P1673, DOI 10.1038/1821673a0
   DESMEDT JE, 1973, NEW DEVELOPMENTS ELE, V1, P305
   DESMEDT JE, 1973, NEW DEVELOPMENTS ELE, V1, P241
   Gammeltoft S, 1984, Ugeskr Laeger, V146, P352
   GILCHRIST JM, 1992, MUSCLE NERVE, V15, P151
   GILCHRIST JM, 1987, MUSCLE NERVE, V10, P233, DOI 10.1002/mus.880100306
   Harvey AM, 1941, B JOHNS HOPKINS HOSP, V69, P1
   HERTEL G, 1977, J NEUROL, V214, P257, DOI 10.1007/BF00316571
   HERZOG F, 1917, DTSCH ARCH KLIN MED, V123, P76
   HOROWITZ SH, 1975, ARCH NEUROL-CHICAGO, V32, P84, DOI 10.1001/archneur.1975.00490440034004
   HOROWITZ SH, 1976, NEUROLOGY, V26, P410, DOI 10.1212/WNL.26.5.410
   HOROWITZ SH, 1976, NEUROLOGY, V26, P615, DOI 10.1212/WNL.26.7.615
   HOROWITZ SH, 1979, MUSCLE NERVE, V2, P478, DOI 10.1002/mus.880020609
   HUTTER OF, 1952, J PHYSIOL-LONDON, V118, P216, DOI 10.1113/jphysiol.1952.sp004788
   JOHNS RJ, 1956, B JOHNS HOPKINS HOSP, V99, P125
   JOLLY F, 1895, BERL KLIN WOCHENSCHR, V32, P1
   KIMURA J, 1984, ELECTRODIAGNOSIS DIS, P672
   KRARUP C, 1977, J NEUROL NEUROSUR PS, V40, P234, DOI 10.1136/jnnp.40.3.234
   KRARUP C, 1979, MUSCLE NERVE, V2, P465, DOI 10.1002/mus.880020608
   KRARUP C, 1983, ACTA NEUROL SCAND, V68, P269, DOI 10.1111/j.1600-0404.1983.tb04838.x
   KRARUP C, 1977, J NEUROL NEUROSUR PS, V40, P241, DOI 10.1136/jnnp.40.3.241
   OH SJ, 1992, MUSCLE NERVE, V15, P720, DOI 10.1002/mus.880150616
   OH SJ, 1982, ANN NEUROL, V12, P348, DOI 10.1002/ana.410120406
   OOSTERHUIS H, 1973, J NEUROL NEUROSUR PS, V36, P244, DOI 10.1136/jnnp.36.2.244
   OOSTERHUIS HJ, 1972, ELECTROEN CLIN NEURO, V32, P697, DOI 10.1016/0013-4694(72)90105-8
   OZDEMIR C, 1976, ANN NY ACAD SCI, V274, P203, DOI 10.1111/j.1749-6632.1976.tb47686.x
   PAGALA MKD, 1981, ANN NY ACAD SCI, V377, P567, DOI 10.1111/j.1749-6632.1981.tb33759.x
   PELIKAN EW, 1953, NEUROLOGY, V3, P284, DOI 10.1212/WNL.3.4.284
   RICKER K, 1977, J NEUROL, V216, P273, DOI 10.1007/BF00314051
   ROWLAND LP, 1973, NEUROLOGY, V23, P282, DOI 10.1212/WNL.23.3.282
   ROWLAND LP, 1961, MYASTHENIA GRAVIS, P411
   SANDERS DB, 1979, NEUROLOGY, V29, P68, DOI 10.1212/WNL.29.1.68
   SANDERS DB, 1986, MUSCLE NERVE, V9, P809, DOI 10.1002/mus.880090904
   SATYAMURTI S, 1975, SCIENCE, V187, P955, DOI 10.1126/science.1145181
   SCHADY W, 1992, Electromyography and Clinical Neurophysiology, V32, P99
   SCHUMM F, 1984, MUSCLE NERVE, V7, P147, DOI 10.1002/mus.880070211
   SCHWARTZ MS, 1975, J NEUROL NEUROSUR PS, V38, P678, DOI 10.1136/jnnp.38.7.678
   SCOPPETTA C, 1990, ELECTROEN CLIN NEURO, V75, P122, DOI 10.1016/0013-4694(90)90160-L
   SIMPSON JA, 1959, ELECTROEN CLIN NEURO, V11, P604
   SLOMIC AHMED, 1968, BRAIN RES, V10, P1
   SOLIVEN BC, 1988, NEUROLOGY, V38, P514, DOI 10.1212/WNL.38.4.514
   SOMNIER FE, 1991, ARCH NEUROL-CHICAGO, V48, P733, DOI 10.1001/archneur.1991.00530190081019
   STALBERG E, 1974, J NEUROL NEUROSUR PS, V37, P540, DOI 10.1136/jnnp.37.5.540
   STALBERG E, 1980, J NEUROL NEUROSUR PS, V43, P622, DOI 10.1136/jnnp.43.7.622
   TAKAMORI M, 1976, NEUROLOGY, V26, P844, DOI 10.1212/WNL.26.9.844
   TROJABORG W, 1987, MOTOR UNIT DISORDERS, P417
NR 65
TC 27
Z9 32
U1 0
U2 1
PU ELSEVIER SCI IRELAND LTD
PI CLARE
PA CUSTOMER RELATIONS MANAGER, BAY 15, SHANNON INDUSTRIAL ESTATE CO, CLARE,
   IRELAND
SN 0013-4694
J9 ELECTROEN CLIN NEURO
JI Electroencephalogr. Clin. Neurophysiol.
PD APR
PY 1993
VL 89
IS 2
BP 73
EP 87
DI 10.1016/0168-5597(93)90088-7
PG 15
WC Engineering, Biomedical; Clinical Neurology
WE Science Citation Index Expanded (SCI-EXPANDED)
SC Engineering; Neurosciences & Neurology
GA LB436
UT WOS:A1993LB43600001
PM 7683605
DA 2022-10-25
ER

PT J
AU Alaama, T
   Basharat, P
   Nicolle, MW
AF Alaama, Tareef
   Basharat, Pari
   Nicolle, Michael W.
TI Unusual case of recurrent falls Myasthenia gravis in an elderly patient
SO CANADIAN FAMILY PHYSICIAN
LA English
DT Article
AB Although myasthenia gravis (MG) is usually thought of as affecting young to middle-aged women, similar to other autoimmune diseases, recent evidence suggests that this might be changing. 1-5 In one study, a significant increase in incidence of late-onset MG (P<.05) and decrease in early-onset MG (P<.01) were detected. The median age at onset of the disease steadily increased over time (from 42 years in 1985 to 1990 to 66 years in 2007).(1) In another study, 59% of patients who required treatment with pyridostigmine for the first time for MG were 60 years or older and 38% were 70 years or older.(2)
   Falls are very common among the elderly, affecting at least a third of those aged 65 years or older. 6 Our patient presented with recurrent falls, at least some of which were likely secondary to undiagnosed MG.
C1 [Alaama, Tareef] St Josephs Hlth Care, London, England.
   [Alaama, Tareef; Basharat, Pari; Nicolle, Michael W.] Univ Western Ontario, London, ON N6A 3K7, Canada.
   [Alaama, Tareef] King Abdulaziz Univ, Jeddah 21413, Saudi Arabia.
   [Alaama, Tareef; Basharat, Pari; Nicolle, Michael W.] London Hlth Sci Ctr, London, England.
RP Alaama, T (corresponding author), Parkwood Hosp, St Josephs Hlth Ctr, 801 Commissioners Rd E, London, ON N6C 5J1, Canada.
EM dr_tareef@yahoo.com
CR Aarli JA, 2008, ANN NY ACAD SCI, V1132, P238, DOI 10.1196/annals.1405.040
   Andersen JB, 2010, EUR J NEUROL, V17, P1445, DOI 10.1111/j.1468-1331.2010.03089.x
   Aragones JM, 2003, NEUROLOGY, V60, P1024, DOI 10.1212/01.WNL.0000050461.05432.C5
   Bateman KJ, 2007, SAMJ S AFR MED J, V97, P959
   Casetta I, 2010, J NEUROL, V257, P2015, DOI 10.1007/s00415-010-5651-z
   Matsuda M, 2005, INTERNAL MED, V44, P572, DOI 10.2169/internalmedicine.44.572
   Nicolle MW, 2002, NEUROLOGIST, V8, P2, DOI 10.1097/00127893-200201000-00002
   Tinetti ME, 2003, NEW ENGL J MED, V348, P42, DOI 10.1056/NEJMcp020719
   Vincent A, 2003, J NEUROL NEUROSUR PS, V74, P1105, DOI 10.1136/jnnp.74.8.1105
NR 9
TC 3
Z9 3
U1 0
U2 7
PU COLL FAMILY PHYSICIANS CANADA
PI MISSISSAUGA
PA 2630 SKYMARK AVE, MISSISSAUGA, ONTARIO L4W 5A4, CANADA
SN 0008-350X
J9 CAN FAM PHYSICIAN
JI Can. Fam. Phys.
PD NOV
PY 2012
VL 58
IS 11
BP 1231
EP 1232
PG 2
WC Primary Health Care; Medicine, General & Internal
WE Science Citation Index Expanded (SCI-EXPANDED)
SC General & Internal Medicine
GA 046VM
UT WOS:000311792500017
PM 23152461
DA 2022-10-25
ER

PT J
AU Camdessanche, JP
   Lassabliere, F
   Meyronnet, D
   Ferraud, K
   Absi, L
   Honnorat, J
   Antoine, JC
AF Camdessanche, Jean-Philippe
   Lassabliere, Francois
   Meyronnet, David
   Ferraud, Karine
   Absi, Lena
   Honnorat, Jerome
   Antoine, Jean-Christophe
TI Expression of the onconeural CV2/CRMP5 antigen in thymus and thymoma
SO JOURNAL OF NEUROIMMUNOLOGY
LA English
DT Article
DE paraneoplastic neurological syndrome; thymus; thymoma; anti-CRMP5
   antibody; anti-CV2 antibody; CRMP5; nerve fibers; myasthenia gravis
ID ADRENERGIC-NERVE FIBERS; MYASTHENIA-GRAVIS; PARANEOPLASTIC
   ENCEPHALOMYELITIS; HU ANTIBODIES; LUNG-CANCER; RAT THYMUS; T-CELLS;
   PROTEIN; SYSTEM; BRAIN
AB Anti-CV2 antibodies (AB) react with the developmentally regulated neural proteins CRMPs and particularly with CRMP5. They occur with small cell lung cancer (SCLC) and thymoma. SCLCs universally express CRMP5. We investigated the expression of CRMPs in thymoma and thymus. In thymoma, none of the CRMPs were detected by immunohistochemistry in tumorous epithelial cells with specific antibodies including CRMP5 but an antibody reacting with a peptide common to the CRMPs labeled a 66-kDa protein in Western blot of rat brain, thymus, and thymoma extracts. Thus, the normal CRMP5 is probably not expressed by tumorous epithelial cells. These results indicate that the mechanisms leading to CRMP5 autoimmunization are different in SCLC and thymoma. (c) 2006 Elsevier B.V. All rights reserved.
C1 Univ St Etienne, St Etienne, France.
   Hop Bellevue, Neurol Serv, F-42055 St Etienne 02, France.
   INSERM, Unite 433, F-69008 Lyon, France.
   Hop Neurol, Serv Neurol B, F-69394 Lyon, France.
RP Antoine, JC (corresponding author), Univ St Etienne, Equipe Accueil 3062, St Etienne, France.
EM j.christophe.antoine@chu-st-etienne.fr
RI Camdessanché, Jean-Philippe/N-9652-2017; Honnorat, jerome/G-6394-2017;
   Antoine, Jean-Christophe/R-2224-2017
OI Camdessanché, Jean-Philippe/0000-0002-5282-6707; Honnorat,
   jerome/0000-0002-4721-5952; Antoine, Jean-Christophe/0000-0003-4944-9362
CR ANTOINE JC, 1993, J NEUROL SCI, V117, P215, DOI 10.1016/0022-510X(93)90176-Y
   ANTOINE JC, 1995, J NEUROL NEUROSUR PS, V58, P706, DOI 10.1136/jnnp.58.6.706
   Artico M, 2002, IMMUNOL LETT, V84, P69, DOI 10.1016/S0165-2478(02)00145-1
   Byk T, 1998, EUR J BIOCHEM, V254, P14, DOI 10.1046/j.1432-1327.1998.2540014.x
   Cartalat-Carel S, 2004, NEUROLOGY, V62, pA476
   Cavallotti C, 1999, IMMUNOL LETT, V70, P53, DOI 10.1016/S0165-2478(99)00127-3
   Charrier E, 2003, MOL NEUROBIOL, V28, P51, DOI 10.1385/MN:28:1:51
   DALMAU J, 1995, CANCER, V75, P99, DOI 10.1002/1097-0142(19950101)75:1<99::AID-CNCR2820750117>3.0.CO;2-I
   Darnell RB, 1996, P NATL ACAD SCI USA, V93, P4529, DOI 10.1073/pnas.93.10.4529
   Darnell RB, 2003, NEW ENGL J MED, V349, P1543, DOI 10.1056/NEJMra023009
   Dovas A, 1998, BRAIN RES, V809, P141, DOI 10.1016/S0006-8993(98)00705-7
   Downing JEG, 2000, IMMUNOL TODAY, V21, P281, DOI 10.1016/S0167-5699(00)01635-2
   Flores KG, 1999, J CLIN INVEST, V104, P1031, DOI 10.1172/JCI7558
   Flores KG, 2001, HUM PATHOL, V32, P926, DOI 10.1053/hupa.2001.27106
   Fukada M, 2000, J BIOL CHEM, V275, P37957, DOI 10.1074/jbc.M003277200
   Honnorat J, 1999, EUR J NEUROSCI, V11, P4226, DOI 10.1046/j.1460-9568.1999.00864.x
   Honnorat J, 2001, ANN NEUROL, V50, P688, DOI 10.1002/ana.1270
   Jurjus AR, 1998, J NEUROIMMUNOL, V90, P143, DOI 10.1016/S0165-5728(98)00097-6
   Kato S, 1997, MICROSC RES TECHNIQ, V38, P287, DOI 10.1002/(SICI)1097-0029(19970801)38:3<287::AID-JEMT9>3.0.CO;2-J
   Kuwabara H, 2002, APPL IMMUNOHISTO M M, V10, P253, DOI 10.1097/00022744-200209000-00012
   Kyewski B, 2004, NAT REV IMMUNOL, V4, P688, DOI 10.1038/nri1436
   MARX A, 1990, LAB INVEST, V62, P279
   Muller-Hermelink HK, 2000, CURR OPIN ONCOL, V12, P426, DOI 10.1097/00001622-200009000-00007
   Ricard D, 2001, J NEUROSCI, V21, P7203, DOI 10.1523/JNEUROSCI.21-18-07203.2001
   Schultz A, 1999, ANN NEUROL, V46, P167, DOI 10.1002/1531-8249(199908)46:2<167::AID-ANA5>3.0.CO;2-3
   Strobel P, 2004, ANN NEUROL, V56, P901, DOI 10.1002/ana.20340
   Vincent A, 1999, PATHOL RES PRACT, V195, P535, DOI 10.1016/S0344-0338(99)80002-8
   Wilisch A, 1999, NEUROLOGY, V52, P1460, DOI 10.1212/WNL.52.7.1460
   Yu ZY, 2001, ANN NEUROL, V49, P146
NR 29
TC 18
Z9 20
U1 0
U2 3
PU ELSEVIER SCIENCE BV
PI AMSTERDAM
PA PO BOX 211, 1000 AE AMSTERDAM, NETHERLANDS
SN 0165-5728
EI 1872-8421
J9 J NEUROIMMUNOL
JI J. Neuroimmunol.
PD MAY
PY 2006
VL 174
IS 1-2
BP 168
EP 173
DI 10.1016/j.jneuroim.2006.01.018
PG 6
WC Immunology; Neurosciences
WE Science Citation Index Expanded (SCI-EXPANDED)
SC Immunology; Neurosciences & Neurology
GA 045QA
UT WOS:000237755600019
PM 16519949
DA 2022-10-25
ER

PT J
AU Lovelace, RE
AF Lovelace, RE
TI A tribute to Jack Petajan's inspiration: From goat to goat
SO JOURNAL OF THE NEUROLOGICAL SCIENCES
LA English
DT Article; Proceedings Paper
CT Symposium on Advances and History of Neuromuscular Medicine in honor of
   Robert E Lovelace
CY JUN   12, 2003
CL Neurol Inst, New York, NY
HO Neurol Inst
DE Jack Petajan; clinical investigator; history; clinical neurophysiology;
   experimental neuropathy; clinical applications
ID EXPERIMENTAL DIABETIC NEUROPATHY; THERAPY
AB Development of clinical neurophysiology, especially in neuromuscular disease investigation in the 20th century underscores the careers of two academic physician-investigators. Experimental models of neuromuscular disorders (toxic and diabetic neuropathies, myasthenia gravis, nerve transplant and repair) with emphasis on regeneration are described. Subsequent clinical application has validated the animal studies. The value of disease related support societies (Muscular Dystrophy, Charcot Marie Tooth and Myasthenia Gravis) is discussed, not only for patient information and support but also for support of research projects and clinical research fellowship training. The clinician-teacher-investigator as a role model is mentioned, particularly in relation to Dr. Jack Petajan's career, a truly renaissance man. Credit is given to the great teachers of clinical neurophysiology and neuromuscular diseases of the past 50 years. (c) 2006 Published by Elsevier B.V.
RP Lovelace, RE (corresponding author), 1084 Fearrington Post, Pittsboro, NC 27312 USA.
EM Rel3@columbia.edu
CR BOUCHE P, 1979, ACTA NEUROL SCAND, V60, P188
   BRUST JCM, 1979, PERONEAL ATROPHIES R, P23
   CHIU D T W, 1988, Journal of Reconstructive Microsurgery, V4, P303, DOI 10.1055/s-2007-1006936
   CHIU DTW, 1982, SURGERY, V91, P226
   CHIU DTW, 2005, ATLAS HAND CLIN, V10, P135
   COERS C, 1959, INNERVATION MUSCLE B, P1
   HORWITZ SJ, 1968, LANCET, V1, P563
   LOVELACE RE, 1968, ARCH NEUROL-CHICAGO, V18, P69, DOI 10.1001/archneur.1968.00470310083007
   LOVELACE RE, 1982, MUSCLE NERVE, V5, pS161
   LOVELACE RE, 1968, ELECTROEN CLIN NEURO, V25, P399
   LOVELACE RE, 2001, ACTA MYOL, V20, P29
   Lovelace Robert E., 1994, P215
   PETAJAN JH, 1990, MUSCLE NERVE, V13, P355, DOI 10.1002/mus.880130412
   PETAJAN JH, 1967, ALASKA MED, V9, P150
   PETAJAN JH, 1967, LANCET, V2, P7522
   SOLIVEN B, 1988, MUSCLE NERVE, V11, P848, DOI 10.1002/mus.880110808
NR 16
TC 0
Z9 0
U1 0
U2 1
PU ELSEVIER SCIENCE BV
PI AMSTERDAM
PA PO BOX 211, 1000 AE AMSTERDAM, NETHERLANDS
SN 0022-510X
J9 J NEUROL SCI
JI J. Neurol. Sci.
PD MAR 15
PY 2006
VL 242
IS 1-2
SI SI
BP 43
EP 46
DI 10.1016/j.jns.2005.11.013
PG 4
WC Clinical Neurology; Neurosciences
WE Conference Proceedings Citation Index - Science (CPCI-S); Science Citation Index Expanded (SCI-EXPANDED)
SC Neurosciences & Neurology
GA 029IW
UT WOS:000236556900008
PM 16455107
DA 2022-10-25
ER

PT J
AU Oshima, M
   Maruta, T
   Ohtani, M
   Deitiker, PR
   Mosier, DR
   Atassi, MZ
AF Oshima, M
   Maruta, T
   Ohtani, M
   Deitiker, PR
   Mosier, DR
   Atassi, MZ
TI Vaccination with a MHC class II peptide in Alum and inactive pertussis
   strongly ameliorates clinical MG in C57BL/6 mice
SO JOURNAL OF NEUROIMMUNOLOGY
LA English
DT Article
DE antigen presentation; autoimmunity; MHC; immunotherapy; EAMG
ID AUTOIMMUNE MYASTHENIA-GRAVIS; RECEPTOR-ALPHA-SUBUNIT; CALIFORNICA
   ACETYLCHOLINE-RECEPTOR; T-CELL RECOGNITION; IN-VITRO; SYNTHETIC
   PEPTIDES; EPITOPE; CHAIN; SUPPRESSION; LYMPHOCYTES
AB We have investigated the efficacy of immunization against peptides from predisposing MHC class II molecules in human-compatible adjuvants for ameliorating experimental autoimmune myasthenia gravis (EAMG). C57BL/6 mice were immunized three times with the peptide I-A beta(b)62-76 in Alum + killed pertussis organisms (PT) prior to two injections with tAChR. The treatment greatly reduced the occurrence and severity of clinical MG relative to controls that received saline/Alum + PT or none. It also reduced antibody and T-cell responses against tAChR. The results have important implications for the possible immunotherapy of MG by targeting disease-associated MHC. (c) 2005 Elsevier B.V. All rights reserved.
C1 Baylor Coll Med, Dept Biochem & Mol Biol, Houston, TX 77030 USA.
   Baylor Coll Med, Dept Neurol, Houston, TX 77030 USA.
   Baylor Coll Med, Dept Immunol, Houston, TX 77030 USA.
   ME DeBakey VA Med Ctr, Neurol & Med Res Serv, Houston, TX 77030 USA.
RP Oshima, M (corresponding author), Baylor Coll Med, Dept Biochem & Mol Biol, 1 Baylor Plaza, Houston, TX 77030 USA.
EM moshima@bcm.tmc.edu
CR ATASSI MZ, 1992, P NATL ACAD SCI USA, V89, P5852, DOI 10.1073/pnas.89.13.5852
   Atassi MZ, 1997, CRIT REV IMMUNOL, V17, P481
   AUDIBERT FM, 1993, IMMUNOL TODAY, V14, P281, DOI 10.1016/0167-5699(93)90046-N
   BELLONE M, 1991, J IMMUNOL, V147, P1484
   BERMAN PW, 1980, J EXP MED, V151, P204, DOI 10.1084/jem.151.1.204
   BERRIH-AKNIN S, 1988, IMMUNOL RES, V7, P189, DOI 10.1007/BF02918134
   Boughton CR, 1996, MED J AUSTRALIA, V164, P564, DOI 10.5694/j.1326-5377.1996.tb122176.x
   BROWN JH, 1993, NATURE, V364, P33, DOI 10.1038/364033a0
   BUGAWAN TL, 1989, NATURE, V339, P470, DOI 10.1038/339470a0
   CHRISTADOSS P, 1985, IMMUNOGENETICS, V21, P33, DOI 10.1007/BF00372239
   CHRISTADOSS P, 1982, J IMMUNOL, V128, P1141
   DONALDSON DH, 1990, NEUROLOGY, V40, P786, DOI 10.1212/WNL.40.5.786
   FRIES LF, 1992, P NATL ACAD SCI USA, V89, P358, DOI 10.1073/pnas.89.1.358
   Harlow E., 1988, ANTIBODIES LAB MANUA, P99
   Hjelmstrom P, 1996, J NEUROIMMUNOL, V65, P125, DOI 10.1016/0165-5728(96)00008-2
   HOHLFELD R, 1986, NEUROLOGY, V36, P618, DOI 10.1212/WNL.36.5.618
   HOHLFELD R, 1987, P NATL ACAD SCI USA, V84, P5379, DOI 10.1073/pnas.84.15.5379
   HORIKI T, 1994, AUTOIMMUNITY, V19, P49, DOI 10.3109/08916939409008008
   INFANTE AJ, 1991, J IMMUNOL, V146, P2977
   JOHNS TR, 1987, ANN NY ACAD SCI, V505, P568
   KAHN CR, 1990, J AUTOIMMUN, V3, P659, DOI 10.1016/S0896-8411(05)80033-2
   Kanai T, 1997, HUM IMMUNOL, V56, P28, DOI 10.1016/S0198-8859(97)00142-0
   Karachunski PI, 1997, J CLIN INVEST, V100, P3027, DOI 10.1172/JCI119857
   LENNON VA, 1985, P NATL ACAD SCI USA, V82, P8805, DOI 10.1073/pnas.82.24.8805
   LINDSTROM JM, 1976, NEUROLOGY, V26, P1054, DOI 10.1212/WNL.26.11.1054
   McAnally JL, 2001, EXP BIOL MED, V226, P307, DOI 10.1177/153537020122600407
   MCCORMICK DJ, 1984, BIOCHEM J, V224, P995, DOI 10.1042/bj2240995
   MCINTYRE KR, 1984, NATURE, V308, P551, DOI 10.1038/308551a0
   Nagvekar N, 1999, J IMMUNOL, V162, P4079
   Nakayashiki N, 2000, J NEUROIMMUNOL, V105, P131, DOI 10.1016/S0165-5728(00)00199-5
   OFOSUAPPIAH W, 1994, J LAB CLIN MED, V124, P231
   OSHIMA M, 1995, J IMMUNOL, V154, P5245
   Oshima M, 2005, AUTOIMMUNITY, V38, P161, DOI 10.1080/08916930500050491
   OSHIMA M, 1994, MOL IMMUNOL, V31, P833, DOI 10.1016/0161-5890(94)90021-3
   Oshima M, 2002, AUTOIMMUNITY, V35, P183, DOI 10.1080/08916930290022270
   PACHNER AR, 1989, IMMUNOL LETT, V20, P199, DOI 10.1016/0165-2478(89)90080-1
   Richman DP, 2003, NEUROLOGY, V61, P1652, DOI 10.1212/01.WNL.0000098887.24618.A0
   RICKMAN LS, 1991, LANCET, V337, P998, DOI 10.1016/0140-6736(91)92659-P
   Rosenberg JS, 1996, J IMMUNOL, V157, P3192
   SHENOY M, 1993, CLIN IMMUNOL IMMUNOP, V66, P230, DOI 10.1006/clin.1993.1030
   STERN LJ, 1994, NATURE, V368, P215, DOI 10.1038/368215a0
   TODD JA, 1988, SCIENCE, V240, P1003, DOI 10.1126/science.3368786
   Vincent A, 2002, NAT REV IMMUNOL, V2, P797, DOI 10.1038/nri916
   YOKOI T, 1987, EUR J IMMUNOL, V17, P1697, DOI 10.1002/eji.1830171204
   Yoshikawa H, 1997, J AUTOIMMUN, V10, P11, DOI 10.1006/jaut.1996.0111
NR 46
TC 7
Z9 7
U1 1
U2 2
PU ELSEVIER SCIENCE BV
PI AMSTERDAM
PA PO BOX 211, 1000 AE AMSTERDAM, NETHERLANDS
SN 0165-5728
EI 1872-8421
J9 J NEUROIMMUNOL
JI J. Neuroimmunol.
PD FEB
PY 2006
VL 171
IS 1-2
BP 8
EP 16
DI 10.1016/j.jneuroim.2005.09.015
PG 9
WC Immunology; Neurosciences
WE Science Citation Index Expanded (SCI-EXPANDED)
SC Immunology; Neurosciences & Neurology
GA 009LW
UT WOS:000235114500002
PM 16271400
DA 2022-10-25
ER

PT J
AU de Meel, RHP
   Tannemaat, MR
   Verschuuren, JJGM
AF de Meel, Robert H. P.
   Tannemaat, Martijn R.
   Verschuuren, Jan J. G. M.
TI Heterogeneity and shifts in distribution of muscle weakness in
   myasthenia gravis
SO NEUROMUSCULAR DISORDERS
LA English
DT Article
DE Myasthenia gravis; Phenotype; Subtype; Fluctuations; Autoimmune disease;
   Neuromuscular disease
ID EXTRAOCULAR-MUSCLE; ACETYLCHOLINE-RECEPTOR; LEVATOR PALPEBRAE;
   SUBPHENOTYPE; EXPRESSION; SYMPTOMS; AGE; HLA
AB The distribution of muscle weakness in myasthenia gravis (MG) patients with acetylcholine receptor (AChR) antibodies is highly variable. As muscle groups respond differently to therapeutic interventions, it is important to acknowledge this variability. We analysed the distribution of muscle weakness in 225 AChR MG patients over time. On the basis of combinations of muscle weakness, seven phenotypes were defined: 'ocular' (O), 'bulbar' (B), 'neck/limbs/respiratory' (NLR), or a combination (O+B, O+NLR, B+NLR and O+B+NLR). MG remained restricted to ocular weakness in 5%, whereas 7% never had ocular weakness. At last follow-up, ocular or bulbar weakness had resolved more frequently than NLR weakness (40%, 38% and 25%; p=0.003, respectively). Patients with O, B or OB phenotype at baseline had a higher age at onset and were more frequently male than patients with NLR, ONLR, BNLR or OBNLR phenotype (52.7 +/- 17.5 vs. 44.0 +/- 18.9; p=0.007 and 64% vs. 37%; p=0.002, respectively). MG patients have heterogeneous distributions of muscle weakness and frequently shift between phenotypes. The phenotypic variations found in AChR MG suggest that also other factors aside from the AChR antibody mediated immune response are of Importance in determining the disease expression in MG. (C) 2019 The Authors. Published by Elsevier B.V.
C1 [de Meel, Robert H. P.; Tannemaat, Martijn R.; Verschuuren, Jan J. G. M.] Leiden Univ, Med Ctr, Dept Neurol, Leiden, Netherlands.
RP de Meel, RHP (corresponding author), Leiden Univ, Med Ctr, Dept Neurol, Leiden, Netherlands.
EM rhpdemeel@lumc.nl; m.r.tannemaat@lumc.nl; j.j.g.m.verschuuren@lumc.nl
RI de Meel, Robert/AAX-2463-2021; Tannemaat, Martijn/S-3445-2016
OI de Meel, Robert/0000-0002-4374-3715; Tannemaat,
   Martijn/0000-0003-2929-0390
FU MD/PhD-program for Medicine students of the Leiden University Medical
   Center
FX This study was supported by the MD/PhD-program for Medicine students of
   the Leiden University Medical Center.
CR Barnett C, 2017, NEUROLOGY
   BERRIH-AKNIN S, 1995, J AUTOIMMUN, V8, P139, DOI 10.1006/jaut.1995.0011
   Bhanushali MJ, 2008, NEUROLOGY, V71, P1335, DOI 10.1212/01.wnl.0000327669.75695.38
   Cucurachi L, 2009, NEUROL SCI, V30, P343, DOI 10.1007/s10072-009-0095-x
   de Meel RHP, 2018, LANCET NEUROL, V17, P204, DOI 10.1016/S1474-4422(18)30037-1
   Gilhus NE, 2015, LANCET NEUROL, V14, P1023, DOI 10.1016/S1474-4422(15)00145-3
   Grob D, 2008, MUSCLE NERVE, V37, P141, DOI 10.1002/mus.20950
   GUO J, 2014, NEUROL-NEUROIMMUNOL, V1, P127, DOI DOI 10.4103/2347-8659.143664
   Heckmann JM, 2018, ANN NY ACAD SCI, V1412, P14, DOI 10.1111/nyas.13471
   Hoh SH JFY, 1989, 3 HIERARCHIES SKELET
   KAMINSKI HJ, 1995, NEUROLOGY, V45, P516, DOI 10.1212/WNL.45.3.516
   Kaminski HJ, 1996, INVEST OPHTH VIS SCI, V37, P345
   Kaminski HJ, 2004, EXP NEUROL, V189, P333, DOI 10.1016/j.expneurol.2004.06.005
   Kaminski HJ, 2002, ANN NY ACAD SCI, V956, P397, DOI 10.1111/j.1749-6632.2002.tb02838.x
   KIDA K, 1987, ANN NEUROL, V21, P274, DOI 10.1002/ana.410210309
   Lewis RA, 2013, J NEUROL SCI, V333, P93, DOI 10.1016/j.jns.2013.06.018
   Li F, 2018, J NEUROL, V265, P2773, DOI 10.1007/s00415-018-9056-8
   Lucas CA, 1997, INVEST OPHTH VIS SCI, V38, P2817
   Maniaol AH, 2012, PLOS ONE, V7, DOI 10.1371/journal.pone.0036603
   Meriggioli MN, 2009, LANCET NEUROL, V8, P475, DOI 10.1016/S1474-4422(09)70063-8
   Nel M, 2017, NEUROMUSCULAR DISORD, V27, P816, DOI 10.1016/j.nmd.2017.06.009
   OH SJ, 1992, NEUROLOGY, V42, P1153, DOI 10.1212/WNL.42.6.1153
   OOSTERHUIS HJGH, 1989, J NEUROL NEUROSUR PS, V52, P1121, DOI 10.1136/jnnp.52.10.1121
   Peragallo JH, 2016, J NEURO-OPHTHALMOL, V36, P29, DOI 10.1097/WNO.0000000000000276
   Porter JD, 1996, NEUROLOGY, V46, P30, DOI 10.1212/WNL.46.1.30
   Raadsheer WF, 2018, EUR J NEUROL
   Santos E, 2017, NEUROMUSCULAR DISORD, V27, P650, DOI 10.1016/j.nmd.2017.04.002
   Saruhan-Direskeneli G, 2016, CLIN IMMUNOL, V166, P81, DOI 10.1016/j.clim.2016.05.003
   SCHLEZINGER NS, 1959, ARCH OPHTHALMOL-CHIC, V62, P985
   Sharp HR, 2001, J LARYNGOL OTOL, V115, P1
   Soltys J, 2008, ANN NY ACAD SCI, V1132, P220, DOI 10.1196/annals.1405.037
   Wang ZY, 2000, J NEUROIMMUNOL, V108, P29, DOI 10.1016/S0165-5728(00)00250-2
   Wirtz PW, 2002, J NEUROL NEUROSUR PS, V73, P766, DOI 10.1136/jnnp.73.6.766
NR 33
TC 8
Z9 9
U1 0
U2 0
PU PERGAMON-ELSEVIER SCIENCE LTD
PI OXFORD
PA THE BOULEVARD, LANGFORD LANE, KIDLINGTON, OXFORD OX5 1GB, ENGLAND
SN 0960-8966
EI 1873-2364
J9 NEUROMUSCULAR DISORD
JI Neuromusc. Disord.
PD SEP
PY 2019
VL 29
IS 9
BP 664
EP 670
DI 10.1016/j.nmd.2019.07.006
PG 7
WC Clinical Neurology; Neurosciences
WE Science Citation Index Expanded (SCI-EXPANDED)
SC Neurosciences & Neurology
GA JC5WA
UT WOS:000489352400002
PM 31488385
OA hybrid
DA 2022-10-25
ER

PT J
AU Ruan, XJ
   Lu, XF
   Gao, J
   Jiang, LY
   Zhu, Y
   Zhou, YJ
   Meng, JL
   Yan, HY
   Yan, FR
   Wang, F
AF Ruan, Xinjia
   Lu, Xiaofan
   Gao, Jun
   Jiang, Liyun
   Zhu, Yue
   Zhou, Yujie
   Meng, Jialin
   Yan, Hangyu
   Yan, Fangrong
   Wang, Fei
TI Multiomics data reveals the influences of myasthenia gravis on thymoma
   and its precision treatment
SO JOURNAL OF CELLULAR PHYSIOLOGY
LA English
DT Article
DE immunity therapy; multiomics data; myasthenia gravis; precision
   treatment; thymoma
ID TGF-BETA; SURVIVAL; TUMORS; THYMUS; PD-L1; CELLS
AB Thymoma is a rare characterized by a unique association with autoimmune diseases, especially myasthenia gravis (MG). However, little is known about the molecular characteristics of MG-associated thymoma individuals. We aim to examine the influences of MG on thymoma by analyzing multiomics data. A total of 105 samples with thymoma was analyzed from TCGA and these samples were divided into subgroups with MG (MGT) or without MG (MGF) according to clinical information. We then characterized the differential gene expression, pathway activity, somatic mutation frequency, and likelihood of responding to chemotherapies and immunotherapies of the two identified subgroups. MGT subgroup was characterized by elevated inflammatory responses and metabolically related pathways, whereas the MGF subgroup was predicted to be more sensitive to chemotherapy and presented with mesenchymal characteristics. More copy number amplifications and deletions were observed in MGT, whereas GTF2I mutations occur at significantly higher frequencies in MGF. Two molecular subtypes were further identified within MGF samples by unsupervised clustering where one subtype was enriched in TGF-beta and WNT pathways with higher sensitivity to relevant targeted drugs but hardly respond to immunotherapy. For another subtype, a higher recurrence rate of thymoma and more likelihood of responding to immunotherapy were observed. Our findings presented a comprehensive molecular characterization of thymoma patients given the status of MG, and provided potential strategies to help individualized management and treatment.
C1 [Ruan, Xinjia; Lu, Xiaofan; Gao, Jun; Jiang, Liyun; Zhu, Yue; Yan, Hangyu; Yan, Fangrong; Wang, Fei] China Pharmaceut Univ, Res Ctr Biostat & Computat Pharm, State Key Lab Nat Med, Nanjing 210009, Peoples R China.
   [Jiang, Liyun] Univ Texas MD Anderson Canc Ctr, Dept Biostat, Houston, TX 77030 USA.
   [Zhou, Yujie] Shanghai Jiao Tong Univ, Renji Hosp, Sch Med,Minist Hlth,Key Lab Gastroenterol & Hepat, Shanghai Inst Digest Dis,Div Gastroenterol & Hepa, Shanghai, Peoples R China.
   [Meng, Jialin] Anhui Med Univ, Affiliated Hosp 1, Inst Urol, Dept Urol, Hefei, Anhui, Peoples R China.
   [Meng, Jialin] Anhui Med Univ, Anhui Prov Key Lab Genitourinary Dis, Hefei, Anhui, Peoples R China.
   [Meng, Jialin] Univ Rochester, Med Ctr, Dept Urol, Rochester, NY 14642 USA.
RP Yan, FR; Wang, F (corresponding author), China Pharmaceut Univ, Res Ctr Biostat & Computat Pharm, State Key Lab Nat Med, Nanjing 210009, Peoples R China.
EM f.r.yan@163.com; wangfei@cpu.edu.cn
RI Zhou, Yujie/AAE-8906-2021; Meng, Jialin/L-8480-2019
OI Zhou, Yujie/0000-0002-6740-9818; Meng, Jialin/0000-0002-4622-833X; Ruan,
   Xinjia/0000-0003-2309-2641
FU National Key R&D Program of China [2019YFC1711000]; National Natural
   Science Foundation of China [81973145]; "Double First-Class" University
   Project [CPU2018GY09]
FX The results published here are based upon data generated by TCGA. We are
   grateful to patients and investigators who participated in TCGA for
   providing data. We also thank Sergio Chavez of Department of
   Bioinformatics and Computational Biology (The University of Texas, MD
   Anderson Cancer Center) for editing the manuscript. This study was
   supported by the National Key R&D Program of China (2019YFC1711000), the
   National Natural Science Foundation of China (81973145), and the "Double
   First-Class" University Project (CPU2018GY09).
CR Batlle E, 2019, IMMUNITY, V50, P924, DOI 10.1016/j.immuni.2019.03.024
   Bland JM, 1998, BRIT MED J, V317, P1572, DOI 10.1136/bmj.317.7172.1572
   Chan TA, 2019, ANN ONCOL, V30, P44, DOI 10.1093/annonc/mdy495
   Chen WJ, 2016, NAT REV IMMUNOL, V16, P723, DOI 10.1038/nri.2016.112
   David CJ, 2018, NAT REV MOL CELL BIO, V19, P419, DOI 10.1038/s41580-018-0007-0
   David CJ, 2016, CELL, V164, P1015, DOI 10.1016/j.cell.2016.01.009
   du Vignaux CM, 2018, J THORAC ONCOL, V13, P1762, DOI 10.1016/j.jtho.2018.08.005
   Eide PW, 2017, SCI REP-UK, V7, DOI 10.1038/s41598-017-16747-x
   Engels EA, 2003, INT J CANCER, V105, P546, DOI 10.1002/ijc.11099
   Engels EA, 2010, J THORAC ONCOL, V5, pS260, DOI 10.1097/JTO.0b013e3181f1f62d
   Filosso PL, 2015, LUNG CANCER, V88, P338, DOI 10.1016/j.lungcan.2015.03.007
   Flavell RA, 2010, NAT REV IMMUNOL, V10, P554, DOI 10.1038/nri2808
   Geeleher P, 2014, PLOS ONE, V9, DOI 10.1371/journal.pone.0107468
   Germano G, 2017, NATURE, V552, P116, DOI 10.1038/nature24673
   Giaccone G, 2018, LANCET ONCOL, V19, P347, DOI 10.1016/S1470-2045(18)30062-7
   Girard N, 2015, ANN ONCOL, V26, pV40, DOI 10.1093/annonc/mdv277
   Girard N, 2017, CURR OPIN ONCOL, V29, P112, DOI 10.1097/CCO.0000000000000355
   Hanzelmann S, 2013, BMC BIOINFORMATICS, V14, DOI 10.1186/1471-2105-14-7
   Holmgaard RB, 2018, J IMMUNOTHER CANCER, V6, DOI 10.1186/s40425-018-0356-4
   Hoshida Y, 2010, PLOS ONE, V5, DOI 10.1371/journal.pone.0015543
   Hoshida Y, 2007, PLOS ONE, V2, DOI 10.1371/journal.pone.0001195
   Jiang P, 2018, NAT MED, V24, P1550, DOI 10.1038/s41591-018-0136-1
   Lippner EA, 2019, CURR TREAT OPTION ON, V20, DOI 10.1007/s11864-019-0661-2
   Lopomo A, 2016, INT J MOL SCI, V17, DOI 10.3390/ijms17122121
   Love MI, 2014, GENOME BIOL, V15, DOI 10.1186/s13059-014-0550-8
   Margaritora S, 2010, ANN THORAC SURG, V89, P245, DOI 10.1016/j.athoracsur.2009.08.074
   Mariathasan S, 2018, NATURE, V554, P544, DOI 10.1038/nature25501
   Mayakonda A, 2018, GENOME RES, V28, P1747, DOI 10.1101/gr.239244.118
   Mermel CH, 2011, GENOME BIOL, V12, DOI 10.1186/gb-2011-12-4-r41
   Miao D, 2018, SCIENCE, V359, P801, DOI 10.1126/science.aan5951
   Mroz EA, 2013, ORAL ONCOL, V49, P211, DOI 10.1016/j.oraloncology.2012.09.007
   Radovich M, 2018, CANCER CELL, V33, P244, DOI 10.1016/j.ccell.2018.01.003
   Robson NC, 2014, CANCER RES, V74, P5019, DOI 10.1158/0008-5472.CAN-13-2845
   Ruffini E, 2014, EUR J CARDIO-THORAC, V46, P361, DOI 10.1093/ejcts/ezt649
   Sanjabi S, 2017, CSH PERSPECT BIOL, V9, DOI 10.1101/cshperspect.a022236
   Tan TZ, 2014, EMBO MOL MED, V6, P1279, DOI 10.15252/emmm.201404208
   Tian Y, 2017, BIOINFORMATICS, V33, P3982, DOI 10.1093/bioinformatics/btx513
   Travis WD, 2015, J THORAC ONCOL, V10, P1240, DOI 10.1097/JTO.0000000000000663
   Vanpouille-Box C, 2015, CANCER RES, V75, P2232, DOI 10.1158/0008-5472.CAN-14-3511
   Weissferdt A, 2017, MODERN PATHOL, V30, P826, DOI 10.1038/modpathol.2017.6
   Wolf Y, 2019, CELL, V179, P219, DOI 10.1016/j.cell.2019.08.032
   Yang WJ, 2013, NUCLEIC ACIDS RES, V41, pD955, DOI 10.1093/nar/gks1111
   Yu GC, 2012, OMICS, V16, P284, DOI 10.1089/omi.2011.0118
   Yu L, 2019, SCI REP-UK, V9, DOI 10.1038/s41598-019-38878-z
   Zekeridou A, 2016, JAMA NEUROL, V73, P853, DOI 10.1001/jamaneurol.2016.0603
NR 45
TC 4
Z9 4
U1 2
U2 10
PU WILEY
PI HOBOKEN
PA 111 RIVER ST, HOBOKEN 07030-5774, NJ USA
SN 0021-9541
EI 1097-4652
J9 J CELL PHYSIOL
JI J. Cell. Physiol.
PD FEB
PY 2021
VL 236
IS 2
BP 1214
EP 1227
DI 10.1002/jcp.29928
EA JUL 2020
PG 14
WC Cell Biology; Physiology
WE Science Citation Index Expanded (SCI-EXPANDED)
SC Cell Biology; Physiology
GA OU0IY
UT WOS:000551218500001
PM 32700803
DA 2022-10-25
ER

PT J
AU Foldvari, A
   Kovacs, N
   Sipos, V
   Merth, G
   Vincze, F
   Szucs, M
   Sandor, J
AF Foldvari, Anett
   Kovacs, Nora
   Sipos, Valeria
   Merth, Gabriella
   Vincze, Ferenc
   Szucs, Maria
   Sandor, Janos
TI Estimation of incidence, prevalence, and age-at-diagnosis of myasthenia
   gravis among adults by hospital discharge records
SO WIENER KLINISCHE WOCHENSCHRIFT
LA English
DT Article
DE Myasthenia gravis; Hospital discharge records; Incidence; Prevalence;
   Age-at-diagnosis
AB The Hungarian Health Insurance Fund, using appropriate information technology, covers all of the secondary care of the country and maintains a database of Hospital Discharge Records (HDR). Our study aimed to determine the incidence, average age-at-diagnosis (AaD), and prevalence of myasthenia gravis (MG) among adults and the regional heterogeneity of these measures to assess the potential usefulness of HDRs for monitoring.
   The nationwide database of 336,679 HDRs from 2004 to 2009 was analyzed. The incidence and prevalence were determined for adults in 2007. Patients with MG code in 2007, 2008, and 2009 but without that in 2004-2006 were defined as incident. Distribution of AaD was described for these cases. Patients with an MG code in 2007, 2008, and 2009 were defined as prevalent in 2007. The heterogeneity of regional age-standardized indices was tested.
   The observed incidence and prevalence was 2.76/100,000 (men: 2.37/100,000; women: 3.11/100,000) and 17.42/100,000 (male: 13.08/100,000; female: 21.28/100,000), respectively. These estimates were within published ranges. The mean AaD was significantly higher for men than for women (63.60 vs. 51.92; p < 0.001). Significant regional heterogeneity was observed for all measures.
   HDRs seem to be useful for developing MG indicators because they adequately estimate epidemiological parameters of MG occurrence.
C1 [Foldvari, Anett; Kovacs, Nora; Sipos, Valeria; Vincze, Ferenc; Sandor, Janos] Univ Debrecen, Fac Publ Hlth, Dept Prevent Med, H-4012 Debrecen, Hungary.
   [Merth, Gabriella] Directorate Gen IT & Hlth Syst Anal, Natl Inst Qual & Org Dev Healthcare & Med, Budapest, Hungary.
   [Szucs, Maria] Cty Inst State Publ Hlth Serv, Dept Epidemiol, Szekszard, Hungary.
RP Sandor, J (corresponding author), Univ Debrecen, Fac Publ Hlth, Dept Prevent Med, POB 2, H-4012 Debrecen, Hungary.
EM sandor.janos@sph.unideb.hu
OI Vincze, Ferenc/0000-0003-3595-7737
FU European Union; European Social Fund; 
   [TAMOP-4.2.2.A-11/1/KONV-2012-0031]
FX The publication is supported by the TAMOP-4.2.2.A-11/1/KONV-2012-0031
   project. The project is co-financed by the European Union and the
   European Social Fund.
CR Aarli JA, 1999, ARCH NEUROL-CHICAGO, V56, P25, DOI 10.1001/archneur.56.1.25
   Alamgir H, 2006, OCCUP ENVIRON MED, V63, P290, DOI 10.1136/oem.2005.026047
   Boncz I, 2008, J MED SCREEN, V15, P14, DOI 10.1258/jms.2008.007070
   Boncz Imre, 2004, Eur J Health Econ, V5, P252, DOI 10.1007/s10198-004-0228-3
   Boncz I, 2010, EUR J HEALTH ECON, V10, P35, DOI 10.1007/s10198-009-0192-z
   Carr AS, 2010, BMC NEUROL, V10, DOI 10.1186/1471-2377-10-46
   Casetta I, 2010, J NEUROL, V257, P2015, DOI 10.1007/s00415-010-5651-z
   Cetin H, 2012, WIEN KLIN WOCHENSCHR, V124, P763, DOI 10.1007/s00508-012-0258-2
   Emilia-Romagna Study Grp Clinical Epidemiologi, 1998, NEUROLOGY, V51, P255
   European Union Committee of Experts on Rare Diseases, 2015, COR REC RAR DIS PAT
   Juel VC, 2007, ORPHANET J RARE DIS, V2, DOI 10.1186/1750-1172-2-44
   McGrogan A, 2010, NEUROEPIDEMIOLOGY, V34, P171, DOI 10.1159/000279334
   Meretoja A, 2010, STROKE, V41, P2239, DOI 10.1161/STROKEAHA.110.595173
   Oopik M, 2003, J NEUROL NEUROSUR PS, V74, P1638, DOI 10.1136/jnnp.74.12.1638
   Phillips LH, 2003, ANN NY ACAD SCI, V998, P407, DOI 10.1196/annals.1254.053
   Posada de la Paz M, 2010, ADV EXPT MED BIOL, V686, P87
   Robertson NP, 1998, J NEUROL NEUROSUR PS, V65, P492, DOI 10.1136/jnnp.65.4.492
NR 17
TC 5
Z9 5
U1 0
U2 3
PU SPRINGER WIEN
PI WIEN
PA SACHSENPLATZ 4-6, PO BOX 89, A-1201 WIEN, AUSTRIA
SN 0043-5325
EI 1613-7671
J9 WIEN KLIN WOCHENSCHR
JI Wien. Klin. Wochen.
PD JUN
PY 2015
VL 127
IS 11-12
BP 459
EP 464
DI 10.1007/s00508-015-0796-5
PG 6
WC Medicine, General & Internal
WE Science Citation Index Expanded (SCI-EXPANDED)
SC General & Internal Medicine
GA CL2UW
UT WOS:000356802200008
PM 25990531
DA 2022-10-25
ER

PT J
AU Nagane, Y
   Utsugisawa, K
   Obara, D
   Tohgi, H
AF Nagane, Y
   Utsugisawa, K
   Obara, D
   Tohgi, H
TI NXT-associated markers and perforin in hyperplastic thymuses from
   patients with myasthenia gravis
SO MUSCLE & NERVE
LA English
DT Article
DE CD44; myasthenia gravis; NKT cells; perforin; thymus
ID NK1.1(+) T-CELLS; ACETYLCHOLINE-RECEPTOR; CD44; LYMPHOCYTES; ACTIVATION;
   SUBPOPULATION; ADHESION
AB Immunohistochemical expression of natural killer T (NKT) cell-associated markers (V alpha 24 and CD56) and perforin in relation to CD44-highly positive (CD44(high)) cells was studied in hyperplastic thymuses from patients with myasthenia gravis (MG) whose symptoms dramatically improved after thymectomy and compared with non-MG control thymuses. In the control thymuses, V alpha 24-positive (V alpha 24(+)) and CD56-positive (CD56(+)) cells were sparsely distributed in the medullary area only. In contrast, in hyperplastic MG thymus, V alpha 24(+) and CD56+ cells were more frequent in connective tissue, appeared to have penetrated the thymic parenchyma, and most coexpressed CD44 high. Perforin-positive cells were not present in the control thymus, but were in the connective tissue and perilobular cortical areas in the hyperplastic MG thymus. Most of these perforin-positive cells were CD44 high and were located near blood vessels. They appeared to have migrated directly from the vascular system and penetrated the thymic parenchyma. Some perforin-positive cells coexpressed V alpha 24, CD56, or both. These findings suggest that in this particular type of MG thymus, NKT-like cells may have increased via a CD44- and perforin-mediated mechanism, leading to an imbalance in the immune system that favored an antibody-mediated autoimmunity against the acetylcholine receptor. (C) 2001 John Wiley & Sons, Inc.
C1 Iwate Med Univ, Dept Neurol, Morioka, Iwate 02085805, Japan.
RP Tohgi, H (corresponding author), Iwate Med Univ, Dept Neurol, 19-1 Uchimaru, Morioka, Iwate 02085805, Japan.
CR ARASE H, 1992, P NATL ACAD SCI USA, V89, P6506, DOI 10.1073/pnas.89.14.6506
   Bendelac A, 1997, ANNU REV IMMUNOL, V15, P535, DOI 10.1146/annurev.immunol.15.1.535
   BOFILL M, 1985, AM J PATHOL, V119, P462
   DeGrendele HC, 1997, J IMMUNOL, V159, P2549
   Eberl G, 1999, J IMMUNOL, V162, P6410
   FUJII Y, 1988, J IMMUNOL, V141, P3361
   FUJII Y, 1992, J NEUROL, V239, P82, DOI 10.1007/BF00862978
   HUET S, 1989, J IMMUNOL, V143, P798
   Kawano T, 1998, P NATL ACAD SCI USA, V95, P5690, DOI 10.1073/pnas.95.10.5690
   Matsumoto G, 1998, J IMMUNOL, V160, P5781
   MELMS A, 1988, J CLIN INVEST, V81, P902, DOI 10.1172/JCI113401
   PATRICK J, 1973, SCIENCE, V180, P871, DOI 10.1126/science.180.4088.871
   Prussin C, 1997, J IMMUNOL, V159, P5862
   Rachmilewitz J, 1998, BLOOD, V92, P223, DOI 10.1182/blood.V92.1.223.413k15_223_229
   Reinhardt C, 1999, NEUROLOGY, V52, P1485, DOI 10.1212/WNL.52.7.1485
   SCONOCCHIA G, 1994, J IMMUNOL, V153, P5473
   Sconocchia G, 1997, BLOOD, V90, P716, DOI 10.1182/blood.V90.2.716.716_716_725
   SOMMER N, 1991, NEUROLOGY, V41, P1270, DOI 10.1212/WNL.41.8.1270
   Utsugisawa K, 2000, MUSCLE NERVE, V23, P507, DOI 10.1002/(SICI)1097-4598(200004)23:4<507::AID-MUS8>3.0.CO;2-#
   VINCENT A, 1982, CLIN EXP IMMUNOL, V49, P257
   WATANABE H, 1995, J IMMUNOL, V155, P2972
   YOSHIMOTO T, 1995, SCIENCE, V270, P1845, DOI 10.1126/science.270.5243.1845
   ZANG GX, 1997, MUSCLE NERVE, V20, P543
NR 23
TC 7
Z9 9
U1 0
U2 0
PU JOHN WILEY & SONS INC
PI NEW YORK
PA 605 THIRD AVE, NEW YORK, NY 10158-0012 USA
SN 0148-639X
J9 MUSCLE NERVE
JI Muscle Nerve
PD OCT
PY 2001
VL 24
IS 10
BP 1359
EP 1364
DI 10.1002/mus.1156
PG 6
WC Clinical Neurology; Neurosciences
WE Science Citation Index Expanded (SCI-EXPANDED)
SC Neurosciences & Neurology
GA 477PR
UT WOS:000171293900014
PM 11562917
DA 2022-10-25
ER

PT J
AU Dedayev, SI
   Sanadze, AG
   Sidnev, DV
AF Dedayev, S. I.
   Sanadze, A. G.
   Sidnev, D. V.
TI The use of the QMGS for quantitative assessment of the severity of
   movement disorders in patients with myasthenia
SO ZHURNAL NEVROLOGII I PSIKHIATRII IMENI S S KORSAKOVA
LA Russian
DT Article
DE myasthenia; antibodies to acetylcholine receptor; QMGS
ID GRAVIS; STANDARDS; SCORE
AB The MRC scale is traditionally used for assessment of the severity of movement disorders. The patients' effort is graded on a scale of 0-5. The use of this scale is limited by subjective biases and inadequate assessment of some functions. The quantitative scale for assessment of the severity of clinical symptoms of myasthenia (QMGS) allows to evaluate pathological muscle fatigability, the main syndrome of this disease, which is important for evaluating the severity of symptoms before and after the pathogenetic treatment or when probes with the introduction of acetylcholinesterase preparations are used.
C1 [Dedayev, S. I.; Sanadze, A. G.; Sidnev, D. V.] Moscow Myasthen Ctr, Moscow, Russia.
RP Dedayev, SI (corresponding author), Moscow Myasthen Ctr, Moscow, Russia.
EM ag.sanadze@mail.ru
CR Barchn R.J., 1996, ADM QUANTITATIVE
   Barchn R.J., 1998, ANN NY ACAD SCI, V841, P769
   Bedlack RS, 2005, NEUROLOGY, V64, P1968, DOI 10.1212/01.WNL.0000163988.28892.79
   Gajdos P, 2003, ANN NY ACAD SCI, V998, P445, DOI 10.1196/annals.1254.058
   Jaretzki A, 2000, NEUROLOGY, V55, P16, DOI 10.1212/WNL.55.1.16
   KUZIN MI, 1996, MIASTENIYA, P224
   SANADZE AG, 2012, MIASTENIYA MIASTENIC, P225
   Sanders DB, 2003, ANN NY ACAD SCI, V998, P440, DOI 10.1196/annals.1254.057
   SZOBOR A, 1976, EUR NEUROL, V14, P439, DOI 10.1159/000114771
NR 9
TC 0
Z9 1
U1 0
U2 0
PU IZDATELSTVO MEDITSINA
PI MOSCOW
PA PETROVERIGSKII PER 6-8, K-142 MOSCOW, RUSSIA
SN 1997-7298
J9 ZH NEVROL PSIKHIATR
JI Z. Nevrol. Psikhiatrii Im S S Korsakova
PY 2012
VL 112
IS 7
BP 32
EP 35
PG 4
WC Clinical Neurology; Psychiatry
WE Science Citation Index Expanded (SCI-EXPANDED)
SC Neurosciences & Neurology; Psychiatry
GA 002YT
UT WOS:000308575700005
PM 23011425
DA 2022-10-25
ER

PT J
AU Zhang, GX
   Navikas, V
   Link, H
AF Zhang, GX
   Navikas, V
   Link, H
TI Cytokines and the pathogenesis of myasthenia gravis
SO MUSCLE & NERVE
LA English
DT Article
DE myasthenia gravis; cytokine
ID RECEPTOR-ALPHA-SUBUNIT; MESSENGER-RNA EXPRESSION; MAIN IMMUNOGENIC
   REGION; GROWTH-FACTOR-BETA; MUSCLE ACETYLCHOLINE-RECEPTOR; T-HELPER
   LYMPHOCYTES; GAMMA-INTERFERON; MULTIPLE-SCLEROSIS; MONONUCLEAR-CELLS;
   MONOCLONAL-ANTIBODIES
AB Myasthenia gravis (MG) and its animal model experimental autoimmune myasthenia gravis (EAMG) are caused by autoantibodies against nicotinic acetylcholine receptor (AChR) in skeletal muscle. The production of anti-AChR antibodies is mediated by cytokines produced by CD4(+) and CD8(+) T helper (Th) cells. Emerging investigations of the roles of cytokines in MG and EAMG have revealed that the Th2 cell related cytokine interleukin-4 (IL-4), an efficient growth promoter for B-cell proliferation and differentiation, is important for anti-AChR antibody production. IL-6 and IL-10 have similar effects. The Th1 cytokine IFN-gamma is important in inducing B-cell maturation and in helping anti-AChR antibody production and, thereby, for induction of clinical signs and symptoms. Results from studies of time kinetics of cytokines imply that IFN-gamma is more agile at the onset of EAMG, probably being one of the initiating factors in the induction of the disease, and IL-4 may be mainly responsible for disease progression and persistance. Even though other Th1 cytokines like IL-2, tumor necrosis factor alpha (TNF-alpha), and TNF-beta as well as the cytolytic compound perforin do not directly play a role in T-cell-mediated help for anti-AChR antibody production, they are actually involved in the development of both EAMG and MG, probably by acting in concert with other cytokines within the cytokine network. In contrast, transforming growth factor beta (TGF-beta) exerts immunosuppressive effects which include the down-regulation of both Th1 and Th2 cytokines in MG as well as EAMG. Suppressive effects are also exerted by interferon alpha (IFN-alpha). Based on elucidation of the role of cytokines in EAMG and MG, treatments that up-modulate TGF-beta or IFN-alpha and/or suppress cytokines that help B-cell proliferation could be useful to improve the clinical outcome. (C) 1997 John Wiley & Sons, Inc.
RP Zhang, GX (corresponding author), HUDDINGE UNIV HOSP, KAROLINSKA INST, DIV NEUROL, S-14186 HUDDINGE, SWEDEN.
CR AARLI JA, 1990, CLIN EXP IMMUNOL, V82, P284
   ADAMS DO, 1987, IMMUNOL REV, V97, P5, DOI 10.1111/j.1600-065X.1987.tb00514.x
   AHLBERG RE, 1991, CLIN IMMUNOL IMMUNOP, V60, P93, DOI 10.1016/0090-1229(91)90115-Q
   AIME C, 1991, J CLIN IMMUNOL, V11, P268, DOI 10.1007/BF00918185
   ASTHANA D, 1993, CLIN IMMUNOL IMMUNOP, V67, P240, DOI 10.1006/clin.1993.1071
   BALCER LJ, 1991, J NEUROIMMUNOL, V31, P115, DOI 10.1016/0165-5728(91)90017-2
   BARON S, 1992, INTERFERON PRINCIPLE, P624
   BELLONE M, 1992, J AUTOIMMUN, V5, P27, DOI 10.1016/S0896-8411(05)80049-6
   BRAY JJ, 1982, J IMMUNOL, V128, P105
   BROCKE S, 1988, J CLIN INVEST, V82, P1894, DOI 10.1172/JCI113807
   CHRISTIANSEN FT, 1984, J NEUROIMMUNOL, V7, P121, DOI 10.1016/S0165-5728(84)80012-0
   COHEN MS, 1987, ALLERGY, V21, P246
   COHENKAMINSKY S, 1993, EUR CYTOKINE NETW, V4, P121
   COLLART MA, 1986, J EXP MED, V164, P2113, DOI 10.1084/jem.164.6.2113
   COMPSTON DAS, 1980, BRAIN, V103, P579, DOI 10.1093/brain/103.3.579
   CONFALONIERI P, 1993, J NEUROIMMUNOL, V48, P33, DOI 10.1016/0165-5728(93)90055-4
   CZERKINSKY C, 1988, J IMMUNOL METHODS, V110, P29, DOI 10.1016/0022-1759(88)90079-8
   DAGERLIND A, 1992, HISTOCHEMISTRY, V98, P39, DOI 10.1007/BF00716936
   DAWKINS RL, 1983, IMMUNOL REV, V70, P5, DOI 10.1111/j.1600-065X.1983.tb00707.x
   DRACHMAN DB, 1994, NEW ENGL J MED, V330, P1797, DOI 10.1056/NEJM199406233302507
   EMILIE D, 1991, HUM PATHOL, V22, P461, DOI 10.1016/0046-8177(91)90132-9
   FOWELL D, 1993, J EXP MED, V177, P627, DOI 10.1084/jem.177.3.627
   FUJII Y, 1988, J IMMUNOL, V141, P3361
   GARCHON HJ, 1994, P NATL ACAD SCI USA, V91, P4668, DOI 10.1073/pnas.91.11.4668
   GU DL, 1995, J EXP MED, V181, P547, DOI 10.1084/jem.181.2.547
   HARTUNG HP, 1991, ANN NEUROL, V30, P48, DOI 10.1002/ana.410300110
   HIGGINS PJ, 1988, J IMMUNOL, V140, P440
   HOHLFELD R, 1989, ANN NEUROL, V25, P531, DOI 10.1002/ana.410250602
   HOHLFELD R, 1987, P NATL ACAD SCI USA, V84, P5379, DOI 10.1073/pnas.84.15.5379
   HOHLFELD R, 1988, J CLIN INVEST, V81, P657, DOI 10.1172/JCI113369
   INABA K, 1986, J EXP MED, V163, P1030, DOI 10.1084/jem.163.4.1030
   KAUL R, 1994, ADV NEUROIMMUNOL, V4, P387, DOI 10.1016/0960-5428(94)00012-D
   KEMENY DM, 1994, IMMUNOL TODAY, V15, P107, DOI 10.1016/0167-5699(94)90152-X
   KONG YM, 1989, CLIN EXP IMMUNOL, V77, P428
   KORDOSSI AA, 1989, J NEUROIMMUNOL, V23, P35, DOI 10.1016/0165-5728(89)90070-2
   LANZAVECCHIA A, 1985, NATURE, V309, P801
   LENNON VA, 1985, P NATL ACAD SCI USA, V82, P8805, DOI 10.1073/pnas.82.24.8805
   LENNON VA, 1976, ANN NY ACAD SCI, V274, P283, DOI 10.1111/j.1749-6632.1976.tb47693.x
   LEVINSON AI, 1985, SPRINGER SEMIN IMMUN, V8, P209
   LINDSTROM J, 1988, ADV IMMUNOL, V42, P233, DOI 10.1016/S0065-2776(08)60847-0
   LINK H, 1991, J CLIN INVEST, V87, P2191, DOI 10.1172/JCI115253
   LINK J, 1994, ANN NEUROL, V35, P197, DOI 10.1002/ana.410350211
   LINK J, 1994, J NEUROIMMUNOL, V51, P185, DOI 10.1016/0165-5728(94)90080-9
   LINK J, 1995, J NEUROIMMUNOL, V58, P21, DOI 10.1016/0165-5728(94)00183-O
   Ma CG, 1996, CLIN EXP IMMUNOL, V104, P509, DOI 10.1046/j.1365-2249.1996.50755.x
   MA CG, 1995, J NEUROIMMUNOL, V58, P51, DOI 10.1016/0165-5728(94)00187-S
   MATEJ H, 1987, ARCH IMMUNOL THER EX, V35, P795
   MELMS A, 1989, J CLIN INVEST, V83, P785, DOI 10.1172/JCI113958
   MOLLER E, 1976, TISSUE ANTIGENS, V7, P39
   NAKANO S, 1993, NEUROLOGY, V43, P1167, DOI 10.1212/WNL.43.6.1167
   NAVIKAS V, 1995, SCAND J IMMUNOL, V41, P171, DOI 10.1111/j.1365-3083.1995.tb03550.x
   NEWSOMDAVIS J, 1987, ANN NY ACAD SCI, V505, P12
   OKUMURA S, 1994, ANN NEUROL, V36, P704, DOI 10.1002/ana.410360504
   PAUL WE, 1994, CELL, V76, P241, DOI 10.1016/0092-8674(94)90332-8
   PROTTI MP, 1990, J IMMUNOL, V144, P1711
   PUMMERER C, 1991, LAB INVEST, V65, P538
   SCHATTNER A, 1994, CLIN IMMUNOL IMMUNOP, V70, P177, DOI 10.1006/clin.1994.1027
   SEDER RA, 1995, J EXP MED, V181, P5, DOI 10.1084/jem.181.1.5
   SHENOY M, 1995, J IMMUNOL, V154, P6203
   Shimada Kazuhide, 1993, Japanese Journal of Allergology, V42, P934
   SIDMAN CL, 1984, NATURE, V309, P801, DOI 10.1038/309801a0
   SKOSKIEWICZ MJ, 1985, J EXP MED, V162, P1645, DOI 10.1084/jem.162.5.1645
   TAMI JA, 1987, J IMMUNOL, V138, P732
   THIVOLET C, 1991, J IMMUNOL, V146, P85
   TINDALL RSA, 1981, ANN NY ACAD SCI, V377, P316, DOI 10.1111/j.1749-6632.1981.tb33741.x
   TOURNIERLASSERVE E, 1993, J NEUROIMMUNOL, V47, P103, DOI 10.1016/0165-5728(93)90020-Y
   TOYKA KV, 1975, SCIENCE, V190, P397, DOI 10.1126/science.1179220
   TZARTOS SJ, 1980, P NATL ACAD SCI-BIOL, V77, P755, DOI 10.1073/pnas.77.2.755
   TZARTOS SJ, 1988, P NATL ACAD SCI USA, V85, P2899, DOI 10.1073/pnas.85.9.2899
   UTSUGISAWA K, 1992, CLIN NEUROL, V32, P474
   WANG ZY, 1994, CELL IMMUNOL, V157, P353, DOI 10.1006/cimm.1994.1233
   WANG ZY, 1993, J NEUROIMMUNOL, V44, P209, DOI 10.1016/0165-5728(93)90045-Z
   YAMAMOTO T, 1991, ANN NEUROL, V30, P550, DOI 10.1002/ana.410300407
   YI Q, 1994, J IMMUNOL, V153, P3353
   ZHANG GX, 1995, EUR J IMMUNOL, V25, P1191, DOI 10.1002/eji.1830250509
   Zhang GX, 1996, J EXP MED, V184, P349, DOI 10.1084/jem.184.2.349
   ZHANG GX, 1995, SCAND J IMMUNOL, V42, P457, DOI 10.1111/j.1365-3083.1995.tb03680.x
   ZHANG GX, 1996, 5 INT C CYT FLOR, P111
   ZHANG YP, 1988, EUR J IMMUNOL, V18, P551, DOI 10.1002/eji.1830180410
   ZODA T, 1991, J IMMUNOL, V146, P663
NR 80
TC 66
Z9 76
U1 0
U2 2
PU WILEY
PI HOBOKEN
PA 111 RIVER ST, HOBOKEN 07030-5774, NJ USA
SN 0148-639X
EI 1097-4598
J9 MUSCLE NERVE
JI Muscle Nerve
PD MAY
PY 1997
VL 20
IS 5
BP 543
EP 551
DI 10.1002/(SICI)1097-4598(199705)20:5<543::AID-MUS2>3.0.CO;2-9
PG 9
WC Clinical Neurology; Neurosciences
WE Science Citation Index Expanded (SCI-EXPANDED)
SC Neurosciences & Neurology
GA WW605
UT WOS:A1997WW60500002
PM 9140360
DA 2022-10-25
ER

PT J
AU Ono, F
   Shcherbatko, A
   Higashijima, S
   Mandel, G
   Brehm, P
AF Ono, F
   Shcherbatko, A
   Higashijima, S
   Mandel, G
   Brehm, P
TI The zebrafish motility mutant twitch once reveals new roles for rapsyn
   in synaptic function
SO JOURNAL OF NEUROSCIENCE
LA English
DT Article
DE tetratricopeptide repeats; synaptic depression; myasthenia gravis;
   synapse development; muscle fatigue; rapsyn
ID NICOTINIC ACETYLCHOLINE-RECEPTOR; TYROSINE KINASE MUSK;
   NEUROMUSCULAR-JUNCTION; MYASTHENIA-GRAVIS; IN-VIVO; TETRATRICOPEPTIDE
   REPEAT; TRANSGENIC ZEBRAFISH; PROTEIN; PHOSPHORYLATION; DESENSITIZATION
AB Upon touch, twitch once zebrafish respond with one or two swimming strokes instead of typical full-blown escapes. This use-dependent fatigue is shown to be a consequence of a mutation in the tetratricopeptide domain of muscle rapsyn, inhibiting formation of subsynaptic acetylcholine receptor clusters. Physiological analysis indicates that reduced synaptic strength, attributable to loss of receptors, is augmented by a potent postsynaptic depression not seen at normal neuromuscular junctions. The synergism between these two physiological processes is causal to the use-dependent muscle fatigue. These findings offer insights into the physiological basis of human myasthenic syndrome and reveal the first demonstration of a role for rapsyn in regulating synaptic function.
C1 SUNY Stony Brook, Dept Neurobiol & Behav, Stony Brook, NY 11794 USA.
   SUNY Stony Brook, Howard Hughes Med Inst, Stony Brook, NY 11794 USA.
RP Brehm, P (corresponding author), SUNY Stony Brook, Dept Neurobiol & Behav, Stony Brook, NY 11794 USA.
RI ono, fumihito/A-6570-2008
OI ono, fumihito/0000-0001-7532-5262; Higashijima,
   Shin-ichi/0000-0001-6350-4992
FU NINDS NIH HHS [NS-8205] Funding Source: Medline
CR Agius MA, 1998, ANN NY ACAD SCI, V841, P516, DOI 10.1111/j.1749-6632.1998.tb10972.x
   Apel ED, 1997, NEURON, V18, P623, DOI 10.1016/S0896-6273(00)80303-7
   Behra M, 2002, NAT NEUROSCI, V5, P111, DOI 10.1038/nn788
   BETZ WJ, 1970, J PHYSIOL-LONDON, V206, P629, DOI 10.1113/jphysiol.1970.sp009034
   BURDEN SJ, 1983, CELL, V35, P687, DOI 10.1016/0092-8674(83)90101-0
   Burden SJ, 1998, GENE DEV, V12, P133, DOI 10.1101/gad.12.2.133
   Buss RR, 2000, J NEUROPHYSIOL, V84, P1545, DOI 10.1152/jn.2000.84.3.1545
   Dan Y, 1995, PROG BRAIN RES, V105, P211
   Das AK, 1998, EMBO J, V17, P1192, DOI 10.1093/emboj/17.5.1192
   DEBOER M, 1994, BLOOD, V83, P531, DOI 10.1182/blood.V83.2.531.bloodjournal832531
   DeChiara TM, 1996, CELL, V85, P501, DOI 10.1016/S0092-8674(00)81251-9
   FAMBROUGH DM, 1973, SCIENCE, V182, P293, DOI 10.1126/science.182.4109.293
   FROEHNER SC, 1990, NEURON, V5, P403, DOI 10.1016/0896-6273(90)90079-U
   GAUTAM M, 1995, NATURE, V377, P232, DOI 10.1038/377232a0
   Gillespie SKH, 1996, NEURON, V16, P953, DOI 10.1016/S0896-6273(00)80118-X
   Granato M, 1996, CURR OPIN GENET DEV, V6, P461, DOI 10.1016/S0959-437X(96)80068-2
   Granato M, 1996, DEVELOPMENT, V123, P399
   Higashijima S, 2000, J NEUROSCI, V20, P206, DOI 10.1523/JNEUROSCI.20-01-00206.2000
   Higashijima S, 1997, DEV BIOL, V192, P289, DOI 10.1006/dbio.1997.8779
   Hoch W, 2001, NAT MED, V7, P365, DOI 10.1038/85520
   HOPFIELD JF, 1988, NATURE, V336, P677, DOI 10.1038/336677a0
   Jones MV, 1996, TRENDS NEUROSCI, V19, P96, DOI 10.1016/S0166-2236(96)80037-3
   LINDSTROM JM, 1976, NEUROLOGY, V26, P1054, DOI 10.1212/WNL.26.11.1054
   Mittaud P, 2001, J BIOL CHEM, V276, P14505, DOI 10.1074/jbc.M007024200
   Nguyen QT, 2000, J NEUROSCI, V20, P6077, DOI 10.1523/JNEUROSCI.20-16-06077.2000
   Ohno K, 2002, AM J HUM GENET, V70, P875, DOI 10.1086/339465
   Ono F, 2001, J NEUROSCI, V21, P5439, DOI 10.1523/JNEUROSCI.21-15-05439.2001
   ONO F, 2001, SOC NEUR ABSTR, V27
   Paradiso K, 1998, J NEUROSCI, V18, P9227
   PHILLIPS WD, 1991, SCIENCE, V251, P568, DOI 10.1126/science.1703661
   Ponting CCP, 1996, BIOCHEM J, V314, P1053, DOI 10.1042/bj3141053
   Ramarao MK, 2001, J BIOL CHEM, V276, P7475, DOI 10.1074/jbc.M009888200
   Ramarao MK, 1998, P NATL ACAD SCI USA, V95, P4007, DOI 10.1073/pnas.95.7.4007
   Ribera AB, 1998, J NEUROSCI, V18, P9181
   Sandrock AW, 1997, SCIENCE, V276, P599, DOI 10.1126/science.276.5312.599
   Sanes JR, 2001, NAT REV NEUROSCI, V2, P791, DOI 10.1038/35097557
   Sanes JR, 1999, ANNU REV NEUROSCI, V22, P389, DOI 10.1146/annurev.neuro.22.1.389
   SCOTLAND PB, 1993, J CELL BIOL, V123, P719, DOI 10.1083/jcb.123.3.719
   SIKORSKI RS, 1993, MOL CELL BIOL, V13, P1212, DOI 10.1128/MCB.13.2.1212
   Thomson AM, 2000, PROG NEUROBIOL, V62, P159, DOI 10.1016/S0301-0082(00)00008-3
   TRUSSELL LO, 1993, NEURON, V10, P1185, DOI 10.1016/0896-6273(93)90066-Z
   WALLACE BG, 1991, NEURON, V6, P869, DOI 10.1016/0896-6273(91)90227-Q
   WESTERFIELD M, 1990, NEURON, V4, P867, DOI 10.1016/0896-6273(90)90139-7
NR 43
TC 64
Z9 66
U1 0
U2 0
PU SOC NEUROSCIENCE
PI WASHINGTON
PA 11 DUPONT CIRCLE, NW, STE 500, WASHINGTON, DC 20036 USA
SN 0270-6474
J9 J NEUROSCI
JI J. Neurosci.
PD AUG 1
PY 2002
VL 22
IS 15
BP 6491
EP 6498
PG 8
WC Neurosciences
WE Science Citation Index Expanded (SCI-EXPANDED)
SC Neurosciences & Neurology
GA 579MV
UT WOS:000177182700024
PM 12151528
DA 2022-10-25
ER

PT J
AU GLOCKNER, WM
AF GLOCKNER, WM
TI CURRENT INDICATIONS OF THERAPEUTIC PLASMAPHERESIS
SO NIEREN-UND HOCHDRUCKKRANKHEITEN
LA German
DT Article
DE PLASMAPHERESIS; PLASMA EXCHANGE; INDICATIONS; REVIEW; GOODPASTURE
   SYNDROME; RAPIDLY PROGRESSIVE GLOMERULONEPHRITIS; MOSCHCOWITZ SYNDROME;
   LUPUS NEPHRITIS; MYASTHENIA GRAVIS; GUILLAIN-BARRE SYNDROME
AB After an euphoric decade of expanding indications for the plasma exchange treatment, since 1985 a disillusionment took place induced by the publication of the results of controlled clinical trials.  By the improvement of the immunosuppressive treatment as well as the further development of the plasmapheresis towards a more selective therapy the use of plasma exchange treatment in the field of nephrology was restricted markedly.  But for the Goodpasture syndrome and the Moschcowitz syndrome (HUS/TTP) the plasmapheresis is still now the treatment of choice, whereas for the rapidly progressive glomerulonephritis, the lupus nephritis and for the kidney graft rejection there exist better therapeutic modalities up to now.  In the area of neurology for severe myasthenia gravis and Guillain-Barre syndrome the therapeutic plasmapheresis advanced to standard treatment, but the use of high-dose immunoglobulin therapy seems promising.
C1 ST ELIZABETH HOSP,MED KLIN,GUTERSLOH,GERMANY.
NR 0
TC 0
Z9 0
U1 0
U2 0
PU DUSTRI-VERLAG DR KARL FEISTLE
PI MUNCHEN-DEISENHOFEN
PA BAHNHOFSTRABE 9 POSTFACH 49, W-8024 MUNCHEN-DEISENHOFEN, GERMANY
SN 0300-5224
J9 NIEREN HOCHDRUCK
JI Nieren Hochdruckkrankh.
PD DEC
PY 1994
VL 23
IS 12
BP 605
EP 609
PG 5
WC Urology & Nephrology
WE Science Citation Index Expanded (SCI-EXPANDED)
SC Urology & Nephrology
GA QC021
UT WOS:A1994QC02100004
DA 2022-10-25
ER

PT J
AU AHLSTROM, G
   GUNNARSSON, LG
   LEISSNER, P
   SJODEN, PO
AF AHLSTROM, G
   GUNNARSSON, LG
   LEISSNER, P
   SJODEN, PO
TI EPIDEMIOLOGY OF NEUROMUSCULAR DISEASES, INCLUDING THE POSTPOLIO
   SEQUELAE, IN A SWEDISH COUNTY
SO NEUROEPIDEMIOLOGY
LA English
DT Article
DE PREVALENCE; AMYOTROPHIC LATERAL SCLEROSIS; NEUROPATHY; MYASTHENIA
   GRAVIS; MYOTONIA; MUSCULAR DYSTROPHY; MYOSITIS
ID MOTOR NEURON DISEASE; AMYOTROPHIC-LATERAL-SCLEROSIS; DUCHENNE
   MUSCULAR-DYSTROPHY; MYASTHENIA-GRAVIS; SOUTHERN-NORWAY; PREVALENCE;
   POLIOMYELITIS; DENMARK; SWEDEN
AB The epidemiology Of neuromuscular diseases was studied in the county of Orebro, Sweden (study population 270,000). Several different sources of data were utilized, compared and validated. On the prevalence day (January 1, 1988) 474 patients were identified. The rate per 100,000 population was 92 for the postpolio sequelae (PPS) and 84 for the other neuromuscular diseases (motor neuron disease 9, hereditary neuropathies 9, myoneural disorders 16, myotonic disorders 19, muscular dystrophies 20 and myositis 11). Of the patients with the PPS, 80% reported late-onset symptoms. On the basis of an expanded survey including all medical records in one health care district, the prevalence of the PPS was estimated to be 186/100,000 population.
C1 OREBRO MED CTR HOSP,DEPT NEUROL,OREBRO,SWEDEN.
   OREBRO MED CTR HOSP,DEPT NEUROPHYSIOL,OREBRO,SWEDEN.
   UNIV UPPSALA,CTR CARING SCI,S-75105 UPPSALA,SWEDEN.
RP AHLSTROM, G (corresponding author), OREBRO COLL HLTH PROFESS,POB 1323,S-70113 OREBRO,SWEDEN.
OI Ahlstrom, Gerd/0000-0001-6230-7583; Gunnarsson,
   Lars-Gunnar/0000-0002-4192-8273
CR ARAKI S, 1987, Neuroepidemiology, V6, P120, DOI 10.1159/000110107
   BOTTIGER M, 1981, DEV BIOL STAND, V47, P227
   DALAKAS MC, 1986, EUR NEUROL, V25, P381, DOI 10.1159/000116038
   DEPEDROCUESTA J, 1991, NEUROEPIDEMIOLOGY TR, P265
   EDSTROM L, 1990, J NEUROL SCI, V96, P211, DOI 10.1016/0022-510X(90)90134-9
   Emery A E, 1991, Neuromuscul Disord, V1, P19, DOI 10.1016/0960-8966(91)90039-U
   FORSGREN L, 1983, ACTA NEUROL SCAND, V68, P20, DOI 10.1111/j.1600-0404.1983.tb04810.x
   GUNNARSSON L-G, 1984, Neuroepidemiology, V3, P195, DOI 10.1159/000110854
   GUNNARSSON LG, 1990, ARCH NEUROL-CHICAGO, V47, P42, DOI 10.1001/archneur.1990.00530010050018
   HAGBERG B, 1983, ACTA PAEDIATR SCAND, V72, P379, DOI 10.1111/j.1651-2227.1983.tb09732.x
   HALSTEAD LS, 1985, ORTHOPEDICS, V8, P845
   HOJERPEDERSEN E, 1989, NEUROEPIDEMIOLOGY, V8, P151, DOI 10.1159/000110177
   Jokelainen M, 1987, Adv Exp Med Biol, V209, P341
   KURLAND LT, 1969, MAYO CLIN P, V44, P469
   LETH A, 1985, ACTA PAEDIATR SCAND, V74, P881, DOI 10.1111/j.1651-2227.1985.tb10052.x
   MUNSAT TL, 1991, NEW ENGL J MED, V324, P1206, DOI 10.1056/NEJM199104253241709
   MURROS K, 1983, ACTA NEUROL SCAND, V67, P41, DOI 10.1111/j.1600-0404.1983.tb04543.x
   SCHOENBERG B S, 1983, Neuroepidemiology, V2, P257, DOI 10.1159/000110529
   SEHGAL H, 1990, Indian Pediatrics, V27, P433
   SORENSEN TT, 1989, EUR NEUROL, V29, P177, DOI 10.1159/000116405
   Speier J L, 1987, Birth Defects Orig Artic Ser, V23, P39
   STORMMATHISEN A, 1984, ACTA NEUROL SCAND, V70, P274
   TANGSRUD SE, 1989, ACTA PAEDIATR SCAND, V78, P100, DOI 10.1111/j.1651-2227.1989.tb10894.x
   TANGSRUD SE, 1988, CLIN GENET, V34, P145
   THORLACIUS S, 1989, ACTA NEUROL SCAND, V80, P290, DOI 10.1111/j.1600-0404.1989.tb03881.x
   TOLA MR, 1989, J NEUROL, V236, P388, DOI 10.1007/BF00314895
   TYSNES OB, 1991, ACTA NEUROL SCAND, V83, P280, DOI 10.1111/j.1600-0404.1991.tb04701.x
   WELANDER L, 1951, ACTA MED SCAND S, V265, P7
NR 28
TC 76
Z9 76
U1 0
U2 5
PU KARGER
PI BASEL
PA ALLSCHWILERSTRASSE 10, CH-4009 BASEL, SWITZERLAND
SN 0251-5350
J9 NEUROEPIDEMIOLOGY
JI Neuroepidemiology
PD SEP-OCT
PY 1993
VL 12
IS 5
BP 262
EP 269
DI 10.1159/000110327
PG 8
WC Public, Environmental & Occupational Health; Clinical Neurology
WE Science Citation Index Expanded (SCI-EXPANDED)
SC Public, Environmental & Occupational Health; Neurosciences & Neurology
GA MM002
UT WOS:A1993MM00200003
PM 8309501
DA 2022-10-25
ER

PT J
AU Kang, G
   Yoon, N
   Han, J
   Kim, YE
   Kim, TS
   Kim, K
AF Kang, Guhyun
   Yoon, Nara
   Han, Joungho
   Kim, Young Eun
   Kim, Tae Sung
   Kim, Kwhanmien
TI Metaplastic Thymoma: Report of 4 Cases
SO KOREAN JOURNAL OF PATHOLOGY
LA English
DT Article
DE Mediastinal neoplasms; Thymoma; Carcinosarcoma; Metaplasia; Myasthenia
   gravis
ID ECTOPIC HAMARTOMATOUS THYMOMA; THYMIC CARCINOMA; PSEUDOSARCOMATOUS
   STROMA; UPDATE; NECK
AB Metaplastic thymoma (MT), accepted in the World Health Organization 2004 scheme, is a circumscribed tumor of the thymus exhibiting biphasic morphology. We herein describe the clinicopathologic features of four MTs and the differential diagnoses of this unusual tumor. There were three women and one man with mean age of 49.5 years. The patients were found to have mediastinal masses, and underwent surgical excision. One exhibited symptoms of myasthenia gravis, and the serum titer for anti-acetylcholine receptor antibody was positive. Grossly, the tumors were encapsulated, and showed vaguely multinodular, solid, tan-white to yellow cut surfaces. Histologically, they comprised epithelial islands intertwining with bundles of delicate spindle cells. The patients remained well after surgical excision at 5-55 months. Because of the distinctive histological appearance and benign clinical course, MT should be distinguished from other more aggressive mediastinal neoplasms displaying biphasic feature.
C1 [Kang, Guhyun; Yoon, Nara; Han, Joungho; Kim, Young Eun] Sungkyunkwan Univ, Sch Med, Samsung Med Ctr, Dept Pathol, Seoul 135710, South Korea.
   [Kim, Tae Sung] Sungkyunkwan Univ, Samsung Med Ctr, Sch Med, Dept Radiol, Seoul, South Korea.
   [Kim, Kwhanmien] Sungkyunkwan Univ, Sch Med, Samsung Med Ctr, Dept Thorac Surg, Seoul, South Korea.
RP Han, J (corresponding author), Sungkyunkwan Univ, Sch Med, Samsung Med Ctr, Dept Pathol, 50 Irwon Dong, Seoul 135710, South Korea.
EM hanjho@skku.edu
RI Kim, Kwhanmien/J-5383-2012
CR Fetsch JF, 2004, AM J SURG PATHOL, V28, P1360, DOI 10.1097/01.pas.0000135518.27224.3f
   Lu HS, 2011, INT J SURG PATHOL, V19, P677, DOI 10.1177/1066896909355458
   Moritani S, 2008, HISTOPATHOLOGY, V52, P409, DOI 10.1111/j.1365-2559.2007.02960.x
   Noh TW, 2001, YONSEI MED J, V42, P571, DOI 10.3349/ymj.2001.42.5.571
   ROSAI J, 1984, AM J SURG PATHOL, V8, P501, DOI 10.1097/00000478-198407000-00002
   ROTH JA, 1975, CANCER, V35, P1243, DOI 10.1002/1097-0142(197504)35:4<1243::AID-CNCR2820350432>3.0.CO;2-A
   Strobel P, 2005, SURG TODAY, V35, P805, DOI 10.1007/s00595-005-3047-y
   SUSTER S, 1991, CANCER-AM CANCER SOC, V67, P1025, DOI 10.1002/1097-0142(19910215)67:4<1025::AID-CNCR2820670427>3.0.CO;2-F
   Suster S, 1997, AM J SURG PATHOL, V21, P1316, DOI 10.1097/00000478-199711000-00006
   Suster S, 2005, SEMIN DIAGN PATHOL, V22, P198, DOI 10.1053/j.semdp.2006.02.006
   Travis WD, 2004, PATHOLOGY GENETICS T, P152
   Yoneda S, 1999, HISTOPATHOLOGY, V35, P19
NR 12
TC 6
Z9 10
U1 0
U2 5
PU KOREAN SOCIETY PATHOLOGISTS
PI SEOUL
PA ROOM 702 KOREAN MED ASSOC BLDG, 302-75 ICHON, 1 DONG, YOUNGSAN-GU,
   SEOUL, 140-721, SOUTH KOREA
SN 1738-1843
J9 KOREAN J PATHOL
JI Korean J. Pathol.
PD FEB
PY 2012
VL 46
IS 1
BP 92
EP 95
DI 10.4132/KoreanJPathol.2012.46.1.92
PG 4
WC Pathology
WE Science Citation Index Expanded (SCI-EXPANDED)
SC Pathology
GA 901RY
UT WOS:000300985700016
PM 23109986
OA Green Submitted, Green Published, gold
DA 2022-10-25
ER

PT J
AU Yoshikawa, H
   Satoh, K
   Yasukawa, Y
   Yamada, M
AF Yoshikawa, H
   Satoh, K
   Yasukawa, Y
   Yamada, M
TI Cytokine secretion by peripheral blood mononuclear cells in myasthenia
   gravis
SO JOURNAL OF CLINICAL NEUROSCIENCE
LA English
DT Article
DE interleukin-5; interleukin-6; IgG; acetylcholine receptor antibody;
   myasthenia gravis
ID ACETYLCHOLINE-RECEPTOR ANTIBODY; NECROSIS-FACTOR-ALPHA;
   AUTOIMMUNE-DISEASES; THYMIC LYMPHOCYTES; ACTIVATION; EXPRESSION;
   DEGRADATION
AB We studied spontaneous secretion of anti-acetylcholine receptor antibody (AChRAb), IgG and cytokines by peripheral blood mononuclear cells (PSMC) from 19 MG patients without therapy and 10 normal controls. IgG secretion was higher in the culture medium of MG than in that of normal controls. AChRAb secretion was correlated with IgG secretion in MG. Interleukin (IL)-2, IL-4, IL-5, IL-6, IL-10, IL-13, interferon (IFN)-gamma and tumor necrosis factor (TNF)-alpha secreted by PBMC from MG patients were not different from those produced by those from normal controls. IgG secretion was, however, correlated with the secretions of IL-5 and IL-6 in MG. Spontaneous B cell activation was suspected in patients with MG. (C) 2002, Elsevier Science Ltd. All rights reserved.
C1 Kanazawa Univ, Hlth Serv Ctr, Kanazawa, Ishikawa 9201192, Japan.
   Kanazawa Univ, Dept Pathol 1, Kanazawa, Ishikawa 9208640, Japan.
   Kanazawa Univ, Sch Med, Kanazawa, Ishikawa 9208640, Japan.
RP Yoshikawa, H (corresponding author), Kanazawa Univ, Hlth Serv Ctr, Kakumamachi, Kanazawa, Ishikawa 9201192, Japan.
EM hiroaki@kenroku.kanazawa-u.ac.jp
RI Yoshikawa, Hiroaki/AFH-2169-2022; Yoshikawa, Hiroaki/AAF-2368-2022;
   Yoshikawa, Hiroaki/G-5015-2012
OI Yoshikawa, Hiroaki/0000-0002-6350-5183
CR APPEL SH, 1977, P NATL ACAD SCI USA, V74, P2130, DOI 10.1073/pnas.74.5.2130
   CONFALONIERI P, 1993, J NEUROIMMUNOL, V48, P33, DOI 10.1016/0165-5728(93)90055-4
   Del Prete G, 1998, Int Rev Immunol, V16, P427, DOI 10.3109/08830189809043004
   DRACHMAN DB, 1994, NEW ENGL J MED, V330, P1797, DOI 10.1056/NEJM199406233302507
   ENGEL AG, 1979, NEUROLOGY, V29, P179, DOI 10.1212/WNL.29.2.179
   FAMULARO G, 1989, J CLIN LAB IMMUNOL, V29, P59
   FINK PC, 1989, J CLIN CHEM CLIN BIO, V27, P261
   FUJII Y, 1986, J IMMUNOL, V136, P887
   GRANHOLM NA, 1992, LUPUS, V1, P63, DOI 10.1177/096120339200100203
   KAO I, 1977, SCIENCE, V196, P527, DOI 10.1126/science.850793
   Lafaille JJ, 1998, CYTOKINE GROWTH F R, V9, P139, DOI 10.1016/S1359-6101(98)00009-4
   Lennon Vanda A., 1997, Neurology, V48, pS23
   Lindstrom JM, 2000, MUSCLE NERVE, V23, P453, DOI 10.1002/(SICI)1097-4598(200004)23:4<453::AID-MUS3>3.0.CO;2-O
   LINDSTROM JM, 1976, NEUROLOGY, V26, P1054, DOI 10.1212/WNL.26.11.1054
   Ling NR, 2000, J IMMUNOL METHODS, V238, P3, DOI 10.1016/S0022-1759(99)00244-6
   Link J, 1994, Acta Neurol Scand Suppl, V158, P1
   Lio D, 1999, MECH AGEING DEV, V106, P297, DOI 10.1016/S0047-6374(98)00122-5
   LISAK RP, 1986, J IMMUNOL, V137, P1221
   Marie JC, 1999, J IMMUNOL, V162, P2103
   Matusevicius D, 1996, J NEUROIMMUNOL, V71, P191, DOI 10.1016/S0165-5728(96)00152-X
   Moulian N, 1997, BLOOD, V89, P3287, DOI 10.1182/blood.V89.9.3287
   Nagvekar N, 1998, J CLIN INVEST, V101, P2268, DOI 10.1172/JCI2068
   Nishimoto N, 1999, INTERNAL MED, V38, P178, DOI 10.2169/internalmedicine.38.178
   Onodera J, 1996, ANN NEUROL, V39, P521, DOI 10.1002/ana.410390414
   OSSERMAN KE, 1966, J AMER MED ASSOC, V198, P699
   SCADDING GK, 1981, NEUROLOGY, V31, P935, DOI 10.1212/WNL.31.8.935
   SCHONBECK S, 1992, J CLIN INVEST, V90, P245, DOI 10.1172/JCI115843
   Truffault F, 1997, ANN NEUROL, V41, P731, DOI 10.1002/ana.410410609
   VINCENT A, 1985, J NEUROL NEUROSUR PS, V48, P1246, DOI 10.1136/jnnp.48.12.1246
   WALKER R, 1988, J NEUROIMMUNOL, V19, P149, DOI 10.1016/0165-5728(88)90044-6
   Yoshikawa H, 2001, ACTA NEUROL SCAND, V103, P53, DOI 10.1034/j.1600-0404.2001.00209.x
   Yoskikawa H, 1997, NEUROLOGY, V49, P562, DOI 10.1212/WNL.49.2.562
   Zhang GX, 1997, MUSCLE NERVE, V20, P543, DOI 10.1002/(SICI)1097-4598(199705)20:5<543::AID-MUS2>3.0.CO;2-9
NR 33
TC 17
Z9 23
U1 0
U2 0
PU ELSEVIER SCI LTD
PI OXFORD
PA THE BOULEVARD, LANGFORD LANE, KIDLINGTON, OXFORD OX5 1GB, OXON, ENGLAND
SN 0967-5868
EI 1532-2653
J9 J CLIN NEUROSCI
JI J. Clin. Neurosci.
PD MAR
PY 2002
VL 9
IS 2
BP 133
EP 136
DI 10.1054/jocn.2001.1028
PG 4
WC Clinical Neurology; Neurosciences
WE Science Citation Index Expanded (SCI-EXPANDED)
SC Neurosciences & Neurology
GA 548AL
UT WOS:000175365500006
PM 11922699
DA 2022-10-25
ER

PT J
AU Fujii, Y
AF Fujii, Yoshitaka
TI Published Guidelines for Management of Thymoma
SO THORACIC SURGERY CLINICS
LA English
DT Article
DE Thymoma; Thymic carcinoma; Staging; Classification
ID STAGE-III THYMOMA; CLASSIFICATION-SYSTEM; ADJUVANT RADIATION;
   MYASTHENIA-GRAVIS; INVASIVE THYMOMA; THERAPY
AB Guidelines for treatment of thymoma are prevalent in US literature, and many have been published by organizations in the United Kingdom, Canada, and Japan. This article reviews these many guidelines and summarizes them for the reader.
C1 Nagoya City Univ, Sch Med, Dept Surg 2, Mizuho Ku, Nagoya, Aichi 4678601, Japan.
RP Fujii, Y (corresponding author), Nagoya City Univ, Sch Med, Dept Surg 2, Mizuho Ku, 1 Kawasumi, Nagoya, Aichi 4678601, Japan.
EM yosfujii@med.nagoya-cu.ac.jp
CR [Anonymous], 2009, GEN RUL STUD MED TUM
   Detterbeck FC, 2006, ANN THORAC SURG, V81, P2328, DOI 10.1016/j.athoracsur.2005.11.067
   Falkson CB, 2009, J THORAC ONCOL, V4, P911, DOI 10.1097/JTO.0b013e3181a4b8e0
   Girard N, 2009, J THORAC ONCOL, V4, P119, DOI 10.1097/JTO.0b013e31818e105c
   Ishikawa Y, 2009, ANN THORAC SURG, V88, P952, DOI 10.1016/j.athoracsur.2009.05.019
   Kobayashi Y, 2006, CANCER-AM CANCER SOC, V106, P1901, DOI 10.1002/cncr.21875
   Kondo K, 2003, ANN THORAC SURG, V76, P878, DOI 10.1016/S0003-4975(03)00555-1
   Loire R, 1996, ARCH MAL COEUR VAISS, V89, P1357
   Mangi AA, 2005, ANN THORAC SURG, V79, P1834, DOI 10.1016/j.athoracsur.2004.12.051
   Mangi AA, 2002, ANN THORAC SURG, V74, P1033, DOI 10.1016/S0003-4975(02)03828-6
   MASAOKA A, 1981, CANCER, V48, P2485, DOI 10.1002/1097-0142(19811201)48:11<2485::AID-CNCR2820481123>3.0.CO;2-R
   Moore KH, 2001, ANN THORAC SURG, V72, P203, DOI 10.1016/S0003-4975(01)02633-9
   Nakajima J, 2008, ANN THORAC SURG, V86, P941, DOI 10.1016/j.athoracsur.2008.04.070
   National Cancer Institute PDQ Adult Treatment Editorial Board, 2010, THYM THYM CARC TREAT
   Okumura M, 2002, CANCER-AM CANCER SOC, V94, P624, DOI 10.1002/cncr.10226
   Romi F, 2000, J NEUROL, V247, P369, DOI 10.1007/s004150050604
   Tomaszek S, 2009, ANN THORAC SURG, V87, P1973, DOI 10.1016/j.athoracsur.2008.12.095
   Travis WD, 2004, WHO CLASSIFICATION T, P145
   YAMAKAWA Y, 1991, CANCER, V68, P1984, DOI 10.1002/1097-0142(19911101)68:9<1984::AID-CNCR2820680923>3.0.CO;2-P
   Yano M, 2010, ANN THORAC SURG, V89, P1612, DOI 10.1016/j.athoracsur.2010.01.057
   Yano M, 2009, WORLD J SURG, V33, P1425, DOI 10.1007/s00268-009-0069-4
NR 21
TC 18
Z9 19
U1 0
U2 2
PU W B SAUNDERS CO-ELSEVIER INC
PI PHILADELPHIA
PA 1600 JOHN F KENNEDY BOULEVARD, STE 1800, PHILADELPHIA, PA 19103-2899 USA
SN 1547-4127
J9 THORAC SURG CLIN
JI Thorac. Surg. Clin.
PD FEB
PY 2011
VL 21
IS 1
BP 125
EP +
DI 10.1016/j.thorsurg.2010.08.002
PG 6
WC Respiratory System; Surgery
WE Science Citation Index Expanded (SCI-EXPANDED)
SC Respiratory System; Surgery
GA 045AB
UT WOS:000311665200014
PM 21070994
DA 2022-10-25
ER

PT J
AU Niarchos, A
   Zouridakis, M
   Douris, V
   Georgostathi, A
   Kalamida, D
   Sotiriadis, A
   Poulas, K
   Iatrou, K
   Tzartos, SJ
AF Niarchos, Athanasios
   Zouridakis, Marios
   Douris, Vassilis
   Georgostathi, Assimina
   Kalamida, Dimitra
   Sotiriadis, Alexandros
   Poulas, Konstantinos
   Iatrou, Kostas
   Tzartos, Socrates J.
TI Expression of a Highly Antigenic and Native-Like Folded Extracellular
   Domain of the Human alpha 1 Subunit of Muscle Nicotinic Acetylcholine
   Receptor, Suitable for Use in Antigen Specific Therapies for Myasthenia
   Gravis
SO PLOS ONE
LA English
DT Article
ID MAIN IMMUNOGENIC REGION; PATHOGENIC AUTOANTIBODIES;
   MONOCLONAL-ANTIBODIES; CRYSTAL-STRUCTURE; INSECT CELLS; APHERESIS;
   BINDING; GLYCOSYLATION; BUNGAROTOXIN; PROTEINS
AB We describe the expression of he extracellular domain of the human alpha 1 nicotinic acetylcholine receptor (nAChFR) in epidopteran insect cells (i-alpha 1-ECD) and its suitability for use in antigen-specific therapies for Myasthenia Gravis MG). Compared to the previously expressed protein in P. pastoris (y-alpha 1-ECD), i-alpha 1-ECD had a 2-fold increased expression yield, bound anti-nAChR monoclonal antibodies and autoantibodies from MG patients two to several-fold more efficiently and resulted in a secondary structure closer to that of the crystal structure of mouse alpha 1-ECD. Our results indicate that i-alpha 1-ECD is an improved protein for use in antigen-specific MG therapeutic strategies.
C1 [Niarchos, Athanasios; Georgostathi, Assimina; Kalamida, Dimitra; Poulas, Konstantinos; Tzartos, Socrates J.] Univ Patras, Dept Pharm, Patras, Greece.
   [Zouridakis, Marios; Sotiriadis, Alexandros; Tzartos, Socrates J.] Hellenic Pasteur Inst, Dept Biochem, Athens, Greece.
   [Douris, Vassilis; Iatrou, Kostas] Natl Ctr Sci Res Demokritos, Inst Biosci & Applicat, Athens, Greece.
RP Poulas, K (corresponding author), Univ Patras, Dept Pharm, Patras, Greece.
EM kpoulas@upatras.gr; stzartos@gmail.com
RI Douris, Vassilis/AAG-9423-2020; Poulas, Konstantinos/L-4874-2018
OI Douris, Vassilis/0000-0003-4608-7482; Poulas,
   Konstantinos/0000-0002-5397-1543; Zouridakis, Marios/0000-0001-9760-1838
FU European Commission [242210, 264083]; Greek NSRF "Thalis" Autoimmunity
   grant
FX This work was supported by grants from the European Commission (FP7
   FightMG no. 242210, and FP7 REGPOT 2010-1 NeuroSign no. 264083) and the
   Greek NSRF "Thalis" Autoimmunity grant. The funders had no role in study
   design, data collection and analysis, decision to publish, or
   preparation of the manuscript.
CR Altmann F, 1999, GLYCOCONJUGATE J, V16, P109, DOI 10.1023/A:1026488408951
   Brejc K, 2001, NATURE, V411, P269, DOI 10.1038/35077011
   Celie PHN, 2004, NEURON, V41, P907, DOI 10.1016/S0896-6273(04)00115-1
   Dellisanti CD, 2007, NAT NEUROSCI, V10, P953, DOI 10.1038/nn1942
   Douris V, 2006, ADV VIRUS RES, V68, P113, DOI 10.1016/S0065-3527(06)68004-4
   ENGEL AG, 2008, CLIN NEUROL, V91, P103
   Farrell PJ, 1998, BIOTECHNOL BIOENG, V60, P656, DOI 10.1002/(SICI)1097-0290(19981220)60:6<656::AID-BIT2>3.0.CO;2-9
   Juel VC, 2007, ORPHANET J RARE DIS, V2, DOI 10.1186/1750-1172-2-44
   Kalamida D, 2007, FEBS J, V274, P3799, DOI 10.1111/j.1742-4658.2007.05935.x
   Keith MBA, 2000, BIOTECHNIQUES, V28, P148, DOI 10.2144/00281rr03
   Kelly SM, 2005, BBA-PROTEINS PROTEOM, V1751, P119, DOI 10.1016/j.bbapap.2005.06.005
   KUKURUZINSKA MA, 1987, ANNU REV BIOCHEM, V56, P915, DOI 10.1146/annurev.bi.56.070187.004411
   Lagoumintzis G, 2010, AUTOIMMUNITY, V43, P436, DOI 10.3109/08916930903518099
   Lavdas AA, 2010, J NEUROCHEM, V115, P1137, DOI 10.1111/j.1471-4159.2010.07003.x
   Parekh R B, 1991, Curr Opin Biotechnol, V2, P730, DOI 10.1016/0958-1669(91)90043-5
   Psaridi-Linardaki L, 2002, J BIOL CHEM, V277, P26980, DOI 10.1074/jbc.M110731200
   Sreerama N, 2000, ANAL BIOCHEM, V287, P252, DOI 10.1006/abio.2000.4880
   TZARTOS S, 1986, J NEUROIMMUNOL, V10, P235, DOI 10.1016/0165-5728(86)90105-0
   TZARTOS S, 1983, FEBS LETT, V158, P116, DOI 10.1016/0014-5793(83)80688-7
   TZARTOS SJ, 1991, AUTOIMMUNITY, V8, P259, DOI 10.3109/08916939109007633
   Tzartos SJ, 2008, ANN NY ACAD SCI, V1132, P291, DOI 10.1196/annals.1405.017
   Zisimopoulou P, 2008, J NEUROIMMUNOL, V201, P95, DOI 10.1016/j.jneuroim.2008.06.020
   Zisimopoulou P, 2008, J NEUROIMMUNOL, V200, P133, DOI 10.1016/j.jneuroim.2008.06.002
   ZOURIDAKIS M, 2007, INT J BIOL MACROMOL, V41, P323, DOI DOI 10.1016/J.IJBI0MAC.2007.05.012.PUBMED:17659334
NR 24
TC 1
Z9 1
U1 0
U2 5
PU PUBLIC LIBRARY SCIENCE
PI SAN FRANCISCO
PA 1160 BATTERY STREET, STE 100, SAN FRANCISCO, CA 94111 USA
SN 1932-6203
J9 PLOS ONE
JI PLoS One
PD DEC 20
PY 2013
VL 8
IS 12
AR e84791
DI 10.1371/journal.pone.0084791
PG 7
WC Multidisciplinary Sciences
WE Science Citation Index Expanded (SCI-EXPANDED)
SC Science & Technology - Other Topics
GA 276IX
UT WOS:000328745100187
PM 24376846
OA Green Submitted, Green Published, gold
DA 2022-10-25
ER

PT J
AU SPLENDIANI, G
   PASSALACQUA, S
   BARBERA, G
   STURNIOLO, A
   COSTANZI, S
   BARTOCCIONI, E
   CASCIANI, CU
AF SPLENDIANI, G
   PASSALACQUA, S
   BARBERA, G
   STURNIOLO, A
   COSTANZI, S
   BARTOCCIONI, E
   CASCIANI, CU
TI MYASTHENIA-GRAVIS (MG) TREATMENT WITH IMMUNOADSORBENT COLUMNS
SO BIOMATERIALS ARTIFICIAL CELLS AND IMMOBILIZATION BIOTECHNOLOGY
LA English
DT Article
ID ACETYLCHOLINE-RECEPTOR; ANTIBODIES
AB We performed ten plasma perfusion(PP) treatments on eight patients affected by Myasthenia Gravis(MG) with high serum levels of autoantibodies against acetylcholine receptors (anti AChR-AB), and one PP treatment on a patient with MG of probable genetic origin and without specific antibodies. All patients(Osserman group III-IV) had undergone thymectomy and immunosuppressive therapy. Each patient received a treatment cycle of six PP sessions. Clinical conditions were assessed before and after the treatment with evaluation of muscular strength, ventilatory function, and electromyographic testing. Immunologic markers were tested before and after each PP. The patient without specific antibodies showed no improvement with PP and was excluded from our study. All the other patients showed continued improvement, with increased muscle strength and improved respiratory function. Four patients(follow-up 16-24 months) still maintain the clinical improvement; two, unexpectedly relapsed 11-12 months after PP, received a new treatment successfully(follow-up 9-10 month).
C1 UNIV CATTOLICA SACRO CUORE, I-00168 ROME, ITALY.
RP SPLENDIANI, G (corresponding author), UNIV ROMA TOR VERGATA 2A, CI COLUMBUS, ROME, ITALY.
CR BARTOCCIONI E, 1980, J NEUROL, V224, P9, DOI 10.1007/BF00313202
   DESMEDT JC, 1958, ACTA NEUROL PSYCHIAT, V56, P977
   ENGEL AG, 1979, HDB CLIN NEUROLOGY, V41, P95
   LINDSTROM J, 1977, CLIN IMMUNOL IMMUNOP, V7, P36, DOI 10.1016/0090-1229(77)90027-7
   Passalacqua S, 1988, ASAIO Trans, V34, P602
   PINCHING AJ, 1976, LANCET, V2, P1373
   SCOPPETTA C, 1979, J NEUROL, V222, P11, DOI 10.1007/BF00313263
   SGHIRLANZONI A, 1984, NEUROLOGY, V34, P170, DOI 10.1212/WNL.34.2.170
   SHIBULA M, 1985, EXCERPTA MED, V694, P166
   STATO T, 1983, THERAPEUTIC PLASMAPH, V3, P565
   TERMAN DS, 1976, CLIN EXP IMMUNOL, V24, P231
NR 11
TC 10
Z9 10
U1 0
U2 0
PU MARCEL DEKKER INC
PI NEW YORK
PA 270 MADISON AVE, NEW YORK, NY 10016
SN 1055-7172
J9 BIOMAT ARTIF CELL IM
JI Biomater. Artif. Cells Immobil. Biotechnol.
PY 1991
VL 19
IS 1
BP 255
EP 265
DI 10.3109/10731199109117831
PG 11
WC Engineering, Biomedical; Materials Science, Biomaterials
WE Science Citation Index Expanded (SCI-EXPANDED)
SC Engineering; Materials Science
GA FZ142
UT WOS:A1991FZ14200022
PM 1751675
DA 2022-10-25
ER

PT J
AU Xu, YY
   Ouyang, YQ
AF Xu, Yingying
   Ouyang, Yiqun
TI Long non-coding RNA growth arrest specific 5 regulates the T helper
   17/regulatory T balance by targeting miR-23a in myasthenia gravis
SO JOURNAL OF INTERNATIONAL MEDICAL RESEARCH
LA English
DT Article
DE Myasthenia gravis; growth arrest specific 5; miR-23a; T helper 17;
   regulatory T cell; CD4(+) T cell; long non-coding RNA
ID CELL-ACTIVATION; EXPRESSION; MICRORNAS
AB Objective Myasthenia gravis (MG) is a chronic autoimmune neuromuscular disorder. Recent studies report that long non-coding RNAs (lncRNAs) play vital roles in the pathogenesis of various diseases. This study explored the molecular mechanism of lncRNA growth arrest specific 5 (GAS5) in regulating the T helper 17 (Th17)/regulatory T (Treg) cell balance in MG. Methods GAS5 and miR-23a expression levels were detected by quantitative reverse transcription polymerase chain reaction. Flow cytometry was performed to examine the proportion of Th17 and Treg cells in CD4(+) T cells from MG patients. The interaction between GAS5 and miR-23a was verified by luciferase reporter and RNA immunoprecipitation assays. Levels of Th17 and Treg-related proteins were examined using western blots and enzyme-linked immunosorbent assays. Results GAS5 expression levels were significantly decreased in the CD4(+) T cells of MG patients, and GAS5 overexpression restrained Th17 differentiation in CD4(+) T cells. Moreover, miR-23a was confirmed as a downstream target of GAS5 and negatively regulated by GAS5 through a direct interaction. Further exploration showed that GAS5 can inhibit Th17 differentiation by downregulating miR-23a. Conclusion Collectively, our results indicate that GAS5 can regulate the Th17/Treg balance by targeting miR-23a expression, providing a scientific basis for clinical therapeutic development for MG.
C1 [Xu, Yingying] Fujian Med Univ, Dept Neurol, Affiliated Hosp 2, 950 Donghai St, Quanzhou 362000, Fujian, Peoples R China.
   [Ouyang, Yiqun] Fujian Med Univ, Dept Emergency, Affiliated Hosp 2, Quanzhou, Fujian, Peoples R China.
RP Xu, YY (corresponding author), Fujian Med Univ, Dept Neurol, Affiliated Hosp 2, 950 Donghai St, Quanzhou 362000, Fujian, Peoples R China.
EM xu_yingying22@163.com
FU Second Affiliated Hospital of Fujian Medical University
FX The authors disclosed receipt of the following financial support for the
   research, authorship, and publication of this article: This study was
   supported by Second Affiliated Hospital of Fujian Medical University.
CR Ao WL, 2020, BIOMED PAP, V164, P57, DOI 10.5507/bp.2019.009
   Bartel DP, 2009, CELL, V136, P215, DOI 10.1016/j.cell.2009.01.002
   Bettelli E, 2007, NAT IMMUNOL, V8, P345, DOI 10.1038/ni0407-345
   Chi XW, 2021, CELL IMMUNOL, V364, DOI 10.1016/j.cellimm.2021.104357
   Diller ML, 2016, MEDIAT INFLAMM, V2016, DOI 10.1155/2016/6309219
   Dong ZH, 2019, AM J PHYSIOL-GASTR L, V316, pG539, DOI 10.1152/ajpgi.00249.2018
   Filipowicz W, 2008, NAT REV GENET, V9, P102, DOI 10.1038/nrg2290
   Gao RR, 2019, ARCH BIOCHEM BIOPHYS, V663, P183, DOI 10.1016/j.abb.2019.01.005
   Gao ZP, 2021, MOL MED REP, V24, DOI 10.3892/mmr.2021.12149
   Ge XX, 2019, AGING-US, V11, P8745, DOI 10.18632/aging.102249
   Gradolatto A, 2014, J AUTOIMMUN, V52, P53, DOI 10.1016/j.jaut.2013.12.015
   Hu B, 2020, SCAND J IMMUNOL, V92, DOI 10.1111/sji.12886
   Kong XT, 2019, J CELL BIOCHEM, V120, P5542, DOI 10.1002/jcb.27838
   Li HH, 2021, INT IMMUNOPHARMACOL, V93, DOI 10.1016/j.intimp.2020.107292
   Li JQ, 2020, INT IMMUNOPHARMACOL, V80, DOI 10.1016/j.intimp.2019.106127
   Li Y, 2020, BIOMED PHARMACOTHER, V124, DOI 10.1016/j.biopha.2020.109930
   Liu Q, 2020, IMMUNOL LETT, V227, P41, DOI 10.1016/j.imlet.2020.08.001
   Liu Xiaofang, 2019, Eur J Immunol, DOI 10.1002/eji.201848007
   Liu ZY, 2019, CELL BIOSCI, V9, DOI 10.1186/s13578-019-0346-3
   Livak KJ, 2001, METHODS, V25, P402, DOI 10.1006/meth.2001.1262
   Luo MC, 2017, CLIN IMMUNOL, V183, P121, DOI 10.1016/j.clim.2017.08.008
   Ma XK, 2018, ONCOTARGETS THER, V11, P8399, DOI 10.2147/OTT.S182573
   Mantegazza R, 2019, CURR OPIN RHEUMATOL, V31, P623, DOI 10.1097/BOR.0000000000000647
   Masuda M, 2010, J NEUROIMMUNOL, V225, P123, DOI 10.1016/j.jneuroim.2010.03.016
   Mei YC, 2017, ONCOL RES, V25, P1027, DOI 10.3727/096504016X14822800040451
   Meng XD, 2020, MOL THER-NUCL ACIDS, V19, P84, DOI 10.1016/j.omtn.2019.10.034
   Pickard MR, 2013, BBA-MOL BASIS DIS, V1832, P1613, DOI 10.1016/j.bbadis.2013.05.005
   Qiu YY, 2019, BIOMED PHARMACOTHER, V111, P386, DOI 10.1016/j.biopha.2018.12.080
   Sakaguchi S, 2006, IMMUNOL REV, V212, P8, DOI 10.1111/j.0105-2896.2006.00427.x
   SCHNEIDER C, 1988, CELL, V54, P787, DOI 10.1016/S0092-8674(88)91065-3
   Sengupta M, 2018, PLOS ONE, V13, DOI 10.1371/journal.pone.0205464
   Sun Q, 2021, MICROB PATHOGENESIS, V150, DOI 10.1016/j.micpath.2020.104674
   Wang DY, 2018, FRONT PHYSIOL, V9, DOI 10.3389/fphys.2018.00686
   Wang J, 2013, J NEUROIMMUNE PHARM, V8, P1287, DOI 10.1007/s11481-013-9498-9
   Wang SW, 2016, INT J MOL SCI, V17, DOI 10.3390/ijms17060864
   You GQ, 2020, INT IMMUNOPHARMACOL, V88, DOI 10.1016/j.intimp.2020.106891
NR 36
TC 0
Z9 0
U1 2
U2 2
PU SAGE PUBLICATIONS LTD
PI LONDON
PA 1 OLIVERS YARD, 55 CITY ROAD, LONDON EC1Y 1SP, ENGLAND
SN 0300-0605
EI 1473-2300
J9 J INT MED RES
JI J. Int. Med. Res.
PD JUN
PY 2022
VL 50
IS 6
AR 03000605211053703
DI 10.1177/03000605211053703
PG 12
WC Medicine, Research & Experimental; Pharmacology & Pharmacy
WE Science Citation Index Expanded (SCI-EXPANDED)
SC Research & Experimental Medicine; Pharmacology & Pharmacy
GA 2G3JP
UT WOS:000813493800001
PM 35707849
OA Green Published, gold
DA 2022-10-25
ER

PT J
AU Zhang, X
   Ding, XJ
   Wang, Q
   Yue, YX
   Xie, Y
   Hao, HJ
   Liang, B
   Zhang, XJ
   Song, M
   Gao, Z
   Jiang, P
   Qin, Y
   Li, HF
AF Zhang, Xu
   Ding, Xiao-Jun
   Wang, Qi
   Yue, Yao-Xian
   Xie, Yanchen
   Hao, Hong -Jun
   Liang, Bing
   Zhang, Xian-Jun
   Song, Min
   Gao, Zhe
   Jiang, Ping
   Qin, Yue
   Li, Hai-Feng
TI Rs3761389 polymorphism in autoimmune regulator (AIRE) gene is associated
   with susceptibility of myasthenia gravis in Chinese patients
SO JOURNAL OF CLINICAL NEUROSCIENCE
LA English
DT Article
DE Myasthenia gravis; Autoimmune regulator; Polymorphism; Susceptibility;
   Severity
ID RHEUMATOID-ARTHRITIS; T-CELLS; EXPRESSION; THYMUS; POPULATION
AB Polymorphism in autoimmune regulator (AIRE) gene is associated with various autoimmune disorders. Abnormal AIRE expression is associated with the development of myasthenia gravis (MG). We investigated the association of polymorphism in AIRE gene and the clinical features and severity of MG. The frequencies of alleles and genotypes were compared between 480 MG patients and 487 healthy controls, as well as among subgroups of MG patients. The frequencies of rs3761389 G allele in MG group (OR = 1.213, CI 95% 1.014-1.451, p = 0.035) and in mild (Oosterhuis score 0-2) subgroup (OR = 1.393, CI 95% 1.110-1.751, p = 0.004) were significantly higher than those in the control group. There were significant differences in the frequencies of rs3761389 genotypes (OR = 1.20, CI 95% 1.00-1.43, p = 0.046, log-additive model) and mild subgroup (OR =1.32, CI 95% 1.03-1.69, p = 0.0058, log-additive model) compared with the control group. A Logistic regression analysis did not identify rs3761389 genotype as an independent risk factor to predict the severity of MG. This study provides the necessary preliminary data on the association with rs3761389 in AIRE gene with the susceptibility of MG, but not with the severity of MG. (C) 2017 Elsevier Ltd. All rights reserved.
C1 [Zhang, Xu; Wang, Qi; Zhang, Xian-Jun; Gao, Zhe; Jiang, Ping; Qin, Yue] Qingdao Univ, Affiliated Hosp, Dept Neurol, 16 Jiangsu Rd, Qingdao 266003, Peoples R China.
   [Ding, Xiao-Jun; Yue, Yao-Xian; Liang, Bing; Song, Min; Li, Hai-Feng] Shandong Univ, Qilu Hosp, Dept Neurol, 107 Wenhua West Rd, Jinan 250012, Shandong, Peoples R China.
   [Xie, Yanchen] Capital Med Univ, Beijing Friendship Hosp, Dept Neurol, 95 Yongan Rd, Beijing 100050, Peoples R China.
   [Hao, Hong -Jun] Peking Univ, Hosp 1, Dept Neurol, 8 Xishiku St, Beijing 100034, Peoples R China.
RP Li, HF (corresponding author), Shandong Univ, Qilu Hosp, Dept Neurol, 107 Wenhua West Rd, Jinan 250012, Shandong, Peoples R China.
EM drlhf@163.com
OI Xie, Yanchen/0000-0002-7879-0554
FU National Natural Science Foundation of China [81070963]; Shandong
   Provincial Natural Science Foundation [ZR2010HM019]
FX We thank Genesky Biotechnologies Inc., Shanghai, China, for technical
   support. This research was supported by National Natural Science
   Foundation of China (Grant No. 81070963), and by Shandong Provincial
   Natural Science Foundation (Grant No. ZR2010HM019).
CR Aarli JA, 2008, ANN NY ACAD SCI, V1132, P238, DOI 10.1196/annals.1405.040
   Anderson MS, 2011, CURR OPIN IMMUNOL, V23, P198, DOI 10.1016/j.coi.2010.11.007
   Aricha R, 2012, ANN NY ACAD SCI, V1275, P107, DOI 10.1111/j.1749-6632.2012.06843.x
   Aricha R, 2011, J AUTOIMMUN, V36, P16, DOI 10.1016/j.jaut.2010.09.007
   Balandina A, 2005, BLOOD, V105, P735, DOI 10.1182/blood-2003-11-3900
   Berrih-Aknin S, 2014, J AUTOIMMUN, V52, P90, DOI 10.1016/j.jaut.2013.12.011
   Feng ZJ, 2015, HUM IMMUNOL, V76, P281, DOI 10.1016/j.humimm.2015.01.026
   Garcia-Lozano JR, 2013, ARTHRITIS RES THER, V15, DOI 10.1186/ar4141
   Gilhus NE, 2015, LANCET NEUROL, V14, P1023, DOI 10.1016/S1474-4422(15)00145-3
   Giraud M, 2007, NATURE, V448, P934, DOI 10.1038/nature06066
   Grob D, 2008, MUSCLE NERVE, V37, P141, DOI 10.1002/mus.20950
   Liu YM, 2014, IMMUNOL LETT, V161, P50, DOI 10.1016/j.imlet.2014.04.008
   Masuda M, 2010, J NEUROIMMUNOL, V225, P123, DOI 10.1016/j.jneuroim.2010.03.016
   Mathis D, 2007, NAT REV IMMUNOL, V7, P645, DOI 10.1038/nri2136
   Shevach EM, 2002, NAT REV IMMUNOL, V2, P389, DOI 10.1038/nri821
   Skeie GO, 1999, ARCH NEUROL-CHICAGO, V56, P457, DOI 10.1001/archneur.56.4.457
   Strobel P, 2008, ANN NY ACAD SCI, V1132, P143, DOI 10.1196/annals.1405.018
   Tazi-Ahnini R, 2008, BRIT J DERMATOL, V159, P591, DOI 10.1111/j.1365-2133.2008.08718.x
   Terao C, 2011, HUM MOL GENET, V20, P2680, DOI 10.1093/hmg/ddr161
   Turunen JA, 2006, IMMUNOGENETICS, V58, P331, DOI 10.1007/s00251-006-0088-3
   Ucar O, 2015, FRONT IMMUNOL, V6, DOI 10.3389/fimmu.2015.00093
   Verschuuren JJGM, 2013, AUTOIMMUN REV, V12, P918, DOI 10.1016/j.autrev.2013.03.001
   Wengraf DA, 2008, TISSUE ANTIGENS, V71, P206, DOI 10.1111/j.1399-0039.2007.00992.x
NR 23
TC 6
Z9 7
U1 0
U2 1
PU ELSEVIER SCI LTD
PI OXFORD
PA THE BOULEVARD, LANGFORD LANE, KIDLINGTON, OXFORD OX5 1GB, OXON, ENGLAND
SN 0967-5868
EI 1532-2653
J9 J CLIN NEUROSCI
JI J. Clin. Neurosci.
PD JUN
PY 2017
VL 40
BP 180
EP 184
DI 10.1016/j.jocn.2017.02.049
PG 5
WC Clinical Neurology; Neurosciences
WE Science Citation Index Expanded (SCI-EXPANDED)
SC Neurosciences & Neurology
GA FB1DR
UT WOS:000405884400039
PM 28262400
DA 2022-10-25
ER

PT J
AU Filosso, PL
   Venuta, F
   Oliaro, A
   Ruffini, E
   Rendina, EA
   Margaritora, S
   Casadio, C
   Terzi, A
   Rena, O
   Lococo, F
   Guerrera, F
AF Filosso, Pier Luigi
   Venuta, Federico
   Oliaro, Alberto
   Ruffini, Enrico
   Rendina, Erino Angelo
   Margaritora, Stefano
   Casadio, Caterina
   Terzi, Alberto
   Rena, Ottavio
   Lococo, Filippo
   Guerrera, Francesco
TI Thymoma and inter-relationships between clinical variables: a
   multicentre study in 537 patients
SO EUROPEAN JOURNAL OF CARDIO-THORACIC SURGERY
LA English
DT Article; Proceedings Paper
CT 21st European Conference on General Thoracic Surgery
CY MAY 26-29, 2013
CL Birmingham, ENGLAND
DE Thymoma; Surgery; World Health Organization; Pathology; Myasthenia
   gravis; Paraneoplastic disorders; Cancer
ID MYASTHENIA-GRAVIS; THYMIC MALIGNANCIES; AIRE; SYSTEM
AB OBJECTIVES: In thymomas, the roles of Masaoka-Koga stage, histology and the presence of myasthenia gravis (MG) have been considered fundamental for patient management and outcomes. In this study, we retrospectively evaluated several clinical variables, with the aim of outlining their relationships and clinical/prognostic significance in resected thymoma patients.
   METHODS: A retrospective search of our surgical database for patients operated on for thymoma in six Italian high-volume thoracic surgery centres between 2000 and 2011 was conducted. The following clinical variables were evaluated: Masaoka-Koga Stage, tumour histology, the presence of MG, other autoimmune syndromes or second tumours, the completeness of tumour resection and the development of recurrences.
   RESULTS: Five hundred and thirty-seven (273 males-51%) were retrospectively included in this study. Our results indicate that: (i) MG correlates with early Masaoka-Koga stage and B-type thymoma; (ii) Stage III-IVa tumours correlate with B-type tumour; (iii) autoimmune paraneoplastic syndromes correlate with Stage I-II thymoma; (iv) second malignancies correlate with the absence of paraneoplastic disorders and weakly with B-type tumour and (v) overall survival was influenced by Masaoka-Koga stage and completeness of surgical resection.
   CONCLUSIONS: In thymomas, Masaoka-Koga stage, histology, MG, other autoimmune syndromes and second malignancies are inter-related, but onlyMasaoka-Koga tumour stage, amid these clinical variables, has been demonstrated to be a strong prognostic indicator of survival.
C1 [Filosso, Pier Luigi; Oliaro, Alberto; Ruffini, Enrico; Guerrera, Francesco] Univ Torino, Dept Thorac Surg, I-10126 Turin, Italy.
   [Venuta, Federico] Univ Roma La Sapienza, Dept Thorac Surg, Fdn Eleonora Lorillard Spencer Cenci, Policlin Umberto 1, I-00185 Rome, Italy.
   [Rendina, Erino Angelo] Univ Roma La Sapienza, Dept Thorac Surg, Fdn Eleonora Lorillard Spencer Cenci, S Andrea Hosp, I-00185 Rome, Italy.
   [Margaritora, Stefano] Univ Cattolica Sacro Cuore, Unit Thorac Surg, I-00168 Rome, Italy.
   [Casadio, Caterina; Rena, Ottavio] Amedeo Avogadro Univ, Unit Thorac Surg, Novara, Italy.
   [Terzi, Alberto] Santa Croce & Carle Hosp, Unit Thorac Surg, Cuneo, Italy.
   [Lococo, Filippo] Azienda Osped Santa Maria Nuova, IRCCS Reggio Emilia, Dept Thorac Surg, Emilia, Italy.
RP Filosso, PL (corresponding author), Univ Torino, Dept Thorac Surg, San Giovanni Battista Hosp, Via Genova 3, I-10126 Turin, Italy.
EM pierluigi.filosso@unito.it
RI Guerrera, Francesco/L-4400-2019; Rendina, Erino Angelo/AAG-7598-2021;
   Guerrera, Francesco/M-9391-2014; Lococo, Filippo/AAB-3408-2021; Rena,
   Ottavio/K-9408-2016
OI Guerrera, Francesco/0000-0002-4125-4379; Guerrera,
   Francesco/0000-0002-4125-4379; Lococo, Filippo/0000-0002-9383-5554;
   Oliaro, Alberto/0000-0003-0422-029X; Venuta,
   Federico/0000-0001-9296-877X; Filosso, Pier Luigi/0000-0002-1210-307X;
   Ruffini, Enrico/0000-0002-7225-2456
CR Al-Harthi L, 2000, J IMMUNOL METHODS, V237, P187, DOI 10.1016/S0022-1759(00)00136-8
   Detterbeck FC, 2004, ANN THORAC SURG, V77, P1860, DOI 10.1016/j.athoracsur.2003.10.001
   Detterbeck F, 2011, J THORAC ONCOL, V6, pS1698, DOI 10.1097/JTO.0b013e31821e7b12
   Engels EA, 2003, INT J CANCER, V105, P546, DOI 10.1002/ijc.11099
   Evoli A, 2002, NEUROLOGY, V59, P1844, DOI 10.1212/01.WNL.0000032502.89361.0C
   Evoli A, 2007, J NEUROL, V254, P756, DOI 10.1007/s00415-006-0429-z
   Filosso PL, 2013, EUR J CARDIO-THORAC, V44, P219, DOI 10.1093/ejcts/ezs663
   Hoffacker V, 2000, BLOOD, V96, P3872, DOI 10.1182/blood.V96.12.3872.h8003872_3872_3879
   Huang J, 2011, J THORAC ONCOL, V6, pS1691, DOI 10.1097/JTO.0b013e3182254ac1
   KOGA K, 1994, PATHOL INT, V44, P359
   Kondo K, 2005, ANN THORAC SURG, V79, P219, DOI 10.1016/j.athoracsur.2004.06.090
   Lucchi M, 2009, EUR J CARDIO-THORAC, V35, P812, DOI 10.1016/j.ejcts.2009.01.014
   Margaritora S, 2010, ANN THORAC SURG, V89, P245, DOI 10.1016/j.athoracsur.2009.08.074
   MARX A, 2004, WHO CLASSIFICATION T, P152
   Marx A, 2010, J THORAC ONCOL, V5, pS266, DOI 10.1097/JTO.0b013e3181f1f63f
   Okumura M, 2002, CANCER-AM CANCER SOC, V94, P624, DOI 10.1002/cncr.10226
   Okumura M, 2008, GEN THORAC CARDIOVAS, V56, P10, DOI 10.1007/s11748-007-0177-8
   Phillips LH, 2003, ANN NY ACAD SCI, V998, P407, DOI 10.1196/annals.1254.053
   Ramsey C, 2002, HUM MOL GENET, V11, P397, DOI 10.1093/hmg/11.4.397
   Ruffini E, 2001, EUR J CARDIO-THORAC, V40, P146
   Scarpino S, 2007, CLIN EXP IMMUNOL, V149, P504, DOI 10.1111/j.1365-2249.2007.03442.x
   Tormoehlen LM, 2008, HEMATOL ONCOL CLIN N, V22, P509, DOI 10.1016/j.hoc.2008.03.004
   Venuta F, 2010, EUR J CARDIO-THORAC, V37, P13, DOI 10.1016/j.ejcts.2009.05.038
   Weksler B, 2012, ANN THORAC SURG, V93, P884, DOI 10.1016/j.athoracsur.2011.05.089
   Welsh JS, 2000, JAMA-J AM MED ASSOC, V12, P426
NR 25
TC 30
Z9 35
U1 0
U2 2
PU OXFORD UNIV PRESS INC
PI CARY
PA JOURNALS DEPT, 2001 EVANS RD, CARY, NC 27513 USA
SN 1010-7940
EI 1873-734X
J9 EUR J CARDIO-THORAC
JI Eur. J. Cardio-Thorac. Surg.
PD JUN
PY 2014
VL 45
IS 6
BP 1020
EP 1027
DI 10.1093/ejcts/ezt567
PG 8
WC Cardiac & Cardiovascular Systems; Respiratory System; Surgery
WE Science Citation Index Expanded (SCI-EXPANDED); Conference Proceedings Citation Index - Science (CPCI-S)
SC Cardiovascular System & Cardiology; Respiratory System; Surgery
GA AI6PG
UT WOS:000336997100019
PM 24459215
DA 2022-10-25
ER

PT J
AU Viken, MK
   Sollid, HD
   Joner, G
   Dahl-Jorgensen, K
   Ronningen, KS
   Undlien, DE
   Flato, B
   Selvaag, AM
   Forre, O
   Kvien, TK
   Thorsby, E
   Melms, A
   Tolosa, E
   Lie, BA
AF Viken, Marte K.
   Sollid, Hege Dahlen
   Joner, Geir
   Dahl-Jorgensen, Knut
   Ronningen, Kjersti S.
   Undlien, Dag E.
   Flato, Berit
   Selvaag, Anne M.
   Forre, Oystein
   Kvien, Tore K.
   Thorsby, Erik
   Melms, Arthur
   Tolosa, Eva
   Lie, Benedicte A.
TI Polymorphisms in the cathepsin L2 (CTSL2) gene show association with
   type 1 diabetes and early-onset myasthenia gravis
SO HUMAN IMMUNOLOGY
LA English
DT Article
DE cathepsin; CTSL2; Type 1 diabetes; myasthenia gravis; association
ID POSITIVE SELECTION; LINKAGE; DISEQUILIBRIUM; HETEROGENEITY; DEGRADATION;
   ANTIGEN; TESTS
AB Type 1 diabetes (T1 D) is an autoimmune disease characterized by loss of beta cells in the pancreas. The CTSL2 gene encodes the cysteine protease cathepsin V involved in antigen presentation in human cortical thymic epithelial cells, and involvement of the protease in autoimmunity has been suggested. This study aimed to evaluate CTSL2 as a candidate gene for T1D, and test whether the gene predisposes more generally to autoimmune diseases. Four polymorphisms aiming at tagging the CTSL2 locus were genotyped in 421 T1D families, and subsequently in 861 rheumatoid arthritis patients, 530 juvenile idiopathic arthritis patients, and 559 controls of Norwegian origin. Additionally, DNA from 83 German myasthenia gravis (MG) patients and 244 controls were investigated. A polymorphism, rs1 6919034, situated downstream of CTSL2 was associated with T1D (60.8%T, p = 0.008; pc = 0.03). An association with earty-onset MG (45% in cases vs 36.6% in controls; p = 0.03) was observed for another polymorphism (rs4361859) situated upstream of the gene, but within the same linkage disequilibrium block. No association was observed in rheumatoid arthritis or juvenile idiopathic arthritis. Our findings suggest that the CTSL2 gene is associated with T1 D and with earty-onset MG. (C) 2007 American Society for Histocompatibitity and Immunogenetics. Published by Elsevier Inc. All rights reserved.
C1 Univ Oslo, Fac Div Rikshosp, Inst Immunol, Oslo, Norway.
   Radiumhosp Med Ctr, Rikshosp, Inst Immunol, Oslo, Norway.
   Ullevaal Univ Hosp, Dept Pediat, Oslo, Norway.
   Norwegian Inst Publ Hlth, Div Epidemiol, Oslo, Norway.
   Univ Oslo, Fac Div Ulleval Univ Hosp, Inst Med Genet, Oslo, Norway.
   Ullevaal Univ Hosp, Dept Med Genet, Oslo, Norway.
   Radiumhosp, Rikshosp, Dept Rheumatol, Oslo, Norway.
   Diakonjemmet Hosp, Dept Rheumatol, Oslo, Norway.
   Univ Tubingen Hosp, Dept Neurol, Tubingen, Germany.
RP Viken, MK (corresponding author), Univ Oslo, Fac Div Rikshosp, Inst Immunol, Oslo, Norway.
EM m.k.viken@medisin.uio.no
RI Tolosa, Eva/S-3454-2016; emery, paul/B-3560-2013
OI Viken, Marte Kathrine/0000-0002-3917-9269
CR ARNETT FC, 1988, ARTHRITIS RHEUM, V31, P315, DOI 10.1002/art.1780310302
   Barker DL, 2004, GENOME RES, V14, P901, DOI 10.1101/gr.1949704
   Barrett JC, 2005, BIOINFORMATICS, V21, P263, DOI 10.1093/bioinformatics/bth457
   Becker KG, 1998, P NATL ACAD SCI USA, V95, P9979, DOI 10.1073/pnas.95.17.9979
   CAILLATZUCMAN S, 1992, J CLIN INVEST, V90, P2242, DOI 10.1172/JCI116110
   COMPSTON DAS, 1980, BRAIN, V103, P579, DOI 10.1093/brain/103.3.579
   Dudbridge F, 2003, GENET EPIDEMIOL, V25, P115, DOI 10.1002/gepi.10252
   EXCOFFIER L, 1995, MOL BIOL EVOL, V12, P921
   Felner EI, 2005, PEDIATR DIABETES, V6, P213, DOI 10.1111/j.1399-543X.2005.00132.x
   Frazer KA, 2007, NATURE, V449, P851, DOI 10.1038/nature06258
   Gabriel SB, 2002, SCIENCE, V296, P2225, DOI 10.1126/science.1069424
   Green A, 2000, LANCET, V355, P873
   Honey K, 2003, NAT REV IMMUNOL, V3, P472, DOI 10.1038/nri1110
   JAMESON SC, 1995, ANNU REV IMMUNOL, V13, P93, DOI 10.1146/annurev.iy.13.040195.000521
   Janer M, 1999, HUM IMMUNOL, V60, P909, DOI 10.1016/S0198-8859(99)00062-2
   Jaretzki A, 2000, ANN THORAC SURG, V70, P327, DOI 10.1016/S0003-4975(00)01595-2
   Kretz-Rommel A, 2000, NAT MED, V6, P298
   Lawrence R, 2005, GENOME RES, V15, P1503, DOI 10.1101/gr.4217605
   Maehr R, 2005, J CLIN INVEST, V115, P2934, DOI 10.1172/JCI25485
   Melms A, 2006, ACTA NEUROL SCAND, V113, P12, DOI 10.1111/j.1600-0404.2006.00636.x
   Nakagawa T, 1998, SCIENCE, V280, P450, DOI 10.1126/science.280.5362.450
   O'Connell JR, 1998, AM J HUM GENET, V63, P259, DOI 10.1086/301904
   Pearce SHS, 2006, TRENDS MOL MED, V12, P90, DOI 10.1016/j.molmed.2005.12.005
   Petty Ross E., 1998, Journal of Rheumatology, V25, P1991
   Price P, 1999, IMMUNOL REV, V167, P257, DOI 10.1111/j.1600-065X.1999.tb01398.x
   Saegusa K, 2002, J CLIN INVEST, V110, P361, DOI 10.1172/JCI200214682
   She JX, 1998, CURR OPIN IMMUNOL, V10, P682, DOI 10.1016/S0952-7915(98)80089-7
   Spielman RS, 1996, AM J HUM GENET, V59, P983
   THOMSON G, 1995, AM J HUM GENET, V57, P487
   Thorsby E, 2005, TRANSPL IMMUNOL, V14, P175, DOI 10.1016/j.trim.2005.03.021
   Tolosa E, 2003, J CLIN INVEST, V112, P517, DOI 10.1172/JCI200318028
   Vincent A, 2002, NAT REV IMMUNOL, V2, P797, DOI 10.1038/nri916
   Yang H, 2005, J IMMUNOL, V174, P1729, DOI 10.4049/jimmunol.174.3.1729
NR 33
TC 25
Z9 27
U1 0
U2 0
PU ELSEVIER SCIENCE INC
PI NEW YORK
PA STE 800, 230 PARK AVE, NEW YORK, NY 10169 USA
SN 0198-8859
EI 1879-1166
J9 HUM IMMUNOL
JI Hum. Immunol.
PD SEP
PY 2007
VL 68
IS 9
BP 748
EP 755
DI 10.1016/j.humimm.2007.05.009
PG 8
WC Immunology
WE Science Citation Index Expanded (SCI-EXPANDED)
SC Immunology
GA 214PT
UT WOS:000249751300005
PM 17869649
DA 2022-10-25
ER

PT J
AU Gambino, CM
   Agnello, L
   Sasso, BL
   Giglo, RV
   Di Stefano, V
   Candore, G
   Pappalardo, EM
   Ciaccio, AM
   Brighina, F
   Vidali, M
   Ciaccio, M
AF Gambino, Caterina Maria
   Agnello, Luisa
   Sasso, Bruna Lo
   Giglo, Rosarioa Vincenza
   Di Stefano, Vincenzo
   Candore, Giuseppina
   Pappalardo, Emanuela Maria
   Ciaccio, Anna Maria
   Brighina, Felippo
   Vidali, Matteo
   Ciaccio, Marcello
TI The role of serum free light chain as biomarker of Myasthenia Gravis
SO CLINICA CHIMICA ACTA
LA English
DT Article
DE Biomarker; Free light chains; Myasthenia gravis; kappa FLC
ID TYROSINE KINASE MUSK; ACETYLCHOLINE-RECEPTOR; PASSIVE TRANSFER;
   RHEUMATOID-ARTHRITIS; B-CELLS; AUTOIMMUNE; CLASSIFICATION;
   AUTOANTIBODIES; MECHANISMS; ANTIBODIES
AB Background and aim: Myasthenia gravis (MG) is a B lymphocyte-mediated disease affecting neuromuscular transmission. The clinical course of MG is unpredictable due to the fluctuating nature and heterogeneity of the disease. Increased levels of free light chains (FLC), which reflect B cell activation, have been detected in different autoimmune disorders. In this study, we evaluated the potential role of FLC as diagnostic and prognostic biomarkers of MG.
   Materials and methods: 74 MG patients and 52 healthy individuals were included in the study. Serum FLC levels were measured by turbidimetric assay (Freelite, The Binding Site Group Ltd) on the Optilite Analyser System in both groups. In MG patients, anti-AChR and anti-MuSK autoantibodies were detected by enzyme-linked immunosorbent assay.
   Results: MG patients displayed significantly higher serum kappa and total FLC levels than controls, respectively for kappa FLC 16.0 vs 13.8 mg/L and for total FLC 29.8 vs 25.9 mg/L. Moreover, increased kappa FLC levels were observed in seropositive MG patients. No association was observed between serum FLC levels and clinical manifestations of disease as well as with severity, age at MG onset, thymoma and treatment.
   Conclusion: Increased levels of kappa FLC and total FLC could serve as biomarkers to support the diagnosis of MG.
C1 [Gambino, Caterina Maria; Agnello, Luisa; Sasso, Bruna Lo; Giglo, Rosarioa Vincenza; Candore, Giuseppina; Ciaccio, Marcello] Univ Palermo, Inst Clin Biochem, Dept Biomed, Clin Mol Med & Clin Lab Med, Palermo, Italy.
   [Di Stefano, Vincenzo; Brighina, Felippo; Ciaccio, Marcello] Univ Palermo, Dept Biomed, Unit Neurol, Neurosci & Adv Diagnost, Palermo, Italy.
   [Pappalardo, Emanuela Maria] Univ Hosp P Giaccone, Dept Lab Med, Palermo, Italy.
   [Ciaccio, Anna Maria] Univ Palermo, Palermo, Italy.
   [Vidali, Matteo] Fdn IRCCS CaGranda Osped Maggiore Policlin, Milan, Italy.
   [Di Stefano, Vincenzo; Ciaccio, Marcello] Univ Palermo, Inst Clin Biochem, Dept Biomed, Clin Mol Med & Clin Lab Med, Via Vespro, 129, I-90127 Palermo, Sicily, Italy.
RP Ciaccio, M (corresponding author), Univ Palermo, Inst Clin Biochem, Dept Biomed, Clin Mol Med & Clin Lab Med, Via Vespro, 129, I-90127 Palermo, Sicily, Italy.
EM marcello.ciaccio@unipa.it
RI Di Stefano, Vincenzo/AAT-1689-2020
OI Di Stefano, Vincenzo/0000-0001-9805-1655; GIGLIO, Rosaria
   Vincenza/0000-0002-7968-1480
CR Agnello L, 2020, LAB MED, V51, P402, DOI 10.1093/labmed/lmz073
   Alonso R, 2010, J AUTOIMMUN, V35, P336, DOI 10.1016/j.jaut.2010.07.005
   Basile U, 2018, J IMMUNOL RES, V2018, DOI 10.1155/2018/9646209
   Berrih-Aknin S, 2014, J AUTOIMMUN, V48-49, P143, DOI 10.1016/j.jaut.2014.01.003
   Braber S, 2012, AM J RESP CRIT CARE, V185, P817, DOI 10.1164/rccm.201104-0761OC
   Bradwell AR, 2005, CLIN CHEM, V51, P805, DOI 10.1373/clinchem.2005.048017
   Brebner Judith A, 2013, F1000 Med Rep, V5, P4, DOI 10.3410/M5-4
   Evoli A, 2003, BRAIN, V126, P2304, DOI 10.1093/brain/awg223
   Gazeau P, 2017, CLIN REV ALLERG IMMU, V53, P166, DOI 10.1007/s12016-017-8603-x
   Gilhus NE, 2015, LANCET NEUROL, V14, P1023, DOI 10.1016/S1474-4422(15)00145-3
   Gottenberg JE, 2007, ANN RHEUM DIS, V66, P23, DOI 10.1136/ard.2006.052159
   Gottenberg JE, 2009, ARTHRITIS RES THER, V11, DOI 10.1186/ar2773
   Gulli F, 2020, CLIN EXP IMMUNOL, V199, P163, DOI 10.1111/cei.13385
   Hewer R, 2006, CLIN CHIM ACTA, V364, P159, DOI 10.1016/j.cccn.2005.05.035
   Higuchi O, 2011, ANN NEUROL, V69, P418, DOI 10.1002/ana.22312
   Hoch W, 2001, NAT MED, V7, P365, DOI 10.1038/85520
   Indraratna P, 2017, NEW ENGL J MED, V376, DOI 10.1056/NEJMc1701027
   Jacob S, 2012, ARCH NEUROL-CHICAGO, V69, P994, DOI 10.1001/archneurol.2012.437
   Jaretzki A 3rd, 2000, Ann Thorac Surg, V70, P327
   Koneczny I, 2014, J ANAT, V224, P29, DOI 10.1111/joa.12034
   Lanteri A, 2014, AUTOIMMUN REV, V13, P974, DOI 10.1016/j.autrev.2014.07.003
   LINDSTROM JM, 1976, J EXP MED, V144, P739, DOI 10.1084/jem.144.3.739
   Lo Sasso B, 2019, MEDICINA-LITHUANIA, V55, DOI 10.3390/medicina55060245
   Meriggioli MN, 2009, LANCET NEUROL, V8, P475, DOI 10.1016/S1474-4422(09)70063-8
   ODA K, 1981, NEUROLOGY, V31, P282, DOI 10.1212/WNL.31.3.282
   Oger J, 2015, CLIN CHIM ACTA, V449, P43, DOI 10.1016/j.cca.2015.07.030
   Palladini G, 2017, CLIN CHEM LAB MED, V55, P1734, DOI 10.1515/cclm-2016-1024
   Redegeld F.A., NAT MED
   Renaudineau Y, 2017, CLIN REV ALLERG IMMU, V53, P177, DOI 10.1007/s12016-017-8604-9
   Sanders DB, 2003, NEUROLOGY, V60, P1978, DOI 10.1212/01.WNL.0000065882.63904.53
   Simonin L, 2017, CLIN REV ALLERG IMMU, V53, P14, DOI 10.1007/s12016-016-8568-1
   STERZ R, 1986, MUSCLE NERVE, V9, P306, DOI 10.1002/mus.880090404
   Tola M.R., ACTA NEUROL SCAND, V90
   Viegas S, 2012, EXP NEUROL, V234, P506, DOI 10.1016/j.expneurol.2012.01.025
   Vincent A, 2000, EUR J BIOCHEM, V267, P6717, DOI 10.1046/j.1432-1327.2000.01785.x
   Wilf-Yarkoni A, 2020, NEUROL-NEUROIMMUNOL, V7, pE831, DOI 10.1212/NXI.0000000000000831
   Yi JS, 2018, MUSCLE NERVE, V57, P172, DOI 10.1002/mus.25973
NR 37
TC 0
Z9 0
U1 2
U2 2
PU ELSEVIER
PI AMSTERDAM
PA RADARWEG 29, 1043 NX AMSTERDAM, NETHERLANDS
SN 0009-8981
EI 1873-3492
J9 CLIN CHIM ACTA
JI Clin. Chim. Acta
PD MAR 1
PY 2022
VL 528
BP 29
EP 33
DI 10.1016/j.cca.2022.01.004
PG 5
WC Medical Laboratory Technology
WE Science Citation Index Expanded (SCI-EXPANDED)
SC Medical Laboratory Technology
GA 0Y8KO
UT WOS:000790633800006
PM 35051425
DA 2022-10-25
ER

PT J
AU Elsais, A
   Kerty, E
   Russell, K
   Toska, K
AF Elsais, Ahmed
   Kerty, Emilia
   Russell, Kristoffer
   Toska, Karin
TI Does Cardiovascular Autonomic Dysfunction Contribute to Fatigue in
   Myasthenia Gravis?
SO PHYSIOLOGICAL RESEARCH
LA English
DT Article
DE Myasthenia gravis; Fatigue; Autonomic disturbance; Cardiovascular
   response; Acetylcholine esterase inhibitors
ID HEAD-UP TILT; BLOOD-PRESSURE; PERIPHERAL VASOCONSTRICTION; ORTHOSTATIC
   STRESS; ARTERIAL-PRESSURE; EXERCISE; ADOLESCENTS; VARIABILITY;
   CONTRACTION; THYMOMA
AB Myasthenia gravis (MG) is an autoimmune disease characterized by fatigable muscle weakness. Despite full spontaneous or pharmacological remission some MG patients still complain of physical and mental fatigue. Fatigue has been related to autonomic dysregulation. The aim of this study was to assess autonomic responses in a group of MG patients in complete remission but complaining of persistent fatigue. Seventeen well-regulated but persistently fatigued MG patients and 17 individually matched controls underwent echocardiography assessing systolic and diastolic heart function. Beat to beat cardiovascular responses at rest and to 30 degrees head-up tilt, tilt-back, and 2-min static handgrip contraction were recorded. Fatigued MG patients had a statistically significant higher resting HR than their matched controls (p=0.03). The difference in resting heart rate between MG patients not using acetylcholine esterase inhibitors (AChEi) and their matched controls was even more pronounced (p=0.007). The autonomic cardiovascular adjustments to head-up tilt, tilt-back and handgrip contraction were not statistically significant different between patients and controls. We found a higher resting heart rate in all well-regulated but fatigued MG patients compared with controls. The difference was more pronounced between patients not taking AChEi compared to their matched controls. This finding may reflect a disturbed resting sympathovagal balance and this might be a contributing factor to the fatigue symptoms.
C1 [Elsais, Ahmed; Kerty, Emilia] Oslo Univ Hosp, Dept Neurol, Oslo, Norway.
   [Russell, Kristoffer] Oslo Univ Hosp, Inst Surg Res, Dept Cardiol, Oslo, Norway.
   [Toska, Karin] Univ Oslo, Fac Med, Sect Physiol, Oslo, Norway.
   [Kerty, Emilia] Univ Oslo, Inst Clin Med, Oslo, Norway.
   [Toska, Karin] Oslo Univ Hosp, Dept Med Biochem, Div Lab Med, Oslo, Norway.
RP Elsais, A (corresponding author), Oslo Univ Hosp, Dept Neurol, Rikshosp, Post Box 4950, N-0424 Oslo, Norway.
EM ahmed.elsais@ous-hf.no
CR Alekseeva TM, 2018, J NEUROL, V265, P2312, DOI 10.1007/s00415-018-8995-4
   Benjamin RN, 2018, ANN INDIAN ACAD NEUR, V21, P42, DOI 10.4103/aian.AIAN_270_17
   Calin C, 2009, Rom J Intern Med, V47, P179
   Di Vico IA, 2021, PARKINSONISM RELAT D, V86, P114, DOI 10.1016/j.parkreldis.2021.03.018
   Douchet MP, 1999, ARCH MAL COEUR VAISS, V92, P711
   Elsais A, 2010, ACTA NEUROL SCAND, V122, P12, DOI 10.1111/j.1600-0404.2010.01369.x
   Elsais A, 2013, BMC NEUROL, V13, DOI 10.1186/1471-2377-13-132
   ERIKSEN M, 1990, MED BIOL ENG COMPUT, V28, P555, DOI 10.1007/BF02442607
   Grongstad A, 2019, J CLIN MED, V8, DOI 10.3390/jcm8040460
   Hisdal J, 2004, EUR J APPL PHYSIOL, V91, P336, DOI 10.1007/s00421-003-0982-4
   Hoffmann S, 2016, BRAIN BEHAV, V6, DOI 10.1002/brb3.538
   Hughes BW, 2004, SEMIN NEUROL, V24, P21, DOI 10.1055/s-2004-829585
   IMHOLZ BPM, 1990, CARDIOVASC RES, V24, P214, DOI 10.1093/cvr/24.3.214
   Jaretzki A, 2000, ANN THORAC SURG, V70, P327, DOI 10.1016/S0003-4975(00)01595-2
   Kato T, 2016, BIOMED RES INT, V2016, DOI 10.1155/2016/8058946
   KEESEY JC, 1989, MUSCLE NERVE, V12, P613, DOI 10.1002/mus.880120802
   KIMURA S, 1989, BRAIN DEV-JPN, V11, P429, DOI 10.1016/S0387-7604(89)80030-0
   Kocabas ZU, 2018, NEUROL RES, V40, P405, DOI 10.1080/01616412.2018.1446690
   Lechin Fuad, 2000, Journal of Medicine (Westbury), V31, P333
   Low PA., 2008, CLIN AUTONOMIC DISOR, V3
   Musthafa C P, 2006, Indian J Gastroenterol, V25, P264
   MYGLAND A, 1994, AUTOIMMUNITY, V17, P327, DOI 10.3109/08916939409010673
   Nikolic A, 2014, J NEUROL, V261, P2119, DOI 10.1007/s00415-014-7465-x
   Pande R, 1999, MUSCLE NERVE, V22, P1600, DOI 10.1002/(SICI)1097-4598(199911)22:11<1600::AID-MUS19>3.0.CO;2-3
   PARATI G, 1989, HYPERTENSION, V13, P647, DOI 10.1161/01.HYP.13.6.647
   Paul RH, 2000, MUSCLE NERVE, V23, P1402, DOI 10.1002/1097-4598(200009)23:9<1402::AID-MUS11>3.0.CO;2-B
   Puneeth CS, 2013, ANN INDIAN ACAD NEUR, V16, P329, DOI 10.4103/0972-2327.116912
   Rowell LB, 2003, HUMAN CARDIOVASCULAR, V2nd ed
   Ruiter AM, 2020, NEUROMUSCULAR DISORD, V30, P631, DOI 10.1016/j.nmd.2020.06.010
   Rzepinski L, 2021, J CLIN MED, V10, DOI 10.3390/jcm10102173
   Shivamurthy P, 2014, IJC METAB ENDOCR, V5, P3, DOI 10.1016/j.ijcme.2014.08.003
   Shukla G, 2013, CLIN NEUROL NEUROSUR, V115, P179, DOI 10.1016/j.clineuro.2012.05.013
   Smith SA, 2006, EXP PHYSIOL, V91, P89, DOI 10.1113/expphysiol.2005.032367
   Stewart JM, 2000, PEDIATR RES, V48, P218, DOI 10.1203/00006450-200008000-00016
   STOICA E, 1992, J AUTONOM NERV SYST, V38, P69, DOI 10.1016/0165-1838(92)90218-6
   Suzuki S, 2009, ARCH NEUROL-CHICAGO, V66, P1334, DOI 10.1001/archneurol.2009.229
   Symonette CJ, 2010, MUSCLE NERVE, V41, P362, DOI 10.1002/mus.21493
   TOSKA K, 1994, J APPL PHYSIOL, V77, P1519, DOI 10.1152/jappl.1994.77.3.1519
   TOSKA K, 1993, J PHYSIOL-LONDON, V472, P501, DOI 10.1113/jphysiol.1993.sp019958
   Toska K, 2010, ACTA PHYSIOL, V200, P211, DOI 10.1111/j.1748-1716.2010.02144.x
   Toska K, 2002, J APPL PHYSIOL, V92, P1671, DOI 10.1152/japplphysiol.00465.2000
   Villacorta AS, 2019, J CARDIOVASC PHARM T, V24, P139, DOI 10.1177/1074248418799364
   WylleR VB, 2008, EUR J APPL PHYSIOL, V102, P623, DOI 10.1007/s00421-007-0634-1
   Wyller VB, 2007, AM J CARDIOL, V99, P997, DOI 10.1016/j.amjcard.2006.10.067
   Zila I, 2017, PHYSIOL RES, V66, pS139, DOI 10.33549/physiolres.933671
NR 45
TC 0
Z9 0
U1 1
U2 1
PU ACAD SCIENCES CZECH REPUBLIC, INST PHYSIOLOGY
PI PRAGUE 4
PA VIDENSKA 1083, PRAGUE 4 142 20, CZECH REPUBLIC
SN 0862-8408
EI 1802-9973
J9 PHYSIOL RES
JI Physiol. Res.
PD FEB
PY 2022
VL 71
IS 1
BP 79
EP 91
DI 10.33549/physiolres.934660
PG 13
WC Physiology
WE Science Citation Index Expanded (SCI-EXPANDED)
SC Physiology
GA 2D4HY
UT WOS:000811511400007
PM 35043646
OA Green Published, gold
DA 2022-10-25
ER

PT J
AU Lee, HS
   Lee, HS
   Shin, HY
   Choi, YC
   Kim, SM
AF Lee, Hyung Seok
   Lee, Hye Sun
   Shin, Ha Young
   Choi, Young-Chul
   Kim, Seung Min
TI The Epidemiology of Myasthenia Gravis in Korea
SO YONSEI MEDICAL JOURNAL
LA English
DT Article
DE Myasthenia gravis; prevalence; incidence; epidemiology; nationwide
   population-based; Korea
AB Purpose: An epidemiological study of myasthenia gravis (MG) has not been performed in Korea. The purpose of this study was to estimate the prevalence and incidence of MG in Korea.
   Materials and Methods: Health Insurance Review and Assessment (HIRA) data from 2010 to 2014 were searched for MG codes as defined by the International Classification of Diseases, 10th revision. After identifying MG cases, we estimated the prevalence and annual incidence of MG based on the HIRA database and Korean population data.
   Results: During the study period, 10138 MG cases were identified. The prevalence of MG was 10.42 cases per 100000 people in 2010 and this increased every year to 12.99 cases per 100000 people in 2014. The average incidence of MG between 2011 and 2014 was 0.69 cases per 100000 person-years. The prevalence and incidence were higher in the older (>= 50 years) age group than in the younger (<50 years) age group [prevalence: 9.26 vs. 19.24 per 100000, relative risk 2.077, 95% confidence interval (CI) 1.976-2.183, p<0.001; incidence: 0.47 vs. 1.18 per 100000, relative risk 2.490, 95% CI 2.006-3.091, p<0.001].
   Conclusion: This study was the first nationwide population-based epidemiological study of MG in Korea. The prevalence and incidence of MG were consistent with those of previous studies. We found an increase in the prevalence of MG and a predominance of elderly MG patients.
C1 [Lee, Hyung Seok; Shin, Ha Young; Choi, Young-Chul; Kim, Seung Min] Yonsei Univ, Coll Med, Dept Neurol, 50-1 Yonsei Ro, Seoul 03722, South Korea.
   [Lee, Hye Sun] Yonsei Univ, Coll Med, Dept Biostat, Seoul 03722, South Korea.
RP Kim, SM (corresponding author), Yonsei Univ, Coll Med, Dept Neurol, 50-1 Yonsei Ro, Seoul 03722, South Korea.
EM KIMSM@yuhs.ac
RI ; Lee, Hye Sun/J-2154-2015
OI Kim, Seung Min/0000-0002-4384-9640; Choi,
   Young-Chul/0000-0001-5525-6861; Lee, Hye Sun/0000-0001-6328-6948; Shin,
   Ha Young/0000-0002-4408-8265
CR Aarli JA, 1999, ARCH NEUROL-CHICAGO, V56, P25, DOI 10.1001/archneur.56.1.25
   AHMED SA, 1985, AM J PATHOL, V121, P531
   Carr AS, 2010, BMC NEUROL, V10, DOI 10.1186/1471-2377-10-46
   Cheong C, 2014, EPIDEMIOL HEALTH, V36, DOI 10.4178/epih/e2014012
   Delpy L, 2005, J IMMUNOL, V175, P5050, DOI 10.4049/jimmunol.175.8.5050
   Djelmis J, 2002, EUR J OBSTET GYN R B, V104, P21, DOI 10.1016/S0301-2115(02)00051-9
   Kim HS, 2015, J MOV DISORD, V8, P14, DOI 10.14802/jmd.14038
   Kim L, 2014, EPIDEMIOL HEALTH, V36, DOI 10.4178/epih/e2014008
   Kim NH, 2010, NEUROLOGY, V75, P1432, DOI 10.1212/WNL.0b013e3181f88191
   Lai CH, 2010, NEUROEPIDEMIOLOGY, V35, P66, DOI 10.1159/000311012
   Leker RR, 1998, J NEUROL SCI, V156, P107, DOI 10.1016/S0022-510X(98)00031-8
   Lewis Richard A., 1995, Annals of Neurology, V37, pS51
   Lowe-Lee F, IS KOREA READY DEMOG
   McGrogan A, 2009, NEUROEPIDEMIOLOGY, V32, P150, DOI 10.1159/000184748
   Meriggioli MN, 2009, LANCET NEUROL, V8, P475, DOI 10.1016/S1474-4422(09)70063-8
   Murai H, 2011, J NEUROL SCI, V305, P97, DOI 10.1016/j.jns.2011.03.004
   Oopik M, 2003, J NEUROL NEUROSUR PS, V74, P1638, DOI 10.1136/jnnp.74.12.1638
   Phillips LH, 2004, SEMIN NEUROL, V24, P17, DOI 10.1055/s-2004-829593
   Vincent A, 2003, J NEUROL NEUROSUR PS, V74, P1105, DOI 10.1136/jnnp.74.8.1105
   Zivkovic SA, 2012, J NEUROL, V259, P2167, DOI 10.1007/s00415-012-6478-6
NR 20
TC 16
Z9 20
U1 0
U2 4
PU YONSEI UNIV COLL MEDICINE
PI SEOUL
PA 50-1 YONSEI-RO, SEODAEMUN-GU, SEOUL 120-752, SOUTH KOREA
SN 0513-5796
EI 1976-2437
J9 YONSEI MED J
JI Yonsei Med. J.
PD MAR 1
PY 2016
VL 57
IS 2
BP 419
EP 425
DI 10.3349/ymj.2016.57.2.419
PG 7
WC Medicine, General & Internal
WE Science Citation Index Expanded (SCI-EXPANDED)
SC General & Internal Medicine
GA DE4EN
UT WOS:000370582100020
PM 26847295
OA gold, Green Submitted, Green Published
DA 2022-10-25
ER

PT J
AU Basta, IZ
   Pekmezovic, TD
   Peric, SZ
   Kisic-Tepavcevic, DB
   Rakocevic-Stojanovic, VM
   Stevic, ZD
   Lavrnic, DV
AF Basta, Ivana Z.
   Pekmezovic, Tatjana D.
   Peric, Stojan Z.
   Kisic-Tepavcevic, Darija B.
   Rakocevic-Stojanovic, Vidosava M.
   Stevic, Zorica D.
   Lavrnic, Dragana V.
TI Assessment of health-related quality of life in patients with myasthenia
   gravis in Belgrade (Serbia)
SO NEUROLOGICAL SCIENCES
LA English
DT Article
DE Myasthenia gravis; Health-related quality of life; SF-36 questionnaire;
[truncated: 2,244,678 more chars]
