# Supplementary material for: Knowledge mapping of global trends for myasthenia gravis development: A bibliometrics analysis
Source: Front Immunol. 2023 Mar 2;14:1132201. doi: 10.3389/fimmu.2023.1132201 (PMC10019893; doi:10.3389/fimmu.2023.1132201)
Supplement: Supplementary Material 2 — The Compressed package of text file with the 9,970 MG-related articles included. [file DataSheet_2.zip › download_6001-6500.txt]

FN Clarivate Analytics Web of Science
VR 1.0
PT J
AU Cassa, RS
   Rosengart, AJ
AF Cassa, Richard S.
   Rosengart, Axel J.
TI A 59-year-old man with acute onset of paralysis
SO JAAPA-JOURNAL OF THE AMERICAN ACADEMY OF PHYSICIAN ASSISTANTS
LA English
DT Article
DE Clostridium botulinum; Guillain-Barre syndrome; myasthenia gravis;
   botulism; schizoaffective disorder; paralysis
ID FOODBORNE BOTULISM
AB Botulism is a neuroparalytic illness resulting from the action of a potent toxin produced by the organism Clostridium botulinum. It can present with a classic triad of clear mentation, bulbar palsy and symmetric descending paralysis. Treatment is symptomatic and includes a botulinum antitoxin.
C1 [Cassa, Richard S.] New York Presbyterian Hosp Cornell, Div Acute Neurosci, Dept Neurol, New York, NY 10065 USA.
   [Rosengart, Axel J.] Weill Cornell Med Coll, Neurol Neurosci & Neurosurg, New York, NY USA.
RP Cassa, RS (corresponding author), New York Presbyterian Hosp Cornell, Div Acute Neurosci, Dept Neurol, New York, NY 10065 USA.
CR BADHEY H, 1986, J CLIN MICROBIOL, V23, P616, DOI 10.1128/JCM.23.3.616-618.1986
   HUGHES JM, 1981, ANN INTERN MED, V95, P442, DOI 10.7326/0003-4819-95-4-442
   Shapiro RL, 1998, ANN INTERN MED, V129, P221, DOI 10.7326/0003-4819-129-3-199808010-00011
   Sobel J, 2005, CLIN INFECT DIS, V41, P1167, DOI 10.1086/444507
NR 4
TC 1
Z9 1
U1 0
U2 2
PU LIPPINCOTT WILLIAMS & WILKINS
PI PHILADELPHIA
PA TWO COMMERCE SQ, 2001 MARKET ST, PHILADELPHIA, PA 19103 USA
SN 1547-1896
EI 0893-7400
J9 JAAPA-J AM ACAD PHYS
JI JAAPA-J. Am. Acad. Physician Assist.
PD AUG
PY 2014
VL 27
IS 8
BP 29
EP 31
DI 10.1097/01.JAA.0000450805.98459.e6
PG 3
WC Medicine, General & Internal
WE Science Citation Index Expanded (SCI-EXPANDED)
SC General & Internal Medicine
GA CM3HT
UT WOS:000357573500009
PM 25054790
DA 2022-10-25
ER

PT J
AU Sargin, A
   Cagiran, ZP
   Bilic, UO
   Orhanel, BT
   Karaman, S
AF Sargin, A.
   Cagiran, Z. Pestilci
   Bilic, U. Ozdemir
   Orhanel, B. Tanatti
   Karaman, S.
TI Retrospective evaluation of anaesthesia methods in pregnant women with
   neurological and neuromuscular syndromes who underwent caesarean section
SO CLINICAL AND EXPERIMENTAL OBSTETRICS & GYNECOLOGY
LA English
DT Article
DE Epilepsy; Myasthenia gravis; Multiple sclerosis; Obstetrical anaesthesia
ID EPILEPSY
AB Purpose: The purpose of this study was to investigate the anaesthesia methods used in pregnant women with neurological or neuromuscular disease who underwent caesarean section. Materials and Methods: Demographics; pregnancy weeks, urgent or elective caesarean section, accompanying neurological or neuromuscular diseases, and anaesthesia type. Results: Of the pregnant women operated on, 72% (16),14% (three) and 14% (three) were diagnosed with epilepsy, multiple sclerosis (MS), and myasthenia gravis (MG), respectively. General anaesthesia was administered in 45%, 40%, and 25% of epileptic pregnant women, patients with MS, and those diagnosed with MG, respectively. Spinal anaesthesia was administered in 55%, 20%, and 75% of epileptic pregnant women, those with MS, and those diagnosed with MG, respectively. Conclusion: Regional anaesthesia may be an appropriate option in pregnant women with neurological or neuromuscular diseases. Epidural anaesthesia may be a safer method in terms of ensuring the control of block level.
C1 [Sargin, A.; Cagiran, Z. Pestilci; Bilic, U. Ozdemir; Orhanel, B. Tanatti; Karaman, S.] Ege Univ, Sch Med, Dept Anaesthesiol & Reanimat, TR-35040 Izmir, Turkey.
RP Sargin, A (corresponding author), Ege Univ, Sch Med, Dept Anaesthesiol & Reanimat, TR-35040 Izmir, Turkey.
EM asuozdemir@hotmail.com
RI Sargın, Asuman/T-7242-2018
OI Sargın, Asuman/0000-0003-1606-1548
CR Bennett KA, 2005, CLIN OBSTET GYNECOL, V48, P38, DOI 10.1097/01.grf.0000153881.20014.86
   Confavreux C, 1998, NEW ENGL J MED, V339, P285, DOI 10.1056/NEJM199807303390501
   Dorotta Ihab R, 2002, Curr Opin Anaesthesiol, V15, P365
   DOUGLASS LH, 1948, AM J OBSTET GYNECOL, V55, P332, DOI 10.1016/S0002-9378(16)39356-5
   Garcia V, 2012, INT J OBSTET ANESTH, V21, P286, DOI 10.1016/j.ijoa.2012.02.006
   GJERDE IO, 1988, ACTA NEUROL SCAND, V78, P198, DOI 10.1111/j.1600-0404.1988.tb03646.x
   Hopkins AN, 2014, SEMIN PERINATOL, V38, P359, DOI 10.1053/j.semperi.2014.07.004
   KORNLUBETZKI I, 1984, ANN NEUROL, V16, P229, DOI 10.1002/ana.410160211
   Lee KH, 2010, KOREAN J ANESTHESIOL, V59, P359, DOI 10.4097/kjae.2010.59.5.359
   Martucci G, 2011, EUR REV MED PHARMACO, V15, P458
   Mattson R.H., 1987, EPILEPSIA, V28, P29
   Pschirrer E.R., 2004, OBSTET GYN CLIN N AM, V31, P73
   Soyoral L, 2017, REV BRAS ANESTESIOL, V67, P221, DOI [10.1016/j.bjan.2016.12.011, 10.1016/j.bjane.2014.08.008]
   Stafford IP, 2005, CLIN OBSTET GYNECOL, V48, P48, DOI 10.1097/01.grf.0000153206.85996.07
   Tomson T, 2006, NEUROLOGY, V66, P354
   Vukusic S., 2004, BRAIN, V127, P15
NR 16
TC 0
Z9 0
U1 1
U2 5
PU 7847050 CANADA INC
PI MONTREAL
PA 4900 COTE ST-LUC, APT#212, MONTREAL, QUEBEC H3W 2H3, CANADA
SN 0390-6663
J9 CLIN EXP OBSTET GYN
JI Clin. Exp. Obstet. Gynecol.
PY 2017
VL 44
IS 5
BP 700
EP 703
DI 10.12891/ceog3638.2017
PG 4
WC Obstetrics & Gynecology
WE Science Citation Index Expanded (SCI-EXPANDED)
SC Obstetrics & Gynecology
GA FH1BJ
UT WOS:000410874100012
OA Bronze
DA 2022-10-25
ER

PT J
AU Popescu, I
   Tomulescu, V
   Ion, V
   Tulbure, D
AF Popescu, I
   Tomulescu, V
   Ion, V
   Tulbure, D
TI Thymectomy by thoracoscopic approach in myasthenia gravis
SO SURGICAL ENDOSCOPY AND OTHER INTERVENTIONAL TECHNIQUES
LA English
DT Article
DE thoracoscopic approach; thymectomy; myasthenia gravis
ID RESECTION
AB Background: A series of 25 thoracoscopic thymectomies performed in the Department of General Surgery and Liver Transplantation of the Fundeni Clinical Institute between April 1999 and April 2000 is analyzed.
   Methods: Thoroscopic thymectomies were performed on 4 male patients (16%) and 21 female patients (84%), aged between 8 and 60 years.
   Results: The mean operative time was 90 (15) min. There were no conversions to open thymectomy. Mortality was nil, and morbidity consisted of one minor postoperative right pneumothorax probably related to a injury to right mediastinal pleura that was not observed intraoperatively. Hospital stay ranged from 2 to 4 days, with a mean of 2.28 days. The patients were transferred to the neurological department and they were usually discharged after 1 more day.
   Conclusions: Postoperatively, all patients had clinical improvement of their disease both in symptoms and medication requirements, but a longer follow-up is necessary. The results are edifying regarding the very low morbidity, the lack of mortality, the acceptance of the patients, and the short hospitalization.
C1 Fundeni Clin Inst, Dept Gen Surg & Liver Transplantat, Bucharest 72434, Romania.
   Fundeni Clin Inst, Dept Neurol, Bucharest 72434, Romania.
   Fundeni Clin Inst, Dept Anesthesia & Intens Care, Bucharest 72434, Romania.
RP Popescu, I (corresponding author), Fundeni Clin Inst, Dept Gen Surg & Liver Transplantat, Sos Fundeni 253,Sector 2, Bucharest 72434, Romania.
RI Tomulescu, Victor/C-4941-2011; Popescu, Irinel/S-9228-2019
CR ALMON RR, 1974, SCIENCE, V186, P55, DOI 10.1126/science.186.4158.55
   Beekman R, 1997, J NEUROL, V244, P112, DOI 10.1007/s004150050059
   BUCKINGHAM JM, 1976, ANN SURG, V184, P453, DOI 10.1097/00000658-197610000-00008
   Bulkley GB, 1997, ANN SURG, V226, P324, DOI 10.1097/00000658-199709000-00012
   BUSCH C, 1996, ANN SURG, V224, P226
   Calhoun RF, 1999, ANN SURG, V230, P555, DOI 10.1097/00000658-199910000-00011
   CRILE G, 1964, SURGERY, V59, P313
   HAZELRIGG SR, 1993, CHEST SURG CLIN N AM, V3, P283
   ION V, 1981, MIASTENIA GRAVIS TRA, P1109
   Jaretzki A, 2000, ANN THORAC SURG, V70, P327, DOI 10.1016/S0003-4975(00)01595-2
   JARETZKI A, 1977, ANN THORAC SURG, V24, P120, DOI 10.1016/S0003-4975(10)63720-4
   KREEL I, 1967, ANN SURG, V165, P111, DOI 10.1097/00000658-196701000-00015
   LANDRENEAU RJ, 1992, ANN THORAC SURG, V54, P142, DOI 10.1016/0003-4975(92)91162-3
   LEWIS CTP, 1992, ANN THORAC SURG, V53, P38, DOI 10.1016/0003-4975(92)90755-S
   Mack MJ, 1996, J THORAC CARDIOV SUR, V112, P1352, DOI 10.1016/S0022-5223(96)70151-4
   Mineo TC, 1996, ANN THORAC SURG, V62, P1210, DOI 10.1016/0003-4975(96)00537-1
   MINEO TC, 2000, ANN THORAC SURG, V70, P327
   NAUNHEIM KS, 1993, ANN THORAC SURG, V55, P156, DOI 10.1016/0003-4975(93)90495-4
   Noda M, 1997, Kyobu Geka, V50, P886
   POPESCU I, 1998, J CHIR TORACICA, V3, P131
   Schumacher C., 1912, MITT GREZGEB MED CHI, V25, P746
   SIMPSON JA, 1981, MYASTHENIA GRAVIS PA, P301
   WILLIAMS CL, 1986, J EXP MED, V164, P1043, DOI 10.1084/jem.164.4.1043
   YIM APC, 1995, CHEST, V108, P1440, DOI 10.1378/chest.108.5.1440
NR 24
TC 22
Z9 26
U1 0
U2 7
PU SPRINGER-VERLAG
PI NEW YORK
PA 175 FIFTH AVE, NEW YORK, NY 10010 USA
SN 0930-2794
J9 SURG ENDOSC
JI Surg. Endosc.
PD APR
PY 2002
VL 16
IS 4
BP 679
EP 684
DI 10.1007/s00464-001-9114-6
PG 6
WC Surgery
WE Science Citation Index Expanded (SCI-EXPANDED)
SC Surgery
GA 536TU
UT WOS:000174718600029
PM 11972214
DA 2022-10-25
ER

PT J
AU Berger, B
   Stich, O
   Labeit, S
   Rauer, S
AF Berger, Benjamin
   Stich, Oliver
   Labeit, Siegfried
   Rauer, Sebastian
TI Screening for anti-titin antibodies in patients with various
   paraneoplastic neurological syndromes
SO JOURNAL OF NEUROIMMUNOLOGY
LA English
DT Article
DE Paraneoplastic neurological syndromes; PNS; Anti-titin; Onconeural
   antibodies; ELISA
ID MYASTHENIA-GRAVIS; AUTOANTIBODIES; THYMOMA
AB Anti-titin antibodies indicate a paraneoplastic etiology pointing towards a thymoma in myasthenia gravis (MG), but their seroprevalence and potential diagnostic value in patients with other paraneoplastic neurological syndromes (PNS) is unknown. Therefore, we screened the sera of 44 PNS patients with well-characterized onconeural antibodies (anti-Hu, Yo, Ri, CV2/CRMP5, Mal, Ma2/Ta, or amphiphysin) for anti-titin reactivity. Two patients (4.5%) were positive for anti-titin antibodies: both patients differed regarding the PNS (sensorimotor neuropathy and subacute cerebellar degeneration vs. chorea), well-characterized onconeural antibodies (CV2/CRMP5 vs. Ri), and malignoma (small cell lung cancer vs. breast cancer). However, retrospectively, the patients neither showed any symptoms of MG nor a thymoma on a computed tomographic (CT) scan. The results of this study indicate that anti-titin antibodies without a predictive relevance for MG or thymoma may be present in a small proportion of patients with PNS. (C) 2016 Elsevier B.V. All rights reserved.
C1 [Berger, Benjamin; Stich, Oliver; Rauer, Sebastian] Univ Hosp Freiburg, Dept Neurol & Neurophysiol, Breisacher Str 64, D-79106 Freiburg, Germany.
   [Labeit, Siegfried] Heidelberg Univ, Med Fac Mannheim, Dept Integrat Pathophysiol, Theodor Kutzer Ufer 1-3, D-68167 Mannheim, Germany.
RP Berger, B (corresponding author), Univ Hosp Freiburg, Dept Neurol & Neurophysiol, Breisacher Str 64, D-79106 Freiburg, Germany.
EM benjamin.berger@uniklinik-freiburg.de
CR AARLI JA, 1990, CLIN EXP IMMUNOL, V82, P284
   Berger B, 2015, J NEUROL SCI, V352, P58, DOI 10.1016/j.jns.2015.03.027
   Buckley C, 2001, NEUROLOGY, V57, P1579, DOI 10.1212/WNL.57.9.1579
   Chen XJ, 2004, J NEUROL, V251, P1006, DOI 10.1007/s00415-004-0479-z
   GAUTEL M, 1993, NEUROLOGY, V43, P1581, DOI 10.1212/WNL.43.8.1581
   Graus F, 2004, J NEUROL NEUROSUR PS, V75, P1135, DOI 10.1136/jnnp.2003.034447
   Pfohler C, 2007, INT J CANCER, V120, P788, DOI 10.1002/ijc.22384
   Pittock SJ, 2004, ANN NEUROL, V56, P715, DOI 10.1002/ana.20269
   Skeie GO, 2003, ANN NY ACAD SCI, V998, P343, DOI 10.1196/annals.1254.039
   Somnier FE, 1999, EUR J NEUROL, V6, P555, DOI 10.1046/j.1468-1331.1999.650555.x
   Somnier FE, 2002, NEUROLOGY, V59, P92, DOI 10.1212/WNL.59.1.92
   Stergiou C, 2016, J NEUROIMMUNOL, V292, P108, DOI 10.1016/j.jneuroim.2016.01.018
   Suzuki S, 2009, ARCH NEUROL-CHICAGO, V66, P1334, DOI 10.1001/archneurol.2009.229
   Voltz RD, 1997, NEUROLOGY, V49, P1454, DOI 10.1212/WNL.49.5.1454
   Wang R, 2015, BRIT J DERMATOL, V172, P968, DOI 10.1111/bjd.13525
NR 15
TC 4
Z9 4
U1 0
U2 11
PU ELSEVIER SCIENCE BV
PI AMSTERDAM
PA PO BOX 211, 1000 AE AMSTERDAM, NETHERLANDS
SN 0165-5728
EI 1872-8421
J9 J NEUROIMMUNOL
JI J. Neuroimmunol.
PD JUN 15
PY 2016
VL 295
BP 18
EP 20
DI 10.1016/j.jneuroim.2016.04.004
PG 3
WC Immunology; Neurosciences
WE Science Citation Index Expanded (SCI-EXPANDED)
SC Immunology; Neurosciences & Neurology
GA DO5KM
UT WOS:000377822000004
PM 27235344
DA 2022-10-25
ER

PT J
AU Kong, QF
   Sun, B
   Bai, SS
   Zhai, DX
   Wang, GY
   Liu, YM
   Zhang, SJ
   Li, R
   Zhao, W
   Sun, YY
   Li, N
   Wang, Q
   Peng, HS
   Jin, LH
   Li, HL
AF Kong, Qing-fei
   Sun, Bo
   Bai, Sha-sha
   Zhai, Dong-xu
   Wang, Guang-you
   Liu, Yu-mei
   Zhang, Shu-juan
   Li, Rui
   Zhao, Wei
   Sun, Yan-yan
   Li, Na
   Wang, Qj
   Peng, Hai-sheng
   Jin, Lian-hong
   Li, Hu-lun
TI Administration of bone marrow stromal cells ameliorates experimental
   autoimmune myasthenia gravis by altering the balance of
   Th1/Th2/Th17/Treg cell subsets through the secretion of TGF-beta
SO JOURNAL OF NEUROIMMUNOLOGY
LA English
DT Article
DE Bone marrow stromal cells (BMSCs); Experimental autoimmune myasthenia
   gravis (EAMG); T helper 17 (Th17); Transforming growth factor beta
   (TGF-beta)
ID MESENCHYMAL STEM-CELLS; T-CELLS; INTERFERON-GAMMA; IFN-GAMMA; INHIBIT;
   MICE; ENCEPHALOMYELITIS; IMMUNOREGULATION; DIFFERENTIATION; MECHANISMS
AB Bone marrow stromal cells (BMSCs) are strong candidates for cell therapy against human autoimmune diseases. Intravenous administration of syngenic BMSCs to EAMG-model rats effectively ameliorated the disease, partially through a TGF-beta-dependent mechanism. The proliferative ability of T or B cells from EAMG rats was inhibited by BMSCs at proper cocultured ratios. And the imbalance of Th1, Th2, Th17 and Treg cell subsets accompanied with the development of EAMG was corrected by the administration of BMSCs. These results provide further insights into the pathogenesis of MG, EAMG, and other immune-mediated diseases, and support a potential role for BMSCs in their treatment. (C) 2008 Elsevier B.V. All rights reserved.
C1 [Kong, Qing-fei; Sun, Bo; Bai, Sha-sha; Zhai, Dong-xu; Wang, Guang-you; Liu, Yu-mei; Zhang, Shu-juan; Li, Rui; Zhao, Wei; Sun, Yan-yan; Li, Na; Wang, Qj; Peng, Hai-sheng; Jin, Lian-hong; Li, Hu-lun] Harbin Med Univ, Dept Neurobiol, Heilongjiang Prov Key Lab Neurobiol, Harbin 150081, Peoples R China.
RP Li, HL (corresponding author), Harbin Med Univ, Dept Neurobiol, Heilongjiang Prov Key Lab Neurobiol, 157 Bao Jian Rd, Harbin 150081, Peoples R China.
EM lihulun@yahoo.com.cn
RI Li, Rui/O-7397-2016
OI Li, Rui/0000-0002-7210-8358; Li, NA/0000-0003-1056-3264
FU National Natural Science Foundation of China [30770665]; Harbin Science
   & Technology Bureau Creative Talent [2008RFQXS085]; Heilongjiang
   Provincial Substantial Technology [GA01C02]; National 15 High tech
   [2004BA745C]; Heilongjiang Provincial Office of Science and Technology
   Education [10551122]; Harbin Medical University Cell Biological
   Engineering Center [1151gzx05]; Harbin Medical University Innovation
   Found for Postgraduates [HCXB2008001]
FX The study is financially supported by the National Natural Science
   Foundation of China (30770665), the Harbin Science & Technology Bureau
   Creative Talent Fund (2008RFQXS085), the Heilongjiang Provincial
   Substantial Technology Project (GA01C02), the National 15 High tech
   Project (2004BA745C), the Heilongjiang Provincial Office of Science and
   Technology Education Program (10551122), the Harbin Medical University
   Cell Biological Engineering Center (1151gzx05), and the Harbin Medical
   University Innovation Found for Postgraduates (HCXB2008001).
CR Aggarwal S, 2005, BLOOD, V105, P1815, DOI 10.1182/blood-2004-04-1559
   Askenasy N, 2008, AUTOIMMUN REV, V7, P370, DOI 10.1016/j.autrev.2008.03.001
   Baggi F, 2004, J IMMUNOL, V172, P2697, DOI 10.4049/jimmunol.172.4.2697
   Balasa B, 1998, J IMMUNOL, V161, P2856
   Beyth S, 2005, BLOOD, V105, P2214, DOI 10.1182/blood-2004-07-2921
   Bi YJ, 2007, J CELL PHYSIOL, V211, P273, DOI 10.1002/jcp.20973
   Corcione A, 2006, BLOOD, V107, P367, DOI 10.1182/blood-2005-07-2657
   De Baets M, 2003, ANN NY ACAD SCI, V998, P308, DOI 10.1196/annals.1254.033
   Deng CS, 2002, J IMMUNOL, V169, P1077, DOI 10.4049/jimmunol.169.2.1077
   Dezawa M, 2005, SCIENCE, V309, P314, DOI 10.1126/science.1110364
   Glennie S, 2005, BLOOD, V105, P2821, DOI 10.1182/blood-2004-09-3696
   GU DL, 1995, J EXP MED, V181, P547, DOI 10.1084/jem.181.2.547
   Hocevar BA, 1998, MINER ELECTROL METAB, V24, P131, DOI 10.1159/000057360
   Jiang XX, 2005, BLOOD, V105, P4120, DOI 10.1182/blood-2004-02-0586
   Komiyama Y, 2006, J IMMUNOL, V177, P566, DOI 10.4049/jimmunol.177.1.566
   Kramer JM, 2007, J PERIODONTOL, V78, P1083, DOI 10.1902/jop.2007.060392
   Krampera M, 2003, BLOOD, V101, P3722, DOI 10.1182/blood-2002-07-2104
   Krampera M, 2006, STEM CELLS, V24, P386, DOI 10.1634/stemcells.2005-0008
   Le Blanc K, 2003, SCAND J IMMUNOL, V57, P11, DOI 10.1046/j.1365-3083.2003.01176.x
   Le Blanc K, 2005, BIOL BLOOD MARROW TR, V11, P321, DOI 10.1016/j.bbmt.2005.01.005
   LENNON VA, 1975, J EXP MED, V141, P1365, DOI 10.1084/jem.141.6.1365
   Liu RL, 2005, J IMMUNOL, V175, P7898, DOI 10.4049/jimmunol.175.12.7898
   Lohr J, 2006, J EXP MED, V203, P2785, DOI 10.1084/jem.20061341
   Meisel R, 2004, BLOOD, V103, P4619, DOI 10.1182/blood-2003-11-3909
   Milani M, 2003, ANN NY ACAD SCI, V998, P284, DOI 10.1196/annals.1254.032
   Milani M, 2006, J NEUROIMMUNOL, V179, P152, DOI 10.1016/j.jneuroim.2006.07.004
   Nishihara M, 2007, INT IMMUNOL, V19, P695, DOI 10.1093/intimm/dxm045
   Oboki Keisuke, 2008, Allergol Int, V57, P121, DOI 10.2332/allergolint.R-07-160
   Pittenger MF, 1999, SCIENCE, V284, P143, DOI 10.1126/science.284.5411.143
   Rasmusson I, 2006, EXP CELL RES, V312, P2169, DOI 10.1016/j.yexcr.2006.03.019
   Sakaguchi S, 2005, NAT IMMUNOL, V6, P345, DOI 10.1038/ni1178
   Saoudi A, 1999, J IMMUNOL, V162, P7189
   Wang JH, 2008, J AUTOIMMUN, V30, P222, DOI 10.1016/j.jaut.2007.10.001
   Wang W, 2007, J IMMUNOL, V178, P7072, DOI 10.4049/jimmunol.178.11.7072
   Woodbury D, 2000, J NEUROSCI RES, V61, P364, DOI 10.1002/1097-4547(20000815)61:4<364::AID-JNR2>3.0.CO;2-C
   Zappia E, 2005, BLOOD, V106, P1755, DOI 10.1182/blood-2005-04-1496
   Zhang F, 2002, EXP CELL RES, V281, P190, DOI 10.1006/excr.2002.5670
   Zhang GX, 1999, J IMMUNOL, V162, P3775
   Zhou L, 2008, NATURE, V453, P236, DOI 10.1038/nature06878
NR 39
TC 68
Z9 77
U1 0
U2 20
PU ELSEVIER
PI AMSTERDAM
PA RADARWEG 29, 1043 NX AMSTERDAM, NETHERLANDS
SN 0165-5728
EI 1872-8421
J9 J NEUROIMMUNOL
JI J. Neuroimmunol.
PD FEB 15
PY 2009
VL 207
IS 1-2
BP 83
EP 91
DI 10.1016/j.jneuroim.2008.12.005
PG 9
WC Immunology; Neurosciences
WE Science Citation Index Expanded (SCI-EXPANDED)
SC Immunology; Neurosciences & Neurology
GA 423QI
UT WOS:000264510400011
PM 19174310
DA 2022-10-25
ER

PT J
AU Aruna, BV
   Sela, M
   Mozes, E
AF Aruna, Badiga Venkata
   Sela, Michael
   Mozes, Edna
TI Down-regulation of T cell responses to AChR and reversal of EAMG
   manifestations in mice by a dual altered peptide ligand via induction of
   CD4(+)CD25(+) regulatory cells
SO JOURNAL OF NEUROIMMUNOLOGY
LA English
DT Article
DE dual APL; EAMG; immunosuppression; CD4(+)CD25(+) regulatory cells;
   immunosuppressive cytokines
ID AUTOIMMUNE MYASTHENIA-GRAVIS; HUMAN ACETYLCHOLINE-RECEPTOR;
   PERIPHERAL-BLOOD LYMPHOCYTES; TRANSCRIPTION FACTOR FOXP3; TGF-BETA;
   CD4(+) CD25(+); DEPENDENT MECHANISM; FINE SPECIFICITY; ALPHA-SUBUNIT;
   UP-REGULATION
AB A dual altered peptide ligand (APL) composed of the tandemly arranged two single amino acid analogs of two myasthenogenic peptides, p195-212 and p259-271 was demonstrated to down-regulate in vitro and in vivo myasthenia gravis (MG) associated autoreactive responses. In this study, we demonstrate the suppressive properties of the dual APL following immunization with the whole Torpedo AChR (TAChR) and in mice with established experimental autoimmune MG (EAMG). The dual APL acts by up-regulating CD4(+)CD25(+) cells expressing characteristic regulatory markers along with an associated increase in levels of IL-10 and TGF-beta. The latter cytokine plays a key role in the ameliorating effects of the dual APL. (c) 2006 Elsevier B.V. All rights reserved.
C1 Weizmann Inst Sci, Dept Immunol, IL-76100 Rehovot, Israel.
RP Mozes, E (corresponding author), Weizmann Inst Sci, Dept Immunol, IL-76100 Rehovot, Israel.
EM edna.mozes@weizmann.ac.il
CR Aruna BV, 2005, P NATL ACAD SCI USA, V102, P10285, DOI 10.1073/pnas.0504578102
   AXELROD O, 1986, IMMUNOBIOLOGY, V172, P99, DOI 10.1016/S0171-2985(86)80056-0
   Balandina A, 2005, BLOOD, V105, P735, DOI 10.1182/blood-2003-11-3900
   Ben-David H, 2005, P NATL ACAD SCI USA, V102, P2028, DOI 10.1073/pnas.0409549102
   BROCKE S, 1990, IMMUNOLOGY, V69, P495
   BROCKE S, 1988, J CLIN INVEST, V82, P1894, DOI 10.1172/JCI113807
   Bruder D, 2004, EUR J IMMUNOL, V34, P623, DOI 10.1002/eji.200324799
   Chen WJ, 2003, J EXP MED, V198, P1875, DOI 10.1084/jem.20030152
   Dayan M, 2004, HUM IMMUNOL, V65, P571, DOI 10.1016/j.humimm.2004.02.030
   DRACHMAN DB, 1994, NEW ENGL J MED, V330, P1797, DOI 10.1056/NEJM199406233302507
   ELLIOTT J, 1980, BIOCHEM J, V185, P667, DOI 10.1042/bj1850667
   Faber-Elmann A, 1998, P NATL ACAD SCI USA, V95, P14320, DOI 10.1073/pnas.95.24.14320
   Faber-Elmann A, 2000, INT IMMUNOL, V12, P1651, DOI 10.1093/intimm/12.12.1651
   Fattorossi A, 2005, IMMUNOLOGY, V116, P134, DOI 10.1111/j.1365-2567.2005.02220.x
   Fecteau S, 2001, NAT IMMUNOL, V2, P58, DOI 10.1038/83175
   Gomes NA, 2000, J IMMUNOL, V164, P2001, DOI 10.4049/jimmunol.164.4.2001
   Gregg RK, 2004, J IMMUNOL, V173, P7308, DOI 10.4049/jimmunol.173.12.7308
   Hori S, 2003, SCIENCE, V299, P1057, DOI 10.1126/science.1079490
   Horwitz DA, 2003, J LEUKOCYTE BIOL, V74, P471, DOI 10.1189/jlb.0503228
   Huang XP, 2005, J IMMUNOL, V175, P4283, DOI 10.4049/jimmunol.175.7.4283
   Jonuleit H, 2002, J EXP MED, V196, P255, DOI 10.1084/jem.20020394
   Jutel M, 2003, EUR J IMMUNOL, V33, P1205, DOI 10.1002/eji.200322919
   Karni A, 1997, NEUROLOGY, V48, P1638, DOI 10.1212/WNL.48.6.1638
   KatzLevy Y, 1997, P NATL ACAD SCI USA, V94, P3200, DOI 10.1073/pnas.94.7.3200
   KIRSHNER SL, 1994, CELL IMMUNOL, V157, P11, DOI 10.1006/cimm.1994.1201
   Lalani I, 1997, ANN ALLERG ASTHMA IM, V79, P469, DOI 10.1016/S1081-1206(10)63052-9
   LINDSTROM J, 1988, ADV IMMUNOL, V42, P233, DOI 10.1016/S0065-2776(08)60847-0
   Ma CG, 1996, ANN NY ACAD SCI, V778, P273, DOI 10.1111/j.1749-6632.1996.tb21135.x
   Magott-Procelewska Maria, 2004, Ann Transplant, V9, P13
   Maloy KJ, 2003, J EXP MED, V197, P111, DOI 10.1084/jem.20021345
   Marie JC, 2005, J EXP MED, V201, P1061, DOI 10.1084/jem.20042276
   MENDLOVIC S, 1988, P NATL ACAD SCI USA, V85, P2260, DOI 10.1073/pnas.85.7.2260
   Nakamura K, 2001, J EXP MED, V194, P629, DOI 10.1084/jem.194.5.629
   Oida T, 2003, J IMMUNOL, V170, P2516, DOI 10.4049/jimmunol.170.5.2516
   Oshima M, 2005, HUM IMMUNOL, V66, P32, DOI 10.1016/j.humimm.2004.09.015
   Paas-Rozner M, 2000, P NATL ACAD SCI USA, V97, P2168, DOI 10.1073/pnas.040554597
   Paas-Rozner M, 2003, P NATL ACAD SCI USA, V100, P6676, DOI 10.1073/pnas.1131898100
   Paas-Rozner M, 2001, P NATL ACAD SCI USA, V98, P12642, DOI 10.1073/pnas.221456798
   Read S, 2000, J EXP MED, V192, P295, DOI 10.1084/jem.192.2.295
   Rothstein DM, 2003, IMMUNOL REV, V196, P85, DOI 10.1046/j.1600-065X.2003.00088.x
   Sakaguchi S, 2001, IMMUNOL REV, V182, P18, DOI 10.1034/j.1600-065X.2001.1820102.x
   Shevach EM, 2000, ANNU REV IMMUNOL, V18, P423, DOI 10.1146/annurev.immunol.18.1.423
   Shevach EM, 2001, J EXP MED, V193, pF41, DOI 10.1084/jem.193.11.F41
   Smart V, 2003, J IMMUNOL, V171, P2116, DOI 10.4049/jimmunol.171.4.2116
   Wang ZY, 1997, NEUROLOGY, V48, P1643, DOI 10.1212/WNL.48.6.1643
   Zheng SG, 2004, J IMMUNOL, V172, P5213, DOI 10.4049/jimmunol.172.9.5213
NR 46
TC 12
Z9 18
U1 0
U2 2
PU ELSEVIER SCIENCE BV
PI AMSTERDAM
PA PO BOX 211, 1000 AE AMSTERDAM, NETHERLANDS
SN 0165-5728
J9 J NEUROIMMUNOL
JI J. Neuroimmunol.
PD AUG
PY 2006
VL 177
IS 1-2
BP 63
EP 75
DI 10.1016/j.jneuroim.2006.04.018
PG 13
WC Immunology; Neurosciences
WE Science Citation Index Expanded (SCI-EXPANDED)
SC Immunology; Neurosciences & Neurology
GA 080PX
UT WOS:000240261100007
PM 16757035
DA 2022-10-25
ER

PT J
AU Guo, RJ
   Gao, T
   Ruan, Z
   Zhou, HY
   Gao, F
   Xu, Q
   Yu, LP
   Wu, SD
   Lei, T
   Li, HH
   Sun, C
   Zhang, M
   Gao, YW
   Lu, XD
   Tang, YL
   Tang, BL
   Huo, FY
   Zhu, Y
   Li, ZY
   Chang, T
AF Guo, Rong-Jing
   Gao, Ting
   Ruan, Zhe
   Zhou, Hong-Yu
   Gao, Feng
   Xu, Quan
   Yu, Li-Ping
   Wu, Song-Di
   Lei, Tao
   Li, Huan-Huan
   Sun, Chao
   Zhang, Min
   Gao, Yan-Wu
   Lu, Xiao-Dan
   Tang, Yong-Lan
   Tang, Bao-Li
   Huo, Fei-Yan
   Zhu, Ying
   Li, Zhu-Yi
   Chang, Ting
TI Risk Factors for Generalization in Patients with Ocular Myasthenia
   Gravis: A Multicenter Retrospective Cohort Study
SO NEUROLOGY AND THERAPY
LA English
DT Article
DE Ocular myasthenia gravis; Generalized myasthenia gravis; Generalization;
   Risk factors; Cox proportional hazards model
ID PROGNOSIS
AB Introduction Many patients with ocular myasthenia gravis (OMG) progress to generalized disease within the first 2 years of the onset of ocular symptoms. Several retrospective studies have identified risk factors associated with generalization, however these studies included patients on immunosuppression therapy or those undergoing thymectomy, which may reduce the generalization risk. In this study we explored the risk factors for generalization in non-immunosuppressed and non-thymectomized patients with OMG. Methods Data from patients with OMG treated at seven tertiary hospitals in China were retrospectively reviewed. Clinical characteristics, including sex, age at onset, symptoms at onset, comorbid autoimmune diseases, neostigmine test response, repetitive nerve stimulation (RNS) findings, presence of serum anti-acetylcholine receptor antibody (AChR-Ab), and thymic status based on radiological and pathological studies, were collected. The main outcome measure was disease generalization. The follow-up period was defined as the date of ocular symptom onset to the date of confirmation of generalization or immunotherapy initiation, or last follow-up (defined as 60 months). The Cox proportional hazards model was used to assess the risk factors for generalization. Results Overall, 572 patients (269 women) were eligible for inclusion in the analysis, of whom 144 developed generalization. The mean (standard deviation) onset age was 45.5 (19.8) years, and the median (interquartile range) follow-up period was 14.5 (7.0-47.3) months. Multivariable Cox regression analysis demonstrated that both early-onset (adjusted hazard ratio [aHR] 5.34; 95% confidence interval [CI] 1.64-17.36; p = 0.005) and late-onset (aHR 7.18; 95% CI 2.22-23.27; p = 0.001) in adulthood, abnormal RNS findings (aHR 3.01; 95% CI 1.97-4.61; p < 0.001), seropositivity for AChR-Ab (aHR 2.58; 95% CI 1.26-5.26; p = 0.01), and thymoma (aHR 1.62; 95% CI 1.05-2.49; p = 0.03) were independently associated with increased risk of generalization. Conclusion The risk of generalization increased significantly in patients with adult-onset OMG, abnormal RNS findings, seropositivity for AChR-Ab, and thymoma, suggesting that these risk factors may predict OMG generalization.
C1 [Guo, Rong-Jing; Gao, Ting; Ruan, Zhe; Li, Huan-Huan; Sun, Chao; Zhang, Min; Gao, Yan-Wu; Lu, Xiao-Dan; Tang, Yong-Lan; Tang, Bao-Li; Huo, Fei-Yan; Zhu, Ying; Li, Zhu-Yi; Chang, Ting] Fourth Mil Med Univ, Tangdu Hosp, Dept Neurol, Xian 710038, Peoples R China.
   [Zhou, Hong-Yu] Sichuan Univ, West China Hosp, Dept Neurol, Chengdu, Peoples R China.
   [Gao, Feng] Zhengzhou Univ, Henan Inst Med & Pharmaceut Sci, Dept Neuroimmunol, Zhengzhou, Peoples R China.
   [Xu, Quan] Jiangxi Prov Peoples Hosp, Dept Thorac Surg, Nanchang, Jiangxi, Peoples R China.
   [Yu, Li-Ping] Xianyang First Peoples Hosp, Dept Neurol, Xianyang, Peoples R China.
   [Wu, Song-Di] Xian 1 Hosp, Dept Neurol, Xian, Peoples R China.
   [Lei, Tao] Xian Fourth Hosp, Dept Neurol, Xian, Peoples R China.
RP Li, ZY; Chang, T (corresponding author), Fourth Mil Med Univ, Tangdu Hosp, Dept Neurol, Xian 710038, Peoples R China.
EM lizhuyiafu@163.com; changting1981@163.com
RI wu, songdi/AAD-2395-2022
OI Ruan, Zhe/0000-0002-8190-4022; Chang, Ting/0000-0002-7546-8017
FU National Natural Science Foundation of China [81671233]; discipline
   innovation and development plan of Tangdu Hospitalmajor program of
   clinical research [2021LCYJ002]
FX This work was supported by the National Natural Science Foundation of
   China (Grant No. 81671233), the discipline innovation and development
   plan of Tangdu Hospitalmajor program of clinical research (Grant No.
   2021LCYJ002). The Rapid Service Fee was funded by the authors.
CR Aguirre F, 2018, EUR NEUROL, V79, P113, DOI 10.1159/000487132
   Al-Haidar M, 2018, NEUROL CLIN, V36, P241, DOI 10.1016/j.ncl.2018.01.003
   Allen JA, 2010, MUSCLE NERVE, V41, P379, DOI 10.1002/mus.21555
   Apinyawasisuk S, 2020, AM J OPHTHALMOL, V209, P10, DOI 10.1016/j.ajo.2019.09.019
   BEVER CT, 1983, ANN NEUROL, V14, P516, DOI 10.1002/ana.410140504
   Chen JS, 2020, LANCET REG HEALTH-W, V5, DOI 10.1016/j.lanwpc.2020.100063
   Ding JQ, 2020, BMC NEUROL, V20, DOI 10.1186/s12883-020-01805-1
   Evoli A, 2010, CURR OPIN NEUROL, V23, P536, DOI 10.1097/WCO.0b013e32833c32af
   Feng XL, 2020, EUR NEUROL, V83, P182, DOI 10.1159/000507853
   Galassi G, 2018, ACTA NEUROL BELG, V118, P435, DOI 10.1007/s13760-018-0943-7
   Geng Y, 2019, EUR J NEUROL, V26, P1421, DOI 10.1111/ene.14036
   Gilhus NE, 2016, NEW ENGL J MED, V375, P2570, DOI 10.1056/NEJMra1602678
   Gilhus NE, 2019, NAT REV DIS PRIMERS, V5, DOI 10.1038/s41572-019-0079-y
   Gilhus NE, 2016, NAT REV NEUROL, V12, P259, DOI 10.1038/nrneurol.2016.44
   Hendricks TM, 2019, AM J OPHTHALMOL, V205, P99, DOI 10.1016/j.ajo.2019.04.017
   Hong YH, 2008, J NEUROL SCI, V273, P10, DOI 10.1016/j.jns.2008.05.023
   Huang X, 2013, NEUROL SCI, V34, P911, DOI 10.1007/s10072-012-1157-z
   Huang X, 2018, FRONT NEUROL, V9, DOI 10.3389/fneur.2018.00077
   Kerty E, 2014, EUR J NEUROL, V21, P687, DOI 10.1111/ene.12359
   Kupersmith MJ, 2003, ARCH NEUROL-CHICAGO, V60, P243, DOI 10.1001/archneur.60.2.243
   Li F, 2018, J NEUROL, V265, P2773, DOI 10.1007/s00415-018-9056-8
   Li MX, 2019, THER ADV NEUROL DISO, V12, DOI 10.1177/1756286419876521
   Li P, 2015, JAMA-J AM MED ASSOC, V314, P1966, DOI 10.1001/jama.2015.15281
   Maddison P, 2019, NEUROEPIDEMIOLOGY, V53, P93, DOI 10.1159/000500268
   Mazzoli M, 2018, INT J NEUROSCI, V128, P15, DOI 10.1080/00207454.2017.1344237
   Monte G, 2021, J NEUROL, V268, P1803, DOI 10.1007/s00415-020-10342-3
   Nagia L, 2015, OPHTHALMOLOGY, V122, P1517, DOI 10.1016/j.ophtha.2015.03.010
   O'Hare M, 2019, SEMIN NEUROL, V39, P749, DOI 10.1055/s-0039-1700527
   Peeler CE, 2015, JAMA NEUROL, V72, P1170, DOI 10.1001/jamaneurol.2015.1444
   Popperud TH, 2017, EUR J PAEDIATR NEURO, V21, P707, DOI 10.1016/j.ejpn.2017.04.003
   Romi F, 2017, CURR OPIN IMMUNOL, V49, P9, DOI 10.1016/j.coi.2017.07.006
   Sommer N, 1997, J NEUROL NEUROSUR PS, V62, P156, DOI 10.1136/jnnp.62.2.156
   Takanami I, 2009, ANN THORAC CARDIOVAS, V15, P373
   Teo KY, 2018, MUSCLE NERVE, V57, P756, DOI 10.1002/mus.25983
   Vandenbroucke JP, 2007, ANN INTERN MED, V147, pW163, DOI 10.7326/0003-4819-147-8-200710160-00010-w1
   Wang LL, 2017, BMC NEUROL, V17, DOI 10.1186/s12883-017-0857-7
   Wong SH, 2014, CURR NEUROL NEUROSCI, V14, DOI 10.1007/s11910-013-0421-9
NR 37
TC 2
Z9 2
U1 4
U2 5
PU SPRINGER LONDON LTD
PI LONDON
PA 236 GRAYS INN RD, 6TH FLOOR, LONDON WC1X 8HL, ENGLAND
SN 2193-8253
EI 2193-6536
J9 NEUROL THER
JI Neurol. Ther.
PD MAR
PY 2022
VL 11
IS 1
BP 73
EP 86
DI 10.1007/s40120-021-00292-x
EA NOV 2021
PG 14
WC Clinical Neurology
WE Science Citation Index Expanded (SCI-EXPANDED)
SC Neurosciences & Neurology
GA ZC9SN
UT WOS:000713958800002
PM 34729706
OA Green Published, gold
DA 2022-10-25
ER

PT J
AU Blobner, M
   Mann, R
AF Blobner, M
   Mann, R
TI Anaesthesia in patients with myasthenia gravis
SO ANAESTHESIST
LA German
DT Article
DE anticholinesterases; cholinergic crisis; myasthenic crisis; muscle
   relaxants; neuromuscular monitoring
ID ACETYLCHOLINE-RECEPTORS; DOSE-RESPONSE; TRANSSTERNAL THYMECTOMY;
   EPIDURAL-ANESTHESIA; VECURONIUM; ATRACURIUM; BLOCK; RESISTANCE;
   EXPERIENCE; ISOFLURANE
AB Myasthenia gravis is a chronic autoimmune disease characterised by progressive weakness and easy fatigability of voluntary skeletal muscles. These symptoms are related to a decrease in the number of functional acetylcholine receptors, impaired neuromuscular transmission, and a broadened neuromuscular cleft. Symptomatic treatment is based on anticholinesterases in order to increase the synaptic dwell of acetylcholine. Immune therapy includes immune suppressive drugs, plasma exchange, immunoglobulins, and thymectomy.
   Anticholinesterase therapy should be continued in the current mode until anaesthesia. Regional anaesthesia should be preferred. Although sensitivity to non-depolarising neuromuscular blocking agents is increased, muscle relaxants can be administered during general anaesthesia as long as neuromuscular monitoring assesses their individual effect. Due to the individual variability in the response to muscle relaxants, accurate titration in combination with pre- and intraoperative neuromuscular monitoring is essential for myasthenic patients. Postoperatively, intensive care observation is mandatory including neuromuscular monitoring.
C1 Tech Univ Munich, Anasthesiol Klin, Klinikum Rechts Isar, D-81675 Munich, Germany.
RP Blobner, M (corresponding author), Tech Univ Munich, Anasthesiol Klin, Klinikum Rechts Isar, Ismaninger Str 22, D-81675 Munich, Germany.
EM Manfred.Blobner@lrz.tum.de
RI Blobner, Manfred/R-4411-2017
OI Blobner, Manfred/0000-0002-0370-5247
CR Akpolat N, 1997, EUR J ANAESTH, V14, P220, DOI 10.1046/j.1365-2346.1997.00113.x
   ARSURA E, 1985, ARCH NEUROL-CHICAGO, V42, P1149, DOI 10.1001/archneur.1985.04060110031011
   BARAKA A, 1992, CAN J ANAESTH, V39, P476, DOI 10.1007/BF03008713
   BARAKA A, 1984, ANESTH ANALG, V63, P1127
   BARAKA A, 1992, ANAESTHESIA, V47, P217, DOI 10.1111/j.1365-2044.1992.tb02122.x
   BARAKA A, 1993, ANAESTHESIA, V48, P588, DOI 10.1111/j.1365-2044.1993.tb07122.x
   BROWN TCK, 1990, ANAESTH INTENS CARE, V18, P466, DOI 10.1177/0310057X9001800408
   BUZELLO W, 1986, ANESTHESIOLOGY, V64, P507, DOI 10.1097/00000542-198604000-00017
   Cortes C, 1990, Rev Esp Anestesiol Reanim, V37, P300
   DEMARIA BJ, 1995, CAN J ANAESTH, V42, P178
   DRACHMAN DB, 1982, NEW ENGL J MED, V307, P769, DOI 10.1056/NEJM198209233071301
   EISENKRAFT JB, 1988, ANESTHESIOLOGY, V69, P760, DOI 10.1097/00000542-198811000-00021
   EISENKRAFT JB, 1990, CAN J ANAESTH, V37, P301, DOI 10.1007/BF03005579
   FERRETTI F, 1987, SCHWEIZ MED WSCHR, V117, P438
   Gajdos P, 1997, ANN NEUROL, V41, P789, DOI 10.1002/ana.410410615
   GENKINS G, 1987, ANN NY ACAD SCI, V505, P500
   Guidetti D, 1998, EUR J EPIDEMIOL, V14, P381, DOI 10.1023/A:1007449221638
   HOGUE CW, 1990, ANESTHESIOLOGY, V73, P703, DOI 10.1097/00000542-199010000-00016
   HOWARD FM, 1987, ANN NY ACAD SCI, V505, P526
   HUNTER JM, 1985, ANAESTHESIA, V40, P848, DOI 10.1111/j.1365-2044.1985.tb11045.x
   Itoh H, 2000, ANESTHESIOLOGY, V93, P1194, DOI 10.1097/00000542-200011000-00010
   LEVENTHAL SR, 1980, ANESTHESIOLOGY, V53, P26, DOI 10.1097/00000542-198007000-00006
   Li ZY, 1996, J NEUROIMMUNOL, V64, P179, DOI 10.1016/0165-5728(95)00169-7
   Mann R, 2000, ANESTHESIOLOGY, V93, P346, DOI 10.1097/00000542-200008000-00011
   MARQUARDT J, 1984, ANAESTHESIST, V33, P207
   Marx A, 1997, VIRCHOWS ARCH, V430, P355, DOI 10.1007/s004280050044
   MULLGES W, 1999, NEUROLOGISCHE INTENS, P719
   NILSSON E, 1989, ACTA ANAESTH SCAND, V33, P395, DOI 10.1111/j.1399-6576.1989.tb02931.x
   NILSSON E, 1990, ACTA ANAESTH SCAND, V34, P126, DOI 10.1111/j.1399-6576.1990.tb03056.x
   NILSSON E, 1990, ANESTHESIOLOGY, V73, P28, DOI 10.1097/00000542-199007000-00005
   OLANOW CW, 1987, ANN NY ACAD SCI, V505, P595
   OSSERMAN KE, 1971, MT SINAI J MED, V38, P497
   Palace J, 1998, NEUROLOGY, V50, P1778, DOI 10.1212/WNL.50.6.1778
   PATERSON IG, 1994, BRIT J ANAESTH, V73, P494, DOI 10.1093/bja/73.4.494
   PATON WDM, 1967, J PHYSIOL-LONDON, V191, P59, DOI 10.1113/jphysiol.1967.sp008237
   ROLBIN SH, 1978, ANESTH ANALG, V57, P441
   ROWBOTTOM SJ, 1989, ANAESTH INTENS CARE, V17, P444, DOI 10.1177/0310057X8901700408
   RUIZNETO PP, 1994, CAN J ANAESTH, V41, P102, DOI 10.1007/BF03009800
   Santeularia M T, 1998, Rev Esp Anestesiol Reanim, V45, P41
   SEIGNE RD, 1994, BRIT J ANAESTH, V72, P468, DOI 10.1093/bja/72.4.468
   SEPPELT I, 1995, ANAESTH INTENS CARE, V23, P516
   SIEB J, 2000, DTSCH ARZTEBL, V97, pB2938
   SMITH CE, 1989, CAN J ANAESTH, V36, P402, DOI 10.1007/BF03005338
   Stillwell R, 1993, Nurse Anesth, V4, P193
   TOYKA KV, 1975, SCIENCE, V190, P397, DOI 10.1126/science.1179220
   Walz R, 1996, Anaesthesiol Reanim, V21, P43
   WARD S, 1984, ANAESTHESIA, V39, P51, DOI 10.1111/j.1365-2044.1984.tb09456.x
NR 47
TC 14
Z9 16
U1 0
U2 1
PU SPRINGER
PI NEW YORK
PA 233 SPRING ST, NEW YORK, NY 10013 USA
SN 0003-2417
EI 1432-055X
J9 ANAESTHESIST
JI Anaesthesist
PD JUL
PY 2001
VL 50
IS 7
BP 484
EP 493
DI 10.1007/s001010100166
PG 10
WC Anesthesiology
WE Science Citation Index Expanded (SCI-EXPANDED)
SC Anesthesiology
GA 455FD
UT WOS:000170016100002
PM 11496685
DA 2022-10-25
ER

PT J
AU Montoro, A
   Gilardoni, LR
   Lopez, MC
   Mieroswki, A
   Mundo, SL
   Espina, C
   Marina, L
   Aiello, N
   Suraniti, AP
AF Montoro, Andrea
   Rosa Gilardoni, Liliana
   Clara Lopez, Maria
   Mieroswki, Ana
   Leonor Mundo, Silvia
   Espina, Claudia
   Marina, Laura
   Aiello, Natalia
   Patricia Suraniti, Adriana
TI Dogs with Miastenia gravis acquired and associated hypothyroidism
SO REVISTA CIENTIFICA-FACULTAD DE CIENCIAS VETERINARIAS
LA Spanish
DT Article
DE Myasthenia gravis; hypothyroidism; canine; pyridostigmine bromide;
   acetylcholine; antibodies
AB In the present work it was proposed to expand the knowledge of myasthenia gravis (MG) in the canine species with the aim of improving the diagnosis and treatment of the affected patients. The use of pyridostigmine bromide as a diagnosis and treatment, presence of postsynaptic nicotinic receptor antibodies (ACRA), as well as the association with other pathologies were evaluated. Complementary tests were performed: chest x-rays, abdominal ultrasound, blood count and blood biochemistry, determination of thyroid hormones and electromyography. The results showed that i) pyridostigmine bromide is useful in the diagnosis and treatment of canine species with signs of MG and ii) ACRA values higher than 0.5 nmol /L are confirmatory of MG in dogs. The present work provides new information about the diagnosis (touch of medication), the application of the ACRA determination, the association of MG with hypothyroidism and the evolution of the patients. The number of cases identified during the development period, limits (in some cases) the statistical treatment of the obtained data, but it is the first systematic study in Argentina of cases of canine MG. This knowledge could provide useful knowledge data that allow to improve the well-being of these patients as well as progress in the study of this disease.
C1 [Montoro, Andrea] Univ Buenos Aires, Hosp Escuela Med Vet, Fac Ciencias Vet, Unidad Cirugia, Chorroarin 280,C1427CWO, Buenos Aires, DF, Argentina.
   [Rosa Gilardoni, Liliana] Univ Buenos Aires, Hosp Escuela Med Vet, Fac Ciencias Vet, Catedra Semiol, Chorroarin 280,C1427CWO, Buenos Aires, DF, Argentina.
   [Clara Lopez, Maria] Univ Buenos Aires, Hosp Escuela Med Vet, Fac Ciencias Vet, Catedra Epidemiol, Chorroarin 280,C1427CWO, Buenos Aires, DF, Argentina.
   [Mieroswki, Ana] Univ Buenos Aires, Hosp Escuela Med Vet, Fac Ciencias Vet, Unidad Endocrinol, Chorroarin 280,C1427CWO, Buenos Aires, DF, Argentina.
   [Rosa Gilardoni, Liliana; Leonor Mundo, Silvia] Univ Buenos Aires, Hosp Escuela Med Vet, Fac Ciencias Vet, Catedra Inmunol, Chorroarin 280,C1427CWO, Buenos Aires, DF, Argentina.
   [Espina, Claudia; Marina, Laura; Aiello, Natalia; Patricia Suraniti, Adriana] Univ Buenos Aires, Hosp Escuela Med Vet, Fac Ciencias Vet, Unidad Neurol, Chorroarin 280,C1427CWO, Buenos Aires, DF, Argentina.
RP Suraniti, AP (corresponding author), Univ Buenos Aires, Hosp Escuela Med Vet, Fac Ciencias Vet, Unidad Neurol, Chorroarin 280,C1427CWO, Buenos Aires, DF, Argentina.
EM asuraniti@fvet.uba.ar
RI , sean/AAP-2926-2020
OI Mundo, Silvia Leonor/0000-0002-5263-1766
CR Avni I, 2006, MUSCLE NERVE, V34, P242, DOI 10.1002/mus.20526
   BALZER W, 2008, P C CHRON NEUR SAN D, P1
   Boyas S., 2011, Annals of Physical and Rehabilitation Medicine, V54, P88, DOI 10.1016/j.rehab.2011.01.001
   Clooten JK, 2003, CAN VET J, V44, P480
   FELDMAN S., 2017, TXB VET INTERNAL MED, P5167
   Finsterer J, 2012, BMC MUSCULOSKEL DIS, V13, DOI 10.1186/1471-2474-13-218
   FUNDACION MIASTENIA GRAVIS, 2010, FIN, P1
   MICHELI F. Neurologia, 2003, SINDROMES PARANEOPLA, P443
   Panciera DL, 2001, VET CLIN N AM-SMALL, V31, P935, DOI 10.1016/S0195-5616(01)50006-6
   RIVERO A., 2002, TRATADO NEUROLOGIA C, P302
   Shelton GD, 2010, VET CLIN PATH, V39, P278, DOI 10.1111/j.1939-165X.2010.00244.x
   SHELTON GD, 1990, J VET INTERN MED, V4, P281, DOI 10.1111/j.1939-1676.1990.tb03124.x
   Stein Beth, 2011, J Clin Neuromuscul Dis, V12, P163, DOI 10.1097/CND.0b013e3181df2b3e
   TRAPALA-ARIAS P., 2011, VIRBAC DIA PUBLICACI, V16
NR 14
TC 0
Z9 0
U1 0
U2 7
PU UNIV ZULIA, FACULTAD CIENCIAS VETERINARIAS
PI MARACAIBO
PA UNIVERSIDAD DEL ZULIA, MARACAIBO, VENEZUELA
SN 0798-2259
J9 REV CIENT-FAC CIEN V
JI Rev. Cient.-Fac. Cienc. Vet.
PD MAR-APR
PY 2018
VL 28
IS 2
BP 136
EP 138
PG 3
WC Veterinary Sciences
WE Science Citation Index Expanded (SCI-EXPANDED)
SC Veterinary Sciences
GA GJ5IK
UT WOS:000435414500007
DA 2022-10-25
ER

PT J
AU Antozzi, C
AF Antozzi, Carlo
TI Immunoadsorption in patients with autoimmune ion channel disorders of
   the peripheral nervous system
SO ATHEROSCLEROSIS SUPPLEMENTS
LA English
DT Article
ID PROTEIN-A IMMUNOADSORPTION; MYASTHENIA-GRAVIS; PLASMA-EXCHANGE;
   ANTIBODIES; PLASMAPHERESIS; THERAPY; MG
AB Autoimmune ion channel disorders of the peripheral nervous system include myasthenia gravis, the Lambert-Eaton myasthenic syndrome, acquired neuromyotonia and autoimmune autonomic ganglionopathies. These disorders are characterized by the common feature of being mediated by IgG autoantibodies against identified target antigens, i.e. the acetylcholine receptor, the voltage-gated calcium and potassium channels, and the neuronal acetylcholine receptor. Moreover, experimental animal models have been identified for these diseases that respond to immunotherapy and are improved by plasmapheresis. On this basis, autoimmune ion channel disorders represent the ideal candidate for therapeutic apheresis. Immunoadsorption can be the treatment of choice when intensive apheretic protocols or long-term treatments must be performed, in patients needing frequent apheresis to keep a stable clinical condition, in case of unresponsiveness to corticosteroids and immunosuppressive treatments, or failure with TPE or intravenous immunoglobulins, and in patients with severe contraindications to long-term corticosteroids. (C) 2012 Elsevier Ireland Ltd. All rights reserved.
C1 Natl Neurol Inst Fdn Carlo Besta, Neuroimmunol & Muscle Pathol Unit, I-20133 Milan, Italy.
RP Antozzi, C (corresponding author), Natl Neurol Inst Fdn Carlo Besta, Neuroimmunol & Muscle Pathol Unit, Via Celoria 11, I-20133 Milan, Italy.
EM antozzi@istituto-besta.it
RI Antozzi, Carlo/AAB-8787-2019
OI Antozzi, Carlo/0000-0001-9270-5224
CR ANTOZZI C, 1994, LANCET, V343, P124, DOI 10.1016/S0140-6736(94)90858-3
   Antozzi C, 2005, NEUROLOGY, V64, P1290, DOI 10.1212/01.WNL.0000156945.39471.2C
   ANTOZZI C, 1991, J NEUROL, V238, P103, DOI 10.1007/BF00315690
   Baggi F, 2008, J NEUROIMMUNOL, V201, P104, DOI 10.1016/j.jneuroim.2008.05.026
   Benny WB, 1999, TRANSFUSION, V39, P682, DOI 10.1046/j.1537-2995.1999.39070682.x
   BERTA E, 1994, INT J ARTIF ORGANS, V17, P603, DOI 10.1177/039139889401701109
   Blaha M, 2011, TRANSFUS APHER SCI, V45, P251, DOI 10.1016/j.transci.2011.10.003
   Flachenecker P, 1998, TRANSFUS SCI, V19, P43
   GJORSTRUP P, 1990, TRANSFUS SCI, V11, P281, DOI 10.1016/0955-3886(90)90028-H
   GROB D, 1995, NEUROLOGY, V45, P338, DOI 10.1212/WNL.45.2.338
   Guptill JT, 2011, MUSCLE NERVE, V44, P36, DOI 10.1002/mus.22006
   Haas M, 2002, J CLIN APHERESIS, V17, P84, DOI 10.1002/jca.10023
   Hosokawa S, 1990, ASAIO Trans, V36, pM207
   ICHIKAWA M, 1993, ARCH DIS CHILD, V69, P236, DOI 10.1136/adc.69.2.236
   Irani SR, 2010, BRAIN, V133, P2734, DOI 10.1093/brain/awq213
   Ishizeki Junko, 2005, J Anesth, V19, P320, DOI 10.1007/s00540-005-0335-z
   Kohler W, 2011, J CLIN APHERESIS, V26, P347, DOI 10.1002/jca.20317
   Leite MI, 2008, BRAIN, V131, P1940, DOI 10.1093/brain/awn092
   Liu JF, 2010, THER APHER DIAL, V14, P153, DOI 10.1111/j.1744-9987.2009.00751.x
   Meriggioli MN, 2009, LANCET NEUROL, V8, P475, DOI 10.1016/S1474-4422(09)70063-8
   Munakata R, 2002, EUR NEUROL, V48, P115, DOI 10.1159/000062987
   Nakatsuji Y, 2000, ACTA NEUROL SCAND, V102, P271, DOI 10.1034/j.1600-0404.2000.102004271.x
   Ptak J, 2004, TRANSFUS APHER SCI, V30, P125, DOI 10.1016/j.transci.2003.11.005
   Sato T, 1988, Ann N Y Acad Sci, V540, P554, DOI 10.1111/j.1749-6632.1988.tb27170.x
   Sauter M, 2010, THER APHER DIAL, V14, P364, DOI 10.1111/j.1744-9987.2010.00806.x
   Schneidewind J M, 1999, Ther Apher, V3, P298, DOI 10.1046/j.1526-0968.1999.00151.x
   SPLENDIANI G, 1991, BIOMAT ARTIF CELL IM, V19, P255, DOI 10.3109/10731199109117831
   Titulaer MJ, 2011, LANCET NEUROL, V10, P1098, DOI 10.1016/S1474-4422(11)70245-9
   Vernino S, 2009, AUTON NEUROSCI-BASIC, V146, P3, DOI 10.1016/j.autneu.2008.09.005
   Vincent A, 2010, J CLIN IMMUNOL, V30, pS97, DOI 10.1007/s10875-010-9401-x
   Yeh JH, 2000, J NEUROL, V247, P510, DOI 10.1007/s004150070149
   Zeitler H, 2006, ARTIF ORGANS, V30, P597, DOI 10.1111/j.1525-1594.2006.00268.x
   Zisimopoulou P, 2008, J NEUROIMMUNOL, V201, P95, DOI 10.1016/j.jneuroim.2008.06.020
NR 33
TC 6
Z9 7
U1 0
U2 10
PU ELSEVIER IRELAND LTD
PI CLARE
PA ELSEVIER HOUSE, BROOKVALE PLAZA, EAST PARK SHANNON, CO, CLARE, 00000,
   IRELAND
SN 1567-5688
EI 1878-5050
J9 ATHEROSCLEROSIS SUPP
JI Atheroscler. Suppl.
PD JAN
PY 2013
VL 14
IS 1
BP 219
EP 222
DI 10.1016/j.atherosclerosissup.2012.10.027
PG 4
WC Peripheral Vascular Disease
WE Science Citation Index Expanded (SCI-EXPANDED)
SC Cardiovascular System & Cardiology
GA 089BX
UT WOS:000314885000036
PM 23357168
DA 2022-10-25
ER

PT J
AU Lee, EK
   Maselli, RA
   Ellis, WG
   Agius, MA
AF Lee, EK
   Maselli, RA
   Ellis, WG
   Agius, MA
TI Morvan's fibrillary chorea: a paraneoplastic manifestation of thymoma
SO JOURNAL OF NEUROLOGY NEUROSURGERY AND PSYCHIATRY
LA English
DT Article
DE Morvan's fibrillary chorea; neuromyotonia; thymoma; paraneoplastic
ID MUSCLE-FIBER ACTIVITY; MOTOR UNIT-ACTIVITY; MYASTHENIA-GRAVIS;
   PERIPHERAL NEUROPATHY; ACQUIRED NEUROMYOTONIA; LIMBIC ENCEPHALITIS;
   MALIGNANT THYMOMA; TITIN ANTIBODIES; ISAACS SYNDROME; AUTOANTIBODIES
AB Morvan's fibrillary chorea is a rare disease characterised by symptoms which include neuromyotonia, cramping, weakness, pruritis, hyperhidrosis, insomnia, and delirium. The first case of Morvan's fibrillary chorea to be associated with clinical manifestations of myasthenia gravis with thymoma, psoriasis, and atopic dermatitis is reported. Muscle histopathology disclosed chronic denervation and myopathic changes and in vitro electrophysiology demonstrated both presynaptic and postsynaptic defects in neuromuscular transmission. Serum antibodies to acetylcholine receptors, titin, N-type calcium channels, and voltage gated potassium channels were detected. Plasmapheresis, thymectomy, and long term immunosuppression induced a dramatic resolution of symptoms. The association of thymoma with other autoimmune disorders and autoantibodies, and prolonged and sustained remission with chronic immunosuppression, place Morvan's fibrillary chorea on the range of neurological diseases arising as a paraneoplastic complication of cortical thymomas.
C1 Univ Calif Davis, Med Ctr, Dept Neurol, Sacramento, CA 95817 USA.
   Univ Calif Davis, Med Ctr, Dept Pathol, Sacramento, CA 95817 USA.
RP Lee, EK (corresponding author), 4860 Y St,Suite 3700, Sacramento, CA 95817 USA.
CR AARLI JA, 1990, CLIN EXP IMMUNOL, V82, P284
   Agius MA, 1998, ANN NY ACAD SCI, V841, P522, DOI 10.1111/j.1749-6632.1998.tb10973.x
   ANTOINE JC, 1995, J NEUROL NEUROSUR PS, V58, P706, DOI 10.1136/jnnp.58.6.706
   BARRON SA, 1979, ARCH NEUROL-CHICAGO, V36, P520, DOI 10.1001/archneur.1979.00500440090022
   BOGOUSSLAVSKY J, 1983, EUR NEUROL, V22, P301, DOI 10.1159/000115576
   CUNNINGHAM JD, 1994, ANN THORAC SURG, V58, P250, DOI 10.1016/0003-4975(94)91119-3
   DEJONGSTE MJL, 1986, INT J CARDIOL, V13, P374, DOI 10.1016/0167-5273(86)90124-5
   DIAZ JM, 1992, NEUROLOGY, V42, P1102, DOI 10.1212/WNL.42.5.1102
   FISCHERP.C, 1974, REV NEUROL, V130, P111
   GARCIAMERINO A, 1991, ANN NEUROL, V29, P215, DOI 10.1002/ana.410290218
   GAUTEL M, 1993, NEUROLOGY, V43, P1581, DOI 10.1212/WNL.43.8.1581
   GIL R, 1984, REV NEUROL, V140, P728
   Gutmann L, 1996, MUSCLE NERVE, V19, P1338, DOI 10.1002/(SICI)1097-4598(199610)19:10<1338::AID-MUS12>3.0.CO;2-Q
   HAHN AF, 1991, J NEUROL NEUROSUR PS, V54, P230, DOI 10.1136/jnnp.54.3.230
   HALBACH M, 1987, J NEUROL, V234, P433, DOI 10.1007/BF00314093
   HAUG BA, 1989, CLIN NEUROL NEUROSUR, V91, P53, DOI 10.1016/S0303-8467(89)80008-3
   ISAACS H, 1967, J NEUROL NEUROSUR PS, V30, P126, DOI 10.1136/jnnp.30.2.126
   ISAACS H, 1961, J NEUROL NEUROSUR PS, V24, P319, DOI 10.1136/jnnp.24.4.319
   JACKSON DL, 1979, NEUROLOGY, V29, P1612, DOI 10.1212/WNL.29.12.1612
   LAYZER RB, 1995, ANN NEUROL, V38, P701, DOI 10.1002/ana.410380502
   LENNON PE, 1996, HEART, V75, P531
   LENNON VA, 1995, NEW ENGL J MED, V332, P1467, DOI 10.1056/NEJM199506013322203
   LUBLIN FD, 1979, J NEUROL NEUROSUR PS, V42, P557, DOI 10.1136/jnnp.42.6.557
   LUTSCHG J, 1978, ARCH NEUROL-CHICAGO, V35, P198, DOI 10.1001/archneur.1978.00500280016003
   Madrid A, 1996, J NEUROL, V243, P350, DOI 10.1007/BF00868410
   Martinelli P, 1996, MUSCLE NERVE, V19, P505, DOI 10.1002/(SICI)1097-4598(199604)19:4<505::AID-MUS10>3.0.CO;2-O
   Maselli RA, 1998, ANN NY ACAD SCI, V841, P497, DOI 10.1111/j.1749-6632.1998.tb10969.x
   Morvan A, 1890, GAZETTE HEBDOMADAIRE, P173
   MYGLAND A, 1992, ANN NEUROL, V32, P589, DOI 10.1002/ana.410320419
   NAMBA T, 1974, ARCH NEUROL-CHICAGO, V31, P27, DOI 10.1001/archneur.1974.00490370053007
   NEWSOMDAVIS J, 1993, BRAIN, V116, P453, DOI 10.1093/brain/116.2.453
   ODA K, 1989, ANN NEUROL, V25, P140, DOI 10.1002/ana.410250206
   ONO S, 1989, J NEUROL, V236, P377, DOI 10.1007/BF00314893
   PERINI M, 1994, ITAL J NEUROL SCI, V15, P307, DOI 10.1007/BF02339242
   PETIOT P, 1993, REV NEUROL, V149, P562
   POLINSKY RJ, 1991, J NEUROL SCI, V106, P96, DOI 10.1016/0022-510X(91)90201-H
   ROSENFELD MR, 1997, HDB CLIN NEUROLOGY, V67, P373
   SHILLITO P, 1995, ANN NEUROL, V38, P714, DOI 10.1002/ana.410380505
   SKEIE GO, 1995, AUTOIMMUNITY, V20, P99, DOI 10.3109/08916939509001933
   Torbergsen T, 1996, ELECTROMYOGR MOTOR C, V101, P69, DOI 10.1016/0924-980X(95)00235-D
   VALLI G, 1983, J NEUROL NEUROSUR PS, V46, P241, DOI 10.1136/jnnp.46.3.241
   VASILESCU C, 1984, J NEUROL, V231, P276, DOI 10.1007/BF00313668
   VASILESCU C, 1984, J NEUROL SCI, V63, P11, DOI 10.1016/0022-510X(84)90105-9
   WALSH JC, 1976, J NEUROL NEUROSUR PS, V39, P1086, DOI 10.1136/jnnp.39.11.1086
   Watanabe S, 1993, Rinsho Shinkeigaku, V33, P646
   Waterman SA, 1996, J NEUROSCI, V16, P4155
   Waterman SA, 1997, ANN NEUROL, V42, P147, DOI 10.1002/ana.410420204
   ZIFKO U, 1994, NEUROLOGY, V44, P560, DOI 10.1212/WNL.44.3_Part_1.560
NR 48
TC 103
Z9 105
U1 0
U2 6
PU BRITISH MED JOURNAL PUBL GROUP
PI LONDON
PA BRITISH MED ASSOC HOUSE, TAVISTOCK SQUARE, LONDON WC1H 9JR, ENGLAND
SN 0022-3050
J9 J NEUROL NEUROSUR PS
JI J. Neurol. Neurosurg. Psychiatry
PD DEC
PY 1998
VL 65
IS 6
BP 857
EP 862
DI 10.1136/jnnp.65.6.857
PG 6
WC Clinical Neurology; Psychiatry; Surgery
WE Science Citation Index Expanded (SCI-EXPANDED)
SC Neurosciences & Neurology; Psychiatry; Surgery
GA 146FK
UT WOS:000077418200010
PM 9854961
OA Bronze, Green Published
DA 2022-10-25
ER

PT J
AU Vincent, A
   Bowen, J
   Newsom-Davis, J
   McConville, J
AF Vincent, A
   Bowen, J
   Newsom-Davis, J
   McConville, J
TI Seronegative generalised myasthenia gravis: clinical features,
   antibodies, and their targets
SO LANCET NEUROLOGY
LA English
DT Article
ID ACETYLCHOLINE-RECEPTOR ANTIBODIES; SINGLE-FIBER EMG; REPETITIVE
   NERVE-STIMULATION; EXTRAOCULAR-MUSCLES; PASSIVE TRANSFER; CELL-LINE;
   EXPRESSION; PLASMA; IGG; THYMECTOMY
AB Myasthenia gravis (MG) is a well-recognised disorder of neuromuscular transmission that can be diagnosed by the presence of antibodies to the acetylcholine receptor (AChR). However, some patients (about 15%) with generalised MG do not have detectable AChR antibodies. There is some evidence, however, that this "seronegative" MG is an antibody-mediated disorder. Plasma from patients with the disorder seems to contain various distinct humoral factors: IgG antibodies that reversibly inhibit AChR function; a non-IgG (possibly IgM) factor that indirectly inhibits AChR function; and an IgG antibody against the muscle-specific kinase (MuSK). The presence of antibodies against MUSK appears to define a subgroup of patients with seronegative MG who have predominantly localised, in many cases bulbar, muscle weaknesses (face, tongue, pharynx, etc) and reduced response to conventional immunosuppressive treatments. Moreover, muscle wasting may be present, which prevents complete response to these therapies.
C1 Univ Oxford, Dept Clin Neurol, Oxford OX1 2JD, England.
   Royal Hosp Haslar, Gosport, Hants, England.
RP Vincent, A (corresponding author), John Radcliffe Hosp, Weatherall Inst Mol Med, Neurosci Grp, Oxford OX3 9DS, England.
EM angela.vincent@imm.ox.ac.uk
RI Vincent, Angela/AAE-7310-2019
CR *AM ASS EL MED QUA, 2001, MUSCLE NERVE, V24, P1239
   ANDREWS PI, 1993, NEUROLOGY, V43, P977, DOI 10.1212/WNL.43.5.977
   Anlar B, 1996, ACTA PAEDIATR, V85, P838, DOI 10.1111/j.1651-2227.1996.tb14162.x
   Bandini F, 2001, J NEURO-OPHTHALMOL, V21, P210, DOI 10.1097/00041327-200109000-00010
   BARRETTJOLLEY R, 1994, PFLUG ARCH EUR J PHY, V428, P492, DOI 10.1007/BF00374570
   BERRIH S, 1984, NEUROLOGY, V34, P66, DOI 10.1212/WNL.34.1.66
   BIRMANNS B, 1991, J NEUROL SCI, V102, P184, DOI 10.1016/0022-510X(91)90067-H
   Blaes F, 2000, ANN NEUROL, V47, P504, DOI 10.1002/1531-8249(200004)47:4<504::AID-ANA14>3.0.CO;2-Q
   BROOKS EB, 1990, J NEUROIMMUNOL, V28, P83, DOI 10.1016/0165-5728(90)90043-M
   Bufler J, 1998, ANN NEUROL, V43, P458, DOI 10.1002/ana.410430408
   BURGES J, 1994, MUSCLE NERVE, V17, P1393, DOI 10.1002/mus.880171208
   CHIU HC, 1987, NEUROLOGY, V37, P1854, DOI 10.1212/WNL.37.12.1854
   DRACHMAN DB, 1987, ANN NY ACAD SCI, V505, P90
   Durand MC, 1997, NEUROPHYSIOL CLIN, V27, P471, DOI 10.1016/S0987-7053(97)82019-9
   Engel A G, 1979, Prog Brain Res, V49, P423
   ENGEL AG, 1984, ANN NEUROL, V16, P519, DOI 10.1002/ana.410160502
   Evoli A, 1996, NEUROMUSCULAR DISORD, V6, P155, DOI 10.1016/0960-8966(96)00009-0
   EVOLI A, 1989, CLIN INVEST MED, V12, P104
   FAWCETT PRW, 1982, J NEUROL SCI, V53, P397, DOI 10.1016/0022-510X(82)90021-1
   Finsterer J, 2002, METAB BRAIN DIS, V17, P41, DOI 10.1023/A:1014052330663
   Frisby J, 2001, J NEUROL NEUROSUR PS, V71, P125, DOI 10.1136/jnnp.71.1.125
   Gotti C, 1997, MUSCLE NERVE, V20, P800, DOI 10.1002/(SICI)1097-4598(199707)20:7<800::AID-MUS3>3.0.CO;2-B
   Gronseth GS, 2000, NEUROLOGY, V55, P7, DOI 10.1212/WNL.55.1.7
   Guyon T, 1998, J CLIN INVEST, V102, P249, DOI 10.1172/JCI1248
   HILTONBROWN P, 1983, J NEUROL NEUROSUR PS, V46, P981, DOI 10.1136/jnnp.46.11.981
   Hoch W, 2001, NAT MED, V7, P365, DOI 10.1038/85520
   Ing EB, 2000, CAN J OPHTHALMOL, V35, P141, DOI 10.1016/S0008-4182(00)80007-1
   Jaretzki A, 2000, NEUROLOGY, V55, P16, DOI 10.1212/WNL.55.1.16
   KAMINSKI HJ, 2003, MYASTHENIA GRAVIS RE
   Karni A, 1997, NEUROLOGY, V48, P1638, DOI 10.1212/WNL.48.6.1638
   KENNETT RP, 1993, ELECTROEN CLIN NEURO, V89, P170, DOI 10.1016/0168-5597(93)90130-H
   KILLIAN JM, 1994, MUSCLE NERVE, V17, P747, DOI 10.1002/mus.880170708
   Kleiner-Fisman G, 1998, MAYO CLIN PROC, V73, P1077
   KUKS JBM, 1991, J AUTOIMMUN, V4, P197, DOI 10.1016/0896-8411(91)90018-8
   Kuks JBM, 1998, TRANSFUS SCI, V19, P129, DOI 10.1016/S0955-3886(98)00022-8
   LEFVERT AK, 1978, SCAND J IMMUNOL, V8, P525
   Li ZY, 1996, J NEUROIMMUNOL, V64, P179, DOI 10.1016/0165-5728(95)00169-7
   LINDSTROM JM, 1976, NEUROLOGY, V26, P1054, DOI 10.1212/WNL.26.11.1054
   Liyanage Y, 2002, MUSCLE NERVE, V25, P4, DOI 10.1002/mus.1218
   LU CZ, 1993, J NEUROIMMUNOL, V43, P145, DOI 10.1016/0165-5728(93)90085-D
   Machens A, 1998, SURG TODAY, V28, P808, DOI 10.1007/s005950050231
   MacLennan C, 1997, ANN NEUROL, V41, P423, DOI 10.1002/ana.410410404
   McConville J, 2002, ANN NEUROL, V52, pS73
   MIER AK, 1985, POSTGRAD MED J, V61, P725, DOI 10.1136/pgmj.61.718.725
   MITTAG TW, 1984, CLIN IMMUNOL IMMUNOP, V31, P191, DOI 10.1016/0090-1229(84)90239-3
   MOSSMAN S, 1986, LANCET, V1, P116
   Muller-Hermelink HK, 1999, ANN MED, V31, P5
   Newsom-Davis J, 2001, J NEUROL NEUROSUR PS, V71, P421
   NEWSOMDAVIS J, 1978, NEUROLOGY, V28, P266, DOI 10.1212/WNL.28.3.266
   OGER J, 1987, CAN J NEUROL SCI, V14, P297, DOI 10.1017/S0317167100026652
   OH SJ, 1990, MUSCLE NERVE, V13, P187, DOI 10.1002/mus.880130302
   OH SJ, 1993, ANN NY ACAD SCI, V681, P584, DOI 10.1111/j.1749-6632.1993.tb22948.x
   OHTA M, 1990, CLIN CHEM, V36, P911
   Okamoto K, 1996, J NEURO-OPHTHALMOL, V16, P286
   Padua L, 2000, CLIN NEUROPHYSIOL, V111, P1203, DOI 10.1016/S1388-2457(00)00307-2
   PATRICK J, 1973, SCIENCE, V180, P871, DOI 10.1126/science.180.4088.871
   Plested CP, 2002, NEUROLOGY, V59, P1682, DOI 10.1212/01.WNL.0000041625.41937.FF
   Poea S, 2000, ANN NEUROL, V48, P696
   ROSE NR, 1993, IMMUNOL TODAY, V14, P426, DOI 10.1016/0167-5699(93)90244-F
   Sanders Donald B., 1997, Neurology, V48, pS40
   Scuderi F, 2002, LAB INVEST, V82, P1139, DOI 10.1097/01.LAB.0000028144.48023.9B
   Siatkowski RM, 1997, J NEURO-OPHTHALMOL, V17, P7
   SOLIVEN BC, 1988, NEUROLOGY, V38, P514, DOI 10.1212/WNL.38.4.514
   SOMNIER FE, 1993, J NEUROL NEUROSUR PS, V56, P496, DOI 10.1136/jnnp.56.5.496
   Sonoo M, 2001, CLIN NEUROPHYSIOL, V112, P300, DOI 10.1016/S1388-2457(00)00544-7
   Tang JA, 1997, CHINESE MED J-PEKING, V110, P698
   THIELE B, 1975, J NEUROL NEUROSUR PS, V38, P881, DOI 10.1136/jnnp.38.9.881
   TINDALL RSA, 1981, ANN NY ACAD SCI, V377, P316, DOI 10.1111/j.1749-6632.1981.tb33741.x
   TOYKA KV, 1975, SCIENCE, V190, P397, DOI 10.1126/science.1179220
   TSUJIHATA M, 1989, NEUROLOGY, V39, P1359, DOI 10.1212/WNL.39.10.1359
   UYAMA J, 1993, NEURO-OPHTHALMOLOGY, V13, P253, DOI 10.3109/01658109309038159
   VERMA PK, 1992, NEUROLOGY, V42, P586, DOI 10.1212/WNL.42.3.586
   VINCENT A, 1993, ANN NY ACAD SCI, V681, P529, DOI 10.1111/j.1749-6632.1993.tb22936.x
   VINCENT A, 1985, J NEUROL NEUROSUR PS, V48, P1246, DOI 10.1136/jnnp.48.12.1246
   Vincent A, 2001, LANCET, V357, P2122, DOI 10.1016/S0140-6736(00)05186-2
   VINCENT A, IN PRESS J NEUROL NE
   WHITING PJ, 1983, J NEUROIMMUNOL, V5, P1, DOI 10.1016/0165-5728(83)90022-X
   WILLCOX N, 1991, J NEUROL, V238, P256
   YAMAMOTO T, 1991, ANN NEUROL, V30, P550, DOI 10.1002/ana.410300407
   YAMAMOTO T, 1987, NEUROLOGY, V37, P1329, DOI 10.1212/WNL.37.8.1329
   Yoskikawa H, 1997, NEUROLOGY, V49, P562, DOI 10.1212/WNL.49.2.562
   YU YL, 1984, ELECTROEN CLIN NEURO, V58, P220, DOI 10.1016/0013-4694(84)90107-X
NR 82
TC 152
Z9 166
U1 0
U2 13
PU ELSEVIER SCIENCE INC
PI NEW YORK
PA 360 PARK AVE SOUTH, NEW YORK, NY 10010-1710 USA
SN 1474-4422
EI 1474-4465
J9 LANCET NEUROL
JI Lancet Neurol.
PD FEB
PY 2003
VL 2
IS 2
BP 99
EP 106
DI 10.1016/S1474-4422(03)00306-5
PG 8
WC Clinical Neurology
WE Science Citation Index Expanded (SCI-EXPANDED)
SC Neurosciences & Neurology
GA 638BY
UT WOS:000180550600017
PM 12849266
DA 2022-10-25
ER

PT J
AU Stiru, O
   Stefan, M
   Geana, RC
   Sorostinean, D
   Radu, R
   Filipescu, D
   Chioncel, O
   Iliescu, VA
AF Stiru, Ovidiu
   Stefan, Mihai
   Geana, Roxana Carmen
   Sorostinean, Diana
   Radu, Razvan
   Filipescu, Daniela
   Chioncel, Ovidiu
   Iliescu, Vlad Anton
TI Mitral Valve Replacement with Thymectomy in a Patient with Ocular
   Myasthenia Gravis: Case Report
SO HEART SURGERY FORUM
LA English
DT Article
ID SURGERY
AB Patients diagnosed with ocular myasthenia gravis (MG) and mitral valve disease represent a significant perioperative management problem, especially for the anaesthesiologist, due to complex inter-actions between the disease, drugs to treat the disease, and anaesthetic agents, such as neuromuscular blocking agents (NMBAs).
   This paper describes the successful management of a 31-year-old female with mitral valve stenosis and ocular MG who was diagnosed with MG 4 years prior to the indication for cardiac surgery. Preoperatively, the patient was under treatment with Pyridostigmine and Prednisone. Mitral valve replacement and full thymectomy were performed, under general anaesthesia, using Fentanyl, Sevoflurane and low doses of non-depolarising NMBAs.
   The postoperative course was uneventful, the patient was extubated at 6 hours postoperatively, in-tensive care unit stay was 48 hours, and the patient was discharged after 6 days without any compli-cations. After 3 months, at the follow-up examination, the patient's ocular symptoms (eyelid ptosis) disappeared.
C1 [Stiru, Ovidiu; Stefan, Mihai; Geana, Roxana Carmen; Sorostinean, Diana; Radu, Razvan; Filipescu, Daniela; Chioncel, Ovidiu; Iliescu, Vlad Anton] Emergency Inst Cardiovasc Dis Prof Dr CC Iliescu, Sos Fundeni 258,Sect 2, Bucharest 022328, Romania.
RP Chioncel, O (corresponding author), Emergency Inst Cardiovasc Dis Prof Dr CC Iliescu, Sos Fundeni 258,Sect 2, Bucharest 022328, Romania.
EM ovidiu_stiru@yahoo.com
RI Iliescu, Vlad Anton/AAA-7692-2019; Stiru, Ovidiu/AAA-5398-2019; Stefan,
   Mihai/AAP-4564-2020; Filipescu, Daniela/AAP-6967-2020; Chioncel,
   Ovidiu/R-7556-2017
OI Stiru, Ovidiu/0000-0002-5482-6794; Chioncel, Ovidiu/0000-0002-3197-3628;
   Iliescu, Vlad Anton/0000-0001-9069-2722; Stefan,
   Mihai/0000-0001-9151-3474
CR APS C, 1987, BRIT J ANAESTH, V59, P265, DOI 10.1093/bja/59.2.265
   Aydin Y, 2017, EURASIAN J MED, V49, P48, DOI 10.5152/eurasianjmed.2017.17009
   Blichfeldt-Lauridsen L, 2012, ACTA ANAESTH SCAND, V56, P17, DOI 10.1111/j.1399-6576.2011.02558.x
   Conti-Fine BM, 2006, J CLIN INVEST, V116, P2843, DOI 10.1172/JCI29894
   Dillon F, 2014, SEMIN NEUROL, V24, P83
   DRACHMAN DB, 1994, NEW ENGL J MED, V330, P1797, DOI 10.1056/NEJM199406233302507
   Ishimura H, 1998, J CLIN ANESTH, V10, P228, DOI 10.1016/S0952-8180(98)00011-7
   Kalb B, 2002, NEUROEPIDEMIOLOGY, V21, P221, DOI 10.1159/000065639
   Li KK, 2017, WORLD J SURG ONCOL, V15, DOI 10.1186/s12957-017-1209-1
   Narin C, 2009, J CARDIAC SURG, V24, P210, DOI 10.1111/j.1540-8191.2008.00693.x
   Vaphiades MS, 2012, CURR OPIN OPHTHALMOL, V23, P537, DOI 10.1097/ICU.0b013e328358b94a
   Vincent A, 2001, LANCET, V357, P2122, DOI 10.1016/S0140-6736(00)05186-2
   Wang QA, 2011, HEART LUNG CIRC, V20, P130, DOI 10.1016/j.hlc.2010.07.012
   Yuan HK, 2007, ACTA NEUROL SCAND, V115, P181, DOI 10.1111/j.1600-0404.2006.00733.x
NR 14
TC 1
Z9 1
U1 0
U2 2
PU FORUM MULTIMEDIA PUBLISHING, LLC
PI CHARLOTTESVILLE
PA 375 GREENBRIER DR, CHARLOTTESVILLE, VA 22901 USA
SN 1098-3511
EI 1522-6662
J9 HEART SURG FORUM
JI Heart Surg. Forum
PY 2019
VL 22
IS 5
BP E340
EP E342
DI 10.1532/hsf.2627
PG 3
WC Cardiac & Cardiovascular Systems; Surgery
WE Science Citation Index Expanded (SCI-EXPANDED)
SC Cardiovascular System & Cardiology; Surgery
GA IU1LI
UT WOS:000483337400006
PM 31596708
OA gold
DA 2022-10-25
ER

PT J
AU Kontou, M
   Vatzaki, EH
   Kokla, A
   Acharya, KR
   Oikonomakos, NG
   Tzartos, SJ
AF Kontou, M
   Vatzaki, EH
   Kokla, A
   Acharya, KR
   Oikonomakos, NG
   Tzartos, SJ
TI Characterisation, crystallisation and preliminary X-ray diffraction
   analysis of a Fab fragment of a rat monoclonal antibody with very high
   affinity for the human muscle acetylcholine receptor
SO FEBS LETTERS
LA English
DT Article
DE myasthenia gravis; acetylcholine receptor; main immunogenic region;
   monoclonal antibody; crystallisation; X-ray crystallography
ID MAIN IMMUNOGENIC REGION; ANTIGENIC MODULATION; MYASTHENIA-GRAVIS;
   ALPHA-SUBUNIT; CRYSTALLIZATION; LOCALIZATION; RESOLUTION; BINDING; SERA
AB The Fab fragment of a rat monoclonal antibody (no, 192) with very high affinity for the main immunogenic region of the human muscle nicotinic acetylcholine receptor (AChR) has been purified, characterised and crystallised using vapour diffusion techniques, Its K-d for human AChR was determined to be 5x10(-11) M, Its cross-reactivity pattern suggests that residue alpha 23 of the AChR strongly affects its epitope, Crystals suitable for X-ray analysis, obtained by micro- and macroseeding techniques, belong to the orthorhombic space group C222(1) and they diffract to 2.8 Angstrom resolution using synchrotron radiation, The unit cell dimensions are alpha = 83.4 Angstrom, b = 110.0 Angstrom and c = 212.2 Angstrom and there are two Fab molecules per asymmetric unit.
C1 HELLENIC PASTEUR INST, DEPT BIOCHEM, GR-11521 ATHENS, GREECE.
   NATL HELLEN RES FDN, GR-11635 ATHENS, GREECE.
   UNIV BATH, SCH BIOL & BIOCHEM, BATH BA2 7AY, AVON, ENGLAND.
OI Acharya, K. Ravi/0000-0002-3009-4058
CR BEROUKHIM R, 1995, NEURON, V15, P323, DOI 10.1016/0896-6273(95)90037-3
   BRADFORD MM, 1976, ANAL BIOCHEM, V72, P248, DOI 10.1016/0003-2697(76)90527-3
   BRUNGER AT, X PLOR VERSION 3 1 S
   CYGLER M, 1987, J BIOL CHEM, V262, P643
   DUCRUIX A, CRYSTALLIZATION NUCL
   GEWIRTH D, 1995, HKL MANUAL DESCRIPTI
   Lindstrom J, 1981, Methods Enzymol, V74 Pt C, P432
   LINDSTROM J, 1988, ADV IMMUNOL, V42, P233, DOI 10.1016/S0065-2776(08)60847-0
   LOUTRARI H, 1992, EUR J IMMUNOL, V22, P2449, DOI 10.1002/eji.1830220939
   LUTHER MA, 1989, J NEUROSCI, V9, P1082
   NAVAZA J, 1994, ACTA CRYSTALLOGR A, V50, P157, DOI 10.1107/S0108767393007597
   PAPADOULI I, 1993, EUR J BIOCHEM, V211, P227, DOI 10.1111/j.1432-1033.1993.tb19890.x
   SCATCHARD G, 1949, ANN NY ACAD SCI, V51, P660, DOI 10.1111/j.1749-6632.1949.tb27297.x
   SOPHIANOS D, 1989, J AUTOIMMUN, V2, P777, DOI 10.1016/0896-8411(89)90004-8
   TZARTOS SJ, 1985, J IMMUNOL, V134, P2343
   TZARTOS SJ, 1980, P NATL ACAD SCI-BIOL, V77, P755, DOI 10.1073/pnas.77.2.755
   TZARTOS SJ, 1988, P NATL ACAD SCI USA, V85, P2899, DOI 10.1073/pnas.85.9.2899
   TZARTOS SJ, 1991, MOL NEUROBIOL, V5, P1, DOI 10.1007/BF02935610
   VATZAKI EH, 1993, PROTEIN SCI, V2, P1770, DOI 10.1002/pro.5560021021
   WITZEMANN V, 1990, EUR J BIOCHEM, V194, P437, DOI 10.1111/j.1432-1033.1990.tb15637.x
   [No title captured]
NR 21
TC 10
Z9 10
U1 0
U2 1
PU ELSEVIER SCIENCE BV
PI AMSTERDAM
PA PO BOX 211, 1000 AE AMSTERDAM, NETHERLANDS
SN 0014-5793
EI 1873-3468
J9 FEBS LETT
JI FEBS Lett.
PD JUL 1
PY 1996
VL 389
IS 2
BP 195
EP 198
DI 10.1016/0014-5793(96)00579-0
PG 4
WC Biochemistry & Molecular Biology; Biophysics; Cell Biology
WE Science Citation Index Expanded (SCI-EXPANDED)
SC Biochemistry & Molecular Biology; Biophysics; Cell Biology
GA UX052
UT WOS:A1996UX05200019
PM 8766828
OA Bronze
DA 2022-10-25
ER

PT J
AU Koch, M
   Langmann, A
AF Koch, M
   Langmann, A
TI Diplopia as the presenting sign of Systemic Lupus Erythematosus: The
   chameleon diagnosis
SO JOURNAL OF AAPOS
LA English
DT Article; Proceedings Paper
CT Annual Meeting of the Consilum-Strabologicum-Austriacum
CY OCT 22-23, 2004
CL Salzburg, AUSTRIA
AB We report a case of an 11-year-old girl who presented with fluctuating bilateral muscular weakness of the extraocular muscle and of varying amounts of bilateral ptosis. These symptoms and a positive acetylcholine receptor antibody titer led to the presumptive diagnosis of myasthenia gravis, which did not match the fundus findings.
C1 Med Univ Graz, Dept Ophthalmol, A-8036 Graz, Austria.
RP Koch, M (corresponding author), Med Univ Graz, Dept Ophthalmol, Auenbruggerpl 4, A-8036 Graz, Austria.
EM koch.martina@gmx.at
CR Arevalo J Fernando, 2002, Curr Opin Ophthalmol, V13, P404, DOI 10.1097/00055735-200212000-00011
   Budde M, 2002, KLIN MONATSBL AUGENH, V219, P537, DOI 10.1055/s-2002-33590
   Giorgi D, 1999, CLIN RHEUMATOL, V18, P124, DOI 10.1007/s100670050069
   TOUBI E, 1995, AM J MED, V99, P397, DOI 10.1016/S0002-9343(99)80188-0
NR 4
TC 1
Z9 1
U1 0
U2 0
PU MOSBY, INC
PI ST LOUIS
PA 11830 WESTLINE INDUSTRIAL DR, ST LOUIS, MO 63146-3318 USA
SN 1091-8531
J9 J AAPOS
JI J. AAPOS
PD APR
PY 2006
VL 10
IS 2
BP 184
EP 185
DI 10.1016/j.jaapos.2005.12.004
PG 2
WC Ophthalmology; Pediatrics
WE Conference Proceedings Citation Index - Science (CPCI-S); Science Citation Index Expanded (SCI-EXPANDED)
SC Ophthalmology; Pediatrics
GA 042ZL
UT WOS:000237569000021
PM 16678760
DA 2022-10-25
ER

PT S
AU Lindstrom, J
   Luo, J
AF Lindstrom, Jon
   Luo, Jie
BE Wolfe, GI
   Meriggioli, MN
   Ciafaloni, E
   Ruff, RL
TI Myasthenogenicity of the main immunogenic region
SO MYASTHENIA GRAVIS AND RELATED DISORDERS I
SE Annals of the New York Academy of Sciences
LA English
DT Article; Proceedings Paper
CT 12th International Conference on Myasthenia Gravis and Related Disorders
CY MAY 21-23, 2012
CL New York Acad Sci, New York, NY
SP Myasthenia Gravis Fdn Amer, CSL Behring, IBL Int, KRONUS, Athena Diagnost, Terumo BCT
HO New York Acad Sci
DE nicotinic acetylcholine receptor; AChR; MG; EAMG; antigenic structure
ID NICOTINIC ACETYLCHOLINE-RECEPTOR; AUTOIMMUNE MYASTHENIA-GRAVIS;
   CRYSTAL-STRUCTURE; BINDING; MUSCLE; AUTOANTIBODIES
AB In myasthenia gravis (MG) and experimental autoimmune MG (EAMG), many pathologically significant autoantibodies are directed to the main immunogenic region (MIR) of muscle nicotinic acetylcholine receptors (AChRs), a conformation-dependent region at the extracellular tip of alpha 1 subunits of AChRs. Human muscle AChR alpha 1 MIR sequences were integrated into Aplesia ACh-binding protein (AChBP). The chimera potently induced EAMG, while AChBP induced EAMG much less potently. AChBP is a water-soluble protein resembling the extracellular domain of AChRs; yet, rats immunized with chimeras developed autoantibodies to both extracellular and cytoplasmic domains of muscle AChRs. We propose that an initial autoimmune response directed at the MIR leads to an autoimmune response sustained by muscle AChRs. Autoimmune stimulation sustained by endogenous muscle AChR may be a target for specific immunosuppression. These studies show that the alpha 1 MIR is highly myasthenogenic, and that AChR-like proteins distantly related to muscle AChR can induce EAMG and, potentially, MG.
C1 [Lindstrom, Jon; Luo, Jie] Univ Penn, Sch Med, Dept Neurosci, Philadelphia, PA 19104 USA.
RP Lindstrom, J (corresponding author), Univ Penn, Sch Med, Dept Neurosci, 217 Stemmler Hall, Philadelphia, PA 19104 USA.
EM JSLKK@mail.med.upenn.edu
FU NIH [NS11323, NS052463]; Muscular Dystrophy Association; NATIONAL
   INSTITUTE OF NEUROLOGICAL DISORDERS AND STROKE [R01NS011323,
   R01NS052463] Funding Source: NIH RePORTER
FX This research was supported by Grants from the NIH (NS11323 and
   NS052463) and the Muscular Dystrophy Association.
CR Brejc K, 2001, NATURE, V411, P269, DOI 10.1038/35077011
   Castillo M, 2009, J NEUROCHEM, V108, P1399, DOI 10.1111/j.1471-4159.2009.05924.x
   Dellisanti CD, 2007, NAT NEUROSCI, V10, P953, DOI 10.1038/nn1942
   Engel AG, 2010, J MOL NEUROSCI, V40, P143, DOI 10.1007/s12031-009-9229-0
   Feferman T, 2003, J NEUROIMMUNOL, V140, P153, DOI 10.1016/S0165-5728(03)00209-1
   Hansen SB, 2005, EMBO J, V24, P3635, DOI 10.1038/sj.emboj.7600828
   Kontou M, 2000, EUR J BIOCHEM, V267, P2389, DOI 10.1046/j.1432-1327.2000.01252.x
   LINDSTROM J, 1978, P NATL ACAD SCI USA, V75, P769, DOI 10.1073/pnas.75.2.769
   LINDSTROM JM, 1976, ANN NY ACAD SCI, V274, P254, DOI 10.1111/j.1749-6632.1976.tb47691.x
   Lindstrom JM, 2000, MUSCLE NERVE, V23, P453, DOI 10.1002/(SICI)1097-4598(200004)23:4<453::AID-MUS3>3.0.CO;2-O
   Luo J, 2012, AUTOIMMUNITY, V45, P245, DOI 10.3109/08916934.2011.622015
   Luo J, 2009, J NEUROSCI, V29, P13898, DOI 10.1523/JNEUROSCI.2833-09.2009
   LuoPhd J, 2010, ANN NEUROL, V67, P441, DOI 10.1002/ana.21901
   Millar NS, 2008, BRIT J PHARMACOL, V153, pS177, DOI 10.1038/sj.bjp.0707661
   TZARTOS SJ, 1980, P NATL ACAD SCI-BIOL, V77, P755, DOI 10.1073/pnas.77.2.755
   Unwin N, 2005, J MOL BIOL, V346, P967, DOI 10.1016/j.jmb.2004.12.031
   Vernino S, 2008, J NEUROIMMUNOL, V197, P63, DOI 10.1016/j.jneuroim.2008.03.017
NR 17
TC 7
Z9 7
U1 0
U2 5
PU BLACKWELL SCIENCE PUBL
PI OXFORD
PA OSNEY MEAD, OXFORD OX2 0EL, ENGLAND
SN 0077-8923
BN 978-1-57331-890-7
J9 ANN NY ACAD SCI
JI Ann.NY Acad.Sci.
PY 2012
VL 1274
BP 9
EP 13
DI 10.1111/j.1749-6632.2012.06766.x
PG 5
WC Medicine, Research & Experimental
WE Conference Proceedings Citation Index - Science (CPCI-S); Science Citation Index Expanded (SCI-EXPANDED)
SC Research & Experimental Medicine
GA BHO20
UT WOS:000326034400003
PM 23252892
OA Green Accepted
DA 2022-10-25
ER

PT J
AU Verschuuren, JJ
   Palace, J
   Murai, H
   Tannemaat, MR
   Kaminski, HJ
   Bril, V
AF Verschuuren, Jan J. G. M.
   Palace, Jacqueline
   Murai, Hiroyuki
   Tannemaat, Martijn R.
   Kaminski, Henry J.
   Bril, Vera
TI Advances and ongoing research in the treatment of autoimmune
   neuromuscular junction disorders
SO LANCET NEUROLOGY
LA English
DT Article
ID GENERALIZED MYASTHENIA-GRAVIS; INTERNATIONAL CONSENSUS GUIDANCE;
   QUALITY-OF-LIFE; PLASMA-EXCHANGE; MULTIPLE-SCLEROSIS; DOUBLE-BLIND;
   SAFETY; EFFICACY; TRIAL; MULTICENTER
AB Myasthenia gravis and Lambert-Eaton myasthenic syndrome are antibody-mediated autoimmune diseases of the neuromuscular junction that usually present with weakness in ocular muscles and in proximal muscles of the limb and trunk. Prognosis regarding muscle strength, functional abilities, quality of life, and survival is generally good. However, some patients do not respond to treatment. Symptomatic drugs, corticosteroids, and steroid-sparing immunosuppressive drugs remain the cornerstone of treatment. In the past few years, new biological agents against complement, the FcRn receptor, or B-cell antigens have been tested in clinical trials. These new therapies extend the possibilities for targeted immunotherapies and promise exciting new options with a relatively rapid mode of action. Challenges in their use might occur, with barriers due to an increase in cost of care and additional considerations in the choice of drugs, and potential consequences of infection and vaccination due to the COVID-19 pandemic.
C1 [Verschuuren, Jan J. G. M.; Tannemaat, Martijn R.] Leiden Univ, Dept Neurol, Med Ctr, NL-2333 ZA Leiden, Netherlands.
   [Palace, Jacqueline] Univ Oxford, Nuffield Dept Clin Neurosci, Oxford, England.
   [Murai, Hiroyuki] Int Univ Hlth & Welf, Dept Neurol, Narita, Japan.
   [Kaminski, Henry J.] George Washington Univ & Hlth Sci, Dept Neurol & Rehabil Med, Sch Med, Washington, DC USA.
   [Bril, Vera] Univ Toronto, Dept Med, Toronto, ON, Canada.
RP Verschuuren, JJ (corresponding author), Leiden Univ, Dept Neurol, Med Ctr, NL-2333 ZA Leiden, Netherlands.
EM j.j.g.m.verschuuren@lumc.nl
RI Tannemaat, Martijn/S-3445-2016
OI Tannemaat, Martijn/0000-0003-2929-0390
CR Akaishi T, 2019, ANN TRANSL MED, V7, DOI 10.21037/atm.2019.06.65
   Alabbad S, 2020, BIODRUGS, V34, P557, DOI 10.1007/s40259-020-00443-w
   Alcantara M, 2021, EUR J NEUROL, V28, P639, DOI 10.1111/ene.14547
   Alharbi M, 2021, CAN J NEUROL SCI, V48, P767, DOI 10.1017/cjn.2021.2
   Alipour-Faz A, 2017, ACTA NEUROL BELG, V117, P245, DOI 10.1007/s13760-016-0689-z
   Alshaikh JT, 2016, MUSCLE NERVE, V53, P370, DOI 10.1002/mus.24904
   Anand P, 2020, MUSCLE NERVE, V62, P254, DOI 10.1002/mus.26918
   Assini A, 2021, EUR J NEUROL, V28, P3537, DOI 10.1111/ene.14721
   Barnett C, 2020, NAT REV NEUROL, V16, P299, DOI 10.1038/s41582-020-0345-3
   Barnett C, 2019, EXPERT OPIN PHARMACO, V20, P2295, DOI 10.1080/14656566.2019.1682548
   Barnett C, 2013, J NEUROL NEUROSUR PS, V84, P94, DOI 10.1136/jnnp-2011-301449
   Barth D, 2011, NEUROLOGY, V76, P2017, DOI 10.1212/WNL.0b013e31821e5505
   Benatar M, 2016, MUSCLE NERVE, V53, P363, DOI 10.1002/mus.24769
   Boldingh MI, 2016, NEUROLOGY, V87, P2139, DOI 10.1212/WNL.0000000000003339
   Bril V, 2021, NEUROLOGY, V96, pE853, DOI [10.1212/WNL.0000000000011350, 10.1212/WNL.0000000000011108]
   Bril V, 2012, ANN NY ACAD SCI, V1275, P1, DOI 10.1111/j.1749-6632.2012.06767.x
   Bryant A, 2016, JAMA NEUROL, V73, P652, DOI 10.1001/jamaneurol.2016.0113
   Businaro P, 2021, MUSCLE NERVE, V64, P206, DOI 10.1002/mus.27324
   Canadian Agency for Drugs and Technologies in Health, 2020, PHARMACOECONOMIC REP
   Chen D, 2016, J CLIN MED, V5, DOI 10.3390/jcm5120107
   Dalakas MC, 2020, CURR OPIN NEUROL, V33, P545, DOI 10.1097/WCO.0000000000000858
   Diaz-Maroto I, 2020, NEUROLOGIA ENGL ED, P30300
   Ebadi H, 2013, MUSCLE NERVE, V47, P510, DOI 10.1002/mus.23626
   Ellebrecht CT, 2014, JAMA DERMATOL, V150, P1331, DOI 10.1001/jamadermatol.2014.1939
   Ellul MA, 2020, LANCET NEUROL, V19, P767, DOI 10.1016/S1474-4422(20)30221-0
   Evoli A, 2016, NEUROLOGY, V86, P1070, DOI 10.1212/WNL.0000000000002466
   Fedyk ER, 2020, BRIT J CLIN PHARMACO, V86, P1314, DOI 10.1111/bcp.14241
   Gamez J, 2019, THER ADV NEUROL DISO, V12, DOI 10.1177/1756286419864497
   Gilhus NE, 2018, EUR J NEUROL, V25, P1402, DOI 10.1111/ene.13788
   Gilhus NE, 2019, NAT REV DIS PRIMERS, V5, DOI 10.1038/s41572-019-0079-y
   Grob D, 2008, MUSCLE NERVE, V37, P141, DOI 10.1002/mus.20950
   Guptill JT, 2016, AUTOIMMUNITY, V49, P472, DOI 10.1080/08916934.2016.1214823
   Habib AA, 2020, MUSCLE NERVE, V62, P579, DOI 10.1002/mus.26919
   Hakansson I, 2017, NEUROMUSCULAR DISORD, V27, P90, DOI 10.1016/j.nmd.2016.09.020
   Hauser SL, 2017, NEW ENGL J MED, V376, P1694, DOI 10.1056/NEJMc1702076
   Heckmann JM, 2011, BMC NEUROL, V11, DOI 10.1186/1471-2377-11-97
   Hehir MK, 2017, NEUROLOGY, V89, P1069, DOI 10.1212/WNL.0000000000004341
   Hewett K, 2018, NEUROLOGY, V90, pE1425, DOI 10.1212/WNL.0000000000005323
   Howard JF, 2021, EXPERT OPIN INV DRUG, V30, P483, DOI 10.1080/13543784.2021.1897567
   Howard JF, 2020, JAMA NEUROL, V77, P582, DOI 10.1001/jamaneurol.2019.5125
   Howard JF, 2019, NEUROLOGY, V92, pE2661, DOI 10.1212/WNL.0000000000007600
   Howard JF, 2018, ANN NY ACAD SCI, V1412, P113, DOI 10.1111/nyas.13522
   Howard JF, 2017, LANCET NEUROL, V16, P976, DOI 10.1016/S1474-4422(17)30369-1
   Howard JF, 2021, LANCET NEUROL, V20, P526, DOI 10.1016/S1474-4422(21)00159-9
   Hubers A, 2020, J NEUROL NEUROSUR PS, V91, P1124, DOI 10.1136/jnnp-2020-323565
   Huijbers MG, 2022, LANCET NEUROL, V21, P163, DOI 10.1016/S1474-4422(21)00357-4
   Im SH, 2001, J IMMUNOL, V166, P6893, DOI 10.4049/jimmunol.166.11.6893
   Imai T, 2020, FRONT NEUROL, V11, DOI 10.3389/fneur.2020.00868
   Jacob S, 2020, THER ADV NEUROL DISO, V13, DOI 10.1177/1756286420911784
   Jacob S, 2020, J NEUROL SCI, V412, DOI 10.1016/j.jns.2020.116803
   Jakubikova M, 2021, EUR J NEUROL, V28, P3418, DOI 10.1111/ene.14951
   Jaretzki A 3rd, 2000, Ann Thorac Surg, V70, P327
   Jensen Paul, 2008, J Clin Neuromuscul Dis, V9, P352, DOI 10.1097/CND.0b013e3181660807
   Jonsson DI, 2017, NEUROMUSCULAR DISORD, V27, P565, DOI 10.1016/j.nmd.2017.03.007
   Karelis G, 2019, EUR NEUROL, V81, P223, DOI 10.1159/000502818
   Kohler S, 2019, BMJ OPEN, V9, DOI 10.1136/bmjopen-2018-024523
   Kulasekararaj AG, 2019, BLOOD, V133, P540, DOI 10.1182/blood-2018-09-876805
   Kushlaf H, 2020, MUSCLE NERVE, V62, pE65, DOI 10.1002/mus.27020
   Lai CC, 2021, EXPERT REV VACCINES, V20, P1013, DOI 10.1080/14760584.2021.1949293
   Lee M, 2018, ANN NY ACAD SCI, V1412, P129, DOI 10.1111/nyas.13538
   Lee MK, 2018, J CLIN NEUROSCI, V50, P194, DOI 10.1016/j.jocn.2018.01.024
   Levy RA, 2016, AUTOIMMUN REV, V15, P955, DOI 10.1016/j.autrev.2016.07.014
   Li F, 2018, J NEUROL, V265, P2773, DOI 10.1007/s00415-018-9056-8
   Ling LE, 2019, CLIN PHARMACOL THER, V105, P1031, DOI 10.1002/cpt.1276
   Lipka AF, 2020, NEUROLOGY, V94, pE511, DOI 10.1212/WNL.0000000000008747
   Lipka AF, 2017, NEUROMUSCULAR DISORD, V27, P259, DOI 10.1016/j.nmd.2016.11.009
   Luo J, 2018, ANN NY ACAD SCI, V1413, P76, DOI 10.1111/nyas.13550
   Maddison P, 2020, SCI REP-UK, V10, DOI 10.1038/s41598-020-67571-9
   MAHER ER, 1986, BRIT MED J, V292, P306, DOI 10.1136/bmj.292.6516.306
   Mantegazza R, 2021, NEUROLOGY, V96, pE610, DOI 10.1212/WNL.0000000000011207
   Mantegazza R, 2018, THER ADV NEUROL DISO, V11, P1, DOI 10.1177/1756285617749134
   McKeage K, 2019, DRUGS, V79, P347, DOI 10.1007/s40265-019-01068-2
   Melzer N, 2016, J NEUROL, V263, P1473, DOI 10.1007/s00415-016-8045-z
   Menon D, 2020, FRONT NEUROL, V11, DOI 10.3389/fneur.2020.00538
   Morandi F, 2019, CELLS-BASEL, V8, DOI 10.3390/cells8121527
   Munot P, 2020, NEUROMUSCULAR DISORD, V30, P254, DOI 10.1016/j.nmd.2020.02.001
   Muppidi S, 2019, MUSCLE NERVE, V60, P14, DOI 10.1002/mus.26447
   Murai H., 2015, CLIN EXP NEUROIMMUNO, V6, P21, DOI 10.1111/cen3.12180
   Narayanaswami P, 2021, NEUROLOGY, V96, P114, DOI 10.1212/WNL.0000000000011124
   Huong NTC, 2017, BMC INFECT DIS, V17, DOI 10.1186/s12879-017-2415-8
   Nishimura J, 2014, NEW ENGL J MED, V370, P632, DOI 10.1056/NEJMoa1311084
   Norwood F, 2014, J NEUROL NEUROSUR PS, V85, P538, DOI 10.1136/jnnp-2013-305572
   O'Connell K, 2020, FRONT NEUROL, V11, DOI 10.3389/fneur.2020.00743
   Ortiz-Salas Paola, 2016, J Clin Neuromuscul Dis, V18, P1, DOI 10.1097/CND.0000000000000119
   Oyama M, 2020, THER ADV NEUROL DISO, V13, DOI 10.1177/1756286420904207
   Pasnoor M, 2016, NEUROLOGY, V87, P57, DOI 10.1212/WNL.0000000000002795
   Pasnoor M, 2012, ANN NY ACAD SCI, V1275, P23, DOI 10.1111/j.1749-6632.2012.06804.x
   Patel DD, 2020, J ALLERGY CLIN IMMUN, V146, P467, DOI 10.1016/j.jaci.2020.07.015
   Ponticelli C, 2018, J CLIN MED, V7, DOI 10.3390/jcm7120552
   Punga AR, 2022, LANCET NEUROL, V21, P176, DOI 10.1016/S1474-4422(21)00297-0
   Rahbek MA, 2017, MUSCLE NERVE, V56, P700, DOI 10.1002/mus.25552
   Rein N, 2020, J NEUROL SCI, V417, DOI 10.1016/j.jns.2020.117053
   Restivo DA, 2020, ANN INTERN MED, V173, P1027, DOI 10.7326/L20-0845
   Ristov J, 2018, AM J TRANSPLANT, V18, P2895, DOI 10.1111/ajt.14872
   Sanders DB, 2016, NEUROLOGY, V87, P419, DOI 10.1212/WNL.0000000000002790
   Sesarman A, 2010, CELL MOL LIFE SCI, V67, P2533, DOI 10.1007/s00018-010-0318-6
   Sheridan D, 2018, PLOS ONE, V13, DOI 10.1371/journal.pone.0195909
   Sorensen PS, 2014, NEUROLOGY, V82, P573, DOI 10.1212/WNL.0000000000000125
   Melo CLS, 2019, NEUROMUSCULAR DISORD, V29, P142, DOI 10.1016/j.nmd.2018.11.008
   Strijbos E, 2019, VACCINE, V37, P919, DOI 10.1016/j.vaccine.2019.01.007
   Titulaer MJ, 2011, J CLIN ONCOL, V29, P902, DOI 10.1200/JCO.2010.32.0440
   TSUJIHATA M, 1989, NEUROLOGY, V39, P1359, DOI 10.1212/WNL.39.10.1359
   Utsugisawa K, 2017, MUSCLE NERVE, V55, P794, DOI 10.1002/mus.25397
   Vecchio D, 2020, NEUROMUSCULAR DISORD, V30, P120, DOI 10.1016/j.nmd.2019.11.008
   Voet NBM, 2019, COCHRANE DB SYST REV, DOI 10.1002/14651858.CD003907.pub5
   Wang SH, 2019, BMC NEUROL, V19, DOI 10.1186/s12883-019-1482-4
   Westerberg E, 2018, MEDICINE, V97, DOI 10.1097/MD.0000000000011510
   Westerberg E, 2017, MUSCLE NERVE, V56, P207, DOI 10.1002/mus.25493
   Wolfe GI, 2016, NEW ENGL J MED, V375, P511, DOI 10.1056/NEJMoa1602489
   Yamamoto S, 2021, INT J MOL SCI, V22, DOI 10.3390/ijms22020888
   Yamamura T, 2019, NEW ENGL J MED, V381, P2114, DOI 10.1056/NEJMoa1901747
   Zhao C, 2021, FRONT NEUROL, V12, DOI 10.3389/fneur.2021.736190
   Zhou Q, 2021, FRONT IMMUNOL, V12, DOI 10.3389/fimmu.2021.733418
   Zinman L, 2007, NEUROLOGY, V68, P837, DOI 10.1212/01.wnl.0000256698.69121.45
   Zuercher AW, 2019, AUTOIMMUN REV, V18, DOI 10.1016/j.autrev.2019.102366
NR 115
TC 9
Z9 9
U1 7
U2 9
PU ELSEVIER SCIENCE INC
PI NEW YORK
PA STE 800, 230 PARK AVE, NEW YORK, NY 10169 USA
SN 1474-4422
EI 1474-4465
J9 LANCET NEUROL
JI Lancet Neurol.
PD FEB
PY 2022
VL 21
IS 2
BP 189
EP 202
DI 10.1016/S1474-4422(21)00463-4
PG 14
WC Clinical Neurology
WE Science Citation Index Expanded (SCI-EXPANDED)
SC Neurosciences & Neurology
GA ZT4ER
UT WOS:000769111800019
PM 35065041
HC Y
HP N
DA 2022-10-25
ER

PT J
AU Valenti-Azcarate, R
   Vazquez, IE
   Illan, CT
   Gastearena, MAI
   Perez-Larraya, JG
AF Valenti-Azcarate, Rafael
   Esparragosa Vazquez, Ines
   Toledano Illan, Carlos
   Idoate Gastearena, Miguel Angel
   Gallego Perez-Larraya, Jaime
TI Nivolumab and Ipilimumab-induced myositis and myocarditis mimicking a
   myasthenia gravis presentation
SO NEUROMUSCULAR DISORDERS
LA English
DT Article
DE Checkpoint inhibitors; GFAP; Immunotherapy; Myositis
AB The rapidly growing field of cancer immunotherapy has led to the development of new treatments such as immune checkpoint inhibitors. These agents are monoclonal antibodies that enable tumor-reactive T cells to overcome regulatory mechanisms and produce effective antitumor responses. The use of immune checkpoint inhibitors is expected to progressively increase because they have shown promising therapeutic outcomes in multiple types of cancer and clinicians should be aware of their possible side-effects. We report a case of a man diagnosed with a non-microcytic lung carcinoma who started treatment with a combination of immune checkpoint inhibitors (Nivolumab and Ipilimumab). He subsequently developed binocular diplopia, fatigue, mild dyspnea and upper back pain resembling a myasthenia gravis presentation. Finally, a diagnosis of immune checkpoint inhibitor-related myositis and myocarditis was made. The detection of GFAP antibodies in CSF has unclear clinical and pathogenic significance and they may rather represent an epiphenomenon of the immune inflammation process. (C) 2019 Elsevier B.V. All rights reserved.
C1 [Valenti-Azcarate, Rafael; Esparragosa Vazquez, Ines; Toledano Illan, Carlos; Gallego Perez-Larraya, Jaime] Clin Univ Navarra, Neurol Dept, Pamplona, Spain.
   [Idoate Gastearena, Miguel Angel] Clin Univ Navarra, Pathol Dept, Pamplona, Spain.
RP Valenti-Azcarate, R (corresponding author), Clin Univ Navarra, Neurol Dept, Pamplona, Spain.
EM rvalenti@unav.es
RI Illán, Carlos Toledano/AAO-9126-2020; Idoate, Miguel-Ángel/D-8502-2019
OI Illán, Carlos Toledano/0000-0002-3787-9501; Idoate,
   Miguel-Ángel/0000-0002-1596-1192; Gallego Perez-Larraya,
   Jaime/0000-0003-2969-0116
CR Astaras C, 2018, CURR NEUROL NEUROSCI, V18, DOI 10.1007/s11910-018-0810-1
   Dubey D, 2018, J NEUROIMMUNOL, V321, P157, DOI 10.1016/j.jneuroim.2018.04.016
   Heinzerling L, 2017, CURR OPIN ONCOL, V29, P136, DOI 10.1097/CCO.0000000000000358
   Moslehi JJ, 2018, LANCET, V391, P933, DOI 10.1016/S0140-6736(18)30533-6
   Suzuki S, 2017, NEUROLOGY, V89, P1127, DOI 10.1212/WNL.0000000000004359
   Touat M, 2018, NEUROLOGY, V91, pE985, DOI 10.1212/WNL.0000000000006124
NR 6
TC 15
Z9 15
U1 2
U2 3
PU PERGAMON-ELSEVIER SCIENCE LTD
PI OXFORD
PA THE BOULEVARD, LANGFORD LANE, KIDLINGTON, OXFORD OX5 1GB, ENGLAND
SN 0960-8966
EI 1873-2364
J9 NEUROMUSCULAR DISORD
JI Neuromusc. Disord.
PD JAN
PY 2020
VL 30
IS 1
BP 67
EP 69
DI 10.1016/j.nmd.2019.10.006
PG 3
WC Clinical Neurology; Neurosciences
WE Science Citation Index Expanded (SCI-EXPANDED)
SC Neurosciences & Neurology
GA LD1WL
UT WOS:000525822000010
PM 31839404
DA 2022-10-25
ER

PT J
AU Novak, L
   Castro, CY
   Listinsky, CM
AF Novak, L
   Castro, CY
   Listinsky, CM
TI Multiple langerhans cell nodules in an incidental thymectomy
SO ARCHIVES OF PATHOLOGY & LABORATORY MEDICINE
LA English
DT Article
ID HISTIOCYTOSIS-X; MYASTHENIA-GRAVIS; NATURAL-HISTORY; THYMUS; MANAGEMENT;
   CHILDHOOD
AB The isolated appearance of Langerhans cell histiocytosis in the thymus is quite rare. We report the finding of multiple small Langerhans cell nodules in the thymus of an 11-month-old infant who had undergone thymectomy in the course of surgical correction of tetralogy of Fallot. The subtle appearance of some of these nodules and aggregates was unlike the pattern of massive thymic infiltration seen in 7 previously reported cases of thymic Langerhans cell histiocytosis in childhood. This difference led us to consider whether these aggregates might be common in the thymus but overlooked in thymus glands removed incidental to cardiac surgery. We examined histologic material from 22 sequential thymectomy specimens removed during cardiac surgery from infants and children. None (0/22) had cohesive aggregates of Langerhans cells, as were seen in the index patient's thymus. Our patient's small thymic nodules resemble more closely a pattern found in adult patients with myasthenia gravis who have been incidentally shown to have Langerhans cell histiocytosis.
C1 Univ Alabama, Dept Pathol, Birmingham, AL 35233 USA.
   Univ Alabama, Dept Surg, Birmingham, AL 35233 USA.
RP Listinsky, CM (corresponding author), Univ Alabama, Dept Pathol, Kracke Bldg,Room 506,1922 7th Ave S, Birmingham, AL 35233 USA.
CR BEATTY EC, 1963, AM J DIS CHILD, V105, P507, DOI 10.1001/archpedi.1963.02080040509015
   BRAMWELL NH, 1986, AM J CLIN PATHOL, V86, P224, DOI 10.1093/ajcp/86.2.224
   Gilcrease MZ, 1997, ARCH PATHOL LAB MED, V121, P134
   Howarth DM, 1999, CANCER-AM CANCER SOC, V85, P2278, DOI 10.1002/(SICI)1097-0142(19990515)85:10<2278::AID-CNCR25>3.0.CO;2-U
   LANDING B, 1984, PEDIATR PATHOL, V2, P398
   NAKATA H, 1982, PEDIATR RADIOL, V12, P84, DOI 10.1007/BF00972438
   Nezelof C, 1998, HEMATOL ONCOL CLIN N, V12, P385, DOI 10.1016/S0889-8588(05)70518-9
   PESCARMONA E, 1989, HISTOPATHOLOGY, V14, P465, DOI 10.1111/j.1365-2559.1989.tb02182.x
   PRITCHARD J, 1979, CLIN EXP DERMATOL, V4, P421, DOI 10.1111/j.1365-2230.1979.tb01637.x
   SIEGAL GP, 1985, AM J SURG PATHOL, V9, P117, DOI 10.1097/00000478-198502000-00006
   Wakely P, 2000, HUM PATHOL, V31, P1532, DOI 10.1053/hupa.2000.20410
NR 11
TC 10
Z9 10
U1 0
U2 0
PU COLLEGE AMER PATHOLOGISTS
PI NORTHFIELD
PA C/O KIMBERLY GACKI, 325 WAUKEGAN RD, NORTHFIELD, IL 60093-2750 USA
SN 0003-9985
J9 ARCH PATHOL LAB MED
JI Arch. Pathol. Lab. Med.
PD FEB
PY 2003
VL 127
IS 2
BP 218
EP 220
PG 3
WC Medical Laboratory Technology; Medicine, Research & Experimental;
   Pathology
WE Science Citation Index Expanded (SCI-EXPANDED)
SC Medical Laboratory Technology; Research & Experimental Medicine;
   Pathology
GA 646RQ
UT WOS:000181048400014
PM 12562239
DA 2022-10-25
ER

PT J
AU Day, MJ
AF Day, MJ
TI Review of thymic pathology in 30 cats and 36 dogs
SO JOURNAL OF SMALL ANIMAL PRACTICE
LA English
DT Article
ID ACQUIRED MYASTHENIA-GRAVIS; SKIN-DISEASE; THYMOMA; FEATURES; CANINE
AB Data are presented from 30 cats and 36 dogs in which thymic disease was recognised clinically or on postmortem examination, The diagnoses included thymic lymphoma (19 cats, 12 dogs), thymoma (five cats, 18 dogs), thymic branchial cyst formation or cystic change (one cat, four dogs), thymic hyperplasia (two cats), congenital hypoplasia (one cat, one dog), thymic haemorrhage (one cat, one dog) and thymic amyloidosis (one cat), Thymic lymphoma occurred in younger dogs and cats, and was recorded equally among domestic shorthaired and purebred (especially Siamese) cats, Eight cats with thymic lymphoma were tested for feline leukaemia virus and four were positive, Thymoma occurred more frequently in older cats and dogs, and in Labradors and German shepherd dogs, Thymic tumours were associated with paraneoplastic hypercalcaemia (six dogs), megaoesophagus (two dogs) or interface dermatitis with basement membrane immune complex deposition (one cat), Non-neoplastic thymic diseases were associated with myasthenia gravis (one cat), pemphigus foliaceus (one cat) and superficial necrolytic dermatitis (one cat).
RP Day, MJ (corresponding author), UNIV BRISTOL,DEPT PATHOL & MICROBIOL,BRISTOL BS18 7DU,AVON,ENGLAND.
CR ALZUBAIDY AJ, 1981, VET REC, V109, P490, DOI 10.1136/vr.109.22.490
   AMMANN AJ, 1982, BASIC CLIN IMMUNOL, P395
   ARONSOHN MG, 1984, J AM VET MED ASSOC, V184, P1355
   ATWATER SW, 1994, J AM VET MED ASSOC, V205, P1007
   BELLAH JR, 1983, J AM VET MED ASSOC, V183, P306
   BOND R, 1995, VET REC, V136, P466, DOI 10.1136/vr.136.18.466
   CAPEN CC, 1995, SPECIAL VET PATHOLOG, P247
   CARPENTER JL, 1982, J AM VET MED ASSOC, V181, P248
   COTTER SM, 1975, J AM VET MED ASSOC, V166, P449
   DAY MJ, 1993, J COMP PATHOL, V109, P395, DOI 10.1016/S0021-9975(08)80302-7
   DAY MJ, 1992, RES VET SCI, V53, P87, DOI 10.1016/0034-5288(92)90090-O
   Dodds WJ, 1995, ADV VET SCI COMP MED, V39, P29, DOI 10.1016/S0065-3519(06)80017-0
   FERRICK DA, 1993, LAB ANIM SCI, V43, P29
   GARLEPP MJ, 1984, CLIN IMMUNOL IMMUNOP, V31, P301, DOI 10.1016/0090-1229(84)90250-2
   GROSS TL, 1993, VET PATHOL, V30, P75, DOI 10.1177/030098589303000110
   HARRIS CL, 1991, J AM ANIM HOSP ASSOC, V27, P281
   HAUSER B, 1984, J COMP PATHOL, V94, P311, DOI 10.1016/0021-9975(84)90049-5
   HIROTA Y, 1990, JPN J VET SCI, V52, P1117
   HOLLAND CT, 1994, AUST VET J, V71, P221, DOI 10.1111/j.1751-0813.1994.tb03408.x
   Janeway C., 1994, IMMUNOBIOLOGY IMMUNE
   JARRETT WFH, 1964, NATURE, V202, P567, DOI 10.1038/202567a0
   KLEBANOW ER, 1992, J AM ANIM HOSP ASSOC, V28, P63
   Lainesse MFC, 1996, J AM ANIM HOSP ASSOC, V32, P111, DOI 10.5326/15473317-32-2-111
   LIU SK, 1983, J AM VET MED ASSOC, V182, P1095
   MARTIN RA, 1986, J AM ANIM HOSP ASSOC, V22, P347
   METTLER F, 1984, J COMP PATHOL, V94, P315, DOI 10.1016/0021-9975(84)90050-1
   MILLS JN, 1985, J SMALL ANIM PRACT, V26, P167, DOI 10.1111/j.1748-5827.1985.tb02096.x
   MITCHAM SA, 1984, CAN VET J, V25, P280
   Moulton JE, 1990, TUMORS DOMESTIC ANIM, P231
   ODAIR HA, 1991, J SMALL ANIM PRACT, V32, P198, DOI 10.1111/j.1748-5827.1991.tb00543.x
   PARKER GA, 1976, VET PATHOL, V13, P353, DOI 10.1177/030098587601300505
   POFFENBARGER E, 1985, J AM ANIM HOSP ASSOC, V21, P119
   RAE CA, 1989, CAN VET J, V30, P497
   ROBINSON M, 1974, VET PATHOL, V11, P172, DOI 10.1177/030098587401100209
   ROTH JA, 1980, AM J VET RES, V41, P1256
   SCOTTMONCRIEFF JC, 1990, J AM VET MED ASSOC, V196, P1291
   SHEARER DH, 1995, THESIS U BRISTOL
   SHELTON GD, 1990, J VET INTERN MED, V4, P281, DOI 10.1111/j.1939-1676.1990.tb03124.x
   SYNDER PW, 1993, CLIN IMMUNOL IMMUNOP, V67, P55
   VALLI VEO, 1993, PATHOLOGY DOMESTIC A, V3, P229
   VOS JH, 1990, J COMP PATHOL, V102, P71, DOI 10.1016/S0021-9975(08)80009-6
   Wick MR, 1996, AM J CLIN PATHOL, V105, P417
   YAGER JA, 1993, PATHOLOGY DOMESTIC A, V1, P616
NR 43
TC 106
Z9 106
U1 2
U2 39
PU BRITISH VETERINARY ASSOC
PI LONDON
PA 7 MANSFIELD ST, LONDON, ENGLAND W1M 0AT
SN 0022-4510
J9 J SMALL ANIM PRACT
JI J. Small Anim. Pract.
PD SEP
PY 1997
VL 38
IS 9
BP 393
EP 403
DI 10.1111/j.1748-5827.1997.tb03492.x
PG 11
WC Veterinary Sciences
WE Science Citation Index Expanded (SCI-EXPANDED)
SC Veterinary Sciences
GA XZ867
UT WOS:A1997XZ86700004
PM 9322178
DA 2022-10-25
ER

PT J
AU HARA, H
   HAYASHI, K
   OHTA, K
   ITOH, N
   NISHITANI, H
   OHTA, M
AF HARA, H
   HAYASHI, K
   OHTA, K
   ITOH, N
   NISHITANI, H
   OHTA, M
TI DETECTION AND CHARACTERIZATION OF BLOCKING-TYPE ANTIACETYLCHOLINE
   RECEPTOR ANTIBODIES IN SERA FROM PATIENTS WITH MYASTHENIA-GRAVIS
SO CLINICAL CHEMISTRY
LA English
DT Article
DE ALPHA-BUNGAROTOXIN; RADIOIMMUNOASSAY; ANTIBODY INHIBITION
ID ALPHA-SUBUNIT PRECURSOR; BINDING; BUNGAROTOXIN; SEQUENCE; TORPEDO;
   MUSCLE; CDNA; CALF
AB We developed a highly sensitive, convenient assay for measuring blocking-type anti-acetylcholine receptor antibodies, which inhibit the binding of I-125-labeled alpha-bungarotoxin (alpha-BuTx) to the acetylcholine receptor (AChR). This procedure detected inhibitory activities in sera from 76% of patients with myasthenia gravis. Results of an experiment done with synthetic peptide corresponding to the alpha-BuTx binding region in the alpha-subunit of Torpedo AChR suggested that this inhibition is due to nonspecific steric hindrance caused by the binding of antibodies to a region other than the alpha-BuTx site, rather than by direct binding to the latter site. The inhibitory activities of the blocking-type antibodies and the titers of non-blocking-type antibodies were correlated. Moreover, the blocking-type antibodies could dissociate   I-125-labeled alpha-BuTx from I-125-labeled alpha-BuTx-human AChR complex, and their dissociation activities showed good correlation with the inhibitory activities.
C1 UTANO NATL HOSP,CLIN RES CTR,8-ONDOYAMACHO,UKYO KU,KYOTO 616,JAPAN.
   GIFU PHARMACEUT UNIV,DEPT MOLEC BIOL,GIFU 502,JAPAN.
   KYOTO UNIV,FAC PHARMACEUT SCI,KYOTO 606,JAPAN.
CR ALMON RR, 1974, SCIENCE, V186, P55, DOI 10.1126/science.186.4158.55
   COMPSTON DAS, 1980, BRAIN, V103, P579, DOI 10.1093/brain/103.3.579
   CONTITRONCONI BM, 1986, P NATL ACAD SCI USA, V83, P6646, DOI 10.1073/pnas.83.17.6646
   DRACHMAN DB, 1982, NEW ENGL J MED, V307, P769, DOI 10.1056/NEJM198209233071301
   GUTTE B, 1971, J BIOL CHEM, V246, P1922
   HUNTER WM, 1962, NATURE, V194, P495, DOI 10.1038/194495a0
   KONISHI T, 1981, NEUROLOGY, V31, P386
   LEFVERT AK, 1978, J NEUROL NEUROSUR PS, V41, P394, DOI 10.1136/jnnp.41.5.394
   LINDSTROM JM, 1976, NEUROLOGY, V26, P1054, DOI 10.1212/WNL.26.11.1054
   MITTAG T, 1976, NEW ENGL J MED, V294, P691, DOI 10.1056/NEJM197603252941303
   MITTAG TW, 1978, MOL PHARMACOL, V14, P60
   NEUMANN D, 1986, P NATL ACAD SCI USA, V83, P9250, DOI 10.1073/pnas.83.23.9250
   NODA M, 1982, NATURE, V299, P793, DOI 10.1038/299793a0
   NODA M, 1983, NATURE, V305, P818, DOI 10.1038/305818a0
   OHTA M, 1989, J CLIN BIOCHEM NUTR, V6, P65
   OHTA M, 1991, HDB NATURAL TOXIN, V5, P349
   OHTA M, 1986, ADV NEUROL SCI, V30, P106
   PATTEN BM, 1978, MUSCLE NERVE, V1, P190, DOI 10.1002/mus.880010304
   TINDALL RSA, 1980, NEUROLOGY, V30, P554
   TINDALL RSA, 1981, J IMMUNOL METHODS, V45, P1, DOI 10.1016/0022-1759(81)90089-2
   VINCENT A, 1982, CLIN EXP IMMUNOL, V49, P257
   WILSON PT, 1988, BIOCHEMISTRY-US, V27, P6667, DOI 10.1021/bi00418a004
   YAJIMA H, 1988, TETRAHEDRON, V44, P805, DOI 10.1016/S0040-4020(01)86118-4
   [No title captured]
NR 24
TC 19
Z9 19
U1 0
U2 1
PU AMER ASSOC CLINICAL CHEMISTRY
PI WASHINGTON
PA 2101 L STREET NW, SUITE 202, WASHINGTON, DC 20037-1526
SN 0009-9147
J9 CLIN CHEM
JI Clin. Chem.
PD OCT
PY 1993
VL 39
IS 10
BP 2053
EP 2057
PG 5
WC Medical Laboratory Technology
WE Science Citation Index Expanded (SCI-EXPANDED)
SC Medical Laboratory Technology
GA MC295
UT WOS:A1993MC29500003
PM 8403390
DA 2022-10-25
ER

PT J
AU Park, JY
   Yang, HK
   Hwang, JM
AF Park, Jun Young
   Yang, Hee Kyung
   Hwang, Jeong-Min
TI Diagnostic value of repeated ice tests in the evaluation of ptosis in
   myasthenia gravis
SO PLOS ONE
LA English
DT Article
ID REPETITIVE NERVE-STIMULATION; OCULAR MYASTHENIA; TENSILON; MUSCLES;
   DISEASE
AB Twenty-six patients with ptosis related to Myasthenia gravis (MG) and 38 controls with ptosis other than MG were included. All patients were tested with the ice test 2 times on separate days in the afternoon. The margin reflex distance (MRD) was measured before and immediately after 2-minute application of ice on the eyelids. The ice test was judged positive if there was an improvement of at least 2.0 mm of MRD after the ice test. Among the patients with negative test results, 'equivocal' was defined by improvement of MRD from at least 1.0 mm to less than 2.0 mm after the ice test. Repeated ice test results showed an agreement of 61.5% in MG, and 97.4% in nonmyasthenic ptosis. Repeated ice tests increased the sensitivity by 34.6% compared to a single test. Among the patients with repeatedly negative test results, 63.6% of those who showed equivocal results at least once turned out to be MG. Of those with repeated non-equivocal negative results, nobody turned out to be MG. There was no significant difference of the ice test results between ocular MG and generalized MG (p = 0.562).
C1 [Park, Jun Young; Yang, Hee Kyung; Hwang, Jeong-Min] Seoul Natl Univ, Bundang Hosp, Coll Med, Dept Ophthalmol, Seongnam, Gyeonggi Do, South Korea.
RP Hwang, JM (corresponding author), Seoul Natl Univ, Bundang Hosp, Coll Med, Dept Ophthalmol, Seongnam, Gyeonggi Do, South Korea.
EM hjm@snu.ac.kr
FU Basic Science Research Program through the National Research Foundation
   of Korea (NRF) - Ministry of Science, ICT, and Future Planning
   [2013R1A1A2010606]
FX This work was supported by Basic Science Research Program through the
   National Research Foundation of Korea (NRF) funded by the Ministry of
   Science, ICT, and Future Planning (2013R1A1A2010606). The funding
   organization had no role in the design or conduct of this research.
CR Abraham A, 2016, MUSCLE NERVE
   Barton JJS, 2000, SEMIN NEUROL, V20, P7, DOI 10.1055/s-2000-6829
   Berrih-Aknin S, 2014, J AUTOIMMUN, V48-49, P143, DOI 10.1016/j.jaut.2014.01.003
   Chatzistefanou KI, 2009, OPHTHALMOLOGY, V116, P2236, DOI 10.1016/j.ophtha.2009.04.039
   Costa J, 2004, CLIN NEUROPHYSIOL, V115, P2776, DOI 10.1016/j.clinph.2004.05.024
   DAROFF RB, 1986, ARCH NEUROL-CHICAGO, V43, P843, DOI 10.1001/archneur.1986.00520080081029
   Elrod Rachael D, 2004, Ophthalmol Clin North Am, V17, P275, DOI 10.1016/j.ohc.2004.05.014
   EVOLI A, 1988, ACTA NEUROL SCAND, V77, P31, DOI 10.1111/j.1600-0404.1988.tb06970.x
   FAMBROUGH DM, 1973, SCIENCE, V182, P293, DOI 10.1126/science.182.4109.293
   Golnik KC, 1999, OPHTHALMOLOGY, V106, P1282, DOI 10.1016/S0161-6420(99)00709-5
   Grigg J, 1999, AUST NZ J OPHTHALMOL, V27, P369
   Katzberg Hans D, 2005, J Clin Neuromuscul Dis, V6, P109, DOI 10.1097/01.cnd.0000155026.66153.f0
   Kee C, 2013, J CHILD NEUROL, V28, P108, DOI 10.1177/0883073812438101
   KELLY JJ, 1982, ANN NEUROL, V12, P238, DOI 10.1002/ana.410120303
   Kubis KC, 2000, OPHTHALMOLOGY, V107, P1995, DOI 10.1016/S0161-6420(00)00458-9
   Kupersmith MJ, 1996, ARCH NEUROL-CHICAGO, V53, P802, DOI 10.1001/archneur.1996.00550080128020
   Liik M, 2016, CLIN NEUROPHYSIOL, V127, P3480, DOI 10.1016/j.clinph.2016.09.012
   Meriggioli MN, 2009, FRONT NEUROL NEUROSC, V26, P94, DOI 10.1159/000212371
   ODEL JG, 1991, J CLIN NEURO-OPHTHAL, V11, P288
   OHNO M, 1987, JPN J MED, V26, P2, DOI 10.2169/internalmedicine1962.26.2
   Palace J, 2001, CURR OPIN NEUROL, V14, P583, DOI 10.1097/00019052-200110000-00006
   Polymeris A, 2012, EXP CLIN ENDOCR DIAB, V120, P254, DOI 10.1055/s-0032-1304598
   Reddy Aravind R, 2007, Pract Neurol, V7, P109
   SANDERS DB, 1987, ANN NY ACAD SCI, V505, P539
   Shaik S, 2014, CLIN MED, V14, P640, DOI 10.7861/clinmedicine.14-6-640
   VINCENT A, 1985, J NEUROL NEUROSUR PS, V48, P1246, DOI 10.1136/jnnp.48.12.1246
NR 26
TC 8
Z9 8
U1 0
U2 0
PU PUBLIC LIBRARY SCIENCE
PI SAN FRANCISCO
PA 1160 BATTERY STREET, STE 100, SAN FRANCISCO, CA 94111 USA
SN 1932-6203
J9 PLOS ONE
JI PLoS One
PD MAY 31
PY 2017
VL 12
IS 5
AR e0177078
DI 10.1371/journal.pone.0177078
PG 9
WC Multidisciplinary Sciences
WE Science Citation Index Expanded (SCI-EXPANDED)
SC Science & Technology - Other Topics
GA EW6GY
UT WOS:000402608700010
PM 28562609
OA gold, Green Submitted, Green Published
DA 2022-10-25
ER

PT J
AU Zhang, P
   Yang, CL
   Du, T
   Liu, YD
   Ge, MR
   Li, H
   Liu, RT
   Wang, CC
   Dou, YC
   Duan, RS
AF Zhang, Peng
   Yang, Chun-Lin
   Du, Tong
   Liu, Yu-Dong
   Ge, Meng-Ru
   Li, Heng
   Liu, Ru-Tao
   Wang, Cong-Cong
   Dou, Ying-Chun
   Duan, Rui-Sheng
TI Diabetes mellitus exacerbates experimental autoimmune myasthenia gravis
   via modulating both adaptive and innate immunity
SO JOURNAL OF NEUROINFLAMMATION
LA English
DT Article
DE Diabetes mellitus (DM); Myasthenia gravis (MG); Antibody; Tfh; B cell;
   Innate immunity
ID GLYCATION END-PRODUCTS; HELPER T-CELLS; B-CELLS; INTERFERON-GAMMA;
   RECEPTOR; TYPE-1; RAGE; ATHEROSCLEROSIS; CANCER
AB Background Diabetes mellitus (DM) is a common concomitant disease of late-onset myasthenia gravis (MG). However, the impacts of DM on the progression of late-onset MG were unclear. Methods In this study, we examined the immune response in experimental autoimmune myasthenia gravis (EAMG) rats with DM or not. The phenotype and function of the spleen and lymph nodes were determined by flow cytometry. The serum antibodies, Tfh cells, and germinal center B cells were determined by ELISA and flow cytometry. The roles of advanced glycation end products (AGEs) in regulating Tfh cells were further explored in vitro by co-culture assays. Results Our results indicated clinical scores of EAMG rats were worse in diabetes rats compared to control, which was due to the increased production of anti-R97-116 antibody and antibody-secreting cells. Furthermore, diabetes induced a significant upregulation of Tfh cells and the subtypes of Tfh1 and Tfh17 cells to provide assistance for antibody production. The total percentages of B cells were increased with an activated statue of improved expression of costimulatory molecules CD80 and CD86. We found CD4(+) T-cell differentiation was shifted from Treg cells towards Th1/Th17 in the DM+EAMG group compared to the EAMG group. In addition, in innate immunity, diabetic EAMG rats displayed more CXCR5 expression on NK cells. However, the expression of CXCR5 on NKT cells was down-regulated with the increased percentages of NKT cells in the DM+EAMG group. Ex vivo studies further indicated that Tfh cells were upregulated by AGEs instead of hyperglycemia. The upregulation was mediated by the existence of B cells, the mechanism of which might be attributed the elevated molecule CD40 on B cells. Conclusions Diabetes promoted both adaptive and innate immunity and exacerbated clinical symptoms in EAMG rats. Considering the effect of diabetes, therapy in reducing blood glucose levels in MG patients might improve clinical efficacy through suppressing the both innate and adaptive immune responses. Additional studies are needed to confirm the effect of glucose or AGEs reduction to seek treatment for MG.
C1 [Zhang, Peng; Yang, Chun-Lin; Du, Tong; Liu, Yu-Dong; Ge, Meng-Ru; Li, Heng; Liu, Ru-Tao; Wang, Cong-Cong; Duan, Rui-Sheng] Shandong First Med Univ, Affiliated Hosp 1, Dept Neurol, 16766 Jingshi Rd, Jinan 250014, Peoples R China.
   [Zhang, Peng; Yang, Chun-Lin; Du, Tong; Liu, Yu-Dong; Ge, Meng-Ru; Li, Heng; Liu, Ru-Tao; Wang, Cong-Cong; Duan, Rui-Sheng] Shandong Prov Qianfoshan Hosp, 16766 Jingshi Rd, Jinan 250014, Peoples R China.
   [Zhang, Peng; Yang, Chun-Lin; Du, Tong; Liu, Yu-Dong; Li, Heng; Liu, Ru-Tao; Wang, Cong-Cong; Duan, Rui-Sheng] Shandong Inst Neuroimmunol, Jinan 250014, Peoples R China.
   [Zhang, Peng; Yang, Chun-Lin; Du, Tong; Liu, Yu-Dong; Li, Heng; Liu, Ru-Tao; Wang, Cong-Cong; Duan, Rui-Sheng] Shandong Key Lab Rheumat Dis & Translat Med, Jinan 250014, Peoples R China.
   [Ge, Meng-Ru] Tongji Univ, Sch Med, Shanghai 200092, Peoples R China.
   [Dou, Ying-Chun] Shandong Univ Tradit Chinese Med, Coll Basic Med Sci, Jinan 250355, Peoples R China.
RP Duan, RS (corresponding author), Shandong First Med Univ, Affiliated Hosp 1, Dept Neurol, 16766 Jingshi Rd, Jinan 250014, Peoples R China.; Duan, RS (corresponding author), Shandong Prov Qianfoshan Hosp, 16766 Jingshi Rd, Jinan 250014, Peoples R China.; Duan, RS (corresponding author), Shandong Inst Neuroimmunol, Jinan 250014, Peoples R China.; Duan, RS (corresponding author), Shandong Key Lab Rheumat Dis & Translat Med, Jinan 250014, Peoples R China.
EM ruisheng_duan@yahoo.com
FU National Natural Science Foundation of China [82071345, 82101421,
   81801198, 81801247]; Academic Promotion Programme of Shandong First
   Medical University [2019QL013]; Natural Science Foundation of Shandong
   Province, China [ZR2020MH142]
FX This work was supported by grants from the National Natural Science
   Foundation of China (82071345, 82101421, 81801198, and 81801247),
   Academic Promotion Programme of Shandong First Medical University
   (2019QL013) and Natural Science Foundation of Shandong Province, China
   (ZR2020MH142).
CR Abbas AK, 1996, NATURE, V383, P787, DOI 10.1038/383787a0
   Amani H, 2021, J CONTROL RELEASE, V330, P185, DOI 10.1016/j.jconrel.2020.12.019
   Amer Diabet Assoc, 2013, DIABETES CARE, V36, pS67, DOI [10.2337/dc11-S062, 10.2337/dc10-S062, 10.2337/dc12-s064, 10.2337/dc13-S067]
   Ara A, 2018, IMMUNOTARGETS THER, V7, P55, DOI 10.2147/ITT.S163614
   Aricha R, 2008, J IMMUNOL, V180, P2132, DOI 10.4049/jimmunol.180.4.2132
   Balasa B, 1997, J EXP MED, V186, P385, DOI 10.1084/jem.186.3.385
   Baumjohann D, 2013, IMMUNITY, V38, P596, DOI 10.1016/j.immuni.2012.11.020
   Berrou J, 2013, PLOS ONE, V8, DOI 10.1371/journal.pone.0062418
   Civelek S, 2010, BIOMETALS, V23, P43, DOI 10.1007/s10534-009-9265-9
   Crome SQ, 2013, TRENDS IMMUNOL, V34, P342, DOI 10.1016/j.it.2013.03.002
   Crotty S, 2011, ANNU REV IMMUNOL, V29, P621, DOI 10.1146/annurev-immunol-031210-101400
   Dalakas MC, 2019, NAT REV NEUROL, V15, P113, DOI 10.1038/s41582-018-0110-z
   Dan J, 2018, Zhonghua Yan Ke Za Zhi, V54, P475, DOI 10.3760/cma.j.issn.0412-4081.2018.06.018
   Dariya B, 2020, DRUG DISCOV TODAY, V25, P1614, DOI 10.1016/j.drudis.2020.07.003
   Du T, 2020, FRONT IMMUNOL, V11, DOI 10.3389/fimmu.2020.01603
   Ferreira RC, 2015, DIABETOLOGIA, V58, P781, DOI 10.1007/s00125-015-3509-8
   Freud AG, 2017, IMMUNITY, V47, P820, DOI 10.1016/j.immuni.2017.10.008
   Ge JB, 2005, ARTERIOSCL THROM VAS, V25, P2157, DOI 10.1161/01.ATV.0000181744.58265.63
   Han XQ, 2014, J HUAZHONG U SCI-MED, V34, P10, DOI 10.1007/s11596-014-1224-1
   Harja E, 2008, J CLIN INVEST, V118, P183, DOI 10.1172/JCI32703
   Juranek J, 2015, REV NEUROSCIENCE, V26, P691, DOI 10.1515/revneuro-2015-0003
   Kan HW, 2018, DIS MODEL MECH, V11, DOI 10.1242/dmm.033647
   Kay AM, 2016, J DIABETES RES, V2016, DOI 10.1155/2016/6809703
   Kwak T, 2017, ONCOGENE, V36, P1559, DOI 10.1038/onc.2016.324
   Li H, 2015, MOL CELL NEUROSCI, V68, P284, DOI 10.1016/j.mcn.2015.08.010
   Lindley S, 2005, DIABETES, V54, P92, DOI 10.2337/diabetes.54.1.92
   Liu D, 2015, NATURE, V517, P214, DOI 10.1038/nature13803
   Lobo FM, 2002, J IMMUNOL, V168, P1473, DOI 10.4049/jimmunol.168.3.1473
   Lunemann A, 2009, MOL MED, V15, P352, DOI 10.2119/molmed.2009.00035
   Luo CM, 2013, J NEUROIMMUNOL, V256, P55, DOI 10.1016/j.jneuroim.2012.12.001
   Lv XH, 2018, MED SCI MONITOR, V24, P8322, DOI 10.12659/MSM.912446
   Matsuoka N, 2010, J CLIN INVEST, V120, P735, DOI 10.1172/JCI41360
   Menart-Houtermans B, 2014, DIABETES CARE, V37, P2326, DOI 10.2337/dc14-0316
   Milani M, 2006, J NEUROIMMUNOL, V179, P152, DOI 10.1016/j.jneuroim.2006.07.004
   Mori K, 2015, J INTENSIVE CARE, V3, DOI 10.1186/s40560-015-0101-8
   Mu LL, 2011, CLIN IMMUNOL, V141, P36, DOI 10.1016/j.clim.2011.04.013
   Mu LL, 2009, IMMUNOLOGY, V128, pe826, DOI 10.1111/j.1365-2567.2009.03089.x
   Poholek AC, 2010, J IMMUNOL, V185, P313, DOI 10.4049/jimmunol.0904023
   Prattichizzo F, 2018, AGEING RES REV, V41, P1, DOI 10.1016/j.arr.2017.10.003
   Ramasamy R, 2005, GLYCOBIOLOGY, V15, p16R, DOI 10.1093/glycob/cwi053
   Reinhardt RL, 2009, NAT IMMUNOL, V10, P385, DOI 10.1038/ni.1715
   Schaffert H, 2015, EUR J IMMUNOL, V45, P1339, DOI 10.1002/eji.201445064
   Stebegg M, 2018, FRONT IMMUNOL, V9, DOI 10.3389/fimmu.2018.02469
   Takeda Y, 2017, J DIABETES RES, V2017, DOI 10.1155/2017/4275851
   Toth C, 2008, DIABETES, V57, P1002, DOI 10.2337/db07-0339
   Vaseghi Hajar, 2016, Indian J Endocrinol Metab, V20, P312, DOI 10.4103/2230-8210.180002
   Wang HB, 2000, CLIN IMMUNOL, V95, P156, DOI 10.1006/clim.2000.4850
   Wang QJ, 2015, APMIS, V123, P146, DOI 10.1111/apm.12330
   Wu HJ, 2018, FRONT IMMUNOL, V9, DOI 10.3389/fimmu.2018.02470
   Yang CL, 2019, J NEUROINFLAMM, V16, DOI 10.1186/s12974-019-1687-x
   Zhang CJ, 2016, J IMMUNOL, V197, P2610, DOI 10.4049/jimmunol.1500725
   Zhang HY, 2018, EUR REV MED PHARMACO, V22, P8898, DOI 10.26355/eurrev_201812_16659
   Zhang P, 2019, J NEUROINFLAMM, V16, DOI 10.1186/s12974-019-1587-0
   Zhang TT, 2017, ELIFE, V6, DOI 10.7554/eLife.19552
   Zhang Y, 2014, ADV EXP MED BIOL, V841, P45, DOI 10.1007/978-94-017-9487-9_3
   Zhen Y, 2012, CELL MOL IMMUNOL, V9, P75, DOI 10.1038/cmi.2011.37
   Zhou JJ, 2018, MOL IMMUNOL, V97, P27, DOI 10.1016/j.molimm.2018.03.008
   Zivkovic SA, 2012, J NEUROL, V259, P2167, DOI 10.1007/s00415-012-6478-6
NR 58
TC 2
Z9 2
U1 4
U2 8
PU BMC
PI LONDON
PA CAMPUS, 4 CRINAN ST, LONDON N1 9XW, ENGLAND
EI 1742-2094
J9 J NEUROINFLAMM
JI J. Neuroinflamm.
PD OCT 26
PY 2021
VL 18
IS 1
AR 244
DI 10.1186/s12974-021-02298-6
PG 14
WC Immunology; Neurosciences
WE Science Citation Index Expanded (SCI-EXPANDED)
SC Immunology; Neurosciences & Neurology
GA WM9QH
UT WOS:000711412400001
PM 34702288
OA gold, Green Published
DA 2022-10-25
ER

PT J
AU Nakada, T
   Akiba, T
   Yabe, M
   Tanaka, K
   Nakano, M
   Suzuki, M
   Morikawa, T
AF Nakada, Takeo
   Akiba, Tadashi
   Yabe, Mitsuo
   Tanaka, Keiichiro
   Nakano, Masataka
   Suzuki, Masafumi
   Morikawa, Toshiaki
TI Clinicopathological Features of Thymoma with Ring Calcification: Case
   Reports
SO ANNALS OF THORACIC AND CARDIOVASCULAR SURGERY
LA English
DT Article
DE thymoma; ring; egg shell; calcification
ID THYMIC EPITHELIAL TUMORS; MYASTHENIA-GRAVIS; CT; PROGNOSIS; DATABASE;
   CYST
AB Thymomas with ring calcifications are very rare and quaint style. Herein, we presented our three cases of thymomas with ring calcifications and reviewed totally 10 cases including 7 cases of previous English literatures. The median age was 53 years. Myasthenia gravis was a complication in 40%. The median maximal diameter was 50 mm. They were diagnosed as pathological type B or had type B component. Based on World Health Organization (WHO) classification, 20%, 60%, and 20% cases were stage I, stage II, and stage III, respectively. Seven ring calcifications were within tumors (inner type) and two cases were outside tumors (outer type). The other had a thymoma arising in the calcic wall of a calcified thymic cyst (miscellaneous type). Four other anterior mediastinal tumors with ring calcification had been reported. We need pathological examinations for a definitive diagnosis. Surgeons should plan surgery because of the possibility of invasive thymomas, or other malignant tumors.
C1 [Nakada, Takeo; Akiba, Tadashi; Yabe, Mitsuo; Tanaka, Keiichiro] Jikei Univ, Kashiwa Hosp, Dept Surg, 163-1 Kashiwashita, Kashiwa, Chiba 2778567, Japan.
   [Nakano, Masataka; Suzuki, Masafumi] Jikei Univ, Kashiwa Hosp, Dept Pathol, Chiba, Japan.
   [Morikawa, Toshiaki] Jikei Univ Hosp, Dept Surg, Tokyo, Japan.
RP Nakada, T (corresponding author), Jikei Univ, Kashiwa Hosp, Dept Surg, 163-1 Kashiwashita, Kashiwa, Chiba 2778567, Japan.
EM takeo521@hotmail.co.jp
CR Chen HK, 2009, ANN THORAC SURG, V88, pE5, DOI 10.1016/j.athoracsur.2009.03.093
   Elouazzani Hafsa, 2011, J Med Case Rep, V5, P225, DOI 10.1186/1752-1947-5-225
   Hara H, 2000, PATHOL INT, V50, P910, DOI 10.1046/j.1440-1827.2000.01125.x
   Harris K, 2011, WORLD J SURG ONCOL, V9, DOI 10.1186/1477-7819-9-95
   Hennessy O, CALCIFIED SQUAMOUS C
   Jeong YJ, 2004, AM J ROENTGENOL, V183, P283, DOI 10.2214/ajr.183.2.1830283
   Jung KJ, 2001, AM J ROENTGENOL, V176, P433, DOI 10.2214/ajr.176.2.1760433
   Low A, 2013, QJM-INT J MED, V106, P371, DOI 10.1093/qjmed/hcs030
   Lucchi M, 2009, EUR J CARDIO-THORAC, V35, P812, DOI 10.1016/j.ejcts.2009.01.014
   Nakajima J, 2016, EUR J CARDIO-THORAC, V49, P1510, DOI 10.1093/ejcts/ezv380
   Osaki T, 2008, SURG TODAY, V38, P52, DOI 10.1007/s00595-007-3566-9
   Roden AC, 2015, J THORAC ONCOL, V10, P691, DOI 10.1097/JTO.0000000000000482
   Sano A, 2014, ANN THORAC SURG, V98, P2202, DOI 10.1016/j.athoracsur.2014.01.084
   Siraj F, 2011, GEN THORAC CARDIOVAS, V59, P583, DOI 10.1007/s11748-010-0726-4
   Sugimoto Seiichiro, 2004, Jpn J Thorac Cardiovasc Surg, V52, P261
   Tomiyama N, 2002, AM J ROENTGENOL, V179, DOI 10.2214/ajr.179.4.1790881
   Tomiyama N, 2001, J COMPUT ASSIST TOMO, V25, P388, DOI 10.1097/00004728-200105000-00010
   Weis CA, 2015, J THORAC ONCOL, V10, P367, DOI 10.1097/JTO.0000000000000393
   Yu L, 2011, J THORAC CARDIOV SUR, V142, P216, DOI 10.1016/j.jtcvs.2010.09.026
   ZHAO F, 1984, THORAC CARDIOV SURG, V32, P193
NR 20
TC 6
Z9 6
U1 0
U2 1
PU MEDICAL TRIBUNE INC
PI TOKYO
PA ED COMM ANNALS THORACIC CARDIOVASCULAR SURG, 2-1-30 KUDAN MINAMI,
   CHIYODA-KU, TOKYO, 102-0074, JAPAN
SN 1341-1098
EI 2186-1005
J9 ANN THORAC CARDIOVAS
JI Ann. Thorac. Cardiovasc. Surg.
PY 2017
VL 23
IS 5
BP 256
EP 261
DI 10.5761/atcs.cr.16-00247
PG 6
WC Cardiac & Cardiovascular Systems; Surgery
WE Science Citation Index Expanded (SCI-EXPANDED)
SC Cardiovascular System & Cardiology; Surgery
GA FK6HS
UT WOS:000413604700007
PM 28458302
OA Green Submitted, Green Published, gold
DA 2022-10-25
ER

PT J
AU Hohenstein, B
   Passauer, J
   Ziemssen, T
   Julius, U
AF Hohenstein, Bernd
   Passauer, Jens
   Ziemssen, Tjalf
   Julius, Ulrich
TI Immunoadsorption with regenerating systems in neurological disorders - A
   single center experience
SO ATHEROSCLEROSIS SUPPLEMENTS
LA English
DT Article
DE Neurology; Multiple sclerosis; Immunoadsorption; Plasma exchange
ID MYASTHENIA-GRAVIS; MULTIPLE-SCLEROSIS; PLASMA-EXCHANGE; DISEASES
AB In recent years, immunoadsorption is increasingly recognized as an alternative treatment approach replacing therapeutic plasma exchange in a variety of neurological disorders. While most experience is based on the application of single-use tryptophan adsorbers, less data exists on the application of more efficient regenerating adsorber columns. We here report the systematic use of a regenerating adsorber system in various neurological indications such as multiple sclerosis, encephalitis, myasthenia gravis and chronic inflammatory demyelinating polyneuropathy, providing the expected treatment success in regard to reduction of immunoglobulins and antibody clearance, together with a low rate of adverse events. As it has been shown for single-use columns before, immunoadsorption with regenerating adsorbers can be successfully applied in disorders without known specific antibodies such as multiple sclerosis. Regenerating systems offer the perspective to provide a more efficacious long term treatment perspective for such patients. (C) 2015 Elsevier Ireland Ltd. All rights reserved.
C1 [Hohenstein, Bernd; Julius, Ulrich] Tech Univ Dresden, Univ Hosp Carl Gustav Carus, Extracorporeal Treatment & Apheresis Ctr, D-01307 Dresden, Germany.
   [Hohenstein, Bernd; Passauer, Jens] Tech Univ Dresden, Univ Hosp Carl Gustav Carus, Dept Internal Med 3, Div Nephrol, D-01307 Dresden, Germany.
   [Ziemssen, Tjalf] Tech Univ Dresden, Univ Hosp Carl Gustav Carus, Dept Neurol, D-01307 Dresden, Germany.
RP Hohenstein, B (corresponding author), Tech Univ Dresden, Univ Hosp Carl Gustav Carus, Dept Internal Med 3, Extracorporeal Treatment & Apheresis Ctr, Fetscherstr 74, D-01307 Dresden, Germany.
EM bernd.hohenstein@uniklinikum-dresden.de
RI Ziemssen, Tjalf/J-2017-2019
OI Ziemssen, Tjalf/0000-0001-8799-8202
CR Barz D, 2013, ATHEROSCLEROSIS SUPP, V14, P191, DOI 10.1016/j.atherosclerosissup.2012.10.031
   GROB D, 1995, NEUROLOGY, V45, P338, DOI 10.1212/WNL.45.2.338
   Haas M, 2002, J CLIN APHERESIS, V17, P84, DOI 10.1002/jca.10023
   Heigl F, 2013, ATHEROSCLEROSIS SUPP, V14, P167, DOI 10.1016/j.atherosclerosissup.2012.10.025
   Herrero-Gonzalez JE, 2005, CLIN EXP DERMATOL, V30, P519, DOI 10.1111/j.1365-2230.2005.01853.x
   Klingel R, 2013, ATHEROSCLEROSIS SUPP, V14, P161, DOI 10.1016/j.atherosclerosissup.2012.10.024
   Klingel R, 2009, ATHEROSCLEROSIS SUPP, V10, P129, DOI 10.1016/S1567-5688(09)71827-6
   Kohler W, 2015, EUR J NEUROL, V22, P203, DOI 10.1111/ene.12389
   Kohler W, 2011, J CLIN APHERESIS, V26, P347, DOI 10.1002/jca.20317
   Koziolek MJ, 2013, ATHEROSCLEROSIS SUPP, V14, P175, DOI 10.1016/j.atherosclerosissup.2012.10.026
   Moldenhauer A, 2005, EUR J CLIN INVEST, V35, P523, DOI 10.1111/j.1365-2362.2005.01518.x
   Munakata R, 2002, EUR NEUROL, V48, P115, DOI 10.1159/000062987
   Sato T, 1988, Ann N Y Acad Sci, V540, P554, DOI 10.1111/j.1749-6632.1988.tb27170.x
   Yang L, 2004, ARTIF CELL BLOOD SUB, V32, P519, DOI 10.1081/BIO-200039610
   Zeitler H, 2006, ARTIF ORGANS, V30, P597, DOI 10.1111/j.1525-1594.2006.00268.x
NR 15
TC 10
Z9 10
U1 0
U2 5
PU ELSEVIER IRELAND LTD
PI CLARE
PA ELSEVIER HOUSE, BROOKVALE PLAZA, EAST PARK SHANNON, CO, CLARE, 00000,
   IRELAND
SN 1567-5688
EI 1878-5050
J9 ATHEROSCLEROSIS SUPP
JI Atheroscler. Suppl.
PD MAY
PY 2015
VL 18
BP 119
EP 123
DI 10.1016/j.atherosclerosissup.2015.02.022
PG 5
WC Peripheral Vascular Disease
WE Science Citation Index Expanded (SCI-EXPANDED)
SC Cardiovascular System & Cardiology
GA CH1QI
UT WOS:000353796000019
PM 25936315
DA 2022-10-25
ER

PT J
AU McKeon, A
   Lennon, VA
   LaChance, DH
   Klein, CJ
   Pittock, SJ
AF McKeon, Andrew
   Lennon, Vanda A.
   LaChance, Daniel H.
   Klein, Christopher J.
   Pittock, Sean J.
TI Striational antibodies in a paraneoplastic context
SO MUSCLE & NERVE
LA English
DT Article
DE antibody; paraneoplastic; sarcoma; striational; thymoma
ID THYMIC MYOID CELLS; MYASTHENIA-GRAVIS; THYMOMA; AUTOANTIBODIES;
   DIFFERENTIATION; PENICILLAMINE; EPIDEMIOLOGY; SARCOMAS; CANCER
AB Introduction The clinical significance of striational antibodies (StrAbs) detected in the course of paraneoplastic antibody testing is unknown. Methods We compared all 203 striational antibody (StrAb)-seropositive patients identified (20042005) during evaluation for paraneoplastic antibodies with age- and sex-matched seronegative controls. Results Thymoma and myasthenia gravis (MG) were significantly more common among cases (P<0.0001). Cancers more rarely detected after StrAb detection were adenocarcinoma in 5 patients and sarcoma in 3 patients. All patients who had a cancer identified after StrAb testing had a titer of 1:7680 or a coexisting muscle AChR-binding antibody. Autoimmune disorders more commonly observed among cases (with any StrAb value) included: hypothyroidism; rheumatoid arthritis; and pernicious anemia (all P<0.05). Conclusions StrAbs may serve as a diagnostic clue for an autoimmune diagnosis. There is a low likelihood of oncological significance in patients with StrAb titers <1:7680 without coexisting paraneoplastic Abs. Muscle Nerve, 2013
C1 [McKeon, Andrew; Lennon, Vanda A.; LaChance, Daniel H.; Klein, Christopher J.; Pittock, Sean J.] Mayo Clin, Dept Pathol & Med, Rochester, MN 55905 USA.
   [McKeon, Andrew; Lennon, Vanda A.; LaChance, Daniel H.; Klein, Christopher J.; Pittock, Sean J.] Mayo Clin, Dept Neurol, Rochester, MN 55905 USA.
   [Lennon, Vanda A.] Mayo Clin, Dept Lab & Immunol, Rochester, MN 55905 USA.
RP McKeon, A (corresponding author), Mayo Clin, Dept Pathol & Med, Hilton 3-78,200 1st St SW, Rochester, MN 55905 USA.
EM mckeon.andrew@mayo.edu
RI McKeon, Andrew/AAY-9214-2021
OI McKeon, Andrew/0000-0001-6856-8143; Klein,
   Christopher/0000-0002-4012-8856
CR Chan KH, 2007, MUSCLE NERVE, V36, P651, DOI 10.1002/mus.20854
   CIKES N, 1988, MAYO CLIN PROC, V63, P474, DOI 10.1016/S0025-6196(12)65645-6
   Deyrup AT, 2003, CANCER-AM CANCER SOC, V98, P805, DOI 10.1002/cncr.11617
   DRENCKHAHN D, 1979, VIRCHOWS ARCH B, V32, P33
   Graus F, 2005, J NEUROIMMUNOL, V165, P166, DOI 10.1016/j.jneuroim.2005.03.020
   Griesmann G.E., 2002, MANUAL CLIN LAB IMMU, V6, P1005
   Keegan BM, 2008, ANN NEUROL, V63, P531, DOI 10.1002/ana.21324
   KIRCHNER T, 1988, VIRCHOWS ARCH B, V54, P295
   Lahat G, 2008, SURG CLIN N AM, V88, P451, DOI 10.1016/j.suc.2008.03.006
   Le Panse R, 2005, CELL DEATH DIFFER, V12, P463, DOI 10.1038/sj.cdd.4401611
   LENNON VA, 1982, MUSCLE NERVE, V5, pS21
   MYGLAND A, 1994, J NEUROL NEUROSUR PS, V57, P843, DOI 10.1136/jnnp.57.7.843
   Pittock SJ, 2004, ANN NEUROL, V56, P715, DOI 10.1002/ana.20269
   SATO T, 1989, ACTA PATHOL JAPON, V39, P509
   STRAUSS AJL, 1965, ANN NY ACAD SCI, V124, P744, DOI 10.1111/j.1749-6632.1965.tb18999.x
   STRAUSS AJL, 1966, ANN NY ACAD SCI, V135, P557, DOI 10.1111/j.1749-6632.1966.tb45504.x
   Toro JR, 2006, INT J CANCER, V119, P2922, DOI 10.1002/ijc.22239
   Vernino S, 2004, CLIN CANCER RES, V10, P7270, DOI 10.1158/1078-0432.CCR-04-0735
   Willcox N, 2008, ANN NY ACAD SCI, V1132, P163, DOI 10.1196/annals.1405.021
   WILLIAMS CL, 1992, LAB INVEST, V66, P331
   WILLIAMS CL, 1987, ANN NY ACAD SCI, V505, P168
   ZILKO PJ, 1977, P ROY SOC MED, V70, P118, DOI 10.1177/00359157770700S336
NR 22
TC 31
Z9 32
U1 0
U2 1
PU WILEY
PI HOBOKEN
PA 111 RIVER ST, HOBOKEN 07030-5774, NJ USA
SN 0148-639X
EI 1097-4598
J9 MUSCLE NERVE
JI Muscle Nerve
PD APR
PY 2013
VL 47
IS 4
BP 585
EP 587
DI 10.1002/mus.23774
PG 3
WC Clinical Neurology; Neurosciences
WE Science Citation Index Expanded (SCI-EXPANDED)
SC Neurosciences & Neurology
GA 115OD
UT WOS:000316820800019
PM 23463255
DA 2022-10-25
ER

PT S
AU Posner, JB
AF Posner, JB
BE Agius, MA
   Richman, DP
   Fairclough, RH
   Maselli, RA
TI Immunology of paraneoplastic syndromes overview
SO MYASTHENIA GRAVIS AND RELATED DISORDERS: BIOMCHEMICAL BASIS FOR DISEASE
   OF THE NEUROMUSCULAR JUNCTION
SE ANNALS OF THE NEW YORK ACADEMY OF SCIENCES
LA English
DT Article; Proceedings Paper
CT 10th International Conference on Myasthenia Gravis and Related Disorders
CY MAY, 2002
CL KEY BISCAYNE, FLORIDA
SP New York Acad Sci, Myasthenia Gravis Fdn Amer Inc
DE paraneoplastic; autoantibodies; cancer; autoimmunity
ID BRAIN-STEM ENCEPHALITIS; CELL LUNG-CANCER; CEREBELLAR DEGENERATION;
   NERVOUS-SYSTEM; MALIGNANT THYMOMA; MYASTHENIA-GRAVIS; ANTIBODIES;
   ENCEPHALOMYELITIS; CARCINOMA; NEUROBLASTOMA
AB Cancers that cause disturbances of organs or tissues remote from the site of the tumor or its metastases are called paraneoplastic syndromes. The nervous system can be affected at virtually any site, including the neuromuscular junction (e.g., Lambert-Eaton myasthenic syndrome, myasthenia gravis). Paraneoplastic syndromes affecting the central nervous system are characterized by (1) high titers of antibodies that react with both the cancer and the affected portion of the nervous system, (2) specifically reacting T cells in the blood and cerebrospinal fluid, and (3) autopsy evidence of neuronal destruction, inflammatory infiltrates, and antibody penetration. Clinically, paraneoplastic syndromes affecting the central nervous system are usually subacute in onset, rapid in evolution, and cause severe damage, but generally stabilize after several months with or without treatment. Immune suppression does not appear to be particularly effective in treating these disorders. Treatment of the underlying cancer sometimes ameliorates symptoms.
C1 Mem Sloan Kettering Canc Ctr, New York, NY 10021 USA.
RP Posner, JB (corresponding author), Mem Sloan Kettering Canc Ctr, 1275 York Ave, New York, NY 10021 USA.
CR Ansevin CF, 1996, ARCH NEUROL-CHICAGO, V53, P197, DOI 10.1001/archneur.1996.00550020113023
   Antunes NL, 2000, J PEDIAT HEMATOL ONC, V22, P315, DOI 10.1097/00043426-200007000-00007
   Carpentier AF, 1998, CLIN CANCER RES, V4, P2819
   DALMAU J, 1991, NEUROLOGY, V41, P1757, DOI 10.1212/WNL.41.11.1757
   Darnell RB, 2000, ANN NEUROL, V48, P270, DOI 10.1002/1531-8249(200008)48:2<270::AID-ANA25>3.3.CO;2-P
   DENNYBROWN D, 1948, J NEUROL NEUROSUR PS, V11, P73, DOI 10.1136/jnnp.11.2.73
   FURNEAUX HF, 1990, NEUROLOGY, V40, P1085, DOI 10.1212/WNL.40.7.1085
   GHEZZI PM, 1994, ITAL J NEUROL SCI, V15, P307
   Graus F, 1997, J CLIN ONCOL, V15, P2866, DOI 10.1200/JCO.1997.15.8.2866
   Gultekin SH, 2000, BRAIN, V123, P1481, DOI 10.1093/brain/123.7.1481
   Hagiwara H, 2001, J NEUROL SCI, V193, P59, DOI 10.1016/S0022-510X(01)00602-5
   HENSON RA, 1965, BRAIN, V88, P449, DOI 10.1093/brain/88.3.449
   Herrmann DN, 2000, MUSCLE NERVE, V23, P1133, DOI 10.1002/1097-4598(200007)23:7<1133::AID-MUS20>3.0.CO;2-E
   HO WKW, 1993, MED J AUSTRALIA, V158, P787, DOI 10.5694/j.1326-5377.1993.tb121967.x
   JOHNSTON I, 1975, J NEUROSURG, V42, P690, DOI 10.3171/jns.1975.42.6.0690
   Kastrup O, 2001, EUR NEUROL, V45, P285, DOI 10.1159/000052145
   Kulling D, 1997, AM J GASTROENTEROL, V92, P1564
   Lee EK, 1998, J NEUROL NEUROSUR PS, V65, P857, DOI 10.1136/jnnp.65.6.857
   Levy Y, 1998, SEMIN ARTHRITIS RHEU, V28, P73, DOI 10.1016/S0049-0172(98)80039-5
   Leyn J, 2001, DERMATOLOGY, V202, P151, DOI 10.1159/000051623
   Mason WP, 1997, BRAIN, V120, P1279, DOI 10.1093/brain/120.8.1279
   Mygland A, 2000, ARCH NEUROL-CHICAGO, V57, P527, DOI 10.1001/archneur.57.4.527
   Ohtake T, 1999, J NEUROL SCI, V168, P62, DOI 10.1016/S0022-510X(99)00166-5
   OPPENHEIM H, 1889, CHARITE ANN BERLIN, V13, P335
   PETERSON K, 1992, NEUROLOGY, V42, P1931, DOI 10.1212/wnl.42.10.1931
   Posner JB, 2000, CLIN CHEM LAB MED, V38, P117, DOI 10.1515/CCLM.2000.018
   Posner JB, 1995, NEUROLOGIC COMPLICAT
   Rees JH, 2001, BRAIN, V124, P2223, DOI 10.1093/brain/124.11.2223
   Rickman OB, 2000, MAYO CLIN PROC, V75, P1321, DOI 10.4065/75.12.1321
   Rojas I, 2000, NEUROLOGY, V55, P713, DOI 10.1212/WNL.55.5.713
   Verschuuren J, 1996, ACTA NEUROPATHOL, V91, P519, DOI 10.1007/s004010050460
   Voltz R, 1999, NEW ENGL J MED, V340, P1788, DOI 10.1056/NEJM199906103402303
   Voltz R, 1998, NEUROLOGY, V51, P1146, DOI 10.1212/WNL.51.4.1146
   Yu ZY, 2001, ANN NEUROL, V49, P146
NR 34
TC 24
Z9 26
U1 0
U2 5
PU NEW YORK ACAD SCIENCES
PI NEW YORK
PA 2 EAST 63RD ST, NEW YORK, NY 10021 USA
SN 0077-8923
BN 1-57331-396-3
J9 ANN NY ACAD SCI
JI Ann.NY Acad.Sci.
PY 2003
VL 998
BP 178
EP 186
DI 10.1196/annals.1254.018
PG 9
WC Biochemistry & Molecular Biology; Immunology; Multidisciplinary
   Sciences; Neurosciences
WE Conference Proceedings Citation Index - Science (CPCI-S); Science Citation Index Expanded (SCI-EXPANDED)
SC Biochemistry & Molecular Biology; Immunology; Science & Technology -
   Other Topics; Neurosciences & Neurology
GA BX68C
UT WOS:000186107400017
PM 14592873
DA 2022-10-25
ER

PT S
AU Kaminski, HJ
   Richmonds, CR
   Kusner, LL
   Mitsumoto, H
AF Kaminski, HJ
   Richmonds, CR
   Kusner, LL
   Mitsumoto, H
BE Kaminski, HJ
   Leigh, RJ
TI Differential susceptibility of the ocular motor system to disease
SO NEUROBIOLOGY OF EYE MOVEMENTS: FROM MOLECULES TO BEHAVIOR
SE Annals of the New York Academy of Sciences
LA English
DT Article; Proceedings Paper
CT Conference on Neurobiology of Eye Movement - From Molecules to Behavior
CY OCT 04-06, 2001
CL CASE WESTERN RESERVE UNIV, CLEVELAND, OH
SP NY Acad Sci, Univ Hosp Cleveland, Evenor Armington Fund
HO CASE WESTERN RESERVE UNIV
DE extraocular muscle; skeletal muscle; ocular motor neuron; neuromuscular
   disease
ID AMYOTROPHIC-LATERAL-SCLEROSIS; THYROID-ASSOCIATED OPHTHALMOPATHY;
   NITRIC-OXIDE SYNTHASE; LINKED IMMUNOSORBENT-ASSAY; EXTRAOCULAR-MUSCLE;
   ACETYLCHOLINE-RECEPTOR; MYASTHENIA-GRAVIS; MUSCULAR-DYSTROPHY; EYE
   MUSCLE; NEURON DISEASE
AB This review summarizes an alternative approach to the understanding of neuromuscular disease. By contrasting disease susceptibility of extraocular muscle and ocular motor neurons, it is hoped that unique insights into disease mechanisms may be identified. Disorder of eye movements leads to dramatic symptoms for patients and the ocular motor system is relatively limited in its ability to compensate rapidly for such disruptions. However, more profound reasons exist as to why myasthenia gravis compromises neuromuscular transmission at ocular muscle synapses as well as why Graves' ophthalmopathy exists. In contrast, muscular dystrophies spare the eye muscles while devastating all other skeletal muscles; the same is true for motor neuron diseases. It is hoped that this review will encourage others to view the world of neuromuscular diseases as delineated into those that spare the ocular motor system and those that do not.
C1 Case Western Reserve Univ, Univ Hosp Cleveland, Dept Neurol, Cleveland, OH 44106 USA.
   Case Western Reserve Univ, Univ Hosp Cleveland, Dept Neurosci, Cleveland, OH 44106 USA.
   Case Western Reserve Univ, Univ Hosp Cleveland, Dept Physiol & Biophys, Cleveland, OH 44106 USA.
   Louis Stokes Vet Affairs Med Ctr, Cleveland, OH USA.
   Columbia Presbyterian Med Ctr, Dept Neurol, New York, NY 10032 USA.
RP Kaminski, HJ (corresponding author), Case Western Reserve Univ, Univ Hosp Cleveland, Dept Neurol, 11100 Euclid Ave, Cleveland, OH 44106 USA.
EM hjk3@po.cwru.edu
OI Kaminski, Henry/0000-0002-8195-0141; Kusner, Linda/0000-0002-5530-2140
FU NATIONAL EYE INSTITUTE [R01EY011998, P30EY011373, R01EY013238] Funding
   Source: NIH RePORTER; NEI NIH HHS [EY-11998, EY-13238, P30 EY11373]
   Funding Source: Medline
CR AHMANN A, 1987, J CLIN ENDOCR METAB, V64, P454, DOI 10.1210/jcem-64-3-454
   ALEXIANU ME, 1994, ANN NEUROL, V36, P846, DOI 10.1002/ana.410360608
   Andrade FH, 2000, MICROSC RES TECHNIQ, V48, P192, DOI 10.1002/(SICI)1097-0029(20000201/15)48:3/4<192::AID-JEMT7>3.0.CO;2-J
   Averbuch-Heller L, 1998, ANN NEUROL, V44, P641, DOI 10.1002/ana.410440410
   BLAU HM, 1983, LIFE SCI, V32, P45, DOI 10.1016/0024-3205(83)90172-8
   BLECK TP, 1995, PRINCIPLES PRACTICE, P2178
   BROWN RH, 1995, CELL, V80, P687, DOI 10.1016/0092-8674(95)90346-1
   Carpo M, 1998, J NEUROL SCI, V155, P186, DOI 10.1016/S0022-510X(97)00312-2
   CHIBA A, 1993, NEUROLOGY, V43, P1911, DOI 10.1212/WNL.43.10.1911
   CHRISTIANSEN SP, 1992, EXP MOL PATHOL, V56, P87, DOI 10.1016/0014-4800(92)90026-8
   Crosbie RH, 1998, HUM MOL GENET, V7, P823, DOI 10.1093/hmg/7.5.823
   Crosbie RH, 2001, NAT MED, V7, P27, DOI 10.1038/83309
   DOI K, 1990, EXP BRAIN RES, V82, P254
   DURAND J, 1993, EUR J NEUROSCI, V5, P1389, DOI 10.1111/j.1460-9568.1993.tb00925.x
   ENGEL A, 1999, MYASTHENIC SYNDROMES
   FELDON SE, 1990, ARCH INTERN MED, V150, P948, DOI 10.1001/archinte.150.5.948
   FELLS P, 1978, THYROID, P660
   GIZZI M, 1992, NEUROLOGY, V42, P1037, DOI 10.1212/WNL.42.5.1037
   GROB D, 1987, ANN NY ACAD SCI, V505, P472
   HARVEY DG, 1979, ARCH NEUROL-CHICAGO, V36, P615, DOI 10.1001/archneur.1979.00500460049005
   HAYASHI H, 1987, NEUROLOGY, V37, P1431, DOI 10.1212/WNL.37.8.1431-a
   HIROMATSU Y, 1988, J CLIN ENDOCR METAB, V67, P565, DOI 10.1210/jcem-67-3-565
   HORTON RM, 1993, NEUROLOGY, V43, P983, DOI 10.1212/WNL.43.5.983
   HUFNAGEL TJ, 1984, OPHTHALMOLOGY, V91, P1411
   INCE P, 1993, NEUROPATH APPL NEURO, V19, P291, DOI 10.1111/j.1365-2990.1993.tb00443.x
   JACOBS L, 1981, NEUROLOGY, V31, P1282, DOI 10.1212/WNL.31.10.1282
   JACOBY J, 1989, J NEUROPHYSIOL, V61, P116, DOI 10.1152/jn.1989.61.1.116
   Kaminski H, 2001, NEUROMUSCULAR DISORD, V11, P517, DOI 10.1016/S0960-8966(01)00215-2
   Kaminski HJ, 1997, ANN NEUROL, V41, P419, DOI 10.1002/ana.410410402
   Kaminski HJ, 1996, INVEST OPHTH VIS SCI, V37, P345
   KAMINSKI HJ, 1992, ANN NEUROL, V32, P586, DOI 10.1002/ana.410320418
   KARPATI G, 1986, AM J MED GENET, V25, P653, DOI 10.1002/ajmg.1320250407
   KHURANA TS, 1995, J EXP MED, V182, P467, DOI 10.1084/jem.182.2.467
   Kopysova IL, 1996, J NEUROPHYSIOL, V76, P1015, DOI 10.1152/jn.1996.76.2.1015
   KRISS J, 1975, RECENT PROG HORM RES, V31, P3533
   LASPADA AR, 1991, NATURE, V352, P77, DOI 10.1038/352077a0
   LAWYER T, 1953, AMA ARCH NEUROL PSY, V69, P171, DOI 10.1001/archneurpsyc.1953.02320260029002
   Leigh R., 1999, NEUROLOGY EYE MOVEME
   LEVEILLE A, 1982, ARCH NEUROL-CHICAGO, V39, P684, DOI 10.1001/archneur.1982.00510230010003
   LIMBURG PC, 1983, J NEUROL SCI, V58, P357, DOI 10.1016/0022-510X(83)90095-3
   MacLennan C, 1997, ANN NEUROL, V41, P423, DOI 10.1002/ana.410410404
   MARTIFABREGAS J, 1993, J NEUROL, V240, P475, DOI 10.1007/BF00874116
   Matsuura Tohru, 1996, Hokkaido Journal of Medical Science, V71, P785
   MITSUMOTO H, 1997, AMYOTROPHIC LATERAL
   MIZUTANI T, 1990, J NEUROL SCI, V99, P311, DOI 10.1016/0022-510X(90)90165-J
   Mosier DR, 2000, NEUROLOGY, V54, P252, DOI 10.1212/WNL.54.1.252
   ODA K, 1981, J NEUROL, V225, P251, DOI 10.1007/BF00313297
   OKAMOTO K, 1993, ACTA NEUROPATHOL, V85, P458
   ONEILL JH, 1988, BRAIN, V111, P577, DOI 10.1093/brain/111.3.577
   Pappa A, 1997, CLIN EXP IMMUNOL, V109, P362, DOI 10.1046/j.1365-2249.1997.4491347.x
   PASCHKE R, 1995, CLIN ENDOCRINOL, V42, P565, DOI 10.1111/j.1365-2265.1995.tb02681.x
   Porter JD, 1998, CELL TISSUE RES, V292, P495, DOI 10.1007/s004410051078
   Porter JD, 2001, NEUROMUSCULAR DISORD, V11, P197, DOI 10.1016/S0960-8966(00)00171-1
   Porter JD, 2001, P NATL ACAD SCI USA, V98, P12062, DOI 10.1073/pnas.211257298
   PORTER JD, 1993, DEV BIOL, V160, P39, DOI 10.1006/dbio.1993.1284
   Porter JD, 1998, J CELL SCI, V111, P1801
   PORTER JD, 1988, INVEST OPHTH VIS SCI, V29, P163
   PORTER JD, 1989, INVEST OPHTH VIS SCI, V30, P1894
   PORTER JD, 1991, ARCH OPHTHALMOL-CHIC, V109, P396, DOI 10.1001/archopht.1991.01080030098047
   Ragusa RJ, 1996, J NEUROL SCI, V139, P180
   RAGUSA RJ, 1994, INVEST OPHTH VIS SCI, V35, P2198
   REINER A, 1995, EXP NEUROL, V131, P239, DOI 10.1016/0014-4886(95)90046-2
   Richmonds CR, 2001, FASEB J, V15, P1764, DOI 10.1096/fj.00-0899com
   RILEY FC, 1972, MAYO CLIN PROC, V47, P975
   Ruff R, 1989, Bull Soc Belge Ophtalmol, V237, P321
   SAR M, 1977, SCIENCE, V197, P77, DOI 10.1126/science.867053
   Scelsa SN, 1996, NEUROLOGY, V46, P564, DOI 10.1212/WNL.46.2.564
   SCHACHAT FH, 1987, J MOL BIOL, V198, P551, DOI 10.1016/0022-2836(87)90300-7
   SCHIFFERDECKER E, 1989, ACTA ENDOCRINOL-COP, V121, P643, DOI 10.1530/acta.0.1210643
   SMITH TJ, 1989, ENDOCR REV, V10, P366, DOI 10.1210/edrv-10-3-366
   Spencer R F, 1988, Rev Oculomot Res, V2, P33
   SPENCER RF, 1987, ARCH OPHTHALMOL-CHIC, V105, P1703, DOI 10.1001/archopht.1987.01060120101035
   SPENCER RF, 1977, J COMP NEUROL, V176, P65, DOI 10.1002/cne.901760105
   Stahl JS, 1998, NEUROLOGY, V51, P1093, DOI 10.1212/WNL.51.4.1093
   TALLSTEDT L, 1988, INVEST OPHTH VIS SCI, V29, P175
   TANDON N, 1994, IMMUNOLOGY, V81, P643
   UBOGU EE, IN PRESS NEUROOPHTHA
   WALL J, 1995, J CLIN ENDOCR METAB, V80, P3427, DOI 10.1210/jc.80.12.3427
   WALL JR, 1991, IMMUNOL TODAY, V12, P150, DOI 10.1016/0167-5699(91)90079-9
   Wang ZY, 2000, J NEUROIMMUNOL, V108, P29, DOI 10.1016/S0165-5728(00)00250-2
   WEETMAN AP, 1989, CLIN EXP IMMUNOL, V75, P222
   Wehling M, 2001, J CELL BIOL, V155, P123, DOI 10.1083/jcb.200105110
   Wehling M, 1998, NEUROMUSCULAR DISORD, V8, P22, DOI 10.1016/S0960-8966(97)00136-3
   Yamada M, 2000, CRIT REV CL LAB SCI, V37, P523, DOI 10.1080/10408360091174303
NR 84
TC 43
Z9 45
U1 0
U2 4
PU NEW YORK ACAD SCIENCES
PI NEW YORK
PA 2 EAST 63RD ST, NEW YORK, NY 10021 USA
SN 0077-8923
BN 1-57331-394-7
J9 ANN NY ACAD SCI
JI Ann.NY Acad.Sci.
PY 2002
VL 956
BP 42
EP 54
DI 10.1111/j.1749-6632.2002.tb02807.x
PG 13
WC Multidisciplinary Sciences; Ophthalmology
WE Conference Proceedings Citation Index - Science (CPCI-S); Science Citation Index Expanded (SCI-EXPANDED)
SC Science & Technology - Other Topics; Ophthalmology
GA BU36T
UT WOS:000175781500005
PM 11960792
DA 2022-10-25
ER

PT J
AU Seo, HS
   Lee, SW
AF Seo, HS
   Lee, SW
TI In vitro selection of the 2 '-fluoro-2 '-deoxyribonucleotide decoy RNA
   inhibitor of myasthenic autoantibodies
SO JOURNAL OF MICROBIOLOGY AND BIOTECHNOLOGY
LA English
DT Article
DE in vitro selection; decoy RNA inhibitor; myasthenia gravis;
   acetylcholine receptor; autoantibody
ID HUMAN ACETYLCHOLINE-RECEPTOR; CELL-LINE TE671; MONOCLONAL-ANTIBODIES;
   FAB FRAGMENTS; GROWTH-FACTOR; GRAVIS; SPECIFICITIES; POLYMERASE;
   PROTECT; SERA
AB Myasthenia gravis (MG) is caused mainly by autoantibodies directed against acetylcholine receptors located in the postsynaptic muscle cell membrane. Using in vitro selection techniques, we isolated an RNA containing 2'-fluoro pyrimidines that can specifically and avidly (K-d similar to 25 nM) bind rat monoclonal antibody called mAb198, which recognizes the main immunogenic region on the acetylcholine receptors. This RNA can act as a very effective decoy and block mAb198 binding to the receptors in vitro. Furthermore, this RNA decoy can prevent the antigenic modulation of the acetylcholine receptor caused by mAb198 in human muscle cell cultures with an IC50 of approximately 2.4 muM These results indicate that the RNA selected in this study is a more potent decoy inhibitor of myasthenic antibodies than the previously identified RNA with 2'-amino pyrimidines [11]. Moreover, this RNA cross-reacts with autoantibodies from patients with MG and can protect human cells from the effects of these antibodies. These observations have important implications for developing an antigen-specific treatment of autoimmune diseases including MG, which is based on decoy RNAs selected in vitro.
C1 Dankook Univ, Dept Mol Biol, Seoul 140714, South Korea.
RP Lee, SW (corresponding author), Dankook Univ, Dept Mol Biol, Seoul 140714, South Korea.
EM SWL0208@unitel.co.kr
CR AURUP H, 1992, BIOCHEMISTRY-US, V31, P9636, DOI 10.1021/bi00155a016
   DOUDNA JA, 1995, P NATL ACAD SCI USA, V92, P2355, DOI 10.1073/pnas.92.6.2355
   DRACHMAN DB, 1994, NEW ENGL J MED, V330, P1797, DOI 10.1056/NEJM199406233302507
   GOLD L, 1995, ANNU REV BIOCHEM, V64, P763, DOI 10.1146/annurev.bi.64.070195.003555
   Gold L., 1993, RNA WORLD, P497
   Graus YF, 1997, J IMMUNOL, V158, P1919
   Kim DS, 1999, J MICROBIOL BIOTECHN, V9, P113
   Lee SW, 1998, J MICROBIOL, V36, P308
   Lee SW, 1996, J EXP MED, V184, P315, DOI 10.1084/jem.184.2.315
   LEE SW, 1995, GENE THER, V2, P377
   Lee SW, 1997, NAT BIOTECHNOL, V15, P41, DOI 10.1038/nbt0197-41
   LEE SW, 1994, J VIROL, V68, P8254, DOI 10.1128/JVI.68.12.8254-8264.1994
   LENNON VA, 1991, J IMMUNOL, V146, P2245
   LINDSTROM J, 1988, ADV IMMUNOL, V42, P233, DOI 10.1016/S0065-2776(08)60847-0
   LUTHER MA, 1989, J NEUROSCI, V9, P1082
   MAMALAKI A, 1993, EUR J IMMUNOL, V23, P1839, DOI 10.1002/eji.1830230816
   Pagratis NC, 1997, NAT BIOTECHNOL, V15, P68, DOI 10.1038/nbt0197-68
   PIEKEN WA, 1991, SCIENCE, V253, P314, DOI 10.1126/science.1857967
   SOPHIANOS D, 1989, J AUTOIMMUN, V2, P777, DOI 10.1016/0896-8411(89)90004-8
   STRATTON MR, 1989, CARCINOGENESIS, V10, P899, DOI 10.1093/carcin/10.5.899
   TUERK C, 1990, SCIENCE, V249, P505, DOI 10.1126/science.2200121
   TZARTOS SJ, 1982, P NATL ACAD SCI-BIOL, V79, P188, DOI 10.1073/pnas.79.1.188
   TZARTOS SJ, 1981, J BIOL CHEM, V256, P8635
   Venkatesh N, 2000, P NATL ACAD SCI USA, V97, P761, DOI 10.1073/pnas.97.2.761
   VINCENT A, 1987, ANN NY ACAD SCI, V505, P106, DOI DOI 10.1111/J.1749-6632.1987.TB51286.X.PUBMED:2446546
NR 25
TC 13
Z9 13
U1 0
U2 1
PU KOREAN SOC MICROBIOLOGY & BIOTECHNOLOGY
PI SEOUL
PA KOREA SCI TECHNOL CENTER #507,  635-4 YEOGSAM-DONG, KANGNAM-GU, SEOUL
   135-703, SOUTH KOREA
SN 1017-7825
EI 1738-8872
J9 J MICROBIOL BIOTECHN
JI J. Microbiol. Biotechnol.
PD OCT
PY 2000
VL 10
IS 5
BP 707
EP 713
PG 7
WC Biotechnology & Applied Microbiology; Microbiology
WE Science Citation Index Expanded (SCI-EXPANDED)
SC Biotechnology & Applied Microbiology; Microbiology
GA 369YP
UT WOS:000165095600022
DA 2022-10-25
ER

PT J
AU De Giglio, L
   Sadun, F
   Roberti, C
   Polidori, L
   Gilardi, M
   Altavista, MC
   Pennisi, EM
AF De Giglio, Laura
   Sadun, Federico
   Roberti, Cinzia
   Polidori, Luigi
   Gilardi, Marta
   Altavista, Maria Concetta
   Pennisi, Elena Maria
TI Post-COVID simultaneous onset of Graves' disease and ocular myasthenia
   gravis in a patient with a complex ocular motility impairment
SO EUROPEAN JOURNAL OF OPHTHALMOLOGY
LA English
DT Article; Early Access
DE immunology IMMUNOLOGY; eye movement disorders STRABISMUS; thyroid
   ophthalmopathy STRABISMUS; infections disease; aids NEURO OPHTHALMOLOGY;
   thyroid eye disease ORBITAL DISEASE
AB A 74-years-old man experienced severe diplopia one month after recovery from an uncomplicated SARS-CoV-2 infection. Neurological examination was normal whereas ophthalmological examination showed bilateral exophthalmos with a complex ocular motility disorder characterized by a pseudo-internuclear ophthalmoplegia after fatigue associated to impairment of elevation and infraduction. Antibodies against TSH and acetylcholine receptors were positive; subsequent hormonal tests, ultrasonography of thyroid gland, single fiber electromyography and orbit MRI confirmed the diagnosis of concomitant Graves Disease (GD) and Myasthenia Gravis (MG). The coexistence between MG and GD is not rare but simultaneous onset after viral infection is very unsual. The complex ocular disorder simulated a deficit of the oculomotor nerve nuclei, and on clinical examination it posed some problems in the diagnosis. We suggest that recent SARS-COV-2 infection may have triggered a complex autoimmune response.
C1 [De Giglio, Laura; Roberti, Cinzia; Polidori, Luigi; Altavista, Maria Concetta; Pennisi, Elena Maria] ASL Roma I, Neurol Unit, San Filippo Neri Hosp, Rome, Italy.
   [Sadun, Federico; Gilardi, Marta] ASL Roma I, Neuroophthalmol Unit, Rome Eye Hosp, Rome, Italy.
RP De Giglio, L (corresponding author), ASL Roma I, San Filippo Neri Hosp, Via Martinotti 20, I-00136 Rome, Italy.
EM laura.degiglio@gmail.it
CR Assini A, 2021, EUR J NEUROL, V28, P3537, DOI 10.1111/ene.14721
   Claytor B, 2021, MUSCLE NERVE, V63, P631, DOI 10.1002/mus.27118
   Dotan A, 2021, AUTOIMMUN REV, V20, DOI 10.1016/j.autrev.2021.102792
   Ellul MA, 2020, LANCET NEUROL, V19, P767, DOI 10.1016/S1474-4422(20)30221-0
   Harris Asaf, 2021, AACE Clin Case Rep, V7, P14, DOI 10.1016/j.aace.2020.12.005
   Restivo DA, 2020, ANN INTERN MED, V173, P1027, DOI 10.7326/L20-0845
   Sriwastava S, 2021, J NEUROL, V268, P2690, DOI 10.1007/s00415-020-10263-1
   Yang HW, 2017, BIOSCIENCE REP, V37, DOI [10.1042/BSR20160440, 10.1042/bsr20160440]
NR 8
TC 0
Z9 0
U1 0
U2 0
PU SAGE PUBLICATIONS LTD
PI LONDON
PA 1 OLIVERS YARD, 55 CITY ROAD, LONDON EC1Y 1SP, ENGLAND
SN 1120-6721
EI 1724-6016
J9 EUR J OPHTHALMOL
JI Eur. J. Ophthalmol.
AR 11206721221077800
DI 10.1177/11206721221077800
EA FEB 2022
PG 3
WC Ophthalmology
WE Science Citation Index Expanded (SCI-EXPANDED)
SC Ophthalmology
GA ZG1QT
UT WOS:000760038500001
PM 35167395
DA 2022-10-25
ER

PT J
AU Christopoulos, P
   Fisch, P
AF Christopoulos, Petros
   Fisch, Paul
TI Acquired T-Cell Immunodeficiency in Thymoma Patients
SO CRITICAL REVIEWS IN IMMUNOLOGY
LA English
DT Article
DE acquired T-cell immunodeficiency; thymoma; Good's syndrome; myasthenia
   gravis; naive T cells; CD247; TCR hyporesponsiveness
ID ANTI-CYTOKINE AUTOANTIBODIES; SYSTEMIC-LUPUS-ERYTHEMATOSUS; THYMIC
   EPITHELIAL TUMORS; MYASTHENIA-GRAVIS; MALIGNANT THYMOMA; MUCOCUTANEOUS
   CANDIDIASIS; ADDITIONAL MALIGNANCIES; AUTOIMMUNE REGULATOR; NEGATIVE
   SELECTION; INCREASED RISK
AB Acquired T-cell immunodeficiency can occur in thymoma patients with or without hypogammaglobulinemia (Good's syndrome), but it has received little attention to date. It appears predominantly associated with lymphocyte-rich (i.e., cortical or mixed) thymomas and frequently coexists with autoimmune manifestations. The main abnormalities are an increase in circulating naive T cells, cutaneous T-cell anergy, TCR hyporesponsiveness in vitro as well as a numerical and functional impairment of regulatory T cells. All of these probably result from an abnormal T-cell maturation in the neoplastic thymic microenvironment. A better understanding of thymoma-related acquired T-cell immunodeficiency will be important for immunotherapy of this orphan disease as well as for the prevention and treatment of opportunistic infections, autoimmune complications and secondary malignancies that contribute to the morbidity and mortality of thymoma patients.
C1 [Christopoulos, Petros] Heidelberg Univ, Med Ctr, Thoraxklin, Dept Thorac Oncol,Translat Lung Res Ctr Heidelber, Rontgenstr 1, D-69126 Heidelberg, Germany.
   [Christopoulos, Petros] German Ctr Lung Res DZL, Rontgenstr 1, D-69126 Heidelberg, Germany.
   [Fisch, Paul] Univ Med Ctr Freiburg, Dept Pathol, Breisacher Str 115a, D-79106 Freiburg, Germany.
RP Fisch, P (corresponding author), Univ Med Ctr Freiburg, Dept Pathol, Breisacher Str 115a, D-79106 Freiburg, Germany.
EM paul.fisch@uniklinik-freiburg.de
OI Christopoulos, Petros/0000-0002-7966-8980
FU Deutsche Forschungsgemeinschaft [SFB1160-Z1]; Jose Carreras Leukamie
   Stiftung [DJCLS R 14/13]
FX This work was supported by the Deutsche Forschungsgemeinschaft (grant
   no. SFB1160-Z1 to P.F.) and the Jose Carreras Leukamie Stiftung (grant
   no. DJCLS R 14/13 to P.F.).
CR Abramson J, 2016, IMMUNOL REV, V271, P127, DOI 10.1111/imr.12419
   Ahmad Dina S, 2013, Avicenna J Med, V3, P37, DOI 10.4103/2231-0770.114121
   Al-Ebrahim KE, 2010, INTERACT CARDIOV TH, V11, P711, DOI 10.1510/icvts.2010.245878
   Anderson G, 2009, EUR J IMMUNOL, V39, P1694, DOI 10.1002/eji.200939379
   Baniyash M, 2004, NAT REV IMMUNOL, V4, P675, DOI 10.1038/nri1434
   Barton AD, 1997, CANCER, V80, P1409, DOI 10.1002/(SICI)1097-0142(19971015)80:8<1409::AID-CNCR7>3.0.CO;2-9
   Boonen A, 2000, RHEUMATOLOGY, V39, P1044, DOI 10.1093/rheumatology/39.9.1044
   Buckley C, 2001, ANN NEUROL, V50, P64, DOI 10.1002/ana.1017
   Burbelo PD, 2010, BLOOD, V116, P4848, DOI 10.1182/blood-2010-05-286161
   CHILOSI M, 1987, AM J PATHOL, V128, P464
   CHILOSI M, 1986, J NEUROIMMUNOL, V11, P191, DOI 10.1016/0165-5728(86)90003-2
   Chintakuntlawar AV, 2015, ANN HEMATOL, V94, P453, DOI 10.1007/s00277-014-2230-x
   Christopoulos P, 2015, J IMMUNOL, V194, P3045, DOI 10.4049/jimmunol.1402805
   Chuang WY, 2009, GENES IMMUN, V10, P667, DOI 10.1038/gene.2009.64
   DELANNOY A, 1993, NOUV REV FR HEMATOL, V35, P121
   DROPCHO EJ, 1982, ANN NEUROL, V11, P456, DOI 10.1002/ana.410110504
   Fijolek J, 2009, CLIN INVEST MED, V32, pE301
   Fisch P, 2000, BRIT J HAEMATOL, V111, P1010, DOI 10.1046/j.1365-2141.2000.02429.x
   Fisch P, 2015, J IMMUNOL, V195, P3505, DOI 10.4049/jimmunol.1501787
   Fujishima Naohito, 2006, Haematologica, V91, pECR47
   GAFNI J, 1960, NEW ENGL J MED, V263, P536, DOI 10.1056/NEJM196009152631103
   Galesic K, 2002, NEPHRON, V91, P752, DOI 10.1159/000065042
   Genty I, 2001, REV MED INTERNE, V22, P475, DOI 10.1016/S0248-8663(01)00374-5
   Gertel-Lapter S, 2013, AUTOIMMUN REV, V12, P894, DOI 10.1016/j.autrev.2013.03.009
   Girard N, 2015, ANN ONCOL, V26, pV40, DOI 10.1093/annonc/mdv277
   GOLDBERG WM, 1962, CAN MED ASSOC J, V86, P492
   Good R.A., 1954, B U MINNESOTA HOSP M, V26, P1
   Gorman CL, 2008, J IMMUNOL, V180, P1060, DOI 10.4049/jimmunol.180.2.1060
   Granato F, 2014, SCOT MED J, V59, P22, DOI 10.1177/0036933013518147
   Granato F, 2012, HISTOPATHOLOGY, V60, P437, DOI 10.1111/j.1365-2559.2011.04111.x
   GUPTA S, 1985, AM J GASTROENTEROL, V80, P877
   HANDA SI, 1994, J CLIN PATHOL, V47, P676, DOI 10.1136/jcp.47.7.676
   HAYWARD AR, 1982, CLIN EXP IMMUNOL, V48, P437
   Hoffacker V, 2000, BLOOD, V96, P3872, DOI 10.1182/blood.V96.12.3872.h8003872_3872_3879
   Holder J, 1997, CLIN EXP DERMATOL, V22, P287, DOI 10.1046/j.1365-2230.1997.2750703.x
   Holst J, 2008, NAT IMMUNOL, V9, P658, DOI 10.1038/ni.1611
   Hsieh CS, 2012, NAT REV IMMUNOL, V12, P157, DOI 10.1038/nri3155
   Huh HJ, 2015, BLOOD RES, V50, P184, DOI 10.5045/br.2015.50.3.184
   Huissoon AP, 2002, CLIN EXP IMMUNOL, V129, P297, DOI 10.1046/j.1365-2249.2002.01923.x
   Ide S, 2000, INTERNAL MED, V39, P1094, DOI 10.2169/internalmedicine.39.1094
   Inada K, 2005, J SURG RES, V126, P34, DOI 10.1016/j.jss.2005.01.023
   Inoue M, 1998, CLIN EXP IMMUNOL, V112, P419
   Inoue M, 1999, CLIN EXP IMMUNOL, V117, P1
   Inoue M, 1998, CLIN IMMUNOL IMMUNOP, V88, P249, DOI 10.1006/clin.1998.4584
   Inoue M, 1997, PATHOBIOLOGY, V65, P216, DOI 10.1159/000164126
   JACOX RF, 1964, NEW ENGL J MED, V271, P1091, DOI 10.1056/NEJM196411192712104
   Kadota Y, 2000, CLIN EXP IMMUNOL, V121, P59, DOI 10.1046/j.1365-2249.2000.01256.x
   KATABAMI S, 1995, INTERNAL MED, V34, P569, DOI 10.2169/internalmedicine.34.569
   KAWANAMI S, 1979, J NEUROL NEUROSUR PS, V42, P734, DOI 10.1136/jnnp.42.8.734
   Kelesidis T, 2010, CLIN IMMUNOL, V135, P347, DOI 10.1016/j.clim.2010.01.006
   Kelleher P, 2003, J CLIN PATHOL, V56, P12, DOI 10.1136/jcp.56.1.12
   Kilgallen CM, 1998, CLIN CARDIOL, V21, P48, DOI 10.1002/clc.4960210109
   KIRKPATRICK CH, 1979, AM J MED, V66, P939, DOI 10.1016/0002-9343(79)90448-0
   Kisand K, 2010, J EXP MED, V207, P299, DOI 10.1084/jem.20091669
   Kisohara Akira, 2002, Kekkaku, V77, P415
   Klein L, 2014, NAT REV IMMUNOL, V14, P377, DOI 10.1038/nri3667
   Koul D, 2010, CARDIOL RES PRACT, V2010, DOI 10.4061/2010/185896
   Kuo TT, 2001, INT J SURG PATHOL, V9, P29, DOI 10.1177/106689690100900106
   LITWIN SD, 1980, SCAND J IMMUNOL, V11, P15, DOI 10.1111/j.1365-3083.1980.tb00203.x
   LITWIN SD, 1977, NATURE, V266, P57, DOI 10.1038/266057a0
   Lo IJ, 2015, ARCH MED SCI, V11, P453, DOI 10.5114/aoms.2015.50979
   Lundholm M, 2010, J IMMUNOL, V184, P5537, DOI 10.4049/jimmunol.0904012
   Malphettes M, 2015, CLIN INFECT DIS, V61, pE13, DOI 10.1093/cid/civ269
   MANZANELL C, 1985, SCHWEIZ MED WSCHR, V115, P1393
   MASAOKA A, 1989, CANCER, V64, P1872, DOI 10.1002/1097-0142(19891101)64:9<1872::AID-CNCR2820640920>3.0.CO;2-0
   Masci AM, 2003, BLOOD, V101, P3106, DOI 10.1182/blood-2002-08-2638
   Mateo-Montoya A, 2010, EUR J OPHTHALMOL, V20, P479, DOI 10.1177/112067211002000238
   McCune CA, 2000, QJM-MON J ASSOC PHYS, V93, P559, DOI 10.1093/qjmed/93.8.559
   Meager A, 2008, CLIN EXP IMMUNOL, V154, P141, DOI 10.1111/j.1365-2249.2008.03739.x
   Meager A, 2003, CLIN EXP IMMUNOL, V132, P128, DOI 10.1046/j.1365-2249.2003.02113.x
   MEDEIROS LJ, 1993, ARCH PATHOL LAB MED, V117, P279
   MITCHELL EB, 1983, CLIN LAB HAEMATOL, V5, P253
   Montella L, 2003, ANN HEMATOL, V82, P343, DOI 10.1007/s00277-003-0635-z
   Morales M, 2007, ANN ONCOL, V18, P603, DOI 10.1093/annonc/mdl406
   MullerHermelink HK, 1997, ARCH HISTOL CYTOL, V60, P9, DOI 10.1679/aohc.60.9
   Okumura M, 2001, J SURG RES, V101, P130, DOI 10.1006/jsre.2001.6282
   Okumura M, 2001, AM J SURG PATHOL, V25, P103, DOI 10.1097/00000478-200101000-00012
   Okumura M, 2008, GEN THORAC CARDIOVAS, V56, P143, DOI 10.1007/s11748-007-0185-8
   OOSTERHUIS HJGH, 1976, ANN NY ACAD SCI, V274, P468, DOI 10.1111/j.1749-6632.1976.tb47708.x
   Otton SH, 2000, CLIN LAB HAEMATOL, V22, P307, DOI 10.1046/j.1365-2257.2000.00312.x
   Paiardini M, 2013, IMMUNOL REV, V254, P78, DOI 10.1111/imr.12079
   Pan CC, 2001, CANCER, V92, P2406, DOI 10.1002/1097-0142(20011101)92:9<2406::AID-CNCR1589>3.0.CO;2-7
   Passerini L, 2003, ANN NY ACAD SCI, V998, P270, DOI 10.1196/annals.1254.029
   Petrie HT, 2007, ANNU REV IMMUNOL, V25, P649, DOI 10.1146/annurev.immunol.23.021704.115715
   Picard C, 2015, J CLIN IMMUNOL, V35, P696, DOI 10.1007/s10875-015-0201-1
   Raschal S, 1997, J ALLERGY CLIN IMMUN, V100, P846, DOI 10.1016/S0091-6749(97)70283-5
   ROWLAND LP, 1965, NEW ENGL J MED, V273, P620, DOI 10.1056/NEJM196509162731202
   SATO Y, 1986, AM J SURG PATHOL, V10, P862, DOI 10.1097/00000478-198612000-00005
   Schmidt AM, 2015, J IMMUNOL, V194, P4362, DOI 10.4049/jimmunol.1402384
   Shelly S, 2011, CELL MOL IMMUNOL, V8, P199, DOI 10.1038/cmi.2010.74
   SMITH GP, 1994, AM J CLIN PATHOL, V102, P447, DOI 10.1093/ajcp/102.4.447
   SOLER J, 1985, BRIT J HAEMATOL, V61, P582, DOI 10.1111/j.1365-2141.1985.tb02865.x
   SOUADJIA.JV, 1968, CANCER, V22, P1221, DOI 10.1002/1097-0142(196811)22:6<1221::AID-CNCR2820220619>3.0.CO;2-7
   Strobel P, 2004, ANN NEUROL, V56, P901, DOI 10.1002/ana.20340
   Strobel P, 2002, BLOOD, V100, P159, DOI 10.1182/blood.V100.1.159
   Strobel P, 2007, J PATHOL, V211, P563, DOI 10.1002/path.2141
   Tackenberg B, 2009, J NEUROIMMUNOL, V216, P85, DOI 10.1016/j.jneuroim.2009.08.018
   Tarr PE, 2001, MEDICINE, V80, P123, DOI 10.1097/00005792-200103000-00005
   Thiruppathi M, 2012, ANN NY ACAD SCI, V1274, P68, DOI 10.1111/j.1749-6632.2012.06840.x
   Thompson CA, 2006, BRIT J HAEMATOL, V135, P405, DOI 10.1111/j.1365-2141.2006.06295.x
   Thongprayoon C, 2013, ARCH IMMUNOL THER EX, V61, P85, DOI 10.1007/s00005-012-0207-9
   Tominaga K, 2000, GASTROINTEST ENDOSC, V52, P543, DOI 10.1067/mge.2000.108293
   Travis WD, 2015, WORLD HLTH ORG CLASS, V4th
   Wadhera A, 2007, J AM ACAD DERMATOL, V57, P683, DOI 10.1016/j.jaad.2007.02.027
   Welsh JS, 2015, J IMMUNOL, V195, P3505, DOI 10.4049/jimmunol.1501667
   Welsh JS, 2000, JAMA-J AM MED ASSOC, V283, P1142, DOI 10.1001/jama.283.9.1142
   WILLCOX N, 1987, AM J PATHOL, V127, P447
   Yang OO, 2010, CLIN IMMUNOL, V135, P496, DOI 10.1016/j.clim.2010.01.016
   Zamecnik J, 2007, NEUROMUSCULAR DISORD, V17, P935, DOI 10.1016/j.nmd.2007.05.010
   Zhou JP, 2016, CHEST, V149, p109A, DOI 10.1016/j.chest.2016.02.114
   Zhu JF, 2014, NAT IMMUNOL, V15, P1002, DOI 10.1038/ni.3014
NR 111
TC 11
Z9 11
U1 0
U2 6
PU BEGELL HOUSE INC
PI DANBURY
PA 50 NORTH ST, DANBURY, CT 06810 USA
SN 1040-8401
EI 2162-6472
J9 CRIT REV IMMUNOL
JI Crit. Rev. Immunol.
PY 2016
VL 36
IS 4
BP 315
EP 327
DI 10.1615/CritRevImmunol.2017018916
PG 13
WC Immunology
WE Science Citation Index Expanded (SCI-EXPANDED)
SC Immunology
GA EL5VD
UT WOS:000394688400002
PM 28322136
DA 2022-10-25
ER

PT J
AU Michaud, M
   Delrieu, J
   Astudillo, L
AF Michaud, M.
   Delrieu, J.
   Astudillo, L.
TI Autoimmune channelopathies
SO REVUE DE MEDECINE INTERNE
LA French
DT Article
DE Channelopathy; Antibody voltage-gated channel; Neuromyotonia; Morvan's
   syndrome; Myasthenia gravis
ID MUSCLE-FIBER ACTIVITY; EATON-MYASTHENIC-SYNDROME; PARANEOPLASTIC
   CEREBELLAR DEGENERATION; DOUBLE-FILTRATION PLASMAPHERESIS; POTASSIUM
   CHANNEL ANTIBODIES; ISAACS-MERTENS SYNDROME; INTRAVENOUS IMMUNOGLOBULIN;
   LIMBIC ENCEPHALITIS; CLINICAL CORRELATIONS; RECEPTOR ANTIBODIES
AB Autoimmune channelopathies are rare neuromuscular diseases that have been characterized clinically for several decades but for which the evidence of associated antibodies has only been recently demonstrated. Ion channels have an important role of activation, inhibition and regulation in neuromuscular transmission. Myasthenia gravis, generally associated with the presence of anti-acetylcholine receptor antibody, is the best-known channelopathy. Other anti-channel antibodies, including voltage-dependent, are associated with several neurological diseases, as illustrated by anti-voltage-gated calcium channels found in Lambert-Eaton myasthenic syndrome and paraneoplastic cerebellar ataxia, and anti-voltage-gated potassium channels found in neuromyotonia, Morvan's syndrome and limbic encephalitis. The treatment of autoimmune channelopathies is logically based on corticosteroids, immunosuppressant drugs, intravenous immunoglobulins and plasmapheresis. (C) 2011 Societe nationale francaise de medecine interne (SNFMI). Published by Elsevier Masson SAS. All rights reserved.
C1 [Michaud, M.; Astudillo, L.] CHU Purpan, Serv Med Interne, F-31059 Toulouse 9, France.
   [Delrieu, J.] Hop Casselardit, F-31059 Toulouse 9, France.
   [Astudillo, L.] CHU Rangueil, Inst Mol Med, INSERM, U858, F-31059 Toulouse 9, France.
RP Michaud, M (corresponding author), CHU Purpan, Serv Med Interne, F-31059 Toulouse 9, France.
EM martin.michaud85@gmail.com
CR BARRON SA, 1979, ARCH NEUROL-CHICAGO, V36, P520, DOI 10.1001/archneur.1979.00500440090022
   Buckley C, 2001, ANN NEUROL, V50, P73, DOI 10.1002/ana.1097
   Celebisoy N, 1998, J NEUROL NEUROSUR PS, V64, P256, DOI 10.1136/jnnp.64.2.256
   CLOUSTON PD, 1992, NEUROLOGY, V42, P1944, DOI 10.1212/WNL.42.10.1944
   Didelot A, 2011, REV MED INTERNE, V32, P605, DOI 10.1016/j.revmed.2010.09.007
   Elovaara I, 2008, EUR J NEUROL, V15, P893, DOI 10.1111/j.1468-1331.2008.02246.x
   ENGEL AG, 1987, ANN NY ACAD SCI, V505, P326, DOI DOI 10.1111/J.1749-6632.1987.TB51301.X
   Evoli A, 2003, BRAIN, V126, P2304, DOI 10.1093/brain/awg223
   FATEHMOGHADAM A, 1984, LANCET, V1, P848
   Fukuda T, 2003, ANN NEUROL, V53, P21, DOI 10.1002/ana.10392
   Gajdos P, 2005, ARCH NEUROL-CHICAGO, V62, P1689, DOI 10.1001/archneur.62.11.1689
   Gajdos P, 1997, ANN NEUROL, V41, P789, DOI 10.1002/ana.410410615
   Gajdos P, 2002, Cochrane Database Syst Rev, pCD002275, DOI 10.1002/14651858.CD002275
   GAJDOS P, 1983, PRESSE MED, V12, P939
   Gajra A, 2004, AM J HEMATOL, V77, P196, DOI 10.1002/ajh.20169
   Graus F, 2005, J NEUROIMMUNOL, V165, P166, DOI 10.1016/j.jneuroim.2005.03.020
   GREENHOUSE AH, 1967, NEUROLOGY, V17, P263, DOI 10.1212/WNL.17.3.263
   Hain B, 2006, MUSCLE NERVE, V33, P575, DOI 10.1002/mus.20479
   Hart IK, 2002, BRAIN, V125, P1887, DOI 10.1093/brain/awf178
   Hoch W, 2001, NAT MED, V7, P365, DOI 10.1038/85520
   HOSOKAWA S, 1987, J NEUROL NEUROSUR PS, V50, P877, DOI 10.1136/jnnp.50.7.877
   Illa I, 2008, J NEUROIMMUNOL, V201, P90, DOI 10.1016/j.jneuroim.2008.04.039
   IRANI PF, 1977, ACTA NEUROL SCAND, V55, P273, DOI 10.1111/j.1600-0404.1977.tb05647.x
   ISAACS H, 1974, J NEUROL NEUROSUR PS, V37, P1231, DOI 10.1136/jnnp.37.11.1231
   Juel VC, 2004, SEMIN NEUROL, V24, P75, DOI 10.1055/s-2004-829595
   Kassubek J, 2001, J NEUROIMAGING, V11, P55, DOI 10.1111/j.1552-6569.2001.tb00011.x
   LeGars L, 1997, J RHEUMATOL, V24, P178
   LENNON VA, 1995, NEW ENGL J MED, V332, P1467, DOI 10.1056/NEJM199506013322203
   Liu JF, 2010, THER APHER DIAL, V14, P153, DOI 10.1111/j.1744-9987.2009.00751.x
   Maddison P, 1999, LANCET, V353, P117, DOI 10.1016/S0140-6736(05)76153-5
   Maddison P, 2006, CLIN NEUROPHYSIOL, V117, P2118, DOI 10.1016/j.clinph.2006.03.008
   MAGNUSON RL, 1972, ARCH PHYS MED REHAB, V53, P282
   MCGUIRE SA, 1984, ARCH NEUROL-CHICAGO, V41, P395, DOI 10.1001/archneur.1984.04050160057016
   McKnight K, 2005, NEUROLOGY, V65, P1730, DOI 10.1212/01.wnl.0000187129.66353.13
   MERTENS HG, 1965, KLIN WOCHENSCHR, V43, P917, DOI 10.1007/BF01712058
   MOTOMURA M, 1995, J NEUROL NEUROSUR PS, V58, P85, DOI 10.1136/jnnp.58.1.85
   Newsom-Davis J, 2004, REV NEUROL, V160, P585
   ONEILL JH, 1988, BRAIN, V111, P577, DOI 10.1093/brain/111.3.577
   PASCUZZI RM, 1984, ANN NEUROL, V15, P291, DOI 10.1002/ana.410150316
   Penisson-Besnier I, 2010, REV NEUROL-FRANCE, V166, P400, DOI 10.1016/j.neurol.2009.09.006
   Pozo-Rosich P, 2003, ANN NEUROL, V54, P530, DOI 10.1002/ana.10713
   Rees JH, 2001, BRAIN, V124, P2223, DOI 10.1093/brain/124.11.2223
   Romi F, 2000, J NEUROIMMUNOL, V111, P169, DOI 10.1016/S0165-5728(00)00394-5
   Romi F, 2000, ARCH NEUROL-CHICAGO, V57, P1596, DOI 10.1001/archneur.57.11.1596
   Romi F, 2000, J NEUROL, V247, P369, DOI 10.1007/s004150050604
   Sabater L, 2008, NEUROLOGY, V70, P924, DOI 10.1212/01.wnl.0000281663.81079.24
   Schott JM, 2003, LANCET, V361, P1266, DOI 10.1016/S0140-6736(03)12983-2
   SIGWALD J, 1966, REV NEUROL, V115, P1003
   Skeie GO, 2010, EUR J NEUROL, V17, P893, DOI 10.1111/j.1468-1331.2010.03019.x
   SKEIE GO, 1995, AUTOIMMUNITY, V20, P99, DOI 10.3109/08916939509001933
   Somnier FE, 1999, EUR J NEUROL, V6, P555, DOI 10.1046/j.1468-1331.1999.650555.x
   Teive H G, 1988, Arq Neuropsiquiatr, V46, P182
   VALLI G, 1983, J NEUROL NEUROSUR PS, V46, P241, DOI 10.1136/jnnp.46.3.241
   VASILESCU C, 1987, CLIN NEUROPHARMACOL, V10, P215, DOI 10.1097/00002826-198706000-00003
   Vincent A, 2004, BRAIN, V127, P701, DOI 10.1093/brain/awh077
   Yeh JH, 2000, J NEUROL, V247, P510, DOI 10.1007/s004150070149
NR 56
TC 7
Z9 7
U1 0
U2 16
PU ELSEVIER FRANCE-EDITIONS SCIENTIFIQUES MEDICALES ELSEVIER
PI ISSY-LES-MOULINEAUX
PA 65 RUE CAMILLE DESMOULINS, CS50083, 92442 ISSY-LES-MOULINEAUX, FRANCE
SN 0248-8663
J9 REV MED INTERNE
JI Rev. Med. Interne
PD DEC
PY 2011
VL 32
IS 12
BP 742
EP 750
DI 10.1016/j.revmed.2011.04.003
PG 9
WC Medicine, General & Internal
WE Science Citation Index Expanded (SCI-EXPANDED)
SC General & Internal Medicine
GA 862YF
UT WOS:000298129300005
PM 22079421
DA 2022-10-25
ER

PT J
AU RONDEPIERRE, P
   FURBY, A
   GODEFROY, O
   HURTEVENT, JF
   DESTEE, A
   FOURRIER, F
   LEYS, D
AF RONDEPIERRE, P
   FURBY, A
   GODEFROY, O
   HURTEVENT, JF
   DESTEE, A
   FOURRIER, F
   LEYS, D
TI COMBINED FEATURES OF MYASTHENIA-GRAVIS AND EATON-LAMBERT SYNDROME
SO REVUE NEUROLOGIQUE
LA French
DT Article
AB We report a new case of neuromuscular block overlap between Myasthenia Gravis and Eaton-Lambert syndrome. A 64-year-old man with a 4-months history of gait disturbance was admitted for ophthalmoplegia worsening during exercise and decreasing at rest. Clinical examination after exercise, revealed limbs weakness and areflexia, palsy of the left eye abduction and a left ptosis. The level of anti-acetylcholin-receptor antibodies was high. Electrophysiological explorations revealed a decrement at 3 Hz and a increment at 30 Hz, with a reduction in amplitude of the initial motor potential. This patient improved under a combination of guanidine and anticholinesterase drugs. From this case and 9 previously reported cases, we propose 4 criteria for the diagnosis of such neuromuscular blocks: 1) exercising symptoms and signs, including areflexia, 2) presence of anti-acetylcholin-receptor antibodies, 3) reduction of the amplitude of the initial motor potential, with a decrement at 3 Hz, and an increment at 30 Hz, and 4) clinical and electrophysiological improvement under guanidine and anticholinesterasic drugs therapy.
C1 CHU LILLE, SERV NEUROL B, F-59037 LILLE, FRANCE.
   CHU LILLE, SERV EXPLORAT FONCT NEUROL, F-59037 LILLE, FRANCE.
   CHU LILLE, SERV NEUROL A, F-59037 LILLE, FRANCE.
   CHU LILLE, SERV REANIMAT POLYVALENTE, F-59037 LILLE, FRANCE.
RI LEYS, Didier/G-2955-2016; Godefroy, Olivier/D-6117-2012
OI LEYS, Didier/0000-0003-4408-4392; Godefroy, Olivier/0000-0001-6789-6620
CR BADY B, 1984, LYON MED, V252, P251
   BOIARDI A, 1979, J NEUROL, V220, P57, DOI 10.1007/BF00313148
   BRENNA A, 1989, J NEUROL NEUROSUR PS, V52, P684, DOI 10.1136/jnnp.52.5.684-a
   CASTAIGNE P, 1969, Annales de Medecine Interne, V120, P313
   DAHL DS, 1974, NEUROLOGY, V24, P897, DOI 10.1212/WNL.24.9.897
   DAU PC, 1982, ANN NEUROL, V11, P570, DOI 10.1002/ana.410110604
   FETTEL MR, 1978, NEUROLOGY, V28, P398
   FUKUOKA T, 1987, ANN NEUROL, V22, P193, DOI 10.1002/ana.410220203
   FUKUOKA T, 1987, ANN NEUROL, V22, P200, DOI 10.1002/ana.410220204
   GOULON M, 1987, ANN MED INTERNE, V138, P444
   GUTMANN L, 1972, AM J MED, V53, P354, DOI 10.1016/0002-9343(72)90179-9
   HEATH JP, 1988, J NEUROL NEUROSUR PS, V51, P436, DOI 10.1136/jnnp.51.3.436
   HOROWITZ SH, 1976, NEUROLOGY, V26, P410, DOI 10.1212/WNL.26.5.410
   HUMPHREY JG, 1962, ARCH NEUROL-CHICAGO, V6, P339, DOI 10.1001/archneur.1962.00450230001001
   KELLY JJ, 1982, ANN NEUROL, V12, P238, DOI 10.1002/ana.410120303
   KRANZ H, 1980, J NEUROL NEUROSUR PS, V43, P483, DOI 10.1136/jnnp.43.6.483
   KUSUNOKI S, 1988, J NEUROL SCI, V87, P61, DOI 10.1016/0022-510X(88)90054-8
   LAMBERT EH, 1956, AM J PHYSIOL, V187, P612
   LENNON VA, 1982, MUSCLE NERVE, V5, pS21
   LENNON VA, 1989, MAYO CLIN PROC, V64, P1498, DOI 10.1016/S0025-6196(12)65705-X
   LEYS D, 1984, Revue de Medecine Interne, V5, P244, DOI 10.1016/S0248-8663(84)80064-8
   LEYS D, 1987, ACTA CLIN BELG, V42, P475, DOI 10.1080/22953337.1987.11719269
   LEYS K, 1991, ANN NEUROL, V29, P307, DOI 10.1002/ana.410290313
   LEYS K, 1989, LANCET, V2, P1107
   LINDSTROM JM, 1976, NEUROLOGY, V26, P1054, DOI 10.1212/WNL.26.11.1054
   LINDSTROM JM, 1978, NEUROLOGY, V28, P130, DOI 10.1212/WNL.28.2.130
   MARION JL, 1984, SEM HOP PARIS, V60, P43
   MAYER RF, 1974, ARCH NEUROL-CHICAGO, V31, P24, DOI 10.1001/archneur.1974.00490370050006
   MEIGNAN M, 1975, ANN MED INTERNE, V126, P205
   Minot AS, 1939, J AMER MED ASSOC, V113, P553, DOI 10.1001/jama.1939.02800320005002
   MITTAG TW, 1980, NEW ENGL J MED, V302, P868
   MONNIER VM, 1977, CLIN EXP IMMUNOL, V29, P16
   MORI M, 1976, NEUROLOGY, V26, P882, DOI 10.1212/WNL.26.9.882
   NEWSOMDAVIS J, 1984, NEUROLOGY, V34, P480, DOI 10.1212/WNL.34.4.480
   NEWSOMDAVIS J, 1991, J NEUROL NEUROSUR PS, V54, P452, DOI 10.1136/jnnp.54.5.452
   Oh S J, 1974, Arch Neurol, V31, P183
   OH SJ, 1972, ARCH NEUROL-CHICAGO, V27, P91
   OH SJ, 1989, MUSCLE NERVE, V12, P464, DOI 10.1002/mus.880120605
   OH SJ, 1973, NEUROLOGY, V23, P1084, DOI 10.1212/WNL.23.10.1084
   OH SJ, 1987, NEUROLOGY, V37, P1411, DOI 10.1212/WNL.37.8.1411
   OH SJ, 1982, ANN NEUROL, V12, P348, DOI 10.1002/ana.410120406
   ONEILL JH, 1988, BRAIN, V111, P577, DOI 10.1093/brain/111.3.577
   ROBERTS A, 1985, NATURE, V317, P737, DOI 10.1038/317737a0
   ROUSSEAUX M, 1985, NEURO-OPHTHALMOLOGY, V5, P207, DOI 10.3109/01658108509079665
   SANDERS DB, 1987, ANN NY ACAD SCI, V505, P864, DOI 10.1111/j.1749-6632.1987.tb51394.x
   SCHWARTZ MS, 1975, NEUROLOGY, V25, P80, DOI 10.1212/WNL.25.1.80
   SHAIVITZ SA, 1979, JAMA-J AM MED ASSOC, V242, P1611, DOI 10.1001/jama.1979.03300150017011
   SHER E, 1990, LANCET, V335, P413, DOI 10.1016/0140-6736(90)90248-4
   SHER E, 1989, LANCET, V2, P640
   SINGER P, 1981, NEUROLOGY, V31, P1345, DOI 10.1212/WNL.31.10.1345
   TAKAMORI M, 1972, ARCH NEUROL-CHICAGO, V27, P285, DOI 10.1001/archneur.1972.00490160013002
   TAKAMORI M, 1971, NEUROLOGY, V21, P47, DOI 10.1212/WNL.21.1.47
   TAPHOORN MJB, 1988, J NEUROL NEUROSUR PS, V51, P880, DOI 10.1136/jnnp.51.6.880
   VINCENT A, 1985, J NEUROL NEUROSUR PS, V48, P1246, DOI 10.1136/jnnp.48.12.1246
NR 54
TC 3
Z9 3
U1 0
U2 0
PU MASSON EDITEUR
PI MOULINEAUX CEDEX 9
PA 21 STREET CAMILLE DESMOULINS, ISSY, 92789 MOULINEAUX CEDEX 9, FRANCE
SN 0035-3787
EI 2213-0004
J9 REV NEUROL-FRANCE
JI Rev. Neurol.
PY 1992
VL 148
IS 3
BP 193
EP 199
PG 7
WC Clinical Neurology
WE Science Citation Index Expanded (SCI-EXPANDED)
SC Neurosciences & Neurology
GA HK763
UT WOS:A1992HK76300004
PM 1604133
DA 2022-10-25
ER

PT J
AU Pike-Lee, T
   Hill, J
   Li, JB
   Kosmorsky, GS
   Li, YB
AF Pike-Lee, Tiffany
   Hill, Jeremy
   Li, Jianbo
   Kosmorsky, Gregory S.
   Li, Yuebing
TI Comitant Ocular Deviation in Myasthenia Gravis
SO JOURNAL OF NEURO-OPHTHALMOLOGY
LA English
DT Article
ID OPHTHALMOPLEGIA; MIMICKING
AB Background:Occurrence of comitant ocular deviation in myasthenia gravis (MG) is not well described.Methods:A retrospective analysis of patients with ocular or generalized MG evaluated at a neuro-ophthalmology clinic for a 6-year period. Comitant ocular deviation was defined as magnitude of deviations in all planes varying by <20% from the measurement in the primary position.Results:Among the 120 patients included, 89 patients had ocular and 31 patients generalized MG. At the initial strabismus testing, comitant ocular deviation was present in 27 (22.5%) patients. Among the 16 patients who had a follow-up, ocular deviation remained comitant in 6 patients and converted to incomitant or no ocular deviation in 10 patients. An additional 7 patients demonstrated comitant ocular deviation at follow-up. Brain MRI was performed in 18 patients with comitant ocular deviation, and none showed abnormalities in the brainstem or cerebellum.Conclusion:Comitant ocular deviation can be an ocular manifestation of MG. Its presence does not necessarily indicate a central etiology in patients with MG neither excluding a MG diagnosis.
C1 [Pike-Lee, Tiffany; Hill, Jeremy; Li, Yuebing] Cleveland Clin Fdn, Neurol Inst, Neuromuscular Ctr, Cleveland, OH USA.
   [Li, Jianbo] Cleveland Clin Fdn, Lerner Res Inst, Dept Quantitat Hlth Sci, 9500 Euclid Ave, Cleveland, OH 44195 USA.
   [Kosmorsky, Gregory S.] Cleveland Clin Fdn, Cole Eye Inst, 9500 Euclid Ave, Cleveland, OH 44195 USA.
RP Li, YB (corresponding author), Cleveland Clin, Neuromuscular Ctr, Desk S90,9500 Euclid Ave, Cleveland, OH 44195 USA.
EM liy@ccf.org
CR ACERS TE, 1979, AM J OPHTHALMOL, V88, P319, DOI 10.1016/0002-9394(79)90627-5
   Bandini F, 2001, J NEURO-OPHTHALMOL, V21, P210, DOI 10.1097/00041327-200109000-00010
   Barton JJS, 2000, SEMIN NEUROL, V20, P7, DOI 10.1055/s-2000-6829
   Borchert MS, 2005, WALSH HOYTS CLIN NEU, P887
   Colavito Jennifer, 2005, Optometry, V76, P363, DOI 10.1016/j.optm.2005.05.004
   KAMINSKI HJ, 1990, NEUROLOGY, V40, P1663, DOI 10.1212/WNL.40.11.1663
   Lepore FE, 1999, J NEURO-OPHTHALMOL, V19, P242
   Martin TJ., 2013, PRACTICAL NEUROOPHTH, P185
   OOHIRA A, 1987, NEURO-OPHTHALMOLOGY, V7, P203, DOI 10.3109/01658108709007453
   SCHMIDT D, 1980, EXP NEUROL, V68, P346, DOI 10.1016/0014-4886(80)90091-6
   Wray SH., 2014, EYE MOVEMENT DISORDE, P124
NR 11
TC 1
Z9 1
U1 0
U2 1
PU LIPPINCOTT WILLIAMS & WILKINS
PI PHILADELPHIA
PA TWO COMMERCE SQ, 2001 MARKET ST, PHILADELPHIA, PA 19103 USA
SN 1070-8022
EI 1536-5166
J9 J NEURO-OPHTHALMOL
JI J. Neuro-Ophthal.
PD DEC
PY 2021
VL 41
IS 4
BP E619
EP E621
DI 10.1097/WNO.0000000000001056
PG 3
WC Clinical Neurology; Ophthalmology
WE Science Citation Index Expanded (SCI-EXPANDED)
SC Neurosciences & Neurology; Ophthalmology
GA YJ9IZ
UT WOS:000744840900045
PM 32868571
DA 2022-10-25
ER

PT J
AU Li, F
   Yuan, WZ
   Wu, XS
AF Li, Fang
   Yuan, Wuzhou
   Wu, Xiushan
TI Association of CTLA-4 polymorphisms with increased risks of myasthenia
   gravis
SO ANNALS OF HUMAN GENETICS
LA English
DT Article
DE Cytotoxic T-lymphocyte-associated antigen-4; variants; autoimmune
   disorder; meta-analysis
ID GENETIC POLYMORPHISMS; AUTOIMMUNE-DISEASES; T-CELLS; SUSCEPTIBILITY;
   METAANALYSIS; THYMOMA; EXPRESSION; GENOTYPE
AB Myasthenia gravis (MG) is considered to be a kind of autoimmune disorder resulting from dysfunction of neuromuscular transmission caused by autoantibodies against the nicotinic acetylcholine receptors. A number of studies have identified Cytotoxic T-lymphocyte-associated antigen-4 (CTLA-4) as a candidate gene for MG. Several recent reports have indicated that single nucleotide polymorphisms (SNPs) of CTLA-4, including rs733618, rs4553808, rs5742909, rs231775, and rs3087243 were associated with the risks of MG; however, the results were not consistent. To assess the correlations between CTLA-4 SNPs and MG susceptibility, a meta-analysis was performed following a series of database searching. A total of 1460 cases and 1652 controls from 12 studies were enrolled in the analysis. Our results indicated that rs231775 and rs733618 were associated with higher risks of MG, providing potential references for future case-control studies.
C1 [Li, Fang; Yuan, Wuzhou; Wu, Xiushan] Hunan Normal Univ, Ctr Heart Dev, State Key Lab Dev Biol, Key Lab MOE Dev Biol & Prot Chem,Coll Life Sci, Changsha 410081, Hunan, Peoples R China.
RP Li, F; Wu, XS (corresponding author), Hunan Normal Univ, Ctr Heart Dev, State Key Lab Dev Biol, Key Lab MOE Dev Biol & Prot Chem,Coll Life Sci, Changsha 410081, Hunan, Peoples R China.
EM li-evans@hotmail.com; xiushanwu2003@aliyun.com
FU National Natural Science Foundation of China [81670290]; Cooperative
   Innovation Center of Engineering and New Products for Developmental
   Biology of Hunan Province [2013-488-6]; China Postdoctoral Science
   Foundation [2017M622583]
FX National Natural Science Foundation of China, Grant/Award Number: No.
   81670290; Cooperative Innovation Center of Engineering and New Products
   for Developmental Biology of Hunan Province, Grant/Award Number:
   2013-488-6; China Postdoctoral Science Foundation funded project,
   Grant/Award Number: No. 2017M622583
CR Carr AS, 2010, BMC NEUROL, V10, DOI 10.1186/1471-2377-10-46
   Carreno BM, 2000, J IMMUNOL, V165, P1352, DOI 10.4049/jimmunol.165.3.1352
   Chuang WY, 2014, J AUTOIMMUN, V52, P122, DOI 10.1016/j.jaut.2013.12.006
   Chuang WY, 2005, ANN NEUROL, V58, P644, DOI 10.1002/ana.20577
   DERSIMONIAN R, 1986, CONTROL CLIN TRIALS, V7, P177, DOI 10.1016/0197-2456(86)90046-2
   Fernandez-Mestre M, 2009, HUM IMMUNOL, V70, P532, DOI 10.1016/j.humimm.2009.03.016
   Giraud M, 2008, ANN NY ACAD SCI, V1132, P180, DOI 10.1196/annals.1405.027
   Gu M, 2008, CLIN IMMUNOL, V128, P374, DOI 10.1016/j.clim.2008.05.006
   Higgins JPT, 2003, BRIT MED J, V327, P557, DOI 10.1136/bmj.327.7414.557
   Hong Y, 2017, J NEUROL, V264, P955, DOI 10.1007/s00415-017-8478-z
   Huang D, 1998, J NEUROIMMUNOL, V88, P192, DOI 10.1016/S0165-5728(98)00119-2
   Jiang DK, 2011, J INVEST DERMATOL, V131, P220, DOI 10.1038/jid.2010.270
   [孔晓彤 Kong Xiaotong], 2016, [中华神经科杂志, Chinese Journal of Neurology], V49, P307
   Kristiansen OP, 2000, GENES IMMUN, V1, P170, DOI 10.1038/sj.gene.6363655
   박지형, 2004, [Journal of the Korean Neurological Association, 대한신경과학회지], V22, P504
   Li HF, 2017, MOL NEUROBIOL, V54, P4771, DOI 10.1007/s12035-016-0024-y
   Lin X., 2014, J MED MOL BIOL, V11, P98
   MANTEL N, 1959, J NATL CANCER I, V22, P719
   Meriggioli MN, 2009, LANCET NEUROL, V8, P475, DOI 10.1016/S1474-4422(09)70063-8
   Pawlak E, 2005, ARCH IMMUNOL THER EX, V53, P336
   Pawlak-Adamska E, 2017, ENDOCRINE, V55, P186, DOI 10.1007/s12020-016-1096-1
   Peng Z., 2015, CHINESE FOREIGN MED, V13, P17
   Peters JL, 2006, JAMA-J AM MED ASSOC, V295, P676, DOI 10.1001/jama.295.6.676
   Renton AE, 2015, JAMA NEUROL, V72, P396, DOI 10.1001/jamaneurol.2014.4103
   Schneider H, 2006, SCIENCE, V313, P1972, DOI 10.1126/science.1131078
   Seldin MF, 2015, MOL MED, V21, P769, DOI 10.2119/molmed.2015.00232
   Strobel P, 2008, ANN NY ACAD SCI, V1132, P143, DOI 10.1196/annals.1405.018
   Sun L, 2014, PLOS ONE, V9, DOI 10.1371/journal.pone.0101986
   Ueda H, 2003, NATURE, V423, P506, DOI 10.1038/nature01621
   Wang XB, 2008, J INTERN MED, V263, P61, DOI 10.1111/j.1365-2796.2007.01879.x
   Wang XB, 2002, GENES IMMUN, V3, P46, DOI 10.1038/sj.gene.6363816
   Wang XB, 2002, J NEUROIMMUNOL, V130, P224, DOI 10.1016/S0165-5728(02)00228-X
   Wang Y., 2017, ACTA U MED ANHUI, V52, P508
   Zagoriti Z, 2013, BIOMED RES INT, V2013, DOI 10.1155/2013/404053
   Zheng K, 2012, THORAC CANCER, V3, P307, DOI 10.1111/j.1759-7714.2012.00121.x
NR 35
TC 7
Z9 7
U1 0
U2 7
PU WILEY
PI HOBOKEN
PA 111 RIVER ST, HOBOKEN 07030-5774, NJ USA
SN 0003-4800
EI 1469-1809
J9 ANN HUM GENET
JI Ann. Hum. Genet.
PD NOV
PY 2018
VL 82
IS 6
BP 358
EP 369
DI 10.1111/ahg.12262
PG 12
WC Genetics & Heredity
WE Science Citation Index Expanded (SCI-EXPANDED)
SC Genetics & Heredity
GA GY1CV
UT WOS:000448261200002
PM 30009380
DA 2022-10-25
ER

PT J
AU Tu, HM
   Pirskanen-Matell, R
   Heikkinen, A
   Oikarainen, T
   Risteli, J
   Pihlajaniemi, T
AF Tu, Hongmin
   Pirskanen-Matell, Ritva
   Heikkinen, Anne
   Oikarainen, Tuomo
   Risteli, Juha
   Pihlajaniemi, Taina
TI Autoimmune antibodies to collagen XIII in myasthenia gravis patients
SO MUSCLE & NERVE
LA English
DT Article
DE autoantigen; autoimmune antibody; autoimmune disease; collagen XIII;
   myasthenia gravis; neuromuscular junction
ID TRANSMEMBRANE PROTEIN; RECEPTOR ANTIBODIES; MUSCLE; OPHTHALMOPATHY;
   AUTOANTIBODIES; PATHOGENESIS; EXPRESSION; ANTIGEN; BINDING; TISSUES
AB Introduction: Evaluation of the nerve fascicular structure can be useful in diagnosing nerve damage, but it is a very challenging task with 3T MRI because of limited resolution. In this pilot study, we present the feasibility of high-resolution 7T MRI for examining the nerve fascicular structure. Methods: A 3-dimensional (3D) gradient-spoiled sequence was used for imaging peripheral nerves in extremities. Images acquired with different in-plane resolutions (0.42x0.42mm vs. 0.12x0.12mm), and different main field strengths (7T vs. 3T) were compared. Results: The individual nerve fascicles were identified at 0.12x 0.12mm resolution in both field strengths but not at 0.42x 0.42mm resolution. The fascicular structure was more sharply depicted in 7T images than in 3T images. Discussion: High-resolution 3D imaging with 7T MRI demonstrated feasibility for imaging nerve fascicular structures. Muscle Nerve57: 506-510, 2018
C1 [Tu, Hongmin; Heikkinen, Anne; Oikarainen, Tuomo; Pihlajaniemi, Taina] Univ Oulu, Fac Biochem & Mol Med, Ctr Excellence Cell Extracellular Matrix Res, Bioctr Oulu, FIN-90014 Oulu, Finland.
   [Pirskanen-Matell, Ritva] Karolinska Univ Hosp Solna, Dept Neurol, Stockholm, Sweden.
   [Risteli, Juha] Univ Oulu, Dept Clin Chem, Canc & Translat Med Res Unit, Med Res Ctr, Oulu, Finland.
   [Risteli, Juha] Oulu Univ Hosp, Northern Finland Lab Ctr NordLab, Oulu, Finland.
RP Pihlajaniemi, T (corresponding author), Univ Oulu, Fac Biochem & Mol Med, Ctr Excellence Cell Extracellular Matrix Res, Bioctr Oulu, FIN-90014 Oulu, Finland.
EM taina.pihlajaniemi@oulu.fi
OI Heikkinen, Anne/0000-0001-9852-773X; Pihlajaniemi,
   Taina/0000-0002-1664-9045
FU Academy of Finland [284605]; Sigrid Juselius Foundation
FX Academy of Finland (Centre of Excellence Grant 2012-2017 284605 to
   T.P.); and the Sigrid Juselius Foundation.
CR Cossins J, 2012, ANN NY ACAD SCI, V1275, P123, DOI 10.1111/j.1749-6632.2012.06833.x
   De Bellis A, 2005, CLIN ENDOCRINOL, V62, P24, DOI 10.1111/j.1365-2265.2004.02167.x
   ENGEL AG, 1977, MAYO CLIN PROC, V52, P267
   Fang F, 2015, J INTERN MED, V277, P594, DOI 10.1111/joim.12310
   Gopinath B, 2006, THYROID, V16, P967, DOI 10.1089/thy.2006.16.967
   Hagg P, 1998, J BIOL CHEM, V273, P15590, DOI 10.1074/jbc.273.25.15590
   Haronen H, 2017, HUM MOL GENET, V26, P2076, DOI 10.1093/hmg/ddx101
   Heikkinen A, 2012, INT J BIOCHEM CELL B, V44, P714, DOI 10.1016/j.biocel.2012.01.024
   Hoch W, 2001, NAT MED, V7, P365, DOI 10.1038/85520
   KAO I, 1977, SCIENCE, V196, P527, DOI 10.1126/science.850793
   Karlsson R, 1995, J IMMUNOL METHODS, V188, P63, DOI 10.1016/0022-1759(95)00203-0
   Lahooti H, 2010, CLIN OPHTHALMOL, V4, P417
   Latvanlehto A, 2010, J NEUROSCI, V30, P12230, DOI 10.1523/JNEUROSCI.5518-09.2010
   Logan CV, 2015, AM J HUM GENET, V97, P878, DOI 10.1016/j.ajhg.2015.10.017
   Nacu A, 2015, AUTOIMMUNITY, V48, P362, DOI 10.3109/08916934.2015.1030614
   Peltonen S, 1999, J INVEST DERMATOL, V113, P635, DOI 10.1046/j.1523-1747.1999.00736.x
   Sandberg-Lall M, 2000, EXP EYE RES, V70, P401, DOI 10.1006/exer.1998.0826
   Skeie GO, 2003, ANN NY ACAD SCI, V998, P343, DOI 10.1196/annals.1254.039
   Snellman A, 2000, EMBO J, V19, P5051, DOI 10.1093/emboj/19.19.5051
   Stergiou C, 2016, J NEUROIMMUNOL, V292, P108, DOI 10.1016/j.jneuroim.2016.01.018
   Sund M, 2001, MATRIX BIOL, V20, P215, DOI 10.1016/S0945-053X(01)00134-2
   Tu HM, 2002, J BIOL CHEM, V277, P23092, DOI 10.1074/jbc.M107583200
   Tu HM, 2015, BMC EVOL BIOL, V15, DOI 10.1186/s12862-015-0554-3
   Vaisanen T, 2005, J PATHOL, V207, P324, DOI 10.1002/path.1836
   VINCENT A, 1985, J NEUROL NEUROSUR PS, V48, P1246, DOI 10.1136/jnnp.48.12.1246
   Vincent A, 2001, LANCET, V357, P2122, DOI 10.1016/S0140-6736(00)05186-2
   WEINBERG CB, 1979, P NATL ACAD SCI USA, V76, P504, DOI 10.1073/pnas.76.1.504
   Ylonen R, 2005, J BONE MINER RES, V20, P1381, DOI 10.1359/JBMR.050319
   Zhang B, 2014, PLOS ONE, V9, DOI 10.1371/journal.pone.0091816
   Zhang B, 2012, ARCH NEUROL-CHICAGO, V69, P445, DOI 10.1001/archneurol.2011.2393
NR 30
TC 9
Z9 9
U1 0
U2 3
PU WILEY
PI HOBOKEN
PA 111 RIVER ST, HOBOKEN 07030-5774, NJ USA
SN 0148-639X
EI 1097-4598
J9 MUSCLE NERVE
JI Muscle Nerve
PD MAR
PY 2018
VL 57
IS 3
BP 506
EP 510
DI 10.1002/mus.25969
PG 5
WC Clinical Neurology; Neurosciences
WE Science Citation Index Expanded (SCI-EXPANDED)
SC Neurosciences & Neurology
GA FW2BZ
UT WOS:000425107600031
PM 28885698
OA Green Accepted
DA 2022-10-25
ER

PT J
AU Xu, LY
   Zhao, QL
   Zhang, XB
   Li, Q
   Huang, SL
AF Xu, Liuyu
   Zhao, Qingli
   Zhang, Xuebei
   Li, Qing
   Huang, Shengliang
TI Retroperitoneal teratoma causing ptosis: A case report
SO ONCOLOGY LETTERS
LA English
DT Article
DE retroperitoneal teratoma; adrenal tumor; ptosis
ID MATURE
AB The present study reports the case of a patient who had undergone unsuccessful hormone therapy for ocular myasthenia gravis 14-years prior to the current presentation. The diagnosis of ocular myasthenia gravis was once again confirmed by a neostigmine test and repeat nerve stimulation study. Computed tomography scans in an external institution revealed a retroperitoneal cystic tumor with calcification above the left adrenal gland. The tumor was removed via a transperitoneal laparoscopic resection and was diagnosed as a mature cystic teratoma upon pathological examination. A teratoma is a common form of germ cell tumor, but primary teratomas of the retroperitoneum are quite rare in the adult population. Post-operative observation of the patient showed resolution of the ptosis and improved movement of the eyeballs. The potential mechanism was unclear, but the patient's teratoma was mature and may have contained myoid cells with antigenicity for anti-acetylcholine receptor (anti-AchR), as has been established in the thymus. Therefore, the anti-AchR antibody may have been involved.
C1 [Xu, Liuyu; Zhao, Qingli; Li, Qing; Huang, Shengliang] Shandong Univ, Shandong Prov Qianfoshan Hosp, Dept Urol, Jinan 250014, Shandong, Peoples R China.
   [Zhang, Xuebei] Shandong Univ Tradit Chinese Med, Dept Nursing, Affiliated Eye Hosp, Jinan, Shandong, Peoples R China.
RP Huang, SL (corresponding author), Shandong Univ, Shandong Prov Qianfoshan Hosp, Dept Urol, 16,766 Jingshi Rd, Jinan 250014, Shandong, Peoples R China.
EM hsldoctor@163.com
CR Bedri S, 2002, ENDOCR PATHOL, V13, P59, DOI 10.1385/EP:13:1:59
   Blissitt PA, 2013, J NEUROSCI NURS, V45, P317, DOI 10.1097/JNN.0b013e3182a1cdee
   Gatcombe HG, 2004, J SURG ONCOL, V86, P107, DOI 10.1002/jso.20043
   Gobel U, 2000, ANN ONCOL, V11, P263, DOI 10.1023/A:1008360523160
   Keijzers M, 2014, CURR OPIN NEUROL, V27, P552, DOI 10.1097/WCO.0000000000000125
   Lee JH, 2012, J CLIN NEUROL, V8, P305, DOI 10.3988/jcn.2012.8.4.305
   Lo Curto M, 2007, PEDIATR SURG INT, V23, P315, DOI 10.1007/s00383-007-1890-1
   PANAGEAS E, 1991, AM J ROENTGENOL, V156, P1292, DOI 10.2214/ajr.156.6.2028883
   Peterson CM, 2012, CURR PROBL DIAGN RAD, V41, P210, DOI 10.1067/j.cpradiol.2012.02.001
   Prokhorova TA, 2009, STEM CELLS DEV, V18, P47, DOI 10.1089/scd.2007.0266
   Scott Alice L, 2010, Ann R Coll Surg Engl, V92, pW5, DOI 10.1308/147870810X12699662980952
   Shindo K, 2013, SURG TODAY, V43, P694, DOI 10.1007/s00595-012-0366-7
   Sundar S, 2013, INDIAN J SURG, V75, P411, DOI 10.1007/s12262-012-0502-z
   Yamasaki T, 2004, INT J UROL, V11, P912, DOI 10.1111/j.1442-2042.2004.00918.x
   Yoneda A, 2013, PEDIATR SURG INT, V29, P1119, DOI 10.1007/s00383-013-3384-7
NR 15
TC 1
Z9 1
U1 0
U2 4
PU SPANDIDOS PUBL LTD
PI ATHENS
PA POB 18179, ATHENS, 116 10, GREECE
SN 1792-1074
EI 1792-1082
J9 ONCOL LETT
JI Oncol. Lett.
PD OCT
PY 2015
VL 10
IS 4
BP 2649
EP 2651
DI 10.3892/ol.2015.3573
PG 3
WC Oncology
WE Science Citation Index Expanded (SCI-EXPANDED)
SC Oncology
GA CT7MT
UT WOS:000362999500127
PM 26622905
OA gold, Green Published
DA 2022-10-25
ER

PT J
AU Yong, LK
   Wiederhold, NP
   Sutton, DA
   Sandoval-Denis, M
   Lindner, JR
   Fan, HX
   Sanders, C
   Guarro, J
AF Yong, Lee K.
   Wiederhold, Nathan P.
   Sutton, Deanna A.
   Sandoval-Denis, Marcelo
   Lindner, Jonathan R.
   Fan, Hongxin
   Sanders, Carmita
   Guarro, Josep
TI Morphological and Molecular Characterization of Exophiala polymorpha sp
   nov Isolated from Sporotrichoid Lymphocutaneous Lesions in a Patient
   with Myasthenia Gravis
SO JOURNAL OF CLINICAL MICROBIOLOGY
LA English
DT Article
ID SUBCUTANEOUS PHEOHYPHOMYCOSIS; WANGIELLA-DERMATITIDIS; PRIMER SETS;
   SPINIFERA; SPECTRUM; FUNGI
AB Exophiala species are capable of causing cutaneous and subcutaneous infections in immunocompromised patients. An Exophiala isolate was cultured from a biopsy specimen of a lesion on the forearm of a patient with myasthenia gravis. The patient also had lesions on the palm and distal aspects of the hand, which were successfully treated with a long-term course of itraconazole. A detailed morphological and molecular characterization of the isolate was undertaken. Phylogenetic analysis of the internal transcribed spacer region and portions of the beta-tubulin and translation elongation factor 1-alpha genes indicated that the isolate was a novel species closely related to but genetically distinct from species within the Exophiala spinifera clade; the name Exophiala polymorpha sp. nov. is proposed. Morphologically, E. polymorpha most closely resembles E. xenobiotica but it differs in possessing phialides bearing prominent, wide collarettes, and it does not produce chlamydospores.
C1 [Yong, Lee K.] Infect Dis PC, St Charles, MO USA.
   [Wiederhold, Nathan P.; Sutton, Deanna A.; Lindner, Jonathan R.; Fan, Hongxin; Sanders, Carmita] Univ Texas Hlth Sci Ctr San Antonio, Fungus Testing Lab, Dept Pathol, San Antonio, TX 78229 USA.
   [Sandoval-Denis, Marcelo; Guarro, Josep] Univ Rovira & Virgili, Unitat Micol, IISPV, Fac Med & Ciencies Salut, E-43201 Reus, Spain.
RP Wiederhold, NP (corresponding author), Univ Texas Hlth Sci Ctr San Antonio, Fungus Testing Lab, Dept Pathol, San Antonio, TX 78229 USA.
EM wiederholdn@uthscsa.edu
RI Wiederhold, Nathan/ABB-1226-2021; Sandoval-Denis, Marcelo/H-1112-2019
OI Sandoval-Denis, Marcelo/0000-0001-6832-0252; Guarro,
   Josep/0000-0002-7839-7568; Wiederhold, Nathan/0000-0002-2225-5122
CR Alabaz D, 2009, MED MYCOL, V47, P653, DOI 10.1080/13693780802715815
   Aoyama Y, 2009, MED MYCOL, V47, P95, DOI 10.1080/13693780802526857
   Azzam R, 2013, MUSCLE NERVE, V47, P928, DOI 10.1002/mus.23751
   BAKER JG, 1987, J CLIN MICROBIOL, V25, P2395, DOI 10.1128/JCM.25.12.2395-2397.1987
   Bossler AD, 2003, J CLIN MICROBIOL, V41, P4779, DOI 10.1128/JCM.41.10.4779-4782.2003
   Carbone I, 1999, MYCOLOGIA, V91, P553, DOI 10.2307/3761358
   Chang CL, 2000, J CLIN MICROBIOL, V38, P1965, DOI 10.1128/JCM.38.5.1965-1966.2000
   Clinical and Laboratory Standards Institute, 2008, M38A2 CLSI
   De Hoog GS, 2006, ANTON LEEUW INT J G, V90, P257, DOI 10.1007/s10482-006-9080-z
   De Hoog GS, 2011, ATLAS CLIN FUNGI
   Ebert S, 2011, Z GERONTOL GERIATR, V44, P268, DOI 10.1007/s00391-011-0213-2
   GLASS NL, 1995, APPL ENVIRON MICROB, V61, P1323, DOI 10.1128/AEM.61.4.1323-1330.1995
   HAASE G, 1991, MYCOSES, V34, P373, DOI 10.1111/j.1439-0507.1991.tb00797.x
   Haase G, 1999, STUD MYCOL, P80
   Harris JE, 2009, MED MYCOL, V47, P87, DOI 10.1080/13693780802412611
   Heinrichs G, 2012, J CLIN MICROBIOL, V50, P3023, DOI 10.1128/JCM.00574-12
   HOHL PE, 1983, REV INFECT DIS, V5, P854
   Horre R, 2004, RESPIRATION, V71, P360, DOI 10.1159/000079640
   Kornerup A., 1981, METHUEN HDB COLOUR
   Lafleur L, 2004, CUTIS, V74, P165
   Lorenzoni PJ, 2011, ARQ NEURO-PSIQUIAT, V69, P410, DOI 10.1590/S0004-282X2011000300031
   MATSUMOTO T, 1984, MYCOLOGIA, V76, P232, DOI 10.2307/3793099
   MATSUMOTO T, 1984, SABOURAUDIA, V22, P17
   Matsuzaki Y, 2013, ACTA DERM-VENEREOL, V93, P358, DOI 10.2340/00015555-1452
   Patel AK, 2013, MYCOSES, V56, P365, DOI 10.1111/myc.12009
   Pihet M, 2009, MED MYCOL, V47, P387, DOI 10.1080/13693780802609604
   Radhakrishnan D, 2010, INDIAN J MED MICROBI, V28, P396, DOI 10.4103/0255-0857.71838
   Rimawi BH, 2013, MED MYCOL CASE REP, V2, P144, DOI 10.1016/j.mmcr.2013.08.003
   Romanelli AM, 2010, J CLIN MICROBIOL, V48, P741, DOI 10.1128/JCM.01948-09
   ROWLAND LP, 1965, NEW ENGL J MED, V273, P620, DOI 10.1056/NEJM196509162731202
   SUDDUTH EJ, 1992, CLIN INFECT DIS, V15, P639, DOI 10.1093/clind/15.4.639
   Tamura K, 2011, MOL BIOL EVOL, V28, P2731, DOI 10.1093/molbev/msr121
   THOMPSON JD, 1994, NUCLEIC ACIDS RES, V22, P4673, DOI 10.1093/nar/22.22.4673
   White T.J., 1990, PCR PROTOCOLS GUIDE, DOI DOI 10.1016/B978-0-12-372180-8.50042-1
   Zeng JS, 2008, MED MYCOL, V46, P193, DOI 10.1080/13693780701799217
   Zeng JS, 2007, J CLIN MICROBIOL, V45, P3713, DOI 10.1128/JCM.02012-06
NR 36
TC 13
Z9 13
U1 0
U2 2
PU AMER SOC MICROBIOLOGY
PI WASHINGTON
PA 1752 N ST NW, WASHINGTON, DC 20036-2904 USA
SN 0095-1137
EI 1098-660X
J9 J CLIN MICROBIOL
JI J. Clin. Microbiol.
PD SEP
PY 2015
VL 53
IS 9
BP 2816
EP 2822
DI 10.1128/JCM.00622-15
PG 7
WC Microbiology
WE Science Citation Index Expanded (SCI-EXPANDED)
SC Microbiology
GA CW6TE
UT WOS:000365129900005
PM 26085612
OA Green Published
DA 2022-10-25
ER

PT J
AU Ogawa, G
   Sonoo, M
   Hatanaka, Y
   Kaida, KI
   Kamakura, K
AF Ogawa, Go
   Sonoo, Masahiro
   Hatanaka, Yuki
   Kaida, Ken-Ichi
   Kamakura, Keiko
TI A new maneuver for repetitive nerve stimulation testing in the trapezius
   muscle
SO MUSCLE & NERVE
LA English
DT Article
DE decremental response; pseudofacilitation; repetitive nerve stimulation;
   spinal accessory nerve; trapezius muscle
ID MYASTHENIA-GRAVIS; RESPONSES
AB Introduction The repetitive nerve stimulation (RNS) test in the trapezius muscle is used widely for the evaluation of myasthenia gravis. However, pseudofacilitation is often difficult to avoid in this muscle and may compromise the detection of small decremental responses. We have devised a new maneuver to reduce pseudofacilitation. Methods Using our maneuver, the shoulder of a supine subject is elevated passively and is held firmly by the examiner. Four conventional maneuvers as well as ours were compared with regard to pseudofacilitation that was maximal at the second wave in 14 control subjects. Results Pseudofacilitation at the second and fourth waves was the smallest using our maneuver. Up to 15% pseudofacilitation was observed using the other maneuvers. Conclusion Pseudofacilitation in the trapezius muscle is mainly due to shortening of the muscle belly. It can be reduced greatly by shortening the muscle in advance. Muscle Nerve 47: 668672, 2013
C1 [Ogawa, Go; Sonoo, Masahiro; Hatanaka, Yuki] Teikyo Univ, Sch Med, Dept Neurol, Tokyo 173, Japan.
   [Ogawa, Go; Kaida, Ken-Ichi; Kamakura, Keiko] Natl Def Med Coll, Div Neurol, Dept Internal Med 3, Tokorozawa, Saitama 3598513, Japan.
RP Sonoo, M (corresponding author), Teikyo Univ, Sch Med, Dept Neurol, Tokyo 173, Japan.
EM sonoom@med.teikyo-u.ac.jp
FU Ministry of Education, Science, Sports and Culture of Japan [19591011,
   23591285]; Research Committee of Immune-Mediated Neurological Diseases,
   Ministry of Health, Labour and Welfare of Japan; Grants-in-Aid for
   Scientific Research [23591285] Funding Source: KAKEN
FX This study was supported by Grants-in-Aid for Scientific Research
   (19591011 and 23591285) from the Ministry of Education, Science, Sports
   and Culture of Japan, and from the Research Committee of Immune-Mediated
   Neurological Diseases, Ministry of Health, Labour and Welfare of Japan.
CR Aminoff MJ, 2005, ELECTRODIAGNOSIS CLI, P342
   Asawa T, 2004, MUSCLE NERVE, V29, P724, DOI 10.1002/mus.20037
   CLAUSSEN GC, 1995, EUR J NEUROL, V2, P492, DOI 10.1111/j.1468-1331.1995.tb00162.x
   Costa J, 2004, CLIN NEUROPHYSIOL, V115, P2776, DOI 10.1016/j.clinph.2004.05.024
   Engel AG, 2008, HDB CLIN NEUROLOGY, V91, P153
   HASHIMOTO S, 1994, J NEUROL SCI, V124, P21, DOI 10.1016/0022-510X(94)90005-1
   Iwanami T, 2011, CLIN NEUROPHYSIOL, V122, P2530, DOI 10.1016/j.clinph.2011.05.019
   Kimura J, 2010, THOSE WHO LEARN NERV, P143
   Lo YL, 2003, MUSCLE NERVE, V27, P494, DOI 10.1002/mus.10339
   Misra U K, 2006, Electromyogr Clin Neurophysiol, V46, P337
   Preston DC, 2005, ELECTROMYOGRAPHY NEU, P71
   SCHUMM F, 1984, MUSCLE NERVE, V7, P147, DOI 10.1002/mus.880070211
   van Dijk JG, 2000, CLIN NEUROPHYSIOL, V111, P1411, DOI 10.1016/S1388-2457(00)00331-X
NR 13
TC 10
Z9 12
U1 0
U2 0
PU WILEY-BLACKWELL
PI HOBOKEN
PA 111 RIVER ST, HOBOKEN 07030-5774, NJ USA
SN 0148-639X
J9 MUSCLE NERVE
JI Muscle Nerve
PD MAY
PY 2013
VL 47
IS 5
BP 668
EP 672
DI 10.1002/mus.23664
PG 5
WC Clinical Neurology; Neurosciences
WE Science Citation Index Expanded (SCI-EXPANDED)
SC Neurosciences & Neurology
GA 134SH
UT WOS:000318234200006
PM 23512225
DA 2022-10-25
ER

PT J
AU Heckmann, JM
   Nel, M
AF Heckmann, Jeannine M.
   Nel, Melissa
TI A unique subphenotype of myasthenia gravis
SO ANNALS OF THE NEW YORK ACADEMY OF SCIENCES
LA English
DT Article
DE African; ophthalmoplegia; extraocular muscles; childhood; juvenile;
   extreme phenotyping
ID STEROID-SPARING AGENTS; OCULAR MYASTHENIA; STRABISMUS SURGERY;
   SOUTH-AFRICANS; FOLLOW-UP; ANTIBODY; MG
AB While extraocular muscles (EOMs) are affected early in generalized myasthenia gravis (MG), and their treatment responsiveness is similar to nonocular muscles, we have identified an ophthalmoplegic (OP) subphenotype that remains resistant to treatment. This subphenotype of ophthalmoplegic MG (OP-MG) most commonly affects acetylcholine receptor antibody-positive cases with juvenile-onset MG and African genetic ancestry. However, a few OP-MG cases have been found with MuSK antibodies and triple-seronegative MG. In a proportion of OP-MG cases, the EOM treatment resistance manifests from treatment initiation, while in others the EOMs may initially respond until a critical trigger, such as treatment interruption or crisis. The management of OP-MG is an unmet need. Managing the visual disability may require a surgical or nonsurgical solution. The ideal case selection for surgery and the timing of surgery should be carefully considered. The pathogenesis of OP-MG remains unknown. A genetic study, using extended whole-exome sequencing and an "extreme" phenotype sample of OP-MG versus control MG cases differing only by their EOM responsivity to therapy, discovered several potentially functional OP-MG risk variants. These variants implicate myogenesis and gangliosphingolipid biosynthesis pathways at the EOM endplates in OP-MG.
C1 [Heckmann, Jeannine M.] Univ Cape Town, Groote Schuur Hosp, Dept Med, Neurol Div, Cape Town, South Africa.
   [Heckmann, Jeannine M.; Nel, Melissa] Univ Cape Town, Dept Med, Neurol Res Grp, Cape Town, South Africa.
RP Heckmann, JM (corresponding author), Univ Cape Town, Div Neurol, Groote Schuur Hosp, Dept Med,Neurol E8 74, ZA-7925 Cape Town, South Africa.
EM Jeanine.heckmann@uct.ac.za
RI Heckmann, Jeannine M/K-3972-2019
OI Heckmann, Jeannine M/0000-0002-8999-718X; Nel,
   Melissa/0000-0002-9698-992X
FU South African (SA) Medical Research Council; National Research
   Foundation of South Africa; Association Francaise Contre les Myopathique
   [20049]
FX The work presented here was supported by grants from the South African
   (SA) Medical Research Council, the National Research Foundation of South
   Africa, and the Association Francaise Contre les Myopathique (Grant No.
   20049). The authors wish to thank Professor Anthony Murray, emeritus
   Professor of Ophthalmic Surgery from the University of Cape Town, for
   his ongoing support and helpful discussions.
CR Ahmad Kate, 2011, Pract Neurol, V11, P332, DOI 10.1136/practneurol-2011-000026
   Altshuler DM, 2012, NATURE, V491, P56, DOI 10.1038/nature11632
   Auret J, 2014, NEUROMUSCULAR DISORD, V24, P499, DOI 10.1016/j.nmd.2014.02.010
   Bradley E A, 2000, Trans Am Ophthalmol Soc, V98, P173
   Burns TM, 2010, NEUROLOGY, V74, P1434, DOI 10.1212/WNL.0b013e3181dc1b1e
   Chan JW, 2007, BRIT J OPHTHALMOL, V91, P842, DOI 10.1136/bjo.2006.108498
   Findlay M, 2016, ERGON SA J ERGON SOC, V28, P49
   Findlay M, 2016, J MED DEVICES, V10, DOI 10.1115/1.4033225
   Fischer MD, 2005, PHYSIOL GENOMICS, V22, P283, DOI 10.1152/physiolgenomics.00158.2004
   Gu YY, 2009, NATURE, V458, P1039, DOI 10.1038/nature07811
   Guey LT, 2011, GENET EPIDEMIOL, V35, P236, DOI 10.1002/gepi.20572
   Gurdasani D, 2015, NATURE, V517, P327, DOI 10.1038/nature13997
   Han J, 2015, GRAEF ARCH CLIN EXP, V253, P157, DOI 10.1007/s00417-014-2847-4
   Heckmann JM, 2007, NEUROMUSCULAR DISORD, V17, P929, DOI 10.1016/j.nmd.2007.07.002
   Heckmann JM, 2012, SAMJ S AFR MED J, V102, P532, DOI 10.7196/SAMJ.5390
   Heckmann JM, 2010, GENES IMMUN, V11, P1, DOI 10.1038/gene.2009.61
   Heckmann JM, 2017, EUR J PAEDIATR NEURO, V21, P696, DOI 10.1016/j.ejpn.2017.07.011
   Heckmann JM, 2011, BMC NEUROL, V11, DOI 10.1186/1471-2377-11-97
   Heckmann JM, 2001, SAMJ S AFR MED J, V91, P765
   Huda S, 2017, NEUROL-NEUROIMMUNOL, V4, DOI 10.1212/NXI.0000000000000357
   Huda S, 2016, MUSCLE NERVE, V54, P1023, DOI 10.1002/mus.25154
   Jaretzki A, 2000, NEUROLOGY, V55, P16, DOI 10.1212/WNL.55.1.16
   Kantarci OH, 2016, NEUROL-GENET, V2, DOI 10.1212/NXG.0000000000000093
   Kim JH, 2003, OPHTHALMOLOGY, V110, P1458, DOI 10.1016/S0161-6420(03)00460-3
   Lai CH, 2010, NEUROEPIDEMIOLOGY, V35, P66, DOI 10.1159/000311012
   Litwin AS, 2015, BRIT J OPHTHALMOL, V99, P899, DOI 10.1136/bjophthalmol-2014-306335
   Matsui N, 2009, J NEUROL NEUROSUR PS, V80, P1168, DOI 10.1136/jnnp.2008.152637
   May A, 2013, BMC GENOMICS, V14, DOI 10.1186/1471-2164-14-644
   METZ H S, 1976, International Ophthalmology Clinics, V16, P47, DOI 10.1097/00004397-197601630-00006
   Mombaur B, 2015, MUSCLE NERVE, V51, P533, DOI 10.1002/mus.24348
   Nel M, 2017, NEUROMUSCULAR DISORD, V27, P816, DOI 10.1016/j.nmd.2017.06.009
   Nel M, 2016, J HUM GENET, V61, P307, DOI 10.1038/jhg.2015.146
   Ohtsuki H, 1996, OPHTHALMOLOGICA, V210, P95, DOI 10.1159/000310681
   Parr JR, 2014, ARCH DIS CHILD, V99, P539, DOI 10.1136/archdischild-2013-304788
   Peragallo JH, 2013, J NEURO-OPHTHALMOL, V33, P40, DOI 10.1097/WNO.0b013e318280d630
   Popperud TH, 2017, EUR J PAEDIATR NEURO, V21, P312, DOI 10.1016/j.ejpn.2016.09.001
   Quintana-Murci L, 2010, AM J HUM GENET, V86, P611, DOI 10.1016/j.ajhg.2010.02.014
   Rautenbach R.M., 2017, J NEUROOPHTHALMOL
   Shimizu Y, 2014, CLIN OPHTHALMOL, V8, P1859, DOI 10.2147/OPTH.S69883
   Soltys J, 2008, ANN NY ACAD SCI, V1132, P220, DOI 10.1196/annals.1405.037
   VIVIAN AJ, 1993, EYE, V7, P565, DOI 10.1038/eye.1993.123
   Zhang XF, 2007, J NEUROL NEUROSUR PS, V78, P386, DOI 10.1136/jnnp.2006.100545
NR 42
TC 13
Z9 13
U1 0
U2 4
PU WILEY
PI HOBOKEN
PA 111 RIVER ST, HOBOKEN 07030-5774, NJ USA
SN 0077-8923
EI 1749-6632
J9 ANN NY ACAD SCI
JI Ann. N.Y. Acad. Sci.
PD JAN
PY 2018
VL 1412
IS 1
SI SI
BP 14
EP 20
DI 10.1111/nyas.13471
PG 7
WC Multidisciplinary Sciences
WE Science Citation Index Expanded (SCI-EXPANDED)
SC Science & Technology - Other Topics
GA FU2GQ
UT WOS:000423668100002
PM 28984362
DA 2022-10-25
ER

PT J
AU Kaminski, HJ
   Kusner, LL
   Richmonds, C
   Medof, ME
   Lin, F
AF Kaminski, Henry J.
   Kusner, Linda L.
   Richmonds, Chelliah
   Medof, M. Edward
   Lin, Feng
TI Deficiency of decay accelerating factor and CD59 leads to crisis in
   experimental myasthenia
SO EXPERIMENTAL NEUROLOGY
LA English
DT Article
DE autoimmunity; complement; transgenic/knockout mice; acetylcholine
   receptor; myasthenia gravis
ID MEMBRANE COFACTOR PROTEIN; IMMUNE-COMPLEXES IGG; ACETYLCHOLINE-RECEPTOR;
   FACTOR DAF; ULTRASTRUCTURAL-LOCALIZATION; NEUROMUSCULAR-JUNCTION;
   MONOCLONAL-ANTIBODIES; TISSUE DISTRIBUTION; EXTRAOCULAR-MUSCLE;
   COMPLEMENT ATTACK
AB In myasthenia gravis (MG), neuromuscular transmission is disrupted due to the production of autoantibodies against acetylcholine receptors (AChR). In previous work, we showed that decay accelerating factor (DAF or CD55), an intrinsic cell surface complement regulator that disables C3/C5 amplification convertases, protects against receptor loss and muscle weakness. In this study, we examined whether, and if so, to what extent CD59, a downstream intrinsic cell surface regulator that prevents assembly of membrane attack complexes (MACs), contributes to this protection. Twenty-four hours after anti-AChR injection, we found that CD59a(-/-) mice did not significantly differ from WTs, all Daf(-/-)CD59a(-/-) mice either died or required euthanasia. At 48h, Dafl(-/-) were significantly weaker than CD59a(-/-) and WT mice, and for these mice immunohistochemistry revealed marked C9 deposition at postsynaptic junctions, radioimmunoassays showed reductions in AChR levels, and electron microscopy demonstrated massive junctional darnage. These data indicate that DAF serves as the initial shield that protects the neuromuscular junction whereas CD59 is a further barrier. They argue that complement inhibitor, particularly if targeted to the receptor, could then have therapeutic value in human MG. Published by Elsevier Inc.
C1 Case Western Reserve Univ, Dept Neurol, Louis Strokes Cleveland Vet Affairs Med Ctr, Cleveland, OH 44106 USA.
   Case Western Reserve Univ, Dept Neurosci, Cleveland, OH 44106 USA.
   Case Western Reserve Univ, Inst Pathol, Cleveland, OH 44106 USA.
RP Kaminski, HJ (corresponding author), Case Western Reserve Univ, Dept Neurol, Louis Strokes Cleveland Vet Affairs Med Ctr, Cleveland, OH 44106 USA.
EM Henry.Kaminski@case.edu
OI Kusner, Linda/0000-0002-5530-2140; Kaminski, Henry/0000-0002-8195-0141
FU NATIONAL EYE INSTITUTE [R24EY014837, P30EY011373, R01EY013238] Funding
   Source: NIH RePORTER; NEI NIH HHS [R01EY013238, R24EY014837, P30
   EY11370, EY11373] Funding Source: Medline
CR BIESECKER G, 1989, J IMMUNOL, V142, P2654
   Brodbeck WG, 2000, J IMMUNOL, V165, P3999, DOI 10.4049/jimmunol.165.7.3999
   CHRISTADOSS P, 1988, J IMMUNOL, V140, P2589
   CONROY WG, 1990, J BIOL CHEM, V265, P21642
   DAVIES A, 1989, J EXP MED, V170, P637, DOI 10.1084/jem.170.3.637
   DRACHMAN DB, 1978, P NATL ACAD SCI USA, V75, P3422, DOI 10.1073/pnas.75.7.3422
   DRACHMAN DB, 1982, NEW ENGL J MED, V307, P769, DOI 10.1056/NEJM198209233071301
   ENGEL AG, 1977, MAYO CLIN PROC, V52, P267
   FUJITA T, 1987, J EXP MED, V166, P1221, DOI 10.1084/jem.166.5.1221
   HARADA R, 1990, J IMMUNOL, V144, P1823
   Harris CL, 1999, BIOCHEM J, V341, P821, DOI 10.1042/0264-6021:3410821
   HOLGUIN MH, 1989, J CLIN INVEST, V84, P7, DOI 10.1172/JCI114172
   Holt DS, 2001, BLOOD, V98, P442, DOI 10.1182/blood.V98.2.442
   Hourcade DE, 1999, IMMUNOPHARMACOLOGY, V42, P167, DOI 10.1016/S0162-3109(99)00005-3
   Hughes BW, 2006, MUSCLE NERVE, V33, P445, DOI 10.1002/mus.20440
   Janeway Jr CA, 2001, IMMUNOBIOLOGY IMMUNE
   JONES J, 1990, COMPLEMENT INFLAMMAT, V7, P42, DOI 10.1159/000463125
   Kaminski HJ, 2004, EXP NEUROL, V189, P333, DOI 10.1016/j.expneurol.2004.06.005
   Kaminski HJ, 2003, ANN NY ACAD SCI, V998, P362, DOI 10.1196/annals.1254.043
   KAMINSKI HJ, 2003, MYASTHENIA GRAVIS RE
   Karachunski PI, 1999, J NEUROIMMUNOL, V95, P73, DOI 10.1016/S0165-5728(98)00262-8
   KARACHUNSKI PI, 1995, SCAND J IMMUNOL, V42, P215, DOI 10.1111/j.1365-3083.1995.tb03648.x
   KIM YU, 1995, J EXP MED, V181, P151, DOI 10.1084/jem.181.1.151
   LENNON VA, 1978, J EXP MED, V147, P973, DOI 10.1084/jem.147.4.973
   LENNON VA, 1980, NATURE, V285, P238, DOI 10.1038/285238a0
   LENNON VA, 1981, ANN NY ACAD SCI, V377, P77, DOI 10.1111/j.1749-6632.1981.tb33725.x
   Lin F, 2004, J IMMUNOL, V172, P2636, DOI 10.4049/jimmunol.172.4.2636
   Lin F, 2002, LAB INVEST, V82, P563, DOI 10.1038/labinvest.3780451
   Lin F, 2002, J CLIN INVEST, V110, P1269, DOI 10.1172/JCI200216086
   Lin F, 2001, IMMUNOLOGY, V104, P215, DOI 10.1046/j.1365-2567.2001.01287.x
   MCNEARNEY T, 1989, J CLIN INVEST, V84, P538, DOI 10.1172/JCI114196
   MEDOF ME, 1987, J EXP MED, V165, P848, DOI 10.1084/jem.165.3.848
   MERI S, 1991, LAB INVEST, V65, P532
   MIHOVILOVIC M, 1994, J IMMUNOL, V152, P5997
   Miwa T, 2001, INT IMMUNOPHARMACOL, V1, P445, DOI 10.1016/S1567-5769(00)00043-6
   Monfardini C, 2002, J NEUROIMMUNOL, V123, P123, DOI 10.1016/S0165-5728(01)00454-4
   NAKANO S, 1993, NEUROLOGY, V43, P1167, DOI 10.1212/WNL.43.6.1167
   Piddlesden SJ, 1996, J NEUROIMMUNOL, V71, P173, DOI 10.1016/S0165-5728(96)00144-0
   Porter JD, 2001, P NATL ACAD SCI USA, V98, P12062, DOI 10.1073/pnas.211257298
   Qian YM, 2000, J IMMUNOL, V165, P2528, DOI 10.4049/jimmunol.165.5.2528
   Qin XB, 2001, MAMM GENOME, V12, P582, DOI 10.1007/s00335-001-2060-8
   SAHASHI K, 1978, J NEUROPATH EXP NEUR, V37, P212, DOI 10.1097/00005072-197803000-00008
   SAHASHI K, 1980, J NEUROPATH EXP NEUR, V39, P160, DOI 10.1097/00005072-198003000-00005
   Schneiter R, 1996, MOL CELL BIOL, V16, P7161
   SPICER AP, 1995, J IMMUNOL, V155, P3079
   Spiller OB, 1999, J IMMUNOL METHODS, V224, P51, DOI 10.1016/S0022-1759(99)00008-3
   Suny XJ, 1999, P NATL ACAD SCI USA, V96, P628, DOI 10.1073/pnas.96.2.628
   TOYKA KV, 1977, NEW ENGL J MED, V296, P125, DOI 10.1056/NEJM197701202960301
   Tuzun E, 2003, J IMMUNOL, V171, P3847, DOI 10.4049/jimmunol.171.7.3847
   Vincent A, 2001, LANCET, V357, P2122, DOI 10.1016/S0140-6736(00)05186-2
   Wood SJ, 2001, PROG NEUROBIOL, V64, P393, DOI 10.1016/S0301-0082(00)00055-1
   [No title captured]
NR 52
TC 41
Z9 42
U1 0
U2 0
PU ACADEMIC PRESS INC ELSEVIER SCIENCE
PI SAN DIEGO
PA 525 B ST, STE 1900, SAN DIEGO, CA 92101-4495 USA
SN 0014-4886
EI 1090-2430
J9 EXP NEUROL
JI Exp. Neurol.
PD DEC
PY 2006
VL 202
IS 2
BP 287
EP 293
DI 10.1016/j.expneurol.2006.06.003
PG 7
WC Neurosciences
WE Science Citation Index Expanded (SCI-EXPANDED)
SC Neurosciences & Neurology
GA 106NJ
UT WOS:000242107300004
PM 16859686
DA 2022-10-25
ER

PT J
AU Huijbers, MG
   Zhang, W
   Klooster, R
   Niks, EH
   Friese, MB
   Straasheijm, KR
   Thijssen, PE
   Vrolijk, H
   Plomp, JJ
   Vogels, P
   Losen, M
   Van der Maarel, SM
   Burden, SJ
   Verschuuren, JJ
AF Huijbers, Maartje G.
   Zhang, Wei
   Klooster, Rinse
   Niks, Erik H.
   Friese, Matthew B.
   Straasheijm, Kirsten R.
   Thijssen, Peter E.
   Vrolijk, Hans
   Plomp, Jaap J.
   Vogels, Pauline
   Losen, Mario
   Van der Maarel, Silvere M.
   Burden, Steven J.
   Verschuuren, Jan J.
TI MuSK IgG4 autoantibodies cause myasthenia gravis by inhibiting binding
   between MuSK and Lrp4
SO PROCEEDINGS OF THE NATIONAL ACADEMY OF SCIENCES OF THE UNITED STATES OF
   AMERICA
LA English
DT Article
DE neuromuscular junction; Rapsyn; Dok7; activation loop; insulin receptor
ID MUSCLE-SPECIFIC KINASE; EXPERIMENTAL AUTOIMMUNE MYASTHENIA; MAIN
   IMMUNOGENIC REGION; ACETYLCHOLINE-RECEPTOR; TYROSINE KINASE;
   NEUROMUSCULAR-JUNCTION; SEGMENTAL FLEXIBILITY; CRYSTAL-STRUCTURE;
   PROTEIN 4; IN-VIVO
AB Myasthenia gravis (MG) is a severely debilitating autoimmune disease that is due to a decrease in the efficiency of synaptic transmission at neuromuscular synapses. MG is caused by antibodies against postsynaptic proteins, including (i) acetylcholine receptors, the neurotransmitter receptor, (ii) muscle-specific kinase (MuSK), a receptor tyrosine kinase essential for the formation and maintenance of neuromuscular synapses, and (iii) low-density lipoprotein receptor-related protein 4 (Lrp4), which responds to neural Agrin by binding and stimulating MuSK. Passive transfer studies in mice have shown that IgG4 antibodies from MuSK MG patients cause disease without requiring complement or other immune components, suggesting that these MuSK antibodies cause disease by directly interfering with MuSK function. Here we show that pathogenic IgG4 antibodies to MuSK bind to a structural epitope in the first Ig-like domain of MuSK, prevent binding between MuSK and Lrp4, and inhibit Agrin-stimulated MuSK phosphorylation. In contrast, these IgG4 antibodies have no direct effect on MuSK dimerization or MuSK internalization. These results provide insight into the unique pathogenesis of MuSK MG and provide clues toward development of specific treatment options.
C1 [Huijbers, Maartje G.; Niks, Erik H.; Plomp, Jaap J.; Verschuuren, Jan J.] Leiden Univ, Med Ctr, Dept Neurol, NL-2333 ZA Leiden, Netherlands.
   [Huijbers, Maartje G.; Klooster, Rinse; Straasheijm, Kirsten R.; Thijssen, Peter E.; Vogels, Pauline; Van der Maarel, Silvere M.] Leiden Univ, Med Ctr, Dept Human Genet, NL-2333 ZA Leiden, Netherlands.
   [Vrolijk, Hans; Plomp, Jaap J.] Leiden Univ, Med Ctr, Dept Mol Cell Biol, NL-2333 ZA Leiden, Netherlands.
   [Zhang, Wei; Friese, Matthew B.; Burden, Steven J.] NYU, Sch Med, Skirball Inst, Mol Neurobiol Program,Helen L & Martin S Kimmel C, New York, NY 10016 USA.
   [Losen, Mario] Maastricht Univ, Fac Hlth Med & Life Sci, Sch Mental Hlth & Neurosci, Dept Neurosci, NL-6200 MD Maastricht, Netherlands.
RP Huijbers, MG (corresponding author), Leiden Univ, Med Ctr, Dept Neurol, NL-2333 ZA Leiden, Netherlands.
EM M.G.M.Huijbers@lumc.nl
RI Niks, Erik H/M-3520-2016; van der Maarel, Silvere/X-3631-2018
OI Niks, Erik H/0000-0001-5892-5143; van der Maarel,
   Silvere/0000-0001-8103-711X; Friese, Matthew/0000-0001-7410-285X;
   Huijbers, Maartje/0000-0002-6082-5042; Burden,
   Steven/0000-0002-3550-6891; Losen, Mario/0000-0002-9761-0002;
   Verschuuren, Jan/0000-0002-4572-1501
FU Prinses Beatrix Spierfonds; Association Francaise contre les Myopathies;
   European Molecular Biology Organization; National Institutes of Health
   [NS36193]; Netherlands Organization for Scientific Research; Brain
   Foundation; NATIONAL INSTITUTE OF GENERAL MEDICAL SCIENCES [T32GM007592]
   Funding Source: NIH RePORTER; NATIONAL INSTITUTE OF NEUROLOGICAL
   DISORDERS AND STROKE [R37NS036193, R01NS036193] Funding Source: NIH
   RePORTER
FX We thank Prof. Andre Deelder and Carolien Koeleman for technical support
   in the IgG purifications; Ingrid Hegeman, Dr. Jan Kuks, and Dr. Aad
   Verrips for a longstanding collaboration in collecting MuSK MG material;
   and Stevan Hubbard for his keen insight and suggesting substitutions
   that generated a more active form of MuSK. This research was supported
   by funding of the Prinses Beatrix Spierfonds, Association Francaise
   contre les Myopathies, a short-term fellowship from the European
   Molecular Biology Organization (to M.G.H.), National Institutes of
   Health Grant NS36193 (to S.J.B.), and a Veni fellowship (to M.L.) from
   the Netherlands Organization for Scientific Research and a fellowship of
   the Brain Foundation.
CR Amenta AR, 2012, J NEUROSCI, V32, P2324, DOI 10.1523/JNEUROSCI.4610-11.2012
   Beck LH, 2009, NEW ENGL J MED, V361, P11, DOI 10.1056/NEJMoa0810457
   Burden SJ, 2013, CSH PERSPECT BIOL, V5, DOI 10.1101/cshperspect.a009167
   Cartaud A, 2004, J CELL BIOL, V165, P505, DOI 10.1083/jcb.200307164
   CHRISTADOSS P, 1988, J IMMUNOL, V140, P2589
   Cole RN, 2010, J PHYSIOL-LONDON, V588, P3217, DOI 10.1113/jphysiol.2010.190298
   DANGL JL, 1988, EMBO J, V7, P1989, DOI 10.1002/j.1460-2075.1988.tb03037.x
   DeChiara TM, 1996, CELL, V85, P501, DOI 10.1016/S0092-8674(00)81251-9
   Di Zenzo G, 2012, J CLIN INVEST, V122, P3781, DOI 10.1172/JCI64413
   DRACHMAN DB, 1978, NEW ENGL J MED, V298, P1116, DOI 10.1056/NEJM197805182982004
   DRACHMAN DB, 1982, NEW ENGL J MED, V307, P769, DOI 10.1056/NEJM198209233071301
   ENGEL AG, 1987, ANN NY ACAD SCI, V505, P326, DOI DOI 10.1111/J.1749-6632.1987.TB51301.X
   Hallock PT, 2010, GENE DEV, V24, P2451, DOI 10.1101/gad.1977710
   Hamuro J, 2008, J BIOL CHEM, V283, P5518, DOI 10.1074/jbc.M708607200
   Herbst R, 2000, EMBO J, V19, P67, DOI 10.1093/emboj/19.1.67
   Hesser BA, 2006, MOL CELL NEUROSCI, V31, P470, DOI 10.1016/j.mcn.2005.10.020
   Higuchi O, 2011, ANN NEUROL, V69, P418, DOI 10.1002/ana.22312
   Hoch W, 2001, NAT MED, V7, P365, DOI 10.1038/85520
   Im SH, 2000, J NEUROIMMUNOL, V111, P161, DOI 10.1016/S0165-5728(00)00395-7
   Irani SR, 2012, ANN NEUROL, V72, P241, DOI 10.1002/ana.23577
   Kawakami Y, 2011, NEUROLOGY, V77, P1819, DOI 10.1212/WNL.0b013e318237f660
   Khosroshahi A, 2010, ARTHRITIS RHEUM-US, V62, P1755, DOI 10.1002/art.27435
   Kim N, 2008, CELL, V135, P334, DOI 10.1016/j.cell.2008.10.002
   Klooster R, 2012, BRAIN, V135, P1081, DOI 10.1093/brain/aws025
   Kolfschoten MV, 2007, SCIENCE, V317, P1554, DOI 10.1126/science.1144603
   Kong XC, 2004, EMBO REP, V5, P183, DOI 10.1038/sj.embor.7400065
   LENNON VA, 1975, J EXP MED, V141, P1365, DOI 10.1084/jem.141.6.1365
   LENNON VA, 1991, J IMMUNOL, V146, P2245
   LINDSTROM J, 1979, MUSCLE NERVE, V2, P173, DOI 10.1002/mus.880020304
   LINDSTROM JM, 1976, J EXP MED, V144, P739, DOI 10.1084/jem.144.3.739
   Luo J, 2009, J NEUROSCI, V29, P13898, DOI 10.1523/JNEUROSCI.2833-09.2009
   Luo ZG, 2002, NEURON, V35, P489, DOI 10.1016/S0896-6273(02)00783-3
   Mahler M, 2010, ANN NY ACAD SCI, V1183, P267, DOI 10.1111/j.1749-6632.2009.05127.x
   McConville J, 2004, ANN NEUROL, V55, P580, DOI 10.1002/ana.20061
   Mori S, 2012, J NEUROIMMUNOL, V244, P1, DOI 10.1016/j.jneuroim.2011.12.005
   Mori S, 2012, AM J PATHOL, V180, P798, DOI 10.1016/j.ajpath.2011.10.031
   Ngo ST, 2012, J CELL SCI, V125, P1531, DOI 10.1242/jcs.095109
   Niks EH, 2008, J NEUROIMMUNOL, V195, P151, DOI 10.1016/j.jneuroim.2008.01.013
   OI VT, 1984, NATURE, V307, P136, DOI 10.1038/307136a0
   Okada K, 2006, SCIENCE, V312, P1802, DOI 10.1126/science.1127142
   Papanastasiou D, 2000, J NEUROIMMUNOL, V104, P124, DOI 10.1016/S0165-5728(99)00259-3
   Pevzner A, 2012, J NEUROL, V259, P427, DOI 10.1007/s00415-011-6194-7
   RODGAARD A, 1987, CLIN EXP IMMUNOL, V67, P82
   Sanes JR, 2001, NAT REV NEUROSCI, V2, P791, DOI 10.1038/35097557
   Shigemoto K, 2006, J CLIN INVEST, V116, P1016, DOI 10.1172/JCI21545
   Stiegler AL, 2006, J MOL BIOL, V364, P424, DOI 10.1016/j.jmb.2006.09.019
   Takamori M, 2013, J NEUROIMMUNOL, V254, P183, DOI 10.1016/j.jneuroim.2012.09.001
   Till JH, 2002, STRUCTURE, V10, P1187, DOI 10.1016/S0969-2126(02)00814-6
   VALENZUELA DM, 1995, NEURON, V15, P573, DOI 10.1016/0896-6273(95)90146-9
   Viegas S, 2012, EXP NEUROL, V234, P506, DOI 10.1016/j.expneurol.2012.01.025
   Yumoto N, 2012, NATURE, V489, P438, DOI 10.1038/nature11348
   Zhang B, 2008, NEURON, V60, P285, DOI 10.1016/j.neuron.2008.10.006
   Zhang B, 2012, ARCH NEUROL-CHICAGO, V69, P445, DOI 10.1001/archneurol.2011.2393
   Zhang W, 2011, J BIOL CHEM, V286, P40624, DOI 10.1074/jbc.M111.279307
NR 54
TC 169
Z9 178
U1 1
U2 26
PU NATL ACAD SCIENCES
PI WASHINGTON
PA 2101 CONSTITUTION AVE NW, WASHINGTON, DC 20418 USA
SN 0027-8424
J9 P NATL ACAD SCI USA
JI Proc. Natl. Acad. Sci. U. S. A.
PD DEC 17
PY 2013
VL 110
IS 51
BP 20783
EP 20788
DI 10.1073/pnas.1313944110
PG 6
WC Multidisciplinary Sciences
WE Science Citation Index Expanded (SCI-EXPANDED)
SC Science & Technology - Other Topics
GA 273PR
UT WOS:000328548600091
PM 24297891
OA Bronze, Green Published
DA 2022-10-25
ER

PT J
AU Hinman, CL
   Stevens-Truss, R
AF Hinman, CL
   Stevens-Truss, R
TI In-line affinity chromatographic removal of specific antibody from
   rabbits with experimental myasthenia gravis as a prelude to
   immunotherapy
SO IMMUNOPHARMACOLOGY AND IMMUNOTOXICOLOGY
LA English
DT Article
ID ACETYLCHOLINE-RECEPTOR; PLASMA-EXCHANGE; IMMUNOADSORPTION
AB Myasthenia gravis is an autoimmune disease in which antibodies are produced against one's acetylcholine receptors, resulting in complement-mediated membrane destruction and internalization of antibody-receptor complexes. Symptoms range from weakening of extraocular muscles to severe impairment of movement and breathing. Prior to administering a therapeutic agent to eliminate antibody-producing lymphocytes, it will be necessary to remove specific antibody from the circulation. This process was investigated in an animal model of ex vivo specific immunoadsorption using awake, conscious rabbits. Following arterial blood separation, plasma was pumped upward through an affinity column containing covalently-bound acetylcholine receptor. Treated plasma was returned to the rabbit. Within a one-hour ex vivo procedure, specific antibody levels could be lowered from 16.2 ng/ml to less than 0.6 ng/ml, a reduction of more than 95%. By washing the column, at least four exchanges could be performed before specific antibody removal significantly diminished. The effects of specific antibody removal upon muscle function varied among individual rabbits, but if symptoms were not severe following passive transfer of purified monoclonal antibody to induce myasthenia, removal of 60% of the total specific antibody resulted in clinical improvement, as monitored by an animal's response to gallamine triethiodide.
C1 Univ Toledo, Dept Med & Biol Chem, Toledo, OH 43606 USA.
RP Hinman, CL (corresponding author), Univ Toledo, Dept Med & Biol Chem, Toledo, OH 43606 USA.
CR BERTA E, 1994, INT J ARTIF ORGANS, V17, P603, DOI 10.1177/039139889401701109
   BLOM RJ, 1997, NED TIJDSCHR GENEESK, V14, P381
   Bosch T, 1996, ARTIF ORGANS, V20, P902, DOI 10.1111/j.1525-1594.1996.tb04567.x
   BROWN RM, 1988, J IMMUNOL, V140, P893
   CALLEGARO L, 1981, T AM SOC ART INT ORG, V27, P566
   Charlton B, 1985, Trans Am Soc Artif Intern Organs, V31, P711
   FORNADI L, 1991, ACTA MED HUNG, V48, P137
   GROB D, 1995, NEUROLOGY, V45, P338, DOI 10.1212/WNL.45.2.338
   HAWKEY CJ, 1981, J NEUROL NEUROSUR PS, V44, P469, DOI 10.1136/jnnp.44.6.469
   HINMAN CL, 1983, J NEUROSCI METH, V9, P141, DOI 10.1016/0165-0270(83)90127-9
   HINMAN CL, 1985, MOL IMMUNOL, V22, P681, DOI 10.1016/0161-5890(85)90098-7
   HINMAN CL, 1985, J NEUROSCI RES, V14, P271, DOI 10.1002/jnr.490140212
   MALCHESKY PS, 1981, T AM SOC ART INT ORG, V27, P439
   NEWSOMDAVIS J, 1978, NEUROLOGY, V28, P266, DOI 10.1212/WNL.28.3.266
   SEYBOLD ME, 1981, ANN NY ACAD SCI, V377, P292, DOI 10.1111/j.1749-6632.1981.tb33739.x
   SOMNIER FE, 1989, J NEUROIMMUNOL, V22, P123, DOI 10.1016/0165-5728(89)90042-8
   TERMAN DS, 1976, J IMMUNOL, V116, P1337
   TOYKA KV, 1977, NEW ENGL J MED, V296, P125, DOI 10.1056/NEJM197701202960301
NR 18
TC 1
Z9 2
U1 0
U2 0
PU MARCEL DEKKER INC
PI NEW YORK
PA 270 MADISON AVE, NEW YORK, NY 10016 USA
SN 0892-3973
J9 IMMUNOPHARM IMMUNOT
JI Immunopharmacol. Immunotoxicol.
PY 1998
VL 20
IS 2
BP 233
EP 249
DI 10.3109/08923979809038542
PG 17
WC Immunology; Pharmacology & Pharmacy; Toxicology
WE Science Citation Index Expanded (SCI-EXPANDED)
SC Immunology; Pharmacology & Pharmacy; Toxicology
GA ZW326
UT WOS:000074399300004
PM 9653670
DA 2022-10-25
ER

PT J
AU Vohanka, S
   Stourac, P
   Klincova, M
AF Vohanka, S.
   Stourac, P.
   Klincova, M.
TI Anaesthesia and neuromuscular disorders
SO CESKA A SLOVENSKA NEUROLOGIE A NEUROCHIRURGIE
LA Czech
DT Article
DE anaesthesia; myasthenia gravis; muscular dystrophy; myotonic dystrophy;
   neuromuscular blockade; malignant hyperthermia
ID DUCHENNE MUSCULAR-DYSTROPHY; MALIGNANT HYPERTHERMIA REGISTRY;
   MYOTONIC-DYSTROPHY; MYASTHENIA-GRAVIS; CONTRACTURE TEST; MANAGEMENT;
   DISEASE; SUGAMMADEX; PATIENT; RHABDOMYOLYSIS
AB Anaesthesia is a complex situation during the treatment of patients with neuromuscular diseases. On the one hand, concerns about breaking the fragile balance can lead to postponing of necessary interventions, but on the other hand, it can lead to serious risks with improper approaches. Myasthenia is a disease where there is no risk of malignant hyperthermia, and there is an altered sensitivity to peripheral myorelaxants. We prefer to avoid benzodiazepines as a premedication, and after the procedure we always place the patient on a monitored bed with the possibility of artificial ventilation. We do not give suxamethonium to muscular dystrophy and myotonic dystrophy patients and do not use volatile gases due to risk of rhabdomyolysis. There is also no risk of malignant hyperthermia in this group. Malignant hyperthermia is a pharmacogenetic disorder manifested by abnormal hypermetabolic response when exposed to halogenated inhalation anesthetics (halothane, isoflurane, desflurane, sevoflurane) or peripheral muscle relaxants of the depolarizing type (suxamethonium). It can rarely occur even after physical, excessive or heat stress. It is associated with electromechanical coupling and most often occurs with mutations in the ryanodine receptor, but rarely with some other mutations in the genes that are related to calcium metabolism.
C1 [Vohanka, S.] LF MU, Neurol Klin, Neuromuskularni Ctr, Brno, Czech Republic.
   [Vohanka, S.; Stourac, P.; Klincova, M.] FN Brno, Jihlavska 20, Brno 62500, Czech Republic.
   [Stourac, P.; Klincova, M.] LF MU, Klin Detske Anesteziol & Resuscitace, Brno, Czech Republic.
RP Vohanka, S (corresponding author), FN Brno, Jihlavska 20, Brno 62500, Czech Republic.; Vohanka, S (corresponding author), LF MU, Neurol Klin, Jihlavska 20, Brno 62500, Czech Republic.
EM vohanka.stanislav@fnbrno.cz
RI Stourac, Petr/J-3610-2012; Vohanka, Stanislav/ABF-9821-2020
OI Stourac, Petr/0000-0003-1944-5926; Vohanka,
   Stanislav/0000-0002-2229-624X
CR Abel M, 2002, MT SINAI J MED, V69, P31
   Adamus M, 2018, ANESTEZIOL INTENZIV, V29, P107
   Allen GC, 1998, ANESTHESIOLOGY, V88, P579, DOI 10.1097/00000542-199803000-00006
   Bae JS, 2006, J CLIN NEUROSCI, V13, P1006, DOI 10.1016/j.jocn.2005.12.041
   Bang SU, 2016, J ANESTH, V30, P320, DOI 10.1007/s00540-015-2127-4
   Bisinotto FMB, 2010, REV BRAS ANESTESIOL, V60, P181, DOI 10.1590/S0034-70942010000200011
   Batistaki C, 2016, MINERVA ANESTESIOL, V82, P550
   Bembi B, 2008, NEUROLOGY, V71, pS12, DOI 10.1212/WNL.0b013e31818da93f
   Bicek V, 2013, ANEST INTENZIV MED, V24, P160
   Bowie RA, 2002, BRIT J ANAESTH, V88, P153
   Brady JE, 2009, ANESTH ANALG, V109, P1162, DOI 10.1213/ane.0b013e3181ac1548
   Brambrink Ansgar M, 2007, Anesthesiol Clin, V25, P483, DOI 10.1016/j.anclin.2007.05.005
   Brandom BW, 2015, ADV ANESTHESIA, V33, P113, DOI DOI 10.1016/J.AAN.2015.07.007
   Campion GH, 2015, ANESTHESIOLOGY, V123, P731, DOI 10.1097/ALN.0000000000000760
   Carpenter D, 2009, BMC MED GENET, V10, DOI 10.1186/1471-2350-10-104
   Davis PJ, 2009, ANESTH ANALG, V109, P1001, DOI 10.1213/ane.0b013e3181b493d4
   de Boer HD, 2009, PEDIATR ANESTH, V19, P1226, DOI 10.1111/j.1460-9592.2009.03178.x
   Driessen JJ, 2008, CURR OPIN ANESTHESIO, V21, P350, DOI 10.1097/ACO.0b013e3282f82bcc
   Dunsire MF, 2001, BRIT J ANAESTH, V86, P727, DOI 10.1093/bja/86.5.727
   EISENKRAFT JB, 1988, ANESTHESIOLOGY, V69, P760, DOI 10.1097/00000542-198811000-00021
   European Malignant Hyperthermia Group, DIAGN MH MUT
   Fattori F, 2015, J NEUROL, V262, P1728, DOI 10.1007/s00415-015-7757-9
   Fischer T, 2015, ANASTH INTENSIVMED, V56, pS654
   Fiszer D, 2015, ANESTHESIOLOGY, V122, P1033, DOI 10.1097/ALN.0000000000000610
   Girshin M, 2006, PEDIATR ANESTH, V16, P170, DOI 10.1111/j.1460-9592.2005.01698.x
   Gonsalves SG, 2013, ANESTHESIOLOGY, V119, P1043, DOI 10.1097/ALN.0b013e3182a8a8e7
   Gritti P, 2009, ACTA ANAESTH SCAND, V53, P380, DOI 10.1111/j.1399-6576.2008.01853.x
   Groh WJ, 2002, J CARDIOVASC ELECTR, V13, P444, DOI 10.1046/j.1540-8167.2002.00444.x
   Groom L, 2011, ANESTHESIOLOGY, V115, P938, DOI 10.1097/ALN.0b013e3182320068
   Guglielminotti J, 2015, ANESTHESIOLOGY, V122, P985, DOI 10.1097/ALN.0000000000000624
   Halliday NJ, 2003, J CRANIOFAC SURG, V14, P800, DOI 10.1097/00001665-200309000-00039
   Hayes J, 2008, PEDIATR ANESTH, V18, P897, DOI 10.1111/j.1460-9592.2008.02599.x
   Hayes J, 2008, PEDIATR ANESTH, V18, P100, DOI 10.1111/j.1460-9592.2007.02302.x
   Isaak RS, 2016, J ANESTH, V30, P298, DOI 10.1007/s00540-015-2115-8
   Isnardon S, 2013, EUR J ANAESTH, V30, P429, DOI 10.1097/EJA.0b013e32835f0030
   Jungbluth H, 2016, NEUROMUSCULAR DISORD, V26, P624, DOI 10.1016/j.nmd.2016.06.001
   Jurkat-Rott K, 2000, MUSCLE NERVE, V23, P4, DOI 10.1002/(SICI)1097-4598(200001)23:1<4::AID-MUS3>3.0.CO;2-D
   Katz JA, 2017, CURR OPIN ANESTHESIO, V30, P435, DOI 10.1097/ACO.0000000000000466
   Kishnani PS, 2006, GENET MED, V8, P267, DOI 10.1097/01.gim.0000218152.87434.f3
   Klingler W, 2005, NEUROMUSCULAR DISORD, V15, P195, DOI 10.1016/j.nmd.2004.10.017
   Kosinova M, 2016, EUR J ANAESTH, V33, P545, DOI 10.1097/EJA.0000000000000442
   Kotani N, 1996, ANESTH ANALG, V82, P182, DOI 10.1097/00000539-199601000-00034
   Larach MG, 2014, ANESTH ANALG, V119, P1359, DOI 10.1213/ANE.0000000000000421
   Lehmann-Horn F, 2011, ANESTHESIOLOGY, V115, P915, DOI 10.1097/ALN.0b013e318232008f
   Marsh S, 2011, BJA EDUC, V11, P119, DOI 10.1093/bjaceaccp/mkr019
   Mathieu J, 1997, NEUROLOGY, V49, P1646, DOI 10.1212/WNL.49.6.1646
   McCarthy TV, 2000, HUM MUTAT, V15, P410, DOI 10.1002/(SICI)1098-1004(200005)15:5<410::AID-HUMU2>3.0.CO;2-D
   McKenney KA, 2002, ANESTHESIOLOGY, V96, P764, DOI 10.1097/00000542-200203000-00038
   Meola Giovanni, 2015, J Neuromuscul Dis, V2, pS59
   Meola G, 2015, BBA-MOL BASIS DIS, V1852, P594, DOI 10.1016/j.bbadis.2014.05.019
   Miles F, 2009, PEDIATR ANESTH, V19, P1022, DOI 10.1111/j.1460-9592.2009.03071.x
   Muenster T, 2012, EUR J ANAESTH, V29, P489, DOI 10.1097/EJA.0b013e3283566789
   Mukaihara K, 2016, JA CLIN REP, V2, DOI 10.1186/s40981-016-0062-5
   Ording H, 1997, ACTA ANAESTH SCAND, V41, P955, DOI 10.1111/j.1399-6576.1997.tb04820.x
   ORDING H, 1985, ANESTH ANALG, V64, P700
   Pfeiffer G, 1999, J NEUROL, V246, P1015, DOI 10.1007/s004150050506
   Racca F, 2013, MINERVA ANESTESIOL, V79, P419
   Rangasamy Valluvan, 2014, J Anaesthesiol Clin Pharmacol, V30, P276, DOI 10.4103/0970-9185.130088
   Riazi S, 2014, ANESTH ANALG, V118, P381, DOI 10.1213/ANE.0b013e3182937d8b
   Romero A, 2013, MUSCLE NERVE, V48, P451, DOI 10.1002/mus.23817
   Rosenberg H, 2015, ORPHANET J RARE DIS, V10, DOI 10.1186/s13023-015-0310-1
   Sanoudou D, 2001, TRENDS MOL MED, V7, P362, DOI 10.1016/S1471-4914(01)02089-5
   Sansone VA, 2013, INT J CARDIOL, V168, P1147, DOI 10.1016/j.ijcard.2012.11.076
   Schoser BGH, 2004, NEUROLOGY, V63, P2402, DOI 10.1212/01.WNL.0000147335.10783.E4
   Sinclair JL, 2009, PEDIATR ANESTH, V19, P740, DOI 10.1111/j.1460-9592.2009.03079.x
   Stewart SL, 2001, CLIN GENET, V59, P178, DOI 10.1034/j.1399-0004.2001.590306.x
   Stourac P, 2013, BRIT J ANAESTH, V110, P657, DOI 10.1093/bja/aet037
   Thomas J, 2013, INTERN MED J, V43, P1035, DOI 10.1111/imj.12232
   Tschiedel E, 2015, PEDIATR ANESTH, V25, P265, DOI 10.1111/pan.12547
   van der Ploeg AT, 2005, EUR RESPIR J, V26, P984, DOI 10.1183/09031936.05.00112005
   Veyckemans F, 2013, PEDIATR ANESTH, V23, P794, DOI 10.1111/pan.12120
   Veyckemans F, 2010, CURR OPIN ANESTHESIO, V23, P348, DOI 10.1097/ACO.0b013e3283393977
   Vohanka S, 2017, NEUROL PRAXI, V18, P11
   Vymazal T, 2016, ANESTEZIOL INTENZIV, V27, P71
   Vymazal T, 2014, ANEST INTENZIV MED, V25, P21
   Vymazal T, 2015, THER CLIN RISK MANAG, V11, P1593, DOI 10.2147/TCRM.S93009
   Wahbi K, VENOUS THROMBOEMBOLI
   Wefki Abdelgawwad Shousha Ahmed Abdelgawwad, 2014, Case Rep Anesthesiol, V2014, P680568, DOI 10.1155/2014/680568
   Weingarten TN, 2010, CAN J ANAESTH, V57, P248, DOI 10.1007/s12630-009-9244-1
   White MC, 2004, PEDIATR ANESTH, V14, P625, DOI 10.1111/j.1460-9592.2004.01292.x
   Yemen TA, 2006, PEDIATR ANESTH, V16, P105, DOI 10.1111/j.1460-9592.2005.01801.x
NR 81
TC 1
Z9 1
U1 1
U2 9
PU CZECH MEDICAL SOC
PI PRAGUE 2
PA SOKOLSKA 31, PRAGUE 2 120 26, CZECH REPUBLIC
SN 1210-7859
EI 1802-4041
J9 CESK SLOV NEUROL N
JI Cesk. Slov. Neurol. Neurochir.
PY 2018
VL 81
IS 5
BP 501
EP 513
DI 10.14735/amcsnn2018501
PG 13
WC Neurosciences; Surgery
WE Science Citation Index Expanded (SCI-EXPANDED)
SC Neurosciences & Neurology; Surgery
GA GV3OM
UT WOS:000446004700001
DA 2022-10-25
ER

PT J
AU Torricelli, RPJE
AF Erazo Torricelli, Ricardo Pablo Javier
TI ACUTE MUSCULAR WEAKNESS
SO ARQUIVOS DE NEURO-PSIQUIATRIA
LA English
DT Article
DE acute muscle weakness; poliomyelitis; Guillain Barre syndrome; infant
   botulism; myasthenia gravis
ID ACUTE FLACCID PARALYSIS; GUILLAIN-BARRE-SYNDROME; INFECTION; BOTULISM
AB Acute muscle weakness (AMW) is a pediatric emergency. During diagnostic approach, it is crucial to obtain a detailed anamnesis, including: onset of weakness, history of associated febrile states, ingestion of toxic substances/toxins, immunizations, and family history. Neurological examination must be acucious as well. In this review, we describe the most common diseases related to AMW, grouped into the site of origin (from the upper motor neuron to the motor unit). Early detection of hyperCKemia may lead to a myositis diagnosis, and hypokalemia orients the diagnosis of periodic paralysis. Ophthalmoparesis, ptosis and bulbar signs are suggestive of myasthenia gravis or botulism. Distal weakness and hyporeflexia are clinical features of Guillain-Barre Syndrome (GBS), the most frequent cause of AMW. If all studies are normal, a psychogenic cause should be considered. Finding the etiology of AMW is essential to accomplish treatment in a timely manner, improving the prognosis of affected children.
C1 [Erazo Torricelli, Ricardo Pablo Javier] Hosp Ninos Luis Calvo Mackenna, Neurol Pediat, Santiago, Chile.
   [Erazo Torricelli, Ricardo Pablo Javier] Clin Alemana, Santiago, Chile.
RP Torricelli, RPJE (corresponding author), Hosp Ninos Luis Calvo Mackenna, Neurol Pediat, Antonio Varas 360 Providencia, Santiago, Chile.
EM ricardoerazo@yahoo.com
CR Alije K, 2014, J ACUTE DIS, V3, P56, DOI 10.1016/S2221-6189(14)60012-3
   Antoniuk SA, 2013, REV NEUROLOGIA, V57, pS149
   Asbury AK, 2000, J CHILD NEUROL, V15, P183, DOI 10.1177/088307380001500308
   Bird SJ, 2014, MYASTHENIC CRISIS
   Campos-Olazabal P, 2002, REV NEUROLOGIA, V34, P131, DOI 10.33588/rn.3402.2001306
   Erazo R, 1990, Rev Chil Pediatr, V61, P287
   ERAZO R, 1987, REV MED CHILE, V115, P344
   Erazo R, 1995, REV CHIL PEDIAT S1, V66, P9
   Torricelli RE, 2009, MEDICINA-BUENOS AIRE, V69, P84
   GOTHE R, 1979, J MED ENTOMOL, V16, P357, DOI 10.1093/jmedent/16.5.357
   Huang CC, 1999, NEW ENGL J MED, V341, P936, DOI 10.1056/NEJM199909233411302
   Jasem JA, 2014, BMC INFECT DIS, V14, DOI 10.1186/1471-2334-14-448
   Korinthenberg R, 2013, HAND CLINIC, V112, P1157, DOI 10.1016/B978-0-444-52910-7.00036-2
   Kukreti V, 2014, INDIAN J CRIT CARE M, V18, P95, DOI 10.4103/0972-5229.126079
   Leis AA, 2002, NEW ENGL J MED, V347, P1279, DOI 10.1056/NEJM2002c021587
   Leshner RI, 1984, NEUROLOGIC EMERGENCI
   Mackay MT, 1999, NEUROLOGY, V53, P2127, DOI 10.1212/WNL.53.9.2127
   Maida AM, 2001, REV MED CHILE, V129, P917
   Miller TM, 2004, NEUROLOGY, V63, P1647, DOI 10.1212/01.WNL.0000143383.91137.00
   Oostvogel PM, 1998, B WORLD HEALTH ORGAN, V76, P55
   Papazian O, 2009, MEDICINA-BUENOS AIRE, V69, P71
   PICKETT J, 1976, NEW ENGL J MED, V295, P770, DOI 10.1056/NEJM197609302951407
   Reynolds T, 2007, BRIT MED J, V335, P852, DOI 10.1136/bmj.39367.426655.AD
   Schenone H, 2003, REV MED CHILE, V131, P437
   Sladky JT, 2003, NEUROMUSCULAR DISORD, P407
   Wendell LC, 2011, NEUROHOSPITALIST, V1, P16, DOI 10.1177/1941875210382918
   *WHO, 2004, WKLY EPIDEMIOL REC, V79, P425
   Williams S, 2007, PEDIATR CRIT CARE ME, V8, P18, DOI 10.1097/01.pcc.0000256623.01254.40
NR 28
TC 0
Z9 0
U1 0
U2 4
PU ASSOC ARQUIVOS NEURO- PSIQUIATRIA
PI SAO PAULO SP
PA PR AMADEU AMARAL 47/33, 01327-010 SAO PAULO SP, BRAZIL
SN 0004-282X
EI 1678-4227
J9 ARQ NEURO-PSIQUIAT
JI Arq. Neuro-Psiquiatr.
PD SEP
PY 2015
VL 73
SU 1
BP 41
EP 45
PG 5
WC Neurosciences; Psychiatry
WE Science Citation Index Expanded (SCI-EXPANDED)
SC Neurosciences & Neurology; Psychiatry
GA CT6NG
UT WOS:000362929100009
DA 2022-10-25
ER

PT J
AU Ruys-Van Oeyen, AEWM
   van Dijk, JG
AF Ruys-Van Oeyen, AEWM
   van Dijk, JG
TI Repetitive nerve stimulation of the nasalis muscle: Technique and normal
   values
SO MUSCLE & NERVE
LA English
DT Article
DE decrementing response; repetitive nerve stimulation; neuromuscular
   transmission; myasthenia gravis; nasalis muscle
ID MYASTHENIA-GRAVIS; ORBICULARIS OCULI; PERONEAL
AB A technique of repetitive nerve stimulation of the facial nerve with recording from the nasalis and orbicularis oculi muscles was developed and tested in 15 healthy subjects. Quality criteria were that the stimulus artifact should return to baseline before the onset of the compound muscle action potential (CMAP), and that the CMAP should begin with a negative phase, be biphasic in shape, and have an amplitude of over 1 mV. Repetitive nerve stimulation was only performed if all four criteria were met, which was the case in all 15 subjects for the nasalis muscle, but in only 5 subjects for the orbicularis oculi muscle. The largest observed decrement was 9% in area. Reptitive nerve stimulation of the nasalis muscle is thus feasible, but its diagnostic utility remains to be established in patients with disorders of neuromuscular transmission. (C) 2002 Wiley Periodicals, Inc.
C1 Leiden Univ, Dept Neurol & Clin Neurophysiol, Med Ctr, NL-2300 RC Leiden, Netherlands.
RP van Dijk, JG (corresponding author), Leiden Univ, Dept Neurol & Clin Neurophysiol, Med Ctr, POB 9600, NL-2300 RC Leiden, Netherlands.
EM j.g.van_dijk.neur@lumc.nl
CR AAEM Quality Assurance Comm, 2001, MUSCLE NERVE, V24, P1239
   AAEM Quality Assurance Comm, 2001, MUSCLE NERVE, V24, P1236
   BOTELHO SY, 1952, AMA ARCH NEUROL PSY, V67, P348, DOI 10.1001/archneurpsyc.1952.02320150081009
   Bruintjes TD, 1996, EUR ARCH OTO-RHINO-L, V253, P464, DOI 10.1007/BF00179951
   HOWARD JF, 1994, NEUROL CLIN, V12, P305, DOI 10.1016/S0733-8619(18)30099-9
   KENNETT RP, 1993, ELECTROEN CLIN NEURO, V89, P170, DOI 10.1016/0168-5597(93)90130-H
   OEY PL, 1993, MUSCLE NERVE, V16, P142, DOI 10.1002/mus.880160204
   OH SJ, 1995, MUSCLE NERVE, V18, P867, DOI 10.1002/mus.880180811
   Oh SJ, 1988, ELECTROMYOGRAPHY NEU, P56
   PRESTON DC, 1998, ELECTROMYOGRAPHY NEU, P63
   Rutkove SB, 2001, MUSCLE NERVE, V24, P867, DOI 10.1002/mus.1084
   SANDERS DB, 1993, J CLIN NEUROPHYSIOL, V10, P167, DOI 10.1097/00004691-199304000-00004
   SCHUMM F, 1984, MUSCLE NERVE, V7, P147, DOI 10.1002/mus.880070211
   TIM RW, 1994, MUSCLE NERVE, V17, P995, DOI 10.1002/mus.880170906
   Van Dijk JG, 1999, MUSCLE NERVE, V22, P378, DOI 10.1002/(SICI)1097-4598(199903)22:3<378::AID-MUS11>3.0.CO;2-2
   van Dijk JG, 2000, CLIN NEUROPHYSIOL, V111, P1411, DOI 10.1016/S1388-2457(00)00331-X
NR 16
TC 13
Z9 13
U1 0
U2 1
PU WILEY
PI HOBOKEN
PA 111 RIVER ST, HOBOKEN 07030-5774, NJ USA
SN 0148-639X
EI 1097-4598
J9 MUSCLE NERVE
JI Muscle Nerve
PD AUG
PY 2002
VL 26
IS 2
BP 279
EP 282
DI 10.1002/mus.10201
PG 4
WC Clinical Neurology; Neurosciences
WE Science Citation Index Expanded (SCI-EXPANDED)
SC Neurosciences & Neurology
GA 580LR
UT WOS:000177236500016
PM 12210394
DA 2022-10-25
ER

PT J
AU SOMMER, N
   HARCOURT, GC
   WILLCOX, N
   BEESON, D
   NEWSOMDAVIS, J
AF SOMMER, N
   HARCOURT, GC
   WILLCOX, N
   BEESON, D
   NEWSOMDAVIS, J
TI ACETYLCHOLINE RECEPTOR-REACTIVE LYMPHOCYTES-T FROM HEALTHY-SUBJECTS AND
   MYASTHENIA-GRAVIS PATIENTS
SO NEUROLOGY
LA English
DT Article
ID CELLULAR IMMUNE-RESPONSE; MYELIN BASIC-PROTEIN; ALPHA-SUBUNIT;
   RECOMBINANT PRODUCTS; CELLS; ANTIBODIES; LINES; EXPRESSION; EPITOPE;
   CLONING
AB Peripheral blood lymphocytes from 23 of 114 (20%) myasthenia gravis (MG) patients showed positive T-cell proliferative responses to native acetylcholine receptor (AChR) purified from the electric fish Torpedo, compared with two of 25 (8%) healthy or other neurologic disease controls.  Responsiveness appeared to fluctuate seasonally.  Long-term T-cell lines and clones could be selected as readily from the two healthy responders as from the MG cases and showed similar culture behavior, CD4 + phenotype, and HLA class II restrictions.  One clone from a control cross-reacted with recombinant human AChR alpha chain (r37-429A) and with the synthetic peptide 125-143(S-S) from its sequence.  Both these human antigens stimulated primary proliferative responses at substantially higher frequencies (26 to 59%) than native xeno-AChR-in both patients and controls-demonstrating that truly autoreactive T cells are not inevitably deleted during normal T-cell development.
C1 JOHN RADCLIFFE HOSP,INST MOLEC MED,NEUROSCI GRP,OXFORD OX3 9DU,ENGLAND.
   ROYAL FREE HOSP,DEPT NEUROL SCI,LONDON,ENGLAND.
CR ABRAMSKY O, 1975, CLIN EXP IMMUNOL, V19, P11
   BEESON D, 1989, BIOCHEM SOC T, V17, P219, DOI 10.1042/bst0170219
   BEESON D, 1990, EMBO J, V9, P2101, DOI 10.1002/j.1460-2075.1990.tb07378.x
   BOTTAZZO GF, 1983, LANCET, V2, P1115
   BROCKE S, 1988, J CLIN INVEST, V82, P1894, DOI 10.1172/JCI113807
   CONTITRONCONI BM, 1979, NEUROLOGY, V29, P496, DOI 10.1212/WNL.29.4.496
   DAVIES TF, 1985, J CLIN ENDOCR METAB, V61, P418, DOI 10.1210/jcem-61-3-418
   HARCOURT GC, 1988, J CLIN INVEST, V82, P1295, DOI 10.1172/JCI113729
   HOHLFELD R, 1987, P NATL ACAD SCI USA, V84, P5379, DOI 10.1073/pnas.84.15.5379
   HOHLFELD R, 1984, NATURE, V310, P244, DOI 10.1038/310244a0
   HOHLFELD R, 1985, J IMMUNOL, V135, P2393
   JERMY AC, 1989, J AUTOIMMUN, V2, P675, DOI 10.1016/S0896-8411(89)80006-X
   LENNON VA, 1985, P NATL ACAD SCI USA, V82, P8805, DOI 10.1073/pnas.82.24.8805
   LENNON VA, 1976, ANN NY ACAD SCI, V274, P283, DOI 10.1111/j.1749-6632.1976.tb47693.x
   MARKMANN J, 1988, NATURE, V336, P476, DOI 10.1038/336476a0
   MARRACK P, 1988, CELL, V53, P627, DOI 10.1016/0092-8674(88)90578-8
   MELMS A, 1989, J CLIN INVEST, V83, P785, DOI 10.1172/JCI113958
   NODA M, 1983, NATURE, V305, P818, DOI 10.1038/305818a0
   OTA K, 1990, NATURE, V346, P183, DOI 10.1038/346183a0
   PETTE M, 1989, Neurology, V39, P173
   SCADDING GK, 1986, IMMUNOLOGY, V58, P151
   SCHLUESENER HJ, 1985, J IMMUNOL, V135, P3128
   SOMMER N, 1990, ANN NEUROL, V28, P312, DOI 10.1002/ana.410280303
   VINCENT A, 1978, LANCET, V1, P1254
   WEKERLE H, 1976, J IMMUNOL, V116, P159
   WHITING P, 1985, EUR J BIOCHEM, V150, P533, DOI 10.1111/j.1432-1033.1985.tb09054.x
   WILLCOX N, 1988, B LYMPHOCYTES HUMAN, P469
NR 27
TC 81
Z9 85
U1 0
U2 2
PU LITTLE BROWN CO
PI BOSTON
PA 34 BEACON STREET, BOSTON, MA 02108-1493
SN 0028-3878
J9 NEUROLOGY
JI Neurology
PD AUG
PY 1991
VL 41
IS 8
BP 1270
EP 1276
DI 10.1212/WNL.41.8.1270
PG 7
WC Clinical Neurology
WE Science Citation Index Expanded (SCI-EXPANDED)
SC Neurosciences & Neurology
GA GA850
UT WOS:A1991GA85000024
PM 1714058
DA 2022-10-25
ER

PT J
AU Zhou, L
   McConville, J
   Chaudhry, V
   Adams, RN
   Skolasky, RL
   Vincent, A
   Drachman, DB
AF Zhou, L
   McConville, J
   Chaudhry, V
   Adams, RN
   Skolasky, RL
   Vincent, A
   Drachman, DB
TI Clinical comparison of muscle-specific tyrosine kinase (MuSK)
   antibody-positive and -negative myasthenic patients
SO MUSCLE & NERVE
LA English
DT Article
DE acetylcholine receptor antibody; acetylcholine receptor
   antibody-negative myasthenic patients; clinical characteristics; MuSK
   antibody; myasthenia gravis
ID ACETYLCHOLINE-RECEPTOR ANTIBODIES; NEUROMUSCULAR-JUNCTION; SERONEGATIVE
   MG; GRAVIS; AUTOANTIBODIES
AB We assayed cryopreserved sera from 38 acetylcholine receptor (AChR) anti body-negative patients with myasthenia gravis (MG) who were followed clinically for muscle-specific tyrosine kinase (MuSK) antibodies and analyzed and compared their clinical characteristics. None of 13 sera from patients with purely ocular MG were positive. Sera from 10 of 25 patients (40%) with generalized MG were positive for MuSK antibodies. The age at onset of myasthenic symptoms was significantly earlier in MuSK anti body-positive patients (P = 0.02). MuSK antibodies were present in AChR anti body-negative patients of either gender, with virtually identical prevalence in women (41.2%) and men (37.5%). The distribution of weakness more commonly involved neck muscles in MuSK antibody-positive patients, and limb muscles in MUSK anti body-negative patients. Patients responded to immunosuppressive treatment regardless of whether MuSK antibody was present. We conclude that MuSK antibodies are present and diagnostically useful in a subset of myasthenic patients without AChR antibodies. Although the distribution of weakness differs somewhat depending on whether MuSK antibodies are present, responses to anticholinesterase and immunosuppressive treatments are similar.
C1 Johns Hopkins Sch Med, Dept Neurol, Neuromuscular Unit, Baltimore, MD 21287 USA.
   John Radcliffe Hosp, Weatherall Inst Mol Med, Neurosci Grp, Oxford OX3 9DU, England.
RP Drachman, DB (corresponding author), Johns Hopkins Sch Med, Dept Neurol, Neuromuscular Unit, Meyer Bldg 5-119,600 N Wolfe St, Baltimore, MD 21287 USA.
EM dandrac@aol.com
RI Vincent, Angela/AAE-7310-2019
OI Skolasky, Richard/0000-0002-2598-4427
CR Blaes F, 2000, ANN NEUROL, V47, P504, DOI 10.1002/1531-8249(200004)47:4<504::AID-ANA14>3.0.CO;2-Q
   BROOKS EB, 1990, J NEUROIMMUNOL, V28, P83, DOI 10.1016/0165-5728(90)90043-M
   BURGES J, 1994, MUSCLE NERVE, V17, P1393, DOI 10.1002/mus.880171208
   DRACHMAN DB, 1980, J NEUROL NEUROSUR PS, V43, P601, DOI 10.1136/jnnp.43.7.601
   DRACHMAN DB, 1990, RES P ARNMD, V68, P183
   Drachman DB, 2003, ANN NEUROL, V53, P29, DOI 10.1002/ana.10400
   DRACHMAN DB, 1982, NEW ENGL J MED, V307, P769, DOI 10.1056/NEJM198209233071301
   DRACHMAN DB, 1994, NEW ENGL J MED, V330, P1797, DOI 10.1056/NEJM199406233302507
   DRACHMAN DB, 1987, NEUROLOGY, V377, P214
   DRACHMAN DB, 1987, ANN NY ACAD SCI, V505, P90
   Evoli A, 2003, BRAIN, V126, P2304, DOI 10.1093/brain/awg223
   Evoli A, 1996, NEUROMUSCULAR DISORD, V6, P155, DOI 10.1016/0960-8966(96)00009-0
   Hoch W, 1999, EUR J BIOCHEM, V265, P1, DOI 10.1046/j.1432-1327.1999.00765.x
   Hoch W, 2001, NAT MED, V7, P365, DOI 10.1038/85520
   HOWARD FM, 1987, ANN NY ACAD SCI, V505, P526
   Jaretzki A, 2000, NEUROLOGY, V55, P16, DOI 10.1212/WNL.55.1.16
   LINDSTROM JM, 1976, NEUROLOGY, V26, P1054, DOI 10.1212/WNL.26.11.1054
   Liyanage Y, 2002, MUSCLE NERVE, V25, P4, DOI 10.1002/mus.1218
   MIER AK, 1985, POSTGRAD MED J, V61, P725, DOI 10.1136/pgmj.61.718.725
   MOSSMAN S, 1986, LANCET, V1, P116
   Plested CP, 2002, NEUROLOGY, V59, P1682, DOI 10.1212/01.WNL.0000041625.41937.FF
   Sanders DB, 2003, NEUROLOGY, V60, P1978, DOI 10.1212/01.WNL.0000065882.63904.53
   Scuderi F, 2002, LAB INVEST, V82, P1139, DOI 10.1097/01.LAB.0000028144.48023.9B
   SOLIVEN BC, 1988, NEUROLOGY, V38, P514, DOI 10.1212/WNL.38.4.514
   VINCENT A, 1993, ANN NY ACAD SCI, V681, P529, DOI 10.1111/j.1749-6632.1993.tb22936.x
   VINCENT A, 1985, J NEUROL NEUROSUR PS, V48, P1246, DOI 10.1136/jnnp.48.12.1246
   YAMAMOTO T, 1991, ANN NEUROL, V30, P550, DOI 10.1002/ana.410300407
NR 27
TC 93
Z9 97
U1 0
U2 4
PU WILEY
PI HOBOKEN
PA 111 RIVER ST, HOBOKEN 07030-5774, NJ USA
SN 0148-639X
EI 1097-4598
J9 MUSCLE NERVE
JI Muscle Nerve
PD JUL
PY 2004
VL 30
IS 1
BP 55
EP 60
DI 10.1002/mus.20069
PG 6
WC Clinical Neurology; Neurosciences
WE Science Citation Index Expanded (SCI-EXPANDED)
SC Neurosciences & Neurology
GA 835NW
UT WOS:000222491500007
PM 15221879
DA 2022-10-25
ER

PT J
AU Hart, IK
   Sharshar, T
   Sathasivam, S
AF Hart, I. K.
   Sharshar, T.
   Sathasivam, S.
TI Immunosuppressant drugs for myasthenia gravis
SO JOURNAL OF NEUROLOGY NEUROSURGERY AND PSYCHIATRY
LA English
DT Article
ID CYCLOSPORINE; TRIAL
AB Along with corticosteroids, immunosuppressant drugs are mainstays of disease-modifying therapy for myasthenia gravis (MG). However, their efficacies and optimum use are unclear. We identified seven randomised controlled trials (RCT) of immunosuppressants in generalised MG that qualified for Cochrane Review: (1) azathioprine plus initial prednisolone versus prednisolone; (2) azathioprine plus prednisolone versus prednisolone plus placebo; (3) ciclosporin versus placebo (4) ciclosporin plus prednisolone versus prednisolone plus placebo; (5) cyclophosphamide plus prednisolone versus prednisolone plus placebo; (6) mycophenolate mofetil (MMF) alone or plus either ciclosporin or prednisolone versus placebo alone or plus either ciclosporin or prednisolone; (7) tacrolimus plus corticosteroids with or without plasma exchange versus corticosteroids with or without plasma exchange. All trials were small (14 to 41 participants) and their designs heterogeneous. The RCT evidence, albeit limited, was that ciclosporin (alone or with corticosteroids) or cyclophosphamide (with corticosteroids) improved MG significantly within 1 year compared with placebo. There was no clear evidence of benefit for azathioprine, MMF, or tacrolimus within 1 year. Larger, better-designed, longer trials are needed.
C1 [Hart, I. K.; Sathasivam, S.] Walton Ctr Neurol & Neurosurg, Liverpool L9 7LJ, Merseyside, England.
   [Sharshar, T.] Hop Raymond Poincare, Garches, France.
RP Hart, IK (corresponding author), Walton Ctr Neurol & Neurosurg, Lower Lane, Liverpool L9 7LJ, Merseyside, England.
EM ian@kirkhart.freeserve.co.uk
RI Sharshar, Tarek/ABF-4117-2021
CR TINDALL RSA, 1987, NEW ENGL J MED, V316, P719, DOI 10.1056/NEJM198703193161205
   TINDALL RSA, 1993, ANN NY ACAD SCI, V681, P539, DOI 10.1111/j.1749-6632.1993.tb22937.x
NR 2
TC 20
Z9 23
U1 0
U2 9
PU BMJ PUBLISHING GROUP
PI LONDON
PA BRITISH MED ASSOC HOUSE, TAVISTOCK SQUARE, LONDON WC1H 9JR, ENGLAND
SN 0022-3050
EI 1468-330X
J9 J NEUROL NEUROSUR PS
JI J. Neurol. Neurosurg. Psychiatry
PD JAN
PY 2009
VL 80
IS 1
BP 5
EP 6
DI 10.1136/jnnp.2008.144980
PG 2
WC Clinical Neurology; Psychiatry; Surgery
WE Science Citation Index Expanded (SCI-EXPANDED)
SC Neurosciences & Neurology; Psychiatry; Surgery
GA 384RM
UT WOS:000261761900004
PM 19091704
DA 2022-10-25
ER

PT J
AU Tackenberg, B
   Schneider, M
   Blaes, F
   Eienbroker, C
   Schade-Brittinger, C
   Wellek, A
   Deschauer, M
   Eickmann, M
   Klenk, HD
   Muller, HH
   Sommer, N
AF Tackenberg, Bjoern
   Schneider, Maximilian
   Blaes, Franz
   Eienbroeker, Christian
   Schade-Brittinger, Carmen
   Wellek, Anne
   Deschauer, Marcus
   Eickmann, Markus
   Klenk, Hans-Dieter
   Mueller, Hans-Helge
   Sommer, Norbert
TI Acetylcholine Receptor Antibody Titers and Clinical Course after
   Influenza Vaccination in Patients with Myasthenia Gravis: A DoubleBlind
   Randomized Controlled Trial (ProPATIent-Trial)
SO EBIOMEDICINE
LA English
DT Article
DE Autoimmune myasthenia gravis; Randomized controlled trial; Vaccination;
   QMG score; Acetylcholine receptor antibody titer
ID SYSTEMIC-LUPUS-ERYTHEMATOSUS; MULTIPLE-SCLEROSIS; VACCINES; SAFETY;
   IMMUNIZATION; EFFICACY; DISEASE; BOOSTER; CRISIS
AB Background: It is a continuousmatter of discussionwhether immune activation by vaccination in general and Influenza vaccination in particular increases the risk for clinical deterioration of autoimmune diseases. This prospective study investigated the serological and clinical course of autoimmune Myasthenia gravis (MG) after a seasonal influenza vaccination.
   Methods: This randomized, placebo-controlled, double-blind study enrolled MG patients with antibodies against acetylcholine-receptors (AChR-ab). Theywere allocated to receive seasonal influenza vaccine or placebo. The primary endpointwas the relative change of AChR-ab-titer over 12 weeks. A relative increase of 20% was set as noninferiority margin. Secondary endpoints were clinical changes in the modified Quantitative Myasthenia Gravis Score (QMG), increase of anti-influenza-ELISA-antibodies, and changes of treatment. The study is registered with Clinicaltrialsregister. eu, EudraCT number 2006-004374-27.
   Findings: 62 patients were included. Mean +/- standard deviation (median) in the vaccine and placebo groupwere AChR-ab-titer changes of -6.0% +/- 23.3% (-4.0%) and -2.8% +/- 22.0% (-0.5%) and QMG score changes of -0.08 +/- 0.27 (0.17) and 0.11 +/- 0.31 (0.00), respectively. The difference between groups (Hodges-Lehmann estimatewith 95% CI) was - for the AChR-ab-titer change 4 . 0% [-13.3%, 4.5%] (p=0.28 for testing a difference, p < 0.0001 for testing non-inferiority) and for the QMG change 0 . 00 [-0.17, 0.00] (p=0.79 for testing a difference). The occurrence of 74 adverse events (AE) was comparable between groups. The most common AE was flu-like symptoms. One serious AE (hospitalisation following gastrointestinal haemorrhage) in the verum group was not related to the vaccine.
   Interpretation: Influenza vaccination in MG is safe. Uprating the potential risk of a severe course ofMG exacerbation during influenza infection compared to the 95% CI differences for the endpoints, vaccination is principally indicated in this patient population. (c) 2018 The Authors. Published by Elsevier B.V. This is an open access article under the CC BY-NC-ND license.
C1 [Tackenberg, Bjoern; Schneider, Maximilian; Eienbroeker, Christian; Wellek, Anne; Sommer, Norbert] Philipps Univ, Neurol Klin, Baldingerstr 1, D-35043 Marburg, Germany.
   [Tackenberg, Bjoern; Schneider, Maximilian; Eienbroeker, Christian; Wellek, Anne; Sommer, Norbert] Univ Klinikum Marburg, Baldingerstr 1, D-35043 Marburg, Germany.
   [Blaes, Franz] Klinikum Oberberg, Neurol Klin, Huttenberg 1, D-51643 Gummersbach, Germany.
   [Schade-Brittinger, Carmen] Philipps Univ, KKS, Karl von Frisch Str 4, D-35043 Marburg, Germany.
   [Deschauer, Marcus] TUM, Neurol Klin, Ismaninger Str 22, D-81675 Munich, Germany.
   [Eickmann, Markus; Klenk, Hans-Dieter] Philipps Univ, Inst Virol, Hans Meerwein Str 2, D-35043 Marburg, Germany.
   [Mueller, Hans-Helge] Philipps Univ, IMBE, Bunsenstr 3, D-35037 Marburg, Germany.
   [Sommer, Norbert] Klinikum Christophsbad, Neurol Klin, Faurndauer Str 6, D-73035 Goppingen, Germany.
RP Tackenberg, B (corresponding author), Philipps Univ, Dept Neurol, Ctr Neuroimmunol, Baldingerstr 1, D-35043 Marburg, Germany.
EM tackenbb@med.uni-marburg.de
FU Forderverein Neurologie e. V., Baldingerstr. Marburg, Germany [1, 35043]
FX Forderverein Neurologie e. V., Baldingerstr. 1, 35043 Marburg, Germany.
CR Auriel E, 2011, MUSCLE NERVE, V43, P893, DOI 10.1002/mus.22077
   Beck CR, 2011, PLOS ONE, V6, DOI 10.1371/journal.pone.0029249
   BESINGER UA, 1983, NEUROLOGY, V33, P1316, DOI 10.1212/WNL.33.10.1316
   Binks S, 2016, J NEUROL, V263, P826, DOI 10.1007/s00415-015-7963-5
   Brydak LB, 2000, DRUGS, V60, P35, DOI 10.2165/00003495-200060010-00004
   Carr AS, 2010, BMC NEUROL, V10, DOI 10.1186/1471-2377-10-46
   CHALMERS A, 1994, J RHEUMATOL, V21, P1203
   Feng JQ, 2009, VACCINE, V27, P6358, DOI 10.1016/j.vaccine.2009.06.090
   Nuorti J. Pekka, 2010, Morbidity and Mortality Weekly Report, V59, P1
   Gold R., 2012, LEITLINIEN F R DIAGN, V5, P430
   Haas W., 2009, INFLUENZA PRAVENTION
   Hart IK, 2009, J NEUROL NEUROSUR PS, V80, P5, DOI 10.1136/jnnp.2008.144980
   HOHLFELD R, 1985, ANN NEUROL, V17, P238, DOI 10.1002/ana.410170304
   Holvast A, 2009, ANN RHEUM DIS, V68, P873, DOI 10.1136/ard.2008.092924
   Holvast A, 2009, RHEUMATOLOGY, V48, P1294, DOI 10.1093/rheumatology/kep200
   Holvast B, 2007, AUTOIMMUN REV, V6, P300, DOI 10.1016/j.autrev.2006.09.012
   Jeffs LS, 2015, NEPHROLOGY, V20, P343, DOI 10.1111/nep.12416
   Kalb B, 2002, NEUROEPIDEMIOLOGY, V21, P221, DOI 10.1159/000065639
   Kalita J, 2014, NEUROL SCI, V35, P1109, DOI 10.1007/s10072-014-1659-y
   Kappos L, 2015, NEUROLOGY, V84, P872, DOI 10.1212/WNL.0000000000001302
   KROON FP, 1994, AIDS, V8, P469, DOI 10.1097/00002030-199404000-00008
   Miller AE, 1997, NEUROLOGY, V48, P312, DOI 10.1212/WNL.48.2.312
   Okasha M., 2007, ALLG MED, V83, P452
   RKI Robert-Koch-Institut, 2012, EPIDEMIOL B, V30, P283
   Saiki I, 2013, EVID-BASED COMPL ALT, V2013, DOI 10.1155/2013/568074
   SCHUMM F, 1984, EUR ARCH PSY CLIN N, V234, P224, DOI 10.1007/BF00381353
   Seidman JC, 2012, INFLUENZA OTHER RESP, V6, P52, DOI 10.1111/j.1750-2659.2011.00268.x
   Seok HY, 2017, J CLIN NEUROL, V13, P325, DOI 10.3988/jcn.2017.13.4.325
   SEYBOLD ME, 1981, ANN NY ACAD SCI, V377, P292, DOI 10.1111/j.1749-6632.1981.tb33739.x
   Soesman NMR, 2000, J MED VIROL, V61, P85, DOI 10.1002/(SICI)1096-9071(200005)61:1&lt;85::AID-JMV14&gt;3.0.CO;2-H
   Sommer Norbert, 2008, Handb Clin Neurol, V91, P169, DOI 10.1016/S0072-9752(07)01505-9
   Tanzi E, 2007, J MED VIROL, V79, P1176, DOI 10.1002/jmv.20936
   Thomas CE, 1997, NEUROLOGY, V48, P1253, DOI 10.1212/WNL.48.5.1253
   TINDALL RSA, 1981, ANN NEUROL, V10, P437, DOI 10.1002/ana.410100506
   Toplak N, 2008, AUTOIMMUN REV, V8, P134, DOI 10.1016/j.autrev.2008.07.008
   Tsai TF, 2011, YAKUGAKU ZASSHI, V131, P1733, DOI 10.1248/yakushi.131.1733
   TZARTOS SJ, 1982, P NATL ACAD SCI-BIOL, V79, P188, DOI 10.1073/pnas.79.1.188
   Vista ES, 2012, LUPUS, V21, P168, DOI 10.1177/0961203311429554
   Wendell LC, 2011, NEUROHOSPITALIST, V1, P16, DOI 10.1177/1941875210382918
   Wolfe GI, 2016, NEW ENGL J MED, V375, P511, DOI 10.1056/NEJMoa1602489
   Zinman L, 2009, MUSCLE NERVE, V40, P947, DOI 10.1002/mus.21440
NR 41
TC 9
Z9 9
U1 0
U2 3
PU ELSEVIER SCIENCE BV
PI AMSTERDAM
PA PO BOX 211, 1000 AE AMSTERDAM, NETHERLANDS
SN 2352-3964
J9 EBIOMEDICINE
JI EBioMedicine
PD FEB
PY 2018
VL 28
BP 143
EP 150
DI 10.1016/j.ebiom.2018.01.007
PG 8
WC Medicine, General & Internal; Medicine, Research & Experimental
WE Science Citation Index Expanded (SCI-EXPANDED)
SC General & Internal Medicine; Research & Experimental Medicine
GA FX2FT
UT WOS:000425875600026
PM 29337134
OA gold, Green Published
DA 2022-10-25
ER

PT J
AU Wu, HB
   She, SF
   Liu, YZ
   Xiong, WS
   Guo, YL
   Fang, HS
   Chen, H
   Li, J
AF Wu, Haibin
   She, Shifeng
   Liu, Youzhang
   Xiong, Wensheng
   Guo, Yalei
   Fang, Huansong
   Chen, Hong
   Li, Jia
TI Protective effect of Sijunzi decoction on neuromuscular junction
   ultrastructure in autoimmune myasthenia gravis rats
SO JOURNAL OF TRADITIONAL CHINESE MEDICINE
LA English
DT Article
DE Myasthenia gravis; Neuromuscular junction; Mitochondria; Adenosine
   triphosphate; Sijunzi decoction; Respiratory chain complex
ID ALTERED PEPTIDE LIGAND; DOWN-REGULATION; RESPONSES; ANTIBODY; INDUCTION;
   DISEASE
AB OBJECTIVE: To investigate the protective role of Sijunzi decoction in neuromuscular junction (NMJ) and muscle cell mitochondria ultrastructure; as well as its effects on the amount of adenosine triphosphate (ATP) and the activities of mitochondrial respiratory chain complexes I, II, III, and IV in autoimmune myasthenia gravis rats.
   METHODS: An experimental autoimmune myasthenia gravis (EAMG) rat model was established by inoculating rats with acetylcholine receptors extracted from Torpedo. Rats Were divided into three groups: model, prednisone, and Sijunzi decoction, and were fed physiological saline, prednisone, or Sijunzi decoction, respectively. NMJ and muscle cell mitochondria ultrastructure were observed by transmission electron microscope. The amount of ATP was assessed by high performance liquid chromatography. The activities of mitochondrial respiratory chain complexes I, II, III, and IV was determined using the Clark oxygen electrode method.
   RESULTS: In the model group, there were sparse muscle fibers, with decreased mitochondria, and sparse, diffluent, or absent NMJ folds. After intervention with Sijunzi decoction, the above pathology changes were improved: muscle fiber structure was clear and complete; the mitochondria count was higher; and the NMJ structure was close to normal. Gastrocnemius muscle mitochondria in the model group produced significantly less ATP than those in the prednisone group (P<0.01). Conversely, the ATP of Sijunzi decoction group was significantly higher than prednisone group (P<0.01). The activities of gastrocnemius muscle mitochondrial respiratory chain complexes I, II, Ill, and IV in both the prednisone and Sijunzi decoction groups was dramatically higher compared with the model group (P<0.05). The activities of complexes I and III in the Sijunzi decoction group were significantly higher than those in the prednisone group (P<0.05), but there was no obvious difference in complex II or IV activities between the two groups (P>0.05).
   CONCLUSION: Sijunzi decoction improved pathological changes in muscle mitochondria and NMJ, enhanced the amount of ATP in gastrocnemius muscle mitochondria, and improved the activities of respiratory chain complexes I, II, Ill, and IV (especially I and III) of the EAMG rats. (C) 2013 JTCM. All rights reserved.
C1 [Wu, Haibin; She, Shifeng; Liu, Youzhang; Xiong, Wensheng; Guo, Yalei; Fang, Huansong; Chen, Hong; Li, Jia] Guangzhou Univ Tradit Chinese Med, Affiliated Hosp 1, Dept Spleen & Gastr Dis, Guangzhou 510405, Guangdong, Peoples R China.
RP She, SF (corresponding author), Guangzhou Univ Tradit Chinese Med, Affiliated Hosp 1, Dept Spleen & Gastr Dis, Guangzhou 510405, Guangdong, Peoples R China.
EM shifengshe@163.com
FU National Natural Science Foundation of China in Guangzhou University of
   Traditional Chinese Medicine [30873244]
FX Supported by the National Natural Science Foundation of China (No.
   30873244) in Guangzhou University of Traditional Chinese Medicine
CR Antonio-Santos AA, 2008, CURR OPIN OPHTHALMOL, V19, P468, DOI 10.1097/ICU.0b013e328310da18
   Aruna BV, 2006, J NEUROIMMUNOL, V177, P63, DOI 10.1016/j.jneuroim.2006.04.018
   Bakhiet M, 2006, CLIN EXP IMMUNOL, V144, P290, DOI 10.1111/j.1365-2249.2006.03054.x
   Ben-David H, 2006, P NATL ACAD SCI USA, V103, P18232, DOI 10.1073/pnas.0608896103
   Benatar M, 2006, NEUROMUSCULAR DISORD, V16, P459, DOI 10.1016/j.nmd.2006.05.006
   Bloeh RJ, 1979, CELL BIOL, V82, P626
   Christadoss P, 2000, CLIN IMMUNOL, V94, P75, DOI 10.1006/clim.1999.4807
   Ciafaloni E, 2001, NEUROLOGY, V56, P97, DOI 10.1212/WNL.56.1.97
   Estabrook RW, 1967, OXIDATIVE PHOSPHORYL, P45
   Farrugia ME, 2006, BRAIN, V129, P1481, DOI 10.1093/brain/awl095
   Finsterer J, 2002, METAB BRAIN DIS, V17, P41, DOI 10.1023/A:1014052330663
   Guidance Suggestions for the Care and Use of Laboratory Animals, 2006, GUID SUGG CAR US LAB
   Guyon T, 1998, J CLIN INVEST, V102, P249, DOI 10.1172/JCI1248
   HEATON RW, 1987, THORAX, V42, P153, DOI 10.1136/thx.42.2.153
   Im SH, 2001, J IMMUNOL, V166, P6893, DOI 10.4049/jimmunol.166.11.6893
   Kesavulu MM, 2001, DIABETES RES CLIN PR, V53, P33, DOI 10.1016/S0168-8227(01)00238-8
   LENNON VA, 1975, J EXP MED, V141, P1365, DOI 10.1084/jem.141.6.1365
   Liu YZ, 1991, P 6 CHIN JAP EL MICR, V23, P155
   Liu YZ, 2006, ZHONGGUO LIN CHUANG, V10, P118
   Liu YZ, 1987, ZHONG YI WEN ZHAI, V11, P34
   MERIGGIOLI MN, 2004, NEUROMUSCULAR JUNCTI, P59
   Mium S, 2006, AM J PATHOL, V169, P1129
   MOSSMAN S, 1986, LANCET, V1, P116
   Punga AR, 2006, CLIN NEUROPHYSIOL, V117, P1434, DOI 10.1016/j.clinph.2006.03.028
   Romi F, 2008, NEUROLOGY, V247, P369
   Schimidt J, 1973, BIOCHEMISTRY-US, V12, P852
   Shigemoto K, 2006, J CLIN INVEST, V116, P1016, DOI 10.1172/JCI21545
   Song YF, 2010, ZHONG YAO YAO LI YU, V26, P65
   Sun W, 2005, ZHONG YI YAO XUE KAN, V23, P812
   Tuzun E, 2006, J NEUROIMMUNOL, V181, P29, DOI 10.1016/j.jneuroim.2006.07.016
   Velltura-Clapier R, 2008, CARDIOVASC RES, V79, P208
   Yang MS, 2010, ZHONG GUO SHEN JING, V9, P63
   Zhu KY, 2006, J NEUROIMMUNOL, V176, P187, DOI 10.1016/j.jneuroim.2006.04.011
NR 33
TC 5
Z9 6
U1 1
U2 12
PU JOURNAL TRADITIONAL CHINESE MED
PI BEIJING
PA 16 NANXIAOJIE, DONGZHIMEN NEI, BEIJING, 100700, PEOPLES R CHINA
SN 0255-2922
J9 J TRADIT CHIN MED
JI J. Tradit. Chin. Med.
PD OCT 15
PY 2013
VL 33
IS 5
BP 669
EP 673
DI 10.1016/S0254-6272(14)60040-6
PG 5
WC Integrative & Complementary Medicine
WE Science Citation Index Expanded (SCI-EXPANDED)
SC Integrative & Complementary Medicine
GA 230AX
UT WOS:000325310100020
PM 24660594
OA hybrid
DA 2022-10-25
ER

PT J
AU Wang, X
   Zhang, HX
   Lu, XY
   Li, S
   Kong, XT
   Liu, L
   Li, LF
   Xu, S
   Wang, TF
   Wang, JJ
   Wang, LH
AF Wang, Xu
   Zhang, Huixue
   Lu, Xiaoyu
   Li, Shuang
   Kong, Xiaotong
   Liu, Li
   Li, Lifang
   Xu, Si
   Wang, Tianfeng
   Wang, Jianjian
   Wang, Lihua
TI LncRNA OIP5-AS1 modulates the proliferation and apoptosis of Jurkat
   cells by sponging miR-181c-5p to regulate IL-7 expression in myasthenia
   gravis
SO PEERJ
LA English
DT Article
DE Competing endogenous RNA (ceRNA); Myasthenia gravis (MG); OIP5-AS1;
   miR-181c-5p; IL-7
ID ROLES
AB Background: Myasthenia gravis (MG) is an antibody-mediated autoimmune disease. In recent years, accumulating evidence has indicated that long non-coding RNAs (lncRNAs) can function as competing endogenous RNAs (ceRNAs), contributing to the progression of various autoimmune diseases. Nevertheless, the regulatory roles of ceRNAs in MG pathogenesis remain unclear. In this study, we aimed to elucidate the role of lncRNA OIP5-AS1 as a ceRNA associated with MG progression. Methods: Real-time PCR was used to detect OIP5-AS1 levels in peripheral blood mononuclear cells (PBMCs) from patients with MG. Luciferase reporter assays were performed to validate the relationship between OIP5-AS1 and miR-181c-5p. CCK-8 and flow cytometry were performed to test the proliferation and apoptotic abilities of OIP5-AS1 in Jurkat cells. Furthermore, real-time PCR and Western blot assays were performed to explore the interactions between OIP5-AS1, miR-181c-5p, and IL-7. Results: The expression of OIP5-AS1 was up-regulated in patients with MG. Luciferase reporter assay indicated that OIP5-AS1 targeted the miR-181c-5p. Functional assays showed that OIP5-AS1 suppressed Jurkat cell apoptosis and promoted cell proliferation by sponging miR-181c-5p. Mechanistically, knockdown of OIP5-AS1 inhibited IL-7 expression at both the mRNA and protein levels in Jurkat cells, whereas the miR-181c-5p inhibitor blocked the reduction of IL-7 expression induced by OIP5-AS1 suppression. Conclusions: We confirmed that OIP5-AS1 serves as an endogenous sponge for miR-181c-5p to regulate the expression of IL-7. Our findings provide novel insights into MG processes and suggests potential therapeutic targets for patients with MG.
C1 [Wang, Xu; Zhang, Huixue; Lu, Xiaoyu; Li, Shuang; Kong, Xiaotong; Liu, Li; Li, Lifang; Xu, Si; Wang, Tianfeng; Wang, Jianjian; Wang, Lihua] Harbin Med Univ, Dept Neurol, Affiliated Hosp 2, Harbin, Heilongjiang, Peoples R China.
RP Wang, JJ; Wang, LH (corresponding author), Harbin Med Univ, Dept Neurol, Affiliated Hosp 2, Harbin, Heilongjiang, Peoples R China.
EM wangjian_427@163.com; wanglh211@163.com
RI lu, xiaoyu/GWU-6357-2022
FU National Natural Science Foundation of China [81820108014, 81771361,
   82071407, 81901277]; National Key Research and Development Project
   [2018YFE0114400]; Heilongjiang Provincial Natural Science Foundation
   [YQ2021H012]; Postdoctoral Foundation of Heilongjiang Province
   [LBH-TZ1019, LBH-Z17138]
FX This work was supported by the National Natural Science Foundation of
   China (grant numbers 81820108014, 81771361, 82071407, and 81901277); the
   National Key Research and Development Project (grant number
   2018YFE0114400); the Heilongjiang Provincial Natural Science Foundation
   (grant number YQ2021H012); and The Postdoctoral Foundation of
   Heilongjiang Province (grant numbers LBH-TZ1019 and LBH-Z17138). The
   funders had no role in study design, data collection and analysis,
   decision to publish, or preparation of the manuscript.
CR Batista PJ, 2013, CELL, V152, P1298, DOI 10.1016/j.cell.2013.02.012
   Bi X, 2019, EBIOMEDICINE, V50, P408, DOI 10.1016/j.ebiom.2019.11.024
   Cebi M, 2020, FRONT IMMUNOL, V11, DOI 10.3389/fimmu.2020.00809
   Chen YG, 2017, NAT IMMUNOL, V18, P962, DOI 10.1038/ni.3771
   Cheng ZA, 2013, J CLIN IMMUNOL, V33, P567, DOI 10.1007/s10875-012-9834-5
   Corfe SA, 2012, SEMIN IMMUNOL, V24, P198, DOI 10.1016/j.smim.2012.02.001
   Cortes-Vicente E, 2016, JAMA NEUROL, V73, P1099, DOI 10.1001/jamaneurol.2016.2032
   Dai J, 2018, BIOMED PHARMACOTHER, V106, P1441, DOI 10.1016/j.biopha.2018.07.109
   Fatica A, 2014, NAT REV GENET, V15, P7, DOI 10.1038/nrg3606
   Gilhus NE, 2016, NEW ENGL J MED, V375, P2570, DOI 10.1056/NEJMra1602678
   Gilhus NE, 2019, NAT REV DIS PRIMERS, V5, DOI 10.1038/s41572-019-0079-y
   Liang ML, 2021, CANCER CELL INT, V21, DOI 10.1186/s12935-021-02061-0
   Liu Ruihua, 2021, Life Sci, P119108, DOI 10.1016/j.lfs.2021.119108
   Liu XH, 2014, MOL CANCER, V13, DOI 10.1186/1476-4598-13-92
   Long H, 2018, CANCER LETT, V428, P90, DOI 10.1016/j.canlet.2018.04.016
   Luo MC, 2017, CLIN IMMUNOL, V183, P121, DOI 10.1016/j.clim.2017.08.008
   Mantegazza R, 2018, CURR OPIN NEUROL, V31, P517, DOI 10.1097/WCO.0000000000000596
   Niu L, 2020, CLIN EXP PHARMACOL P, V47, P989, DOI 10.1111/1440-1681.13280
   Riviere E, 2021, ARTHRITIS RHEUMATOL, V73, P631, DOI 10.1002/art.41558
   Romi F, 2005, ACTA NEUROL SCAND, V111, P134, DOI 10.1111/j.1600-0404.2005.00374.x
   Seo YB, 2014, J VIROL, V88, P8998, DOI 10.1128/JVI.00534-14
   Shi CS, 2020, CANCER BIOL THER, V21, P604, DOI 10.1080/15384047.2020.1738908
   Statello L, 2021, NAT REV MOL CELL BIO, V22, P96, DOI 10.1038/s41580-020-00315-9
   Tay Y, 2014, NATURE, V505, P344, DOI 10.1038/nature12986
   Vincent A, 2001, LANCET, V357, P2122, DOI 10.1016/S0140-6736(00)05186-2
   Wang JC, 2020, GENE THER, V27, P495, DOI 10.1038/s41434-020-0123-2
   Wang JJ, 2020, MOL THER-NUCL ACIDS, V19, P1123, DOI 10.1016/j.omtn.2020.01.005
   Wang W, 2020, MOL CANCER, V19, DOI 10.1186/s12943-020-1132-x
   Wang Y, 2022, CANCER GENE THER, V29, P612, DOI 10.1038/s41417-021-00342-4
   Xue Q, 2011, MOL IMMUNOL, V48, P592, DOI 10.1016/j.molimm.2010.10.021
   Zhang Y, 2016, CLIN EXP MED, V16, P413, DOI 10.1007/s10238-015-0358-1
NR 31
TC 0
Z9 0
U1 3
U2 3
PU PEERJ INC
PI LONDON
PA 341-345 OLD ST, THIRD FLR, LONDON, EC1V 9LL, ENGLAND
SN 2167-8359
J9 PEERJ
JI PeerJ
PD MAY 17
PY 2022
VL 10
DI 10.7717/peerj.13454
PG 16
WC Multidisciplinary Sciences
WE Science Citation Index Expanded (SCI-EXPANDED)
SC Science & Technology - Other Topics
GA 1N3HX
UT WOS:000800551300004
PM 35602889
OA gold, Green Published
DA 2022-10-25
ER

PT J
AU Vigneshwaran, B
   Bhoi, SK
   Sable, MN
   Muduly, D
   Sultania, M
   Jha, M
   Mohakud, S
   Kar, M
AF Vigneshwaran, B.
   Bhoi, Sanjeev Kumar
   Sable, Mukund Namdev
   Muduly, Dillip
   Sultania, Mahesh
   Jha, Menkha
   Mohakud, Sudipta
   Kar, Madhabananda
TI Factors predicting perioperative outcomes in patients with myasthenia
   gravis or thymic neoplasms undergoing thymectomy by video-assisted
   thoracoscopic approach
SO JOURNAL OF MINIMAL ACCESS SURGERY
LA English
DT Article
DE Minimally invasive thymectomy; myasthenia gravis; video-assisted
   thoracoscopic surgery thymectomy; video-assisted thymectomy; videoscopic
   thymectomy
ID SURGERY
AB Background: The purpose of this study was to identify the factors which predict the perioperative outcomes after video-assisted thoracoscopic surgery (VATS) thymectomy in patients with myasthenia gravis (MG) or thymic neoplasmsPatients and Methods: Data of consecutive patients who had undergone VATS thymectomy in our institution from August 2016 to April 2018 were collected retrospectively from a prospectively maintained database followed by prospective recruitment of patients who underwent VATS thymectomy from April 2018 to February 2020.Results: A total of 31 patients were included. Females were more common (51.6%), and 29 patients (93.5%) had MG. The most common indication for thymectomy was the presence of both MG and thymoma (51.6%). Most MG patients had moderate disease (55.2%) or severe (24.1%) disease preoperatively. Mean operative time and blood loss were 196.9 & PLUSMN; 63.5 min and 122.5 & PLUSMN; 115.3 ml, respectively. Mean hospital stay was 7.9 & PLUSMN; 6.7 days. The rate of major and minor complications was 16.18% and 35.4%, respectively. Multivariate linear regression analysis established that MG symptoms > 12 months, prolonged invasive ventilation (intubation & GE;24 h), and complications were associated significantly with a prolonged hospital stay. Adjusting for outliers, pre-operative disease severity (MG Foundation of America class), and intubation & GE;24 h were the only factors that had a significant impact on perioperative outcomes.Conclusion: Pre-operative disease severity and post-operative invasive ventilation are strong determinants of perioperative outcomes. Pre-operative optimisation and early extubation protocols can further reduce morbidity in patients undergoing thymectomy by the VATS approach.
C1 [Vigneshwaran, B.; Muduly, Dillip; Sultania, Mahesh; Kar, Madhabananda] All India Inst Med Sci, Dept Surg Oncol, Bhubaneswar 751019, Odisha, India.
   [Bhoi, Sanjeev Kumar; Jha, Menkha] All India Inst Med Sci, Dept Neurol, Bhubaneswar, Odisha, India.
   [Sable, Mukund Namdev] All India Inst Med Sci, Dept Pathol & Lab Med, Bhubaneswar, Odisha, India.
   [Mohakud, Sudipta] All India Inst Med Sci, Dept Radiodiag, Bhubaneswar, Odisha, India.
RP Kar, M (corresponding author), All India Inst Med Sci, Dept Surg Oncol, Bhubaneswar 751019, Odisha, India.
EM madhabananda@gmail.com
CR Abt PL, 2001, J AM COLL SURGEONS, V192, P459, DOI 10.1016/S1072-7515(01)00795-5
   Akaishi T, 2019, J NEUROL SCI, V407, DOI 10.1016/j.jns.2019.116530
   Bachmann K, 2009, SURGERY, V145, P392, DOI 10.1016/j.surg.2008.11.009
   Blalock A, 1944, J THORAC SURG, V13, P316
   Detterbeck FC, 2011, J THORAC ONCOL, V6, pS1730, DOI 10.1097/JTO.0b013e31821ea567
   Diaz A, 2014, INTERACT CARDIOV TH, V18, P381, DOI 10.1093/icvts/ivt510
   Jaretzki A, 2000, NEUROLOGY, V55, P16, DOI 10.1212/WNL.55.1.16
   Kas J, 2001, ANN THORAC SURG, V72, P1691, DOI 10.1016/S0003-4975(01)03080-6
   Kattach H, 2006, ANN THORAC SURG, V81, P305, DOI 10.1016/j.athoracsur.2005.07.050
   Kaufman AJ, 2016, SEMIN THORAC CARDIOV, V28, P561, DOI 10.1053/j.semtcvs.2016.04.002
   Lo CM, 2014, J FORMOS MED ASSOC, V113, P722, DOI 10.1016/j.jfma.2014.05.010
   Manoly I, 2014, EUR J CARDIO-THORAC, V45, pE187, DOI 10.1093/ejcts/ezu077
   Meyer DM, 2009, ANN THORAC SURG, V87, P385, DOI 10.1016/j.athoracsur.2008.11.040
   Mineo TC, 2015, THORAC CARDIOV SURG, V63, P187, DOI 10.1055/s-0034-1395984
   Qi K, 2016, ACTA CHIR BELG, V116, P282, DOI 10.1080/00015458.2016.1176419
   Rowse PG, 2015, ANN CARDIOTHORAC SUR, V4, P519, DOI 10.3978/j.issn.2225-319X.2015.07.03
   Taioli E, 2016, ANN THORAC SURG, V102, P1805, DOI 10.1016/j.athoracsur.2016.08.052
   Tian WX, 2020, THORAC CANCER, V11, P1288, DOI 10.1111/1759-7714.13396
   Toker A, 2008, EUR J CARDIO-THORAC, V34, P155, DOI 10.1016/j.ejcts.2007.12.056
   Wolfe GI, 2016, NEW ENGL J MED, V375, P511, DOI 10.1056/NEJMoa1602489
   Xie A, 2015, ANN CARDIOTHORAC SUR, V4, P495, DOI 10.3978/j.issn.2225-319X.2015.08.01
   Xue L, 2017, EUR J CARDIO-THORAC, V52, P692, DOI 10.1093/ejcts/ezx163
NR 22
TC 0
Z9 0
U1 0
U2 0
PU WOLTERS KLUWER MEDKNOW PUBLICATIONS
PI MUMBAI
PA WOLTERS KLUWER INDIA PVT LTD , A-202, 2ND FLR, QUBE, C T S  NO 1498A-2
   VILLAGE MAROL, ANDHERI EAST, MUMBAI, Maharashtra, INDIA
SN 0972-9941
EI 1998-3921
J9 J MINIM ACCESS SURG
JI J. Minimal Access Surg.
PD JAN-MAR
PY 2022
VL 18
IS 1
BP 111
EP 117
DI 10.4103/jmas.JMAS_261_20
PG 7
WC Surgery
WE Science Citation Index Expanded (SCI-EXPANDED)
SC Surgery
GA 0G8OA
UT WOS:000778297900017
PM 35017401
OA Green Published
DA 2022-10-25
ER

PT J
AU Lotan, I
   Benninger, F
   Hellmann, MA
   Sicsic, C
   Brenner, T
   Kahana, E
   Steiner, I
AF Lotan, Itay
   Benninger, Felix
   Hellmann, Mark A.
   Sicsic, Camille
   Brenner, Talma
   Kahana, Ester
   Steiner, Israel
TI Incidence of AChR Ab-positive myasthenia gravis in Israel: A
   population-based study
SO ACTA NEUROLOGICA SCANDINAVICA
LA English
DT Article
DE autoimmune disease; epidemiology; incidence; myasthenia gravis
ID ELDERLY-ONSET PATIENTS; INCREASING INCIDENCE; ACETYLCHOLINE-RECEPTOR;
   EPIDEMIOLOGY; PREVALENCE; ADULTS
AB Background The incidence of myasthenia gravis (MG) has traditionally been low, ranging between 2-6/10(6). Several recent epidemiological studies have reported a higher incidence. We, therefore, aimed to assess and characterize the incidence of MG in Israel.
   Methods We retrospectively reviewed the records of all four laboratories that performed the acetylcholine receptor antibody (AChR Ab) test in Israel between 1994 and 2013 and documented the number of newly diagnosed seropositive MG patients each year. To assure that data indeed reflect only newly diagnosed patients, patient's names and ID numbers were screened at the Hadassah medical center database since 1978, the year when the test was first performed in Israel. In order to calculate the annual incidence of the disease, the population at risk was derived from the annual publication of the Israeli Central Bureau of Statistics.
   Results The annual incidence of MG for this time period was 13.1/10(6) inhabitants. The mean incidence of MG between 1994 and 2003 was 7.695/10(6)/y, while the mean incidence between 2004 and 2013 was 18.49/10(6) (P < .0001). Mean age of diagnosis between 1994 and 2003 was 56.65 +/- 0.9351, while between 2004 and 2013, it was 59.89 +/- 0.5336 (P = .0012). Male to female (M:F) incidence ratio in the years 1994-2003 and 2004-2013 was 2:3.2 and 3:1.8, respectively, reflecting increased incidence among males (P < .0001).
   Conclusions The incidence of MG in Israel has increased significantly during the last decade, especially among males of older age. These findings may reflect an etiological role of an environmental factor, increased awareness, and increased longevity in general.
C1 [Lotan, Itay; Benninger, Felix; Hellmann, Mark A.; Steiner, Israel] Rabin Med Ctr, Dept Neurol, Beilinson Campus, Petah Tiqwa, Israel.
   [Lotan, Itay; Benninger, Felix; Hellmann, Mark A.; Steiner, Israel] Tel Aviv Univ, Sackler Fac Med, Tel Aviv, Israel.
   [Sicsic, Camille; Brenner, Talma] Hebrew Univ Jerusalem, Lab Neuroimmunol, Dept Neurol, Agnes Ginges Ctr Neurogenet,Hadassah Med Ctr, Jerusalem, Israel.
   [Kahana, Ester] Barzilai Govt Hosp, Dept Neurol, Ashqelon, Israel.
   [Kahana, Ester] Ben Gurion Univ Negev, Fac Hlth Sci, Beer Sheva, Israel.
RP Lotan, I (corresponding author), Rabin Med Ctr, Neuroimmunol Serv, Dept Neurol, Petah Tiqwa, Israel.
EM lotan.itay1@gmail.com
RI lotan, Itay/Q-8028-2019
OI lotan, Itay/0000-0002-4015-9783; Kahana, Esther/0000-0002-3863-3271
CR Aarli JA, 1999, ARCH NEUROL-CHICAGO, V56, P25, DOI 10.1001/archneur.56.1.25
   Alkhawajah NM, 2013, MUSCLE NERVE, V48, P705, DOI 10.1002/mus.23964
   Aragones JM, 2003, NEUROLOGY, V60, P1024, DOI 10.1212/01.WNL.0000050461.05432.C5
   Bateman KJ, 2007, SAMJ S AFR MED J, V97, P959
   Bettini M, 2017, NEUROEPIDEMIOLOGY, V48, P119, DOI 10.1159/000477733
   Binks S, 2016, J NEUROL, V263, P826, DOI 10.1007/s00415-015-7963-5
   Boldingh MI, 2017, MUSCLE NERVE, V55, P819, DOI 10.1002/mus.25408
   BRENNER T, 1978, ISRAEL J MED SCI, V14, P986
   BRENNER T, 1993, J NEUROL NEUROSUR PS, V56, P115, DOI 10.1136/jnnp.56.1.115-b
   Carr AS, 2010, BMC NEUROL, V10, DOI 10.1186/1471-2377-10-46
   Casetta I, 2004, NEUROEPIDEMIOLOGY, V23, P281, DOI 10.1159/000080093
   Casetta I, 2010, J NEUROL, V257, P2015, DOI 10.1007/s00415-010-5651-z
   Cea G, 2018, ACTA NEUROL SCAND, V138, P338, DOI 10.1111/ane.12967
   Cooper GS, 2003, AUTOIMMUN REV, V2, P119, DOI 10.1016/S1568-9972(03)00006-5
   Emilia-Romagna Study Grp Clinical Epidemiologi, 1998, NEUROLOGY, V51, P255
   Fan LL, 2019, NEUROL RES, V41, P45, DOI 10.1080/01616412.2018.1525121
   Farrugia ME, 2017, J NEUROL SCI, V382, P84, DOI 10.1016/j.jns.2017.09.036
   Fitzpatrick AS, 2009, NEUROLOGY, V72, pA467
   Foldvari A, 2015, WIEN KLIN WOCHENSCHR, V127, P459, DOI 10.1007/s00508-015-0796-5
   Gattellari M, 2012, EUR J NEUROL, V19, P1413, DOI 10.1111/j.1468-1331.2012.03698.x
   Gilhus NE, 2016, NEW ENGL J MED, V375, P2570, DOI 10.1056/NEJMra1602678
   Gilhus NE, 2015, LANCET NEUROL, V14, P1023, DOI 10.1016/S1474-4422(15)00145-3
   Grob D, 2008, MUSCLE NERVE, V37, P141, DOI 10.1002/mus.20950
   Ji JG, 2016, J AUTOIMMUN, V69, P102, DOI 10.1016/j.jaut.2016.03.003
   Joensen P, 2014, ACTA NEUROL SCAND, V130, P222, DOI 10.1111/ane.12270
   Lai CH, 2010, NEUROEPIDEMIOLOGY, V35, P66, DOI 10.1159/000311012
   Lerner A., 2015, INT J CELIAC DIS, V3, P151, DOI DOI 10.12691/IJCD-3-4-8
   Maddison P, 2019, NEUROEPIDEMIOLOGY, V53, P93, DOI 10.1159/000500268
   Martinka I, 2018, NEUROEPIDEMIOLOGY, V50, P153, DOI 10.1159/000487886
   Matsuda M, 2005, INTERNAL MED, V44, P572, DOI 10.2169/internalmedicine.44.572
   Matsui N, 2009, J NEUROL NEUROSUR PS, V80, P1168, DOI 10.1136/jnnp.2008.152637
   McGrogan A, 2010, NEUROEPIDEMIOLOGY, V34, P171, DOI 10.1159/000279334
   Onkamo P, 1999, DIABETOLOGIA, V42, P1395, DOI 10.1007/s001250051309
   Pakzad Z, 2011, NEUROLOGY, V76, P1526, DOI 10.1212/WNL.0b013e318217e735
   Park SY, 2016, J CLIN NEUROL, V12, P340, DOI 10.3988/jcn.2016.12.3.340
   Phillips LH, 2004, SEMIN NEUROL, V24, P17, DOI 10.1055/s-2004-829593
   Ramanujam R, 2011, TWIN RES HUM GENET, V14, P129, DOI 10.1375/twin.14.2.129
   Renton AE, 2015, JAMA NEUROL, V72, P396, DOI 10.1001/jamaneurol.2014.4103
   Santos E, 2016, MUSCLE NERVE, V54, P413, DOI 10.1002/mus.25068
   Silvestri NJ, 2012, SEMIN NEUROL, V32, P215, DOI 10.1055/s-0032-1329200
   Somnier FE, 2005, NEUROLOGY, V65, P928, DOI 10.1212/01.wnl.0000176067.32186.a3
   SOMNIER FE, 1991, ARCH NEUROL-CHICAGO, V48, P733, DOI 10.1001/archneur.1991.00530190081019
   SORENSEN TT, 1989, EUR NEUROL, V29, P177, DOI 10.1159/000116405
   Statistics. I.C.B.o, 2019, STAT ABSTR ISR
   Uchio N, 2019, NEUROL-NEUROIMMUNOL, V6, DOI 10.1212/NXI.0000000000000535
   Uramoto KM, 1999, ARTHRITIS RHEUM, V42, P46, DOI 10.1002/1529-0131(199901)42:1<46::AID-ANR6>3.0.CO;2-2
   Vernino S, 2015, JAMA NEUROL, V72, P630, DOI 10.1001/jamaneurol.2015.0205
   Vincent A, 2003, J NEUROL NEUROSUR PS, V74, P1105, DOI 10.1136/jnnp.74.8.1105
   Zhao J, 2020, J THORAC CARDIOV SUR, V160, P306, DOI 10.1016/j.jtcvs.2019.11.052
   Zieda A, 2018, EUR J NEUROL, V25, P519, DOI 10.1111/ene.13535
   Zisimopoulou P, 2014, J AUTOIMMUN, V52, P139, DOI 10.1016/j.jaut.2013.12.004
NR 51
TC 7
Z9 7
U1 0
U2 2
PU WILEY
PI HOBOKEN
PA 111 RIVER ST, HOBOKEN 07030-5774, NJ USA
SN 0001-6314
EI 1600-0404
J9 ACTA NEUROL SCAND
JI Acta Neurol. Scand.
PD JUL
PY 2020
VL 142
IS 1
BP 66
EP 73
DI 10.1111/ane.13239
EA MAR 2020
PG 8
WC Clinical Neurology
WE Science Citation Index Expanded (SCI-EXPANDED)
SC Neurosciences & Neurology
GA LV8JM
UT WOS:000520723000001
PM 32145067
DA 2022-10-25
ER

PT J
AU Apinyawasisuk, S
   Chongpison, Y
   Thitisaksakul, C
   Jariyakosol, S
AF Apinyawasisuk, Supanut
   Chongpison, Yuda
   Thitisaksakul, Chawin
   Jariyakosol, Supharat
TI Factors Affecting Generalization of Ocular Myasthenia Gravis in Patients
   With Positive Acetylcholine Receptor Antibody
SO AMERICAN JOURNAL OF OPHTHALMOLOGY
LA English
DT Article
ID PROGNOSIS; DISEASE; SMOKING; RISK
AB PURPOSE: To evaluate the associated factors of conversion of ocular myasthenia gravis (OMG) to generalized myasthenia gravis (GMG) among patients with seropositive acetylcholine receptor antibody (AchR Ab).
   DESIGN: Retrospective cohort study.
   METHODS: SETTING: Retrospective chart review. PATIENT: Seventy-one OMG patients with seropositive AchR Ab presented during July 2009 and December 2016. The exclusion criteria were patients who (1) first presented with GMG, (2) were unable to identify the time of onset of OMG or GMG, (3) were unable to provide information about previous treatments before the onset of GMG, and (4) had incomplete or lost medical records. OBSERVATION PROCEDURE: We collected demographic and clinical characteristics, including onset of OMG and GMG, presence of other autoimmune disorders, history of smoking, presence of thymic abnormalities, and medications received. MAIN OUTCOME MEASURES: Conversion to GMG and time to conversion.
   RESULTS: Thirty-six patients experienced conversion to GMG. Overall incidence of GMG was 14 (95% confidence interval [CI] 10.09-19.4) per 100 patient -years. Probability of conversion at 2 years was .37 (95% CI .27-.49). Overall median conversion time was 4.97 years. Cox proportional hazard model showed that risk factors were female sex (HR 2.52, 95% CI 1.04-6.10), history of smoking (HR 3.42, 95% CI 1.40-8.45), and thymic abnormalities (HR 1.82, 95% CI 0.91-3.67). Protective factors against conversion to GMG were receiving immunosuppressive agents (HR 0.42, 95% CI 0.19-0.97) and pyridostigmine (HR 0.37, 95% CI 0.14-0.93).
   CONCLUSIONS: OMG patients with seropositive AchR Ab should be informed that taking pyridostigmine and/or immunosuppressive agents as well as smoking cessation might prevent conversion to GMG. (C) 2019 Elsevier Inc. All rights reserved.
C1 [Apinyawasisuk, Supanut; Jariyakosol, Supharat] King Chulalongkorn Mem Hosp, Ophthalmol Dept, 1873 Rama 4 Rd, Bangkok 10330, Thailand.
   [Apinyawasisuk, Supanut; Jariyakosol, Supharat] Chulalongkorn Univ, Thai Red Cross Soc, Fac Med, Dept Ophthalmol, Bangkok, Thailand.
   [Chongpison, Yuda] Chulalongkom Univ, Fac Med, Res Affairs, Biostat Excellence Ctr, Bangkok, Thailand.
   [Thitisaksakul, Chawin] Chulalongkorn Univ, Fac Med, Bangkok, Thailand.
RP Apinyawasisuk, S (corresponding author), King Chulalongkorn Mem Hosp, Ophthalmol Dept, 1873 Rama 4 Rd, Bangkok 10330, Thailand.
EM s.apinyawasisuk@gmail.com
OI apinyawasisuk, supanut/0000-0002-4018-9886
CR BEVER CT, 1983, ANN NEUROL, V14, P516, DOI 10.1002/ana.410140504
   Bojikian Karine D, 2019, Int Ophthalmol Clin, V59, P113, DOI 10.1097/IIO.0000000000000277
   Gratton SM, 2016, J NEURO-OPHTHALMOL, V36, P37, DOI 10.1097/WNO.0000000000000306
   Hong YH, 2008, J NEUROL SCI, V273, P10, DOI 10.1016/j.jns.2008.05.023
   Kamarajah SK, 2018, MUSCLE NERVE, V57, P622, DOI 10.1002/mus.25971
   Kupersmith MJ, 2003, ARCH NEUROL-CHICAGO, V60, P243, DOI 10.1001/archneur.60.2.243
   Li F, 2018, J NEUROL, V265, P2773, DOI 10.1007/s00415-018-9056-8
   Maniaol AH, 2013, EUR J NEUROL, V20, P453, DOI 10.1111/j.1468-1331.2012.03843.x
   Mazzoli M, 2018, INT J NEUROSCI, V128, P15, DOI 10.1080/00207454.2017.1344237
   Mee J, 2003, J NEURO-OPHTHALMOL, V23, P251, DOI 10.1097/00041327-200312000-00002
   MOREAU T, 1995, LANCET, V345, P61, DOI 10.1016/S0140-6736(95)91185-5
   Pohanka M, 2014, INT J MOL SCI, V15, P9809, DOI 10.3390/ijms15069809
   PRUMMEL MF, 1993, JAMA-J AM MED ASSOC, V269, P479, DOI 10.1001/jama.269.4.479
   Sommer N, 1997, J NEUROL NEUROSUR PS, V62, P156, DOI 10.1136/jnnp.62.2.156
   Teo KY, 2018, MUSCLE NERVE, V57, P756, DOI 10.1002/mus.25983
   Uzawa A, 2015, J NEUROL NEUROSUR PS, V86, P695, DOI 10.1136/jnnp-2014-309232
   Vaphiades MS, 2012, CURR OPIN OPHTHALMOL, V23, P537, DOI 10.1097/ICU.0b013e328358b94a
   Wang LL, 2017, BMC NEUROL, V17, DOI 10.1186/s12883-017-0857-7
   Wong SH, 2016, J NEURO-OPHTHALMOL, V36, P252, DOI 10.1097/WNO.0000000000000350
   Zhang GX, 1997, MUSCLE NERVE, V20, P543, DOI 10.1002/(SICI)1097-4598(199705)20:5<543::AID-MUS2>3.0.CO;2-9
NR 20
TC 11
Z9 13
U1 0
U2 7
PU ELSEVIER SCIENCE INC
PI NEW YORK
PA STE 800, 230 PARK AVE, NEW YORK, NY 10169 USA
SN 0002-9394
EI 1879-1891
J9 AM J OPHTHALMOL
JI Am. J. Ophthalmol.
PD JAN
PY 2020
VL 209
BP 10
EP 17
DI 10.1016/j.ajo.2019.09.019
PG 8
WC Ophthalmology
WE Science Citation Index Expanded (SCI-EXPANDED)
SC Ophthalmology
GA KC8NP
UT WOS:000507428600003
PM 31562855
DA 2022-10-25
ER

PT J
AU Jing, SS
   Lu, J
   Song, J
   Luo, SS
   Zhou, L
   Quan, C
   Xi, JY
   Zhao, CB
AF Jing, Sisi
   Lu, Jun
   Song, Jie
   Luo, Sushan
   Zhou, Lei
   Quan, Chao
   Xi, Jianying
   Zhao, Chongbo
TI Effect of low-dose rituximab treatment on T- and B-cell lymphocyte
   imbalance in refractory myasthenia gravis
SO JOURNAL OF NEUROIMMUNOLOGY
LA English
DT Article
DE Refractory; Myasthenia gravis; Rituximab; T cell; B cell; BAFF-R
ID ACETYLCHOLINE-RECEPTOR; RESPONSIVENESS; PATHOGENESIS
AB We aimed to explore the effects of low-dose rituximab (RTX) on circulating T- and B-cell lymphocytes and the improvement of clinical symptoms in refractory myasthenia gravis (MG) patients. Fifteen patients with refractory MG were treated with a low dose of 600 mg RTX and were evaluated by serial-clinical scales, flow cytometry of peripheral blood T and B cells, and antibody titer before and after six months of RTX treatment. The quantitative MG score (QMGS), manual muscle testing (MMT), MG-related activities of daily living (MG-ADL) and MG-specific quality-of-life (QOL) were significantly improved and the average steroid-dosage reduction was 40% (p = .001) in refractory MG patients at six months after RTX infusion. Compared to eighteen non-refractory MG patients and eighteen Healthy controls, our study showed that the frequencies of circulating regulatory B cells (Bregs) and regulatory T cells (Tregs) were significantly lower and the expression of B-cell activating factor receptors (BAFF-Rs) was greater in refractory MG patients without RTX treatment. Importantly, 600-mg RTX was sufficient to deplete B cells and maintain low B-cell counts for up to six months after infusion. Additionally, a low dose of RTX further increased the frequencies of Tregs. Hence, there is an immune imbalance in circulating T-and B-cell lymphocytes in refractory MG patients compared to non-refractory MG patients. We conclude that remarkable T- and B-cell lymphocyte imbalance exists in refractory MG. Low-dose RTX can improve myasthenic symptom and deplete B cells and increase Tregs%.
C1 [Jing, Sisi; Zhao, Chongbo] Jingan Dist Ctr Hosp Shanghai, Dept Neurol, Shanghai, Peoples R China.
   [Lu, Jun; Song, Jie; Luo, Sushan; Zhou, Lei; Quan, Chao; Xi, Jianying; Zhao, Chongbo] Fudan Univ, Huashan Hosp, Shanghai Med Coll, Dept Neurol, Shanghai, Peoples R China.
RP Xi, JY; Zhao, CB (corresponding author), Fudan Univ, Huashan Hosp, Shanghai Med Coll, Dept Neurol, Shanghai, Peoples R China.
EM xijianying@fudan.edu.cn; zhao_chongbo@fudan.edu.cn
RI Luo, Sushan/GNM-9927-2022; Luo, Sushan/AAF-7736-2019
OI Luo, Sushan/0000-0002-9033-7568
FU National Key Research and Development Program of China [2016YFC0901504];
   National Natural Science Foundation of China [81870988]
FX This work was supported by financial grants from the National Key
   Research and Development Program of China (No. 2016YFC0901504), and the
   National Natural Science Foundation of China (No. 81870988).
CR Anderson D, 2016, ANN CLIN TRANSL NEUR, V3, P552, DOI 10.1002/acn3.314
   Baggi F, 2013, NEUROLOGY, V80, P188, DOI 10.1212/WNL.0b013e31827b907b
   Balandina A, 2005, BLOOD, V105, P735, DOI 10.1182/blood-2003-11-3900
   Becerra E, 2015, CLIN EXP IMMUNOL, V179, P414, DOI 10.1111/cei.12472
   Beecher G, 2018, MUSCLE NERVE, V58, P452, DOI 10.1002/mus.26156
   Belkaid Y, 2009, ANNU REV IMMUNOL, V27, P551, DOI 10.1146/annurev.immunol.021908.132723
   Buckner JH, 2010, NAT REV IMMUNOL, V10, P849, DOI 10.1038/nri2889
   Cao D, 2003, EUR J IMMUNOL, V33, P215, DOI 10.1002/immu.200390024
   Danikowski KM, 2017, J NEUROINFLAMM, V14, DOI 10.1186/s12974-017-0892-8
   Diaz-Manera J, 2012, NEUROLOGY, V78, P189, DOI 10.1212/WNL.0b013e3182407982
   Duddy M, 2007, J IMMUNOL, V178, P6092, DOI 10.4049/jimmunol.178.10.6092
   Feng T, 2011, GASTROENTEROLOGY, V140, P2031, DOI 10.1053/j.gastro.2011.03.009
   Gertel-Lapter S, 2013, AUTOIMMUN REV, V12, P894, DOI 10.1016/j.autrev.2013.03.009
   Guptill JT, 2015, NEUROL-NEUROIMMUNOL, V2, DOI 10.1212/NXI.0000000000000077
   Harrison A. M., 2013, CTS-CLIN TRANSL SCI, V7, P82
   Iwata Y, 2011, BLOOD, V117, P530, DOI 10.1182/blood-2010-07-294249
   Jing SS, 2017, J NEUROIMMUNOL, V311, P14, DOI 10.1016/j.jneuroim.2017.05.021
   Karim MR, 2017, FRONT NEUROL, V8, DOI 10.3389/fneur.2017.00043
   Kessel A, 2012, AUTOIMMUN REV, V11, P670, DOI 10.1016/j.autrev.2011.11.018
   Krumbholz M, 2014, SEMIN IMMUNOPATHOL, V36, P339, DOI 10.1007/s00281-014-0424-x
   Kyewski B, 2006, ANNU REV IMMUNOL, V24, P571, DOI 10.1146/annurev.immunol.23.021704.115601
   Li ZY, 2011, INT J HEMATOL, V93, P91, DOI 10.1007/s12185-010-0753-z
   Lindstrom JM, 2000, MUSCLE NERVE, V23, P453, DOI 10.1002/(SICI)1097-4598(200004)23:4<453::AID-MUS3>3.0.CO;2-O
   Lund FE, 2008, CURR OPIN IMMUNOL, V20, P332, DOI 10.1016/j.coi.2008.03.003
   Lund FE, 2010, NAT REV IMMUNOL, V10, P236, DOI 10.1038/nri2729
   Maggi L, 2008, J NEUROIMMUNOL, V201, P237, DOI 10.1016/j.jneuroim.2008.07.012
   Mantegazza R, 2018, THER ADV NEUROL DISO, V11, DOI 10.1177/1756286418765591
   Marino M, 2018, ANN N Y ACAD SCRI, V1413
   Masuda M, 2010, J NEUROIMMUNOL, V225, P123, DOI 10.1016/j.jneuroim.2010.03.016
   Mauri C, 2012, ANNU REV IMMUNOL, V30, P221, DOI 10.1146/annurev-immunol-020711-074934
   Memon AB, 2018, PLOS ONE, V13, DOI 10.1371/journal.pone.0190425
   Nishimura T, 2015, BRAIN DEV-JPN, V37, P808, DOI 10.1016/j.braindev.2014.12.007
   Ohl K, 2015, EUR J IMMUNOL, V45, P344, DOI 10.1002/eji.201344280
   Olalekan SA, 2015, EUR J IMMUNOL, V45, P988, DOI 10.1002/eji.201445036
   Rehnberg M, 2009, ARTHRITIS RES THER, V11, DOI 10.1186/ar2789
   Rincon-Arevalo H, 2016, INT REV IMMUNOL, V35, P156, DOI 10.3109/08830185.2015.1015719
   Robeson KR, 2017, JAMA NEUROL, V74, P60, DOI 10.1001/jamaneurol.2016.4190
   Sakaguchi S, 2006, IMMUNOL REV, V212, P8, DOI 10.1111/j.0105-2896.2006.00427.x
   Sheng JR, 2016, J NEUROIMMUNOL, V297, P38, DOI 10.1016/j.jneuroim.2016.05.004
   Shin DS, 2014, EMBO REP, V15, P991, DOI 10.15252/embr.201338233
   Silvestri Nicholas J, 2014, J Clin Neuromuscul Dis, V15, P167, DOI 10.1097/CND.0000000000000034
   Singh N, 2019, J NEUROL, V266, P1596, DOI 10.1007/s00415-019-09296-y
   Suh Joome, 2013, Yale Journal of Biology and Medicine, V86, P255
   Sun F, 2014, MUSCLE NERVE, V49, P487, DOI 10.1002/mus.23951
   Thompson JS, 2001, SCIENCE, V293, P2108, DOI 10.1126/science.1061965
   Verschuuren JJGM, 2013, AUTOIMMUN REV, V12, P918, DOI 10.1016/j.autrev.2013.03.001
   Vigna-Perez M, 2006, ARTHRITIS RES THER, V8, DOI 10.1186/ar1954
   Yoshizaki A, 2012, NATURE, V491, P264, DOI 10.1038/nature11501
   Zaja F, 2000, NEUROLOGY, V55, P1062, DOI 10.1212/WNL.55.7.1062-a
   Zhang Y, 2009, IMMUNOL LETT, V122, P52, DOI 10.1016/j.imlet.2008.11.015
NR 50
TC 19
Z9 20
U1 0
U2 9
PU ELSEVIER SCIENCE BV
PI AMSTERDAM
PA PO BOX 211, 1000 AE AMSTERDAM, NETHERLANDS
SN 0165-5728
EI 1872-8421
J9 J NEUROIMMUNOL
JI J. Neuroimmunol.
PD JUL 15
PY 2019
VL 332
BP 216
EP 223
DI 10.1016/j.jneuroim.2019.05.004
PG 8
WC Immunology; Neurosciences
WE Science Citation Index Expanded (SCI-EXPANDED)
SC Immunology; Neurosciences & Neurology
GA IC4MT
UT WOS:000470940600025
PM 31100692
DA 2022-10-25
ER

PT J
AU Im, S
   Suntrup-Krueger, S
   Colbow, S
   Sauer, S
   Claus, I
   Meuth, SG
   Dziewas, R
   Warnecke, T
AF Im, S.
   Suntrup-Krueger, S.
   Colbow, S.
   Sauer, S.
   Claus, I.
   Meuth, S. G.
   Dziewas, R.
   Warnecke, T.
TI Reliability and main findings of the flexible endoscopic evaluation of
   swallowing-Tensilon test in patients with myasthenia gravis and
   dysphagia
SO EUROPEAN JOURNAL OF NEUROLOGY
LA English
DT Article
DE bulbar; dysphagia; edrophonium; flexible endoscopy; myasthenia gravis;
   reliability; swallowing
ID AGREEMENT; DIAGNOSIS
AB Background and purposeDiagnosis of pharyngeal dysphagia caused by myasthenia gravis (MG) based on clinical examination alone is often challenging. Flexible endoscopic evaluation of swallowing (FEES) combined with Tensilon (edrophonium) application, referred to as the FEES-Tensilon test, was developed to improve diagnostic accuracy and to detect the main symptoms of pharyngeal dysphagia in MG. Here we investigated inter- and intra-rater reliability of the FEES-Tensilon test and analyzed the main endoscopic findings.
   MethodsFour experienced raters reviewed a total of 20 FEES-Tensilon test videos in randomized order. Residue severity was graded at four different pharyngeal spaces before and after Tensilon administration. All interpretations were performed twice per rater, 4 weeks apart (a total of 160 scorings). Intra-rater test-retest reliability and inter-rater reliability levels were calculated.
   ResultsThe most frequent FEES findings in patients with MG before Tensilon application were prominent residues of semi-solids spread all over the hypopharynx in varying locations. The reliability level of the interpretation of the FEES-Tensilon test was excellent regardless of the rater's profession or years of experience with FEES. All four raters showed high inter- and intra-reliability levels in interpreting the FEES-Tensilon test based on residue clearance (kappa = 0.922, 0.981). The degree of residue normalization in the vallecular space after Tensilon application showed the highest inter- and intra-rater reliability level (kappa = 0.863, 0.957) followed by the epiglottis (kappa = 0.813, 0.946) and pyriform sinuses (kappa = 0.836, 0.929).
   ConclusionInterpretation of the FEES-Tensilon test based on residue severity and degree of Tensilon clearance, especially in the vallecular space, is consistent and reliable.
C1 [Im, S.] Catholic Univ Korea, Bucheon St Marys Hosp, Coll Med, Dept Rehabil Med, Bucheonshi, South Korea.
   [Suntrup-Krueger, S.; Colbow, S.; Sauer, S.; Claus, I.; Meuth, S. G.; Dziewas, R.; Warnecke, T.] Univ Munster, Dept Neurol, Munster, Germany.
RP Warnecke, T (corresponding author), Univ Hosp Munster, Dept Neurol, Albert Schweitzer Str 33, D-48149 Munster, Germany.
EM Tobias.Warnecke@ukmuenster.de
RI Dziewas, Rainer/AAX-9505-2020
OI Dziewas, Rainer/0000-0003-1592-8461; Im, Sun/0000-0001-8400-4911
FU Korea Health Industry Development Institute (KHIDI) - Ministry of Health
   & Welfare, Republic of Korea [HI14C1062]
FX The statistical analysis for this research was supported by a grant from
   the Korea Health Technology R&D Project through the Korea Health
   Industry Development Institute (KHIDI), funded by the Ministry of Health
   & Welfare, Republic of Korea (grant no. HI14C1062).
CR Colton-Hudson A, 2002, DYSPHAGIA, V17, P147, DOI 10.1007/s00455-001-0114-4
   Dziewas R., 2006, J CLIN NEUROMUSCUL D, V8, P12
   FLEISS JL, 1973, EDUC PSYCHOL MEAS, V33, P613, DOI 10.1177/001316447303300309
   Keesey JC, 2004, MUSCLE NERVE, V29, P484, DOI 10.1002/mus.20030
   Kottner J, 2011, J CLIN EPIDEMIOL, V64, P96, DOI 10.1016/j.jclinepi.2010.03.002
   LANDIS JR, 1977, BIOMETRICS, V33, P159, DOI 10.2307/2529310
   Llabres M, 2005, J NEUROL NEUROSUR PS, V76, P1297, DOI 10.1136/jnnp.2004.038430
   MURRAY JP, 1962, BRIT J RADIOL, V35, P43, DOI 10.1259/0007-1285-35-409-43
   Neubauer PD, 2015, DYSPHAGIA, V30, P521, DOI 10.1007/s00455-015-9631-4
   Pascuzzi RM, 2003, SEMIN NEUROL, V23, P83
   Pavesi G, 2001, CLIN NEUROPHYSIOL, V112, P1064, DOI 10.1016/S1388-2457(01)00546-6
   Warnecke T, 2008, J NEUROL, V255, P224, DOI 10.1007/s00415-008-0664-6
   Warnecke T, 2016, PARKINSONISM RELAT D, V28, P100, DOI 10.1016/j.parkreldis.2016.04.034
NR 13
TC 6
Z9 6
U1 0
U2 10
PU WILEY
PI HOBOKEN
PA 111 RIVER ST, HOBOKEN 07030-5774, NJ USA
SN 1351-5101
EI 1468-1331
J9 EUR J NEUROL
JI Eur. J. Neurol.
PD OCT
PY 2018
VL 25
IS 10
BP 1235
EP 1242
DI 10.1111/ene.13688
PG 8
WC Clinical Neurology; Neurosciences
WE Science Citation Index Expanded (SCI-EXPANDED)
SC Neurosciences & Neurology
GA GS8DR
UT WOS:000443938400009
PM 29802670
DA 2022-10-25
ER

PT J
AU Prigent, H
   Orlikowski, D
   Letilly, N
   Falaize, L
   Annane, D
   Sharshar, T
   Lofaso, F
AF Prigent, Helene
   Orlikowski, David
   Letilly, Nadege
   Falaize, Line
   Annane, Djilali
   Sharshar, Tarek
   Lofaso, Frederic
TI Vital Capacity Versus Maximal Inspiratory Pressure in Patients with
   Guillain-Barr, Syndrome and Myasthenia Gravis
SO NEUROCRITICAL CARE
LA English
DT Article
DE Acute respiratory failure; Muscular disorder; Respiratory function;
   Guillain-Barre syndrome; Myasthenia gravis; Maximal inspiratory
   pressure; Neuromuscular; Vital capacity
ID SNIFF NASAL PRESSURE; MECHANICAL VENTILATION; PREDICTORS; FAILURE; MOUTH
AB The objective is to determine whether maximal inspiratory pressure (P (imax)) measurement is more sensitive than vital capacity (VC) measurement to detect acute respiratory muscle failure considering a theoretical curvilinear relationship between volume and pressure.
   Review of VC and P (imax) of all patients hospitalized in ICU for Guillain-Barr, syndrome (GBS) and myasthenia gravis (MG) exacerbation.
   84 consecutive caucasian patients between 19- and 70-years-old hospitalized in intensive care unit from April 2008 to December 2010, for MG exacerbation (44 patients) and GBS (40 patients). The regression curve between VC and P (imax) was linear rather than exponential (r = 0.599, P > 0.0001). The contingency table demonstrated agreement between VC and P (imax) (chi(2) = 26.7, P = 0.0001), with similar number of patients having abnormal P (imax) associated to normal VC and normal P (imax) associated to abnormal VC (9 (10.7%) vs. 8 (9.5%) respectively). Six of the patients developed an important decrease of VC from normal value to less than 60% of the predicted value and did not present evident curvilinear relationship between VC and P (imax) during this follow-up.
   Because the regression between VC and P (imax) was linear rather than curvilinear, P (imax) was not more sensitive than VC for early detection of respiratory muscle failure in patients hospitalized in ICU for GBS and MG exacerbation. Therefore, VC remains well suited to assess acute respiratory muscle failure and P (imax) gives poor additional information.
C1 [Prigent, Helene; Orlikowski, David; Letilly, Nadege; Falaize, Line; Annane, Djilali; Sharshar, Tarek; Lofaso, Frederic] Hop Raymond Poincare, AP HP, Serv Reanimat Med, F-92380 Garches, France.
   [Prigent, Helene; Orlikowski, David; Letilly, Nadege; Falaize, Line; Annane, Djilali; Sharshar, Tarek; Lofaso, Frederic] Hop Raymond Poincare, AP HP, Ctr Innovat Technol, UMR 805, F-92380 Garches, France.
   [Prigent, Helene; Orlikowski, David; Lofaso, Frederic] Univ Versailles St Quentin En Yvelines, EA 4497, Garches, France.
   [Lofaso, Frederic] INSERM, U651, F-94000 Creteil, France.
RP Lofaso, F (corresponding author), Hop Raymond Poincare, AP HP, Serv Reanimat Med, F-92380 Garches, France.
EM f.lofaso@rpc.ap-hop-paris.fr
RI PRIGENT, HELENE/S-7445-2018; Lofaso, Frédéric/R-6100-2018; orlikowski,
   david/R-2162-2019; Annane, Djillali/R-7947-2019; Orlikowski,
   David/R-8482-2018; Sharshar, Tarek/ABF-4117-2021
CR Aldrich TK, 2002, AM J RESP CRIT CARE, V166, P548, DOI 10.1164/rccm.166.4.518
   BOREL CO, 1993, CRIT CARE MED, V21, P1717, DOI 10.1097/00003246-199311000-00022
   CHEVROLET JC, 1991, AM REV RESPIR DIS, V144, P814, DOI 10.1164/ajrccm/144.4.814
   DETROYER A, 1980, THORAX, V35, P603, DOI 10.1136/thx.35.8.603
   Durand MC, 2006, LANCET NEUROL, V5, P1021, DOI 10.1016/S1474-4422(06)70603-2
   Evans JA, 2009, RESP CARE, V54, P1348
   FERRIS BG, 1955, NEW ENGL J MED, V252, P618, DOI 10.1056/NEJM195504142521504
   Hart N, 2003, J NEUROL NEUROSUR PS, V74, P1685, DOI 10.1136/jnnp.74.12.1685
   Hughes R, 1998, J ROY COLL PHYS LOND, V32, P254
   Lawn ND, 2001, ARCH NEUROL-CHICAGO, V58, P893, DOI 10.1001/archneur.58.6.893
   Orlikowski D, 2004, NEUROCRIT CARE, V1, P415, DOI 10.1385/NCC:1:4:415
   Prigent H, 2004, NEUROCRIT CARE, V1, P475, DOI 10.1385/NCC:1:4:475
   QUANJER PH, 1993, EUR RESPIR J, V6, P5, DOI 10.1183/09041950.005s1693
   SALAZAR E, 1964, J APPL PHYSIOL, V19, P97, DOI 10.1152/jappl.1964.19.1.97
   Sharshar T, 2003, CRIT CARE MED, V31, P278, DOI 10.1097/00003246-200301000-00044
   Stefanutti D, 2000, AM J RESP CRIT CARE, V162, P1507, DOI 10.1164/ajrccm.162.4.9910034
   Terzi N, 2010, RESPIRATION, V80, P379, DOI 10.1159/000254378
   Tobin MJ., 1998, PRINCIPLES PRACTICE, P497
   Wen AS, 1997, CHEST, V111, P802, DOI 10.1378/chest.111.3.802
NR 19
TC 14
Z9 16
U1 0
U2 7
PU HUMANA PRESS INC
PI TOTOWA
PA 999 RIVERVIEW DRIVE SUITE 208, TOTOWA, NJ 07512 USA
SN 1541-6933
EI 1556-0961
J9 NEUROCRIT CARE
JI Neurocrit. Care
PD OCT
PY 2012
VL 17
IS 2
BP 236
EP 239
DI 10.1007/s12028-011-9575-y
PG 4
WC Critical Care Medicine; Clinical Neurology
WE Science Citation Index Expanded (SCI-EXPANDED)
SC General & Internal Medicine; Neurosciences & Neurology
GA 002QU
UT WOS:000308548800013
PM 21748507
DA 2022-10-25
ER

PT J
AU Melfi, F
   Fanucchi, O
   Davini, F
   Viti, A
   Lucchi, M
   Ambrogi, MC
   Mussi, A
AF Melfi, Franca
   Fanucchi, Olivia
   Davini, Federico
   Viti, Andrea
   Lucchi, Marco
   Ambrogi, Marcello Carlo
   Mussi, Alfredo
TI Ten-year experience of mediastinal robotic surgery in a single referral
   centre
SO EUROPEAN JOURNAL OF CARDIO-THORACIC SURGERY
LA English
DT Article
DE Mediastinum; Robotics; Thymus; Minimally invasive surgery
ID ENHANCED SURGICAL SYSTEM; MYASTHENIA-GRAVIS; THORACOSCOPIC RESECTION;
   EXTENDED THYMECTOMY; MASSES
AB The aim of this study was to report a single referral centre experience in the exeresis of mediastinal lesions with robotic surgical system. The outcomes of all patients were retrospectively investigated with special regard to myasthenic and thymomatous patients.
   From February 2001 to December 2010, 69 patients (30 males, 39 females), with a mean age of 55.4 years (range 20-81), underwent robotic surgery for treatment of mediastinal lesions. There were 39 thymectomies, 13 paravertebral neurogenic tumour removals, 9 pleuropericardial cyst removals, 3 teratoma excisions, 4 lymphonodal removals and 1 enterogenous cyst excision. Operative time, conversion rate, morbidity and mortality were analysed.
   There were no intra-operative complications, and no mortality. The mean operative time was 124.3 min (range 45-240). Conversion to open surgery occurred in three cases (4.3%). All post-operative complications (7.2%) were conservatively treated. The mean post-operative stay was 4.3 days (range 3-10). For the myasthenic patients (mean follow-up of 18 months), the Myasthenia Gravis Foundation of America change in status resulted improved in 18 (90%) patients and unchanged in 2 (10%) patients. In cases of thymoma, the pathological analysis revealed Masaoka stage I (seven cases), IIA (three cases), IIB (two cases) and III (one case). No disease recurrence occurred at a mean follow-up of 16 months.
   Our experience suggests that the surgical system was safe in performing mediastinal mass resection, with low morbidity and conversion rate. The robotic system proved useful, especially in a tiny space such as the mediastinum, and appeared to be an effective treatment for myasthenia gravis and for early-stage thymoma.
C1 [Melfi, Franca; Fanucchi, Olivia; Davini, Federico; Viti, Andrea; Lucchi, Marco; Ambrogi, Marcello Carlo; Mussi, Alfredo] Univ Pisa, Div Thorac Surg, Dept Cardiac Thorac & Vasc Surg, I-56124 Pisa, Italy.
RP Fanucchi, O (corresponding author), Univ Pisa, Div Thorac Surg, Dept Cardiac Thorac & Vasc Surg, Via Paradisa 2, I-56124 Pisa, Italy.
EM olivia.fanucchi@for.unipi.it
RI Lucchi, Marco/K-2140-2019
OI melfi, franca/0000-0002-1773-8269; LUCCHI, MARCO/0000-0001-9909-6820
CR Bodner J, 2004, ANN THORAC SURG, V78, P259, DOI 10.1016/j.athoracsur.2004.02.006
   Cakar F, 2007, EUR J CARDIO-THORAC, V31, P501, DOI 10.1016/j.ejcts.2006.12.016
   Fleck Tatjana, 2009, Interact Cardiovasc Thorac Surg, V9, P784, DOI 10.1510/icvts.2009.202531
   HAZELRIGG SR, 1993, ANN THORAC SURG, V56, P659, DOI 10.1016/0003-4975(93)90944-D
   Jaretzki A, 2000, ANN THORAC SURG, V70, P327, DOI 10.1016/S0003-4975(00)01595-2
   Masaoka A, 1996, ANN THORAC SURG, V62, P853, DOI 10.1016/S0003-4975(96)00376-1
   Pennathur A, 2011, J THORAC CARDIOV SUR, V141, P694, DOI 10.1016/j.jtcvs.2010.09.003
   Rea F, 2006, ANN THORAC SURG, V81, P455, DOI 10.1016/j.athoracsur.2005.08.030
   Rea Federico, 2003, Interact Cardiovasc Thorac Surg, V2, P70, DOI 10.1016/S1569-9293(02)00104-4
   ROVIARO G, 1994, ANN THORAC SURG, V58, P1679, DOI 10.1016/0003-4975(94)91658-6
   Ruckert JC, 2011, J THORAC CARDIOV SUR, V141, P673, DOI 10.1016/j.jtcvs.2010.11.042
   Seely AJE, 2010, ANN THORAC SURG, V90, P936, DOI 10.1016/j.athoracsur.2010.05.014
   SUGARBAKER DJ, 1993, ANN THORAC SURG, V56, P653, DOI 10.1016/0003-4975(93)90942-B
   Yim APC, 1996, INT SURG, V81, P350
   Yoshino I, 2002, ANN THORAC SURG, V74, P1235, DOI 10.1016/S0003-4975(02)03820-1
   Yoshino I, 2001, J THORAC CARDIOV SUR, V122, P783, DOI 10.1067/mtc.2001.115231
NR 16
TC 35
Z9 40
U1 0
U2 3
PU OXFORD UNIV PRESS INC
PI CARY
PA JOURNALS DEPT, 2001 EVANS RD, CARY, NC 27513 USA
SN 1010-7940
J9 EUR J CARDIO-THORAC
JI Eur. J. Cardio-Thorac. Surg.
PD APR
PY 2012
VL 41
IS 4
BP 847
EP 851
DI 10.1093/ejcts/ezr112
PG 5
WC Cardiac & Cardiovascular Systems; Respiratory System; Surgery
WE Science Citation Index Expanded (SCI-EXPANDED)
SC Cardiovascular System & Cardiology; Respiratory System; Surgery
GA 915JT
UT WOS:000302021300035
PM 22323496
OA Bronze
DA 2022-10-25
ER

PT J
AU Rubio-Agusti, I
   Perez-Miralles, F
   Sevilla, T
   Muelas, N
   Chumillas, MJ
   Mayordomo, F
   Azorin, I
   Carmona, E
   Moscardo, F
   Palau, J
   Jacobson, L
   Vincent, A
   Vilchez, JJ
   Bataller, L
AF Rubio-Agusti, I.
   Perez-Miralles, F.
   Sevilla, T.
   Muelas, N.
   Chumillas, M. J.
   Mayordomo, F.
   Azorin, I.
   Carmona, E.
   Moscardo, F.
   Palau, J.
   Jacobson, L.
   Vincent, A.
   Vilchez, J. J.
   Bataller, L.
TI Peripheral nerve hyperexcitability A clinical and immunologic study of
   38 patients
SO NEUROLOGY
LA English
DT Article
ID GATED POTASSIUM CHANNEL; ACQUIRED NEUROMYOTONIA; STRIATIONAL ANTIBODIES;
   LIMBIC ENCEPHALITIS; MYASTHENIA-GRAVIS; MYOKYMIA; MORVANS; THYMOMA
AB Objective: We studied a case series of peripheral nerve hyperexcitability (PNH) aiming to describe clinical characteristics, immunologic and cancer associations, antibodies against neuronal antigens (voltage-gated potassium channel antibodies [VGKC-Abs] and other), and muscle biopsy findings.
   Methods: Patients presenting with clinical and electrophysiologic signs of PNH were selected. We studied clinical and electrophysiologic features; a panel of non-neuronal organ-specific antibodies, immunofluorescence on rat nervous tissues, and radioimmunoprecipitation for VGKC-Abs; and muscle biopsies.
   Results: Thirty-eight patients were included. After the exclusion of 6 cases with axonopathy of known origin, patients were subdivided according to the presence of electrophysiologic findings of motor axonopathy and association with cancer: axonopathic-PNH (group A: 12 patients), isolated nonparaneoplastic PNH (group B: 16 patients), and isolated paraneoplastic PNH (3 with thymoma and myasthenia gravis, 1 with thyroid carcinoma). PNH clinical features were similar in groups A and B. We found an overall high prevalence of clinical autoimmunity (33% of group A and 63% of group B) and systemic non-neuronal autoantibodies (42% of group A and 75% of group B). However, VGKC-Abs were only positive in 2 patients of group B. Ten patients underwent muscle biopsy, which showed inflammatory changes in 2 cases and nonspecific myopathic features in 8.
   Conclusions: PNH is a heterogeneous disorder involving the peripheral nerves in patients with a high propensity for developing autoimmunity. Associated muscle diseases are frequent in the form of myositis, myasthenia gravis, or nonspecific myopathic pathologic findings. VGKC-Abs were uncommon in this series. Neurology (R) 2011;76:172-178
C1 [Bataller, L.] Hosp Univ La Fe, Dept Neurol, Serv Neurol, Valencia 46009, Spain.
   [Chumillas, M. J.] Hosp Univ La Fe, Serv Neurophysiol, Valencia 46009, Spain.
   [Sevilla, T.; Muelas, N.; Mayordomo, F.; Azorin, I.; Bataller, L.] Hosp Univ La Fe, Lab Expt Neurol, Ctr Invest Biomed Red Enfermedades Neurodegenerat, Valencia 46009, Spain.
   [Moscardo, F.] Hosp Univ La Fe, Serv Haematol, Valencia 46009, Spain.
   [Carmona, E.] Hosp Univ La Fe, Immunol Lab, Valencia 46009, Spain.
   [Jacobson, L.; Vincent, A.] Inst Mol Med, Univ Dept Clin Neurol, Oxford, England.
RP Bataller, L (corresponding author), Hosp Univ La Fe, Dept Neurol, Serv Neurol, Ave Campanar 21, Valencia 46009, Spain.
EM bataller_lui@gva.es
RI Vincent, Angela/AAE-7310-2019; Pérez-Miralles, Francisco
   Carlos/G-5067-2017; Sevilla, Teresa/L-3292-2017
OI Pérez-Miralles, Francisco Carlos/0000-0003-3767-3738; Vilchez, Juan
   J/0000-0002-0532-2872
FU FIS (Madrid, Spain) [PS09/01350]; Ipsen; European Union; NIHR Biomedical
   Research Centre Oxford; Sir Halley Stewart Trust; Athena Diagnostics,
   Inc.; RSR Ltd.; Cardiff, UK; The University of Oxford
FX Supported by FIS PS09/01350 (Madrid, Spain).; Dr. Rubio-Agusti has
   received research support from Ipsen. Dr. Perez-Miralles, Dr. Sevilla,
   Dr. Muelas, Dr. Chumillas, Dr. Mayodomo, Dr. Azorin, Dr. Carmona, Dr.
   Moscardo, Dr. Palau, and Dr. Jacobson report no disclosures. Dr. Vincent
   has served on scientific advisory boards for the Patrick Berthoud Trust
   and the Myasthenia Gravis Foundation of America; has received funding
   for travel and a speaker honorarium from Baxter International Inc.;
   serves as an Associate Editor for Brain; receives royalties from the
   publication of Clinical Neuroimmunology (Blackwell Publishing, 2005);
   receives research support from the European Union, NIHR Biomedical
   Research Centre Oxford, and Sir Halley Stewart Trust; and has received
   Musk antibody royalties and consulting fees from Athena Diagnostics,
   Inc., and Musk antibody royalties from RSR Ltd., Cardiff, UK. The
   University of Oxford, where A.V. is based, receives royalties and
   payments for antibody assays in neurologic diseases. Dr. Vilchez and Dr.
   Bataller report no disclosures.
CR Arimura K, 2005, CLIN NEUROPHYSIOL, V116, P1835, DOI 10.1016/j.clinph.2005.03.023
   Azorin I, 2004, ALCOHOL ALCOHOLISM, V39, P203, DOI 10.1093/alcalc/agh043
   DONOFRIO PD, 1990, MUSCLE NERVE, V13, P889, DOI 10.1002/mus.880131002
   Eunson LH, 2000, ANN NEUROL, V48, P647
   Geschwind MD, 2008, ARCH NEUROL-CHICAGO, V65, P1341, DOI 10.1001/archneur.65.10.1341
   Graus F, 2004, J NEUROL NEUROSUR PS, V75, P1135, DOI 10.1136/jnnp.2003.034447
   Gutmann L, 2005, SEMIN NEUROL, V25, P160, DOI 10.1055/s-2005-871324
   Gutmann L, 2004, J NEUROL, V251, P138, DOI 10.1007/s00415-004-0331-5
   Gutmann L, 2001, MUSCLE NERVE, V24, P151, DOI 10.1002/1097-4598(200102)24:2<151::AID-MUS10>3.0.CO;2-7
   Hart IK, 2002, BRAIN, V125, P1887, DOI 10.1093/brain/awf178
   Irani S, 2010, NEUROLOGY, V75, P379
   Irani SR, 2010, BRAIN, V133, P2734, DOI 10.1093/brain/awq213
   ISAACS H, 1961, J NEUROL NEUROSUR PS, V24, P319, DOI 10.1136/jnnp.24.4.319
   Lai MZ, 2010, LANCET NEUROL, V9, P776, DOI 10.1016/S1474-4422(10)70137-X
   Maddison P, 2006, MUSCLE NERVE, V33, P801, DOI 10.1002/mus.20536
   Maddison P, 2006, CLIN NEUROPHYSIOL, V117, P2118, DOI 10.1016/j.clinph.2006.03.008
   Mygland A, 2000, ARCH NEUROL-CHICAGO, V57, P527, DOI 10.1001/archneur.57.4.527
   Newsom-Davis J, 2003, ANN NY ACAD SCI, V998, P202, DOI 10.1196/annals.1254.022
   NEWSOMDAVIS J, 1993, BRAIN, V116, P453, DOI 10.1093/brain/116.2.453
   Oh SJ, 2003, MUSCLE NERVE, V27, P757, DOI 10.1002/mus.10369
   Romi F, 2005, ARCH NEUROL-CHICAGO, V62, P442, DOI 10.1001/archneur.62.3.442
   TAHMOUSH AJ, 1991, NEUROLOGY, V41, P1021, DOI 10.1212/WNL.41.7.1021
   Vernino S, 2002, MUSCLE NERVE, V26, P702, DOI 10.1002/mus.10266
   Vincent A, 2009, ANN NEUROL, V66, pS3
   Worrall BB, 2000, ARCH NEUROL-CHICAGO, V57, P33, DOI 10.1001/archneur.57.1.33
NR 25
TC 47
Z9 48
U1 0
U2 2
PU LIPPINCOTT WILLIAMS & WILKINS
PI PHILADELPHIA
PA TWO COMMERCE SQ, 2001 MARKET ST, PHILADELPHIA, PA 19103 USA
SN 0028-3878
EI 1526-632X
J9 NEUROLOGY
JI Neurology
PD JAN 11
PY 2011
VL 76
IS 2
BP 172
EP 178
DI 10.1212/WNL.0b013e3182061b1e
PG 7
WC Clinical Neurology
WE Science Citation Index Expanded (SCI-EXPANDED)
SC Neurosciences & Neurology
GA 704ZZ
UT WOS:000286098400015
PM 21220721
DA 2022-10-25
ER

PT J
AU Higuchi, T
   Taki, J
   Kinuya, S
   Yamada, M
   Kawasuji, M
   Matsui, O
   Nonomura, A
   Bunko, H
   Tonami, N
AF Higuchi, T
   Taki, J
   Kinuya, S
   Yamada, M
   Kawasuji, M
   Matsui, O
   Nonomura, A
   Bunko, H
   Tonami, N
TI Thymic lesions in patients with myasthenia gravis: Characterization with
   thallium 201 scintigraphy
SO RADIOLOGY
LA English
DT Article
DE mediastinum, radionuclide studies; myasthenia gravis; thallium,
   radioactive; thymus, CT; thymus, neoplasms; thymus, radionuclide studies
ID COMPUTED-TOMOGRAPHY; THYMECTOMY; TUMORS; TL-201; THYMOMA; BENIGN; SPECT;
   BONE; PET; CT
AB PURPOSE: To assess thallium 201 (Tl-201) single photon emission computed tomography (SPECT) for evaluation of thymic lesions associated with myasthenia gravis (MG), including lymphoid follicular hyperplasia (LFH) and thymoma.
   MATERIALS AND METHODS: Tl-201 SPECT and computed tomography (CT) were performed preoperatively in 46 patients with MG who had undergone thymectomy. SPECT was conducted 15 (early image) and 180 (delayed image) minutes after Tl-201 injection. Results were visually assessed, and Tl-201 uptake ratios (thymic lesion count density/lung count density) were measured for quantitative analysis. Uptake was analyzed among the normal thymus, LFH, and thymoma patient groups.
   RESULTS: Histopathologic results indicated a normal thymus, LFH, and thymoma in 19, 16, and I I patients, respectively. Mean uptake ratios in the normal thymus, LFH, and thymoma were 0.96 (95% CI: 0.90, 1.03), 1.14 (95% CI: 1.04, 1.25), and 1.87 (95% CI: 1.56, 2.25), respectively, on early images and 1.09 (95% CI: 1.00, 1.18), 1.65 (95% CI: 1.48, 1.85), and 2.03 (95% Cl: 1.65, 2.50), respectively, on delayed images. Thymoma showed more intense Tl-201 accumulation than did the normal thymus (P < .001) and LFH (P <.001) on early images. Both thymoma (P <.001) and LFH (P <.001) displayed more intense uptake than did the normal thymus on delayed images.
   CONCLUSION : Tl-201 SPECT can enable differentiation between normal thymus, LFH, and thymoma in patients with MG.
C1 Kanazawa Univ, Sch Med, Dept Nucl Med, Kanazawa, Ishikawa 920, Japan.
   Kanazawa Univ, Sch Med, Dept Neurol, Kanazawa, Ishikawa 920, Japan.
   Kanazawa Univ, Sch Med, Dept Surg 1, Kanazawa, Ishikawa 920, Japan.
   Kanazawa Univ, Sch Med, Dept Radiol, Kanazawa, Ishikawa, Japan.
   Kanazawa Univ, Sch Med, Dept Pathol, Kanazawa, Ishikawa 920, Japan.
RP Higuchi, T (corresponding author), Kanazawa Univ, Sch Med, Dept Nucl Med, Takaramachi 13-1, Kanazawa, Ishikawa 920, Japan.
RI Higuchi, Takahiro/CAG-4233-2022
OI Higuchi, Takahiro/0000-0001-9711-7835
CR ADALET I, 1995, CLIN NUCL MED, V20, P733, DOI 10.1097/00003072-199508000-00019
   ALPERT LI, 1971, ARCH PATHOL, V91, P55
   BATRA P, 1987, AM J ROENTGENOL, V148, P515, DOI 10.2214/ajr.148.3.515
   BROWN LR, 1983, AM J ROENTGENOL, V140, P31, DOI 10.2214/ajr.140.1.31
   Calhoun RF, 1999, ANN SURG, V230, P555, DOI 10.1097/00000658-199910000-00011
   CALUSER C, 1992, CLIN NUCL MED, V17, P565, DOI 10.1097/00003072-199207000-00007
   DRACHMAN DB, 1994, NEW ENGL J MED, V330, P1797, DOI 10.1056/NEJM199406233302507
   ELGAZZAR AH, 1993, NUCL MED COMMUN, V14, P96, DOI 10.1097/00006231-199302000-00004
   HALE DA, 1990, SOUTHERN MED J, V83, P414
   Kubota K, 1996, BRIT J CANCER, V73, P882, DOI 10.1038/bjc.1996.157
   Lastoria S, 1998, J NUCL MED, V39, P634
   LINDSTROM J, 1988, ADV IMMUNOL, V42, P233, DOI 10.1016/S0065-2776(08)60847-0
   Liu RS, 1995, EUR J NUCL MED, V22, P1402, DOI 10.1007/BF01791148
   MARTINEZ EE, 1992, AM HEART J, V123, P427, DOI 10.1016/0002-8703(92)90657-H
   Marx A, 1997, VIRCHOWS ARCH, V430, P355, DOI 10.1007/s004280050044
   Maticke GJ, 1998, J NUCL CARDIOL, V5, P449, DOI 10.1016/S1071-3581(98)90153-2
   MULDER DG, 1989, ANN THORAC SURG, V48, P551, DOI 10.1016/S0003-4975(10)66861-0
   Nicolaou S, 1996, RADIOLOGY, V201, P471, DOI 10.1148/radiology.201.2.8888243
   Nieto IP, 1999, ANN THORAC SURG, V67, P1568, DOI 10.1016/S0003-4975(99)00310-0
   O'Riordan JI, 1998, EUR J NEUROL, V5, P203, DOI 10.1046/j.1468-1331.1998.520203.x
   Ohta H, 1996, CLIN NUCL MED, V21, P902, DOI 10.1097/00003072-199611000-00026
   Sadato N, 1998, EUR J NUCL MED, V25, P559, DOI 10.1007/s002590050256
   Sasaki M, 1999, J NUCL MED, V40, P1595
   Scelsi R, 1996, INT SURG, V81, P14
   SEHWEIL AM, 1989, EUR J NUCL MED, V15, P376, DOI 10.1007/BF00449228
   Taki J, 1997, J NUCL MED, V38, P501
   THORVINGER B, 1987, ACTA RADIOL, V28, P399
   TONAMI N, 1994, CLIN NUCL MED, V19, P408, DOI 10.1097/00003072-199405000-00007
   WAXMAN AD, 1991, NUCLEAR MED ANN 1991, P193
   Wekerle H, 1986, Curr Top Pathol, V75, P179
NR 30
TC 17
Z9 19
U1 0
U2 0
PU RADIOLOGICAL SOC NORTH AMERICA
PI OAK BROOK
PA 820 JORIE BLVD, OAK BROOK, IL 60523 USA
SN 0033-8419
J9 RADIOLOGY
JI Radiology
PD OCT
PY 2001
VL 221
IS 1
BP 201
EP 206
DI 10.1148/radiol.2211001047
PG 6
WC Radiology, Nuclear Medicine & Medical Imaging
WE Science Citation Index Expanded (SCI-EXPANDED)
SC Radiology, Nuclear Medicine & Medical Imaging
GA 474QT
UT WOS:000171118900028
PM 11568341
DA 2022-10-25
ER

PT J
AU Xu, BY
   Giscombe, R
   Soderlund, A
   Troye-Blomberg, M
   Pirskanen, R
   Lefvert, AK
AF Xu, BY
   Giscombe, R
   Soderlund, A
   Troye-Blomberg, M
   Pirskanen, R
   Lefvert, AK
TI Abnormal T cell receptor V gene usage in myasthenia gravis: prevalence
   and characterization of expanded T cell populations
SO CLINICAL AND EXPERIMENTAL IMMUNOLOGY
LA English
DT Article
DE myasthenia gravis; T cell receptor; activation marker; cytokine
   secretion; cytokine mRNA expression
ID PERIPHERAL-BLOOD; CARRIER STATUS; BETA-GENE; TCR-V; CD8+; EXPRESSION;
   SUBSETS; SUBPOPULATIONS; EXPANSION; REGION
AB The usage of T cell receptor (TCR) V alpha/V beta chains on cells from 38 patients with myasthenia gravis (MG) was determined by flow cytometry. There was a decreased number of cells expressing V beta 2 in CD8(+) and V beta 3 in CD4(+) cells in patients compared with healthy individuals. Abnormal expansions of T cells using particular TCR V alpha/V beta gene products were found in 18/38 patients. A significantly higher usage of V beta 13 was observed but there was no restriction with regard to other TCR V alpha/V beta. Expanded cells belonging to both CD4(+) and CD8(+) were present in MG patients while restricted to the CD8(+) population in healthy individuals. To elucidate the role of the expanded populations, we studied characteristics of the expanded and non-expanded T cells from MG patients who had persistent T cell expansions over more than years. The cells were analysed with regard to phenotype, cytokine secretion, cytokine mRNA expression and reactivity with the autoantigen, the acetylcholine receptor. The characteristics of the expanded populations in MG clearly differed from those found in healthy individuals. More cells in the CD4(+) expanded populations expressed HLA-DR and there was also a tendency for higher expression of CD25, CD28 and CD57. The number of cells spontaneously secreting cytokines was higher in the expanded populations. A dominant Th1-type cytokine secretion and mRNA expression was noted. Autoantigen-reactive CD3(+) T cells were largely restricted to the expanded populations.
C1 Karolinska Hosp, Ctr Mol Med, Res Immunol Unit, S-17176 Stockholm, Sweden.
   Karolinska Hosp, Dept Neurol, S-10401 Stockholm, Sweden.
   Stockholm Univ, Dept Immunol, S-10691 Stockholm, Sweden.
RP Lefvert, AK (corresponding author), Karolinska Hosp, Ctr Mol Med, Res Immunol Unit, L8-03, S-17176 Stockholm, Sweden.
RI Troye-Blomberg, Marita/B-9210-2016
OI Troye-Blomberg, Marita/0000-0002-2804-0325
CR ABO T, 1981, J IMMUNOL, V127, P1024
   BOYUM A, 1968, SCAND J CLIN LAB S94, V21, P23
   BURNS CM, 1992, ARTHRITIS RHEUM, V35, P865, DOI 10.1002/art.1780350804
   BUTCH AW, 1993, J IMMUNOL, V150, P39
   CHAN WC, 1986, BLOOD, V68, P1142
   CHOMCZYNSKI P, 1987, ANAL BIOCHEM, V162, P156, DOI 10.1016/0003-2697(87)90021-2
   Gigliotti D, 1996, MOL MED, V2, P452, DOI 10.1007/BF03401904
   GISCOMBE R, 1995, CLIN EXP IMMUNOL, V101, P213
   GRATAMA JW, 1987, CLIN EXP IMMUNOL, V69, P16
   GRUNEWALD J, 1994, P NATL ACAD SCI USA, V91, P4965, DOI 10.1073/pnas.91.11.4965
   GRUNEWALD J, 1991, SCAND J IMMUNOL, V34, P161, DOI 10.1111/j.1365-3083.1991.tb01533.x
   GRUNEWALD J, 1994, ARTHRITIS RHEUM-US, V37, P1221, DOI 10.1002/art.1780370817
   GRUNEWALD J, 1996, IMMUNOLOGIST, V4, P99
   GUPTA S, 1986, J CLIN IMMUNOL, V6, P502, DOI 10.1007/BF00915256
   Hjelmstrom P, 1997, EUR J IMMUNOGENET, V24, P179, DOI 10.1111/j.1365-2370.1997.00254.x
   HOFFMAN S, 1987, P NATL ACAD SCI USA, V84, P2523, DOI 10.1073/pnas.84.8.2523
   Imberti L, 1997, BLOOD, V89, P2822, DOI 10.1182/blood.V89.8.2822
   INFANTE AJ, 1992, J IMMUNOL, V148, P3385
   JENKINS MK, 1993, CURR OPIN IMMUNOL, V5, P361, DOI 10.1016/0952-7915(93)90054-V
   KUNEMUND V, 1988, J CELL BIOL, V106, P213, DOI 10.1083/jcb.106.1.213
   LANIER LL, 1984, J IMMUNOL, V132, P151
   LANIER LL, 1995, J IMMUNOL, V154, P97
   LEWIS DE, 1985, J INFECT DIS, V151, P555, DOI 10.1093/infdis/151.3.555
   MEINL E, 1993, J CLIN INVEST, V92, P2633, DOI 10.1172/JCI116879
   MOSS P, 1996, IMMUNOLOGIST, V4, P104
   Nityanand S, 1997, CLIN EXP IMMUNOL, V107, P261, DOI 10.1111/j.1365-2249.1997.295-ce1186.x
   Noel PJ, 1996, J IMMUNOL, V157, P636
   OKUMURA M, 1993, J IMMUNOL, V150, P429
   OOSTERHUIS HJG, 1964, J NEUROL SCI, V1, P512, DOI 10.1016/0022-510X(64)90171-6
   PIERCE JL, 1994, INT IMMUNOL, V6, P775, DOI 10.1093/intimm/6.5.775
   POSNETT DN, 1994, J EXP MED, V179, P1707, DOI 10.1084/jem.179.5.1707
   POSNETT DN, 1994, J EXP MED, V179, P609, DOI 10.1084/jem.179.2.609
   Raju R, 1997, J AUTOIMMUN, V10, P203, DOI 10.1006/jaut.1996.0120
   Serrano D, 1997, J IMMUNOL, V158, P1482
   SMITH LR, 1994, J IMMUNOL, V152, P2596
   WANG ECY, 1993, CLIN EXP IMMUNOL, V94, P297
   WU B, 1995, J IMMUNOL, V154, P3603
   YAMOMOTO K, 1992, INT IMMUNOL, V4, P1219
   YI Q, 1994, J NEUROIMMUNOL, V50, P177, DOI 10.1016/0165-5728(94)90044-2
NR 39
TC 4
Z9 5
U1 0
U2 1
PU BLACKWELL SCIENCE LTD
PI OXFORD
PA P O BOX 88, OSNEY MEAD, OXFORD OX2 0NE, OXON, ENGLAND
SN 0009-9104
J9 CLIN EXP IMMUNOL
JI Clin. Exp. Immunol.
PD SEP
PY 1998
VL 113
IS 3
BP 456
EP 464
PG 9
WC Immunology
WE Science Citation Index Expanded (SCI-EXPANDED)
SC Immunology
GA 118VD
UT WOS:000075860400022
PM 9737677
DA 2022-10-25
ER

PT J
AU Gaynor, AR
   Shofer, FS
   Washabau, RJ
AF Gaynor, AR
   Shofer, FS
   Washabau, RJ
TI Risk factors for acquired megaesophagus in dogs
SO JOURNAL OF THE AMERICAN VETERINARY MEDICAL ASSOCIATION
LA English
DT Article
DE canine species; megaesophagus; risk analysis
ID ESOPHAGEAL SPHINCTER RELAXATION; IDIOPATHIC MEGAESOPHAGUS; LARYNGEAL
   PARALYSIS; MYASTHENIA-GRAVIS; HYPOTHYROIDISM; HYPOADRENOCORTICISM;
   THYROXINE; CATS; DYSFUNCTION; THYROTROPIN
AB Objective-To identify risk factors associated with acquired megaesophagus in dogs.
   Design-Case-control study.
   Animals-136 dogs with acquired megaesophagus (case dogs); 272 dogs from the general hospital population and 151 dogs that underwent thyroid-stimulating hormone response tests (control dogs). All dogs were more than 6 months old.
   Procedure-Medical records of dogs in which megaesophagus was diagnosed during a 10-year period were reviewed. inclusion criteria included regurgitation or vomiting, onset of clinical signs at more than 6 months of age, and radiographic evidence of generalized esophageal dilatation. Dogs with intra- or extraesophageal obstructive disease, brain stem disease, or neck trauma were excluded from analyses. Statistical analyses included odds ratios, 95% confidence intervals, and two-tailed t-tests. Control dogs were frequency matched to case dogs on the basis of year of diagnosis.
   Results-Dogs with megaesophagus ranged from 0.75 to 18 years old (mean, 8.1 years) and were significantly older and heavier than control dogs. More males than females were affected, but sex and reproductive status were not associated with megaesophagus. German Shepherd Dogs, Golden Retrievers, and Irish Setters were at increased risk for developing megaesophagus. Peripheral neuropathies, laryngeal paralysis, acquired myasthenia gravis, esophagitis, and chronic or recurrent gastric dilatation with or without volvulus were associated with an increased risk of developing megaesophagus, Hypothyroidism was not associated with megaesophagus.
   Clinical Implications-Dogs with acquired megaesophagus should be evaluated for peripheral neuropathies, laryngeal paralysis, acquired myasthenia gravis, esophagitis, and chronic or recurrent gastric dilatation with or without volvulus. These dogs may be evaluated for hypothyroidism; however, this study did not reveal a clear association between hypothyroidism and acquired megaesophagus.
C1 UNIV PENN,SCH VET MED,DEPT CLIN STUDIES,PHILADELPHIA,PA 19104.
CR BARTGES JW, 1992, J AM VET MED ASSOC, V201, P889
   BEALE KM, 1990, J AM VET MED ASSOC, V197, P865
   BICHSEL P, 1988, J AM VET MED ASSOC, V192, P1745
   BJORLING DE, 1995, KIRKS CURRENT VET TH, V12, P901
   Boothe H. W., 1976, Journal of the American Animal Hospital Association, V12, P27
   BOUDRIEAU RJ, 1985, J AM ANIM HOSP ASSOC, V21, P33
   BOWEN D, 1986, J AM ANIM HOSP ASSOC, V22, P649
   BRAUND KG, 1989, J AM VET MED ASSOC, V194, P1735
   BRAUND KG, 1995, TXB VET INTERNAL MED, P701
   BRAUND KG, 1995, KIRKS CURRENT VET TH, V12, P1136
   BUDSBERG SC, 1993, J AM VET MED ASSOC, V202, P1859
   BURROWS CF, 1987, J SMALL ANIM PRACT, V28, P1073, DOI 10.1111/j.1748-5827.1987.tb01331.x
   Chastain C.B., 1995, TXB VET INTERNAL MED, V2, P1487
   CUMMINGS JF, 1983, ACTA NEUROPATHOL, V60, P29, DOI 10.1007/BF00685345
   DIAMANT N, 1973, GASTROENTEROLOGY, V65, P216
   DUNCAN ID, 1981, J SMALL ANIM PRACT, V22, P491, DOI 10.1111/j.1748-5827.1981.tb00636.x
   EASTWOOD GL, 1975, GASTROENTEROLOGY, V69, P146
   Elliott D. A., 1995, Journal of Veterinary Emergency & Critical Care, V5, P17, DOI 10.1111/j.1476-4431.1995.tb00023.x
   EVANDER A, 1987, GASTROENTEROLOGY, V93, P280, DOI 10.1016/0016-5085(87)91015-8
   FELDMAN EC, 1977, VET CLIN N AM, V7, P555, DOI 10.1016/S0091-0279(77)50058-5
   FELDMAN EC, 1996, CANINE FELINE ENDOCR, P68
   FERGUSON DC, 1988, COMP CONT EDUC PRACT, V10, P1365
   FRENDIN J, 1988, J SMALL ANIM PRACT, V29, P775, DOI 10.1111/j.1748-5827.1988.tb01903.x
   GABER CE, 1985, J AM VET MED ASSOC, V186, P377
   Guilford W. G., 1996, Strombeck's small animal gastroenterology, by W. G. Guilford et al., P211
   HARVEY CE, 1974, J AM VET MED ASSOC, V165, P443
   HARVEY HJ, 1983, CURRENT VET THERAPY, V8, P694
   Henderson R D, 1972, Ann Thorac Surg, V14, P465
   HOLLAND CT, 1994, DIGEST DIS SCI, V39, P2090, DOI 10.1007/BF02090355
   Holland CT, 1996, AM J VET RES, V57, P906
   INDRIERI RJ, 1987, J AM VET MED ASSOC, V190, P544
   JAGGY A, 1994, J VET INTERN MED, V8, P328, DOI 10.1111/j.1939-1676.1994.tb03245.x
   KAHRILAS PJ, 1986, GASTROENTEROLOGY, V91, P897, DOI 10.1016/0016-5085(86)90692-X
   KERN TJ, 1987, J AM VET MED ASSOC, V191, P1604
   KERN TJ, 1989, J AM VET MED ASSOC, V195, P369
   LEIB MS, 1987, J AM VET MED ASSOC, V191, P699
   LENNON VA, 1981, MYASTHENIA GRAVIS PA, P41
   NELSON RW, 1991, J AM VET MED ASSOC, V198, P1401
   NICHOLS RE, 1996, P AM COLL VET INTERN, V14, P87
   OAKES MG, 1992, J AM VET MED ASSOC, V200, P835
   PANCIERA DL, 1994, J AM VET MED ASSOC, V204, P761
   PATRIKIOS J, 1986, GASTROENTEROLOGY, V90, P545, DOI 10.1016/0016-5085(86)91107-8
   PEARSON H, 1974, J SMALL ANIM PRACT, V15, P487, DOI 10.1111/j.1748-5827.1974.tb06527.x
   PRICE LM, 1979, GASTROENTEROLOGY, V77, P324
   ROGERS WA, 1979, J AM VET MED ASSOC, V174, P181
   Schlesselman James J., 1982, CASE CONTROL STUDIES
   SCHRAUWEN E, 1991, VET REC, V128, P524, DOI 10.1136/vr.128.22.524
   SHELL LG, 1987, J AM VET MED ASSOC, V190, P878
   SHELTON GD, 1990, J VET INTERN MED, V4, P281, DOI 10.1111/j.1939-1676.1990.tb03124.x
   SHELTON GD, 1988, NEUROLOGY, V38, P1417, DOI 10.1212/WNL.38.9.1417
   SHELTON GD, 1996, AM COLL VET INTERN M, V14, P581
   SHELTON GD, 1989, AM  COLL VET INTERN, V7, P999
   SHELTON GD, 1992, CURRENT VET THERAPY, V11, P1039
   STROMBECK DR, 1978, VET CLIN N AM, V8, P229, DOI 10.1016/S0091-0279(78)50031-2
   STROMBECK DR, 1976, J AM VET MED ASSOC, V169, P411
   TAN BJK, 1987, DIGEST DIS SCI, V32, P76, DOI 10.1007/BF01296691
   TWEDT DC, 1995, TXB VET INTERNAL MED, P1124
   WASHABAU RJ, 1992, AM COLL VET INTERN M, V10, P671
   WASHABAU RJ, 1996, AM COLL VET INTERN M, V14, P583
   Watrous B., 1983, Textbook of veterinary internal medicine--diseases of the dog and cat  volume II., P1191
   WHEELER SL, 1985, AM J VET RES, V46, P2605
   WHITLEY NT, 1995, J SMALL ANIM PRACT, V36, P132, DOI 10.1111/j.1748-5827.1995.tb02858.x
   Yam PS, 1996, J SMALL ANIM PRACT, V37, P179, DOI 10.1111/j.1748-5827.1996.tb01957.x
   ZOOK BC, 1967, J AM VET MED ASSOC, V151, P206
   ZOOK BC, 1972, VET PATHOL, V9, P310, DOI 10.1177/030098587200900503
NR 65
TC 59
Z9 60
U1 0
U2 56
PU AMER VETERINARY MEDICAL ASSOC
PI SCHAUMBURG
PA 1931 N MEACHAM RD SUITE 100, SCHAUMBURG, IL 60173-4360
SN 0003-1488
J9 J AM VET MED ASSOC
JI J. Am. Vet. Med. Assoc.
PD DEC 1
PY 1997
VL 211
IS 11
BP 1406
EP &
PG 8
WC Veterinary Sciences
WE Science Citation Index Expanded (SCI-EXPANDED)
SC Veterinary Sciences
GA YH440
UT WOS:A1997YH44000028
PM 9394890
DA 2022-10-25
ER

PT J
AU Halfon, P
   Levy, M
   SanMarco, M
   Gerolami, V
   Khiri, H
   Bourliere, M
   Feryn, JM
   Gastaut, JL
   Pouget, J
   Cartouzou, G
AF Halfon, P
   Levy, M
   SanMarco, M
   Gerolami, V
   Khiri, H
   Bourliere, M
   Feryn, JM
   Gastaut, JL
   Pouget, J
   Cartouzou, G
TI Myasthenia gravis and hepatitis C virus infection
SO JOURNAL OF VIRAL HEPATITIS
LA English
DT Article
DE HCVAb; HCV RNA; hepatitis; hepatitis C virus; myasthenia gravis;
   polymerase chain reaction
ID INTRAVENOUS IMMUNOGLOBULIN; ACETYLCHOLINE-RECEPTOR; NON-A; PREVALENCE;
   ANTIBODY; DISEASE; SERIES; RNA
AB Chronic hepatitis C virus (HCV) infections are often associated with extrahepatic immunological manifestations, including various autoimmune disorders. The aims of this study were to determine the prevalence of HCV markers in patients with myasthenia gravis (MG) and to determine any relationship with HCV infection, Eighty-three patients with MG, 40 men aged 20-93 years and 43 women aged 13-87 years (mean age 54 years) were studied. The MG patients were positive for antibody to acetylcholine receptor, in addition, their sera was analysed for antibody to HCV (HCVAb) and HCV RNA. HCVAb was detected in two of the 83 patients (2.4%). Four patients were repeatedly HCV RNA positive. They were infected by HCV genotype 1 (one patient), HCV genotype 2a (two patients) and an undetermined HCV genotype in one patient. They received plasmapheresis or intravenous immunoglobulin treatment. Among the four patients, one was infected after the onset of MG without receiving a blood transfusion or using intravenous drugs. The other three had chronic hepatitis C which was discovered at the same time as MG and only one patient had been exposed to blood products. The prevalence of HCV markers in patients with MG (4.8%) was higher than that reported for the general French population, about 1%, This prevalence is similar to that occurring in patients exposed to plasmapheresis or intravenous immunoglobulin. In conclusion, HCV appears to play little, if any, role in causing MG, The higher prevalence of infection among MG patients may be related to transmission in the course of therapy.
C1 CHR CONCEPT, BIOCHEM & MOL BIOL LAB, 147 BD BAILLE, F-13385 MARSEILLE 05, FRANCE.
   LAB ALPHABIO, F-13006 MARSEILLE, FRANCE.
   FAC MED MARSEILLE, F-13385 MARSEILLE, FRANCE.
   HOP ST JOSEPH, F-13008 MARSEILLE, FRANCE.
CR ALLANDER T, 1995, LANCET, V345, P603, DOI 10.1016/S0140-6736(95)90518-9
   CACOUB P, 1994, AM J MED, V96, P124, DOI 10.1016/0002-9343(94)90132-5
   CHAN TM, 1993, HEPATOLOGY, V17, P5, DOI 10.1002/hep.1840170103
   CHOO QL, 1989, SCIENCE, V244, P359, DOI 10.1126/science.2523562
   DIVANO MC, 1992, DERMATOLOGY, V185, P132, DOI 10.1159/000247428
   FUKUI T, 1994, EUR NEUROL, V34, P158, DOI 10.1159/000117030
   GOULON M, 1985, 45 C FRANC MED PAR
   HADDAD J, 1992, LANCET, V339, P321, DOI 10.1016/0140-6736(92)91645-O
   LENZI M, 1990, LANCET, V335, P258, DOI 10.1016/0140-6736(90)90070-L
   LINDSTROM JM, 1976, NEUROLOGY, V26, P1054, DOI 10.1212/WNL.26.11.1054
   MISHIRO S, 1991, AUTOIMMUNITY, V10, P269, DOI 10.3109/08916939109001900
   PAWLOTSKY JM, 1994, TRANSFUSION, V34, P86, DOI 10.1046/j.1537-2995.1994.34194098618.x
   PAWLOTSKY JM, 1995, HEPATITIS C VIRUS IN, V23, P635
   ROUDOTTHORAVAL F, 1993, GUT, V34, pS55, DOI 10.1136/gut.34.2_Suppl.S55
   SCHWIMMBECK PL, 1989, J CLIN INVEST, V84, P1174, DOI 10.1172/JCI114282
   SIMMONDS P, 1993, J GEN VIROL, V74, P2391, DOI 10.1099/0022-1317-74-11-2391
   STUYVER L, 1993, J GEN VIROL, V74, P1093, DOI 10.1099/0022-1317-74-6-1093
   THORNTON CA, 1994, ANN NEUROL, V35, P260, DOI 10.1002/ana.410350304
   TRAN A, 1993, HEPATOLOGY, V18, P253, DOI 10.1016/0270-9139(93)90004-7
   VERNETEERGARABE.B, 1994, 4 EUR C MYASTH GRAV
   YOUNG KKY, 1993, J CLIN MICROBIOL, V31, P882, DOI 10.1128/JCM.31.4.882-886.1993
   ZHANG WH, 1990, LANCET, V335, P353, DOI 10.1016/0140-6736(90)90637-K
   ZUFFI M, 1994, 4 EUR C MYASTH GRAV
NR 23
TC 11
Z9 11
U1 0
U2 1
PU WILEY
PI HOBOKEN
PA 111 RIVER ST, HOBOKEN 07030-5774, NJ USA
SN 1352-0504
EI 1365-2893
J9 J VIRAL HEPATITIS
JI J. Viral Hepatitis
PD NOV
PY 1996
VL 3
IS 6
BP 329
EP 332
DI 10.1111/j.1365-2893.1996.tb00106.x
PG 4
WC Gastroenterology & Hepatology; Infectious Diseases; Virology
WE Science Citation Index Expanded (SCI-EXPANDED)
SC Gastroenterology & Hepatology; Infectious Diseases; Virology
GA VT741
UT WOS:A1996VT74100008
PM 8947885
DA 2022-10-25
ER

PT J
AU Liu, ZG
   Yao, SY
   Zhou, Q
   Deng, ZS
   Zou, JY
   Feng, HY
   Zhu, H
   Cheng, C
AF Liu, Zhenguo
   Yao, Shiyuan
   Zhou, Qian
   Deng, Zhensheng
   Zou, Jianyong
   Feng, Huiyu
   Zhu, Hua
   Cheng, Chao
TI Predictors of extubation outcomes following myasthenic crisis
SO JOURNAL OF INTERNATIONAL MEDICAL RESEARCH
LA English
DT Article
DE Myasthenia gravis; myasthenic crisis; early extubation; thymectomy;
   plasma exchange; prolonged ventilation; surgery
ID INTRAVENOUS IMMUNOGLOBULIN; PLASMA-EXCHANGE; GRAVIS CRISIS; THYMECTOMY;
   CARE; EXPERIENCE; MANAGEMENT; FAILURE; RISK
AB Objective: Myasthenic crisis (MC) is considered the most severe adverse event in patients with myasthenia gravis. The present retrospective study was performed to evaluate the predictors of clinical outcomes in patients with MC.
   Methods: The medical charts of 33 patients (19 women, 14 men) with 76 MC attacks from 2002 to 2014 were retrospectively reviewed. Early extubation (<= 7 days) and prolonged ventilation (> 15 days) during the MC were used to assess patient outcomes.
   Results: Among the 33 patients, 24 (72.7%) had positive acetylcholine receptor antibody test results and 20 (60.6%) experienced recurrent MC attacks (>= 2 episodes) during follow-up (median 83.6 months, range 1.5-177 months). Plasma exchange during an MC was significantly associated with early extubation. Male sex, older age (> 50 years), atelectasis, and ventilator-associated pneumonia significantly contributed to prolonged ventilation. In 22 patients who underwent thymectomy, both the duration between MC attacks and the mean number of MC attacks were significantly reduced after surgery.
   Conclusions: Plasma exchange during MC attacks was found to be important for early extubation; older patients and those with atelectasis or ventilator-associated pneumonia were more vulnerable to prolonged ventilation. Thymectomy may be useful to prevent recurrence of MC.
C1 [Liu, Zhenguo; Yao, Shiyuan; Deng, Zhensheng; Zou, Jianyong; Cheng, Chao] Sun Yat Sen Univ, Affiliated Hosp 1, Dept Thorac Surg, 58 Zhongshan 2nd Rd, Guangzhou 510080, Guangdong, Peoples R China.
   [Zhou, Qian] Sun Yat Sen Univ, Affiliated Hosp 1, Clin Trials Unit, Guangzhou, Guangdong, Peoples R China.
   [Feng, Huiyu] Sun Yat Sen Univ, Affiliated Hosp 1, Dept Neurol, Guangzhou, Guangdong, Peoples R China.
   [Zhu, Hua] Ohio State Univ, Dept Surg, Davis Heart & Lung Res Inst, Wexner Med Ctr, Columbus, OH 43210 USA.
RP Cheng, C (corresponding author), Sun Yat Sen Univ, Affiliated Hosp 1, Dept Thorac Surg, 58 Zhongshan 2nd Rd, Guangzhou 510080, Guangdong, Peoples R China.
EM drchengchao@163.com
RI Cheng, Chao/ABD-3033-2021
OI Zhu, Hua/0000-0001-7136-7326; Qian, Zhou/0000-0003-3954-5449
FU China National Natural Sciences Foundation [81572391]; Guangdong Natural
   Sciences Foundation [S2012010008678]; Research and Development Program
   of Sun Yat-sen University [10YKPY09]
FX The work was supported by grants from the China National Natural
   Sciences Foundation (No. 81572391 to C. Cheng), the Guangdong Natural
   Sciences Foundation (No. S2012010008678 to C. Cheng), and the Research
   and Development Program of Sun Yat-sen University (No. 10YKPY09 to C.
   Cheng).
CR Godoy DA, 2013, ARQ NEURO-PSIQUIAT, V71, P627, DOI 10.1590/0004-282X20130108
   ANTOZZI C, 1991, J NEUROL, V238, P103, DOI 10.1007/BF00315690
   Ballow M, 2014, CURR OPIN ALLERGY CL, V14, P509, DOI 10.1097/ACI.0000000000000116
   Bedlack Richard S, 2002, J Clin Neuromuscul Dis, V4, P40, DOI 10.1097/00131402-200209000-00009
   Bershad EM, 2008, SOUTH MED J, V101, P63, DOI 10.1097/SMJ.0b013e31815d4398
   Chaudhuri A, 2009, QJM-INT J MED, V102, P97, DOI 10.1093/qjmed/hcn152
   COHEN MS, 1981, ANN NY ACAD SCI, V377, P670, DOI 10.1111/j.1749-6632.1981.tb33765.x
   DRACHMAN DB, 1994, NEW ENGL J MED, V330, P1797, DOI 10.1056/NEJM199406233302507
   El Hammoumi M, 2013, HEART LUNG CIRC, V22, P738, DOI 10.1016/j.hlc.2013.02.010
   Gajdos P, 2003, COCHRANE DB SYST REV, V63, P845
   GRACEY DR, 1983, MAYO CLIN PROC, V58, P597
   Graves Michael, 2004, Curr Treat Options Neurol, V6, P163, DOI 10.1007/s11940-004-0025-4
   Howard JF, 1998, NEUROLOGY, V51, pS30, DOI 10.1212/WNL.51.6_Suppl_5.S30
   Jani-Aesadi A, 2007, J NEUROL SCI, V261, P127, DOI 10.1016/j.jns.2007.04.045
   Juel VC, 2004, SEMIN NEUROL, V24, P75, DOI 10.1055/s-2004-829595
   Kirmani Jawad F., 2004, Curr Treat Options Neurol, V6, P3, DOI 10.1007/s11940-004-0034-3
   Lacomis D, 2005, NEUROCRIT CARE, V3, P189, DOI 10.1385/NCC:3:3:189
   Liu N, 2015, NEUROL SCI, V36, P801, DOI 10.1007/s10072-014-1906-2
   Liu ZG, 2011, ANN THORAC SURG, V92, P1993, DOI 10.1016/j.athoracsur.2011.08.001
   Nam TS, 2011, J CLIN NEUROSCI, V18, P1185, DOI 10.1016/j.jocn.2011.01.011
   Nicolle MW, 2002, NEUROLOGIST, V8, P2, DOI 10.1097/00127893-200201000-00002
   Qureshi AI, 1999, NEUROLOGY, V52, P629, DOI 10.1212/WNL.52.3.629
   Rabinstein AA, 2005, NEUROCRIT CARE, V3, P213, DOI 10.1385/NCC:3:3:213
   SELLMAN MS, 1985, SOUTHERN MED J, V78, P1208, DOI 10.1097/00007611-198510000-00017
   Soleimani A, 2004, BMC NEUROL, V4, DOI 10.1186/1471-2377-4-12
   Thomas CE, 1997, NEUROLOGY, V48, P1253, DOI 10.1212/WNL.48.5.1253
   Varelas PN, 2002, CRIT CARE MED, V30, P2663, DOI 10.1097/00003246-200212000-00009
   Zivkovic S, 2016, ACTA NEUROL SCAND, V133, P84, DOI 10.1111/ane.12444
NR 28
TC 20
Z9 20
U1 0
U2 6
PU SAGE PUBLICATIONS LTD
PI LONDON
PA 1 OLIVERS YARD, 55 CITY ROAD, LONDON EC1Y 1SP, ENGLAND
SN 0300-0605
EI 1473-2300
J9 J INT MED RES
JI J. Int. Med. Res.
PD DEC
PY 2016
VL 44
IS 6
BP 1524
EP 1533
DI 10.1177/0300060516669893
PG 10
WC Medicine, Research & Experimental; Pharmacology & Pharmacy
WE Science Citation Index Expanded (SCI-EXPANDED)
SC Research & Experimental Medicine; Pharmacology & Pharmacy
GA EF9UD
UT WOS:000390675500037
PM 27856933
OA Green Published, gold
DA 2022-10-25
ER

PT J
AU Leddy, JJ
   Chutkow, JG
AF Leddy, JJ
   Chutkow, JG
TI Myasthenia gravis in a collegiate football player
SO MEDICINE AND SCIENCE IN SPORTS AND EXERCISE
LA English
DT Article; Proceedings Paper
CT 44th Annual Meeting of the American-College-of-Sports-Medicine
CY MAY 27-31, 1997
CL DENVER, CO
SP Amer Coll Sports Med
DE myasthenia gravis; sports; exercise; muscle weakness
ID SIGN
AB A 17-yr-old Division I-AA collegiate offensive lineman developed unilateral ptosis shortly after minor head trauma during a scrimmage. The subsequent temporal profile of the ptosis, a history of a similar event lasting a short period of time 2 yr earlier, and the results of his clinical and electrophysiologic examinations established a diagnosis of very mild, generalized, antibody-negative myasthmia gravis (MG). His desire to continue playing football posed several additional management problems for which there was no published guidance. We started him on alternate-day, high-dose prednisone therapy with potassium and calcium supplementation, and allowed him to partake in conditioning but no contact. Except for residual decreased exercise tolerance, he improved symptomatically and experienced no serious adverse effects from the illness or the treatment during his first season, despite imperfect drug compliance. His MG eventually came under excellent symptomatic control, allowing initiation of a slow taper of the prednisone before his second season. Shortly thereafter, he abruptly stopped the prednisone without seeking medical advice. He continued to experience mild left ptosis and a mild decrease in intense exercise tolerance. He decided to forego his senior season of collegiate football after a bout of severe mechanical low-back pain incurred during spring football practice and limited his athletic activity thereafter to recreational sports.
C1 SUNY Buffalo, Sch Med & Biomed Sci, Dept Orthopaed & Neurol, Buffalo, NY 14260 USA.
   SUNY Buffalo, Sch Med & Biomed Sci, Sports Med Inst, Buffalo, NY 14260 USA.
RP Leddy, JJ (corresponding author), Univ Sports Med, 160 Farber Hall,3435 Main St, Buffalo, NY 14214 USA.
EM leddy@buffalo.edu
CR ADAMS RD, 1981, PRINCIPLES NEUROLOGY, P188
   BUCKINGHAM JM, 1976, ANN SURG, V184, P453, DOI 10.1097/00000658-197610000-00008
   DRACHMAN DB, 1994, NEW ENGL J MED, V330, P1797, DOI 10.1056/NEJM199406233302507
   GROB D, 1987, ANN NY ACAD SCI, V505, P472, DOI 10.1111/j.1749-6632.1987.tb51317.x
   HOPKINS LC, 1994, NEUROL CLIN, V12, P243, DOI 10.1016/S0733-8619(18)30095-1
   IONASESCU V, 1966, ACTA NEUROL SCAND, V42, P244
   KEESEY JC, 1989, MUSCLE NERVE, V12, P613, DOI 10.1002/mus.880120802
   KOLINS J, 1972, J NEUROL NEUROSUR PS, V35, P34, DOI 10.1136/jnnp.35.1.34
   LUKERT BP, 1990, ANN INTERN MED, V112, P352, DOI 10.7326/0003-4819-112-5-352
   Marcus Robert, 1996, P254
   Massey Janice M., 1997, Neurology, V48, pS46
   MOORTHY G, 1989, NEUROLOGY, V39, P1150, DOI 10.1212/WNL.39.9.1150
   MOSSMAN S, 1986, LANCET, V1, P116
   *NCAA DRUG EV DRUG, 1996, NCAA DRUG EV DRUG TE
   OOSTERHIUS HJG, 1984, MYASTHENIA GRAVIS, P159
   OOSTERHUIS HJGH, 1989, J NEUROL NEUROSUR PS, V52, P1121, DOI 10.1136/jnnp.52.10.1121
   PATTEN BM, 1975, ANN INTERN MED, V82, P411, DOI 10.7326/0003-4819-82-3-411
   PEASE WS, 1987, ARCH PHYS MED REHAB, V68, P568
   Penn AS., 1994, HDB MYASTHENIA GRAVI, P321
   RAGGE NK, 1992, NEUROLOGY, V42, P917, DOI 10.1212/WNL.42.4.917
   RISSER WL, 1994, PEDIATRICS, V94, P757
   ROWLAND LP, 1987, ANN NY ACAD SCI, V505, P607, DOI 10.1111/j.1749-6632.1987.tb51329.x
   RUEGSEGGER P, 1983, EUR J CLIN PHARMACOL, V25, P615, DOI 10.1007/BF00542348
   SANDERS DB, 1987, ANN NY ACAD SCI, V505, P539, DOI 10.1111/j.1749-6632.1987.tb51322.x
   Sanders Donald B., 1997, Neurology, V48, pS40
   SIMPSON JF, 1966, ACTA NEUROL SCAND, VS 42, P7
   Walker M B, 1938, Proc R Soc Med, V31, P722
   WALTER KA, 1994, NEUROLOGY, V44, P148, DOI 10.1212/WNL.44.1.148
NR 28
TC 9
Z9 10
U1 0
U2 3
PU LIPPINCOTT WILLIAMS & WILKINS
PI PHILADELPHIA
PA TWO COMMERCE SQ, 2001 MARKET ST, PHILADELPHIA, PA 19103 USA
SN 0195-9131
EI 1530-0315
J9 MED SCI SPORT EXER
JI Med. Sci. Sports Exerc.
PD DEC
PY 2000
VL 32
IS 12
BP 1975
EP 1979
DI 10.1097/00005768-200012000-00001
PG 5
WC Sport Sciences
WE Science Citation Index Expanded (SCI-EXPANDED); Conference Proceedings Citation Index - Science (CPCI-S)
SC Sport Sciences
GA 380BG
UT WOS:000165678000001
PM 11128838
DA 2022-10-25
ER

PT J
AU Young, P
AF Young, P.
TI Muscle diseases and respiratory disturbances
SO NERVENHEILKUNDE
LA German
DT Article
DE Muscle disease; respiratory disturbance; sleep disordered breathing
ID DUCHENNE MUSCULAR-DYSTROPHY; SLEEP-APNEA SYNDROME; MYOTONIC-DYSTROPHY;
   NEUROMUSCULAR DISEASE; MYASTHENIA-GRAVIS; NONINVASIVE VENTILATION;
   PULMONARY-FUNCTION; HEART-FAILURE; POMPE-DISEASE; FATIGUE
AB There is a growing clinical importance of respiratory disturbances and respiratory failure in muscle disease during the last years. Due to the availability of modern techniques for noninvasive ventilation the early diagnosis of respiratory disturbances has a high impact on the symptomatic treatment of patients suffering from muscle diseases. The clinical diagnosis is based on the specific clinical history, validated scales to measure daytime sleepiness and the detailed examination of clinical symptoms during wakefulness indicating any form of respiratory disturbance or sleep disordered breathing during the night. The clinical examination should aim to detect clinical signs in the every day situation without using sophisticated technical devices. Clinically some forms of limb girdle muscular dystrophies (as sarkoglycanopathies and fukutin related protein associated forms), glycogenosis type 2 (Pompe's disease), myasthenia gravis and facio-scapulo-humeral muscular dystrophy are the most relevant muscle diseases to cause early respiratory disturbances.
C1 Univ Klinikum Munster, Sekt Schlafmed & Ambulante Neurol, Klin Neurol & Neurogenet, Klin & Poliklin Neurol, D-48129 Munster, Germany.
RP Young, P (corresponding author), Univ Klinikum Munster, Sekt Schlafmed & Ambulante Neurol, Klin Neurol & Neurogenet, Klin & Poliklin Neurol, Albert Schweitzer Str 33, D-48129 Munster, Germany.
EM young@uni-muenster.de
CR Andreas S, 2000, SLEEP, V23, pS220
   Nguyen ATD, 2006, J CLIN SLEEP MED, V2, P170
   Badr C, 2002, AUST J PHYSIOTHER, V48, P95, DOI 10.1016/S0004-9514(14)60203-8
   Balakrishnan S, 2007, ADV PHYSIOL EDUC, V31, P51, DOI 10.1152/advan.00010.2006
   Barthlen G, 1997, RESPIRATION, V64, P1
   Bassetti CL, 2002, SWISS MED WKLY, V132, P109
   Begin P, 1997, AM J RESP CRIT CARE, V156, P133, DOI 10.1164/ajrccm.156.1.9509041
   BEGIN R, 1980, AM REV RESPIR DIS, V121, P281
   BEGIN R, 1982, AM REV RESPIR DIS, V125, P312
   BESINGER UA, 1983, NEUROLOGY, V33, P1316, DOI 10.1212/WNL.33.10.1316
   Bianchi C, 2008, AM J PHYS MED REHAB, V87, P461, DOI 10.1097/PHM.0b013e318174e4c7
   Clarenbach P, 2001, REV NEUROL-FRANCE, V157, pS46
   COHEN CA, 1982, AM J MED, V73, P308, DOI 10.1016/0002-9343(82)90711-2
   Culebras Antonio, 2008, Rev Neurol Dis, V5, P153
   D'Angelo MG, 2011, J NEUROL SCI, V306, P54, DOI 10.1016/j.jns.2011.03.045
   Della Marca G, 2009, J NEUROL SCI, V285, P54, DOI 10.1016/j.jns.2009.05.014
   Dhand UK, 2006, CURR OPIN PULM MED, V12, P402, DOI 10.1097/01.mcp.0000245704.92311.1e
   Diaz GG, 2005, CHEST, V127, P952, DOI 10.1378/chest.127.3.952
   Duning T, 2009, CASE REP NEUROL, V1, P33, DOI 10.1159/000226792
   Gaultier C, 2004, PEDIATR RES, V55, P729, DOI 10.1203/01.PDR.0000115677.78759.C5
   GIGLIOTTI F, 1995, THORAX, V50, P962, DOI 10.1136/thx.50.9.962
   GOLDBLATT D, 1995, SEMIN NEUROL, V15, P218, DOI 10.1055/s-2008-1041026
   Gomez-Merino E, 2002, AM J PHYS MED REHAB, V81, P411, DOI 10.1097/00002060-200206000-00003
   Gozal D, 1999, Curr Opin Pulm Med, V5, P335, DOI 10.1097/00063198-199911000-00002
   GRIGGS RC, 1981, ARCH NEUROL-CHICAGO, V38, P9, DOI 10.1001/archneur.1981.00510010035004
   GUILLEMINAULT C, 1978, SLEEP, V1, P19, DOI 10.1093/sleep/1.1.19
   Hagell P, 2007, J SLEEP RES, V16, P102, DOI 10.1111/j.1365-2869.2007.00570.x
   Hagenah G, 2009, SLEEP BREATH, V13, P181, DOI 10.1007/s11325-008-0218-2
   Hutchinson David, 2008, Pract Neurol, V8, P229, DOI 10.1136/pn.2008.152611
   Kennedy JD, 2009, PEDIATR CLIN N AM, V56, P261, DOI 10.1016/j.pcl.2008.10.011
   Laberge L, 2005, J NEUROL NEUROSUR PS, V76, P1403, DOI 10.1136/jnnp.2004.043455
   Levy P, 1996, CHEST, V109, P395, DOI 10.1378/chest.109.2.395
   Li W, 2006, PHYSIOL BEHAV, V88, P47, DOI 10.1016/j.physbeh.2006.03.001
   Lichstein KL, 1997, BEHAV RES THER, V35, P733, DOI 10.1016/S0005-7967(97)00029-6
   MACKLEM PT, 1982, J LAB CLIN MED, V99, P601
   Manzur AY, 2008, ARCH DIS CHILD, V93, P986, DOI 10.1136/adc.2007.118141
   Mellies U, 2005, NEUROLOGY, V64, P1465, DOI 10.1212/01.WNL.0000158682.85052.C0
   Mellies U, 2009, RESP MED, V103, P477, DOI 10.1016/j.rmed.2008.12.009
   MILLS KR, 1983, J NEUROL SCI, V58, P73, DOI 10.1016/0022-510X(83)90111-9
   Mitchell I, 2006, PAEDIATR RESPIR REV, V7, pS210, DOI 10.1016/j.prrv.2006.04.200
   Muller-Felber W, 2007, NEUROMUSCULAR DISORD, V17, P698, DOI 10.1016/j.nmd.2007.06.002
   Muntoni F, 2008, NEUROTHERAPEUTICS, V5, P627, DOI 10.1016/j.nurt.2008.08.005
   Nicolle MW, 2006, NEUROLOGY, V67, P140, DOI 10.1212/01.wnl.0000223515.15691.26
   PARK YD, 1995, J NEUROL NEUROSUR PS, V58, P512, DOI 10.1136/jnnp.58.4.512
   Perrin C, 2004, MUSCLE NERVE, V29, P5, DOI 10.1002/mus.10487
   Poppe M, 2003, NEUROLOGY, V60, P1246, DOI 10.1212/01.WNL.0000058902.88181.3D
   Prudlo J, 2007, EUR J NEUROL, V14, P321, DOI 10.1111/j.1468-1331.2006.01666.x
   ROCHESTER DF, 1994, CLIN CHEST MED, V15, P751
   SHEA SA, 1992, RESP PHYSIOL, V87, P275, DOI 10.1016/0034-5687(92)90012-L
   Sivak E D, 1999, Curr Opin Pulm Med, V5, P355, DOI 10.1097/00063198-199911000-00006
   Sveen ML, 2006, ANN NEUROL, V59, P808, DOI 10.1002/ana.20824
   Thorpy Michael, 2003, Curr Neurol Neurosci Rep, V3, P165, DOI 10.1007/s11910-003-0069-y
   Ververs CCM, 1996, RESPIRATION, V63, P1
   Wallgren-Pettersson Carina, 2004, Neuromuscul Disord, V14, P56, DOI 10.1016/j.nmd.2003.09.003
   Ward NS, 2001, CLIN CHEST MED, V22, P769, DOI 10.1016/S0272-5231(05)70065-4
   Windisch W, 2008, Pneumologie, V62 Suppl 1, pS18, DOI 10.1055/s-2008-1038102
   Wraith James E, 2004, Acta Neurol Taiwan, V13, P101
NR 57
TC 0
Z9 0
U1 0
U2 5
PU SCHATTAUER GMBH-VERLAG MEDIZIN NATURWISSENSCHAFTEN
PI STUTTGART
PA HOLDERLINSTRASSE 3, D-70174 STUTTGART, GERMANY
SN 0722-1541
J9 NERVENHEILKUNDE
JI Nervenheilkunde
PY 2011
VL 30
IS 9
BP 677
EP 682
PG 6
WC Clinical Neurology; Psychiatry
WE Science Citation Index Expanded (SCI-EXPANDED)
SC Neurosciences & Neurology; Psychiatry
GA 837PJ
UT WOS:000296215400007
DA 2022-10-25
ER

PT J
AU Mesnard-Rouiller, L
   Bismuth, J
   Wakkach, A
   Poea-Guyon, S
   Berrih-Aknin, S
AF Mesnard-Rouiller, L
   Bismuth, J
   Wakkach, A
   Poea-Guyon, S
   Berrih-Aknin, S
TI Thymic myoid cells express high levels of muscle genes
SO JOURNAL OF NEUROIMMUNOLOGY
LA English
DT Article
DE thymus; myoid cells; muscle genes; acetylcholine receptor; tolerance;
   myasthenia gravis
ID MYASTHENIA-GRAVIS PATIENTS; ACETYLCHOLINE-RECEPTOR; INTRATHYMIC
   EXPRESSION; AUTOIMMUNE-DISEASE; EPITHELIAL-CELLS; DEFICIENT MICE;
   SELF-ANTIGEN; END-PLATE; SUBUNIT; PROTEINS
AB To explore the possible contribution of thymic myoid cells in tolerance induction mechanisms, we quantified by real-time RT-PCR, the expression of 12 muscle genes (the five subunits of acetylcholine receptor, Musk, rapsyn, utrophin, ErbB2, ErbB3, troponin T, and MCK) in a human thymic myoid cell line (MITC), compared to thymic epithelial cells (TEC) and thymocytes. Although expression of all the genes analyzed was detected in TEC and thymocytes, the level of expression in these cells was much lower than in MITC, except for epsilon-AChR, utrophin and ErbB3 genes. Since myoid cells express high level of most muscle genes and are consistently found in the thymic medulla, they may contribute to the mechanisms involved in the induction and maintenance of immune tolerance. (C) 2004 Elsevier B.V. All rights reserved.
C1 Hop Marie Lannelongue, IPSC, CNRS UMR 8078, Lab Physiol Thym, F-92350 Le Plessis Robinson, France.
RP Berrih-Aknin, S (corresponding author), Hop Marie Lannelongue, IPSC, CNRS UMR 8078, Lab Physiol Thym, 133 Ave Resistance, F-92350 Le Plessis Robinson, France.
EM sonia.berrih@ccml.u-psud.fr
RI Berrih‐Aknin, Sonia/F-8025-2013; WAKKACH, Abdelilah/J-6584-2016
OI Berrih‐Aknin, Sonia/0000-0001-9199-4175; WAKKACH,
   Abdelilah/0000-0002-6658-8009
FU NINDS NIH HHS [NS39869, R01 NS039869-02, R01 NS039869-03] Funding
   Source: Medline; NATIONAL INSTITUTE OF NEUROLOGICAL DISORDERS AND STROKE
   [R01NS039869] Funding Source: NIH RePORTER
CR Agius MA, 1998, ANN NY ACAD SCI, V841, P516, DOI 10.1111/j.1749-6632.1998.tb10972.x
   ALTIOK N, 1995, EMBO J, V14, P4258, DOI 10.1002/j.1460-2075.1995.tb00100.x
   Baxter AG, 2002, NAT REV IMMUNOL, V2, P439, DOI 10.1038/nri823
   Beeson D, 1996, NEUROLOGY, V47, P1552, DOI 10.1212/WNL.47.6.1552
   Berchtold MW, 2000, PHYSIOL REV, V80, P1215, DOI 10.1152/physrev.2000.80.3.1215
   Bornemann A, 1998, VIRCHOWS ARCH, V432, P357, DOI 10.1007/s004280050178
   Chentoufi AA, 2002, DIABETES, V51, P1383, DOI 10.2337/diabetes.51.5.1383
   Derbinski J, 2001, NAT IMMUNOL, V2, P1032, DOI 10.1038/ni723
   DHOOT GK, 1986, J MUSCLE RES CELL M, V7, P351, DOI 10.1007/BF01753656
   Egwuagu CE, 1997, J IMMUNOL, V159, P3109
   Fuhrer C, 1999, J NEUROSCI, V19, P6405
   GAUTAM M, 1995, NATURE, V377, P232, DOI 10.1038/377232a0
   Grady RM, 1997, J CELL BIOL, V136, P871, DOI 10.1083/jcb.136.4.871
   GUYON T, 1994, J CLIN INVEST, V94, P16, DOI 10.1172/JCI117302
   Guyon T, 1998, J CLIN INVEST, V102, P249, DOI 10.1172/JCI1248
   Heath VL, 1998, J AUTOIMMUN, V11, P309, DOI 10.1006/jaut.1998.0210
   Hoch W, 2001, NAT MED, V7, P365, DOI 10.1038/85520
   KAMINSKI HJ, 1993, MUSCLE NERVE, V16, P1332, DOI 10.1002/mus.880161210
   Klein L, 2000, CURR OPIN IMMUNOL, V12, P179, DOI 10.1016/S0952-7915(99)00069-2
   LINDSTROM JM, 1976, NEUROLOGY, V26, P1054, DOI 10.1212/WNL.26.11.1054
   LUTHER MA, 1989, J NEUROSCI, V9, P1082
   Mitsui T, 2000, J CELL BIOCHEM, V77, P584, DOI 10.1002/(SICI)1097-4644(20000615)77:4<584::AID-JCB6>3.0.CO;2-U
   NAKANO S, 1993, NEUROLOGY, V43, P1167, DOI 10.1212/WNL.43.6.1167
   Navaneetham D, 2001, MUSCLE NERVE, V24, P203, DOI 10.1002/1097-4598(200102)24:2<203::AID-MUS50>3.0.CO;2-F
   Pagel CN, 2000, CELL TRANSPLANT, V9, P531, DOI 10.1177/096368970000900409
   Perry SV, 1998, J MUSCLE RES CELL M, V19, P575
   Pfaffl MW, 2001, NUCLEIC ACIDS RES, V29, DOI 10.1093/nar/29.9.e45
   Rasmussen R., 2001, RAPID CYCLE REAL TIM, P21, DOI DOI 10.1007/978-3-642-59524-0_3
   RIMMER JJ, 1980, DEV COMP IMMUNOL, V4, P385, DOI 10.1016/S0145-305X(80)80043-7
   Romi F, 2000, J NEUROL, V247, P369, DOI 10.1007/s004150050604
   Roxanis I, 2002, J NEUROIMMUNOL, V125, P185, DOI 10.1016/S0165-5728(02)00038-3
   Salmon AM, 1998, J CLIN INVEST, V101, P2340, DOI 10.1172/JCI1615
   SCHLUEP M, 1987, ANN NEUROL, V22, P212, DOI 10.1002/ana.410220205
   SPULER S, 1994, AM J PATHOL, V145, P766
   Wakkach A, 1996, J IMMUNOL, V157, P3752
   Wakkach A, 2001, CELL MOL BIOL, V47, P167
   Wakkach A, 1999, AM J PATHOL, V155, P1229, DOI 10.1016/S0002-9440(10)65225-X
   Wong AY, 1999, BIOCHEM CELL BIOL, V77, P33, DOI 10.1139/bcb-77-1-33
NR 38
TC 33
Z9 33
U1 0
U2 2
PU ELSEVIER SCIENCE BV
PI AMSTERDAM
PA PO BOX 211, 1000 AE AMSTERDAM, NETHERLANDS
SN 0165-5728
EI 1872-8421
J9 J NEUROIMMUNOL
JI J. Neuroimmunol.
PD MAR
PY 2004
VL 148
IS 1-2
BP 97
EP 105
DI 10.1016/j.jneuroim.2003.11.013
PG 9
WC Immunology; Neurosciences
WE Science Citation Index Expanded (SCI-EXPANDED)
SC Immunology; Neurosciences & Neurology
GA 778BE
UT WOS:000189218600010
PM 14975590
DA 2022-10-25
ER

PT J
AU Hoedemaekers, A
   Graus, Y
   Vriesman, PV
   deBaets, M
AF Hoedemaekers, A
   Graus, Y
   Vriesman, PV
   deBaets, M
TI Age- and sex-related resistance to chronic experimental autoimmune
   myasthenia gravis (EAMG) in Brown Norway rats
SO CLINICAL AND EXPERIMENTAL IMMUNOLOGY
LA English
DT Article
DE myasthenia gravis; ageing; autoimmunity; resistance; susceptibility
ID MAIN IMMUNOGENIC REGION; ACETYLCHOLINE-RECEPTOR DISTRIBUTION; PASSIVE
   TRANSFER; IMMUNOLOGICAL DEFICIENCIES; MONOCLONAL-ANTIBODIES; ANTIGENIC
   MODULATION; BINDING-PROPERTIES; ALPHA-SUBUNIT; MURINE LUPUS; CELL-LINE
AB The influence of age and sex on the induction of chronic EAMG was analysed. Aged male rats, immunized with Torpedo acetylcholine receptor (tAChR), showed no clinical signs of disease or AChR loss. Immunization of young male Brown Norway (BN) rats resulted in both clinical signs of disease and 65% AChR loss. In contrast, both young and aged female BN rats showed comparable AChR loss (58% and 50%, respectively), although aged female rats did not develop clinical signs of disease. Differences in antibody titres, isotype distribution, fine specificity or complement activation could not account for the observed resistance. These results suggest that resistance against EAMG in aged rats is due to resistance of the AChR against antibody-mediated degradation, or to mechanisms able to compensate for AChR loss.
C1 UNIV LIMBURG,DEPT IMMUNOL,NL-6200 MD MAASTRICHT,NETHERLANDS.
RI Hoedemaekers, C.W.E./L-4375-2015
CR ANWYL R, 1977, NATURE, V267, P262, DOI 10.1038/267262a0
   ARREAZA EE, 1993, CLIN EXP IMMUNOL, V92, P169
   BAZIN H, 1990, RAT HYBRIDOMAS RAT M
   BIESECKER G, 1988, J IMMUNOL, V140, P3406
   BIONDA A, 1984, CLIN EXP IMMUNOL, V57, P41
   CHRISTADOSS P, 1988, J IMMUNOL, V140, P2589
   CONTITRONCONI BM, 1994, CRIT REV BIOCHEM MOL, V29, P69, DOI 10.3109/10409239409086798
   COURTNEY J, 1981, J PHYSIOL-LONDON, V320, P435, DOI 10.1113/jphysiol.1981.sp013960
   DEBAETS MH, 1988, IMMUNOL RES, V7, P200, DOI 10.1007/BF02918135
   DRACHMAN DB, 1978, NEW ENGL J MED, V298, P1116, DOI 10.1056/NEJM197805182982004
   DRACHMAN DB, 1982, NEW ENGL J MED, V307, P769, DOI 10.1056/NEJM198209233071301
   Gasque P, 1996, J IMMUNOL, V156, P3402
   GOIDL EA, 1981, CLIN EXP IMMUNOL, V44, P24
   GRAUS YMF, 1993, J IMMUNOL, V150, P4093
   GRAUS YMF, 1993, CLIN EXP IMMUNOL, V92, P506
   LANG B, 1988, J NEUROIMMUNOL, V19, P141, DOI 10.1016/0165-5728(88)90043-4
   LEFVERT AK, 1981, J NEUROIMMUNOL, V1, P125, DOI 10.1016/0165-5728(81)90015-1
   LENNON VA, 1978, J EXP MED, V147, P973, DOI 10.1084/jem.147.4.973
   LENNON VA, 1975, J EXP MED, V141, P1365, DOI 10.1084/jem.141.6.1365
   LINDSTROM J, 1980, J BIOL CHEM, V255, P8340
   LINDSTROM JM, 1976, ANN NY ACAD SCI, V274, P254, DOI 10.1111/j.1749-6632.1976.tb47691.x
   LOUTRARI H, 1992, EUR J IMMUNOL, V22, P2449, DOI 10.1002/eji.1830220939
   LUTHER MA, 1989, J NEUROSCI, V9, P1082
   MELEZ KA, 1980, ARTHRITIS RHEUM, V23, P41, DOI 10.1002/art.1780230108
   ODA K, 1984, J NEUROL SCI, V66, P327, DOI 10.1016/0022-510X(84)90021-2
   OOSTERHUIS H, 1993, OOSTERHUIS, P13
   OOSTERHUIS HJGH, 1981, CLIN NEUROL NEUROSUR, V83, P105, DOI 10.1016/0303-8467(81)90014-7
   PLOMP JJ, 1995, ANN NEUROL, V37, P627, DOI 10.1002/ana.410370513
   PRICE GB, 1972, J IMMUNOL, V108, P403
   PRICE GB, 1972, J IMMUNOL, V108, P413
   ROMBALL CG, 1987, J IMMUNOL, V139, P1490
   ROUBINIAN JR, 1977, J CLIN INVEST, V59, P1066, DOI 10.1172/JCI108729
   ROUBINIAN JR, 1978, J EXP MED, V147, P1568, DOI 10.1084/jem.147.6.1568
   SCHUURS AHWM, 1992, INT ARCH ALLERGY IMM, V97, P337, DOI 10.1159/000236142
   SEGAL R, 1992, J CLIN IMMUNOL, V12, P314
   SMITH DO, 1990, INT J DEV NEUROSCI, V8, P629, DOI 10.1016/0736-5748(90)90058-A
   SOPHIANOS D, 1989, J AUTOIMMUN, V2, P1
   TALOR E, 1991, AUTOIMMUNITY, V8, P245, DOI 10.3109/08916939108997112
   TOYKA KV, 1975, SCIENCE, V190, P397, DOI 10.1126/science.1179220
   TZARTOS S, 1987, J NEUROIMMUNOL, V15, P185, DOI 10.1016/0165-5728(87)90092-0
   TZARTOS SJ, 1992, EUR J BIOCHEM, V207, P915, DOI 10.1111/j.1432-1033.1992.tb17124.x
   TZARTOS SJ, 1985, J IMMUNOL, V134, P2343
   TZARTOS SJ, 1991, AUTOIMMUNITY, V8, P259, DOI 10.3109/08916939109007633
   VERHEUL HAM, 1981, CLIN EXP IMMUNOL, V44, P11
   VERSCHUUREN JJGM, 1992, J NEUROIMMUNOL, V36, P117, DOI 10.1016/0165-5728(92)90043-K
   VERSCHUUREN JJGM, 1990, MUSCLE NERVE, V13, P485, DOI 10.1002/mus.880130604
   Weigle William O., 1994, Aging Immunology and Infectious Disease, V5, P133
   WITZEMANN V, 1990, EUR J BIOCHEM, V194, P437, DOI 10.1111/j.1432-1033.1990.tb15637.x
   WOKKE JHJ, 1990, J NEUROL SCI, V95, P291, DOI 10.1016/0022-510X(90)90076-Y
   ZODA T, 1991, J IMMUNOL, V146, P663
NR 50
TC 23
Z9 26
U1 1
U2 4
PU BLACKWELL SCIENCE LTD
PI OXFORD
PA P O BOX 88, OSNEY MEAD, OXFORD, OXON, ENGLAND OX2 0NE
SN 0009-9104
J9 CLIN EXP IMMUNOL
JI Clin. Exp. Immunol.
PD JAN
PY 1997
VL 107
IS 1
BP 189
EP 197
DI 10.1046/j.1365-2249.1997.d01-881.x
PG 9
WC Immunology
WE Science Citation Index Expanded (SCI-EXPANDED)
SC Immunology
GA WC592
UT WOS:A1997WC59200028
PM 9010275
OA Green Published
DA 2022-10-25
ER

PT J
AU OHTA, M
   HAYASHI, K
   ITOH, N
   OHTA, K
AF OHTA, M
   HAYASHI, K
   ITOH, N
   OHTA, K
TI A NEW ASSAY-METHOD FOR ANTIACETYLCHOLINE RECEPTOR (ACHR) ANTIBODIES IN
   SERA FROM PATIENTS WITH MYASTHENIA-GRAVIS USING ANTI-TORPEDO CALIFORNICA
   ACHR ANTIBODY
SO JOURNAL OF CLINICAL BIOCHEMISTRY AND NUTRITION
LA English
DT Article
ID ALPHA-SUBUNIT PRECURSOR; SEQUENCE; MUSCLE; CDNA
AB We have developed a sensitive immunoprecipitation (IP) assay that uses anti-Torpedo californica (Tc) acetylcholine receptor (AChR) antibody for measuring anti-AChR antibodies in sera from patients with myasthenia gravis (MG). With this assay, we simultaneously detected two types of anti-AChR antibodies in MG sera: enhancing-type antibodies that accelerate the binding of anti-Tc AChR antibody to human AChR and blocking-type antibodies that inhibit the binding of a-bungarotoxin to AChR, Antibodies were detected in 80% of the MG sera, 45% being the enhancing- and 35% the blocking-type antibodies. The inhibitory activities of these blocking-type antibodies correlated well with the titers of blocking-type antibodies obtained by the Concanavalin A assay. The titers of the enhancing-type antibodies also were correlated with those of non-blocking-type antibodies as measured by the standard IP assay.
C1 GIFU PHARMACEUT UNIV, MITAHORA, GIFU 502, JAPAN.
   KYOTO UNIV, FAC PHARMACEUT SCI, DEPT BIOCHEM GENET, SAKYO KU, KYOTO 606, JAPAN.
RP OHTA, M (corresponding author), NATL UTANO HOSP, CLIN RES CTR, UKYO KU, KYOTO 616, JAPAN.
CR ALMON RR, 1974, SCIENCE, V186, P55, DOI 10.1126/science.186.4158.55
   COMPSTON DAS, 1980, BRAIN, V103, P579, DOI 10.1093/brain/103.3.579
   DRACHMAN DB, 1982, NEW ENGL J MED, V307, P769, DOI 10.1056/NEJM198209233071301
   HARA H, 1993, CLIN CHEM, V39, P2053
   HUNTER WM, 1962, NATURE, V194, P495, DOI 10.1038/194495a0
   LEFVERT AK, 1978, J NEUROL NEUROSUR PS, V41, P394, DOI 10.1136/jnnp.41.5.394
   LINDSTROM JM, 1976, NEUROLOGY, V26, P1054, DOI 10.1212/WNL.26.11.1054
   MITTAG T, 1976, NEW ENGL J MED, V294, P691, DOI 10.1056/NEJM197603252941303
   MITTAG TW, 1978, MOL PHARMACOL, V14, P60
   NODA M, 1982, NATURE, V299, P793, DOI 10.1038/299793a0
   NODA M, 1983, NATURE, V305, P818, DOI 10.1038/305818a0
   OHTA M, 1989, J CLIN BIOCHEM NUTR, V6, P65
   OHTA M, 1992, CLIN ENDOCLIN, V40, P749
   OHTA M, 1991, HDB NATURAL TOXIN, V5, P349
   SYAPIN PJ, 1982, BRAIN RES, V231, P365, DOI 10.1016/0006-8993(82)90373-0
   TINDALL RSA, 1980, NEUROLOGY, V30, P554
NR 16
TC 1
Z9 1
U1 0
U2 0
PU JOURNAL CLINICAL BIOCHEMISTRY & NUTRITION
PI KYOTO
PA KYOTO PREFECTURAL UNIV MED, GRAD SCH MEDICAL SCIENCE, DEPT MOLECULAR
   GASTROENTEROLOGY & HEPATOLOGY, KYOTO, 602-8566, JAPAN
SN 0912-0009
EI 1880-5086
J9 J CLIN BIOCHEM NUTR
JI J. Clin. Biochem. Nutr.
PD JUL
PY 1995
VL 19
IS 1
BP 55
EP 61
PG 7
WC Nutrition & Dietetics
WE Science Citation Index Expanded (SCI-EXPANDED)
SC Nutrition & Dietetics
GA TD049
UT WOS:A1995TD04900007
DA 2022-10-25
ER

PT J
AU PHILLIPS, LH
   TORNER, JC
   ANDERSON, MS
   COX, GM
AF PHILLIPS, LH
   TORNER, JC
   ANDERSON, MS
   COX, GM
TI THE EPIDEMIOLOGY OF MYASTHENIA-GRAVIS IN CENTRAL AND WESTERN VIRGINIA
SO NEUROLOGY
LA English
DT Article
ID PREVALENCE; DENMARK
AB We conducted a study of the epidemiology of myasthenia gravis (MG) in four locations in central and western Virginia from 1970 through 1984. The population surveyed was 555,851 in 1984. A total of 73 new cases of MG occurred during the survey period, producing an overall average annual incidence rate of 9.1 per million. The point prevalence rate in 1980 was 13.4 per 100,000, and in 1984 it was 14.2. Approximately 15% of the population was black, and we found that incidence and prevalence rates for the black population were higher than the corresponding white population. When the population was subdivided into <50 and 50+ age groups, the incidence and prevalence were significantly higher in the older group. The rates we report here are higher than rates reported from any other locality. The reasons for the higher rates include optimal case identification, survey of a population with a higher incidence, and increasing aging of the population.
C1 UNIV VIRGINIA,HLTH SCI CTR,DEPT NEUROSURG,CHARLOTTESVILLE,VA 22908.
RP PHILLIPS, LH (corresponding author), UNIV VIRGINIA,HLTH SCI CTR,DEPT NEUROL,BOX 394,CHARLOTTESVILLE,VA 22908, USA.
CR ALTER M, 1960, ARCH NEUROL-CHICAGO, V3, P399, DOI 10.1001/archneur.1960.00450040049006
   ARAKI S, 1987, Neuroepidemiology, V6, P120, DOI 10.1159/000110107
   ARMITAGE P, 1971, STATISTICAL METHODS, P71
   DONALDSON DH, 1990, NEUROLOGY, V40, P786, DOI 10.1212/WNL.40.5.786
   FESSEL WJ, 1974, ARCH INTERN MED, V134, P1027, DOI 10.1001/archinte.134.6.1027
   GARLAND H, 1956, BMJ-BRIT MED J, V1, P1259, DOI 10.1136/bmj.1.4978.1259
   GIAGHEDDU M, 1989, ACTA NEUROL SCAND, V79, P326, DOI 10.1111/j.1600-0404.1989.tb03793.x
   GUDMUNDSSON KR, 1968, ACTA NEUROL SCAND, V44, P57, DOI 10.1111/j.1600-0404.1968.tb07443.x
   HOKKANEN E, 1969, J NEUROL SCI, V9, P463, DOI 10.1016/0022-510X(69)90090-2
   KAHN HA, 1983, INTRO EPIDEMIOLOGIC, P63
   KONDO K, 1988, NEUROEPIDEMIOLOGY, V7, P66, DOI 10.1159/000110138
   KURLAND L T, 1958, J Chronic Dis, V8, P378, DOI 10.1016/0021-9681(58)90002-X
   KURLAND LT, 1961, MYASTHENIA GRAVIS, P307
   Kurtzke J F, 1978, Adv Neurol, V19, P545
   LINDSTROM JM, 1976, NEUROLOGY, V26, P1054, DOI 10.1212/WNL.26.11.1054
   LISAK RP, 1982, MYSTHENIA GRAVIS, P157
   MANN JD, 1976, NEUROLOGY, V26, P729, DOI 10.1212/WNL.26.8.729
   MARCUS EM, 1986, NEUROLOGY, V36, P804, DOI 10.1212/WNL.36.6.804
   MEDSGER TA, 1970, AM J MED, V48, P715, DOI 10.1016/S0002-9343(70)80006-7
   MICAGLIO G, 1991, Neurology, V41, P243
   OKINAKA S, 1966, ACTA NEUROL SCAND, VS 42, P68
   OOSTERHUIS HJG, 1981, CLIN NEUROL NEUROSUR, V83, P104
   OSSERMAN KE, 1971, MT SINAI J MED, V38, P497
   PASCUZZI RM, 1984, ANN NEUROL, V15, P291, DOI 10.1002/ana.410150316
   PASCUZZI RM, 1982, SEMINARS NEUROLOGY, V2, P231
   PENNINGTON GW, 1961, MYASTHENIA GRAVIS, P337
   PHILLIPS LH, 1989, SEMIN NEUROL, V10, P62
   PHILLIPS LH, 1982, SEMIN NEUROL, V2, P231
   PIRSKANEN R, 1977, ACTA NEUROL SCAND, V56, P365
   RADHAKRISHNAN K, 1988, NEUROEPIDEMIOLOGY, V7, P159, DOI 10.1159/000110150
   SCHOENBERG B S, 1983, Neuroepidemiology, V2, P257, DOI 10.1159/000110529
   SIEGEL M, 1973, Seminars in Arthritis and Rheumatism, V3, P1, DOI 10.1016/0049-0172(73)90034-6
   SOMNIER FE, 1991, ARCH NEUROL-CHICAGO, V48, P733, DOI 10.1001/archneur.1991.00530190081019
   SORENSEN TT, 1989, EUR NEUROL, V29, P177, DOI 10.1159/000116405
   STORMMATHISEN A, 1976, ACTA NEUROL SCAND, V54, P120
   STORMMATHISEN A, 1966, ANN NY ACAD SCI, V135, P431, DOI 10.1111/j.1749-6632.1966.tb45491.x
   STORMMATHISEN A, 1984, ACTA NEUROL SCAND, V70, P274
   THORLACIUS S, 1989, ACTA NEUROL SCAND, V80, P290, DOI 10.1111/j.1600-0404.1989.tb03881.x
   TOLA MR, 1989, J NEUROL, V236, P388, DOI 10.1007/BF00314895
   Uono MI, 1980, INT J NEUROL, V14, P87
NR 40
TC 114
Z9 119
U1 0
U2 1
PU LIPPINCOTT-RAVEN PUBL
PI PHILADELPHIA
PA 227 EAST WASHINGTON SQ, PHILADELPHIA, PA 19106
SN 0028-3878
J9 NEUROLOGY
JI Neurology
PD OCT
PY 1992
VL 42
IS 10
BP 1888
EP 1893
DI 10.1212/WNL.42.10.1888
PG 6
WC Clinical Neurology
WE Science Citation Index Expanded (SCI-EXPANDED)
SC Neurosciences & Neurology
GA JT854
UT WOS:A1992JT85400007
PM 1407568
DA 2022-10-25
ER

PT J
AU PROTTI, MP
   MANFREDI, AA
   HOWARD, JF
   CONTITRONCONI, BM
AF PROTTI, MP
   MANFREDI, AA
   HOWARD, JF
   CONTITRONCONI, BM
TI T-CELLS IN MYASTHENIA-GRAVIS SPECIFIC FOR EMBRYONIC
   ACETYLCHOLINE-RECEPTOR
SO NEUROLOGY
LA English
DT Article
ID ALPHA-SUBUNIT; SYNTHETIC PEPTIDES; SEQUENCE-ANALYSIS; LYMPHOCYTES-T;
   MUSCLE; PROTEIN; PRECURSOR; CLONING; THYMUS; LINES
AB In myasthenia gravis (MG) there is an autoimmune response against muscle acetylcholine receptor (AChR). Embryonic and adult muscles express different AChRs; embryonic AChR contains a gamma-subunit, instead of the homologous epsilon-subunit that contributes to form adult AChR. We report propagation from the blood of MG patients of T helper (T(H)) cell lines specific for human embryonic AChR, by cycles of stimulation with a pool of synthetic peptides corresponding to the complete sequence of the gamma-subunit (gamma-pool). The T(H) lines strongly recognized AChR from embryonic mammalian muscle, and reacted less or not at all with adult muscle AChR. The existence of T(H) cells specific for embryonic AChR strongly suggests that the primary anti-AChR sensitization in MG occurs in a tissue other than the innervated skeletal muscle. This may be within the thymus, which expresses an AChR similar or identical to embryonic muscle AChR.
C1 UNIV MINNESOTA, COLL BIOL SCI, DEPT BIOCHEM, 1479 GORTNER AVE, ST PAUL, MN 55108 USA.
   UNIV N CAROLINA, DEPT NEUROL, CHAPEL HILL, NC 27514 USA.
RI Manfredi, Angelo A./C-7018-2014; Protti, Maria Pia/J-7899-2016
OI Manfredi, Angelo A./0000-0001-8370-6970; Protti, Maria
   Pia/0000-0001-9079-2336; Howard, James/0000-0002-7136-8617
FU NINDS NIH HHS [NS 29919] Funding Source: Medline; NATIONAL INSTITUTE OF
   NEUROLOGICAL DISORDERS AND STROKE [R01NS029919] Funding Source: NIH
   RePORTER
CR ALPERT LI, 1971, ARCH PATHOL, V91, P55
   APPEL SH, 1977, P NATL ACAD SCI USA, V74, P2130, DOI 10.1073/pnas.74.5.2130
   DOSREIS GA, 1985, EUR J IMMUNOL, V15, P466, DOI 10.1002/eji.1830150510
   DRACHMAN DB, 1983, TRENDS NEUROSCI, V6, P446, DOI 10.1016/0166-2236(83)90216-3
   ENGEL AG, 1984, ANN NEUROL, V16, P519, DOI 10.1002/ana.410160502
   GAMMON G, 1989, NATURE, V342, P183, DOI 10.1038/342183a0
   GOTTI C, 1982, BIOCHEMISTRY-US, V21, P3148, DOI 10.1021/bi00256a018
   GU Y, 1988, NEURON, V1, P117, DOI 10.1016/0896-6273(88)90195-X
   HARCOURT GC, 1988, J CLIN INVEST, V82, P1295, DOI 10.1172/JCI113729
   HAUSER C, 1988, P NATL ACAD SCI USA, V85, P5625, DOI 10.1073/pnas.85.15.5625
   HEIDENREICH F, 1988, NEUROLOGY, V38, P1784, DOI 10.1212/WNL.38.11.1784
   HEINRIKSON RL, 1984, ANAL BIOCHEM, V136, P65, DOI 10.1016/0003-2697(84)90307-5
   HOHLFELD R, 1987, P NATL ACAD SCI USA, V84, P5379, DOI 10.1073/pnas.84.15.5379
   HOHLFELD R, 1984, NATURE, V310, P244, DOI 10.1038/310244a0
   HOUGHTEN RA, 1985, P NATL ACAD SCI USA, V82, P5131, DOI 10.1073/pnas.82.15.5131
   LEVINSON AI, 1987, J CLIN IMMUNOL, V7, P187, DOI 10.1007/BF00915723
   LINDSTROM J, 1977, CLIN IMMUNOL IMMUNOP, V7, P36, DOI 10.1016/0090-1229(77)90027-7
   LINDSTROM J, 1988, ADV IMMUNOL, V42, P233, DOI 10.1016/S0065-2776(08)60847-0
   LISAK RP, 1986, J IMMUNOL, V137, P1221
   LUTHER MA, 1989, J NEUROSCI, V9, P1082
   MCCARTHY MP, 1986, ANNU REV NEUROSCI, V9, P383
   MELMS A, 1988, J CLIN INVEST, V81, P902, DOI 10.1172/JCI113401
   MISHINA M, 1986, NATURE, V321, P406, DOI 10.1038/321406a0
   MITTAG T, 1976, NEW ENGL J MED, V294, P691, DOI 10.1056/NEJM197603252941303
   MORGUTTI M, 1979, NEUROLOGY, V29, P734, DOI 10.1212/WNL.29.5.734
   NELSON S, 1990, J NEUROIMMUNOL, V29, P81, DOI 10.1016/0165-5728(90)90150-L
   NODA M, 1983, NATURE, V305, P818, DOI 10.1038/305818a0
   PETTE M, 1990, NEUROLOGY, V40, P1770, DOI 10.1212/WNL.40.11.1770
   PROTTI MP, 1990, P NATL ACAD SCI USA, V87, P7792, DOI 10.1073/pnas.87.19.7792
   PROTTI MP, 1990, J IMMUNOL, V144, P1276
   PROTTI MP, 1990, J IMMUNOL, V144, P1711
   SANDERS DB, 1979, PLASMAPHERESIS IMMUN, P289
   SCHMIDT J, 1973, ANAL BIOCHEM, V52, P349, DOI 10.1016/0003-2697(73)90036-5
   SHIBAHARA S, 1985, EUR J BIOCHEM, V146, P15, DOI 10.1111/j.1432-1033.1985.tb08614.x
   TRAUTMANN A, 1982, NATURE, V298, P272, DOI 10.1038/298272a0
   VINCENT A, 1987, ANN NY ACAD SCI, V505, P106, DOI DOI 10.1111/J.1749-6632.1987.TB51286.X.PUBMED:2446546
   WEKERLE H, 1981, ANN NY ACAD SCI, V377, P455, DOI 10.1111/j.1749-6632.1981.tb33753.x
   1979, NIH80545 DHEW PUBL
NR 38
TC 18
Z9 18
U1 0
U2 2
PU LIPPINCOTT WILLIAMS & WILKINS
PI PHILADELPHIA
PA TWO COMMERCE SQ, 2001 MARKET ST, PHILADELPHIA, PA 19103 USA
SN 0028-3878
EI 1526-632X
J9 NEUROLOGY
JI Neurology
PD NOV
PY 1991
VL 41
IS 11
BP 1809
EP 1814
DI 10.1212/WNL.41.11.1809
PG 6
WC Clinical Neurology
WE Science Citation Index Expanded (SCI-EXPANDED)
SC Neurosciences & Neurology
GA GQ467
UT WOS:A1991GQ46700020
PM 1682852
DA 2022-10-25
ER

PT J
AU Diamantopoulos, PT
   Tsatsou, K
   Benopoulou, O
   Bonou, M
   Anastasopoulou, A
   Mastrogianni, E
   Gogas, H
AF Diamantopoulos, Panagiotis T.
   Tsatsou, Katerina
   Benopoulou, Olga
   Bonou, Maria
   Anastasopoulou, Amalia
   Mastrogianni, Elpida
   Gogas, Helen
TI Concomitant development of neurologic and cardiac immune-related adverse
   effects in patients treated with immune checkpoint inhibitors for
   melanoma
SO MELANOMA RESEARCH
LA English
DT Article
DE immune checkpoint inhibitors; immune-related myocardial injury;
   melanoma; myasthenia gravis; neurologic complications
ID MYASTHENIA-GRAVIS; DILATED CARDIOMYOPATHY; MYOCARDITIS; ANTIBODIES;
   NEUROPATHY; MYOPATHY
AB Immune checkpoint inhibitors (ICI) have altered the prognosis of patients with melanoma over the past few years, with immune-related adverse effects (irAEs) being the only factor limiting their use. Neurologic and cardiac irAEs are rare, but usually severe. We reviewed the files of patients with melanoma treated with ICIs in one center to retrieve data from patients with neurologic irAEs. Patients with a combination of neurologic and cardiac manifestations were further analyzed. We also reviewed the literature for similar syndromes. Five out of 482 (1.01%) patients developed a neurologic syndrome and we present three patients with a constellation of neurologic and cardiac irAEs. A 66-year-old woman and a 68-year-old man presented with a constellation of findings after being treated with ipilimumab and nivolumab, respectively, for melanoma in the adjuvant setting and were eventually diagnosed with myasthenia gravis with cardiac involvement. An 80-year-old woman developed diffuse asymmetric muscle weakness, bilateral ptosis and asymptomatic high serum troponin levels after adjuvant treatment with nivolumab and ipilimumab for a stage IIIB melanoma. After excluding ischemic heart disease, she was diagnosed with axonal polyradiculoneuropathy and myocarditis. Neurologic or cardiac irAEs in patients treated with ICIs are uncommon (<1%), but usually severe, with high rates of morbidity and fatality. The co-development of neurologic and cardiac irAEs is even more rare and can arise soon after exposure to ICIs and escalate rapidly. Since more and more patients are now treated with ICIs in the adjuvant setting, prompt identification and management are essential to avoid serious complications or death.
C1 [Diamantopoulos, Panagiotis T.; Benopoulou, Olga; Anastasopoulou, Amalia; Mastrogianni, Elpida; Gogas, Helen] Natl & Kapodistrian Univ Athens, Laikon Gen Hosp, Dept Internal Med 1, Athens 11527, Greece.
   [Tsatsou, Katerina] Natl & Kapodistrian Univ Athens, Laikon Gen Hosp, Neurol Dept, Athens, Greece.
   [Bonou, Maria] Natl & Kapodistrian Univ Athens, Laikon Gen Hosp, Cardiol Dept, Athens, Greece.
RP Diamantopoulos, PT (corresponding author), Natl & Kapodistrian Univ Athens, Laikon Gen Hosp, Dept Internal Med 1, Athens 11527, Greece.
EM pandiamantopoulos@gmail.com
CR Atallah-Yunes SA, 2019, J CANCER RES CLIN, V145, P1527, DOI 10.1007/s00432-019-02927-x
   BANSAL AS, 1994, J CLIN PATHOL, V47, P300, DOI 10.1136/jcp.47.4.300
   Cuzzubbo S, 2017, EUR J CANCER, V73, P1, DOI [10.1016/j.ejca.2016.12:001, 10.1016/j.ejca.2016.12.001]
   Diamantopoulos PT, 2017, J IMMUNOTHER, V40, P221, DOI 10.1097/CJI.0000000000000172
   Fukasawa Y, 2017, CASE REP ONCOL, V10, P809, DOI 10.1159/000479958
   Ganatra S, 2018, ONCOLOGIST, V23, P879, DOI 10.1634/theoncologist.2018-0130
   Guimaraes-Costa Raquel, 2013, Presse Med, V42, pe217, DOI 10.1016/j.lpm.2013.01.057
   Heinzerling L, 2016, J IMMUNOTHER CANCER, V4, DOI 10.1186/s40425-016-0152-y
   Helgeland G, 2008, J NEUROIMMUNOL, V201, P74, DOI 10.1016/j.jneuroim.2008.05.021
   Hu JR, 2019, CARDIOVASC RES, V115, P854, DOI 10.1093/cvr/cvz026
   Johnson DB, 2015, J CLIN ONCOL, V33, pE122, DOI 10.1200/JCO.2013.51.1683
   Johnson DB, 2016, NEW ENGL J MED, V375, P1749, DOI 10.1056/NEJMoa1609214
   Kon T, 2013, NEUROPATHOLOGY, V33, P281, DOI 10.1111/j.1440-1789.2012.01345.x
   Lucas JA, 2008, J IMMUNOL, V181, P2513, DOI 10.4049/jimmunol.181.4.2513
   Mahmood S, 2018, J AM COLL CARDIOL, V71, P699, DOI 10.1016/S0735-1097(18)31240-3
   Martinez-Calle N, 2018, HAEMATOLOGICA, V103, pE318, DOI 10.3324/haematol.2017.185777
   Montes V, 2018, FRONT NEUROL, V9, DOI 10.3389/fneur.2018.00150
   Moslehi JJ, 2018, LANCET, V391, P933, DOI 10.1016/S0140-6736(18)30533-6
   Nishimura H, 2001, SCIENCE, V291, P319, DOI 10.1126/science.291.5502.319
   Norwood TG, 2017, J IMMUNOTHER CANCER, V5, DOI 10.1186/s40425-017-0296-4
   Okazaki T, 2003, NAT MED, V9, P1477, DOI 10.1038/nm955
   Romi F, 2005, ARCH NEUROL-CHICAGO, V62, P442, DOI 10.1001/archneur.62.3.442
   Rota Eugenia, 2019, eNeurologicalSci, V14, P4, DOI 10.1016/j.ensci.2018.11.023
   Salem JE, 2018, LANCET ONCOL, V19, P1579, DOI 10.1016/S1470-2045(18)30608-9
   Sarocchi M, 2018, ONCOLOGIST, V23, P936, DOI 10.1634/theoncologist.2017-0452
   Shivamurthy P, 2014, IJC METAB ENDOCR, V5, P3, DOI 10.1016/j.ijcme.2014.08.003
   So H, 2019, J NEUROL SCI, V399, P97, DOI 10.1016/j.jns.2019.02.023
   Suzuki S, 2014, EUR J NEUROL, V21, P223, DOI 10.1111/ene.12234
   Suzuki S, 2017, NEUROLOGY, V89, P1127, DOI 10.1212/WNL.0000000000004359
   Suzuki S, 2011, AUTOIMMUN DIS, V2011, DOI 10.4061/2011/740583
   Suzuki S, 2009, ARCH NEUROL-CHICAGO, V66, P1334, DOI 10.1001/archneurol.2009.229
   Thygesen K, 2007, CIRCULATION, V116, P2634, DOI 10.1161/CIRCULATIONAHA.107.187397
   TIVOL EA, 1995, IMMUNITY, V3, P541, DOI 10.1016/1074-7613(95)90125-6
   U.S. National Library of Medicine, 2019, INV IMM THER STUD NI
   Wang DY, 2018, JAMA ONCOL, V4, P1721, DOI 10.1001/jamaoncol.2018.3923
   Wang JA, 2010, INT IMMUNOL, V22, P443, DOI 10.1093/intimm/dxq026
   Wong CP, 2012, INT J CARDIOL, V155, pE11, DOI 10.1016/j.ijcard.2011.06.129
NR 37
TC 5
Z9 5
U1 0
U2 6
PU LIPPINCOTT WILLIAMS & WILKINS
PI PHILADELPHIA
PA TWO COMMERCE SQ, 2001 MARKET ST, PHILADELPHIA, PA 19103 USA
SN 0960-8931
EI 1473-5636
J9 MELANOMA RES
JI Melanoma Res.
PD OCT
PY 2020
VL 30
IS 5
BP 484
EP 491
DI 10.1097/CMR.0000000000000681
PG 8
WC Oncology; Dermatology; Medicine, Research & Experimental
WE Science Citation Index Expanded (SCI-EXPANDED)
SC Oncology; Dermatology; Research & Experimental Medicine
GA NQ8IZ
UT WOS:000571112900008
PM 32898389
DA 2022-10-25
ER

PT J
AU Fang, W
   Li, Y
   Mo, R
   Wang, JJ
   Qiu, L
   Ou, CY
   Lin, ZQ
   Huang, ZD
   Feng, HY
   He, XT
   Wang, WZ
   Xu, PP
   Wang, LH
   Ran, H
   Liu, WB
AF Fang, Wei
   Li, Yan
   Mo, Rong
   Wang, Jianjian
   Qiu, Li
   Ou, Chuangyi
   Lin, Zhongqiang
   Huang, Zhidong
   Feng, Huiyu
   He, Xuetao
   Wang, Weizhi
   Xu, Peipei
   Wang, Lihua
   Ran, Hao
   Liu, Weibin
TI Hospital and healthcare insurance system record-based epidemiological
   study of myasthenia gravis in southern and northern China
SO NEUROLOGICAL SCIENCES
LA English
DT Article
DE Myasthenia gravis; Epidemiology; Southern and northern Chinese
   population; Hospital records; Health insurance systems; Medical costs
ID INCREASING INCIDENCE; PROVINCE; SUSCEPTIBILITY; ASSOCIATION; PREVALENCE;
   JUVENILE; COHORT
AB Objective This is the first cross-region epidemiological study of myasthenia gravis (MG) in China. We estimated the incidence, prevalence, and medical costs of MG in southern China and explored the differences between the southern and northern Chinese populations. Methods We collected and analyzed records from 20 hospitals in the southern city, Guangzhou, 13 hospitals in the northern city, Harbin, and two healthcare insurance systems: job based and residence based in Guangzhou during 2000-2017. Results (1) The estimated annual incidence of MG was 1.55-3.66 per 100,000, and the estimated prevalence of MG was 2.19-11.07 per 100,000 in southern China based on insurance records. (2) The proportion of hospitalized MG patients in the south-based hospital records was three times as high as that in the north-based hospital records. (3) Female MG prevalence was significantly higher than male MG prevalence in Guangzhou, while the similar gender difference in Harbin was not statistically significant due to higher variation in earlier years. (4) The average expense was $35-42 for each outpatient service and $2526-2673 for each hospitalization expense in the south. (5) Contrary to the increase of insurance-based estimate of MG prevalence, the proportion of hospitalized MG patients did not increase over the years, suggesting rising awareness and utilization of health insurance. Conclusions The southern MG population had a significantly higher prevalence and a lower response threshold to medication than the northern MG population. These results are calling for further investigations on the genetic, cultural, and environmental variations of the Chinese MG populations between north and south.
C1 [Fang, Wei] CUNY Queens Coll, Sch Earth & Environm Sci, Queens, NY USA.
   [Li, Yan; Mo, Rong; Qiu, Li; Ou, Chuangyi; Lin, Zhongqiang; Huang, Zhidong; Feng, Huiyu; Liu, Weibin] Sun Yat Sen Univ, Affiliated Hosp 1, Dept Neurol, 58 Zhongshan 2nd Rd, Guangzhou 510080, Guangdong, Peoples R China.
   [Li, Yan] Sun Yat Sen Univ, Affiliated Hosp 1, Dept Neurosurg Intens Care Unit, Guangzhou, Guangdong, Peoples R China.
   [Wang, Jianjian; Wang, Weizhi; Wang, Lihua] Harbin Med Univ, Affiliated Hosp 2, Dept Neurol, Harbin, Heilongjiang, Peoples R China.
   [He, Xuetao] Guangdong Gen Hosp, Guangdong Neurosci Inst, Dept Neurol, Guangzhou, Guangdong, Peoples R China.
   [He, Xuetao] Guangdong Acad Med Sci, Guangzhou, Guangdong, Peoples R China.
   [Xu, Peipei] Beijing Normal Univ, Fac Geog Sci, Beijing, Peoples R China.
   [Ran, Hao] Sun Yat Sen Univ, Sch Pharmaceut Sci, Guangzhou, Guangdong, Peoples R China.
RP Liu, WB (corresponding author), Sun Yat Sen Univ, Affiliated Hosp 1, Dept Neurol, 58 Zhongshan 2nd Rd, Guangzhou 510080, Guangdong, Peoples R China.; Wang, LH (corresponding author), Harbin Med Univ, Affiliated Hosp 2, Dept Neurol, Harbin, Heilongjiang, Peoples R China.; Ran, H (corresponding author), Sun Yat Sen Univ, Sch Pharmaceut Sci, Guangzhou, Guangdong, Peoples R China.
EM wanglh211@163.com; Nicolas.ding@yahoo.com; neurologymg@163.com
OI Fang, Wei/0000-0003-3810-6719; Liu, Weibin/0000-0003-1909-4898; Ran,
   Hao/0000-0003-4837-504X
FU National Natural Science Foundation of China [30870850, 81071002,
   81773660, 81801249, 81371386]; National Natural Science Foundation Key
   International (Regional) Cooperation Research Project [81620 108010];
   Clinical Study of 5010 Planned Project Sun Yat-sen University [2010
   003]; Science and Technology Planned Project of Guangdong in China
   [2007B16002039]; 2018 Guangdong Province Foundation and Applied Basic
   Research Special Fund for PhD Research Project Initiation [CANSci
   (2017)1935]; Guangdong Science and Technology Department
   [03/2018-12/2021]; 2016 Pearl River Talents Scheme Fund (Overseas)
   [CANHum (2017)3]; Human Resources and Social Security Department of
   Guangdong Province
FX This study was financially supported by the National Natural Science
   Foundation of China (No30870850, No81071002, No81371386, No81773660,
   No81801249), the National Natural Science Foundation Key International
   (Regional) Cooperation Research Project (No81620 108010), the Clinical
   Study of 5010 Planned Project Sun Yat-sen University (No2010 003),
   Science and Technology Planned Project of Guangdong in China
   (No2007B16002039), 2018 Guangdong Province Foundation and Applied Basic
   Research Special Fund for PhD Research Project Initiation, CANSci
   (2017)1935, Guangdong Science and Technology Department
   (03/2018-12/2021), 2016 Pearl River Talents Scheme Fund (Overseas),
   CANHum (2017)3, and Human Resources and Social Security Department of
   Guangdong Province (January 2016-December 2018).
CR Aarli JA, 2008, ANN NY ACAD SCI, V1132, P238, DOI 10.1196/annals.1405.040
   AHMED SA, 1985, AM J PATHOL, V121, P531
   Andersen JB, 2014, ACTA NEUROL SCAND, V129, P26, DOI 10.1111/ane.12233
   Berrih-Aknin S, 2014, J AUTOIMMUN, V52, P1, DOI 10.1016/j.jaut.2014.05.001
   Berrih-Aknin S, 2014, J AUTOIMMUN, V48-49, P143, DOI 10.1016/j.jaut.2014.01.003
   Breiner A, 2016, NEUROMUSCULAR DISORD, V26, P41, DOI 10.1016/j.nmd.2015.10.009
   Brooks WH, 2010, J AUTOIMMUN, V34, pJ207, DOI 10.1016/j.jaut.2009.12.006
   Carr AS, 2010, BMC NEUROL, V10, DOI 10.1186/1471-2377-10-46
   Casetta I, 2010, J NEUROL, V257, P2015, DOI 10.1007/s00415-010-5651-z
   Cetin H, 2012, WIEN KLIN WOCHENSCHR, V124, P763, DOI 10.1007/s00508-012-0258-2
   Delpy L, 2005, J IMMUNOL, V175, P5050, DOI 10.4049/jimmunol.175.8.5050
   Djelmis J, 2002, EUR J OBSTET GYN R B, V104, P21, DOI 10.1016/S0301-2115(02)00051-9
   Feng HY, 2015, NEUROL SCI, V36, P1135, DOI 10.1007/s10072-015-2235-9
   Feng XL, 2019, J CLIN NEUROSCI, V59, P179, DOI 10.1016/j.jocn.2018.10.077
   Foldvari A, 2015, WIEN KLIN WOCHENSCHR, V127, P459, DOI 10.1007/s00508-015-0796-5
   Fu J., 2014, ACTA GEOGR SIN, V69, P136, DOI [10.3974/geodb, DOI 10.3974/GEODB, DOI 10.3974/geodb.2014.01.06.v1]
   Gao F, 2016, MUSCLE NERVE, V53, P711, DOI 10.1002/mus.24920
   Gattellari M, 2012, EUR J NEUROL, V19, P1413, DOI 10.1111/j.1468-1331.2012.03698.x
   Grob D, 2008, MUSCLE NERVE, V37, P141, DOI 10.1002/mus.20950
   Guptill JT, 2012, MUSCLE NERVE, V45, P363, DOI 10.1002/mus.22327
   Huang X, 2013, NEUROL SCI, V34, P911, DOI 10.1007/s10072-012-1157-z
   Lai CH, 2010, NEUROEPIDEMIOLOGY, V35, P66, DOI 10.1159/000311012
   Lee HS, 2016, YONSEI MED J, V57, P419, DOI 10.3349/ymj.2016.57.2.419
   Leker RR, 1998, J NEUROL SCI, V156, P107, DOI 10.1016/S0022-510X(98)00031-8
   Liu FC, 2017, CLIN EPIDEMIOL, V9, P527, DOI 10.2147/CLEP.S146617
   Matsui N, 2009, J NEUROL NEUROSUR PS, V80, P1168, DOI 10.1136/jnnp.2008.152637
   McGrogan A, 2010, NEUROEPIDEMIOLOGY, V34, P171, DOI 10.1159/000279334
   McGrogan A, 2009, NEUROEPIDEMIOLOGY, V32, P150, DOI 10.1159/000184748
   Meriggioli MN, 2009, LANCET NEUROL, V8, P475, DOI 10.1016/S1474-4422(09)70063-8
   Montomoli C, 2012, NEUROEPIDEMIOLOGY, V38, P100, DOI 10.1159/000336002
   Pakzad Z, 2011, NEUROLOGY, V76, P1526, DOI 10.1212/WNL.0b013e318217e735
   Pallaver F, 2011, NEUROEPIDEMIOLOGY, V36, P282, DOI 10.1159/000328863
   Park SY, 2016, J CLIN NEUROL, V12, P340, DOI 10.3988/jcn.2016.12.3.340
   Phillips LH, 2004, SEMIN NEUROL, V24, P17, DOI 10.1055/s-2004-829593
   Phillips LH, 2003, ANN NY ACAD SCI, V998, P407, DOI 10.1196/annals.1254.053
   Phillips LH, 1996, NEUROLOGY, V47, P1233, DOI 10.1212/WNL.47.5.1233
   Sanders DB, 2016, NEUROLOGY, V87, P419, DOI 10.1212/WNL.0000000000002790
   Santos E, 2016, MUSCLE NERVE, V54, P413, DOI 10.1002/mus.25068
   Somnier FE, 2005, NEUROLOGY, V65, P928, DOI 10.1212/01.wnl.0000176067.32186.a3
   Talhelm T, 2014, SCIENCE, V344, P603, DOI 10.1126/science.1246850
   THAJEB P, 1987, TISSUE ANTIGENS, V29, P273
   Wang W, 2013, NEUROL SCI, V34, P1759, DOI 10.1007/s10072-013-1329-5
   Xie YC, 2011, J CLIN NEUROSCI, V18, P1524, DOI 10.1016/j.jocn.2011.05.002
   Yang Hong-wei, 2006, Zhonghua Yixue Yichuanxue Zazhi, V23, P437
   Yang HW, 2012, J NEUROL SCI, V312, P57, DOI 10.1016/j.jns.2011.08.023
   Zhang XF, 2007, J NEUROL NEUROSUR PS, V78, P386, DOI 10.1136/jnnp.2006.100545
   Zhu WH, 2012, J NEUROIMMUNOL, V247, P81, DOI 10.1016/j.jneuroim.2012.03.018
NR 47
TC 4
Z9 6
U1 3
U2 21
PU SPRINGER-VERLAG ITALIA SRL
PI MILAN
PA VIA DECEMBRIO, 28, MILAN, 20137, ITALY
SN 1590-1874
EI 1590-3478
J9 NEUROL SCI
JI Neurol. Sci.
PD MAY
PY 2020
VL 41
IS 5
BP 1211
EP 1223
DI 10.1007/s10072-019-04146-1
EA JAN 2020
PG 13
WC Clinical Neurology; Neurosciences
WE Science Citation Index Expanded (SCI-EXPANDED)
SC Neurosciences & Neurology
GA LI8WX
UT WOS:000505377200001
PM 31897952
DA 2022-10-25
ER

PT J
AU Alekseeva, TM
   Kreis, OA
   Gavrilov, YV
   Valko, PO
   Weber, KP
   Valko, Y
AF Alekseeva, T. M.
   Kreis, O. A.
   Gavrilov, Y., V
   Valko, P. O.
   Weber, K. P.
   Valko, Yulia
TI Impact of autoimmune comorbidity on fatigue, sleepiness and mood in
   myasthenia gravis
SO JOURNAL OF NEUROLOGY
LA English
DT Article
DE Myasthenia gravis; Autoimmune comorbidity; Steroids; Fatigue;
   Sleepiness; Depression
ID CLINICAL-FEATURES; IMMUNE-SYSTEM; HIGHER RISK; DISEASES; AUTOANTIBODIES;
   ASSOCIATION; PREVALENCE
AB Background Disease burden in myasthenia gravis (MG) and in other autoimmune disorders is often determined by common accompanying symptoms such as fatigue, sleepiness and mood disturbances. Many MG patients have a second autoimmune disease, but it is unclear whether autoimmune comorbidities add to the severity of fatigue, sleepiness and mood disturbances.
   Methods We ascertained the presence of autoimmune comorbidities in 69 well-characterized MG patients. To assess fatigue, sleepiness and mood disturbances, we applied the Fatigue Severity Scale (FSS), the Fatigue Impact Scale (FIS), the Epworth Sleepiness Scale (ESS), as well as the Beck Depression Inventory (BDI) and State-Trait Anxiety Inventory (STAI) to all patients.
   Results Thirteen MG patients had concomitant autoimmune thyroid disease (AITD), including 1 patient with rheumatoid arthritis as third autoimmune disease. Fatigue (68.1%), excessive daytime sleepiness (14.5%), moderate-severe depression (20.3%) and anxiety (26.1%) were common, but MG patients with and without autoimmune comorbidities had similar FSS, FIS, ESS, BDI and STAI scores. The presence of autoimmune comorbidities was not associated with altered clinical and immunological MG characteristics, but MG patients with autoimmune comorbidities have more often been treated with corticosteroids than patients without autoimmune comorbidities (92.3% vs. 60.7%; p=0.03).
   Conclusions While many MG patients were affected by fatigue, sleepiness, depression and anxiety, the present study does not suggest that coexisting autoimmune diseases substantially contribute to the magnitude of these cumbersome comorbid symptoms. However, the higher frequency of steroid treatment may have counterbalanced the effects of the autoimmune comorbidity.
C1 [Alekseeva, T. M.] Almazov Natl Med Res Ctr, Dept Neurol & Psychiat, St Petersburg 197341, Russia.
   [Kreis, O. A.] North Western State Med Univ, Dept Neurol, St Petersburg 191015, Russia.
   [Gavrilov, Y., V] Inst Expt Med, Dept Gen Pathol & Pathol Physiol, St Petersburg, Russia.
   [Valko, P. O.; Weber, K. P.; Valko, Yulia] Univ Zurich, Univ Hosp Zurich, Dept Neurol, CH-8091 Zurich, Switzerland.
   [Weber, K. P.] Univ Zurich, Univ Hosp Zurich, Dept Ophthalmol, CH-8091 Zurich, Switzerland.
RP Valko, Y (corresponding author), Univ Zurich, Univ Hosp Zurich, Dept Neurol, CH-8091 Zurich, Switzerland.
EM Yulia.Valko@usz.ch
RI Gavrilov, Yury/AAA-2915-2019; Kreis, Olga/Z-1254-2018; Weber, Konrad
   P/A-1941-2013
OI Weber, Konrad P/0000-0003-2526-4582; Gavrilov, Yury/0000-0003-1409-7686;
   Valko, Philipp/0000-0002-8435-1697; Valko, Yulia/0000-0002-6147-1960
CR Alekseeva TM, 2018, J NEUROL, V265, P2312, DOI 10.1007/s00415-018-8995-4
   BECK AT, 1961, ARCH GEN PSYCHIAT, V4, P561, DOI 10.1001/archpsyc.1961.01710120031004
   Chaker L, 2017, LANCET, V390, P1550, DOI 10.1016/S0140-6736(17)30703-1
   Chen YL, 2013, ACTA NEUROL SCAND, V127, P170, DOI 10.1111/j.1600-0404.2012.01693.x
   Daikeler T, 2011, BLOOD, V118, P1693, DOI 10.1182/blood-2011-02-336156
   Dantzer R, 2008, NAT REV NEUROSCI, V9, P46, DOI 10.1038/nrn2297
   Dantzer R, 2014, TRENDS NEUROSCI, V37, P39, DOI 10.1016/j.tins.2013.10.003
   De Leo S, 2016, LANCET, V388, P906, DOI 10.1016/S0140-6736(16)00278-6
   Dora SV, 2012, SCI NOTES IP PAVLOV, V19, P108
   DRACHMAN DB, 1994, NEW ENGL J MED, V330, P1797, DOI 10.1056/NEJM199406233302507
   Fang F, 2015, J INTERN MED, V277, P594, DOI 10.1111/joim.12310
   Gavrilov YV, 2018, ACTA NEUROL SCAND, V138, P408, DOI 10.1111/ane.12993
   Gilhus NE, 2015, EUR J NEUROL, V22, P17, DOI 10.1111/ene.12599
   Gilhus NE, 2016, NEW ENGL J MED, V375, P2570, DOI 10.1056/NEJMra1602678
   Imeri L, 2009, NAT REV NEUROSCI, V10, P199, DOI 10.1038/nrn2576
   Jallouli M, 2012, J NEUROL, V259, P1290, DOI 10.1007/s00415-011-6335-z
   Jaretzki A, 2000, NEUROLOGY, V55, P16, DOI 10.1212/WNL.55.1.16
   JOHNS MW, 1991, SLEEP, V14, P540, DOI 10.1093/sleep/14.6.540
   Kanazawa M, 2007, EUR J NEUROL, V14, P1403, DOI 10.1111/j.1468-1331.2007.01978.x
   Kong WM, 2002, AM J MED, V112, P348, DOI 10.1016/S0002-9343(02)01022-7
   KRUPP LB, 1989, ARCH NEUROL-CHICAGO, V46, P1121, DOI 10.1001/archneur.1989.00520460115022
   Kubiszewska J, 2016, BRAIN BEHAV, V6, DOI 10.1002/brb3.537
   Kuz'mina VA, 2011, ROSSISKIJ SEMEJNIJ V, V15, P24
   Mao ZF, 2011, INT J NEUROSCI, V121, P121, DOI 10.3109/00207454.2010.539307
   Marcus N, 2018, J PEDIATR-US, V196, P154, DOI 10.1016/j.jpeds.2017.11.026
   Marino M, 1997, J CLIN ENDOCR METAB, V82, P438, DOI 10.1210/jc.82.2.438
   McLeod DSA, 2012, ENDOCRINE, V42, P252, DOI 10.1007/s12020-012-9703-2
   Meriggioli MN, 2012, EXPERT REV CLIN IMMU, V8, P427, DOI [10.1586/eci.12.34, 10.1586/ECI.12.34]
   Miranda DMC, 2015, THYROID, V25, P118, DOI 10.1089/thy.2014.0182
   Nacu A, 2015, AUTOIMMUNITY, V48, P362, DOI 10.3109/08916934.2015.1030614
   Nakata R, 2013, EUR J NEUROL, V20, P1272, DOI 10.1111/ene.12169
   Nicolle MW, 2006, NEUROLOGY, V67, P140, DOI 10.1212/01.wnl.0000223515.15691.26
   Pacini F, 1998, LANCET, V352, P763, DOI 10.1016/S0140-6736(97)11397-6
   Pryce CR, 2017, CURR TOP BEHAV NEURO, V31, P139, DOI 10.1007/7854_2016_7
   Ratanakorn D, 2002, ACTA NEUROL SCAND, V106, P93, DOI 10.1034/j.1600-0404.2002.01191.x
   Siegmann EM, 2018, JAMA PSYCHIAT, V75, P577, DOI 10.1001/jamapsychiatry.2018.0190
   Simpson JA, 1960, SCOT MED J, V5, P419, DOI [DOI 10.1177/003693306000501001, 10.1177/003693306000501001]
   Skversky AL, 2011, J CLIN ENDOCR METAB, V96, P3838, DOI 10.1210/jc.2011-1600
   Somers EC, 2009, AM J EPIDEMIOL, V169, P749, DOI 10.1093/aje/kwn408
   Spielberger C. D., 1983, STATE TRAIT ANXIETY
   Tellez-Zenteno JF, 2003, NEUROLOGIA, V18, P54
   Toth C, 2006, ACTA NEUROL SCAND, V114, P124, DOI 10.1111/j.1600-0404.2006.00649.x
   Yeh JH, 2015, ACTA NEUROL SCAND, V132, P132, DOI 10.1111/ane.12374
   Yeh JH, 2015, MEDICINE, V94, DOI 10.1097/MD.0000000000000835
NR 44
TC 5
Z9 6
U1 0
U2 5
PU SPRINGER HEIDELBERG
PI HEIDELBERG
PA TIERGARTENSTRASSE 17, D-69121 HEIDELBERG, GERMANY
SN 0340-5354
EI 1432-1459
J9 J NEUROL
JI J. Neurol.
PD AUG
PY 2019
VL 266
IS 8
BP 2027
EP 2034
DI 10.1007/s00415-019-09374-1
PG 8
WC Clinical Neurology
WE Science Citation Index Expanded (SCI-EXPANDED)
SC Neurosciences & Neurology
GA IK3RQ
UT WOS:000476506500023
PM 31115673
DA 2022-10-25
ER

PT J
AU Nikolic, AV
   Andric, ZP
   Simonovic, RB
   Stojanovic, VMR
   Basta, IZ
   Bojic, SD
   Lavrnic, DV
AF Nikolic, A. V.
   Andric, Z. P.
   Simonovic, R. B.
   Stojanovic, V. M. Rakocevic
   Basta, I. Z.
   Bojic, S. D.
   Lavrnic, D. V.
TI High frequency of DQB1*05 and absolute absence of DRB1*13 in
   muscle-specific tyrosine kinase positive myasthenia gravis
SO EUROPEAN JOURNAL OF NEUROLOGY
LA English
DT Article
DE human leukocyte antigens; muscle-specific tyrosine kinase; myasthenia
   gravis
ID HLA; ASSOCIATION; HETEROGENEITY; LINKAGE; ALLELE
AB Background and purpose: Myasthenia gravis (MG) is an autoimmune disease but certain genetic factors predispose its development. Since susceptibility to different forms of MG is linked to a number of allelic variants, the aim of this study was to explore the human leukocyte antigen (HLA) profile of our patients with muscle-specific tyrosine kinase (MuSK) MG.
   Methods: Human leukocyte antigen (HLA) typing was performed in our cohort of 31 MuSK MG patients available for the study. The allele groups of DRB1* and DQB1* loci were typed with sequence-specific oligonucleotide probes and high resolution typing for DQB1* was performed using sequence-specific primers. HLA frequencies were compared with unrelated healthy bone marrow donors.
   Results: Significant association of MuSK MG with alleles DRB1*14 [odds ratio (OR) 3.8], DRB1*16 (OR 3.3) (P < 0.01) and DQB1*05 (OR 2.2) (P < 0.05) was found. In our patients the most frequent DQB1* allele was DQB1*05:02. An absolute absence of DRB1*13 in our cohort of MuSK MG patients was also found, whilst this allele was present in 25% (495/1992) of control subjects (OR 0) (P < 0.01). The HLA DRB1*16-DQB1*05 (OR 2.9) haplotype was found to be associated with MuSK MG (P < 0.05).
   Conclusions: The strong association of MuSK MG with DQB1*05 alleles observed in patient series from other countries was confirmed. The novel finding in our cohort of MuSK MG patients was the absolute absence of DRB1*13 allele, which might have a protective role in the development of MuSK MG, at least in our population.
C1 [Nikolic, A. V.; Stojanovic, V. M. Rakocevic; Basta, I. Z.; Lavrnic, D. V.] Clin Ctr Serbia, Neurol Clin, Dept Neuromuscular Disorders, Belgrade 11000, Serbia.
   [Nikolic, A. V.; Stojanovic, V. M. Rakocevic; Basta, I. Z.; Lavrnic, D. V.] Univ Belgrade, Fac Med, Belgrade, Serbia.
   [Andric, Z. P.; Simonovic, R. B.] Blood Transfus Inst Serbia, Tissue Typing Dept, Belgrade, Serbia.
   [Bojic, S. D.] Univ Belgrade, Fac Med, Inst Med Stat, Belgrade, Serbia.
[truncated: 2,370,759 more chars]
