# Supplementary material for: Knowledge mapping of global trends for myasthenia gravis development: A bibliometrics analysis
Source: Front Immunol. 2023 Mar 2;14:1132201. doi: 10.3389/fimmu.2023.1132201 (PMC10019893; doi:10.3389/fimmu.2023.1132201)
Supplement: Supplementary Material 2 — The Compressed package of text file with the 9,970 MG-related articles included. [file DataSheet_2.zip › download_6501-7000.txt]

FN Clarivate Analytics Web of Science
VR 1.0
PT J
AU Rozsa, C
   Mikor, A
   Kasa, K
   Illes, Z
   Komoly, S
AF Rozsa, C.
   Mikor, A.
   Kasa, K.
   Illes, Z.
   Komoly, S.
TI Long-term effects of combined immunosuppressive treatment on myasthenic
   crisis
SO EUROPEAN JOURNAL OF NEUROLOGY
LA English
DT Article
DE immunosuppressive treatment; myasthenia gravis; myasthenic crisis
ID INTRAVENOUS IMMUNOGLOBULIN; PLASMA-EXCHANGE; NATURAL COURSE; GRAVIS;
   THERAPY; FAILURE; TRIAL
AB We studied the long-term crisis-preventing effect of combined prednisolone-azathioprine (PR-AZA) treatment in myasthenia gravis (MG).
   Case-control study with a median follow-up of 64 months in the treated group, and 80 months in the non-treated group. Sixty-nine patients with episodes of myasthenic crisis (MC) were treated and followed prospectively in 1990-2004. Twenty-seven patients had MC between 1990 and 1996, and were not treated with immunosuppressants on long-term. Long-term PR-AZA treatment was introduced in another 42 patients, who developed MC in 1997-2004. The difference in the frequency of repeated MCs between the treated and the non-treated group during long-term follow-up was investigated. As secondary end-points, we analyzed the number of admittances to the ICU; the number of mechanical ventilation episodes; the duration of ICU treatment; the characteristics of the applied treatment; and the functional outcome of the patients 1 month after the onset of the crisis.
   Recurrent MCs occurred in 74% of the non-treated and 19% of the treated group (P < 0.001). The number of ICU admissions (P = 0.005) and mechanical ventilation events (P = 0.002) were also reduced. The highly significant MC preventing effect of PR-AZA was evident after 6 months.
   After the initial 6 months of therapy, PR-AZA is effective in preventing MC.
C1 [Illes, Z.; Komoly, S.] Univ Pecs, Dept Neurol, H-7623 Pecs, Hungary.
   [Rozsa, C.; Kasa, K.] Jahn Ferenc Teaching Hosp, Budapest, Hungary.
   [Mikor, A.] Univ Pecs, Dept Anaesthesiol & Intens Therapy, H-7623 Pecs, Hungary.
RP Komoly, S (corresponding author), Univ Pecs, Dept Neurol, Ret U 2, H-7623 Pecs, Hungary.
EM samuel.komoly@aok.pte.hu
OI Illes, Zsolt/0000-0001-9655-0450
FU Bolyai Janos Foundation of the Hungarian Academy of Sciences; Hungarian
   Neuroimaging Foundation
FX We thank Tamas Revesz for suggestions and correction of the manuscript.
   ZI is supported by the Bolyai Janos Foundation of the Hungarian Academy
   of Sciences. CR was supported by the Hungarian Neuroimaging Foundation.
   SK had full access to all of the data in the study and takes
   responsibility for the integrity of the data and the accuracy of the
   data analysis.
CR Bedlack RS, 2000, POSTGRAD MED, V107, P211, DOI 10.3810/pgm.2000.04.1003
   Berrouschot J, 1997, CRIT CARE MED, V25, P1228, DOI 10.1097/00003246-199707000-00027
   COHEN MS, 1981, ANN NY ACAD SCI, V377, P670, DOI 10.1111/j.1749-6632.1981.tb33765.x
   CORNELIO F, 1993, ANN NY ACAD SCI, V681, P594, DOI 10.1111/j.1749-6632.1993.tb22951.x
   *EFNS TASK FORC, 2006, EUR J NEUR, V13, P691
   Evoli A, 2000, J AM GERIATR SOC, V48, P1442, DOI 10.1111/j.1532-5415.2000.tb02635.x
   Gajdos P, 2005, ARCH NEUROL-CHICAGO, V62, P1689, DOI 10.1001/archneur.62.11.1689
   Gajdos P, 1997, ANN NEUROL, V41, P789, DOI 10.1002/ana.410410615
   GAJDOS P, 1993, J NEUROL NEUROSUR PS, V56, P1157
   Jani-Aesadi A, 2007, J NEUROL SCI, V261, P127, DOI 10.1016/j.jns.2007.04.045
   Jaretzki A, 2000, NEUROLOGY, V55, P16, DOI 10.1212/WNL.55.1.16
   Juel VC, 2004, SEMIN NEUROL, V24, P75, DOI 10.1055/s-2004-829595
   Keesey JC, 2002, MUSCLE NERVE, V26, P1, DOI 10.1002/mus.10095
   KOKONTIS L, 2000, ARCH NEUROL-CHICAGO, V57, P539
   Lacomis D, 2005, NEUROCRIT CARE, V3, P189, DOI 10.1385/NCC:3:3:189
   Nemoto Y, 2005, J NEUROL NEUROSUR PS, V76, P714, DOI 10.1136/jnnp.2004.043125
   Newsom-Davis J, 2003, SEMIN NEUROL, V23, P191
   NEWSOMDAVIS J, 1978, NEW ENGL J MED, V298, P456
   OOSTERHUIS HJGH, 1989, J NEUROL NEUROSUR PS, V52, P1121, DOI 10.1136/jnnp.52.10.1121
   Palace J, 1998, NEUROLOGY, V50, P1778, DOI 10.1212/WNL.50.6.1778
   PANEGYRES PK, 1993, J NEUROL NEUROSUR PS, V56, P702, DOI 10.1136/jnnp.56.6.702
   Qureshi AI, 1999, NEUROLOGY, V52, P629, DOI 10.1212/WNL.52.3.629
   Rabinstein A, 2002, NEUROLOGY, V59, P1647, DOI 10.1212/01.WNL.0000033797.79530.16
   Rabinstein Alejandro A, 2005, Curr Neurol Neurosci Rep, V5, P476, DOI 10.1007/s11910-005-0037-9
   Rozsa C, 2006, EUR J NEUROL, V13, P947, DOI 10.1111/j.1468-1331.2006.01382.x
   Seneviratne J, 2008, ARCH NEUROL-CHICAGO, V65, P54, DOI 10.1001/archneurol.2007.1
   Thomas CE, 1997, NEUROLOGY, V48, P1253, DOI 10.1212/WNL.48.5.1253
   Varelas PN, 2002, CRIT CARE MED, V30, P2663, DOI 10.1097/00003246-200212000-00009
   Vincent A, 2005, CURR OPIN NEUROL, V18, P519, DOI 10.1097/01.wco.0000180660.57801.3f
   Zeitler H, 2006, ARTIF ORGANS, V30, P597, DOI 10.1111/j.1525-1594.2006.00268.x
NR 30
TC 11
Z9 11
U1 0
U2 2
PU WILEY
PI HOBOKEN
PA 111 RIVER ST, HOBOKEN 07030-5774, NJ USA
SN 1351-5101
EI 1468-1331
J9 EUR J NEUROL
JI Eur. J. Neurol.
PD JUL
PY 2009
VL 16
IS 7
BP 796
EP 800
DI 10.1111/j.1468-1331.2009.02634.x
PG 5
WC Clinical Neurology; Neurosciences
WE Science Citation Index Expanded (SCI-EXPANDED)
SC Neurosciences & Neurology
GA 453TY
UT WOS:000266637000007
PM 19453406
DA 2022-10-25
ER

PT J
AU de Chabot, G
   Justeau, G
   Pinquie, F
   Nadaj-Pakleza, A
   Hoppe, E
   Hureaux, J
   Urban, T
AF de Chabot, G.
   Justeau, G.
   Pinquie, F.
   Nadaj-Pakleza, A.
   Hoppe, E.
   Hureaux, J.
   Urban, T.
TI Unexpected adverse events of immunotherapies in non-small cell lung
   cancer: About 2 cases
SO REVUE DE PNEUMOLOGIE CLINIQUE
LA French
DT Article
DE Non-small cell lung carcinoma; PD1; Immunotherapy; Drug-related side
   effects and adverse reactions; Myasthenia Gravis; Myositis; Systemic
   lupus erythematosus
ID IMMUNE CHECKPOINT INHIBITORS; MYASTHENIA-GRAVIS; PEMBROLIZUMAB;
   NIVOLUMAB; PATIENT
AB Programmed death receptor 1 (PD1) checkpoint inhibitors are known for immune mediated toxicities such as colitis, endocrinopathies and pneumonitis. However, other rare adverse effects are reported in the literature. Nivolumab is an anti-PD1 immunotherapy used in the second line of non-small cell lung cancer (NSCLC). We report two cases of rare toxicities occurring under nivolumab in patients without a history of dysimmunity. A 79-year-old patient with a large-cell carcinoma showed a muscle weakness after the second course, revealing myositis with a CPK grade IV elevation as well as symptoms of myasthenia. The diagnosis of myositis was confirmed by a muscle biopsy. An 82-year-old patient followed for bronchial adenocarcinoma with EGFR mutation, presented with nivolumab shoulder and hip pain with extreme fatigue. After further investigations, the diagnosis of systemic erythematosus lupus was retained. Investigations led to the diagnosis of systemic lupus erythematosus. For both patients treatment was interrupted and systemic corticosteroid therapy was initiated permitting resolution of symptoms. The occurrence of symptoms of dysimmunity should attract the attention of the clinician, leading to discontinuation of anti-PD1 therapy and corticosteroid therapy. Retreatment after symptoms resolution must be collegially discussed if no alternative therapeutic is available. (C) 2017 Elsevier Masson SAS. All rights reserved.
C1 [de Chabot, G.; Justeau, G.; Pinquie, F.; Hureaux, J.; Urban, T.] CHU Angers, Serv Pneumol, 4 Rue Larrey, F-49933 Angers, France.
   [Nadaj-Pakleza, A.] CHU Angers, Serv Neurol, Ctr Reference Malad Neuromusculaires Aquitaine Oc, 4 Rue Larrey, F-49933 Angers, France.
   [Hoppe, E.] CHU Angers, Serv Rhumatol, 4 Rue Larrey, F-49933 Angers, France.
RP de Chabot, G (corresponding author), CHU Angers, Serv Pneumol, 4 Rue Larrey, F-49933 Angers, France.
EM gonzague.dechabot@chu-angers.fr
RI Justeau, Grégoire/AAL-1634-2021
OI Justeau, Grégoire/0000-0002-2137-113X
CR Abdel-Wahab N, 2016, PLOS ONE, V11, DOI 10.1371/journal.pone.0160221
   Friedman CF, 2016, JAMA ONCOL, V2, P1346, DOI 10.1001/jamaoncol.2016.1051
   Gonzalez NL, 2017, NEUROMUSCULAR DISORD, V27, P266, DOI 10.1016/j.nmd.2017.01.002
   Hottinger AF, 2016, CURR OPIN NEUROL, V29, P806, DOI 10.1097/WCO.0000000000000391
   Kimura T, 2016, CANCER SCI, V107, P1055, DOI 10.1111/cas.12961
   Kong YCM, 2014, FRONT IMMUNOL, V5, DOI 10.3389/fimmu.2014.00206
   Lau KHV, 2016, MUSCLE NERVE, V54, P157, DOI 10.1002/mus.25141
   Le Fournis S, 2016, LUNG CANCER, V102, P28, DOI 10.1016/j.lungcan.2016.10.008
   Lee YH, 2009, LUPUS, V18, P9, DOI 10.1177/0961203308093923
   Michot JM, 2016, EUR J CANCER, V54, P139, DOI 10.1016/j.ejca.2015.11.016
   Nguyen BHV, 2017, MELANOMA RES, V27, P152, DOI 10.1097/CMR.0000000000000310
   Nishimura H, 1999, IMMUNITY, V11, P141, DOI 10.1016/S1074-7613(00)80089-8
   PEKIN TJ, 1970, ARTHRITIS RHEUM, V13, P777, DOI 10.1002/art.1780130607
   Santini FC, 2017, J CLIN ONCOL S, V35, P9012, DOI DOI 10.1200/JC0.2017.35.15_SUPPL.901241
   Weber JS, 2016, ONCOLOGIST, V21, P1230, DOI 10.1634/theoncologist.2016-0055
   Zimmer L, 2016, EUR J CANCER, V60, P210, DOI 10.1016/j.ejca.2016.02.024
NR 16
TC 7
Z9 7
U1 0
U2 9
PU ELSEVIER
PI BRIDGEWATER
PA 685 ROUTE 202-206, BRIDGEWATER, NJ 08807 USA
SN 0761-8417
EI 1776-2561
J9 REV PNEUMOL CLIN
JI Rev. Pneumol. Clin.
PD DEC
PY 2017
VL 73
IS 6
BP 326
EP 330
DI 10.1016/j.pneumo.2017.08.012
PG 5
WC Respiratory System
WE Science Citation Index Expanded (SCI-EXPANDED)
SC Respiratory System
GA FV4HP
UT WOS:000424534500010
PM 29169677
DA 2022-10-25
ER

PT J
AU Wolfe, GI
   Barohn, RJ
   Sanders, DB
   McDermott, MP
AF Wolfe, Gil I.
   Barohn, Richard J.
   Sanders, Donald B.
   McDermott, Michel P.
CA Muscle Study Grp
TI COMPARISON OF OUTCOME MEASURES FROM A TRIAL OF MYCOPHENOLATE MOFETIL IN
   MYASTHENIA GRAVIS
SO MUSCLE & NERVE
LA English
DT Article; Proceedings Paper
CT 11th International Conference on Myasthenia Gravis and Related Disorders
CY MAY, 2007
CL Chicago, IL
DE clinical trials; myasthenia; outcome measures
ID RELIABILITY; EFFICACY; FK506
AB We determined the strength of correlation among, and responsiveness of, outcome measures used in a multicenter, double-blind, placebo-controlled trial of mycophenolate mofetil in combination with prednisone in myasthenia gravis (MG). The primary efficacy measure was the change from baseline in the Quantitative MG (QMG) score at week 12. Secondary outcome measures included the MG-Activities of Daily Living profile (MG-ADL) and MG Manual Muscle Test (MMT). The measures were collected at baseline and at weeks 4, 8, and 12 in the blinded study and at weeks 16, 20, 28, and 36 in an optional open-label extension. At baseline, the QMG was moderately correlated with the MG-ADL (r = 0.55, P < 0.0001) and the MMT (r = 0.53, P < 0.0001), but the correlation between the MG-ADL and the MMT was lower (r = 0.30, P = 0.007). These findings were similar at weeks 4, 8, and 12. Similar correlations were found among the changes in scores from baseline at weeks 12 and 36. The MMT and MG-ADL appeared to be the most sensitive measures for changes in MG status at weeks 12 and 36. Although a task force has recommended use of the QMG in prospective MG trials, the MMT and MG-ADL appear to be suitable alternatives and offer potential advantages. No special training or equipment is required, and they take less time.
C1 [Wolfe, Gil I.] Univ Texas SW Med Ctr Dallas, Dept Neurol, Dallas, TX 75390 USA.
   [Barohn, Richard J.] Univ Kansas, Med Ctr, Dept Neurol, Kansas City, KS 66103 USA.
   [Sanders, Donald B.] Duke Univ, Med Ctr, Div Neurol, Durham, NC 27710 USA.
   [McDermott, Michel P.] Univ Rochester, Sch Med, Dept Biostat & Computat Biol, Rochester, NY USA.
RP Wolfe, GI (corresponding author), Univ Texas SW Med Ctr Dallas, Dept Neurol, 5323 Harry Hines Blvd, Dallas, TX 75390 USA.
EM gil.wolfe@utsouthwestern.edu
RI Wolfe, Gil/AAO-2786-2020
OI Annis, Christine/0000-0002-0878-3076
FU NATIONAL CENTER FOR RESEARCH RESOURCES [M01RR000034, M01RR023940,
   M01RR000044, M01RR001346] Funding Source: NIH RePORTER
CR Barohn RJ, 2003, ANN NY ACAD SCI, V998, P432, DOI 10.1196/annals.1254.056
   Barohn RJ, 1998, ANN NY ACAD SCI, V841, P769, DOI 10.1111/j.1749-6632.1998.tb11015.x
   Bedlack RS, 2005, NEUROLOGY, V64, P1968, DOI 10.1212/01.WNL.0000163988.28892.79
   GUYATT G, 1987, J CHRON DIS, V40, P171, DOI 10.1016/0021-9681(87)90069-5
   Iannaccone ST, 2003, ARCH NEUROL-CHICAGO, V60, P1130, DOI 10.1001/archneur.60.8.1130
   Jaretzki A 3rd, 2000, Ann Thorac Surg, V70, P327
   Kaufmann P, 2007, Neuromuscul Disord, V17, P499, DOI 10.1016/j.nmd.2006.12.001
   Kaufmann P, 2007, AMYOTROPH LATERAL SC, V8, P42, DOI 10.1080/17482960600888156
   Meriggioli MN, 2003, NEUROLOGY, V61, P1438, DOI 10.1212/01.WNL.0000094122.88929.0B
   Muller K., 1989, STAT POWER ANAL BEHA, V31, P499, DOI [10.1080/00401706.1989.10488618, 10.4324/9780203771587]
   *MUSCL STUD GROUP, NEUROLOGY IN PRESS
   Nagane Y, 2005, EUR NEUROL, V53, P146, DOI 10.1159/000085833
   Ponseti JA, 2005, CLIN NEUROL NEUROSUR, V107, P187, DOI 10.1016/j.clineuro.2004.07.013
   Rowin J, 2004, NEUROLOGY, V63, P2390, DOI 10.1212/01.WNL.0000147242.92691.71
   Sanders DB, 2003, ANN NY ACAD SCI, V998, P440, DOI 10.1196/annals.1254.057
   Sharshar T, 2000, J NEUROL, V247, P286, DOI 10.1007/s004150050585
   Traynor BJ, 2004, NEUROLOGY, V63, P1933, DOI 10.1212/01.WNL.0000144345.49510.4E
   Vincent A, 2001, LANCET, V357, P2122, DOI 10.1016/S0140-6736(00)05186-2
   Wolfe GI, 1999, NEUROLOGY, V52, P1487, DOI 10.1212/WNL.52.7.1487
NR 19
TC 25
Z9 25
U1 0
U2 4
PU WILEY
PI HOBOKEN
PA 111 RIVER ST, HOBOKEN 07030-5774, NJ USA
SN 0148-639X
EI 1097-4598
J9 MUSCLE NERVE
JI Muscle Nerve
PD NOV
PY 2008
VL 38
IS 5
BP 1429
EP 1433
DI 10.1002/mus.21142
PG 5
WC Clinical Neurology; Neurosciences
WE Science Citation Index Expanded (SCI-EXPANDED); Conference Proceedings Citation Index - Science (CPCI-S)
SC Neurosciences & Neurology
GA 369KW
UT WOS:000260694400004
PM 18949779
DA 2022-10-25
ER

PT J
AU BIANCHI, DW
   VANMARTER, LJ
AF BIANCHI, DW
   VANMARTER, LJ
TI AN APPROACH TO VENTILATOR-DEPENDENT NEONATES WITH ARTHROGRYPOSIS
SO PEDIATRICS
LA English
DT Article
DE NEWBORN; ARTHROGRYPOSIS; ARTIFICIAL RESPIRATION; NEONATAL INTENSIVE CARE
ID AKINESIA DEFORMATION SEQUENCE; MULTIPLE ANKYLOSES; FACIAL ANOMALIES;
   PULMONARY HYPOPLASIA; MYOTONIC-DYSTROPHY; THIN RIBS; MYASTHENIA;
   DIAGNOSIS; NEWBORN
AB Objective. To identify the clinical factors and/or test results necessary to determine the diagnosis and prognosis for a group of neonates who presented with respiratory insufficiency and multiple contractures.
   Methods. We performed a retrospective review of medical records and identified 15 newborns over a 10-year period (1980 through 1990) who had arthrogryposis multiplex congenita and required ventilator support at birth. We designed a 104 item data base to record clinical information; this was subsequently analyzed using the Clinfo data base program for statistical analysis.
   Results. Fourteen of the 15 patients died. Of the fourteen, 13 were electively extubated after a variable time course (2 hours to 64 days). Autopsies performed on all 14 revealed an approximately equal distribution of central nervous system (CNS) malformations, peripheral neuropathies, and peripheral myopathies as the etiology. The single survivor had myasthenia gravis.
   Conclusion. In neonates with arthrogryposis, ventilator dependence at birth carries a poor prognosis. Prenatal factors that potentially predict respiratory insufficiency for the fetus with arthrogryposis include decreased fetal movements, polyhydramnios, micrognathia, and thin ribs. The combination of a thorough physical examination and radiographic and neuromuscular studies may not result in a specific diagnosis, but it can indicate whether the abnormality is in the CNS, peripheral nerves or muscles. Before elective withdrawal of ventilatory support, an edrophonium chloride challenge test should be performed to rule out myasthenia gravis.
C1 HARVARD UNIV,SCH MED,JOINT PROGRAM NEONATOL,BOSTON,MA 02115.
   HARVARD UNIV,SCH MED,DEPT PEDIAT,BOSTON,MA 02115.
CR BANKER BQ, 1986, HUM PATHOL, V17, P656, DOI 10.1016/S0046-8177(86)80177-0
   BANKER BQ, 1985, CLIN ORTHOP RELAT R, V194, P30
   CHASSEVENT J, 1978, RADIOLOGY, V127, P747, DOI 10.1148/127.3.747
   DAVIS JE, 1988, AM J MED GENET, V29, P77, DOI 10.1002/ajmg.1320290110
   FRIED K, 1975, CLIN GENET, V7, P417
   HAGEMAN G, 1988, AM J MED GENET, V30, P883, DOI 10.1002/ajmg.1320300404
   HALL JG, 1986, AM J MED GENET, V25, P99, DOI 10.1002/ajmg.1320250112
   HALL JG, 1982, AM J MED GENET, V11, P185, DOI 10.1002/ajmg.1320110208
   HALL JG, 1985, CLIN ORTHOP RELAT R, V194, P44
   HALL JG, 1983, PRINCIPLES PRACTICE, P781
   MILLER ME, 1981, PEDIATRICS, V67, P618
   MOERMAN P, 1983, J PEDIATR-US, V103, P238, DOI 10.1016/S0022-3476(83)80352-7
   MOESSINGER AC, 1983, PEDIATRICS, V72, P857
   MOUTARDCODOU ML, 1987, PRESSE MED, V16, P615
   NELSON K, 1989, NEW ENGL J MED, V320, P19, DOI 10.1056/NEJM198901053200104
   OSBORNE JP, 1983, DEV MED CHILD NEUROL, V25, P343
   PENA SDJ, 1974, J PEDIATR-US, V85, P373, DOI 10.1016/S0022-3476(74)80119-8
   PUNNETT HH, 1974, J PEDIATR-US, V85, P375, DOI 10.1016/S0022-3476(74)80120-4
   SMIT LME, 1980, DEV MED CHILD NEUROL, V22, P371
   STOLL C, 1991, PRENATAL DIAG, V11, P17, DOI 10.1002/pd.1970110104
   WILLIAMS RS, 1980, ACTA NEUROPATHOL, V50, P175, DOI 10.1007/BF00688750
NR 21
TC 6
Z9 6
U1 0
U2 0
PU AMER ACAD PEDIATRICS
PI ELK GROVE VILLAGE
PA 141 NORTH-WEST POINT BLVD, ELK GROVE VILLAGE, IL 60007-1098
SN 0031-4005
J9 PEDIATRICS
JI Pediatrics
PD NOV
PY 1994
VL 94
IS 5
BP 682
EP 686
PG 5
WC Pediatrics
WE Science Citation Index Expanded (SCI-EXPANDED)
SC Pediatrics
GA PN912
UT WOS:A1994PN91200006
PM 7936896
DA 2022-10-25
ER

PT J
AU Sakamaki, Y
   Kido, T
   Yasukawa, M
AF Sakamaki, Yasushi
   Kido, Tetsuo
   Yasukawa, Motoaki
TI Alternative choices of total and partial thymectomy in video-assisted
   resection of noninvasive thymomas
SO SURGICAL ENDOSCOPY AND OTHER INTERVENTIONAL TECHNIQUES
LA English
DT Article; Proceedings Paper
CT 3rd International Symposium on Natural Orifice Translumenal Endoscopic
   Surgery
CY JUL 10, 2008
CL San Francisco, CA
DE thymectomy; thymoma; thymus; endoscopic procedure; mediastinum
ID ANTERIOR MEDIASTINAL MASSES; MYASTHENIA-GRAVIS; THORACOSCOPIC
   THYMECTOMY; EXTENDED THYMECTOMY; MANAGEMENT
AB Background The purpose of this report is to discuss the appropriate choice of procedures for video-assisted resection of thymoma according to factors such as the presence of myasthenia gravis or location of the tumor.
   Methods We evaluated the short-term results of thoracoscopic surgery for 30 consecutive cases of noninvasive thymoma. Unilateral thoracoscopic partial ( or subtotal) thymectomy (UTPT) was employed in patients with nonmyasthenic thymoma localized to the unilateral mediastinum, and extended ( or total) thymectomy by an infrasternal mediastinal approach (ETIS) in myasthenic cases or those in which total thymectomy was considered inevitable.
   Results UTPT was performed on 11 nonmyasthenic patients, and ETIS on 19 ( 13 myasthenics and six nonmyasthenics). Three patients in the ETIS group underwent conversion to sternotomy because of pericardial dissemination, pleural adhesion, and vascular injury, respectively. The mean surgical duration was 163 min and 224 min and mean blood loss was 123 g versus 149 g for UTPT and ETIS, respectively. Post-thymomectomy myasthenia occurred in a patient after UTPT who made an excellent recovery to remission after the re-UTPT. There has not been any recurrence detected for 48 months of mean postoperative follow-up.
   Conclusions Our trial regarding the choice of total or partial thymectomy in thoracoscopic surgery for thymomas yielded acceptable results that warrant further investigations into long-term survival and recurrence after longer-term observation of patients undergoing these procedures.
C1 [Sakamaki, Yasushi; Kido, Tetsuo; Yasukawa, Motoaki] Osaka Police Hosp, Dept Chest Surg, Tennoji Ku, Osaka 5430035, Japan.
RP Sakamaki, Y (corresponding author), Osaka Police Hosp, Dept Chest Surg, Tennoji Ku, 10-31 Kitayama Cho, Osaka 5430035, Japan.
EM sak@serenade.plala.or.jp
CR BERNATZ PE, 1961, J THORAC CARDIOV SUR, V42, P424
   Cheng YJ, 2005, CHEST, V128, P3010, DOI 10.1378/chest.128.4.3010
   Cirino LMI, 2000, CHEST, V117, P1787, DOI 10.1378/chest.117.6.1787
   Kido T, 1999, ANN THORAC SURG, V67, P263, DOI 10.1016/S0003-4975(98)01210-7
   Kirschner P A, 2001, Chest Surg Clin N Am, V11, P439
   Kondo K, 2005, EUR J CARDIO-THORAC, V28, P22, DOI 10.1016/j.ejcts.2005.03.039
   LANDRENEAU RJ, 1992, ANN THORAC SURG, V54, P142, DOI 10.1016/0003-4975(92)91162-3
   Lin TS, 2005, INT SURG, V90, P36
   Mack MJ, 1996, J THORAC CARDIOV SUR, V112, P1352, DOI 10.1016/S0022-5223(96)70151-4
   Masaoka A, 1996, ANN THORAC SURG, V62, P853, DOI 10.1016/S0003-4975(96)00376-1
   MUELLERHERMELIN.HK, 2004, WHO CLASSIFICATION T, P148
   Ohta M, 2003, ANN THORAC SURG, V76, P1310, DOI 10.1016/S0003-4975(03)00445-4
   Pompeo E, 2000, ANN THORAC SURG, V70, P918, DOI 10.1016/S0003-4975(00)01566-6
   Roviaro G, 2000, CHEST, V117, P1179, DOI 10.1378/chest.117.4.1179
   SUGARBAKER DJ, 1993, ANN THORAC SURG, V56, P653, DOI 10.1016/0003-4975(93)90942-B
   Takeo S, 2001, ANN THORAC SURG, V71, P1721, DOI 10.1016/S0003-4975(00)02697-7
   Uchiyama A, 2004, SURG ENDOSC, V18, P843, DOI 10.1007/s00464-003-8191-0
   Uchiyama A, 2001, ANN THORAC SURG, V72, P1902, DOI 10.1016/S0003-4975(01)03210-6
   YIM APC, 1995, SURG ENDOSC-ULTRAS, V9, P1184
   Yim APC, 1996, INT SURG, V81, P350
NR 20
TC 41
Z9 46
U1 0
U2 2
PU SPRINGER
PI NEW YORK
PA 233 SPRING ST, NEW YORK, NY 10013 USA
SN 0930-2794
EI 1432-2218
J9 SURG ENDOSC
JI Surg. Endosc.
PD MAY
PY 2008
VL 22
IS 5
BP 1272
EP 1277
DI 10.1007/s00464-007-9606-0
PG 6
WC Surgery
WE Science Citation Index Expanded (SCI-EXPANDED); Conference Proceedings Citation Index - Science (CPCI-S)
SC Surgery
GA 302WD
UT WOS:000255999700024
PM 17943356
DA 2022-10-25
ER

PT J
AU Guptill, JT
   Sleasman, JW
   Steeland, S
   Sips, M
   Gelinas, D
   de Haard, H
   Azar, A
   Winthrop, KL
AF Guptill, Jeffrey T.
   Sleasman, John W.
   Steeland, Sophie
   Sips, Magdalena
   Gelinas, Deborah
   de Haard, Hans
   Azar, Antoine
   Winthrop, Kevin L.
TI Effect of FcRn antagonism on protective antibodies and to vaccines in
   IgG-mediated autoimmune diseases pemphigus and generalised myasthenia
   gravis
SO AUTOIMMUNITY
LA English
DT Article
DE efgartigimod; myasthenia gravis; pemphigus; immune response;
   immunoglobulin G; COVID-19 vaccine; influenza vaccine; pneumococcal
   vaccine; protective antibodies
ID IMMUNOGLOBULIN REPLACEMENT THERAPY; RESOLVED FLUORESCENCE IMMUNOASSAY;
   AMERICAN-ACADEMY; COVID-19; IMMUNODEFICIENCY; IMMUNOADSORPTION;
   PERFORMANCE; VACCINATION; IMMUNOLOGY; DEFICIENCY
AB Antagonism of the neonatal Fc receptor (FcRn) by efgartigimod has been studied in several autoimmune diseases mediated by immunoglobulin G (IgG) as a therapeutic approach to remove pathogenic IgGs. Whereas reduction of pathogenic titres has demonstrated efficacy in multiple autoimmune diseases, reducing total IgG could potentially increase infection risk in patients receiving FcRn antagonists. The objective of this study was to analyse the effect of FcRn antagonism with efgartigimod on existing protective antibody titres and the ability to mount an immune response after vaccine challenge. Serum levels of total IgG and protective antibodies against tetanus toxoid (TT), varicella zoster virus (VZV), and pneumococcal capsular polysaccharide (PCP) were measured in all patients enrolled in an open-label trial of efgartigimod for the treatment of pemphigus. Vaccine specific-responses were assessed by measuring changes in IgG titres in patients with generalised myasthenia gravis (gMG) who were treated with efgartigimod and who received influenza, pneumococcal, or coronavirus disease 2019 (COVID-19) vaccines during participation in the double-blind trial ADAPT or open-label extension, ADAPT+ (n = 17). FcRn antagonism reduced levels of protective anti-TT, anti-VZV, and anti-PCP antibodies and total IgG to a similar extent; anti-TT and anti-VZV titres remained above minimally protective thresholds for the majority of patients, (10/12) 83% and (14/15) 93% respectively. Protective antibodies returned to baseline values upon treatment cessation. Antigen-specific IgG responses to influenza, pneumococcal, and COVID-19 immunisation were detected in patients with gMG who received these vaccines while undergoing therapy with efgartigimod. In conclusion, FcRn antagonism with efgartigimod did not hamper generation of IgG responses but did transiently reduce IgG titres of all specificities.
C1 [Guptill, Jeffrey T.] Duke Univ, Sch Med, Dept Neurol, DUMC 3403, Durham, NC 27710 USA.
   [Guptill, Jeffrey T.; Steeland, Sophie; Sips, Magdalena; Gelinas, Deborah; de Haard, Hans] Argenx, Ghent, Belgium.
   [Sleasman, John W.] Duke Univ, Sch Med, Dept Pediat, Div Allergy Immunol & Pulm Med, Durham, NC 27710 USA.
   [Azar, Antoine] Johns Hopkins Univ, Sch Med, Div Allergy & Clin Immunol, Baltimore, MD USA.
   [Winthrop, Kevin L.] Oregon Hlth & Sci Univ, Div Infect Dis, Portland, OR 97201 USA.
RP Guptill, JT (corresponding author), Duke Univ, Sch Med, Dept Neurol, DUMC 3403, Durham, NC 27710 USA.
EM jeffrey.guptill@duke.edu
FU argenx
FX Editorial support was provided by Amanda M. Justice (independent
   consultant, Brooklyn, NY) funded by argenx and Brant Hubbard (argenx).
   The clinical trials and this study were sponsored by argenx.
CR [Anonymous], 2019, Weekly Epidemiological Record, V94, P141
   Ardeniz O, 2015, J ALLERGY CLIN IMMUN, V136, P392, DOI 10.1016/j.jaci.2014.12.1937
   Avouac JM, 2022, RHEUMATOLOGY, V61, pSI163, DOI 10.1093/rheumatology/keab815
   Boekel L, 2021, LANCET RHEUMATOL, V3, pE778, DOI 10.1016/S2665-9913(21)00222-8
   Boyarsky BJ, 2021, JAMA-J AM MED ASSOC, V325, P2204, DOI 10.1001/jama.2021.7489
   Bugatti S, 2021, ANN RHEUM DIS, V80, P1635, DOI 10.1136/annrheumdis-2021-220862
   Castrucci MR, 2018, HUM VACC IMMUNOTHER, V14, P637, DOI 10.1080/21645515.2017.1338547
   Costamagna G, 2021, J NEUROL, V268, P1580, DOI 10.1007/s00415-020-10149-2
   Deepak Parakkal, 2021, medRxiv, DOI 10.1101/2021.04.05.21254656
   Drenovska K, 2021, CLIN DERMATOL, V39, P359, DOI 10.1016/j.clindermatol.2021.01.007
   Furer V, 2021, ANN RHEUM DIS, V80, P1330, DOI 10.1136/annrheumdis-2021-220647
   Galazaka AM., 1993, GLOBAL PROGRAMME VAC
   Geisen UM, 2021, ANN RHEUM DIS, V80, P1306, DOI 10.1136/annrheumdis-2021-220272
   Gilhus NE, 2016, NEW ENGL J MED, V375, P2570, DOI 10.1056/NEJMra1602678
   Gilhus NE, 2019, NAT REV DIS PRIMERS, V5, DOI 10.1038/s41572-019-0079-y
   Gilhus NE, 2015, LANCET NEUROL, V14, P1023, DOI 10.1016/S1474-4422(15)00145-3
   Goebeler M, 2022, BRIT J DERMATOL, V186, P429, DOI 10.1111/bjd.20782
   Grevys A, 2018, NAT COMMUN, V9, DOI 10.1038/s41467-018-03061-x
   Guptill JT, 2016, AUTOIMMUNITY, V49, P472, DOI 10.1080/08916934.2016.1214823
   Haberman RH, 2021, ANN RHEUM DIS, V80, P1339, DOI 10.1136/annrheumdis-2021-220597
   Howard JF, 2019, NEUROLOGY, V92, pE2661, DOI 10.1212/WNL.0000000000007600
   Howard JF, 2021, LANCET NEUROL, V20, P526, DOI 10.1016/S1474-4422(21)00159-9
   Jakubikova M, 2021, EUR J NEUROL, V28, P3418, DOI 10.1111/ene.14951
   Jodar L, 2003, VACCINE, V21, P3265, DOI 10.1016/S0264-410X(03)00230-5
   Jolles S, 2017, CLIN EXP IMMUNOL, V188, P333, DOI 10.1111/cei.12915
   Kamchaisatian W, 2006, J ALLERGY CLIN IMMUN, V118, P1336, DOI 10.1016/j.jaci.2006.09.036
   Khoury DS, 2021, NAT MED, V27, P1205, DOI 10.1038/s41591-021-01377-8
   Kovvuru S, 2021, J NEUROL SCI, V420, DOI 10.1016/j.jns.2020.117230
   Kridin Khalaf, 2021, JID Innov, V1, P100004, DOI 10.1016/j.xjidi.2021.100004
   Ludwig RJ, 2017, FRONT IMMUNOL, V8, DOI 10.3389/fimmu.2017.00603
   Madelon N, 2022, CLIN INFECT DIS, V75, pE1037, DOI 10.1093/cid/ciab954
   Maho-Vaillant M, 2022, FRONT IMMUNOL, V13, DOI 10.3389/fimmu.2022.863095
   Maple PAC, 2009, J CLIN VIROL, V44, P9, DOI 10.1016/j.jcv.2008.08.012
   Maple PAC, 2009, J VIROL METHODS, V155, P143, DOI 10.1016/j.jviromet.2008.09.032
   Muppidi S, 2020, LANCET NEUROL, V19, P970, DOI 10.1016/S1474-4422(20)30413-0
   Newland AC, 2020, AM J HEMATOL, V95, P178, DOI 10.1002/ajh.25680
   Nixon AE, 2015, FRONT IMMUNOL, V6, DOI 10.3389/fimmu.2015.00176
   Orange JS, 2012, J ALLERGY CLIN IMMUN, V130, pS1, DOI 10.1016/j.jaci.2012.07.002
   Patel SY, 2019, FRONT IMMUNOL, V10, DOI 10.3389/fimmu.2019.00033
   Pellini R, 2021, ECLINICALMEDICINE, V36, DOI 10.1016/j.eclinm.2021.100928
   Picchianti-Diamanti A, 2021, FRONT IMMUNOL, V12, DOI 10.3389/fimmu.2021.740249
   Schmaldienst S, 2001, RHEUMATOLOGY, V40, P513, DOI 10.1093/rheumatology/40.5.513
   Schmidt E, 2019, LANCET, V394, P882, DOI 10.1016/S0140-6736(19)31778-7
   Spiera R, 2021, ANN RHEUM DIS, V80, P1357, DOI 10.1136/annrheumdis-2021-220604
   Stabler S, 2021, CLIN INFECT DIS, V72, P727, DOI 10.1093/cid/ciaa127
   Stanley JR, 2006, NEW ENGL J MED, V355, P1800, DOI 10.1056/NEJMra061111
   Strijbos E, 2019, VACCINE, V37, P919, DOI 10.1016/j.vaccine.2019.01.007
   Stummvoll GH, 2004, WIEN KLIN WOCHENSCHR, V116, P716, DOI 10.1007/s00508-004-0232-8
   Ulrichts P, 2018, J CLIN INVEST, V128, P4372, DOI 10.1172/JCI97911
   Ungaro RC, 2021, ACR OPEN RHEUMATOL, V3, P111, DOI 10.1002/acr2.11221
   WALDMANN TA, 1990, J CLIN INVEST, V86, P2093, DOI 10.1172/JCI114947
   Wong SY, 2021, GASTROENTEROLOGY, V161, P715, DOI 10.1053/j.gastro.2021.04.025
   World Health Organization, 2005, World Health Organ Tech Rep Ser, V927, P1
   World Health Organization, 2013, RECOMMENDATIONS ASSU
   Zhao XH, 2016, EPIDEMIOLOGY, V27, P143, DOI 10.1097/EDE.0000000000000402
   Zisimopoulou P, 2014, J AUTOIMMUN, V52, P139, DOI 10.1016/j.jaut.2013.12.004
NR 56
TC 0
Z9 0
U1 1
U2 1
PU TAYLOR & FRANCIS LTD
PI ABINGDON
PA 2-4 PARK SQUARE, MILTON PARK, ABINGDON OR14 4RN, OXON, ENGLAND
SN 0891-6934
EI 1607-842X
J9 AUTOIMMUNITY
JI Autoimmunity
PD NOV 17
PY 2022
VL 55
IS 8
BP 620
EP 631
DI 10.1080/08916934.2022.2104261
EA JUL 2022
PG 12
WC Immunology
WE Science Citation Index Expanded (SCI-EXPANDED)
SC Immunology
GA 5H1NW
UT WOS:000847434000001
PM 36036539
OA hybrid
DA 2022-10-25
ER

PT S
AU Strobel, P
   Chuang, WY
   Chuvpilo, S
   Zettl, A
   Katzenberger, T
   Kalbacherd, H
   Rieckmann, P
   Nix, W
   Schalke, B
   Gold, R
   Muller-Hermelink, HK
   Peterson, P
   Marx, A
AF Stroebel, Philipp
   Chuang, Wen-Yu
   Chuvpilo, Sergei
   Zettl, Andreas
   Katzenberger, Tiemo
   Kalbacherd, Hubert
   Rieckmann, Peter
   Nix, Wilfred
   Schalke, Berthold
   Gold, Ralf
   Mueller-Hermelink, Hans-Konrad
   Peterson, Paert
   Marx, Alexander
BE Kaminski, HJ
   Barohn, RJ
TI Common cellular and diverse genetic basis of thymoma-associated
   myasthenia gravis - Role of MHC class II and AIRE genes and genetic
   polymorphisms
SO MYASTHENIA GRAVIS AND RELATED DISORDERS: 11TH INTERNATIONAL CONFERENCE
SE Annals of the New York Academy of Sciences
LA English
DT Article; Proceedings Paper
CT 11th International Conference on Myasthenia Gravis and Related Disorder
CY MAY 13-15, 2007
CL Chicago, IL
DE thymoma; myasthenia gravis; MHCII; CIITA; AIRE; autoimmunity; central
   tolerance
ID THYMIC EPITHELIAL TUMORS; REGULATORY T-CELLS; IFN-GAMMA; AUTOIMMUNE
   REGULATOR; TRANSACTIVATOR CIITA; PROMOTER-IV; ANTIGEN PRESENTATION;
   NEGATIVE SELECTION; POSITIVE SELECTION; EXPRESSION
AB Generation of autoreactive CD4(+) effector T cells and defective production of regulatory CD4(+) T cells inside thymomas contribute to the development of myasthenia gravis (MG) in >90% of MG(+) thymomas. The molecular basis of these abnormalities is unknown. We report here that a) expression levels of class II major histocompatibility complex (MHCII) genes are variably decreased in thymomas, most prominently in histological WHO types A and AB; b) epithelial cells of type A and AB thymomas exhibit signal transducer and activator of transcription (STAT-1)-related defects of interferon-gamma (IFN-gamma) signaling and human leukocyte antigen (HLA)-DR expression in vitro; c) the promoter III (pIII)- and pIV driven splice variants of the MHCII transactivator (CIITA) play a key role in MHCII gene expression in thymus and thymomas; and d) the pIV CIITA promoter is heavily methylated in thymomas. Recently, we also found that expression of the autoimmune regulator (AIRE) gene is absent from similar to 95% of thymomas. Among all theses abnormalities, only better preserved expression levels of MHCII (P < 0.001) in thymomas were significantly associated with the presence of MG. Taking the association of a gain-of-function polymorphism of the CTLA-4 and PTPN22 gene with MG in thymomas into account, we conclude that these acquired cellular abnormalities of the thymoma microenvironment in concert with inherited genetic high-risk polymorphisms of immunoregulatory genes have an impact on intratumorous thymopoiesis and appear to tip the balance toward central tolerance failure and development of MG. The findings imply that IFN-gamma and STAT-1 signaling play a role in MHCII expression in the human thymus and in the pathogenesis of paraneoplastic MG.
C1 [Stroebel, Philipp; Marx, Alexander] Univ Heidelberg, Univ Hosp Mannheim, Inst Pathol, D-68135 Mannheim, Germany.
   [Chuang, Wen-Yu] Chang Gung Univ, Coll Med, Inst Pathol, Chang Gung Mem Hosp, Tao Yuan, Taiwan.
   [Chuvpilo, Sergei; Zettl, Andreas; Katzenberger, Tiemo; Rieckmann, Peter; Mueller-Hermelink, Hans-Konrad] Univ Wurzburg, Inst Pathol, Dept Neurol, D-8700 Wurzburg, Germany.
   [Kalbacherd, Hubert] Univ Tubingen, Inst Physiol Chem, D-7400 Tubingen, Germany.
   [Nix, Wilfred] Johannes Gutenberg Univ Mainz, Dept Neurol, D-6500 Mainz, Germany.
   [Schalke, Berthold] Univ Regensburg, Dept Neurol, D-8400 Regensburg, Germany.
   [Peterson, Paert] Univ Tartu, Inst Mol Pathol, EE-50090 Tartu, Estonia.
   [Gold, Ralf] Ruhr Univ Bochum, Dept Neurol, Bochum, Germany.
RP Strobel, P (corresponding author), Univ Heidelberg, Univ Med Ctr Mannheim, Inst Pathol, Theodor Kutzer Ufer 1-3, D-68135 Mannheim, Germany.
EM philipp.stroebel@path.ma.uni-heidelberg.dc
RI Peterson, Pärt/A-5788-2009; Chuang, Wen-Yu/I-8013-2019
OI Peterson, Pärt/0000-0001-6755-791X; Chuang, Wen-Yu/0000-0002-3729-073X
CR Anderson MS, 2005, IMMUNITY, V23, P227, DOI 10.1016/j.immuni.2005.07.005
   Aschenbrenner K, 2007, NAT IMMUNOL, V8, P351, DOI 10.1038/ni1444
   Bjorses P, 2000, AM J HUM GENET, V66, P378, DOI 10.1086/302765
   Buckley C, 2001, ANN NEUROL, V50, P64, DOI 10.1002/ana.1017
   Chuang WY, 2005, ANN NEUROL, V58, P644, DOI 10.1002/ana.20577
   DALTON DK, 1993, SCIENCE, V259, P1739, DOI 10.1126/science.8456300
   de Bont ESJM, 1999, INT IMMUNOL, V11, P1295, DOI 10.1093/intimm/11.8.1295
   FROMMER M, 1992, P NATL ACAD SCI USA, V89, P1827, DOI 10.1073/pnas.89.5.1827
   Greiner A, 1998, Dev Immunol, V6, P187, DOI 10.1155/1998/18679
   Heino M, 1999, BIOCHEM BIOPH RES CO, V257, P821, DOI 10.1006/bbrc.1999.0308
   Heino M, 2000, EUR J IMMUNOL, V30, P1884, DOI 10.1002/1521-4141(200007)30:7<1884::AID-IMMU1884>3.0.CO;2-P
   Hoffacker V, 2000, BLOOD, V96, P3872, DOI 10.1182/blood.V96.12.3872.h8003872_3872_3879
   Holling TM, 2002, J IMMUNOL, V168, P763, DOI 10.4049/jimmunol.168.2.763
   Holtz R, 2003, BIOL REPROD, V69, P915, DOI 10.1095/biolreprod.103.017103
   HUANG S, 1993, SCIENCE, V259, P1742, DOI 10.1126/science.8456301
   Inoue M, 2003, CANCER RES, V63, P3708
   Inoue M, 2002, AM J PATHOL, V161, P1507, DOI 10.1016/S0002-9440(10)64426-4
   Kadota Y, 2000, CLIN EXP IMMUNOL, V121, P59, DOI 10.1046/j.1365-2249.2000.01256.x
   KIRCHNER T, 1988, AM J PATHOL, V130, P268
   Kruse N, 1997, J IMMUNOL METHODS, V210, P195, DOI 10.1016/S0022-1759(97)00188-9
   Laufer TM, 1996, NATURE, V383, P81, DOI 10.1038/383081a0
   Liston A, 2003, NAT IMMUNOL, V4, P350, DOI 10.1038/ni906
   Marx A, 1999, PATHOL RES PRACT, V195, P515, DOI 10.1016/S0344-0338(99)80001-6
   MATTHYS P, 1995, J IMMUNOL, V155, P3823
   Morris AC, 2002, MOL CELL BIOL, V22, P4781, DOI 10.1128/MCB.22.13.4781-4791.2002
   Morris AC, 2000, J IMMUNOL, V164, P4143, DOI 10.4049/jimmunol.164.8.4143
   MuhlethalerMOttet A, 1997, EMBO J, V16, P2851, DOI 10.1093/emboj/16.10.2851
   Muller-Hermelink HK, 2004, WHO CLASSIFICATION T, P145
   Nenninger R, 1998, LAB INVEST, V78, P743
   Nikcevich KM, 1999, J NEUROIMMUNOL, V99, P195, DOI 10.1016/S0165-5728(99)00117-4
   Piskurich JF, 1998, J IMMUNOL, V160, P233
   Piskurich JF, 1999, MOL CELL BIOL, V19, P431
   Ramsey C, 2006, EUR J IMMUNOL, V36, P305, DOI 10.1002/eji.200535240
   REMMELE W, 1993, PATHOL RES PRACT, V189, P862
   Robinson JH, 2002, IMMUNOLOGY, V105, P252, DOI 10.1046/j.0019-2805.2001.01358.x
   Sambrook J, 1989, MOL CLONING
   SOMMER N, 1990, ANN NEUROL, V28, P312, DOI 10.1002/ana.410280303
   Strobel P, 2004, ANN NEUROL, V56, P901, DOI 10.1002/ana.20340
   Strobel P, 2001, Dev Immunol, V8, P279, DOI 10.1155/2001/49127
   Strobel P, 2002, BLOOD, V100, P159, DOI 10.1182/blood.V100.1.159
   Strobel P, 2007, J PATHOL, V211, P563, DOI 10.1002/path.2141
   TAKEUCHI Y, 1995, CELL IMMUNOL, V161, P181, DOI 10.1006/cimm.1995.1025
   Ting JPY, 2002, CELL, V109, pS21, DOI 10.1016/S0092-8674(02)00696-7
   van den Elsen PJ, 2000, HUM IMMUNOL, V61, P850, DOI 10.1016/S0198-8859(00)00159-2
   van der Stoep N, 2002, J IMMUNOL, V169, P5061, DOI 10.4049/jimmunol.169.9.5061
   van der Stoep N, 2002, INT J CANCER, V97, P501, DOI 10.1002/ijc.1623
   Viret C, 2003, J IMMUNOL, V170, P201, DOI 10.4049/jimmunol.170.1.201
   Viret C, 1999, Rev Immunogenet, V1, P91
   Waldburger JM, 2003, BLOOD, V101, P3550, DOI 10.1182/blood-2002-06-1855
   Zettl A, 2003, HISTOPATHOLOGY, V43, P209, DOI 10.1046/j.1365-2559.2003.01702.x
   Zuklys S, 2000, J IMMUNOL, V165, P1976, DOI 10.4049/jimmunol.165.4.1976
NR 51
TC 40
Z9 42
U1 0
U2 13
PU WILEY-BLACKWELL
PI MALDEN
PA COMMERCE PLACE, 350 MAIN STREET, MALDEN 02148, MA USA
SN 0077-8923
BN 978-1-57331-687-3
J9 ANN NY ACAD SCI
JI Ann.NY Acad.Sci.
PY 2008
VL 1132
BP 143
EP 156
DI 10.1196/annals.1405.018
PG 14
WC Multidisciplinary Sciences; Clinical Neurology; Neurosciences
WE Conference Proceedings Citation Index - Science (CPCI-S); Science Citation Index Expanded (SCI-EXPANDED)
SC Science & Technology - Other Topics; Neurosciences & Neurology
GA BHX10
UT WOS:000257139900018
PM 18567864
DA 2022-10-25
ER

PT J
AU Costa, J
   Evangelista, T
   Conceicao, I
   de Carvalho, M
AF Costa, J
   Evangelista, T
   Conceicao, I
   de Carvalho, M
TI Repetitive nerve stimulation in myasthenia gravis - relative sensitivity
   of different muscles
SO CLINICAL NEUROPHYSIOLOGY
LA English
DT Article
DE myasthenia gravis; repetitive nerve stimulation; single-fibre EMG;
   jitter
ID SINGLE-FIBER EMG; NEUROMUSCULAR-TRANSMISSION; DIAGNOSIS; RESPONSES;
   NASALIS
AB Objective: To correlate repetitive nerve stimulation (RNS) decrement in different muscles with the predominant clinical presentation in myasthenia gravis (MG), and to study single fibre EMG (SFEMG) sensitivity in ocular MG.
   Methods: Sixty-nine, untreated, consecutive patients suspected for MG were observed prospectively for a minimum of 6 months. Those who improved on medical treatment were diagnosed as MG. The others, in whom the neurophysiological studies were normal and that did not improve on medical treatment served as a control group, from which normative data for RNS and SFEMG was obtained. The MG patients were further classified in 3 subgroups according to the predominant clinical presentation: group I (ocular); group b (bulbar); and group a (axial). We performed RNS in nasalis, trapezius, anconeus, and abductor digiti minimi. All patients with ocular MG underwent jitter determination of the orbicularis oculi muscle.
   Results: Thirty-seven patients were diagnosed as MG (group I, 15; group b, 13; group a, 9). In group I, RNS was abnormal in 33% of the patients. RNS studies disclosed at least one abnormal muscle response in every patient in groups a and b. Trapezius was significantly more sensitive in group a, and anconeus and nasalis in group b (P < 0.01). Jitter was abnormal in all patients in group I, and the most sensitive parameter was an increased number of unstable pairs, 100%.
   Conclusions: Based on these observations, we recommend that a shoulder muscle, as the trapezius, should be studied first in the limb-axial presentation of MG, and the anconeus-nasalis muscles in predominant bulbar MG. In ocular MG, RNS is not sensitive and jitter should be performed in facial muscles.
   Significance: This paper shows the unequal sensitivity of several muscles to RNS in different forms of MG. (C) 2004 International Federation of Clinical Neurophysiology. Published by Elsevier Ireland Ltd. All rights reserved.
C1 Hosp Santa Maria, Dept Neurol, P-1649 Lisbon, Portugal.
   Fac Med, Inst Mol Med, Ctr Estudos Egas Moniz, Lab Electromyog, Lisbon, Portugal.
RP de Carvalho, M (corresponding author), Hosp Santa Maria, Dept Neurol, Av Prof Egas Moniz, P-1649 Lisbon, Portugal.
EM mamedemg@mail.telepac.pt
RI Conceicao, Isabel/AAC-6075-2022; de Carvalho, Mamede/I-6295-2019
OI Conceicao, Isabel/0000-0003-0934-9631; de Carvalho,
   Mamede/0000-0001-7556-0158
CR AAEM Quality Assurance Comm, 2001, MUSCLE NERVE, V24, P1239
   AAEM Quality Assurance Comm, 2001, MUSCLE NERVE, V24, P1236
   BROMBERG MB, 1994, MUSCLE NERVE, V17, P820, DOI 10.1002/mus.880170720
   CLAUSSEN GC, 1995, EUR J NEUROL, V2, P492, DOI 10.1111/j.1468-1331.1995.tb00162.x
   DESMEDT JE, 1973, NEW DEV ELECTROMYOGR, P241
   *E ROM STUD GROUP, 1998, NEUROLOGY, V51, P255
   Harvey AM, 1941, B JOHNS HOPKINS HOSP, V68, P81
   Jaretzki A, 2000, NEUROLOGY, V55, P16, DOI 10.1212/WNL.55.1.16
   KEESEY JC, 1989, MUSCLE NERVE, V12, P613, DOI 10.1002/mus.880120802
   KENNETT RP, 1993, ELECTROEN CLIN NEURO, V89, P170, DOI 10.1016/0168-5597(93)90130-H
   KRARUP C, 1977, J NEUROL NEUROSUR PS, V40, P241, DOI 10.1136/jnnp.40.3.241
   Lo YL, 2003, MUSCLE NERVE, V27, P494, DOI 10.1002/mus.10339
   Maddison P, 1998, J NEUROL NEUROSUR PS, V65, P213, DOI 10.1136/jnnp.65.2.213
   Niks EH, 2003, MUSCLE NERVE, V28, P236, DOI 10.1002/mus.10411
   OEY PL, 1993, MUSCLE NERVE, V16, P142, DOI 10.1002/mus.880160204
   OH SJ, 1992, MUSCLE NERVE, V15, P720, DOI 10.1002/mus.880150616
   Oosterhuis HJGH, 1997, MYASTHENIA GRAVIS
   OZDEMIR C, 1976, ANN NY ACAD SCI, V274, P203, DOI 10.1111/j.1749-6632.1976.tb47686.x
   Padua L, 2000, CLIN NEUROPHYSIOL, V111, P1203, DOI 10.1016/S1388-2457(00)00307-2
   Pavesi G, 2001, CLIN NEUROPHYSIOL, V112, P1064, DOI 10.1016/S1388-2457(01)00546-6
   Ruys-Van Oeyen AEWM, 2002, MUSCLE NERVE, V26, P279, DOI 10.1002/mus.10201
   Sanders DB, 1996, MUSCLE NERVE, V19, P1069
   SCHUMM F, 1984, MUSCLE NERVE, V7, P147, DOI 10.1002/mus.880070211
   Sonoo M, 2001, CLIN NEUROPHYSIOL, V112, P300, DOI 10.1016/S1388-2457(00)00544-7
   STALBERG E, 1980, J NEUROL NEUROSUR PS, V43, P622, DOI 10.1136/jnnp.43.7.622
   Stalberg E, 1981, CLIN NEUROPHYSIOL, P88
   TIM RW, 1994, MUSCLE NERVE, V17, P995, DOI 10.1002/mus.880170906
   YIANNIKAS C, 1994, MUSCLE NERVE, V17, P561
NR 28
TC 72
Z9 76
U1 0
U2 1
PU ELSEVIER IRELAND LTD
PI CLARE
PA ELSEVIER HOUSE, BROOKVALE PLAZA, EAST PARK SHANNON, CO, CLARE, 00000,
   IRELAND
SN 1388-2457
EI 1872-8952
J9 CLIN NEUROPHYSIOL
JI Clin. Neurophysiol.
PD DEC
PY 2004
VL 115
IS 12
BP 2776
EP 2782
DI 10.1016/j.clinph.2004.05.024
PG 7
WC Clinical Neurology; Neurosciences
WE Science Citation Index Expanded (SCI-EXPANDED)
SC Neurosciences & Neurology
GA 877AQ
UT WOS:000225540600011
PM 15546785
DA 2022-10-25
ER

PT J
AU Richaud-Patin, Y
   Vega-Boada, F
   Vidaller, A
   Llorente, L
AF Richaud-Patin, Y
   Vega-Boada, F
   Vidaller, A
   Llorente, L
TI Multidrug resistance-1 (MDR-1) in autoimmune disorders IV.
   P-glycoprotein overfunction in lymphocytes from myasthenia gravis
   patients
SO BIOMEDICINE & PHARMACOTHERAPY
LA English
DT Article
DE Myasthenia gravis; P-glycoprotein; multidrug resistance-1
ID THROMBOCYTOPENIC PURPURA; CALCIUM; CELLS; TRANSPORTER; EXPRESSION;
   DIAGNOSIS; THERAPY
AB Multidrug resistance (MDR) mechanisms have been widely studied in cancer. Among them, P-glycoprotein (P-gp) overfunction has been associated with resistance to several antineoplastic agents. The physiological role of P-gp involves hormone and metabolite secretion, bacterial product detoxification, and transport of several drugs to the extracellular space, thus inhibiting their toxic or therapeutic effects. The study of MDR-1 in diseases of autoimmune origin has just recently emerged. Corticosteroids remain the mainstay therapy for autoimmune diseases. As prednisone (PDN) is transported by P-gp, the aim of this study was to evaluate the P-gp function in lymphocytes from myasthenia gravis (MG) patients. Thirty MG patients and 25 healthy controls were studied. Peripheral blood mononuclear cells were isolated by gradient centrifugation and incubated with daunorubicin (DNR) (a fluorescent drug extruded by P-gp). Functional activity of P-gp was analyzed by flow cytometry. Results were expressed as percentage of gated lymphocytes able to efflux DNR. Overall, MG patients showed increased numbers of lymphocytes with functional P-gp activity when compared with controls ((x) over bar = 4.92 +/- 5.26% vs. (x) over bar = 0.7 +/- 0.48%, respectively) (P < 0.0001). When patients were classified as responders (n = 2 1) or refractory (n = 9) to treatment, the latter group exhibited higher values of functional P-gP ((x) over bar = 10.18 +/- 6.39%) when compared to the responder group ((x) over bar = 2.66 +/- 2.45%) (P = 0.0076). These data suggest, on the one hand, that drug resistance may be induced by long-term treatment or by high PDN doses and, on the other, emphasize the need for the study of P-gp antagonists in order to improve the current therapeutical schemes for the treatment of MG. (C) 2004 Elsevier SAS. All rights reserved.
C1 Inst Nacl Ciencias Med & Nutr Salvador Zubiran, Dept Immunol & Rheumatol, Mexico City 14000, DF, Mexico.
   Inst Nacl Ciencias Med & Nutr Salvador Zubiran, Dept Neurol, Mexico City 14000, DF, Mexico.
   Hosp Univ Bellvitge LHospitalet Llobregat, Dept Internal Med, Barcelona, Spain.
RP Llorente, L (corresponding author), Inst Nacl Ciencias Med & Nutr Salvador Zubiran, Dept Immunol & Rheumatol, Vasco Quiroga 15, Mexico City 14000, DF, Mexico.
EM lllyrp@quetzal.innsz.mx
RI Llorente, Luis/GQP-7202-2022
OI Llorente, Luis/0000-0002-3464-3747; , Yvonne/0000-0003-2293-4691
CR CHAN HSL, 1994, HEMATOL ONCOL CLIN N, V8, P383, DOI 10.1016/S0889-8588(18)30178-3
   CORNWELL MM, 1987, J BIOL CHEM, V262, P2166
   Deeley RG, 1997, SEMIN CANCER BIOL, V8, P193, DOI 10.1006/scbi.1997.0070
   Diaz-Borjon A, 2000, JOINT BONE SPINE, V67, P40
   Distelhorst CW, 1998, BLOOD, V91, P731, DOI 10.1182/blood.V91.3.731.731_731_734
   Farrell RJ, 2000, GASTROENTEROLOGY, V118, P279, DOI 10.1016/S0016-5085(00)70210-1
   FORD JM, 1995, HEMATOL ONCOL CLIN N, V9, P337, DOI 10.1016/S0889-8588(18)30098-4
   Gottesman MM, 2002, NAT REV CANCER, V2, P48, DOI 10.1038/nrc706
   Jorgensen C, 2000, JOINT BONE SPINE, V67, P8
   Kappelmayer J, 2002, LEUKEMIA LYMPHOMA, V43, P711, DOI 10.1080/10428190290016791
   Lee CGL, 1998, J CLIN INVEST, V101, P287, DOI 10.1172/JCI2575
   Levy AS, 2002, BRIT J HAEMATOL, V118, P836, DOI 10.1046/j.1365-2141.2002.03709.x
   LING V, 1997, CANC CHEMOTHER PH S1, V40, P53
   Llorente L, 2000, JOINT BONE SPINE, V67, P30
   MCCLEAN S, 1993, EUR J CANCER, V29A, P2243, DOI 10.1016/0959-8049(93)90215-2
   Newsom-Davis J, 2003, SEMIN NEUROL, V23, P191
   Richaud-Patin Y, 2004, AUTOIMMUN REV, V3, P188, DOI 10.1016/j.autrev.2003.08.002
   Ruiz-Soto R, 2003, EXP HEMATOL, V31, P483, DOI 10.1016/S0301-472X(03)00074-2
   Siddiqui A, 2003, NEW ENGL J MED, V348, P1442, DOI 10.1056/NEJMoa021986
   Tellez-Zenteno JF, 2001, REV NEUROLOGIA, V33, P825, DOI 10.33588/rn.3309.2001113
   Vilpo J, 2000, HAEMATOLOGICA, V85, P806
   Vincent A, 2001, LANCET, V357, P2122, DOI 10.1016/S0140-6736(00)05186-2
NR 22
TC 17
Z9 18
U1 0
U2 2
PU ELSEVIER FRANCE-EDITIONS SCIENTIFIQUES MEDICALES ELSEVIER
PI ISSY-LES-MOULINEAUX
PA 65 RUE CAMILLE DESMOULINS, CS50083, 92442 ISSY-LES-MOULINEAUX, FRANCE
SN 0753-3322
EI 1950-6007
J9 BIOMED PHARMACOTHER
JI Biomed. Pharmacother.
PD JUN
PY 2004
VL 58
IS 5
BP 320
EP 324
DI 10.1016/j.biopha.2004.04.008
PG 5
WC Medicine, Research & Experimental; Pharmacology & Pharmacy
WE Science Citation Index Expanded (SCI-EXPANDED)
SC Research & Experimental Medicine; Pharmacology & Pharmacy
GA 834NT
UT WOS:000222418500008
PM 15194168
DA 2022-10-25
ER

PT J
AU Atassi, MZ
   Oshima, M
AF Atassi, MZ
   Oshima, M
TI Autoimmune responses against acetylcholine receptor: T and B cell
   collaboration and manipulation by synthetic peptides
SO CRITICAL REVIEWS IN IMMUNOLOGY
LA English
DT Article; Proceedings Paper
CT 9th International Symposium on the Immunobiology of Proteins and
   Peptides
CY MAY 20-25, 1997
CL WHISTLER, CANADA
SP Bristol Myers Squib, Amer Autoimmune Related Dis Assoc, Corixa, Cytel, Schering Plough Res Inst, Chiron Corp, Chiron Therapeut, Ciba Geigy, Genet Inst, NABI, Amgen, Pangaea Pharm, Anergen, StressGen Biotechnol, Medimmune, Bachem, Multiple Peptide Syst, Zeneca, Immune Response Corp, Peninsula Lab
DE acetylcholine receptor; myasthenia gravis; synthetic peptides; T cells;
   antibodies
ID MYASTHENIA-GRAVIS; ALPHA-CHAIN; GAMMA-SUBUNIT; MONOMETHOXYPOLYETHYLENE
   GLYCOL; NUCLEOTIDE-SEQUENCE; EXTRACELLULAR PART; BETA-SUBUNIT; NEONATAL
   TOLERANCE; IMMUNE-RESPONSE; DELTA-SUBUNIT
AB Myasthenia gravis (MG) and experimental autoimmune MG (EAMG) are induced by antibodies (Abs) against self acetylcholine receptor (AChR). We have mapped the T and B cell epitopes on AChR alpha subunit in human MG and in EAMG-susceptible (C57BL/6, B6) and nonsusceptible mouse strains. A T-cell epitope within residues alpha 146-162 (P14) of Torpedo californica (t)AChR plays an important role in EAMG pathogenesis of the auto Ab-induced disease. P14-specific T cell (P14Th) lines from tAChR-primed B6 mice activated, in vivo and in vitro, tAChR-primed B cells that secreted anti-AChR Abs directed against four other regions on the tAChR alpha-chain, but not against P14 itself. P14Th cells are pathogenic because they help B cells that make Abs against a conserved tAChR region (t alpha 122-150) involved in ACh binding. These Abs cross-react with region alpha 122-150 of mouse (m)AChR, thereby disrupting its normal physiological function. Thus, a T cell epitope not recognized by Abs plays an active role in B cell responses against other epitopes on the protein. We have found that in B6, the MHC region 62-76 of I-A beta(b) is involved in the presentation of P14 to T cells. Anti-peptide Abs, prepared in BALB/c, were found to inhibit in vitro the proliferation of P14-specific T cells. Furthermore, this MHC peptide elicited Abs in B6 mice and we are investigating whether immunization of B6 with this peptide, before priming with tAChR, would suppress in vivo the T-cell response to the epitope in P14. Thus, these preliminary results would suggest that immunization with the MHC peptide might be employed for control of the autoimmune disease.
RP Atassi, MZ (corresponding author), BAYLOR COLL MED,VERNA & MARRS MCLEAN DEPT BIOCHEM,1 BAYLOR PLAZA,HOUSTON,TX 77030, USA.
FU NATIONAL INSTITUTE OF NEUROLOGICAL DISORDERS AND STROKE [R01NS026280]
   Funding Source: NIH RePORTER; NINDS NIH HHS [NS-26280] Funding Source:
   Medline
CR ADORINI L, 1993, IMMUNOL TODAY, V14, P285, DOI 10.1016/0167-5699(93)90047-O
   ASHIZAWA T, 1992, MOL IMMUNOL, V29, P1507, DOI 10.1016/0161-5890(92)90225-M
   ASTHANA D, 1993, CLIN IMMUNOL IMMUNOP, V67, P240, DOI 10.1006/clin.1993.1071
   ATASSI MZ, 1988, FEBS LETT, V228, P295, DOI 10.1016/0014-5793(88)80019-X
   ATASSI MZ, 1992, P NATL ACAD SCI USA, V89, P5852, DOI 10.1073/pnas.89.13.5852
   ATASSI MZ, 1994, ADV NEUROIMMUNOL, V4, P403, DOI 10.1016/0960-5428(94)00037-O
   ATASSI MZ, 1991, J PROTEIN CHEM, V10, P623, DOI 10.1007/BF01025714
   BEESON D, 1993, EUR J BIOCHEM, V215, P229, DOI 10.1111/j.1432-1033.1993.tb18027.x
   BEESON D, 1989, NUCLEIC ACIDS RES, V17, P4391, DOI 10.1093/nar/17.11.4391
   BIXLER GS, 1985, BIO-TECHNOL, V3, P47, DOI 10.1038/nbt0185-47
   BROOKE MH, 1986, CLIN VIEW NEUROMUSCU
   BROWN JH, 1993, NATURE, V364, P33, DOI 10.1038/364033a0
   BUONANNO A, 1986, J BIOL CHEM, V261, P6451
   CHANGEUX JP, 1984, SCIENCE, V225, P1335, DOI 10.1126/science.6382611
   CHRISTADOSS P, 1986, J IMMUNOL, V136, P2437
   CHRISTADOSS P, 1989, CRIT REV IMMUNOL, V9, P247
   CHRISTADOSS P, 1992, CLIN IMMUNOL IMMUNOP, V62, P235, DOI 10.1016/0090-1229(92)90077-2
   CHRISTADOSS P, 1983, CELL IMMUNOL, V81, P1, DOI 10.1016/0008-8749(83)90205-8
   CLAUDIO T, 1983, P NATL ACAD SCI-BIOL, V80, P1111, DOI 10.1073/pnas.80.4.1111
   DRACHMAN DB, 1993, ANN NY ACAD SCI, V681, P515, DOI 10.1111/j.1749-6632.1993.tb22935.x
   *DRUG INF BRANCH H, 1997, FDA INV NEW DRG APPL
   HJELMSTROM P, 1995, HUM IMMUNOL, V44, P80
   HOHLFELD R, 1986, NEUROLOGY, V36, P618, DOI 10.1212/WNL.36.5.618
   HORIKI T, 1993, NEUROLOGY, V43, P771, DOI 10.1212/WNL.43.4.771
   ISENBERG KE, 1986, NUCLEIC ACIDS RES, V14, P5111, DOI 10.1093/nar/14.12.5111
   KROLICK KA, 1987, CELL IMMUNOL, V105, P75, DOI 10.1016/0008-8749(87)90057-8
   LAPOLLA RJ, 1984, P NATL ACAD SCI-BIOL, V81, P7970, DOI 10.1073/pnas.81.24.7970
   Lee C Y, 1979, Adv Cytopharmacol, V3, P1
   LEE WY, 1977, NATURE, V267, P618, DOI 10.1038/267618a0
   LENNON VA, 1985, P NATL ACAD SCI USA, V82, P8805, DOI 10.1073/pnas.82.24.8805
   Lewis Richard A., 1995, Annals of Neurology, V37, pS51
   LUTHER MA, 1989, J NEUROSCI, V9, P1082
   MCCORMICK DJ, 1984, BIOCHEM J, V224, P995, DOI 10.1042/bj2240995
   MCINTYRE KR, 1984, NATURE, V308, P551, DOI 10.1038/308551a0
   MULACJERICEVIC B, 1987, P NATL ACAD SCI USA, V84, P3633, DOI 10.1073/pnas.84.11.3633
   NODA M, 1982, NATURE, V299, P793, DOI 10.1038/299793a0
   NODA M, 1983, NATURE, V305, P818, DOI 10.1038/305818a0
   NODA M, 1983, NATURE, V301, P251, DOI 10.1038/301251a0
   OFOSUAPPIAH W, 1994, J LAB CLIN MED, V124, P231
   OSHIMA M, 1994, MOL IMMUNOL, V31, P833, DOI 10.1016/0161-5890(94)90021-3
   OSHIMA M, 1990, EUR J IMMUNOL, V20, P2563, DOI 10.1002/eji.1830201206
   OSHIMA M, 1995, J IMMUNOL, V154, P2545
   PACHNER AR, 1989, IMMUNOL LETT, V20, P199, DOI 10.1016/0165-2478(89)90080-1
   PILE KD, 1992, TISSUE ANTIGENS, V40, P264, DOI 10.1111/j.1399-0039.1992.tb02056.x
   RONCHESE F, 1987, J IMMUNOL, V139, P629
   Rosenberg JS, 1996, J IMMUNOL, V157, P3192
   ROSENBERG JS, 1995, VACCINE, V13, P927
   SAVOCA KV, 1984, INT ARCH ALLER A IMM, V75, P58, DOI 10.1159/000233591
   SHAH A, 1993, CLIN NEUROPHARMACOL, V16, P97, DOI 10.1097/00002826-199304000-00001
   SHENOY M, 1995, J IMMUNOL, V154, P6203
   SHENOY M, 1993, CLIN IMMUNOL IMMUNOP, V66, P230, DOI 10.1006/clin.1993.1030
   SHENOY M, 1994, CLIN IMMUNOL IMMUNOP, V73, P338, DOI 10.1006/clin.1994.1207
   STEINMAN L, 1990, FASEB J, V4, P2726, DOI 10.1096/fasebj.4.10.2197152
   STERN LJ, 1994, NATURE, V368, P215, DOI 10.1038/368215a0
   TAKAI T, 1984, EUR J BIOCHEM, V143, P109, DOI 10.1111/j.1432-1033.1984.tb08348.x
   WALDOR MK, 1983, P NATL ACAD SCI-BIOL, V80, P2713, DOI 10.1073/pnas.80.9.2713
   Walton J, 1988, DISORDERS VOLUNTARY
   YOKOI T, 1987, EUR J IMMUNOL, V17, P1697, DOI 10.1002/eji.1830171204
   YOUNG CR, 1983, J IMMUNOGENET, V10, P161
   YU L, 1986, NUCLEIC ACIDS RES, V14, P3539, DOI 10.1093/nar/14.8.3539
NR 60
TC 16
Z9 16
U1 0
U2 1
PU BEGELL HOUSE INC
PI NEW YORK
PA 79 MADISON AVE, SUITE 1205, NEW YORK, NY 10016-7892
SN 1040-8401
J9 CRIT REV IMMUNOL
JI Crit. Rev. Immunol.
PY 1997
VL 17
IS 5-6
BP 481
EP 495
PG 15
WC Immunology
WE Conference Proceedings Citation Index - Science (CPCI-S); Science Citation Index Expanded (SCI-EXPANDED)
SC Immunology
GA YK968
UT WOS:A1997YK96800011
PM 9419435
DA 2022-10-25
ER

PT J
AU Mineo, TC
   Biancari, F
AF Mineo, TC
   Biancari, F
TI Reoperation for recurrent thymoma: Experience in seven patients and
   review of the literature
SO ANNALES CHIRURGIAE ET GYNAECOLOGIAE
LA English
DT Article
DE thymoma; reoperation; recurrence; myasthenia gravis
ID INVASIVE THYMOMA; MYASTHENIA-GRAVIS; MALIGNANT THYMOMA; CHEMOTHERAPY;
   PROGNOSIS; THYMECTOMY; MANAGEMENT; RESECTION; SURVIVAL; SURGERY
AB The authors analysed retrospectively seven patients who underwent reoperation for recurrent thymoma. Patients have been categorised according to the classification of thymic epithelial tumours proposed by Masaoka et al. (29). In addition, patients have been subgrouped according to pleural invasion as defined by Haniuda et al. (15). Thus three substages were proposed as follows: p0-no adhesion to the mediastinal pleura; pi-patients with fibrous adhesion to the mediastinal pleura without microscopic invasion; p2-patients with microscopic invasion into the mediastinal pleura. At the initial operation, two patients were in Stage I, four in Stage II, and one in Stage III. All Stage I patients were classified as pi, and of the four patients in Stage II one was classified as p0 and three patients as p2. One Stage III patient was classified as p2. Disease-free survival ranged from two years and four months to 20 years and two months. All patients underwent reoperation without preoperative treatment. Recurrent disease was aggressively resected from the pleura in six patients, mediastinum in four patients, lung in three patients, and diaphragm in three patients. Two patients refused further postoperative treatment. Adjuvant radiotherapy was administered to five patients; chemotherapy was added to the postoperative treatment of three patients with more advanced recurrent disease. Five patients are alive, free from any detectable tumour recurrence, one year and nine months to five years and four months after reoperation. In two patients with exacerbation of myasthenia gravis, reoperation was followed by complete remission of myasthenic symptoms. One patient died of post-radiation pulmonary fibrosis 13 months after reoperation, and one patient died of disease two years and two months after the second operation. Our findings indicate that an aggressive surgical approach to recurrent thymoma is justified and can be followed by prolonged disease-free survival.
C1 UNIV ROMA TOR VERGATA,DEPT THORAC SURG,S EUGENIO HOSP,ROME,ITALY.
RI Biancari, Fausto/A-1039-2008
OI Biancari, Fausto/0000-0001-5028-8186
CR ALMOG C, 1978, ISRAEL J MED SCI, V14, P476
   ASAMURA H, 1988, AM J PATHOL, V133, P615
   AUSTIN EH, 1983, ANN THORAC SURG, V35, P548, DOI 10.1016/S0003-4975(10)60432-8
   BERGH NP, 1978, ANN THORAC SURG, V25, P91, DOI 10.1016/S0003-4975(10)63498-4
   BERNATZ PE, 1961, J THORAC CARDIOV SUR, V42, P424
   CASTLEMAN B, 1949, MEDICINE, V28, P27, DOI 10.1097/00005792-194902000-00002
   CHAHINIAN AP, 1981, CANCER-AM CANCER SOC, V47, P1752, DOI 10.1002/1097-0142(19810401)47:7<1752::AID-CNCR2820470705>3.0.CO;2-C
   COHEN DJ, 1984, J THORAC CARDIOV SUR, V87, P301
   COUTURE MM, 1990, SEMIN SURG ONCOL, V6, P110, DOI 10.1002/ssu.2980060209
   FECHNER RE, 1969, CANCER, V23, P1423, DOI 10.1002/1097-0142(196906)23:6<1423::AID-CNCR2820230625>3.0.CO;2-M
   FORNASIERO A, 1991, CANCER, V68, P30, DOI 10.1002/1097-0142(19910701)68:1<30::AID-CNCR2820680106>3.0.CO;2-4
   GAMONDES JP, 1991, EUR J CARDIO-THORAC, V5, P124, DOI 10.1016/1010-7940(91)90210-B
   GEREIN AN, 1984, AM J SURG, V87, P301
   GREEN JD, 1974, CHEST, V65, P114, DOI 10.1378/chest.65.1.114
   HANIUDA M, 1992, ANN THORAC SURG, V54, P311, DOI 10.1016/0003-4975(92)91391-L
   HAUSSEN SR, 1975, NEUROLOGY, V25, P347
   HU E, 1986, CANCER, V57, P1101, DOI 10.1002/1097-0142(19860315)57:6<1101::AID-CNCR2820570606>3.0.CO;2-A
   IKE O, 1991, THORAC CARDIOV SURG, V39, P228, DOI 10.1055/s-2007-1022716
   JARETZKI A, 1988, J THORAC CARDIOV SUR, V95, P747
   KIRKOVE C, 1992, CLIN ONCOL, V4, P64
   KIRSCHNER PA, 1990, ANN THORAC SURG, V49, P550, DOI 10.1016/0003-4975(90)90300-U
   LAVA NS, 1976, NEUROLOGY, V26, P696, DOI 10.1212/WNL.26.7.696
   LEWIS JE, 1987, CANCER, V60, P2727, DOI 10.1002/1097-0142(19871201)60:11<2727::AID-CNCR2820601125>3.0.CO;2-D
   MACCHIARINI P, 1991, CANCER, V68, P706, DOI 10.1002/1097-0142(19910815)68:4<706::AID-CNCR2820680407>3.0.CO;2-H
   MACKINTOSH JF, 1989, AUST NZ J MED, V19, P362, DOI 10.1111/j.1445-5994.1989.tb00282.x
   MAGGI G, 1991, ANN THORAC SURG, V51, P152, DOI 10.1016/0003-4975(91)90478-9
   MAGGI G, 1991, ANN THORAC SURG, V52, P175, DOI 10.1016/0003-4975(91)91456-6
   MARINO M, 1985, VIRCHOWS ARCH A, V407, P119, DOI 10.1007/BF00737071
   MASAOKA A, 1981, CANCER, V48, P2485, DOI 10.1002/1097-0142(19811201)48:11<2485::AID-CNCR2820481123>3.0.CO;2-R
   MCCART JA, 1993, J SURG ONCOL, V54, P233, DOI 10.1002/jso.2930540409
   MONDEN Y, 1985, ANN THORAC SURG, V39, P165, DOI 10.1016/S0003-4975(10)62558-1
   NOMORI H, 1988, CANCER, V61, P982, DOI 10.1002/1097-0142(19880301)61:5<982::AID-CNCR2820610521>3.0.CO;2-1
   OHMI M, 1990, ANN THORAC SURG, V50, P243, DOI 10.1016/0003-4975(90)90742-O
   PARK HS, 1994, CANCER-AM CANCER SOC, V73, P2491, DOI 10.1002/1097-0142(19940515)73:10<2491::AID-CNCR2820731007>3.0.CO;2-6
   POLLACK A, 1992, CANCER, V69, P1702, DOI 10.1002/1097-0142(19920401)69:7<1702::AID-CNCR2820690710>3.0.CO;2-B
   POSNER JB, 1977, ANN NEUROL, V2, P409, DOI 10.1002/ana.410020511
   QUINTANILLAMARTINEZ L, 1994, CANCER-AM CANCER SOC, V74, P606, DOI 10.1002/1097-0142(19940715)74:2<606::AID-CNCR2820740212>3.0.CO;2-T
   REA F, 1993, J THORAC CARDIOV SUR, V106, P543
   Ribet M, 1988, Eur J Cardiothorac Surg, V2, P261, DOI 10.1016/1010-7940(88)90081-4
   ROSAI J, 1976, TUMORS THYMUS ATLAS
   SHELLITO J, 1978, CANCER TREAT REP, V62, P1397
   SKINNER E F, 1957, Am Pract Dig Treat, V8, P1235
   UEMATSU M, 1986, CANCER, V58, P79
   WICK MR, 1990, ANN THORAC SURG, V50, P521, DOI 10.1016/0003-4975(90)90180-E
   WILKINS EW, 1991, ANN THORAC SURG, V51, P888, DOI 10.1016/0003-4975(91)90999-7
NR 45
TC 7
Z9 8
U1 0
U2 1
PU FINNISH SURGICAL SOC
PI HELSINKI
PA MAKELANKATU 2, SF-00550 HELSINKI, FINLAND
SN 0355-9521
J9 ANN CHIR GYNAECOL FE
JI Ann. Chir. Gynaecol.
PY 1996
VL 85
IS 4
BP 286
EP 291
PG 6
WC Obstetrics & Gynecology; Surgery
WE Science Citation Index Expanded (SCI-EXPANDED)
SC Obstetrics & Gynecology; Surgery
GA WB458
UT WOS:A1996WB45800002
PM 9014056
DA 2022-10-25
ER

PT J
AU Yi, Q
   He, W
   Matell, G
   Pirskanen, R
   Magnusson, Y
   Eng, H
   Lefvert, AK
AF Yi, Q
   He, W
   Matell, G
   Pirskanen, R
   Magnusson, Y
   Eng, H
   Lefvert, AK
TI T and B lymphocytes reacting with the extracellular loop of the
   beta(2)-adrenergic receptor (beta(2)AR) are present in the peripheral
   blood of patients with myasthenia gravis
SO CLINICAL AND EXPERIMENTAL IMMUNOLOGY
LA English
DT Article
DE myasthenia gravis; beta(2)-adrenergic receptor; T lymphocytes; B
   lymphocytes; cytokines; autoimmune response
ID BETA-ADRENERGIC RECEPTORS; ANTIBODY-SECRETING CELLS;
   ACETYLCHOLINE-RECEPTOR; BETA-2-ADRENERGIC RECEPTORS; SKELETAL-MUSCLE;
   LIGAND-BINDING; SUB-POPULATIONS; CYCLIC-AMP; AUTOANTIBODIES; INNERVATION
AB Eighteen percent of patients with myasthenia gravis (MG) have serum antibodies against a synthetic peptide corresponding to the second extracellular loop of the human beta(2)AR (residues 172-197). In this study we examined T and B cell responses to the peptide, using assays to detect individual cells secreting interferon-gamma (IFN-gamma) and IL-4 or antibodies against the peptide, and by measuring thymidine incorporation in response to the peptide. The peptide from the beta(2)AR induced cytokine secretion from blood mononuclear cells in 67% of MG patients, compared with 14-28% of the control groups. Cells secreting antibodies binding to the peptide were present in 54% of MG patients and in 19-28% of controls. The numbers of beta(2)AR-reactive cells were higher in MG patients than in controls. Peptide-induced increase in thymidine incorporation in cells was also more frequently demonstrated in patients (26%) compared with controls (about 10%). Activation of cells was dependent on monocytes and on MHC class II DR antigen. Based on the pattern of the cytokine secretion induced, beta(2)AR-reactive T cells comprise both T helper type-1 and type-2 subsets. In addition, control peptide-reactive T and B cells were much less frequently demonstrated in the patients, and the number of such cells did not differ between the groups. Our results show that beta(2)AR-reactive cells are present in most patients with MG. Such autoreactive antibodies and cells might play a role in the pathogenesis of the disease by influencing the function of skeletal muscle and immune systems.
C1 SODERSJUKHUSET HOSP,DEPT NEUROL,STOCKHOLM,SWEDEN.
   SAHLGRENS UNIV HOSP,WALLENBERG LAB,GOTHENBURG,SWEDEN.
RP Yi, Q (corresponding author), KAROLINSKA HOSP,DEPT MED,IMMUNOL RES LAB,S-17176 STOCKHOLM,SWEDEN.
CR AARLI JA, 1988, MONOGR ALLERGY, V25, P128
   ALMON RR, 1974, SCIENCE, V186, P55, DOI 10.1126/science.186.4158.55
   BISHOPRIC NH, 1980, J ALLERGY CLIN IMMUN, V65, P29, DOI 10.1016/0091-6749(80)90173-6
   BLECHER M, 1984, J ALLERGY CLIN IMMUN, V74, P246, DOI 10.1016/0091-6749(84)90253-7
   BOURNE HR, 1974, SCIENCE, V184, P19, DOI 10.1126/science.184.4132.19
   BULLOCH K, 1981, AM J ANAT, V162, P157, DOI 10.1002/aja.1001620207
   BULLOCH K, 1984, J COMP NEUROL, V228, P57, DOI 10.1002/cne.902280107
   CZERKINSKY CC, 1983, J IMMUNOL METHODS, V65, P109, DOI 10.1016/0022-1759(83)90308-3
   DIXON RAF, 1987, EMBO J, V6, P3269, DOI 10.1002/j.1460-2075.1987.tb02645.x
   DOHLMAN HG, 1987, BIOCHEMISTRY-US, V26, P2657, DOI 10.1021/bi00384a001
   DOHLMAN HG, 1990, BIOCHEMISTRY-US, V29, P2335, DOI 10.1021/bi00461a018
   DRACHMAN DB, 1994, NEW ENGL J MED, V330, P1797, DOI 10.1056/NEJM199406233302507
   ELFELLAH MS, 1987, J AUTON PHARMACOL, V7, P175, DOI 10.1111/j.1474-8673.1987.tb00147.x
   ENG H, 1992, J AUTOIMMUN, V5, P213, DOI 10.1016/0896-8411(92)90201-Z
   FELDMAN RD, 1987, J IMMUNOL, V139, P3355
   FRASER CM, 1981, NEW ENGL J MED, V305, P1165, DOI 10.1056/NEJM198111123052001
   FRIELLE T, 1987, P NATL ACAD SCI USA, V84, P7920, DOI 10.1073/pnas.84.22.7920
   GALANT SP, 1978, J ALLERGY CLIN IMMUN, V62, P349, DOI 10.1016/0091-6749(78)90135-5
   GIRON LT, 1980, ANN NEUROL, V8, P520, DOI 10.1002/ana.410080509
   GOMEZ CM, 1985, J IMMUNOL, V135, P234
   KAMMER GM, 1988, IMMUNOL TODAY, V9, P222, DOI 10.1016/0167-5699(88)91220-0
   KOBILKA BK, 1987, P NATL ACAD SCI USA, V84, P46, DOI 10.1073/pnas.84.1.46
   KOBILKA BK, 1988, SCIENCE, V240, P1310, DOI 10.1126/science.2836950
   LEFKOWITZ RJ, 1983, ANNU REV BIOCHEM, V52, P159, DOI 10.1146/annurev.bi.52.070183.001111
   LEFVERT AK, 1978, J NEUROL NEUROSUR PS, V41, P394, DOI 10.1136/jnnp.41.5.394
   Lefvert Ann Kari, 1994, P267
   LIGGETT SB, 1988, AM J PHYSIOL, V254, pE795, DOI 10.1152/ajpendo.1988.254.6.E795
   LINDSTROM J, 1977, CLIN IMMUNOL IMMUNOP, V7, P36, DOI 10.1016/0090-1229(77)90027-7
   LINDSTROM JM, 1976, NEUROLOGY, V26, P1054, DOI 10.1212/WNL.26.11.1054
   LU CZ, 1991, J NEUROL SCI, V102, P39, DOI 10.1016/0022-510X(91)90091-K
   MAGNUSSON Y, 1989, CLIN EXP IMMUNOL, V78, P42
   MAYER SE, 1971, ANN NY ACAD SCI, V185, P433
   MOLLER SA, 1985, J IMMUNOL METHODS, V79, P195, DOI 10.1016/0022-1759(85)90099-7
   MYGLAND A, 1992, ANN NEUROL, V32, P589, DOI 10.1002/ana.410320419
   OOSTERHUIS HJG, 1964, J NEUROL SCI, V1, P512, DOI 10.1016/0022-510X(64)90171-6
   PLAUT M, 1987, ANNU REV IMMUNOL, V5, P621, DOI 10.1146/annurev.iy.05.040187.003201
   POTTER PC, 1993, CLIN EXP ALLERGY, V23, P219, DOI 10.1111/j.1365-2222.1993.tb00885.x
   REILLY FD, 1979, TISSUE CELL, V11, P121, DOI 10.1016/0040-8166(79)90012-0
   ROMAGNANI S, 1994, ANNU REV IMMUNOL, V12, P227, DOI 10.1146/annurev.iy.12.040194.001303
   ROMAGNANI S, 1991, IMMUNOL TODAY, V12, P256, DOI 10.1016/0167-5699(91)90120-I
   STROSBERG AD, 1991, EUR J BIOCHEM, V196, P1, DOI 10.1111/j.1432-1033.1991.tb15778.x
   SUN JB, 1992, EUR J IMMUNOL, V22, P1553, DOI 10.1002/eji.1830220631
   TURKI J, 1995, AM J RESP CELL MOL, V12, P531, DOI 10.1165/ajrcmb.12.5.7742016
   VENTER JC, 1980, SCIENCE, V207, P1361, DOI 10.1126/science.6153472
   VINCENT A, 1985, J NEUROL NEUROSUR PS, V48, P1246, DOI 10.1136/jnnp.48.12.1246
   WILLIAMS CL, 1986, J EXP MED, V164, P1043, DOI 10.1084/jem.164.4.1043
   WILLIAMS JM, 1981, BRAIN RES BULL, V6, P83, DOI 10.1016/S0361-9230(81)80072-X
   WILLIAMS LT, 1976, J CLIN INVEST, V57, P149, DOI 10.1172/JCI108254
   YI Q, 1994, J NEUROIMMUNOL, V50, P177, DOI 10.1016/0165-5728(94)90044-2
   YI Q, 1993, J NEUROIMMUNOL, V42, P215, DOI 10.1016/0165-5728(93)90013-O
   ZODA T, 1991, J IMMUNOL, V146, P663
NR 51
TC 11
Z9 11
U1 0
U2 1
PU BLACKWELL SCIENCE LTD
PI OXFORD
PA OSNEY MEAD, OXFORD, OXON, ENGLAND OX2 0EL
SN 0009-9104
J9 CLIN EXP IMMUNOL
JI Clin. Exp. Immunol.
PD JAN
PY 1996
VL 103
IS 1
BP 133
EP 140
DI 10.1046/j.1365-2249.1996.00920.x
PG 8
WC Immunology
WE Science Citation Index Expanded (SCI-EXPANDED)
SC Immunology
GA TQ707
UT WOS:A1996TQ70700024
PM 8565272
OA Green Published
DA 2022-10-25
ER

PT J
AU Xu, GW
   Zheng, K
   Lu, X
   Wang, JX
   Chai, YF
   Wang, JY
AF Xu, Guowu
   Zheng, Kai
   Lu, Xing
   Wang, Jinxiang
   Chai, Yanfen
   Wang, Junyi
TI Association between polymorphisms in the promoter region of T cell
   immunoglobulin and mucin domain-3 and myasthenia gravis-associated
   thymoma
SO ONCOLOGY LETTERS
LA English
DT Article
DE thymoma; myasthenia gravis; T-cell immunoglobulin and mucin domain-3;
   gene polymorphism
ID 3 GENE POLYMORPHISMS; TIM-3; EXPRESSION; SUSCEPTIBILITY; EXHAUSTION;
   AUTOIMMUNE; INNATE; FAMILY
AB Thymoma is a type of benign or low-grade malignant tumor, occurring on the thymic epithelium. Patients with thymoma may also suffer from myasthenia gravis (MG), presenting MG-associated thymoma. T cell immunoglobulin and mucin domain-3 (Tim-3), a subtype of the Tim protein family, may be an important immune regulatory and pivotal molecule associated with tumor development. In order to understand the etiology and pathogenesis of MG-associated thymoma in the Han population of North China, the present study investigated the association between a polymorphism on the -574 locus in the promoter of Tim-3 and the risk of MG-associated thymoma in the Han Chinese population. In total, 116 patients with thymoma and MG were enrolled into the MG-associated thymoma group, while 124 patients with thymoma, but without MG, were enrolled into the non-MG-associated thymoma group. Examinations were conducted to reach a definite diagnosis of thymoma and MG and rule out other autoimmune diseases. Allele-specific polymerase chain reaction (AS-PCR) was performed to determine the polymorphism on the -574 locus of Tim-3 in all the subjects. PCR products were randomly selected for sequencing. Statistically significant differences were detected between the distribution frequencies of the GT+TT genotype and T allele on the -574 locus of the MG-associated thymoma group (31.03 vs. 12.90%, respectively; chi(2)=11.609, P=0.001) and the non-MG-associated thymoma group (15.52 vs. 6.45%, respectively; chi(2)=10.198, P=0.001). In conclusion, the present study indicated that an association may exist between the polymorphism of the -574 locus in the Tim-3 promoter and MG-associated thymoma.
C1 [Xu, Guowu; Wang, Jinxiang; Chai, Yanfen] Tianjin Med Univ, Gen Hosp, Dept Emergency Surg, Tianjin 300052, Peoples R China.
   [Zheng, Kai] Tianjin Med Univ, Gen Hosp, Dept Cardiothorac Surg, Tianjin 300052, Peoples R China.
   [Lu, Xing; Wang, Junyi] Tianjin Third Cent Hosp, Dept Intens Care Unit, Tianjin 300170, Peoples R China.
RP Zheng, K (corresponding author), Tianjin Med Univ, Gen Hosp, Dept Cardiothorac Surg, 154 Anshan Rd, Tianjin 300052, Peoples R China.
EM zhkeith@163.com
FU Tianjin Medical University General Hospital
FX This study was supported by a grant from the Tianjin Medical University
   General Hospital. The authors would like to thank Dr Wang Beilei
   (Endocrine Laboratory, Tianjin Medical University, Tianjin, China) for
   her technical assistance.
CR Anderson AC, 2006, CURR OPIN IMMUNOL, V18, P665, DOI 10.1016/j.coi.2006.09.009
   Baitsch L, 2011, J CLIN INVEST, V121, P2350, DOI 10.1172/JCI46102
   Cai C, 2012, DNA CELL BIOL, V31, P1285, DOI 10.1089/dna.2012.1625
   Cao Y, 2013, PLOS ONE, V8, DOI [10.1371/journal.pone.0053834, 10.1371/journal.pone.0055021]
   Engels EA, 2010, J THORAC ONCOL, V5, pS260, DOI 10.1097/JTO.0b013e3181f1f62d
   Fourcade J, 2010, J EXP MED, V207, P2175, DOI 10.1084/jem.20100637
   Freeman GJ, 2010, IMMUNOL REV, V235, P172, DOI 10.1111/j.0105-2896.2010.00903.x
   Koguchi K, 2006, J EXP MED, V203, P1413, DOI 10.1084/jem.20060210
   Lucchi M, 2009, EUR J CARDIO-THORAC, V35, P812, DOI 10.1016/j.ejcts.2009.01.014
   Mattei F, 2013, FRONT IMMUNOL, V3, DOI 10.3389/fimmu.2012.00418
   McIntire JJ, 2003, NATURE, V425, P576, DOI 10.1038/425576a
   Meyers JH, 2005, TRENDS MOL MED, V11, P362, DOI 10.1016/j.molmed.2005.06.008
   Monney L, 2002, NATURE, V415, P536, DOI 10.1038/415536a
   Pearse G, 2006, TOXICOL PATHOL, V34, P504, DOI 10.1080/01926230600865549
   Piao YR, 2013, ASIAN PAC J CANCER P, V14, P3897, DOI 10.7314/APJCP.2013.14.6.3897
   Priola AM, 2014, CLIN RADIOL, V69, pE230, DOI 10.1016/j.crad.2014.01.005
   Sabatos CA, 2003, NAT IMMUNOL, V4, P1102, DOI 10.1038/ni988
   Sakuishi K, 2010, J EXP MED, V207, P2187, DOI 10.1084/jem.20100643
   Shang YJ, 2013, ONCOL LETT, V6, P490, DOI 10.3892/ol.2013.1410
   Shapiro M, 2014, FRONT ONCOL, V3, DOI 10.3389/fonc.2013.00332
   Shen Y, 2013, REPROD BIOL ENDOCRIN, V11, DOI 10.1186/1477-7827-11-104
   Tang DL, 2012, NAT IMMUNOL, V13, P808, DOI 10.1038/ni.2396
   Tong DN, 2012, MOL BIOL REP, V39, P9941, DOI 10.1007/s11033-012-1862-y
   Wang Z, 2012, SCAND J IMMUNOL, V76, P54, DOI 10.1111/j.1365-3083.2012.02703.x
   Xu J, 2011, INT J IMMUNOGENET, V38, P513, DOI 10.1111/j.1744-313X.2011.01046.x
   Yu L, 2012, ANN SURG ONCOL, V19, P94, DOI 10.1245/s10434-011-1896-8
   Zagoriti Z, 2013, BIOMED RES INT, V2013, DOI 10.1155/2013/404053
   Zheng K, 2014, ONCOL LETT, V8, P317, DOI 10.3892/ol.2014.2090
   Zheng K, 2013, CLIN LAB, V59, P1041, DOI 10.7754/Clin.Lab.2012.120916
   Zhou Q, 2011, BLOOD, V117, P4501, DOI 10.1182/blood-2010-10-310425
   Zhu C, 2005, NAT IMMUNOL, V6, P1245, DOI 10.1038/ni1271
NR 31
TC 8
Z9 9
U1 0
U2 4
PU SPANDIDOS PUBL LTD
PI ATHENS
PA POB 18179, ATHENS, 116 10, GREECE
SN 1792-1074
EI 1792-1082
J9 ONCOL LETT
JI Oncol. Lett.
PD MAR
PY 2015
VL 9
IS 3
BP 1470
EP 1474
DI 10.3892/ol.2015.2845
PG 5
WC Oncology
WE Science Citation Index Expanded (SCI-EXPANDED)
SC Oncology
GA CD2OE
UT WOS:000350918100084
PM 25663933
OA gold, Green Published, Green Submitted
DA 2022-10-25
ER

PT J
AU Lavrnic, D
   Dakovic, M
   Peric, S
   Rakocevic-Stojanovic, V
   Basta, I
   Marjanovic, I
   Stosic-Opincal, T
   Lavrnic, S
AF Lavrnic, Dragana
   Dakovic, Marko
   Peric, Stojan
   Rakocevic-Stojanovic, Vidosava
   Basta, Ivana
   Marjanovic, Ivan
   Stosic-Opincal, Tatjana
   Lavrnic, Slobodan
TI Proton magnetic resonance spectroscopy of the intrinsic tongue muscles
   in patients with myasthenia gravis with different autoantibodies
SO JOURNAL OF THE NEUROLOGICAL SCIENCES
LA English
DT Article
DE Myasthenia gravis (MG); Acetylcholine receptor (AChR); Muscle-specific
   kinase (MuSK); Proton magnetic resonance spectroscopy (MRS); Intrinsic
   tongue muscles
ID CLINICAL-RESEARCH STANDARDS; IN-VIVO; ACETYLCHOLINE-RECEPTORS;
   SKELETAL-MUSCLE; MUSK; MR; RECOMMENDATIONS; ANTIBODIES
AB Objective: To assess lipid composition of the intrinsic tongue muscles in patients with myasthenia gravis (MG).
   Methods: This study included 15 MG patients with antibodies against muscle-specific kinase (MuSK), 15 matched MG patients with antibodies against acetylcholine receptor (AChR) and 15 matched healthy subjects. Middle posterior region of the tongue was analyzed by single voxel point-resolved proton magnetic resonance spectroscopy (MRS) using 1.5 T MRI scanner.
   Results: MRS obtained from subject with AChR MG showed a broad resonance arising from methylene groups of lipids (PMN) with no observable shoulder attributed to methyl groups (PML). Full-width at half maximum (FWHM) of PMN + PML peak showed higher value in patients with AChR MG in comparison to healthy subjects and MuSK MG patients (p<0.05). In patients with MuSK MG, the shape and FWHM of PMN + PML peak was similar as in healthy subjects (p>0.05), with tendency toward increased ratio between PMN and resonance from vinyl protons of lipids (PV). In both AChR and MuSK MG, total creatine resonance (creatine + phosphocreatine, CP) was almost absent with significant increase of PMN/CP ratio in comparison to healthy subjects (p<0.05).
   Conclusion: MRS is useful in revealing muscle lipid composition in MG. In patients with AChR MG, MRS showed increased lipid content in the tongue muscles due to the lipid migration from intra- to extramyocellular space. Finding in patients with MuSK MG might reflect intramyocellular lipid deposition in the tongue. CP decrease in tongue muscles indicated impairment of oxidative metabolism in both AChR MG and MuSK MG. (C) 2010 Elsevier B.V. All rights reserved.
C1 [Lavrnic, Dragana; Peric, Stojan; Rakocevic-Stojanovic, Vidosava; Basta, Ivana; Marjanovic, Ivan] Univ Belgrade, Inst Neurol, Sch Med, Clin Ctr Serbia, Belgrade 11000, Serbia.
   [Dakovic, Marko] Univ Belgrade, Fac Phys Chem, Belgrade 11000, Serbia.
   [Stosic-Opincal, Tatjana; Lavrnic, Slobodan] Univ Belgrade, Sch Med, Ctr Magnet Resonance, Clin Ctr Serbia, Belgrade 11000, Serbia.
RP Lavrnic, D (corresponding author), Univ Belgrade, Inst Neurol, Sch Med, Clin Ctr Serbia, 6 Dr Subotica St, Belgrade 11000, Serbia.
EM dragana.lav@sbb.rs
OI Dakovic, Marko/0000-0001-7455-5584
FU Ministry of Science and Technological Development of the Republic of
   Serbia [175083, 41005]
FX This research was supported by the Ministry of Science and Technological
   Development of the Republic of Serbia (grants No 175083 and No 41005).
CR Andersson A, 2000, AM J PHYSIOL-ENDOC M, V279, pE744, DOI 10.1152/ajpendo.2000.279.4.E744
   Boesch C, 2006, NMR BIOMED, V19, P968, DOI 10.1002/nbm.1096
   DeChiara TM, 1996, CELL, V85, P501, DOI 10.1016/S0092-8674(00)81251-9
   Farrugia ME, 2006, BRAIN, V129, P1481, DOI 10.1093/brain/awl095
   Gilbert RJ, 2005, DYSPHAGIA, V20, P1, DOI 10.1007/s00455-003-0505-9
   Jaretzki A, 2000, ANN THORAC SURG, V70, P327, DOI 10.1016/S0003-4975(00)01595-2
   Jaretzki A, 2000, NEUROLOGY, V55, P16, DOI 10.1212/WNL.55.1.16
   Ko SF, 2008, RADIOLOGY, V247, P162, DOI 10.1148/radiol.2471070591
   Kreis R, 1999, J MAGN RESON, V137, P350, DOI 10.1006/jmre.1998.1683
   Lavrnic D, 2005, J NEUROL NEUROSUR PS, V76, P1099, DOI 10.1136/jnnp.2004.052415
   Lindstrom JM, 2000, MUSCLE NERVE, V23, P453, DOI 10.1002/(SICI)1097-4598(200004)23:4<453::AID-MUS3>3.0.CO;2-O
   Mader I, 2001, BRAIN, V124, P953, DOI 10.1093/brain/124.5.953
   Martignago S, 2009, NEUROPATH APPL NEURO, V35, P103, DOI 10.1111/j.1365-2990.2008.00965.x
   MASTAGLIA FL, 1982, DRUGS, V24, P304, DOI 10.2165/00003495-198224040-00003
   Miller JL, 2002, J SPEECH LANG HEAR R, V45, P51, DOI 10.1044/1092-4388(2002/004)
   Naressi A, 2001, MAGN RESON MATER PHY, V12, P141, DOI 10.1016/S1352-8661(01)00111-9
   Punga AR, 2006, CLIN NEUROPHYSIOL, V117, P1434, DOI 10.1016/j.clinph.2006.03.028
   Shiraishi H, 2005, ANN NEUROL, V57, P289, DOI 10.1002/ana.20341
   Stal P, 2003, CELLS TISSUES ORGANS, V173, P147, DOI 10.1159/000069470
   Szczepaniak LS, 1999, AM J PHYSIOL-ENDOC M, V276, pE977, DOI 10.1152/ajpendo.1999.276.5.E977
   Vanhamme L, 1997, J MAGN RESON, V129, P35, DOI 10.1006/jmre.1997.1244
   Vincent A, 2005, CURR OPIN NEUROL, V18, P519, DOI 10.1097/01.wco.0000180660.57801.3f
NR 22
TC 3
Z9 3
U1 0
U2 3
PU ELSEVIER SCIENCE BV
PI AMSTERDAM
PA PO BOX 211, 1000 AE AMSTERDAM, NETHERLANDS
SN 0022-510X
J9 J NEUROL SCI
JI J. Neurol. Sci.
PD MAR 15
PY 2011
VL 302
IS 1-2
BP 25
EP 28
DI 10.1016/j.jns.2010.12.009
PG 4
WC Clinical Neurology; Neurosciences
WE Science Citation Index Expanded (SCI-EXPANDED)
SC Neurosciences & Neurology
GA 734CQ
UT WOS:000288311200006
PM 21236447
DA 2022-10-25
ER

PT J
AU Jeong, S
   Noh, Y
   Oh, IS
   Hong, YH
   Shin, JY
AF Jeong, Sohyun
   Noh, Yunha
   Oh, In-Sun
   Hong, Yoon-Ho
   Shin, Ju-Young
TI Survival, Prognosis, and Clinical Feature of Refractory Myasthenia
   Gravis: a 15-year Nationwide Cohort Study
SO JOURNAL OF KOREAN MEDICAL SCIENCE
LA English
DT Article
DE Refractory Myasthenia Gravis; Population-based Study; Longitudinal
   Study; Pharmacotherapy; Clinical Outcomes
ID HIGH-DOSE CYCLOPHOSPHAMIDE; DOUBLE-BLIND; ECULIZUMAB; MORTALITY
AB Background: Myasthenia gravis (MG) is a rare classic autoimmune disease where immunosuppressant therapies have been successful to reduce MG attributable mortality fairly well. However, patients with refractory MG (rMG) among the actively treated MG (aMG) are nonresponsive to conventional therapy and display high disease severity, which calls for further research. We aimed to determine survival, prognosis, and clinical feature of patients with rMG compared to non-rMG. Methods: Retrospective nationwide cohort study using Korea's healthcare database between 2002 and 2017 was conducted. Patients with rMG (n = 47) and non-rMG (n = 4,251) who were aged > 18 years, followed-up for >_ 1 year, and prescribed immunosuppressants within 2 years after incident MG diagnosis were included. Patients with rMG were defined as administered plasma exchange or intravenous immunoglobulin at least 3 times per year after receiving >_ 2 immunosuppressants. All-cause mortality, myasthenic crisis, hospitalization, pneumonia/ sepsis, and emergency department (ED) visits were measured using Cox proportional hazard models and pharmacotherapy patterns for rMG were assessed. Results: The rMG cohort included a preponderance of younger patients and women. The adjusted hazard ratio was 2.49 (95% confidence interval, 1.26-4.94) for mortality, 3.14 (2.25-4.38) for myasthenic crisis, 1.54 (1.15-2.06) for hospitalization, 2.69 (1.74-4.15) for pneumonia/sepsis, and 1.81 (1.28-2.56) for ED visits for rMG versus non-rMG. The immunosuppressant prescriptions were more prevalent in patients with rMG, while the difference was more remarkable before rMG onset rather than after rMG onset. Conclusion: Despite the severe prognosis of rMG, the strategies for pharmacotherapeutic regimens were similar in those two groups, suggesting that intensive monitoring and introduction of timely treatment options in the early phase of MG are required.
C1 [Jeong, Sohyun; Noh, Yunha; Oh, In-Sun; Shin, Ju-Young] Sungkyunkwan Univ, Sch Pharm, Dept Pharm, 2066 Seobu Ro, Suwon 16419, South Korea.
   [Jeong, Sohyun] Hebrew SeniorLife, Marcus Inst Aging Res, Boston, MA USA.
   [Jeong, Sohyun] Harvard Med Sch, Boston, MA 02115 USA.
   [Hong, Yoon-Ho] Seoul Natl Univ, Seoul Metropolitan Boramae Med Ctr, Neurosci Res Inst, Dept Neurol,MRC,Coll Med, Seoul, South Korea.
   Sungkyunkwan Univ, SAIHST, Dept Clin Res Design & Evaluat, Seoul, South Korea.
RP Shin, JY (corresponding author), Sungkyunkwan Univ, Sch Pharm, Dept Pharm, 2066 Seobu Ro, Suwon 16419, South Korea.
EM shin.jy@skku.edu
RI Hong, Yoon-Ho/AAP-1225-2020; Hong, Yoon-Ho/D-1564-2011; noh,
   yunha/GRR-1878-2022
OI Hong, Yoon-Ho/0000-0002-3325-6358; Oh, In-Sun/0000-0001-9878-4779; Noh,
   Yunha/0000-0002-3645-7358
FU Alexion Korea Ltd [2019-06-25~2020-06-24]
FX This study was supported by Alexion Korea Ltd (2019-06-25~2020-06-24).
   The funders had no role in the design and conduct of the study;
   collection, management, analysis, and interpretation of the data;
   preparation, review, or approval of the manuscript; and decision to
   submit the manuscript for publication. Alexion Pharmaceuticals provided
   a courtesy medical accuracy review.
CR Alexion Europe SAS, 2017, SOL EC SUMM PROD CHA
   Alexion Pharmaceuticals Inc, SOL EC US PRESCR INF
   Andersen H, 2019, QUAL LIFE RES, V28, P2247, DOI 10.1007/s11136-019-02148-2
   Baggi F, 2013, NEUROLOGY, V80, P188, DOI 10.1212/WNL.0b013e31827b907b
   Brauner S, 2020, JAMA NEUROL, V77, P974, DOI 10.1001/jamaneurol.2020.0851
   Buzzard KA, 2015, MUSCLE NERVE, V52, P204, DOI 10.1002/mus.24536
   Cutter G, 2019, MUSCLE NERVE, V60, P707, DOI 10.1002/mus.26695
   Dalakas MC, 2013, AUTOIMMUN REV, V12, P936, DOI 10.1016/j.autrev.2013.03.006
   Deenen Johanna C W, 2015, J Neuromuscul Dis, V2, P73
   Drachman DB, 2008, ANN NY ACAD SCI, V1132, P305, DOI 10.1196/annals.1405.033
   Engel-Nitz NM, 2018, MUSCLE NERVE, V58, P99, DOI 10.1002/mus.26114
   Gilhus NE, 2015, EUR J NEUROL, V22, P17, DOI 10.1111/ene.12599
   Gladstone DE, 2004, J NEUROL NEUROSUR PS, V75, P789, DOI 10.1136/jnnp.2003.019232
   Grob D, 2008, MUSCLE NERVE, V37, P141, DOI 10.1002/mus.20950
   Hansen JS, 2016, MUSCLE NERVE, V53, P73, DOI 10.1002/mus.24697
   Howard JF, 2017, LANCET NEUROL, V16, P976, DOI 10.1016/S1474-4422(17)30369-1
   Howard JF, 2013, MUSCLE NERVE, V48, P76, DOI 10.1002/mus.23839
   Japan Ministry of Health Labour and Welfare, 2017, SOL EC JAP PRESCR IN
   Kinnett K, 2017, PLOS CURR-TREE LIFE, P9, DOI [10.1371/currents.md.d18deef7dac96ed135e0dc8739917b6e, DOI 10.1371/CURRENTS.MD.D18DEEF7DAC96ED135E0DC8739917B6E]
   Lai CH, 2010, NEUROEPIDEMIOLOGY, V35, P66, DOI 10.1159/000311012
   Lebrun C, 2009, EUR J NEUROL, V16, P246, DOI 10.1111/j.1468-1331.2008.02399.x
   Lee J, 2017, INT J EPIDEMIOL, V46, DOI 10.1093/ije/dyv319
   Liu CC, 2017, NEUROL INDIA, V65, P518, DOI 10.4103/neuroindia.NI_804_16
   Mantegazza R, 2018, THER ADV NEUROL DISO, V11, P1, DOI 10.1177/1756285617749134
   Muppidi S, 2019, MUSCLE NERVE, V60, P14, DOI 10.1002/mus.26447
   Murai H, 2019, CLIN EXP NEUROIMMUNO, V10, P61
   National Institute of Neurological Disorders and Stroke, 2020, MYASTH GRAV FACT SHE
   Owe JF, 2006, J NEUROL NEUROSUR PS, V77, P203, DOI 10.1136/jnnp.2005.072355
   Prakash KM, 2007, J CLIN NEUROSCI, V14, P278, DOI 10.1016/j.jocn.2005.12.008
   Quan HD, 2011, AM J EPIDEMIOL, V173, P676, DOI 10.1093/aje/kwq433
   ROLLINS SA, 1990, J IMMUNOL, V144, P3478
   Rother RP, 2007, NAT BIOTECHNOL, V25, P1256, DOI 10.1038/nbt1344
   Sanders DB, 2016, NEUROLOGY, V87, P419, DOI 10.1212/WNL.0000000000002790
   Silvestri NJ, 2017, JAMA NEUROL, V74, P21, DOI 10.1001/jamaneurol.2016.4367
   SOMNIER FE, 1991, ARCH NEUROL-CHICAGO, V48, P733, DOI 10.1001/archneur.1991.00530190081019
   Suh Joome, 2013, Yale Journal of Biology and Medicine, V86, P255
   Topakian R, 2019, J NEUROL, V266, P699, DOI 10.1007/s00415-019-09191-6
   Wolfe GI, 2016, NEW ENGL J MED, V375, P511, DOI 10.1056/NEJMoa1602489
NR 38
TC 0
Z9 0
U1 1
U2 2
PU KOREAN ACAD MEDICAL SCIENCES
PI SEOUL
PA 302 75 DONG DU ICHON, DONG YONGSAN KU, SEOUL 140 031, SOUTH KOREA
SN 1011-8934
EI 1598-6357
J9 J KOREAN MED SCI
JI J. Korean Med. Sci.
PD OCT 11
PY 2021
VL 36
IS 39
AR e242
DI 10.3346/jkms.2021.36.e242
PG 14
WC Medicine, General & Internal
WE Science Citation Index Expanded (SCI-EXPANDED)
SC General & Internal Medicine
GA WG8FA
UT WOS:000707227600003
PM 34636500
OA gold, Green Published
DA 2022-10-25
ER

PT J
AU Lee, HE
   Kim, YH
   Kim, SM
   Shin, HY
AF Lee, Hyo Eun
   Kim, Yool-hee
   Kim, Seung Min
   Shin, Ha Young
TI Clinical Significance of Repetitive Compound Muscle Action Potentials in
   Patients with Myasthenia Gravis: A Predictor for Cholinergic Side
   Effects of Acetylcholinesterase Inhibitors
SO JOURNAL OF CLINICAL NEUROLOGY
LA English
DT Article
DE myasthenia gravis; acetylcholinesterase inhibitor; repetitive compound
   muscle action potential
ID NEUROMUSCULAR HYPERACTIVITY; PYRIDOSTIGMINE BROMIDE; MUSK-ANTIBODY;
   DISORDERS; RESPONSES
AB Background and Purpose Acetylcholinesterase inhibitors (AChEIs) are widely used to treat myasthenia gravis (MG). Although AChEIs are usually tolerated well, some MG patients suffer from side effects. Furthermore, a small proportion of MG patients show cholinergic hypersensitivity and cannot tolerate AChEIs. Because repetitive compound muscle action potentials (R-CMAPs) are an electrophysiologic feature of cholinergic neuromuscular hyperactivity, we investigated the clinical characteristics of MG patients with R-CMAPs to identify their clinical usefulness in therapeutic decision-making.
   Methods We retrospectively reviewed the clinical records and electrodiagnostic findings of MG patients who underwent electrodiagnostic studies and diagnostic neostigmine testing (NT).
   Results Among 71 MG patients, 9 could not tolerate oral pyridostigmine bromide (PB) and 17 experienced side effects of PB. R-CMAPs developed in 24 patients after NT. The highest daily dose of PB was lower in the patients with R-CMAPs (240 mg/day vs. 480 mg/day, p<0.001). The frequencies of PB intolerance and side effects were higher in the patients with R-CMAPs than in those without R-CMAPs [37.5% vs. 0% (p<0.001) and 45.8% vs. 12.8% (p=0.002), respectively]. The MG Foundation of America postintervention status did not differ significantly between MG patients with and without R-CMAPs, and the response to immunotherapy was also good in both groups.
   Conclusions Side effects of and intolerance to AChEIs are more common in MG patients with R-CMAPs than in those without R-CMAPs. AChEIs should be used carefully in MG patients with R-CMAPs. The presence of R-CMAPs after NT may be a good indicator of the risks of PB side effects and intolerance.
C1 [Lee, Hyo Eun] Keimyung Univ, Kyungju Dongsan Hosp, Dept Neurol, Gyeongju, South Korea.
   [Kim, Yool-hee; Kim, Seung Min; Shin, Ha Young] Yonsei Univ, Coll Med, Dept Neurol, 50-1 Yonsei Ro, Seoul 03722, South Korea.
RP Shin, HY (corresponding author), Yonsei Univ, Coll Med, Dept Neurol, 50-1 Yonsei Ro, Seoul 03722, South Korea.
EM hayshin@yuhs.ac
OI Shin, Ha Young/0000-0002-4408-8265; Kim, Seung Min/0000-0002-4384-9640
CR Cook MR, 2002, PSYCHOPHARMACOLOGY, V162, P186, DOI 10.1007/s00213-002-1074-6
   Cook MR, 2001, AVIAT SPACE ENVIR MD, V72, P1102
   Engel AG, 2015, LANCET NEUROL, V14, P420, DOI 10.1016/S1474-4422(14)70201-7
   Gilhus NE, 2015, LANCET NEUROL, V14, P1023, DOI 10.1016/S1474-4422(15)00145-3
   Holas O, 2012, EXPERT OPIN DRUG DIS, V7, P1207, DOI 10.1517/17460441.2012.729037
   HUTCHINSON DO, 1993, BRAIN, V116, P633, DOI 10.1093/brain/116.3.633
   Jayawardane P, 2009, CLIN TOXICOL, V47, P193, DOI 10.1080/15563650902832608
   Kim JY, 2013, J CLIN NEUROL, V9, P32, DOI 10.3988/jcn.2013.9.1.32
   Maggi L, 2011, CLIN DRUG INVEST, V31, P691, DOI 10.2165/11593300-000000000-00000
   Meriggioli MN, 2009, LANCET NEUROL, V8, P475, DOI 10.1016/S1474-4422(09)70063-8
   Punga AR, 2008, MUSCLE NERVE, V37, P300, DOI 10.1002/mus.20935
   Punga AR, 2006, MUSCLE NERVE, V34, P111, DOI 10.1002/mus.20515
   Richman DP, 2003, NEUROLOGY, V61, P1652, DOI 10.1212/01.WNL.0000098887.24618.A0
   SANDERS DB, 1993, J CLIN NEUROPHYSIOL, V10, P167, DOI 10.1097/00004691-199304000-00004
   Shapira M, 2000, HUM MOL GENET, V9, P1273, DOI 10.1093/hmg/9.9.1273
   Shin HY, 2014, J CLIN NEUROL, V10, P119, DOI 10.3988/jcn.2014.10.2.119
   Skeie GO, 2010, EUR J NEUROL, V17, P893, DOI 10.1111/j.1468-1331.2010.03019.x
   VanDijk JG, 1996, MUSCLE NERVE, V19, P1127
   Verschuuren JJGM, 2013, AUTOIMMUN REV, V12, P918, DOI 10.1016/j.autrev.2013.03.001
NR 19
TC 2
Z9 3
U1 0
U2 5
PU KOREAN NEUROLOGICAL ASSOC
PI SEOUL
PA 1111 DAEIL BLD, 43 INSA-DONG, JONGNO-GU, SEOUL, 110-741, SOUTH KOREA
SN 1738-6586
EI 2005-5013
J9 J CLIN NEUROL
JI J. Clin. Neurol.
PD OCT
PY 2016
VL 12
IS 4
BP 482
EP 488
DI 10.3988/jcn.2016.12.4.482
PG 7
WC Clinical Neurology
WE Science Citation Index Expanded (SCI-EXPANDED)
SC Neurosciences & Neurology
GA DY3AO
UT WOS:000384963400015
PM 27819419
OA Green Published, Green Submitted, gold
DA 2022-10-25
ER

PT J
AU Cardona, A
   Pritsch, O
   Dumas, G
   Bach, JF
   Dighiero, G
AF Cardona, A
   Pritsch, O
   Dumas, G
   Bach, JF
   Dighiero, G
TI Evidence for an antigen-driven selection process in human autoantibodies
   against acetylcholine receptor
SO MOLECULAR IMMUNOLOGY
LA English
DT Article
DE myasthenia gravis; human autoantibodies; acetylcholine receptor
ID HUMAN MONOCLONAL-ANTIBODY; VARIABLE GENE SEGMENTS; MYASTHENIA-GRAVIS;
   PREFERENTIAL UTILIZATION; VL REGIONS; PATIENT; CHAIN; DNA; VH; HEAVY
AB Autoantibodies to the nicotinic acetylcholine receptor(AChR) play a central role in the neurological symptoms associated with myasthenia gravis (MG). A better knowledge of the structural organization and of the mechanisms leading to the production of these autoantibodies may help in understanding the pathogenesis of the disease. To achieve this, four IgG anti-AChR monoclonal autoantibodies obtained in a previous work were derived from lymphoid cells of MG patients. Two of them (MH1 and MH6) were capable of modulating in vitro the expression of AChR at the surface of TE-671 cells. We report here the complete nucleotide sequence of the heavy and light chains of these four antibodies. Although it is difficult to address the issue of VH gene usage in anti-AChR autoantibodies because of the limited number of clones studied, our results associated with others which have appeared in the literature point to non-stochastic usage by anti-AChR antibody of some defined VH genes belonging to VH2 and VH5 minifamilies overexpressed in the fetal repertoire.
   The second and major aim of this work was to assess the role of an antigen-driven selection process in the production of anti-AChR autoantibodies. When comparing the expressed sequences to their closest germline counterparts, it appeared that all four studied clones displayed numerous mutations in VH regions. In particular, MH1 and MH6, characterized by their AChR modulating capacity, displayed a higher than expected number of mutations and replacements occurring in CDR regions. These data point to an antigen-driven selection process. On the contrary, the mutational process observed in the MH5 clone was borderline and that of MH7 was compatible with a random process. Interestingly, when comparing mutations in heavy and light chains, a significantly lower number of mutations were expressed in light chains for the four clones.
C1 INST PASTEUR,UNITE IMMUNOHEMATOL & IMMUNOPATHOL,F-75724 PARIS 15,FRANCE.
   HOP NECKER ENFANTS MALAD,INSERM U25,F-75015 PARIS,FRANCE.
CR BAKER JR, 1988, J IMMUNOL, V140, P2593
   BETZ AG, 1993, P NATL ACAD SCI USA, V90, P2385, DOI 10.1073/pnas.90.6.2385
   BLAIR DA, 1986, IMMUNOL INVEST, V15, P351, DOI 10.3109/08820138609052954
   CARDONA A, 1994, J NEUROIMMUNOL, V53, P9, DOI 10.1016/0165-5728(94)90058-2
   CHANG LY, 1994, MOL IMMUNOL, V31, P531
   CHEUNG SC, 1992, J VIROL, V66, P6714, DOI 10.1128/JVI.66.11.6714-6720.1992
   CHUCHANA P, 1990, EUR J IMMUNOL, V20, P1317, DOI 10.1002/eji.1830200618
   COOK GP, 1994, NAT GENET, V7, P162, DOI 10.1038/ng0694-162
   DALEY MD, 1992, MOL IMMUNOL, V29, P1515, DOI 10.1016/0161-5890(92)90226-N
   DIGHIERO G, 1989, EUR J IMMUNOL, V18, P1979
   DRACHMAN DB, 1987, ANN NY ACAD SCI, V505, P1
   EHRENSTEIN M, 1993, CLIN EXP IMMUNOL, V92, P39
   EISENBARTH GS, 1982, NATURE, V300, P264, DOI 10.1038/300264a0
   FRIPPIAT JP, 1994, MOL IMMUNOL, V31, P657, DOI 10.1016/0161-5890(94)90175-9
   HARINDRANATH N, 1991, INT IMMUNOL, V3, P865, DOI 10.1093/intimm/3.9.865
   HOHMANN AW, 1988, IMMUNOL CELL BIOL, V66, P239, DOI 10.1038/icb.1988.30
   INIESTA P, 1994, MOL IMMUNOL, V31, P413
   KIRKHAM PM, 1992, EMBO J, V11, P603, DOI 10.1002/j.1460-2075.1992.tb05092.x
   KLEIN R, 1993, EUR J IMMUNOL, V23, P3248, DOI 10.1002/eji.1830231231
   LENNON VA, 1980, NATURE, V285, P238, DOI 10.1038/285238a0
   LINDSTROM J, 1981, ANN NY ACAD SCI, V377, P1, DOI 10.1111/j.1749-6632.1981.tb33721.x
   LINDSTROM JM, 1976, NEUROLOGY, V26, P1054, DOI 10.1212/WNL.26.11.1054
   MATSUDA F, 1993, NAT GENET, V3, P88, DOI 10.1038/ng0193-88
   NEWSOMDAVIS J, 1986, CURRENT NEUROLOGY, V6, P47
   OOSTERHUIS HJGH, 1983, J NEUROL SCI, V58, P371, DOI 10.1016/0022-510X(83)90096-5
   PAUL E, 1992, J IMMUNOL, V149, P3588
   PRITSCH O, 1993, BLOOD, V82, P3103
   RICHMAN DP, 1980, NATURE, V286, P738, DOI 10.1038/286738a0
   RICHTER W, 1992, P NATL ACAD SCI USA, V89, P8467, DOI 10.1073/pnas.89.18.8467
   SCHLOMCHIK MJ, 1987, P NATL ACAD SCI USA, V84, P9150
   SCHROEDER HW, 1990, P NATL ACAD SCI USA, V87, P6146, DOI 10.1073/pnas.87.16.6146
   SIMINOVITCH KA, 1989, J CLIN INVEST, V84, P1675, DOI 10.1172/JCI114347
   SPATZ LA, 1990, J IMMUNOL, V144, P2821
   STIERNHOLM NBJ, 1994, J IMMUNOL, V152, P4969
   TOYKA KV, 1975, SCIENCE, V190, P397, DOI 10.1126/science.1179220
   TZARTOS SJ, 1982, P NATL ACAD SCI-BIOL, V79, P188, DOI 10.1073/pnas.79.1.188
   VALENTE WA, 1982, P NATL ACAD SCI-BIOL, V79, P6680, DOI 10.1073/pnas.79.21.6680
   VICTOR KD, 1992, MOL IMMUNOL, V29, P1501, DOI 10.1016/0161-5890(92)90224-L
   VINCENT A, 1985, J NEUROL NEUROSUR PS, V48, P1246, DOI 10.1136/jnnp.48.12.1246
   WILLIAMS CL, 1986, J EXP MED, V164, P1043, DOI 10.1084/jem.164.4.1043
   YAMASAKI N, 1987, MOL IMMUNOL, V24, P981
   YANCOPOULOS GD, 1984, NATURE, V311, P727, DOI 10.1038/311727a0
NR 42
TC 22
Z9 22
U1 0
U2 0
PU PERGAMON-ELSEVIER SCIENCE LTD
PI OXFORD
PA THE BOULEVARD, LANGFORD LANE, KIDLINGTON, OXFORD, ENGLAND OX5 1GB
SN 0161-5890
J9 MOL IMMUNOL
JI Mol. Immunol.
PD NOV
PY 1995
VL 32
IS 16
BP 1215
EP 1223
DI 10.1016/0161-5890(95)00101-8
PG 9
WC Biochemistry & Molecular Biology; Immunology
WE Science Citation Index Expanded (SCI-EXPANDED)
SC Biochemistry & Molecular Biology; Immunology
GA TP948
UT WOS:A1995TP94800005
PM 8559146
DA 2022-10-25
ER

PT J
AU Alanazy, MH
AF Alanazy, Mohammed H.
TI Clinical features and outcomes of patients with myasthenia gravis
SO NEUROSCIENCES
LA English
DT Article
ID EPIDEMIOLOGY
AB Objectives: To report clinical and laboratory features and outcomes of patients with autoimmune myasthenia gravis (MG) recruited from a single center in Saudi Arabia.
   Methods: We retrospectively reviewed prospectively collected data obtained from MG patients who have undergone examination and follow-up at our neuromuscular dinic between August 1, 2014 and January 31, 2019.
   Results: Ninety-five patients (55 females) were included. The mean age of onset of MG was 40.5 +/- 18.1 years in males and 31.3 +/- 15 years in females (p=0.009). The mean duration of follow-up at our clinic was 34.7 +/- 14.1 months, while the mean duration since MG onset was 8.0 +/- 7.2 years. Of all patients, 92.6% had generalized MG, 82.1% had acetylcholine receptor (AChR) antibodies, 4.2% had muscle-specific tyrosine kinase (MuSK) antibodies, 78.9% had early-onset MG with no second peak after age of 50 years, 22.1% had myasthenia crisis, 12.6% had refractory MG, 31.6% had thymic hyperplasia, 10.5% had thymoma, and 61.1% required >= 2 immunosuppressive therapies. At the last follow-up, 93 patients had achieved an optimal outcome (MG Foundation of America classification <= II). No patient with double-seronegative (dSN)-MG had thymoma, needed rituximab or intravenous immunoglobulin maintenance therapy, or was classified as refractory MG.
   Conclusion: Contrary to other studies, we did not observe a second-peak of MG onset. Clinical outcomes were favorable in the majority of our patients.
C1 [Alanazy, Mohammed H.] King Saud Univ, King Saud Univ Med City, Coll Med, Dept Internal Med, Riyadh, Saudi Arabia.
RP Alanazy, MH (corresponding author), King Saud Univ, Dept Internal Med, Div Neurol, Riyadh, Saudi Arabia.
EM dranazy@gmail.com
CR Al-Moallem MA, 2008, ANN SAUDI MED, V28, P341, DOI 10.5144/0256-4947.2008.341
   Alanazy MH, 2019, MUSCLE NERVE, V59, P583, DOI 10.1002/mus.26435
   Alanazy MH, 2018, MUSCLE NERVE, V57, P581, DOI 10.1002/mus.25948
   Andersen JB, 2016, MUSCLE NERVE, V54, P1041, DOI 10.1002/mus.25205
   Boldingh MI, 2017, MUSCLE NERVE, V55, P819, DOI 10.1002/mus.25408
   Burns TM, 2010, NEUROLOGY, V74, P1434, DOI 10.1212/WNL.0b013e3181dc1b1e
   Carr AS, 2010, BMC NEUROL, V10, DOI 10.1186/1471-2377-10-46
   Drachman DB, 2008, ANN NY ACAD SCI, V1132, P305, DOI 10.1196/annals.1405.033
   Engel-Nitz NM, 2018, MUSCLE NERVE
   Grob D, 2008, MUSCLE NERVE, V37, P141, DOI 10.1002/mus.20950
   Guptill JT, 2011, MUSCLE NERVE, V44, P36, DOI 10.1002/mus.22006
   Heldal AT, 2009, NEUROLOGY, V73, P150, DOI 10.1212/WNL.0b013e3181ad53c2
   Jaretzki A, 2000, NEUROLOGY, V55, P16, DOI 10.1212/WNL.55.1.16
   Oh SJ, 2009, J CLIN NEUROL, V5, P53, DOI 10.3988/jcn.2009.5.2.53
   RADHAKRISHNAN K, 1988, NEUROEPIDEMIOLOGY, V7, P159, DOI 10.1159/000110150
   Ruff RL, 2018, NEUROL CLIN, V36, P275, DOI 10.1016/j.ncl.2018.01.001
   Sanders DB, 2003, ANN NY ACAD SCI, V998, P440, DOI 10.1196/annals.1254.057
   Wolfe GI, 2016, NEW ENGL J MED, V375, P511, DOI 10.1056/NEJMoa1602489
   Wolfe GI, 2008, ANN NY ACAD SCI, V1132, P71, DOI 10.1196/annals.1405.005
   Zisimopoulou P, 2014, J AUTOIMMUN, V52, P139, DOI 10.1016/j.jaut.2013.12.004
NR 20
TC 7
Z9 7
U1 0
U2 1
PU RIYADH ARMED FORCES HOSPITAL
PI RIYADH
PA PO BOX 7897, RIYADH, KSA 11159, SAUDI ARABIA
SN 1319-6138
J9 NEUROSCIENCES
JI Neurosciences
PD JUL
PY 2019
VL 24
IS 3
BP 176
EP 184
DI 10.17712/nsj.2019.3.20190011
PG 9
WC Clinical Neurology
WE Science Citation Index Expanded (SCI-EXPANDED)
SC Neurosciences & Neurology
GA II9IY
UT WOS:000475513700004
PM 31380816
OA gold, Green Published
DA 2022-10-25
ER

PT J
AU Lindquist, S
   Stangel, M
AF Lindquist, Sabine
   Stangel, Martin
TI 3,4-Diaminopyridine (amifampridine) for the treatment of Lambert-Eaton
   myasthenic syndrome
SO EXPERT OPINION ON ORPHAN DRUGS
LA English
DT Article
DE 3,4-diaminopyridine; amifampridine; Lambert-Eaton myasthenic syndrome;
   potassium channel blocker; symptomatic treatment
ID NEUROMUSCULAR-TRANSMISSION; TRANSMITTER RELEASE; SYNDROME LEMS;
   DOUBLE-BLIND; THERAPY; GRAVIS; DRUG; PYRIDOSTIGMINE; AUTOANTIBODIES;
   ANTIBODIES
AB Introduction: Lambert-Eaton myasthenic syndrome (LEMS) is an autoimmune disorder of the neuromuscular junction resulting in muscle weakness and autonomic symptoms. LEMS often occurs as a paraneoplastic disease. Hallmarks of the disease are pathogenic antibodies against voltage-gated calcium channels, which cause a decrease in presynaptic acetylcholine release. 3,4-Diaminopyridine (3,4-DAP) is a potassium channel blocker, which leads to an increase of presynaptic calcium and improves the release of acetylcholine in LEMS patients.
   Areas covered: Here, the role of 3,4-DAP for the treatment of LEMS is reviewed. A literature search was carried out for the terms '3,4-diaminopyridine' and 'Lambert-Eaton myasthenic syndrome'. The information updates a previous review on the topic.
   Expert opinion: Small placebo-controlled studies have shown the efficacy of 3,4-DAP to treat muscle weakness in LEMS patients. A larger drug withdrawal study analyzing 30 patients on stable treatment with 3,4-DAP is under way. The efficacy of 3,4-DAP is moderate. There is a need to study the additional effects of pyridostigmine, a drug inhibiting acetylcholine breakdown used in myasthenia gravis, and the potential of novel calcium channel agonists. Apart from treating LEMS symptoms, 3,4-DAP may also be beneficial in the treatment of congenital myasthenic syndromes and myasthenia gravis caused by anti-muscle-specific kinase-antibodies.
C1 [Lindquist, Sabine] Median Klin NRZ Magdeburg, D-39120 Magdeburg, Germany.
   [Stangel, Martin] Hannover Med Sch, D-30625 Hannover, Germany.
RP Lindquist, S (corresponding author), Median Klin NRZ Magdeburg, Gustav Ricker Str 4, D-39120 Magdeburg, Germany.
EM sabine.lindquist@median-kliniken.de
RI Stangel, Martin/AAH-5345-2020
CR Bain PG, 1996, NEUROLOGY, V47, P678, DOI 10.1212/WNL.47.3.678
   Cho S, 2006, EUR J NEUROSCI, V23, P3200, DOI 10.1111/j.1460-9568.2006.04849.x
   European Medicines Agency, ASS REP ZEN
   Flet L, 2010, J NEUROL, V257, P937, DOI 10.1007/s00415-009-5442-6
   Green DM, 2012, J CLIN PHARM THER, V37, P53, DOI 10.1111/j.1365-2710.2011.01249.x
   Harms Lutz, 2012, J Med Econ, V15, P521, DOI 10.3111/13696998.2012.660897
   Hoch W, 2001, NAT MED, V7, P365, DOI 10.1038/85520
   HUANG HY, 1989, EUR J PHARMACOL, V169, P115
   Keogh M, 2011, COCHRANE DB SYST REV, DOI 10.1002/14651858.CD003279.pub3
   LANG B, 1987, J PHYSIOL-LONDON, V390, P257, DOI 10.1113/jphysiol.1987.sp016698
   Lindquist S, 2011, NEUROPSYCH DIS TREAT, V7, P341, DOI 10.2147/NDT.S10464
   Lipka AF, 2012, ANN NY ACAD SCI, V1275, P70, DOI 10.1111/j.1749-6632.2012.06772.x
   LUNDH H, 1984, NEUROLOGY, V34, P1324, DOI 10.1212/WNL.34.10.1324
   Maddison P, 1998, MUSCLE NERVE, V21, P1196, DOI 10.1002/(SICI)1097-4598(199809)21:9<1196::AID-MUS11>3.0.CO;2-Q
   Maddison P, 2001, J NEUROL NEUROSUR PS, V70, P212, DOI 10.1136/jnnp.70.2.212
   Maddison P, 2012, ANN NY ACAD SCI, V1275, P78, DOI 10.1111/j.1749-6632.2012.06769.x
   Maddison P, 2011, J NEUROL NEUROSUR PS, V82, P671, DOI 10.1136/jnnp.2009.197632
   MCEVOY KM, 1989, NEW ENGL J MED, V321, P1567, DOI 10.1056/NEJM198912073212303
   MOLGO J, 1980, EUR J PHARMACOL, V61, P25, DOI 10.1016/0014-2999(80)90378-7
   Mori S, 2012, J NEUROIMMUNOL, V245, P75, DOI 10.1016/j.jneuroim.2012.02.010
   Newsom-Davis J, 2003, SEMIN NEUROL, V23, P191
   NEWSOMDAVIS J, 1984, NEUROLOGY, V34, P480, DOI 10.1212/WNL.34.4.480
   Oh SJ, 2007, MUSCLE NERVE, V35, P178, DOI 10.1002/mus.20672
   Oh SJ, 2009, MUSCLE NERVE, V40, P795, DOI 10.1002/mus.21422
   Pellkofer HL, 2009, J NEUROIMMUNOL, V217, P90, DOI 10.1016/j.jneuroim.2009.09.017
   Quartel A, 2010, CURR MED RES OPIN, V26, P1363, DOI 10.1185/03007991003745209
   Sanders DB, 2000, NEUROLOGY, V54, P603, DOI 10.1212/WNL.54.3.603
   Sanders DB, 1998, ANN NY ACAD SCI, V841, P811, DOI 10.1111/j.1749-6632.1998.tb11022.x
   Satoh K, 2001, CLIN AUTON RES, V11, P145
   Skeie GO, 2010, EUR J NEUROL, V17, P893, DOI 10.1111/j.1468-1331.2010.03019.x
   Tarr TB, 2012, ANN NY ACAD SCI, V1275, P85, DOI 10.1111/nyas.12001
   Tim RW, 1998, ANN NY ACAD SCI, V841, P823, DOI 10.1111/j.1749-6632.1998.tb11024.x
   Titulaer MJ, 2011, LANCET NEUROL, V10, P1098, DOI 10.1016/S1474-4422(11)70245-9
   Verschuuren Jan J G M, 2006, Expert Opin Pharmacother, V7, P1323, DOI 10.1517/14656566.7.10.1323
   Wirtz PW, 2009, CLIN PHARMACOL THER, V86, P44, DOI 10.1038/clpt.2009.35
   Wirtz PW, 2010, EXPERT REV CLIN IMMU, V6, P867, DOI [10.1586/eci.10.57, 10.1586/ECI.10.57]
NR 36
TC 1
Z9 2
U1 0
U2 10
PU INFORMA HEALTHCARE
PI LONDON
PA TELEPHONE HOUSE, 69-77 PAUL STREET, LONDON EC2A 4LQ, ENGLAND
SN 2167-8707
J9 EXPERT OPIN ORPHAN D
JI Exp. Opin. Orphan Drugs
PD MAR
PY 2014
VL 2
IS 3
BP 293
EP 300
DI 10.1517/21678707.2014.887464
PG 8
WC Pharmacology & Pharmacy
WE Science Citation Index Expanded (SCI-EXPANDED)
SC Pharmacology & Pharmacy
GA AK2WA
UT WOS:000338279100009
DA 2022-10-25
ER

PT J
AU Lin, Y
   Song, C
   Xu, J
   Yang, YX
   Qin, H
   Zhao, C
   Lin, JJ
   Liu, R
   Li, ZY
AF Lin, Ye
   Song, Chen
   Xu, Jiang
   Yang, Yongxiang
   Qin, Hang
   Zhao, Cong
   Lin, Jiaji
   Liu, Rui
   Li, Zhuyi
TI Irrelevance of anti-nAChR cytoplasmic loop antibody in the degree of
   myasthenia gravis
SO INTERNATIONAL JOURNAL OF MOLECULAR MEDICINE
LA English
DT Article
DE myasthenia gravis; nicotinic acetylcholine receptor; autoantibody;
   cytoplasmic loop; extracellular domain; radioimmunoassay
ID NICOTINIC ACETYLCHOLINE-RECEPTOR; MAIN IMMUNOGENIC REGION; SERA;
   MECHANISMS
AB Anti-nicotinic acetylcholine receptor (nAChR) antibody in myasthenia gravis (MG) usually refers to that against the extracellular domain (ECD) of nAChR. However, growing evidence has indicated that there also exists the nAChR antibody against the nAChR cytoplasmic loop (CL) in patients with MG. Some studies have demonstrated that the anti-CL antibody may play a protective role in animal models of experimental autoimmune MG. However, to date, limited or no information is available as to whether anti-CL antibody plays a beneficial role in patients with MG. In this, we examined the levels of anti-CL and anti-ECD antibodies in the sera of 76 patients with MG from the MG sample bank of our department, including 29 generalized MG (gMG) and 47 ocular MG (OMG) cases, as well as 40 healthy controls by radioimmunoassay. We also analyzed the correlation between anti-CL antibody levels and the degree of severity in patients with MG. Our results revealed that among the 76 patients with MG, 61 serum samples (80.3%) were positive for anti-ECD nAChR antibody, among which 38 (38/61, 62.3%) were positive for anti-CL antibody. The levels of anti-ECD antibodies in gMG were higher than those in OMG; however, the levels of anti-CL antibodies in gMG were comparable with those in OMG. No clear correlation was observed between the anti-ECD antibody levels and those of anti-CL antibody. Taken together, our findings provide the first clinical evidence of the possibly different role of anti-CL antibody in patients with MG compared to its role in animal models of MG. Anti-CL antibody may not exert a beneficial effect in patients with MG, but may play an as yet udetermined role in the development of MG.
C1 [Lin, Ye; Song, Chen; Xu, Jiang; Yang, Yongxiang; Qin, Hang; Zhao, Cong; Lin, Jiaji; Liu, Rui; Li, Zhuyi] Fourth Mil Med Univ, Tangdu Hosp, Dept Neurol, 1 Xinsi Rd, Xian 710038, Shaanxi, Peoples R China.
   [Song, Chen] Air Force Gen Hosp, Dept Neurol, Beijing 100142, Peoples R China.
RP Li, ZY (corresponding author), Fourth Mil Med Univ, Tangdu Hosp, Dept Neurol, 1 Xinsi Rd, Xian 710038, Shaanxi, Peoples R China.
EM lizhuyi@fmmu.edu.cn
FU National Natural Science Foundation of China [31270952, 81202357]
FX The present study was supported by grants from the National Natural
   Science Foundation of China (nos. 31270952 and 81202357). We would like
   to thank Dr Austin Cape at ASJ Editors for careful reading the
   manuscript and providing comments.
CR CHANG H W, 1980, Neurochemistry International, V2, P269, DOI 10.1016/0197-0186(80)90034-0
   CHANG HW, 1974, P NATL ACAD SCI USA, V71, P2113, DOI 10.1073/pnas.71.5.2113
   DAS MK, 1989, BIOCHEM BIOPH RES CO, V165, P865, DOI 10.1016/S0006-291X(89)80046-4
   Gilhus NE, 2015, LANCET NEUROL, V14, P1023, DOI 10.1016/S1474-4422(15)00145-3
   GREENWOOD FC, 1963, BIOCHEM J, V89, P114, DOI 10.1042/bj0890114
   HAYASHI M, 1995, BRAIN DEV-JPN, V17, P38, DOI 10.1016/0387-7604(94)00107-9
   Heyman B, 2003, IMMUNOL LETT, V88, P157, DOI 10.1016/S0165-2478(03)00078-6
   Heyman B, 1999, IMMUNOL LETT, V68, P41, DOI 10.1016/S0165-2478(99)00028-0
   Huijbers MG, 2014, J INTERN MED, V275, P12, DOI 10.1111/joim.12163
   Jaretzki A, 2000, NEUROLOGY, V55, P16, DOI 10.1212/WNL.55.1.16
   Karlin A, 2002, NAT REV NEUROSCI, V3, P102, DOI 10.1038/nrn731
   Kordas G, 2014, PLOS ONE, V9, DOI 10.1371/journal.pone.0108327
   Lindstrom J, 1981, Methods Enzymol, V74 Pt C, P432
   Lindstrom JM, 2000, MUSCLE NERVE, V23, P453, DOI 10.1002/(SICI)1097-4598(200004)23:4<453::AID-MUS3>3.0.CO;2-O
   LINDSTROM JM, 1976, J EXP MED, V144, P726, DOI 10.1084/jem.144.3.726
   Lindstrom J, 2008, ANN NY ACAD SCI, V1132, P29, DOI 10.1196/annals.1405.007
   Luo J, 2015, BIOCHEM PHARMACOL, V97, P609, DOI 10.1016/j.bcp.2015.07.011
   Luo J, 2014, J IMMUNOL, V193, P5044, DOI 10.4049/jimmunol.1401392
   Luo J, 2012, AUTOIMMUNITY, V45, P245, DOI 10.3109/08916934.2011.622015
   Matney Stephanie E, 2007, Consult Pharm, V22, P239, DOI 10.4140/TCP.n.2007.239
   ODA K, 1980, NEUROLOGY, V30, P543, DOI 10.1212/WNL.30.5.543
   PATRICK J, 1973, SCIENCE, V180, P871, DOI 10.1126/science.180.4088.871
   PLOS ONE Staff, 2015, PLOS ONE, V10
   Scarselli M, 2002, BIOCHEMISTRY-US, V41, P1457, DOI 10.1021/bi011012f
   SCHURHOLZ T, 1992, BIOCHEMISTRY-US, V31, P5067, DOI 10.1021/bi00136a020
   TINDALL RSA, 1981, J IMMUNOL METHODS, V45, P1, DOI 10.1016/0022-1759(81)90089-2
   Tzartos SJ, 1999, CLIN EXP IMMUNOL, V116, P146
   TZARTOS SJ, 1988, CLIN EXP IMMUNOL, V74, P80
   TZARTOS SJ, 1985, J IMMUNOL, V134, P2343
   Vincent A, 2001, LANCET, V357, P2122, DOI 10.1016/S0140-6736(00)05186-2
NR 30
TC 0
Z9 0
U1 0
U2 2
PU SPANDIDOS PUBL LTD
PI ATHENS
PA POB 18179, ATHENS, 116 10, GREECE
SN 1107-3756
EI 1791-244X
J9 INT J MOL MED
JI Int. J. Mol. Med.
PD SEP
PY 2017
VL 40
IS 3
BP 931
EP 939
DI 10.3892/ijmm.2017.3074
PG 9
WC Medicine, Research & Experimental
WE Science Citation Index Expanded (SCI-EXPANDED)
SC Research & Experimental Medicine
GA FE0JS
UT WOS:000407907200037
PM 28731133
OA Bronze
DA 2022-10-25
ER

PT J
AU Shi, FD
   Bai, XF
   Xiao, BG
   van der Meide, PH
   Link, H
AF Shi, FD
   Bai, XF
   Xiao, BG
   van der Meide, PH
   Link, H
TI Nasal administration of multiple antigens suppresses experimental
   autoimmune myasthenia gravis, encephalomyelitis and neuritis
SO JOURNAL OF THE NEUROLOGICAL SCIENCES
LA English
DT Article
DE nasal tolerance; experimental autoimmune myasthenia gravis; experimental
   autoimmune encephalomyelitis; experimental autoimmune neuritis;
   cytokine; active suppression
ID MYELIN BASIC-PROTEIN; GROWTH-FACTOR-BETA; REACTIVE T-CELLS;
   ACETYLCHOLINE-RECEPTOR; IMMUNE-RESPONSES; ORAL TOLERANCE;
   INTERFERON-GAMMA; INDUCTION; ANTIBODIES; AFFINITY
AB Oral tolerization with acetylcholine receptor (AChR) and myelin basic protein (MBP) prior to immunization with AChR+MBP+complete Freund's adjuvant (CFA) alleviated clinical signs of experimental autoimmune myasthenia gravis (EAMG)+experimental allergic encephalomyelitis (EAE) and AChR- or MBP-specific T and B cell responses. Tolerance induced via the nasal route needs much less tolerogen and may still be as effective as oral tolerance induction. We now immunized Lewis rats with AChR+MBP+bovine peripheral nerve myelin (BPM)+CFA, which resulted in a multiphasic clinical picture with a combination of clinical signs of the EAMG+EAE+experimental allergic neuritis (EAN), accompanied by massive macrophage infiltrations in sections of muscle, spinal cord and sciatic nerve, and strong T and B cell responses to AChR, MBP and BPM in lymphoid organs. Nasal administration of mu g doses of AChR+MBP+BPM prior to immunization with a mixture of these antigens+CFA effectively suppressed the incidence and severity of clinical disease, reduced macrophage infiltrations in sections of muscle, spinal cord and sciatic nerve, and down-regulated autoreactive T cell responses to the three antigens in lymphoid organs. Numbers of AChR-, MBP-, BPM-reactive Th1 type of cytokine interferon (IFN)-gamma, tumor necrosis factor (TNF)-alpha mRNA expression in lymph node cells were markedly suppressed, while transforming growth factor-beta (TGF-beta) mRNA expression was upregulated from nasally tolerized rats, suggesting an active suppression mechanism may act partly in the induction of tolerance. The results implicate the possibility to establish multiple autoantigen-based vaccination for the prevention of autoimmune diseases in humans. (C) 1998 Elsevier Science B.V.
C1 Huddinge Univ Hosp, Karolinska Inst, Dept Neurol, S-14186 Huddinge, Sweden.
   Biomed Primate Res Ctr, Rijswijk, Netherlands.
RP Shi, FD (corresponding author), Huddinge Univ Hosp, Karolinska Inst, Dept Neurol, S-14186 Huddinge, Sweden.
RI Bai, Xue-Feng/H-5164-2013; Bai, Xue-feng/E-2681-2011
OI Bai, Xue-Feng/0000-0001-9476-8376; 
CR AARLI JA, 1975, J NEUROL NEUROSUR PS, V38, P1048, DOI 10.1136/jnnp.38.11.1048
   ASTHANA D, 1993, CLIN IMMUNOL IMMUNOP, V67, P240, DOI 10.1006/clin.1993.1071
   Bai XF, 1997, J NEUROIMMUNOL, V76, P177, DOI 10.1016/S0165-5728(97)00051-9
   Balasa B, 1997, J EXP MED, V186, P385, DOI 10.1084/jem.186.3.385
   CHEN YH, 1995, J IMMUNOL, V155, P910
   CHEN YH, 1995, NATURE, V376, P177, DOI 10.1038/376177a0
   CHRISTADOSS P, 1985, J NEUROIMMUNOL, V8, P29, DOI 10.1016/S0165-5728(85)80045-X
   CRITCHFIELD JM, 1994, SCIENCE, V263, P1139, DOI 10.1126/science.7509084
   DEIBLER GE, 1972, PREP BIOCHEM, V2, P139, DOI 10.1080/00327487208061467
   DICK AD, 1993, BRIT J OPHTHALMOL, V77, P171, DOI 10.1136/bjo.77.3.171
   Drachman DB, 1996, MUSCLE NERVE, V19, P1239
   GOLDMAN M, 1984, ARTHRITIS RHEUM, V27, P701, DOI 10.1002/art.1780270616
   GRAUS YMF, 1993, CLIN EXP IMMUNOL, V92, P506
   GU DL, 1995, J EXP MED, V181, P547, DOI 10.1084/jem.181.2.547
   Harrison LC, 1996, J EXP MED, V184, P2167, DOI 10.1084/jem.184.6.2167
   HOFMAN FM, 1983, BLOOD, V62, P775
   HUSBY S, 1994, J IMMUNOL, V152, P4664
   JELINEK DF, 1987, J IMMUNOL, V139, P2970
   KROLICK KA, 1994, ADV NEUROIMMUNOL, V4, P475, DOI 10.1016/0960-5428(94)00033-K
   LENNON VA, 1976, ANN NY ACAD SCI, V274, P283, DOI 10.1111/j.1749-6632.1976.tb47693.x
   LINDSTROM JM, 1976, NEUROLOGY, V26, P1054, DOI 10.1212/WNL.26.11.1054
   LINK H, 1991, J CLIN INVEST, V87, P2191, DOI 10.1172/JCI115253
   LINK J, 1994, NEUROLOGY, V44, P728, DOI 10.1212/WNL.44.4.728
   MA CG, 1995, J NEUROIMMUNOL, V58, P51, DOI 10.1016/0165-5728(94)00187-S
   MACDONALD RA, 1988, J IMMUNOL METHODS, V106, P191, DOI 10.1016/0022-1759(88)90196-2
   MASSAGUE J, 1990, ANNU REV CELL BIOL, V6, P597, DOI 10.1146/annurev.cb.06.110190.003121
   Matusevicius D, 1996, J NEUROIMMUNOL, V71, P191, DOI 10.1016/S0165-5728(96)00152-X
   MCMENAMIN C, 1993, J EXP MED, V178, P889, DOI 10.1084/jem.178.3.889
   MELMAED D, 1994, EUR J IMMUNOL, V24, P1974
   Metzler B, 1996, ANN NY ACAD SCI, V778, P228, DOI 10.1111/j.1749-6632.1996.tb21131.x
   METZLER B, 1993, INT IMMUNOL, V5, P1159, DOI 10.1093/intimm/5.9.1159
   MILLER A, 1992, P NATL ACAD SCI USA, V89, P421, DOI 10.1073/pnas.89.1.421
   Mondino A, 1996, P NATL ACAD SCI USA, V93, P2245, DOI 10.1073/pnas.93.6.2245
   MOWAT AM, 1987, IMMUNOL TODAY, V8, P93, DOI 10.1016/0167-5699(87)90853-X
   NORTON WT, 1973, J NEUROCHEM, V21, P749, DOI 10.1111/j.1471-4159.1973.tb07519.x
   Ohtsuru I, 1995, CLIN EXP IMMUNOL, V102, P462
   OKUMURA S, 1994, ANN NEUROL, V36, P704, DOI 10.1002/ana.410360504
   PETTERSON JD, 1993, EUR J IMMUNOL, V23, P46
   RIZZO LV, 1992, J IMMUNOL, V148, P3733
   Sakaguchi S, 1996, J AUTOIMMUN, V9, P211, DOI 10.1006/jaut.1996.0026
   Shi FD, 1997, CLIN EXP IMMUNOL, V108, P523, DOI 10.1046/j.1365-2249.1997.3881284.x
   SIDMAN CL, 1984, NATURE, V309, P801, DOI 10.1038/309801a0
   SNAPPER CM, 1993, IMMUNOL TODAY, V14, P15, DOI 10.1016/0167-5699(93)90318-F
   STOKES CR, 1983, CLIN EXP IMMUNOL, V52, P399
   TOLA MR, 1994, ACTA NEUROL SCAND, V90, P318
   Vistica BP, 1996, CLIN IMMUNOL IMMUNOP, V78, P196, DOI 10.1006/clin.1996.0029
   Wang ZY, 1995, J NEUROIMMUNOL, V63, P79, DOI 10.1016/0165-5728(95)00136-0
   WANG ZY, 1994, CELL IMMUNOL, V157, P353, DOI 10.1006/cimm.1994.1233
   WANG ZY, 1993, SCAND J IMMUNOL, V37, P615, DOI 10.1111/j.1365-3083.1993.tb02580.x
   WHITACRE CC, 1996, CLIN IMMUNOL IMMUNOP, V80, P31
   Wraith DC, 1996, CLIN EXP IMMUNOL, V103, P349
   ZHANG GX, 1997, UNPUB MICE IFN GAMMA
NR 52
TC 21
Z9 24
U1 0
U2 1
PU ELSEVIER SCIENCE BV
PI AMSTERDAM
PA PO BOX 211, 1000 AE AMSTERDAM, NETHERLANDS
SN 0022-510X
J9 J NEUROL SCI
JI J. Neurol. Sci.
PD FEB 18
PY 1998
VL 155
IS 1
BP 1
EP 12
DI 10.1016/S0022-510X(97)00232-3
PG 12
WC Clinical Neurology; Neurosciences
WE Science Citation Index Expanded (SCI-EXPANDED)
SC Neurosciences & Neurology
GA ZD996
UT WOS:000072746600001
PM 9562316
DA 2022-10-25
ER

PT J
AU Kanai, T
   Nomura, Y
   Segawa, M
   Takagi, K
   Senju, S
   Matsushita, S
   Nishimura, Y
AF Kanai, T
   Nomura, Y
   Segawa, M
   Takagi, K
   Senju, S
   Matsushita, S
   Nishimura, Y
TI Immuno-suppressive peptides for a human T cell clone autoreactive to a
   unique acetylcholine receptor alpha subunit peptide presented by the
   disease-susceptible HLA-DQ6 in infant-onset myasthenia gravis
SO HUMAN IMMUNOLOGY
LA English
DT Article
ID CLASS-II; SYNTHETIC PEPTIDES; PARTIAL ACTIVATION; GAMMA-SUBUNIT; 2
   ISOFORMS; EPITOPES; COMPLEX; RECOGNITION; RESPONSES; MOLECULES
AB Infant-onset myasthenia gravis, an autoimmune disease specific to Asians predominantly affects neuromuscular junctions in ocular muscles. An AChR alpha peptide (p71-91) specific autoreactive CD4(+)alpha beta T cell clone was established by stimulating PBMC from a patient heterozygous for two disease-susceptible HLA-DR9-DQ9 and DR13-DQ6 haplotypes with a mixture of overlapping peptides covering AChR alpha. The T cell clone recognized the AChR alpha peptide in the context of the HLA-DQ6 molecule and produced a large amount of IFN-gamma and a trace amount of IL-4. A part (p75-83) of the core epitope of the autoantigenic peptide (p75-87) is encoded for by an exon P3A of the AChR alpha gene which can be alternatively spliced. The T cell clone responded to the recombinant AChR alpha protein with a P3A exon product, but not without a P3A exon product. We investigated responses of the T cell clone to 114 analogue peptides carrying single residue substitutions of the core AChR alpha peptide. The majority of analogues substituted at residues Phe-77, Leu-80 and Asn-82 stimulated proliferation of the T cell clone. Conversely, the majority of analogue peptides substituted at either Gln-81 or Glu-83 did not stimulate proliferative responses, and all exhibited strong or intermediate inhibitory effects on proliferative responses of the T cell clone to the wild type peptide, possibly by TCR antagonism. Thus, an HLA class II allele specific to Asians may directly control susceptibility to the Asians-specific type of myasthenia gravis. Analogues of the auto-antigenic AChR alpha peptide may prove effective for new immunosuppressive therapy. (C) American for Histocompatibility and Immunogenetics, 1997. Published by Elsevier Science Inc.
C1 Kumamoto Univ, Grad Sch Med Sci, Dept Neurosci & Immunol, Div Immunogenet, Kumamoto 860, Japan.
   Segawa Neurol Clin Children, Tokyo, Japan.
   Kumamoto Univ, Sch Med, Dept Orthopaed Surg, Kumamoto 860, Japan.
RP Nishimura, Y (corresponding author), Kumamoto Univ, Grad Sch Med Sci, Dept Neurosci & Immunol, Div Immunogenet, 2-2-1 Honjo, Kumamoto 860, Japan.
CR ALEXANDER J, 1993, J IMMUNOL, V150, P1
   BEESON D, 1990, EMBO J, V9, P2101, DOI 10.1002/j.1460-2075.1990.tb07378.x
   BODMER JG, 1994, HUM IMMUNOL, V41, P1, DOI 10.1016/0198-8859(94)90077-9
   BROCKE S, 1988, J CLIN INVEST, V82, P1894, DOI 10.1172/JCI113807
   Chen YZ, 1996, J IMMUNOL, V157, P3783
   DEMAGISTRIS MT, 1992, CELL, V68, P625, DOI 10.1016/0092-8674(92)90139-4
   ENGEL AG, 1984, ANN NEUROL, V16, P519, DOI 10.1002/ana.410160502
   EVAVOLD BD, 1991, SCIENCE, V252, P1308, DOI 10.1126/science.1833816
   FUKUYAMA Y, 1981, JAPAN MED RES FDN MY
   GERMAIN RN, 1993, ANNU REV IMMUNOL, V11, P403, DOI 10.1146/annurev.iy.11.040193.002155
   Ikagawa S, 1996, J ALLERGY CLIN IMMUN, V97, P53, DOI 10.1016/S0091-6749(96)70283-X
   KASAHARA M, 1983, IMMUNOGENETICS, V18, P525, DOI 10.1007/BF00364393
   KROPSHOFER H, 1995, SCIENCE, V270, P1357, DOI 10.1126/science.270.5240.1357
   LEVINSON AI, 1987, J CLIN IMMUNOL, V7, P187, DOI 10.1007/BF00915723
   LINK J, 1994, NEUROLOGY, V44, P728, DOI 10.1212/WNL.44.4.728
   MACLENNAN C, 1993, NUCLEIC ACIDS RES, V21, P5463, DOI 10.1093/nar/21.23.5463
   MANFREDI AA, 1992, NEUROLOGY, V42, P1092, DOI 10.1212/WNL.42.5.1092
   MANFREDI AA, 1993, J CLIN INVEST, V92, P1055, DOI 10.1172/JCI116610
   MATSUKI K, 1990, J CLIN INVEST, V86, P392, DOI 10.1172/JCI114724
   MATSUO H, 1995, J IMMUNOL, V155, P3683
   Matsuoka T, 1996, J IMMUNOL, V157, P4837
   Matsuoka T, 1997, INT ARCH ALLERGY IMM, V112, P365, DOI 10.1159/000237481
   Matsushita S, 1997, HUM IMMUNOL, V53, P73, DOI 10.1016/S0198-8859(96)00273-X
   Matsushita S, 1997, J IMMUNOL, V158, P5685
   MATSUSHITA S, 1994, J EXP MED, V180, P873, DOI 10.1084/jem.180.3.873
   Matsushita S, 1996, INT IMMUNOL, V8, P757, DOI 10.1093/intimm/8.5.757
   MOIOLA L, 1994, J CLIN INVEST, V93, P1020, DOI 10.1172/JCI117050
   MOIOLA L, 1993, ANN NY ACAD SCI, V681, P198, DOI 10.1111/j.1749-6632.1993.tb22887.x
   MOIOLA L, 1994, J IMMUNOL, V152, P4686
   MORRIS A, 1991, FEBS LETT, V295, P116, DOI 10.1016/0014-5793(91)81399-S
   NAEIM F, 1978, TISSUE ANTIGENS, V12, P381, DOI 10.1111/j.1399-0039.1978.tb01347.x
   NAKANO S, 1993, NEUROLOGY, V43, P1167, DOI 10.1212/WNL.43.6.1167
   NOMURA Y, 1993, ANN NY ACAD SCI, V681, P581, DOI 10.1111/j.1749-6632.1993.tb22947.x
   OSHIMA M, 1990, EUR J IMMUNOL, V20, P2563, DOI 10.1002/eji.1830201206
   PIRSKANEN R, 1976, ANN NY ACAD SCI, V274, P451, DOI 10.1111/j.1749-6632.1976.tb47706.x
   PROTTI MP, 1990, P NATL ACAD SCI USA, V87, P7792, DOI 10.1073/pnas.87.19.7792
   PROTTI MP, 1993, IMMUNOL TODAY, V14, P363, DOI 10.1016/0167-5699(93)90237-F
   RACIOPPI L, 1993, J EXP MED, V177, P1047, DOI 10.1084/jem.177.4.1047
   RAFTERY MA, 1980, SCIENCE, V208, P1454, DOI 10.1126/science.7384786
   SEGAWA M, 1986, BRAIN DEV, V8, P2
   SIMPSON JA, 1981, DISORDERS VOLUNTARY
   SLOANLANCASTER J, 1994, J EXP MED, V180, P1195, DOI 10.1084/jem.180.4.1195
   SLOANLANCASTER J, 1993, NATURE, V363, P156, DOI 10.1038/363156a0
   SOLOWAY P, 1991, J EXP MED, V174, P847, DOI 10.1084/jem.174.4.847
   SONE T, 1985, J IMMUNOL, V135, P1288
   TODD JA, 1988, SCIENCE, V240, P1003, DOI 10.1126/science.3368786
   TZARTOS SJ, 1988, P NATL ACAD SCI USA, V85, P2899, DOI 10.1073/pnas.85.9.2899
   Vyse TJ, 1996, CELL, V85, P311, DOI 10.1016/S0092-8674(00)81110-1
   WILLCOX N, 1993, CURR OPIN IMMUNOL, V5, P910, DOI 10.1016/0952-7915(93)90105-2
   WILLCOX N, 1993, ANN NY ACAD SCI, V681, P219, DOI 10.1111/j.1749-6632.1993.tb22888.x
   WUCHERPFENNIG KW, 1995, CELL, V80, P695, DOI 10.1016/0092-8674(95)90348-8
   ZHANG YP, 1990, AM J PATHOL, V136, P111
   [No title captured]
NR 53
TC 15
Z9 16
U1 0
U2 0
PU ELSEVIER SCIENCE INC
PI NEW YORK
PA 655 AVENUE OF THE AMERICAS, NEW YORK, NY 10010 USA
SN 0198-8859
J9 HUM IMMUNOL
JI Hum. Immunol.
PD AUG-SEP
PY 1997
VL 56
IS 1-2
BP 28
EP 38
DI 10.1016/S0198-8859(97)00142-0
PG 11
WC Immunology
WE Science Citation Index Expanded (SCI-EXPANDED)
SC Immunology
GA YN912
UT WOS:000071221200004
PM 9455491
DA 2022-10-25
ER

PT J
AU PAPADOULI, I
   SAKARELLOS, C
   TZARTOS, SJ
AF PAPADOULI, I
   SAKARELLOS, C
   TZARTOS, SJ
TI HIGH-RESOLUTION EPITOPE MAPPING AND FINE ANTIGENIC CHARACTERIZATION OF
   THE MAIN IMMUNOGENIC REGION OF THE ACETYLCHOLINE-RECEPTOR - IMPROVING
   THE BINDING-ACTIVITY OF SYNTHETIC ANALOGS OF THE REGION
SO EUROPEAN JOURNAL OF BIOCHEMISTRY
LA English
DT Article
ID MONOCLONAL-ANTIBODIES; ALPHA-SUBUNIT; MYASTHENIA-GRAVIS; AMINO-ACID;
   PEPTIDE-SYNTHESIS; LOCALIZATION; MUSCLE; TORPEDO; RESIDUES; SITE
AB The main immunogenic region (MIR) of the nicotinic acetylcholine receptor (AChR) is an immunodominant area of the molecule, both in human and in experimental autoimmune myasthenia gravis. Anti-MIR monoclonal antibody (mAb) binding has been earlier localized between amino acid residues 67 - 76 of the AChR alpha-subunit. A thorough study of the epitope(s) for anti-MIR mAbs, by the use of a large panel of overlapping synthetic peptides and multiple peptide analogues, is now presented and offers clues for potential therapeutic applications of the obtained data.
   Use of all possible overlapping hexapeptides within Torpedo and human alpha40 - 91 AChR and of selected peptides of various sizes, showed that the shortest peptide capable of significant antibody binding is the pentapeptide alpha67 - 71. Systematic screening of peptide analogues, where each amino acid residue within alpha67 - 76 and alpha67 - 74 of both Torpedo and human AChRs was substituted by various amino acids, was performed. Asn68 and Asp71 were found to be indispensable for anti-MIR mAb binding, whereas Pro69 and Ala/Asp70 were less but still significantly important. mAb binding to alpha67-76 from various AChR species further supported the significance of these results. An additional series of selected peptide analogues was then constructed, aiming at the identification of analogues with high antigenic activity. Many analogues with either single substitutions of alpha76 or combinations of two substitutions at alpha73 and alpha76 were tested. Several of these analogues (mainly His76, Arg76, Val73Ala76, His73Ala76, Val73Arg76) exhibited dramatic mAb binding enhancement. Some anti-MIR mAbs that do not bind to alpha67 - 76 bound significantly to certain analogues. Such analogues could find applications in studies of therapeutic models of myasthenia gravis.
C1 HELLEN INST PASTEUR, 127 VAS SOFIAS AVE, GR-11521 ATHENS, GREECE.
   UNIV IOANNINA, DEPT CHEM, IOANNINA, GREECE.
CR BALDWIN TJ, 1988, J CELL BIOL, V106, P469, DOI 10.1083/jcb.106.2.469
   BARKAS T, 1986, FEBS LETT, V196, P237, DOI 10.1016/0014-5793(86)80254-X
   BARKAS T, 1988, J BIOL CHEM, V263, P5916
   BARKAS T, 1987, SCIENCE, V235, P77, DOI 10.1126/science.2432658
   BEESON D, 1990, EMBO J, V9, P2101, DOI 10.1002/j.1460-2075.1990.tb07378.x
   BELLONE M, 1989, J IMMUNOL, V143, P3568
   CHIEN NC, 1989, P NATL ACAD SCI USA, V86, P5532, DOI 10.1073/pnas.86.14.5532
   CHINCHETRU MA, 1989, BIOCHEMISTRY-US, V28, P4222, DOI 10.1021/bi00436a015
   CONTITRONCONI B, 1981, BIOCHEMISTRY-US, V20, P2181, DOI 10.1021/bi00511a017
   CUNG MT, 1989, BIOPOLYMERS, V28, P465, DOI 10.1002/bip.360280141
   CUNG MT, 1992, PEPTIDE RES, V5, P14
   CUNG MT, 1991, BIOPOLYMERS, V31, P769, DOI 10.1002/bip.360310622
   DAS MK, 1989, BIOCHEM BIOPH RES CO, V165, P865, DOI 10.1016/S0006-291X(89)80046-4
   DRACHMAN D, 1987, ANN NY ACAD SCI, P505
   FUCHS S, 1987, ANN NY ACAD SCI, V505, P256
   GEYSEN HM, 1984, P NATL ACAD SCI-BIOL, V81, P3998, DOI 10.1073/pnas.81.13.3998
   KILLEN JA, 1985, J NEUROIMMUNOL, V9, P229, DOI 10.1016/S0165-5728(85)80021-7
   KUBALEK E, 1987, J CELL BIOL, V105, P9, DOI 10.1083/jcb.105.1.9
   LINDSTROM J, 1988, ADV IMMUNOL, V42, P233, DOI 10.1016/S0065-2776(08)60847-0
   LINDSTROM J, 1981, ANN NY ACAD SCI, V377, P1, DOI 10.1111/j.1749-6632.1981.tb33721.x
   LINDSTROM J, 1987, MOL NEUROBIOL, V1, P281, DOI 10.1007/BF02935740
   MAEJI NJ, 1990, J IMMUNOL METHODS, V134, P23
   MAELICKE A, 1988, HDB EXPT PHARM, V86, P267
   MERLIE JP, 1986, J MEMBRANE BIOL, V91, P1, DOI 10.1007/BF01870209
   NUMA S, 1987, CHEM SCRIPTA, V27B, P5
   PAPADOULI I, 1990, BIOCHEM J, V269, P239, DOI 10.1042/bj2690239
   RATNAM M, 1986, BIOCHEMISTRY-US, V25, P2621, DOI 10.1021/bi00357a051
   SAEDI MS, 1990, FEBS LETT, V267, P55, DOI 10.1016/0014-5793(90)80286-R
   SANO M, 1991, INT IMMUNOL, V3, P983, DOI 10.1093/intimm/3.10.983
   SARGENT PB, 1984, J CELL BIOL, V98, P609, DOI 10.1083/jcb.98.2.609
   SOPHIANOS D, 1989, J AUTOIMMUN, V2, P777, DOI 10.1016/0896-8411(89)90004-8
   STROUD RM, 1987, MOL NEUROBIOLOGY NEU, P51
   SWANSON LW, 1983, P NATL ACAD SCI-BIOL, V80, P4532, DOI 10.1073/pnas.80.14.4532
   TAN XH, 1990, J BIOL CHEM, V265, P8022
   TZARTOS S, 1986, J NEUROIMMUNOL, V10, P235, DOI 10.1016/0165-5728(86)90105-0
   TZARTOS S, 1983, FEBS LETT, V158, P116, DOI 10.1016/0014-5793(83)80688-7
   TZARTOS S, 1987, J NEUROIMMUNOL, V15, P185, DOI 10.1016/0165-5728(87)90092-0
   TZARTOS SJ, 1990, J BIOL CHEM, V265, P21462
   TZARTOS SJ, 1986, FEBS LETT, V196, P91, DOI 10.1016/0014-5793(86)80220-4
   TZARTOS SJ, 1990, J NEUROCHEM, V54, P51, DOI 10.1111/j.1471-4159.1990.tb13282.x
   TZARTOS SJ, 1985, J IMMUNOL, V134, P2343
   TZARTOS SJ, 1982, P NATL ACAD SCI-BIOL, V79, P188, DOI 10.1073/pnas.79.1.188
   TZARTOS SJ, 1981, J BIOL CHEM, V256, P8635
   TZARTOS SJ, 1980, P NATL ACAD SCI-BIOL, V77, P755, DOI 10.1073/pnas.77.2.755
   TZARTOS SJ, 1988, P NATL ACAD SCI USA, V85, P2899, DOI 10.1073/pnas.85.9.2899
   TZARTOS SJ, 1991, MOL NEUROBIOL, V5, P1, DOI 10.1007/BF02935610
   TZARTOS SJ, 1991, CURRENT ASPECTS NEUR, V3, P195
   WALSH BJ, 1989, J IMMUNOL METHODS, V121, P275, DOI 10.1016/0022-1759(89)90171-3
   WHITING P, 1987, P NATL ACAD SCI USA, V84, P595, DOI 10.1073/pnas.84.2.595
   WILCOX N, 1988, B LYMPHOCYTES HUMAN, P469
   WOOD H, 1989, BIOCHEM SOC T, V17, P220, DOI 10.1042/bst0170220
   [No title captured]
NR 52
TC 33
Z9 34
U1 0
U2 0
PU WILEY
PI HOBOKEN
PA 111 RIVER ST, HOBOKEN 07030-5774, NJ USA
SN 0014-2956
J9 EUR J BIOCHEM
JI Eur. J. Biochem.
PD JAN 15
PY 1993
VL 211
IS 1-2
BP 227
EP 234
DI 10.1111/j.1432-1033.1993.tb19890.x
PG 8
WC Biochemistry & Molecular Biology
WE Science Citation Index Expanded (SCI-EXPANDED)
SC Biochemistry & Molecular Biology
GA KH627
UT WOS:A1993KH62700029
PM 7678806
OA Bronze
DA 2022-10-25
ER

PT J
AU Chen, YH
   Lin, Y
   Shan, CF
   Li, ZQ
   Xiao, B
   He, RC
   Huang, XS
   Wang, ZY
   Zhang, JS
   Qiao, WJ
AF Chen, Yanghong
   Lin, Yi
   Shan, Caifeng
   Li, Zhaoqing
   Xiao, Bo
   He, Rencai
   Huang, Xueshi
   Wang, Zhanyou
   Zhang, Jingsheng
   Qiao, Wenjun
TI Effect of Fufang Huangqi Decoction on the Gut Microbiota in Patients
   With Class I or II Myasthenia Gravis
SO FRONTIERS IN NEUROLOGY
LA English
DT Article
DE myasthenia gravis; gut microbiota; taxonomic markers; probiotics; Fufang
   Huangqi Decoction
ID INTERNATIONAL CONSENSUS GUIDANCE; INTESTINAL MICROBIOTA; MANAGEMENT;
   CELLS
AB Objective: To investigate the effect of Fufang Huangqi Decoction on the gut microbiota in patients with class I or II myasthenia gravis (MG) and to explore the correlation between gut microbiota and MG (registration number, ChiCTR2100048367; registration website, ; NCBI: SRP338707).
   Methods: In this study, microbial community composition and diversity analyses were carried out on fecal specimens from MG patients who did not take Fufang Huangqi Decoction (control group, n = 8) and those who took Fufang Huangqi Decoction and achieved remarkable alleviation of symptoms (medication group, n = 8). The abundance, diversity within and between habitats, taxonomic differences and corresponding discrimination markers of gut microbiota in the control group and medicated group were assessed.
   Results: Compared with the control group, the medicated group showed a significantly decreased abundance of Bacteroidetes (P < 0.05) and significantly increased abundance of Actinobacteria at the phylum level, a significantly decreased abundance of Bacteroidaceae (P < 0.05) and significantly increased abundance of Bifidobacteriaceae at the family level and a significantly decreased abundance of Blautia and Bacteroides (P < 0.05) and significantly increased abundance of Bifidobacterium, Lactobacillus and Roseburia at the genus level. Compared to the control group, the medicated group had decreased abundance, diversity, and genetic diversity of the communities and increased coverage, but the differences were not significant (P > 0.05); the markers that differed significantly between communities at the genus level and influenced the differences between groups were Blautia, Bacteroides, Bifidobacterium and Lactobacillus.
   Conclusions: MG patients have obvious gut microbiota-associated metabolic disorders. Fufang Huangqi Decoction regulates the gut microbiota in patients with class I or II MG by reducing the abundance of Blautia and Bacteroides and increasing the abundance of Bifidobacterium and Lactobacillus. The correlation between gut microbiota and MG may be related to cell-mediated immunity.
C1 [Chen, Yanghong; Shan, Caifeng; Li, Zhaoqing; Zhang, Jingsheng; Qiao, Wenjun] Liaoning Univ Tradit Chinese Med, Affiliated Hosp, Liaoning Prov Key Lab Diag & Treatment Myasthenia, Shenyang, Peoples R China.
   [Lin, Yi] First Peoples Hosp Shenyang, Dept Gen Surg, Shenyang, Peoples R China.
   [Xiao, Bo; He, Rencai] Zhejiang Jiuru Pharmaceut Technol Co Ltd, Hangzhou, Peoples R China.
   [Huang, Xueshi] Northeastern Univ, Coll Life & Hlth Sci, Inst Microbial Pharmaceut, Shenyang, Peoples R China.
   [Wang, Zhanyou] China Med Univ, Inst Hlth Sci, Minist Educ, Key Lab Med Cell Biol, Shenyang, Peoples R China.
RP Zhang, JS; Qiao, WJ (corresponding author), Liaoning Univ Tradit Chinese Med, Affiliated Hosp, Liaoning Prov Key Lab Diag & Treatment Myasthenia, Shenyang, Peoples R China.
EM Jsh639@163.com; qiaowj@lnutcm.edu.cn
FU Key R&D Program of Liaoning Province, China [2020JH2/10300089];
   Construction Project of Liaoning Provincial Key Laboratory, China
   [2020JH13/10200022]
FX Funding This work was supported by the Key R&D Program of Liaoning
   Province, China (No. 2020JH2/10300089) and the Construction Project of
   Liaoning Provincial Key Laboratory, China (No. 2020JH13/10200022).
CR Barko PC, 2018, J VET INTERN MED, V32, P9, DOI 10.1111/jvim.14875
   Becker C, 2015, ILAR J, V56, P192, DOI 10.1093/ilar/ilv030
   Berrih-Aknin S, 2014, J AUTOIMMUN, V52, P90, DOI 10.1016/j.jaut.2013.12.011
   Binks S, 2016, J NEUROL, V263, P826, DOI 10.1007/s00415-015-7963-5
   Camara-Lemarroy CR, 2018, WORLD J GASTROENTERO, V24, P4217, DOI 10.3748/wjg.v24.i37.4217
   Consonni Alessandra, 2018, Oncotarget, V9, P22269, DOI 10.18632/oncotarget.25170
   Danikowski KM, 2017, J NEUROINFLAMM, V14, DOI 10.1186/s12974-017-0892-8
   De Luca F, 2019, CLIN EXP IMMUNOL, V195, P74, DOI 10.1111/cei.13158
   Horta-Baas G, 2017, J IMMUNOL RES, V2017, DOI 10.1155/2017/4835189
   Jandhyala SM, 2015, WORLD J GASTROENTERO, V21, P8787, DOI 10.3748/wjg.v21.i29.8787
   Jin MC, 2019, J CELL MOL MED, V23, P2343, DOI 10.1111/jcmm.14195
   Kim JW, 2019, INT J MOL SCI, V20, DOI 10.3390/ijms20194871
   Lin SH, 2021, FRONT IMMUNOL, V12, DOI 10.3389/fimmu.2021.736036
   Mangiola F, 2016, WORLD J GASTROENTERO, V22, P361, DOI 10.3748/wjg.v22.i1.361
   Melzer N, 2016, J NEUROL, V263, P1473, DOI 10.1007/s00415-016-8045-z
   Moris G, 2018, SCI REP-UK, V8, DOI 10.1038/s41598-018-32700-y
   Narayanaswami P, 2021, NEUROLOGY, V96, P114, DOI 10.1212/WNL.0000000000011124
   OSSERMAN KE, 1971, MT SINAI J MED, V38, P497
   Qiao WJ., 2018, J TRADITI CHIN MED, V45, P1360, DOI [10.13192/j.issn.1000-1719.2018.07.005, DOI 10.13192/J.ISSN.1000-1719.2018.07.005]
   Qiu DX, 2018, FRONT MICROBIOL, V9, DOI 10.3389/fmicb.2018.02627
   Rinaldi E, 2019, FRONT IMMUNOL, V10, DOI 10.3389/fimmu.2019.02949
   Round JL, 2009, NAT REV IMMUNOL, V9, P313, DOI 10.1038/nri2515
   Sanders DB, 2016, NEUROLOGY, V87, P419, DOI 10.1212/WNL.0000000000002790
   Shale M, 2013, IMMUNOL REV, V252, P164, DOI 10.1111/imr.12039
   Shi N, 2017, MILITARY MED RES, V4, DOI 10.1186/s40779-017-0122-9
   Sidhu M, 2017, AUST FAM PHYSICIAN, V46, P206
   Tan XM, 2020, FRONT MICROBIOL, V11, DOI 10.3389/fmicb.2020.564579
   de Oliveira GLV, 2017, IMMUNOLOGY, V152, P1, DOI 10.1111/imm.12765
   Wang XY., 1997, CHIN J NEUROL, V30, P87
   Wang YY, 2020, J INT MED RES, V48, DOI 10.1177/0300060520936806
   Weingarden AR, 2017, GUT MICROBES, V8, P238, DOI 10.1080/19490976.2017.1290757
   Wu Y, 2020, FRONT NEUROL, V11, DOI 10.3389/fneur.2020.593431
   Yi JS, 2018, MUSCLE NERVE, V57, P172, DOI 10.1002/mus.25973
   Zheng P, 2019, ADV SCI, V6, DOI 10.1002/advs.201901441
NR 34
TC 2
Z9 2
U1 0
U2 0
PU FRONTIERS MEDIA SA
PI LAUSANNE
PA AVENUE DU TRIBUNAL FEDERAL 34, LAUSANNE, CH-1015, SWITZERLAND
SN 1664-2295
J9 FRONT NEUROL
JI Front. Neurol.
PD MAR 18
PY 2022
VL 13
AR 785040
DI 10.3389/fneur.2022.785040
PG 8
WC Clinical Neurology; Neurosciences
WE Science Citation Index Expanded (SCI-EXPANDED)
SC Neurosciences & Neurology
GA 0O9WB
UT WOS:000783873100001
PM 35370890
OA gold, Green Published
DA 2022-10-25
ER

PT J
AU Feng, XL
   Lei, XB
   Dong, WT
   Yan, LF
   Xin, YK
   Li, GF
   Jing, Y
   Duan, SJ
   Zhang, J
   Hu, YC
   Li, B
   Zhao, SS
   Sun, Q
   Zhang, J
   Zhang, T
   Cheng, DL
   Cui, GB
   Wang, W
AF Feng, Xiu-Long
   Lei, Xue-Bin
   Dong, Wen-Ting
   Yan, Lin-Feng
   Xin, Yong-Kang
   Li, Gang-Feng
   Jing, Yong
   Duan, Shi-Jun
   Zhang, Jie
   Hu, Yu-Chuan
   Li, Bo
   Zhao, Sha-Sha
   Sun, Qian
   Zhang, Jin
   Zhang, Tao
   Cheng, Dong-Liang
   Cui, Guang-Bin
   Wang, Wen
TI Incidence and clinical variable inter-relationships of thymic epithelial
   tumors in northwest China
SO JOURNAL OF THORACIC DISEASE
LA English
DT Article
DE Thymic epithelial tumor (TET); incidence; World Health Organization
   (WHO) classification; myasthenia gravis (MG)
ID MYASTHENIA-GRAVIS; HISTOLOGIC CLASSIFICATION; MEDIASTINAL TUMORS;
   PROGNOSTIC-FACTORS; THYMOMA
AB Background: Thymic epithelial tumors (TETs) are the most common primary thymus tumors, but neither the possible ethnical/regional differences in the incidence of TETs nor the inter-relationships among the clinical variables has been revealed in northwest China.
   Methods: A retrospective chart review was performed among pathologically confirmed TET patients from January 2004 to December 2015 in a tertiary general hospital of northwest China and the incidence, clinical features and the inter-relationships among clinical variables were analyzed.
   Results: A total of 603 pathologically confirmed TETs patients (age range, 5-78 years; 308 males) were enrolled and the most common lesion location was anterior mediastinum (98.5%), among them, 192 (31.8%) had myasthenia gravis (MG). Twenty-six (5.7%), 112 (24.6%), 83 (18.2%), 137 (30.1%), 74 (16.3%), and 23 (5.1%) patients fell into the World Health Organization (WHO) type A, AB, B1, B2, B3 and thymic carcinoma (TC), respectively. The incidence of TETs was slightly higher in the female population and the age group of 40-60 years old. In addition, MG predominantly coexisted with WHO types A-B3 TETs and the TETs with MG were smaller than those without MG. The correct diagnosis rates were 42.3% (77 out of 182), 61.1% (127 out of 208), 89.3% (250 out of 280) and 75.0% (3 out of 4) for chest X-ray, non-contrast computed tomography (CT), contrast CT scan and magnetic resonance imaging (MRI), respectively.
   Conclusions: Distinct gender and age differences exist in the incidence of TETs and the A-B3 TETs are closely related with MG. Contrast CT scan plays more important role in diagnosing TETs.
C1 [Feng, Xiu-Long; Lei, Xue-Bin; Yan, Lin-Feng; Xin, Yong-Kang; Li, Gang-Feng; Jing, Yong; Duan, Shi-Jun; Zhang, Jie; Hu, Yu-Chuan; Li, Bo; Zhao, Sha-Sha; Sun, Qian; Zhang, Jin; Cui, Guang-Bin; Wang, Wen] Air Force Med Univ, Fourth Mil Med Univ, Tangdu Hosp, Dept Radiol, 569 Xinsi Rd, Xian 710038, Shaanxi, Peoples R China.
   [Feng, Xiu-Long; Lei, Xue-Bin; Yan, Lin-Feng; Xin, Yong-Kang; Li, Gang-Feng; Jing, Yong; Duan, Shi-Jun; Zhang, Jie; Hu, Yu-Chuan; Li, Bo; Zhao, Sha-Sha; Sun, Qian; Zhang, Jin; Cui, Guang-Bin; Wang, Wen] Air Force Med Univ, Fourth Mil Med Univ, Tangdu Hosp, Funct & Mol Imaging Key Lab Shaanxi Prov, 569 Xinsi Rd, Xian 710038, Shaanxi, Peoples R China.
   [Dong, Wen-Ting] Air Force Med Univ, Fourth Mil Med Univ, Tangdu Hosp, Dept Med Informat, Xian 710038, Shaanxi, Peoples R China.
   [Zhang, Tao; Cheng, Dong-Liang] Air Force Med Univ, Fourth Mil Med Univ, Student Brigade, Xian 710038, Shaanxi, Peoples R China.
RP Cui, GB; Wang, W (corresponding author), Air Force Med Univ, Fourth Mil Med Univ, Tangdu Hosp, Dept Radiol, 569 Xinsi Rd, Xian 710038, Shaanxi, Peoples R China.; Cui, GB; Wang, W (corresponding author), Air Force Med Univ, Fourth Mil Med Univ, Tangdu Hosp, Funct & Mol Imaging Key Lab Shaanxi Prov, 569 Xinsi Rd, Xian 710038, Shaanxi, Peoples R China.
EM cuigbtd@fmmu.edu.cn; wangwen@fmmu.edu.cn
RI HU, YUCHUAN/ABC-6132-2020
FU National Key Research and Development Program of China [2016YFC0107105];
   Science and Technology Development of Shaanxi Province [2016SF-211,
   2015kw-039]; Scientific Project of the Health and Family Planning
   Committee of Shanxi Province [2016D010]
FX This study received financial support from the National Key Research and
   Development Program of China (No. 2016YFC0107105 to Dr. GB Cui), the
   Science and Technology Development of Shaanxi Province (No. 2016SF-211
   to Dr. GB Cui, No. 2015kw-039 to Dr. W Wang), and the Scientific Project
   of the Health and Family Planning Committee of Shanxi Province (No.
   2016D010 to Dr. XB Lei).
CR de Jong WK, 2008, EUR J CANCER, V44, P123, DOI 10.1016/j.ejca.2007.11.004
   Detterbeck FC, 2004, ANN THORAC SURG, V77, P1860, DOI 10.1016/j.athoracsur.2003.10.001
   Engels EA, 2003, INT J CANCER, V105, P546, DOI 10.1002/ijc.11099
   Engels EA, 2010, J THORAC ONCOL, V5, pS260, DOI 10.1097/JTO.0b013e3181f1f62d
   Evoli A, 2007, J NEUROL, V254, P756, DOI 10.1007/s00415-006-0429-z
   Fang Wentao, 2016, Zhongguo Fei Ai Za Zhi, V19, P414, DOI 10.3779/j.issn.1009-3419.2016.07.02
   Fang WT, 2016, J THORAC DIS, V8, P641, DOI 10.21037/jtd.2016.03.23
   Filosso PL, 2014, EUR J CARDIO-THORAC, V45, P1020, DOI 10.1093/ejcts/ezt567
   Gao LT, 2013, J THORAC ONCOL, V8, P1329, DOI 10.1097/JTO.0b013e31829ceb50
   Hu YC, 2014, SCI REP-UK, V4, DOI 10.1038/srep06984
   Huang J, 2014, J THORAC ONCOL, V9, P1573, DOI 10.1097/JTO.0000000000000269
   Jeong DY, 2017, AM J ROENTGENOL, V209, pW202, DOI 10.2214/AJR.17.17836
   Klein L, 2014, NAT REV IMMUNOL, V14, P377, DOI 10.1038/nri3667
   Kondo K, 2004, ANN THORAC SURG, V77, P1183, DOI 10.1016/j.athoracsur.2003.07.042
   Kurihara N, 2016, INT J SURG CASE REP, V27, P110, DOI 10.1016/j.ijscr.2016.08.010
   Mao ZF, 2012, J CLIN NEUROL, V8, P161, DOI 10.3988/jcn.2012.8.3.161
   Miller JFAP, 2014, FRONT IMMUNOL, V5, DOI 10.3389/fimmu.2014.00411
   Nakagawa K, 2003, J THORAC CARDIOV SUR, V126, P1134, DOI 10.1016/S0022-5223(03)00798-0
   Nakajima J, 2016, EUR J CARDIO-THORAC, V49, P1510, DOI 10.1093/ejcts/ezv380
   Nakamura H, 2002, Kyobu Geka, V55, P931
   Okumura M, 2002, CANCER-AM CANCER SOC, V94, P624, DOI 10.1002/cncr.10226
   Rajan A, 2014, J THORAC ONCOL, V9, pS131, DOI 10.1097/JTO.0000000000000298
   Roden AC, 2015, AM J SURG PATHOL, V39, P427, DOI 10.1097/PAS.0000000000000391
   Ruffini E, 2011, EUR J CARDIO-THORAC, V40, P146, DOI 10.1016/j.ejcts.2010.09.042
   Safieddine N, 2014, J THORAC ONCOL, V9, P1018, DOI 10.1097/JTO.0000000000000215
   Strollo DC, 1997, CHEST, V112, P511, DOI 10.1378/chest.112.2.511
   Wright CD, 2001, WORLD J SURG, V25, P204
   Yu L, 2012, ANN SURG ONCOL, V19, P94, DOI 10.1245/s10434-011-1896-8
   Zhu GP, 2004, INT J RADIAT ONCOL, V60, P1113, DOI 10.1016/j.ijrobp.2004.05.013
   Zhu L, 2016, J THORAC DIS, V8, P718, DOI 10.21037/jtd.2016.03.24
NR 30
TC 2
Z9 2
U1 0
U2 1
PU AME PUBL CO
PI SHATIN
PA FLAT-RM C 16F, KINGS WING PLAZA 1, NO 3 KWAN ST, SHATIN, HONG KONG
   00000, PEOPLES R CHINA
SN 2072-1439
EI 2077-6624
J9 J THORAC DIS
JI J. Thorac. Dis.
PD DEC
PY 2018
VL 10
IS 12
BP 6794
EP 6802
DI 10.21037/jtd.2018.11.81
PG 9
WC Respiratory System
WE Science Citation Index Expanded (SCI-EXPANDED)
SC Respiratory System
GA HJ0FY
UT WOS:000456834700083
PM 30746224
OA hybrid, Green Published
DA 2022-10-25
ER

PT J
AU Feng, HY
   Wang, HY
   Liu, WB
   He, XT
   Huang, X
   Luo, CM
   Li, Y
AF Feng, Hui-yu
   Wang, Hai-yan
   Liu, Wei-bin
   He, Xue-tao
   Huang, Xin
   Luo, Chuan-ming
   Li, Yan
TI The high frequency and clinical feature of seronegative myasthenia
   gravis in Southern China
SO NEUROLOGICAL SCIENCES
LA English
DT Article
DE Myasthenia gravis; Anti-acetylcholine receptor antibodies;
   Anti-muscle-specific tyrosine kinase antibodies; Clinical features;
   Seropositive MG; Seronegative MG
ID TYROSINE KINASE MUSK; RECEPTOR ANTIBODY; DISEASE; AUTOANTIBODIES;
   TITERS; MG
AB Anti-acetylcholine receptor antibodies (anti-AChR-Ab) are responsible for the failure of neuromuscular junction in myasthenia gravis (MG). Some anti-AChR-Ab-seronegative MG patients have anti-muscle-specific tyrosine kinase antibodies (anti-MuSk-Ab). Here, the anti-AChR-Ab was tested in 250 MG outpatients from Southern China. While anti-MuSk-Ab was tested in 66 patients who had no anti-AChR-Ab in blood serum, but none of them was positive. The antibodies were measured by a radioimmunoprecipitation assay. The frequency of anti-AChR-Ab was 51.2 %. The percentage of anti-AChR-Ab in ocular type was lower than generalized type (44.9 vs. 66.2 %, P = 0.002). Seronegative MG was characterized by a lower percentage of thymoma than seropositive patients (P = 0.013). It seemed to be less severe in seronegative MG than seropositive MG in these 250 patients. In ocular type, seronegative MG mainly manifesting blepharoptosis but seldom diplopia or eyeball fixation related to ocular movement disability (P = 0.016). While in generalized type, seronegative MG was characterized by a lower percentage of bulbar muscle involvements than seropositive patients (P = 0.005). Logistic regression analysis revealed that bulbar weakness was affected by the existence of anti-AChR antibodies (OR = 3.524, P = 0.015). Besides, seronegative MG tended to be characterized by a lower percentage of neck extensor involvement, but this did not reach significance. The percentage of anti-AChR antibodies was much lower than other countries. Seronegative MG has characteristic clinical features that are different from features of the remaining seropositive MG. This emphasises the predictive value of anti-AChR antibodies analysis in MG patients.
C1 [Feng, Hui-yu; Wang, Hai-yan; Liu, Wei-bin; Huang, Xin; Luo, Chuan-ming; Li, Yan] Sun Yat Sen Univ, Dept Neurol, Affiliated Hosp 1, Guangzhou 510080, Guangdong, Peoples R China.
   [He, Xue-tao] Guangdong Gen Hosp, Dept Neurol, Guangzhou 510080, Guangdong, Peoples R China.
RP Liu, WB (corresponding author), Sun Yat Sen Univ, Dept Neurol, Affiliated Hosp 1, 58 Zhongshan 2nd Rd, Guangzhou 510080, Guangdong, Peoples R China.
EM neurologymg@163.com
OI Liu, Weibin/0000-0003-1909-4898
FU National Natural Science Foundation of China [30870850, 81071002]; Sun
   Yat-sen University Clinical Research 5010 Program [2010003]
FX The study was supported by the National Natural Science Foundation of
   China (30870850, 81071002) and Sun Yat-sen University Clinical Research
   5010 Program (2010003). The work is attributed to the Department of
   Neurology, Affiliated first Hospital, Sun Yat-sen University, Guangzhou
   510080, China.
CR Chan KH, 2007, MUSCLE NERVE, V36, P651, DOI 10.1002/mus.20854
   CHIU HC, 1987, NEUROLOGY, V37, P1854, DOI 10.1212/WNL.37.12.1854
   Compston DA, 1980, BRAIN, V3, P579
   De Baets M, 2002, J NEUROL SCI, V202, P5, DOI 10.1016/S0022-510X(02)00200-9
   DeChiara TM, 1996, CELL, V85, P501, DOI 10.1016/S0092-8674(00)81251-9
   Deymeer F, 2007, NEUROLOGY, V68, P609, DOI 10.1212/01.wnl.0000254620.45529.97
   Hewer R, 2006, CLIN CHIM ACTA, V364, P159, DOI 10.1016/j.cccn.2005.05.035
   Hoch W, 2001, NAT MED, V7, P365, DOI 10.1038/85520
   Lauriola L, 2005, NEUROLOGY, V64, P536, DOI 10.1212/01.WNL.0000150587.71497.B6
   Liu WB, 2007, J NEUROL SCI, V260, P16, DOI 10.1016/j.jns.2007.03.019
   McConville J, 2004, ANN NEUROL, V55, P580, DOI 10.1002/ana.20061
   Ohta K, 2004, NEUROLOGY, V62, P2132, DOI 10.1212/01.WNL.0000129274.12702.92
   OHTA M, 1990, CLIN CHEM, V36, P911
   Romi F, 2005, EUR J NEUROL, V12, P413, DOI 10.1111/j.1468-1331.2005.01137.x
   Somnier FE, 2005, NEUROLOGY, V65, P928, DOI 10.1212/01.wnl.0000176067.32186.a3
   Tsinzerling N, 2007, J NEUROL NEUROSUR PS, V78, P1109, DOI 10.1136/jnnp.2006.109488
   Uono MI, 1980, INT J NEUROL, V1, P87
   Vincent A, 2005, CURR OPIN NEUROL, V18, P519, DOI 10.1097/01.wco.0000180660.57801.3f
   Yeh JH, 2004, NEUROLOGY, V62, P2131, DOI 10.1212/01.WNL.0000128042.28877.C3
   Zhang XF, 2007, J NEUROL NEUROSUR PS, V78, P386, DOI 10.1136/jnnp.2006.100545
NR 20
TC 9
Z9 14
U1 0
U2 17
PU SPRINGER
PI NEW YORK
PA 233 SPRING ST, NEW YORK, NY 10013 USA
SN 1590-1874
J9 NEUROL SCI
JI Neurol. Sci.
PD JUN
PY 2013
VL 34
IS 6
BP 919
EP 924
DI 10.1007/s10072-012-1159-x
PG 6
WC Clinical Neurology; Neurosciences
WE Science Citation Index Expanded (SCI-EXPANDED)
SC Neurosciences & Neurology
GA 163VG
UT WOS:000320364400015
PM 22829131
DA 2022-10-25
ER

PT J
AU Larsen, DP
   Butler, AC
   Roediger, HL
AF Larsen, Douglas P.
   Butler, Andrew C.
   Roediger, Henry L., III
TI Repeated testing improves long-term retention relative to repeated
   study: a randomised controlled trial
SO MEDICAL EDUCATION
LA English
DT Article
ID CONFERENCE SERIES; KNOWLEDGE; ACQUISITION; RETRIEVAL; CLASSROOM; SKILLS
AB Context
   Laboratory studies in cognitive psychology with relatively brief final recall intervals suggest that repeated retrieval in the form of tests may result in better retention of information compared with repeated study.
   Objectives
   Our study evaluates if repeated testing of material taught in a real-life educational setting (a didactic conference for paediatric and emergency medicine residents) replicates these findings when measured at a more educationally relevant final recall interval of 6 months.
   Methods
   Residents participated in an interactive teaching session on two topics: (i) status epilepticus, and (ii) myasthenia gravis. Residents were randomised to two counter-balanced groups which either took tests on status epilepticus and studied a review sheet on myasthenia gravis (SE-T/MG-S group) or took tests on myasthenia gravis and studied a review sheet on status epilepticus (MG-T/SE-S group). Testing and studying occurred immediately after teaching and then at two additional times at intervals of about 2 weeks. Residents received feedback after each test. Tests consisted of short-answer questions and the review sheets consisted of information identical to that on the answer sheets for the tests. At about 6 months residents took a final test on both topics.
   Results
   Nineteen residents in the SE-T/MG-S group and 21 residents in the MG-T/SE-S group completed the study. Collapsing across groups, repeated testing produced final test scores that were an average of 13% higher than those produced by repeated study (39% versus 26%) at > 6 months after the initial teaching session (t[78] = 3.93, standard error of the difference = 0.03, P < 0.001, d = 0.91).
   Conclusions
   Repeated testing with feedback appears to result in significantly greater long-term retention of information taught in a didactic conference than repeated, spaced study. Testing should be considered for its potential impact on learning and not only as an assessment device.
C1 [Larsen, Douglas P.] Washington Univ, Dept Neurol, St Louis, MO 63110 USA.
   [Butler, Andrew C.; Roediger, Henry L., III] Washington Univ, Dept Psychol, St Louis, MO 63110 USA.
RP Larsen, DP (corresponding author), Washington Univ, Dept Neurol, 660 S Euclid Ave,Campus Box 8111, St Louis, MO 63110 USA.
EM larsend@neuro.wustl.edu
RI Butler, Andrew C/C-1535-2010; Larsen, Douglas/M-4691-2019
OI Butler, Andrew C/0000-0002-6367-0795; 
FU McDonnell Center for Systems Neuroscience at the Washington University
   School of Medicine.; James S McDonnell Foundation; Institute of
   Education Sciences, US Department of Education [R305H060080-06]
FX DPL receives support from the McDonnell Center for Systems Neuroscience
   at the Washington University School of Medicine. HLR receives grant
   support from the James S McDonnell Foundation. HLR is also supported by
   the Institute of Education Sciences, US Department of Education, through
   grant R305H060080-06 to Washington University in St Louis. The opinions
   expressed are those of the authors and do not represent the views of the
   Institute or the US Department of Education.
CR *ACCR COUNC GRAUD, 2007, COMM PROGR REQ
   Albanese M, 2000, MED EDUC, V34, P729, DOI 10.1046/j.1365-2923.2000.00753.x
   Butler AC, 2007, EUR J COGN PSYCHOL, V19, P514, DOI 10.1080/09541440701326097
   Caccamese SM, 2004, MED TEACH, V26, P640, DOI 10.1080/09563070400005446
   Fitz Gerald JD, 2003, ACAD MED, V78, P84, DOI 10.1097/00001888-200301000-00015
   Karpicke JD, 2008, SCIENCE, V319, P966, DOI 10.1126/science.1152408
   Karpicke JD, 2007, J EXP PSYCHOL LEARN, V33, P704, DOI 10.1037/0278-7393.33.4.704
   Kromann CB, 2009, MED EDUC, V43, P21, DOI 10.1111/j.1365-2923.2008.03245.x
   Landauer T. K., 1978, PRACT ASP MEM, V1, P625
   Larsen DP, 2008, MED EDUC, V42, P959, DOI 10.1111/j.1365-2923.2008.03124.x
   McDaniel MA, 2007, EUR J COGN PSYCHOL, V19, P494, DOI 10.1080/09541440701326154
   Nairne J. S., 2008, LEARNING MEMORY COMP, V2, P179
   Picciano A, 2003, FAM MED, V35, P418
   POLLAK R, 1988, AM SURGEON, V54, P531
   Roediger HL, 2006, PERSPECT PSYCHOL SCI, V1, P181, DOI 10.1111/j.1745-6916.2006.00012.x
   Roediger HL, 2006, PSYCHOL SCI, V17, P249, DOI 10.1111/j.1467-9280.2006.01693.x
   VANDERVLEUTEN CPM, 1995, LANCET, V345, P1032, DOI 10.1016/S0140-6736(95)90763-7
   Winter RO, 2007, FAM MED, V39, P498
NR 18
TC 204
Z9 212
U1 0
U2 27
PU WILEY
PI HOBOKEN
PA 111 RIVER ST, HOBOKEN 07030-5774, NJ USA
SN 0308-0110
EI 1365-2923
J9 MED EDUC
JI Med. Educ.
PD DEC
PY 2009
VL 43
IS 12
BP 1174
EP 1181
DI 10.1111/j.1365-2923.2009.03518.x
PG 8
WC Education, Scientific Disciplines; Health Care Sciences & Services
WE Science Citation Index Expanded (SCI-EXPANDED); Social Science Citation Index (SSCI)
SC Education & Educational Research; Health Care Sciences & Services
GA 522CN
UT WOS:000271975400008
PM 19930508
DA 2022-10-25
ER

PT J
AU Bitzopoulou, K
   Kostelidou, K
   Poulas, K
   Tzartos, SJ
AF Bitzopoulou, Kalliopi
   Kostelidou, Kalliopi
   Poulas, Konstantinos
   Tzartos, Socrates J.
TI Mutant forms of the extracellular domain of the human acetylcholine
   receptor gamma-subunit with improved solubility and enhanced
   antigenicity - The importance of the Cys-loop
SO BIOCHIMICA ET BIOPHYSICA ACTA-PROTEINS AND PROTEOMICS
LA English
DT Article
DE acetylcholine receptor; protein expression; extracellular domain;
   myasthenia gravis; immunoadsorption
ID ALPHA-SUBUNIT; MYASTHENIA-GRAVIS; ESCHERICHIA-COLI; LIGAND-BINDING;
   ANGSTROM RESOLUTION; NICOTINIC RECEPTORS; CRYSTAL-STRUCTURE;
   SKELETAL-MUSCLE; EPSILON-SUBUNIT; BETA-SUBUNIT
AB The muscle nicotinic acetylcholine receptor (AChR) is the prototype of the ligand-gated ion channels (or Cys-loop receptors), formed by 5 homologous subunits (alpha(2)beta gamma delta or alpha(2)beta gamma epsilon), and is the major autoantigen in the autoimmune disease, myasthenia gravis. Previously, we expressed the wild-type extracellular domain (ECD) of the gamma-subunit (gamma ECD) of the AChR in yeast Pichia pastoris at 0.3-0.8 mg/L, in soluble but microaggregate form, to use as starting material for structural and antigenicity studies. To optimize these characteristics, we constructed and characterized four gamma ECD variants: (a) mutants-1 (gamma C61S) and -2 (gamma C106S-C115S), where the non-conserved Cys of gamma ECD were replaced by serines, (b) mutant-3 (gamma CysLoop), where the gamma Cys-loop region was substituted by the cognate region of the acetylcholine binding protein (AChBP) and (c) mutant-4 (gamma CysLoop-C106S-C115S), where both the C106S-C115S and Cys-loop mutations were combined. None of mutants-1 and -2 displayed any improvement, while mutant-3 and -4 were mostly in dimeric form and expressed at much higher levels (2.5 mg/L and 3.5 mg/L respectively). All four mutants and wild-type gamma ECD were recognized by sera from myasthenic patients, but mutants-3 and -4 exhibited higher efficiency, compared to wild-type or mutants-1 and -2. These results suggest that the substitution of the Cys-loop region of any AChR ECD with the AChBP counterpart leads to AChR ECD of improved conformation, more suitable for structural and therapeutic studies. (c) 2008 Elsevier B.V. All rights reserved.
C1 [Bitzopoulou, Kalliopi; Kostelidou, Kalliopi; Tzartos, Socrates J.] Hellenic Pasteur Inst, Dept Biochem, GR-11521 Athens, Greece.
   [Bitzopoulou, Kalliopi; Poulas, Konstantinos; Tzartos, Socrates J.] Univ Patras, Dept Pharm, GR-6500 Patras, Greece.
RP Tzartos, SJ (corresponding author), Hellenic Pasteur Inst, Dept Biochem, GR-11521 Athens, Greece.
EM tzartos@pasteur.gr
RI Poulas, Konstantinos/L-4874-2018
OI Poulas, Konstantinos/0000-0002-5397-1543
FU Greek Ministry of Development-GSRT; E.U.-European Social Fund; Muscular
   Dystrophy Association of the USA (MDA USA); Association Francaise contre
   les Myopathies (AFM); European Commission [LSHM-Cr-2006-037833]
FX We wish to thank Mrs. A. Kokla for her excellent technical assistance.
   This work was supported by grants from the Greek Ministry of
   Development-GSRT and E.U.-European Social Fund (PENED 2003; PEP W.
   Greece), the Muscular Dystrophy Association of the USA (MDA USA), the
   Association Francaise contre les Myopathies (AFM), and the European
   Commission (Contract LSHM-Cr-2006-037833).
CR Alexeev T, 1999, EUR J BIOCHEM, V259, P310, DOI 10.1046/j.1432-1327.1999.00041.x
   Arias HR, 2006, INT J BIOCHEM CELL B, V38, P1254, DOI 10.1016/j.biocel.2006.01.006
   Avramopoulou V, 2004, J BIOL CHEM, V279, P38287, DOI 10.1074/jbc.M402533200
   Brejc K, 2001, NATURE, V411, P269, DOI 10.1038/35077011
   Changeux JP, 1998, NEURON, V21, P959, DOI 10.1016/S0896-6273(00)80616-9
   Dellisanti CD, 2007, NAT NEUROSCI, V10, P953, DOI 10.1038/nn1942
   Fostieri E, 2006, FUTUR NEUROL, V1, P799, DOI 10.2217/14796708.1.6.799
   Gattenlohner S, 2002, BRAIN, V125, P1309, DOI 10.1093/brain/awf136
   Green WN, 1997, J BIOL CHEM, V272, P20945, DOI 10.1074/jbc.272.33.20945
   HORTON RM, 1993, NEUROLOGY, V43, P983, DOI 10.1212/WNL.43.5.983
   Karlin A, 1995, NEURON, V15, P1231, DOI 10.1016/0896-6273(95)90004-7
   Koenen M, 2005, EMBO REP, V6, P570, DOI 10.1038/sj.embor.7400429
   Kostelidou K, 2007, J NEUROIMMUNOL, V190, P44, DOI 10.1016/j.jneuroim.2007.07.018
   Kostelidou K, 2006, FEBS J, V273, P3557, DOI 10.1111/j.1742-4658.2006.05363.x
   Le Novere N, 2002, P NATL ACAD SCI USA, V99, P3210, DOI 10.1073/pnas.042699699
   Lindstrom JM, 2000, MUSCLE NERVE, V23, P453, DOI 10.1002/(SICI)1097-4598(200004)23:4<453::AID-MUS3>3.0.CO;2-O
   MacLennan C, 1997, ANN NEUROL, V41, P423, DOI 10.1002/ana.410410404
   Missias AC, 1996, DEV BIOL, V179, P223, DOI 10.1006/dbio.1996.0253
   Miyazawa A, 1999, J MOL BIOL, V288, P765, DOI 10.1006/jmbi.1999.2721
   Psaridi-Linardaki L, 2005, J NEUROIMMUNOL, V159, P183, DOI 10.1016/j.jneuroim.2004.10.002
   Psaridi-Linardaki L, 2002, J BIOL CHEM, V277, P26980, DOI 10.1074/jbc.M110731200
   Schrattenholz A, 1998, J BIOL CHEM, V273, P32393, DOI 10.1074/jbc.273.49.32393
   SINE SM, 1991, J BIOL CHEM, V266, P19369
   Sine SM, 2006, NATURE, V440, P448, DOI 10.1038/nature04708
   Smit AB, 2006, J MOL NEUROSCI, V30, P9, DOI 10.1385/JMN:30:1:9
   Tierney ML, 2000, J MOL BIOL, V303, P185, DOI 10.1006/jmbi.2000.4137
   Tsetlin VI, 2002, EUR J BIOCHEM, V269, P2801, DOI 10.1046/j.1432-1033.2002.02961.x
   Tsouloufis T, 2000, INT IMMUNOL, V12, P1255, DOI 10.1093/intimm/12.9.1255
   TZARTOS SJ, 1982, P NATL ACAD SCI-BIOL, V79, P188, DOI 10.1073/pnas.79.1.188
   Tzartos SJ, 1998, IMMUNOL REV, V163, P89, DOI 10.1111/j.1600-065X.1998.tb01190.x
   Unwin N, 2005, J MOL BIOL, V346, P967, DOI 10.1016/j.jmb.2004.12.031
   Unwin N, 2002, J MOL BIOL, V319, P1165, DOI 10.1016/S0022-2836(02)00381-9
   Vincent A, 2001, LANCET, V357, P2122, DOI 10.1016/S0140-6736(00)05186-2
NR 33
TC 9
Z9 9
U1 0
U2 3
PU ELSEVIER SCIENCE BV
PI AMSTERDAM
PA PO BOX 211, 1000 AE AMSTERDAM, NETHERLANDS
SN 1570-9639
J9 BBA-PROTEINS PROTEOM
JI BBA-Proteins Proteomics
PD SEP
PY 2008
VL 1784
IS 9
BP 1226
EP 1233
DI 10.1016/j.bbapap.2008.04.023
PG 8
WC Biochemistry & Molecular Biology; Biophysics
WE Science Citation Index Expanded (SCI-EXPANDED)
SC Biochemistry & Molecular Biology; Biophysics
GA 350YC
UT WOS:000259388800013
PM 18502212
DA 2022-10-25
ER

PT J
AU Cavalcante, P
   Marcuzzo, S
   Franzi, S
   Galbardi, B
   Maggi, L
   Motta, T
   Ghislandi, R
   Buzzi, A
   Spinelli, L
   Novellino, L
   Baggi, F
   Antozzi, C
   Conforti, F
   De Pas, TM
   Barberis, M
   Bernasconi, P
   Mantegazza, R
AF Cavalcante, Paola
   Marcuzzo, Stefania
   Franzi, Sara
   Galbardi, Barbara
   Maggi, Lorenzo
   Motta, Teresio
   Ghislandi, Raffaella
   Buzzi, Antonella
   Spinelli, Luisella
   Novellino, Lorenzo
   Baggi, Fulvio
   Antozzi, Carlo
   Conforti, Fabio
   De Pas, Tommaso Martino
   Barberis, Massimo
   Bernasconi, Pia
   Mantegazza, Renato
TI Epstein-Barr virus in tumor-infiltrating B cells of myasthenia gravis
   thymoma: an innocent bystander or an autoimmunity mediator?
SO ONCOTARGET
LA English
DT Article
DE autoimmunity; myasthenia gravis; Epstein-Barr virus; thymoma; toll-like
   receptors
ID THYMIC EPITHELIAL TUMORS; IN-SITU HYBRIDIZATION; MULTIPLE-SCLEROSIS
   BRAIN; TOLL-LIKE RECEPTORS; INNATE IMMUNITY; INCREASED EXPRESSION; EBV;
   INFECTION; PATHOGENESIS; LYMPHOCYTES
AB The thymus plays a key role in myasthenia gravis (MG), a B cell-mediated autoimmune disorder affecting neuromuscular junction. Most MG patients have thymic abnormalities, including hyperplasia and thymoma, a neoplasm of thymic epithelial cells. Epstein-Barr virus (EBV) is associated with autoimmune diseases and tumors. Recently, we showed EBV persistence and reactivation in hyperplastic MG thymuses, suggesting that EBV might contribute to intra-thymic B cell dysregulation in MG patients. Here, we investigated EBV involvement in thymoma-associated MG, by searching for EBV markers in MG (n=26) and non-MG (n=14) thymomas. EBV DNA and EBV-encoded small nuclear RNA (EBER) 1 transcript were detected in 14/26 (53.8%) and 22/26 (84.6%) MG thymomas, and only in 3 of 14 (21.4%) non-MG thymomas. Latent EBNA2 and late gp350/220 lytic transcripts were undetectable in all, but one, thymomas, and early lytic BZLF1 transcript was absent in all samples, suggesting that early infection events and EBV reactivation were very rare in thymomas. EBER1 and 2-positive cells were detected in MG, but not in non-MG, thymomas, as well as cells expressing EBV latency proteins (EBNA1, LMP1, LMP2A), that were mainly of B cell phenotype, indicating EBV association with MG rather than with thymoma. Toll-like receptor (TLR) 3 transcriptional levels were higher in MG than non-MG thymomas and positively correlated with EBER1 levels, suggesting a role for EBERs in TLR3 activation. Our findings show that EBV is commonly present in thymoma-infiltrating B cells of myasthenic patients, indicating a contribution of EBV to B cell-mediated autoreactivity in MG associated with thymic tumor.
C1 [Cavalcante, Paola; Marcuzzo, Stefania; Franzi, Sara; Galbardi, Barbara; Maggi, Lorenzo; Baggi, Fulvio; Antozzi, Carlo; Bernasconi, Pia; Mantegazza, Renato] Fdn Ist Neurol Carlo Besta, Neurol Neuroimmunol & Neuromuscular Dis Unit 4, I-20133 Milan, Italy.
   [Motta, Teresio; Ghislandi, Raffaella; Buzzi, Antonella] ASST Bergamo Est Osped Bolognini Seriate, Dept Pathol Anat, I-24068 Seriate Bergamo, Italy.
   [Spinelli, Luisella; Novellino, Lorenzo] ASST Bergamo Est Osped Bolognini Seriate, Dept Gen Surg, I-24068 Seriate Bergamo, Italy.
   [Conforti, Fabio; De Pas, Tommaso Martino] European Inst Oncol, Unit Sarcomas & Thymomas, I-20136 Milan, Italy.
   [Barberis, Massimo] European Inst Oncol, Histopathol & Mol Diagnost Unit, I-20136 Milan, Italy.
RP Bernasconi, P (corresponding author), Fdn Ist Neurol Carlo Besta, Neurol Neuroimmunol & Neuromuscular Dis Unit 4, I-20133 Milan, Italy.
EM pia.bernasconi@istituto-besta.it
RI De Pas, tommaso/K-4879-2018; Bernasconi, Pia/AAB-7590-2019; Franzi,
   Sara/AAB-7683-2020; Mantegazza, Renato/AAB-7569-2019; Maggi,
   Lorenzo/K-3578-2018; Galbardi, Barbara/ABH-4699-2020; Cavalcante,
   Paola/AAB-7565-2019; Antozzi, Carlo/AAB-8787-2019; Barberis,
   Massimo/AAL-5446-2020; Marcuzzo, Stefania/J-7029-2018; Baggi,
   Fulvio/AAX-4132-2020
OI Mantegazza, Renato/0000-0002-9810-5737; Maggi,
   Lorenzo/0000-0002-0932-5173; Cavalcante, Paola/0000-0002-1497-1524;
   Antozzi, Carlo/0000-0001-9270-5224; Marcuzzo,
   Stefania/0000-0001-6893-6372; Baggi, Fulvio/0000-0002-4618-0102;
   Bernasconi, Pia/0000-0003-0869-2104; Franzi, Sara/0000-0003-1767-3431
FU 7th Framework Programme of the European Union
   [FIGHT-MG/HEALTH-2009-242-210]; Italian Ministry of Health
   [GR-2013-02358564]
FX This work was supported by the 7th Framework Programme of the European
   Union (Grant: FIGHT-MG/HEALTH-2009-242-210) and partly by the Italian
   Ministry of Health (Grant number: GR-2013-02358564).
CR Alexiev BA, 2007, DIAGN PATHOL, V2, DOI 10.1186/1746-1596-2-13
   Babcock GJ, 2000, IMMUNITY, V13, P497, DOI 10.1016/S1074-7613(00)00049-2
   Balfou HH, 2015, CLIN TRANSL IMMUNOL, V4, DOI 10.1038/cti.2015.1
   Bernard C, 2016, AUTOIMMUN REV, V15, P82, DOI 10.1016/j.autrev.2015.09.005
   Berrih-Aknin S, 2014, J AUTOIMMUN, V52, P90, DOI 10.1016/j.jaut.2013.12.011
   Cavalcante P, 2010, NEUROLOGY, V74, P1118, DOI 10.1212/WNL.0b013e3181d7d884
   Cavalcante P, 2016, IMMUNOBIOLOGY, V221, P516, DOI 10.1016/j.imbio.2015.12.007
   Cavalcante P, 2013, AUTOIMMUN REV, V12, P863, DOI 10.1016/j.autrev.2013.03.010
   Cavalcante P, 2011, AUTOIMMUN DIS, V2011, DOI 10.4061/2011/213092
   Cavalcante P, 2010, ANN NEUROL, V67, P726, DOI 10.1002/ana.21902
   Chen PCH, 2002, J PATHOL, V197, P684, DOI 10.1002/path.1141
   Cordiglieri C, 2014, J AUTOIMMUN, V52, P74, DOI 10.1016/j.jaut.2013.12.013
   Cufi P, 2014, J AUTOIMMUN, V52, P29, DOI 10.1016/j.jaut.2013.12.018
   Cufi P, 2013, ANN NEUROL, V73, P281, DOI 10.1002/ana.23791
   de Oliveira DE, 2016, TRENDS MICROBIOL, V24, P649, DOI 10.1016/j.tim.2016.03.008
   Engel PJH, 2000, APMIS, V108, P393, DOI 10.1034/j.1600-0463.2000.d01-74.x
   Evoli A, 2002, NEUROLOGY, V59, P1844, DOI 10.1212/01.WNL.0000032502.89361.0C
   FEND F, 1993, VIRCHOWS ARCH B, V63, P241, DOI 10.1007/BF02899268
   Filosso PL, 2013, EUR J CARDIO-THORAC, V44, P219, DOI 10.1093/ejcts/ezs663
   Frappier L, 2015, CURR TOP MICROBIOL, V391, P3, DOI 10.1007/978-3-319-22834-1_1
   Gilhus NE, 2016, NAT REV NEUROL, V12, P259, DOI 10.1038/nrneurol.2016.44
   He B, 2003, J IMMUNOL, V171, P5215, DOI 10.4049/jimmunol.171.10.5215
   HENDERSON S, 1991, CELL, V65, P1107, DOI 10.1016/0092-8674(91)90007-L
   INGHIRAMI G, 1990, AM J PATHOL, V136, P1429
   Iwakiri D, 2014, CANCERS, V6, P1615, DOI 10.3390/cancers6031615
   Iwakiri D, 2009, J EXP MED, V206, P2091, DOI 10.1084/jem.20081761
   Jha HC, 2016, FRONT MICROBIOL, V7, DOI 10.3389/fmicb.2016.01602
   Kawai T, 2010, NAT IMMUNOL, V11, P373, DOI 10.1038/ni.1863
   Kimura H, 2009, J INFECT DIS, V200, P1078, DOI 10.1086/605610
   Lassmann H, 2011, BRAIN, V134, P2772, DOI 10.1093/brain/awr197
   LAWRENCE JB, 1988, CELL, V52, P51
   Legler DF, 1998, J EXP MED, V187, P655, DOI 10.1084/jem.187.4.655
   Lossius A, 2012, VIRUSES-BASEL, V4, P3701, DOI 10.3390/v4123701
   Maggi L, 2008, J NEUROIMMUNOL, V201, P237, DOI 10.1016/j.jneuroim.2008.07.012
   Manca N, 2002, J ACQ IMMUN DEF SYND, V29, P300, DOI 10.1097/00126334-200203010-00012
   Mantegazza R, 2003, J NEUROL SCI, V212, P31, DOI 10.1016/S0022-510X(03)00087-X
   MARINO M, 1985, VIRCHOWS ARCH A, V407, P119, DOI 10.1007/BF00737071
   Marx A, 2015, EXP NEUROL, V270, P55, DOI 10.1016/j.expneurol.2015.02.010
   Marx A, 2013, AUTOIMMUN REV, V12, P875, DOI 10.1016/j.autrev.2013.03.007
   MCGUIRE LJ, 1988, AM J PATHOL, V131, P385
   Morise S, 2017, INTERNAL MED, V56, P1733, DOI 10.2169/internalmedicine.56.7979
   Murray PG, 2003, CANCER RES, V63, P2338
   Okumura M, 2008, GEN THORAC CARDIOVAS, V56, P143, DOI 10.1007/s11748-007-0185-8
   OUDEJANS JJ, 1995, AM J PATHOL, V147, P923
   Ragheb S, 2008, ARCH NEUROL-CHICAGO, V65, P1358, DOI 10.1001/archneur.65.10.1358
   Roberts ML, 1996, J GEN VIROL, V77, P3077, DOI 10.1099/0022-1317-77-12-3077
   Rosai J, 1999, HISTOLOGICAL TYPING, P9
   Saiz A, 2008, BRAIN, V131, P2553, DOI 10.1093/brain/awn183
   Schlee M, 2004, J VIROL, V78, P3941, DOI 10.1128/JVI.78.8.3941-3952.2004
   Stergiou C, 2016, J NEUROIMMUNOL, V292, P108, DOI 10.1016/j.jneuroim.2016.01.018
   Strobel P, 2004, J CLIN ONCOL, V22, P1501, DOI 10.1200/JCO.2004.10.113
   Suster S, 2006, AM J CLIN PATHOL, V125, P542, DOI 10.1309/CAV8RNU5TKNACKNC
   Takeuchi H, 2004, J CLIN MICROBIOL, V42, P2850, DOI 10.1128/JCM.42.6.2850-2854.2004
   Thangarajh M, 2006, J NEUROIMMUNOL, V178, P161, DOI 10.1016/j.jneuroim.2006.05.023
   Thorley-Lawson DA, 2001, NAT REV IMMUNOL, V1, P75, DOI 10.1038/35095584
   Tierney RJ, 2015, VIROLOGY, V474, P117, DOI 10.1016/j.virol.2014.10.030
   Van Kolen K, 2010, THORAC CANCER, V1, P133, DOI 10.1111/j.1759-7714.2010.00028.x
   Venuta F, 2010, EUR J CARDIO-THORAC, V37, P13, DOI 10.1016/j.ejcts.2009.05.038
   Wang H, 2006, J IMMUNOL, V177, P2793, DOI 10.4049/jimmunol.177.5.2793
   Wen WR, 2007, J VIROL, V81, P1037, DOI 10.1128/JVI.01416-06
   Willis SN, 2009, BRAIN, V132, P3318, DOI 10.1093/brain/awp200
   Wolfe GI, 2016, NEW ENGL J MED, V375, P511, DOI 10.1056/NEJMoa1602489
   Yin WF, 2013, J NEUROIMMUNOL, V256, P49, DOI 10.1016/j.jneuroim.2012.11.003
   Zhang M, 2012, J NEUROL SCI, V313, P27, DOI 10.1016/j.jns.2011.09.037
NR 65
TC 16
Z9 18
U1 0
U2 3
PU IMPACT JOURNALS LLC
PI ORCHARD PARK
PA 6666 E QUAKER ST, STE 1, ORCHARD PARK, NY 14127 USA
EI 1949-2553
J9 ONCOTARGET
JI Oncotarget
PD NOV 10
PY 2017
VL 8
IS 56
BP 95432
EP 95449
DI 10.18632/oncotarget.20731
PG 18
WC Oncology; Cell Biology
WE Science Citation Index Expanded (SCI-EXPANDED)
SC Oncology; Cell Biology
GA FM3VP
UT WOS:000414937900032
PM 29221139
OA gold, Green Published, Green Submitted
DA 2022-10-25
ER

PT J
AU Durieux, R
   Radermecker, MA
   Dekoster, G
   Limet, R
AF Durieux, R.
   Radermecker, M. A.
   Dekoster, G.
   Limet, R.
TI Extended transsternal thymectomy for myasthenia gravis : a report of 19
   consecutive cases
SO ACTA CHIRURGICA BELGICA
LA English
DT Article
DE myasthenia gravis; thymectomy
ID VIDEO-ASSISTED THYMECTOMY; THORACOSCOPIC THYMECTOMY; 27-YEAR EXPERIENCE;
   MAXIMAL THYMECTOMY; FOLLOW-UP
AB Background : Thymectomy is considered as an effective therapeutic option for patients with myasthenia,gravis (MG). This study reports the experience of our centre's investigation into the efficacy and the safety of the procedure and the influence of different pre-operative factors on the surgical outcome.
   Methods: A retrospective chart review/interview was made of 19 consecutive patients who underwent extended transsternal thymectomy for MG from 1992 to 2003. The severity of the disease was determined according to the Osserman Classification. Efficacy was measured by determining the change in clinical status, the rate of remission during follow-up, and the reduction in medication requirements after thymectomy. Complete remission (CR) was defined as asymptomatic off medication for 6 months. The CR rate was calculated using the Kaplan-Meyer method.
   Results : The mean age of the patients at surgery was 34 years (range, 9-63) and 78.9% were female. Mean length of follow up was 86 months (range, 24-163). The overall complication rate was 10.6% (1 episode of atrial fibrillation and a left recurrent laryngeal nerve palsy that resolved after the first postoperative month). There was no operative mortality. The mean hospital stay was 9.4 days (range, 5-23). The crude CR rate was 32% (n = 6). The Kaplan-Meier estimate of CR was 42% at 6 years. Age, gender, duration of symptoms, thymic histology, Osserman stage and the presence of thymoma were not identified as prognostic variables. The average daily dose of Medrol (R) and Mestinon (R) decreased significantly between the pre-operative period and the last follow-up (Medrol (R), p = 0.0081; Mestinon (R), p = 0.0013).
   Conclusions : Transsternal thymectomy for MG is safe and effective. It benefits patients with MG at all stages. Patients with thymoma are not associated with poorer remission rates. Complete responses are durable, as the CR rate remains stable over time.
C1 [Durieux, R.; Radermecker, M. A.; Dekoster, G.; Limet, R.] Univ Liege, Dept Cardiothorac & Vasc Surg, Liege, Belgium.
RP Durieux, R (corresponding author), CHR Citadelle, Chirurg Cardiovasc Thorac, Blvd 12eme Ligne 1, B-4000 Liege, Belgium.
EM rodolphedurieux@hotmail.com
CR BEGHI E, 1991, J NEUROL SCI, V106, P213, DOI 10.1016/0022-510X(91)90260-E
   Blalock A, 1939, ANN SURG, V110, P544, DOI 10.1097/00000658-193910000-00005
   Busch C, 1996, ANN SURG, V224, P225, DOI 10.1097/00000658-199608000-00017
   Dussek J, 1999, EUR J CARDIO-THORAC, V15, P624
   Hase Ryunosuke, 2006, Ann Thorac Cardiovasc Surg, V12, P203
   HATTON PD, 1989, ANN THORAC SURG, V47, P838, DOI 10.1016/0003-4975(89)90015-5
   Jaretzki A, 2000, ANN THORAC SURG, V70, P327, DOI 10.1016/S0003-4975(00)01595-2
   Jaretzki A, 2004, SEMIN NEUROL, V24, P49, DOI 10.1055/s-2004-829596
   JARETZKI A, 1988, J THORAC CARDIOV SUR, V95, P747
   Kattach H, 2006, ANN THORAC SURG, V81, P305, DOI 10.1016/j.athoracsur.2005.07.050
   Klein M, 1999, THORAC CARDIOV SURG, V47, P170, DOI 10.1055/s-2007-1013135
   LANSKA DJ, 1990, NEUROLOGY, V40, P1828, DOI 10.1212/WNL.40.12.1828
   Mack MJ, 1996, J THORAC CARDIOV SUR, V112, P1352, DOI 10.1016/S0022-5223(96)70151-4
   Manlulu A, 2005, CHEST, V128, P3454, DOI 10.1378/chest.128.5.3454
   Masaoka A, 1996, ANN THORAC SURG, V62, P853, DOI 10.1016/S0003-4975(96)00376-1
   Mussi A, 2001, EUR J CARDIO-THORAC, V19, P570, DOI 10.1016/S1010-7940(01)00634-0
   Park IK, 2006, EUR J CARDIO-THORAC, V30, P525, DOI 10.1016/j.ejcts.2006.06.009
   PERLO VP, 1966, NEUROLOGY, V16, P431, DOI 10.1212/WNL.16.5.431
   Rea F, 2006, ANN THORAC SURG, V81, P455, DOI 10.1016/j.athoracsur.2005.08.030
   Remes-Troche JM, 2002, ARCH MED RES, V33, P545, DOI 10.1016/S0188-4409(02)00405-8
   Roth T, 2002, EUR J CARDIO-THORAC, V21, P664, DOI 10.1016/S1010-7940(02)00031-3
   SANDERS DB, 1994, NEUROL CLIN, V12, P343, DOI 10.1016/S0733-8619(18)30101-4
   Savcenko M, 2002, EUR J CARDIO-THORAC, V22, P978, DOI 10.1016/S1010-7940(02)00593-6
   Shrager JB, 2006, ANN THORAC SURG, V82, P1863, DOI 10.1016/j.athoracsur.2006.05.110
   Skeie GO, 2006, EUR J NEUROL, V13, P691, DOI 10.1111/j.1468-1331.2006.01476.x
   Tomulescu V, 2006, ANN THORAC SURG, V82, P1003, DOI 10.1016/j.athoracsur.2006.04.092
   Venuta F, 1999, EUR J CARDIO-THORAC, V15, P621, DOI 10.1016/S1010-7940(99)00052-4
   YIM APC, 1995, CHEST, V108, P1440, DOI 10.1378/chest.108.5.1440
   Zielinski M, 2004, ANN THORAC SURG, V78, P404, DOI 10.1016/j.athoracsur.2004.02.021
NR 29
TC 0
Z9 1
U1 0
U2 3
PU ACTA MEDICAL BELGICA
PI BRUSSELS
PA AVENUE CIRCULAIRE 138 A, B-1180 BRUSSELS, BELGIUM
SN 0001-5458
J9 ACTA CHIR BELG
JI Acta Chir. Belg.
PD FEB
PY 2008
VL 108
IS 1
BP 102
EP 106
DI 10.1080/00015458.2008.11680185
PG 5
WC Surgery
WE Science Citation Index Expanded (SCI-EXPANDED)
SC Surgery
GA 276EZ
UT WOS:000254125400021
PM 18411583
DA 2022-10-25
ER

PT J
AU Luo, HY
   Zhao, L
   Mao, CY
   Yang, ZH
   Yang, J
   Wang, YL
   Niu, HX
   Liu, YT
   Shi, CH
   Xu, YM
AF Luo, Hai-Yang
   Zhao, Lu
   Mao, Cheng-yuan
   Yang, Zhi-hua
   Yang, Jing
   Wang, Yan-lin
   Niu, Hui-xia
   Liu, Yu-tao
   Shi, Chang-he
   Xu, Yu-ming
TI Novel compound heterozygous GFPT1 mutations in a family with limb-girdle
   myasthenia with tubular aggregates
SO NEUROMUSCULAR DISORDERS
LA English
DT Article
DE GFPT1; Limb-girdle myasthenia; Tubular aggregates; AChR
ID AMIDOTRANSFERASE; GLYCOSYLATION; UNDERLIE
AB Limb-girdle myasthenia with tubular aggregates, a subtype of congenital myasthenic syndrome, is an extremely rare autosomal recessive genetic disease characterized by prominent limb-girdle weakness and good response to acetylcholinesterase inhibitor therapy. Herein, we reported two novel mutations of GFPT1 gene in a Chinese pedigree. Two siblings presented with fatigue, weakness of limb-girdle and decrement of the muscle action potential with repetitive nerve stimulation. Thus, myasthenia gravis was initially suspected, but anti-AChR antibodies were negative. Two novel missense mutations (p.Lys154Asn and p.Asn363Ser) in GFPT1 were identified through genetic testing conducted on 167 well-established genes associated with muscular diseases by targeted high throughput sequencing. Both mutations have not been recorded in the dsSNP database, Exome Aggregation Consortium database and 1000 Genomes Project database. The mutation sites were co-segregated with the phenotype and conserved between the different species. The mutations were not found in the 200 unrelated normal controls. Muscle biopsies revealed tubular aggregates, in accordance with previous reports with GFPT1 mutations. Subsequently, dramatic improvement in strength occurred following anti-cholinesterase therapy. Our study will be helpful for the diagnosis and treatment for Limb-girdle myasthenia with tubular aggregates. (C) 2019 Elsevier B.V. All rights reserved.
C1 [Luo, Hai-Yang; Zhao, Lu; Mao, Cheng-yuan; Yang, Zhi-hua; Yang, Jing; Wang, Yan-lin; Niu, Hui-xia; Liu, Yu-tao; Shi, Chang-he; Xu, Yu-ming] Zhengzhou Univ, Affiliated Hosp 1, Dept Neurol, 1 Jian She East Rd, Zhengzhou 450000, Henan, Peoples R China.
   [Luo, Hai-Yang; Xu, Yu-ming] Zhengzhou Univ, Affiliated Hosp 1, Inst Clin Med, Zhengzhou, Henan, Peoples R China.
RP Shi, CH; Xu, YM (corresponding author), Zhengzhou Univ, Affiliated Hosp 1, Dept Neurol, 1 Jian She East Rd, Zhengzhou 450000, Henan, Peoples R China.
EM shichanghe@gmail.com; xuyuming@zzu.edu.cn
FU National Natural Science Foundation of China [81530037, 81471158];
   Science and Technology Agency of Henan Province [152102310059]
FX We would like to thank the family members for their enthusiastic
   participation in this study. This work was supported by the National
   Natural Science Foundation of China [grant number 81530037, and
   81471158] and the Science and Technology Agency of Henan Province [grant
   number 152102310059].
CR Bauche S, 2017, J NEUROL, V264, P1791, DOI 10.1007/s00415-017-8569-x
   Belaya K, 2012, AM J HUM GENET, V91, P193, DOI 10.1016/j.ajhg.2012.05.022
   Dusl M, 2015, HUM MOL GENET, V24, P3418, DOI 10.1093/hmg/ddv090
   Engel AG, 2015, LANCET NEUROL, V14, P461, DOI 10.1016/S1474-4422(15)00010-1
   Engel AG, 2012, CURR NEUROL NEUROSCI, V12, P92, DOI 10.1007/s11910-011-0234-7
   Guergueltcheva V, 2012, J NEUROL, V259, P838, DOI 10.1007/s00415-011-6262-z
   Haltiwanger RS, 2004, ANNU REV BIOCHEM, V73, P491, DOI 10.1146/annurev.biochem.73.011303.074043
   Huh SY, 2012, MUSCLE NERVE, V46, P600, DOI 10.1002/mus.23451
   KORNFELD R, 1967, J BIOL CHEM, V242, P3135
   Lehle L, 2006, ANGEW CHEM INT EDIT, V45, P6802, DOI 10.1002/anie.200601645
   Martin PT, 2003, J NEUROCYTOL, V32, P915, DOI 10.1023/B:NEUR.0000020632.41508.83
   Maselli RA, 2014, CLIN GENET, V85, P166, DOI 10.1111/cge.12118
   Oki T, 1999, GENOMICS, V57, P227, DOI 10.1006/geno.1999.5785
   Richards S, 2015, GENET MED, V17, P405, DOI 10.1038/gim.2015.30
   Selcen D, 2013, NEUROLOGY, V81, P370, DOI 10.1212/WNL.0b013e31829c5e9c
   Senderek J, 2011, AM J HUM GENET, V88, P162, DOI 10.1016/j.ajhg.2011.01.008
   Zoltowska K, 2013, HUM MOL GENET, V22, P2905, DOI 10.1093/hmg/ddt145
NR 17
TC 4
Z9 4
U1 1
U2 3
PU PERGAMON-ELSEVIER SCIENCE LTD
PI OXFORD
PA THE BOULEVARD, LANGFORD LANE, KIDLINGTON, OXFORD OX5 1GB, ENGLAND
SN 0960-8966
EI 1873-2364
J9 NEUROMUSCULAR DISORD
JI Neuromusc. Disord.
PD JUL
PY 2019
VL 29
IS 7
BP 549
EP 553
DI 10.1016/j.nmd.2019.05.008
PG 5
WC Clinical Neurology; Neurosciences
WE Science Citation Index Expanded (SCI-EXPANDED)
SC Neurosciences & Neurology
GA IS6HH
UT WOS:000482252400009
PM 31255525
DA 2022-10-25
ER

PT J
AU Nam, TS
   Lee, SH
   Kim, BC
   Choi, KH
   Kim, JT
   Kim, MK
   Cho, KH
   Lee, MC
AF Nam, Tai-Seung
   Lee, Seung-Han
   Kim, Byeong-Chae
   Choi, Kang-Ho
   Kim, Joon-Tae
   Kim, Myeong-Kyu
   Cho, Ki-Hyun
   Lee, Min-Cheol
TI Clinical characteristics and predictive factors of myasthenic crisis
   after thymectomy
SO JOURNAL OF CLINICAL NEUROSCIENCE
LA English
DT Article
DE Incidence; Myasthenic crisis; Myasthenia gravis; Prognosis; Thymectomy
ID TRANSSTERNAL THYMECTOMY; MAXIMAL THYMECTOMY; GRAVIS; COMPLICATIONS;
   EXPERIENCE; MANAGEMENT; MORTALITY
AB The aims of this study were to assess the clinical characteristics of myasthenic crisis after thymectomy (MCAT) and to identify predictors affecting the occurrence of MCAT. Of 66 patients with myasthenia gravis (MG), MCAT occurred in 20 patients (30.3%). The median time interval from thymectomy to MCAT was 3.4 months. MCAT occurred in 65.0% of patients within the first 6 months of a thymectomy, and 35.0% after 6 months. A second MCAT occurred in nine (45.0%) patients who survived the first MCAT, and in seven (50.0%) of 14 patients with a history of a preoperative myasthenic crisis before thymectomy (MCBT). A history of MCBT, and clinical factors reflecting perioperative clinical severity at thymectomy, including preoperative Osserman's grade, bulbar symptoms, use of immunosuppressants, pulmonary function, and postoperative delayed ventilator weaning, were significantly correlated with the occurrence of MCAT on univariate analysis. However, a history of MCBT was the only independent factor affecting the occurrence of MCAT on multivariate logistic regression analysis (odds ratio, 17.9; 95% confidence interval, 4.019-79.873; p < 0.001). Thus, the occurrence of MCAT may be correlated only with a history of MCBT rather than with factors reflecting perioperative clinical severity. MG patients with a history of MCBT are more susceptible to MCAT, particularly within the first 6 months of thymectomy. (C) 2011 Elsevier Ltd. All rights reserved.
C1 [Nam, Tai-Seung] Chonnam Natl Univ Hwasun Hosp, Dept Neurol, Hwasun Gun 519809, Jeonnam, South Korea.
   [Lee, Seung-Han] Johns Hopkins Univ, Sch Med, Dept Neurol, Baltimore, MD 21205 USA.
   [Kim, Byeong-Chae; Choi, Kang-Ho; Kim, Joon-Tae; Kim, Myeong-Kyu; Cho, Ki-Hyun] Chonnam Natl Univ, Sch Med, Dept Neurol, Kwangju, South Korea.
   [Lee, Min-Cheol] Chonnam Natl Univ, Sch Med, Dept Pathol, Kwangju, South Korea.
RP Nam, TS (corresponding author), Chonnam Natl Univ Hwasun Hosp, Dept Neurol, 160 Ilsimri, Hwasun Gun 519809, Jeonnam, South Korea.
EM nts0022@hanmail.net
OI Lee, Seung-Han/0000-0002-4410-646X
CR Alshekhlee A, 2009, NEUROLOGY, V72, P1548, DOI 10.1212/WNL.0b013e3181a41211
   Bedlack Richard S, 2002, J Clin Neuromuscul Dis, V4, P40, DOI 10.1097/00131402-200209000-00009
   Bulkley GB, 1997, ANN SURG, V226, P324, DOI 10.1097/00000658-199709000-00012
   Bulkley GB, 1997, ANN SURG, V226, P335
   FILHO J, 2003, MYASTHENIA GRAVIS RE, P223
   GRACEY DR, 1984, CHEST, V86, P67, DOI 10.1378/chest.86.1.67
   JARETZKI A, 1988, J THORAC CARDIOV SUR, V96, P711
   Kas J, 2001, ANN THORAC SURG, V72, P1691, DOI 10.1016/S0003-4975(01)03080-6
   LEVENTHAL SR, 1980, ANESTHESIOLOGY, V53, P26, DOI 10.1097/00000542-198007000-00006
   Liu Wei-bin, 2006, Zhonghua Yi Xue Za Zhi, V86, P2737
   LOACH AB, 1975, BRIT MED J, V1, P309, DOI 10.1136/bmj.1.5953.309
   Mayer SA, 1997, NEUROLOGY, V48, P70
   PERLO VP, 1966, NEUROLOGY, V16, P431, DOI 10.1212/WNL.16.5.431
   Prokakis C, 2009, ANN THORAC SURG, V88, P1638, DOI 10.1016/j.athoracsur.2009.07.036
   SANDERS DB, 1994, NEUROL CLIN, V12, P343, DOI 10.1016/S0733-8619(18)30101-4
   Thomas CE, 1997, NEUROLOGY, V48, P1253, DOI 10.1212/WNL.48.5.1253
   Travis W.D., 2004, PATHOLOGY GENETICS T, P145
   Watanabe A, 2004, J THORAC CARDIOV SUR, V127, P868, DOI 10.1016/j.jtcvs.2003.07.036
NR 18
TC 19
Z9 25
U1 1
U2 2
PU ELSEVIER SCI LTD
PI OXFORD
PA THE BOULEVARD, LANGFORD LANE, KIDLINGTON, OXFORD OX5 1GB, OXON, ENGLAND
SN 0967-5868
EI 1532-2653
J9 J CLIN NEUROSCI
JI J. Clin. Neurosci.
PD SEP
PY 2011
VL 18
IS 9
BP 1185
EP 1188
DI 10.1016/j.jocn.2011.01.011
PG 4
WC Clinical Neurology; Neurosciences
WE Science Citation Index Expanded (SCI-EXPANDED)
SC Neurosciences & Neurology
GA 812VC
UT WOS:000294320000008
PM 21778058
DA 2022-10-25
ER

PT J
AU Farina, A
   Falso, S
   Cornacchini, S
   Spagni, G
   Monte, G
   Mariottini, A
   Massacesi, L
   Barilaro, A
   Evoli, A
   Damato, V
AF Farina, Antonio
   Falso, Silvia
   Cornacchini, Sara
   Spagni, Gregorio
   Monte, Gabriele
   Mariottini, Alice
   Massacesi, Luca
   Barilaro, Alessandro
   Evoli, Amelia
   Damato, Valentina
TI Safety and tolerability of SARS-Cov-2 vaccination in patients with
   myasthenia gravis: A multicenter experience
SO EUROPEAN JOURNAL OF NEUROLOGY
LA English
DT Article
DE myasthenia gravis; SARS-COV-2; vaccination
AB Background and purpose During the COVID-19 pandemic, myasthenia gravis (MG) patients have been identified as subjects at high risk of developing severe COVID-19, and thus were offered vaccination with priority. The lack of direct data on the safety and tolerability of SARS-CoV-2 vaccines in MG have contributed to vaccine hesitancy. To address this issue, the safety and tolerability of SARS-CoV-2 vaccines were assessed in a large cohort of MG patients from two referral centers. Methods Patients with confirmed MG diagnosis, consecutively seen between October and December 2021 at two MG centers, were enrolled. Demographics, clinical characteristics, and information regarding SARS-CoV-2 infection/vaccination were extracted from medical reports and/or collected throughout telephonic or in-person interviews. Results Ninety-eight (94.2%) of 104 patients included were administered at least two vaccine doses 4 weeks before the interview or earlier, and among them, 63 of 98 (64.2%) have already received the "booster" dose. The most frequently used vaccines were BNT162b2-Pfizer-BioNTech and mRNA-1273-Moderna. Overall, only minor side effects were reported, most commonly local pain and fever. MG worsening after vaccination was observed in eight of 104 (7.7%) cases. The frequency of worsening among muscle-specific tyrosine kinase MG cases (3/9, 33.3%) was significantly higher compared to other serological subgroups. Spontaneous symptom regression was observed in six of eight cases. Twelve of 104 (11.5%) patients had SARS-CoV-2 infection, and none of the SARS-CoV-2-infected MG patients worsened after vaccination. Conclusions Our data support the safety and tolerability of mRNA COVID-19 vaccines, which should be strongly recommended in MG patients, who could be at higher risk of complications if exposed to SARS-CoV-2 infection.
C1 [Farina, Antonio; Cornacchini, Sara; Mariottini, Alice; Massacesi, Luca; Damato, Valentina] Univ Florence, Dept Neurosci Drugs & Child Hlth, Viale Pieraccini 6, I-50139 Florence, Italy.
   [Falso, Silvia; Spagni, Gregorio; Monte, Gabriele; Evoli, Amelia] Univ Cattolica Sacro Cuore, Dept Neurosci, Rome, Italy.
   [Spagni, Gregorio; Evoli, Amelia] Fdn Policlin Univ A Gemelli IRCCS, Neurol Unit, Rome, Italy.
   [Mariottini, Alice; Massacesi, Luca; Barilaro, Alessandro; Damato, Valentina] Careggi Univ Hosp, Dept Neurol 2, Florence, Italy.
RP Damato, V (corresponding author), Univ Florence, Dept Neurosci Drugs & Child Hlth, Viale Pieraccini 6, I-50139 Florence, Italy.; Evoli, A (corresponding author), Fdn Policlin Univ Gemelli, Neurol Inst, Lgo Gemelli 8, I-00168 Rome, Italy.
EM amelia.evoli@unicatt.it; valentina.damato@unifi.it
RI Mariottini, Alice/AAC-5720-2022
OI Mariottini, Alice/0000-0002-1869-7067; Farina,
   Antonio/0000-0002-5551-0185; Monte, Gabriele/0000-0002-4763-7784
FU Universita degli Studi di Firenze within the CRUI-CARE Agreement
FX Open Access Funding provided by Universita degli Studi di Firenze within
   the CRUI-CARE Agreement.
CR Evoli A, 2021, EXPERT REV CLIN IMMU, V17, P761, DOI 10.1080/1744666X.2021.1936500
   Gilhus NE, 2018, J NEUROL, V265, P1251, DOI 10.1007/s00415-018-8751-9
   Jacob S, 2020, J NEUROL SCI, V412, DOI 10.1016/j.jns.2020.116803
   Jakubikova M, 2021, EUR J NEUROL, V28, P3418, DOI 10.1111/ene.14951
   Jaretzki A 3rd, 2000, Ann Thorac Surg, V70, P327
   Menni C, 2021, LANCET INFECT DIS, V21, P939, DOI 10.1016/S1473-3099(21)00224-3
   Ruan Z, 2021, VACCINES-BASEL, V9, DOI 10.3390/vaccines9101112
   Sanders DB, 2016, NEUROLOGY, V87, P419, DOI 10.1212/WNL.0000000000002790
   Singh S, 2020, CLIN NEUROL NEUROSUR, V196, DOI 10.1016/j.clineuro.2020.106045
   Stathopoulos P, 2018, ANN NY ACAD SCI, V1412, P154, DOI 10.1111/nyas.13535
   Strijbos E, 2019, VACCINE, V37, P919, DOI 10.1016/j.vaccine.2019.01.007
   Westra J, 2015, NAT REV RHEUMATOL, V11, P135, DOI 10.1038/nrrheum.2014.206
   Zhou Q, 2021, FRONT IMMUNOL, V12, DOI 10.3389/fimmu.2021.733418
   Zivkovic SA, 2021, MUSCLE NERVE, V63, P294, DOI 10.1002/mus.27179
NR 14
TC 3
Z9 3
U1 2
U2 2
PU WILEY
PI HOBOKEN
PA 111 RIVER ST, HOBOKEN 07030-5774, NJ USA
SN 1351-5101
EI 1468-1331
J9 EUR J NEUROL
JI Eur. J. Neurol.
PD AUG
PY 2022
VL 29
IS 8
BP 2505
EP 2510
DI 10.1111/ene.15348
EA APR 2022
PG 6
WC Clinical Neurology; Neurosciences
WE Science Citation Index Expanded (SCI-EXPANDED)
SC Neurosciences & Neurology
GA 3D9ER
UT WOS:000783000700001
PM 35390184
OA Green Published
DA 2022-10-25
ER

PT J
AU Chang, CC
   Lin, TM
   Chang, YS
   Chen, WS
   Sheu, JJ
   Chen, YH
   Chen, JH
AF Chang, Chi-Ching
   Lin, Tzu-Min
   Chang, Yu-Sheng
   Chen, Wei-Sheng
   Sheu, Jau-Jiuan
   Chen, Yi-Hsuan
   Chen, Jin-Hua
TI Thymectomy in patients with myasthenia gravis increases the risk of
   autoimmune rheumatic diseases: a nationwide cohort study
SO RHEUMATOLOGY
LA English
DT Article
DE myasthenia gravis; autoimmune rheumatic disease; population-based study
ID SYSTEMIC-LUPUS-ERYTHEMATOSUS; NEUROPSYCHIATRIC EVENTS;
   SJOGRENS-SYNDROME; REVISED CRITERIA; COMMON PATHWAYS; CLASSIFICATION;
   AUTOANTIBODIES; COAGGREGATION; POLYMYOSITIS; ASSOCIATION
AB Objectives. Previous studies have shown myasthenia gravis (MG) and autoimmune rheumatic diseases (ARDs) share common pathogenetic mechanisms. Therefore, the present study investigated the possible relationship between MG and ARDs.
   Methods. We analysed Taiwanese medical data from the Registry of Catastrophic Illness and identified patients with MG. From the entire general population data of the National Health Insurance Research Database, we randomly selected a comparison cohort that was frequency-matched by age (in 5-year increments), sex, and index date. We analysed the risk of ARDs by using a Cox proportional hazards regression model stratified by sex, age and treatment.
   Results. In the present study, we enrolled 6478 patients with MG (58.03% women; mean age, 50.55 years) and 25 912 age- and sex-matched controls. The risk of total ARDs was 6.25 times higher in the MG cohort than in the non-MG cohort after adjustment for age and sex. Furthermore, the MG cohort was associated with a significantly higher risk of primary SS (pSS), SLE and other ARD types (adjusted hazard ratios: 15.84 [95% CI: 8.39, 23.91]; 11.32 [95% CI : 5.04, 25.429]; and 4.07 [95% CI: 1.31, 12.62], respectively). The MG cohort who underwent thymectomy had an increased risk of RA, pSS and SLE (adjusted hazard ratios: 4.41; 15.06; and 23.68, respectively).
   Conclusion. The present nationwide cohort study revealed an association between MG and incident ARDs. The MG cohort who underwent thymectomy had an increased risk of RA, pSS and SLE. Future studies are needed to elucidate the underlying pathogenesis and to translate this into clinical therapeutic options.
C1 [Chang, Chi-Ching; Chang, Yu-Sheng] Taipei Med Univ, Coll Med, Sch Med, Div Allergy Immunol & Rheumatol,Dept Internal Med, Taipei, Taiwan.
   [Chang, Chi-Ching; Lin, Tzu-Min] Taipei Med Univ Hosp, Dept Internal Med, Div Rheumatol Immunol & Allergy, Taipei, Taiwan.
   [Chang, Yu-Sheng] Taipei Med Univ, Shuang Ho Hosp, Dept Internal Med, Div Allergy Immunol & Rheumatol, New Taipei, Taiwan.
   [Chen, Wei-Sheng] Natl Yang Ming Univ, Taipei Vet Gen Hosp, Dept Internal Med, Div Allergy Immunol & Rheumatol, Taipei, Taiwan.
   [Sheu, Jau-Jiuan] Taipei Med Univ Hosp, Dept Neurol, Taipei, Taiwan.
   [Sheu, Jau-Jiuan] Taipei Med Univ, Sch Med, Dept Neurol, Coll Med, Taipei, Taiwan.
   [Chen, Yi-Hsuan; Chen, Jin-Hua] Taipei Med Univ, Coll Management, Biostat Ctr, 252 Wu Hsing St, Taipei, Taiwan.
   [Chen, Jin-Hua] Taipei Med Univ, Coll Management, Grad Inst Data Sci, 252 Wu Hsing St, Taipei, Taiwan.
RP Chen, JH (corresponding author), Taipei Med Univ, Coll Management, Biostat Ctr, 252 Wu Hsing St, Taipei, Taiwan.; Chen, JH (corresponding author), Taipei Med Univ, Coll Management, Grad Inst Data Sci, 252 Wu Hsing St, Taipei, Taiwan.
EM jh_chen@tmu.edu.tw
CR [Anonymous], 1980, ARTHRITIS RHEUM, V23, P581, DOI 10.1002/art.1780230510
   AREND WP, 1990, ARTHRITIS RHEUM, V33, P1129
   ARNETT FC, 1988, ARTHRITIS RHEUM, V31, P315, DOI 10.1002/art.1780310302
   BOHAN A, 1975, NEW ENGL J MED, V292, P403, DOI 10.1056/NEJM197502202920807
   BOHAN A, 1975, NEW ENGL J MED, V292, P344, DOI 10.1056/NEJM197502132920706
   CALABRESE LH, 1981, ARCH INTERN MED, V141, P253, DOI 10.1001/archinte.141.2.253
   Carr AS, 2010, BMC NEUROL, V10, DOI 10.1186/1471-2377-10-46
   Castrejon I, 2011, SCAND J RHEUMATOL, V40, P486, DOI 10.3109/03009742.2011.575077
   Chang CC, 2015, PLOS ONE, V10, DOI 10.1371/journal.pone.0135187
   Chang CC, 2016, SCI REP-UK, V6, DOI 10.1038/srep37817
   Cheng T-M., 2009, 6 COUNTRIES 6 REFORM, P171
   CHRISTENSEN PB, 1995, ACTA NEUROL SCAND, V91, P192
   Conti-Fine BM, 2006, J CLIN INVEST, V116, P2843, DOI 10.1172/JCI29894
   DRACHMAN DB, 1994, NEW ENGL J MED, V330, P1797, DOI 10.1056/NEJM199406233302507
   Fang F, 2015, J INTERN MED, V277, P594, DOI 10.1111/joim.12310
   Gerli R, 1999, J ALLERGY CLIN IMMUN, V103, P865, DOI 10.1016/S0091-6749(99)70431-8
   Gilhus NE, 2016, EUR J NEUROL, V375, P511
   GOLDMAN M, 1984, ARTHRITIS RHEUM, V27, P701, DOI 10.1002/art.1780270616
   Gregersen PK, 2012, ANN NEUROL, V72, P927, DOI 10.1002/ana.23691
   GRINLINTON FM, 1991, ARTHRITIS RHEUM, V34, P916, DOI 10.1002/art.1780340719
   Hanly JG, 2008, ARTHRITIS RHEUM-US, V58, P843, DOI 10.1002/art.23218
   Hanly JG, 2010, ANN RHEUM DIS, V69, P529, DOI 10.1136/ard.2008.106351
   Hoch W, 2001, NAT MED, V7, P365, DOI 10.1038/85520
   Hochberg MC, 1997, ARTHRITIS RHEUM, V40, P1725, DOI 10.1002/art.1780400928
   HUNDER GG, 1990, ARTHRITIS RHEUM, V33, P1122
   Jallouli M, 2012, J NEUROL, V259, P1290, DOI 10.1007/s00415-011-6335-z
   Kuo CF, 2015, JAMA INTERN MED, V175, P1518, DOI 10.1001/jamainternmed.2015.3528
   Kuo CF, 2015, ARTHRITIS RHEUMATOL, V67, P1904, DOI 10.1002/art.39127
   LEAVITT RY, 1990, ARTHRITIS RHEUM, V33, P1101, DOI 10.1002/art.1780330807
   Leite MI, 2012, NEUROLOGY, V78, P1601, DOI 10.1212/WNL.0b013e31825644ff
   Mackay I R, 1966, Clin Exp Immunol, V1, P129
   Mao ZF, 2011, INT J NEUROSCI, V121, P121, DOI 10.3109/00207454.2010.539307
   Meriggioli MN, 2009, LANCET NEUROL, V8, P475, DOI 10.1016/S1474-4422(09)70063-8
   Nacu A, 2015, AUTOIMMUNITY, V48, P362, DOI 10.3109/08916934.2015.1030614
   OOSTERHUIS HJ, 1981, ANN NY ACAD SCI, V377, P678, DOI 10.1111/j.1749-6632.1981.tb33766.x
   Parkes M, 2013, NAT REV GENET, V14, P661, DOI 10.1038/nrg3502
   SILMAN AJ, 1990, LANCET, V335, P1078
   STEINBERG AD, 1970, ARTHRITIS RHEUM-US, V13, P369, DOI 10.1002/art.1780130402
   Sthoeger Z, 2006, AM J MED SCI, V331, P4, DOI 10.1097/00000441-200601000-00004
   Tellez-Zenteno JF, 2003, NEUROLOGIA, V18, P54
   THORLACIUS S, 1989, ACTA NEUROL SCAND, V80, P290, DOI 10.1111/j.1600-0404.1989.tb03881.x
   Vincent A, 2001, LANCET, V357, P2122, DOI 10.1016/S0140-6736(00)05186-2
   Vincent A, 2008, ANN NY ACAD SCI, V1132, P84, DOI 10.1196/annals.1405.020
   Vitali C, 2002, ANN RHEUM DIS, V61, P554, DOI 10.1136/ard.61.6.554
   Voight BF, 2012, CURR OPIN IMMUNOL, V24, P552, DOI 10.1016/j.coi.2012.07.013
   Wolfe GI, 2016, NEW ENGL J MED, V375, P511, DOI 10.1056/NEJMoa1602489
   Zivkovic SA, 2007, CLIN NEUROL NEUROSUR, V109, P388, DOI 10.1016/j.clineuro.2007.01.006
NR 47
TC 8
Z9 8
U1 0
U2 7
PU OXFORD UNIV PRESS
PI OXFORD
PA GREAT CLARENDON ST, OXFORD OX2 6DP, ENGLAND
SN 1462-0324
EI 1462-0332
J9 RHEUMATOLOGY
JI RHEUMATOLOGY
PD JAN
PY 2019
VL 58
IS 1
BP 135
EP 143
DI 10.1093/rheumatology/key236
PG 9
WC Rheumatology
WE Science Citation Index Expanded (SCI-EXPANDED)
SC Rheumatology
GA HM7AB
UT WOS:000459628500020
PM 30189048
DA 2022-10-25
ER

PT J
AU Seok, HY
   Shin, HY
   Kim, JK
   Kim, BJ
   Oh, J
   Suh, BC
   Kim, SY
   Kang, SY
   Ahn, SW
   Bae, JS
   Kim, BJ
AF Seok, Hung Youl
   Shin, Ha Young
   Kim, Jong Kuk
   Kim, Byoung Joon
   Oh, Jeeyoung
   Suh, Bum Chun
   Kim, Sun-Young
   Kang, Sa-Yoon
   Ahn, Suk-Won
   Bae, Jong Seok
   Kim, Byung-Jo
TI The Impacts of Influenza Infection and Vaccination on Exacerbation of
   Myasthenia Gravis
SO JOURNAL OF CLINICAL NEUROLOGY
LA English
DT Article
DE myasthenia gravis; influenza; vaccination; safety; exacerbation
ID GUILLAIN-BARRE-SYNDROME; SEASONAL INFLUENZA; UNITED-STATES; SAFETY;
   RECOMMENDATIONS; MULTICENTER; VACCINES
AB Background and Purpose Upper respiratory infection (URI), including influenza, may exacerbate the symptoms of myasthenia gravis (MG), which is an autoimmune disease that causes muscle weakness. There is also concern that the influenza vaccine may trigger or worsen auto-immune diseases. The objective of this study was to determine the impacts of influenza infection and vaccination on symptom severity in MG patients.
   Methods Patients diagnosed with MG were enrolled from 10 university-affiliated hospitals between March and August 2015. Subjects completed a questionnaire at the first routine follow-up visit after enrolling in the study. The patient history was obtained to determine whether a URI had been experienced during the previous winter, if an influenza vaccination had been administered before the previous winter, and whether their MG symptoms were exacerbated during or following either a URI or vaccination. Influenza-like illness (ILI) was defined and differentiated from the common cold as a fever of >38 degrees C accompanied by a cough and/or a sore throat.
   Results Of the 258 enrolled patients [aged 54.1 15.2 years (mean SD), 112 men, and 185 with generalized MG], 133 (51.6%) had received an influenza vaccination and 121 (46.9%) had experienced a common cold (96 patients) or ILI (25 patients) during the analysis period. MG symptoms were aggravated in 10 (40%) patients after ILI, whereas only 2 (1.5%) experienced aggravation following influenza vaccination. The rate of symptom aggravation was significantly higher in patients experiencing an ILI (10/25, 40%) than in those with the common cold (15/96, 15.6%, p=0.006).
   Conclusions The results of this study suggest that the potential risk of aggravating autoimmune disease is higher for ILI than for influenza vaccination, which further suggests that influenza vaccination can be offered to patients with MG.
C1 [Seok, Hung Youl; Kim, Byung-Jo] Korea Univ, Dept Neurol, Med Ctr, Coll Med, 73 Inchon Ro, Seoul 02841, South Korea.
   [Seok, Hung Youl] Keimyung Univ, Dept Neurol, Sch Med, Daegu, South Korea.
   [Shin, Ha Young] Yonsei Univ, Dept Neurol, Coll Med, Seoul, South Korea.
   [Kim, Jong Kuk] Dong A Univ, Dept Neurol, Coll Med, Busan, South Korea.
   [Kim, Byoung Joon] Sungkyunkwan Univ, Sch Med, Dept Neurol, Samsung Med Ctr, 81 Irwon Ro, Seoul 06351, South Korea.
   [Oh, Jeeyoung] Konkuk Univ, Sch Med, Dept Neurol, Seoul, South Korea.
   [Suh, Bum Chun] Sungkyunkwan Univ, Sch Med, Dept Neurol, Kangbuk Samsung Hosp, Seoul, South Korea.
   [Kim, Sun-Young] Univ Ulsan, Coll Med, Dept Neurol, Ulsan, South Korea.
   [Kang, Sa-Yoon] Jeju Natl Univ, Sch Med, Dept Neurol, Jeju, South Korea.
   [Ahn, Suk-Won] Chung Ang Univ, Coll Med, Dept Neurol, Seoul, South Korea.
   [Bae, Jong Seok] Hallym Univ, Kangdong Sacred Hosp, Dept Neurol, Coll Med, Seoul, South Korea.
RP Kim, BJ (corresponding author), Korea Univ, Dept Neurol, Med Ctr, Coll Med, 73 Inchon Ro, Seoul 02841, South Korea.; Kim, BJ (corresponding author), Sungkyunkwan Univ, Sch Med, Dept Neurol, Samsung Med Ctr, 81 Irwon Ro, Seoul 06351, South Korea.
EM bjkim@skku.edu; nukbj@korea.ac.kr
RI Kim, Jong Kuk/C-6426-2018; Kim, Byung-Jo/A-5943-2012; Bae, Jong
   Seok/AAC-5501-2022; Kuk, Kim Jong/ABH-5221-2020
OI Kim, Jong Kuk/0000-0001-9204-3718; Kim, Byung-Jo/0000-0002-0445-7185;
   Bae, Jong Seok/0000-0002-4313-1786; Kuk, Kim Jong/0000-0001-9204-3718;
   Shin, Ha Young/0000-0002-4408-8265
FU National Research Foundation of Korea (NRF) grant - Korean Government
   (MSIP) [NRF-2015R1A5A7037674]
FX This work was supported by a National Research Foundation of Korea (NRF)
   grant funded by the Korean Government (MSIP; no. NRF-2015R1A5A7037674).
   The fonder had no role in study design, data collection and analysis,
   decision to publish, or preparation of the manuscript. No financial
   disclosures were reported by the authors of this paper.
CR Agmon-Levin N, 2009, ISR MED ASSOC J, V11, P183
   [Anonymous], 2005, Wkly Epidemiol Rec, V80, P279
   Auriel E, 2011, MUSCLE NERVE, V43, P893, DOI 10.1002/mus.22077
   Cho S, 2013, PLOS ONE, V8, DOI 10.1371/journal.pone.0081422
   Choi WS, 2015, PLOS ONE, V10, DOI 10.1371/journal.pone.0098716
   Esposito S, 2014, VACCINE, V32, P5893, DOI 10.1016/j.vaccine.2014.09.003
   Flannery B, 2015, MMWR-MORBID MORTAL W, V64, P10
   Grohskopf LA, 2016, MMWR RECOMM REP, V65, P1, DOI 10.15585/mmwr.rr6505a1
   Hong YH, 2008, J NEUROL SCI, V273, P10, DOI 10.1016/j.jns.2008.05.023
   Kalita J, 2014, NEUROL SCI, V35, P1109, DOI 10.1007/s10072-014-1659-y
   Arias LHM, 2015, VACCINE, V33, P3773, DOI 10.1016/j.vaccine.2015.05.013
   McNicholas N, 2011, J NEUROL, V258, P1545, DOI 10.1007/s00415-011-5944-x
   유소연, 2016, Journal of korean biological nursing science, V18, P110
   Song JY, 2011, J KOREAN MED SCI, V26, P191, DOI 10.3346/jkms.2011.26.2.191
   Taylor C, 2010, INT J INFECT DIS, V14, pE792, DOI 10.1016/j.ijid.2010.02.2267
   Vellozzi C, 2014, CLIN INFECT DIS, V58, P1149, DOI 10.1093/cid/ciu005
   Wendell LC, 2011, NEUROHOSPITALIST, V1, P16, DOI 10.1177/1941875210382918
   Zinman L, 2009, MUSCLE NERVE, V40, P947, DOI 10.1002/mus.21440
NR 18
TC 20
Z9 20
U1 0
U2 11
PU KOREAN NEUROLOGICAL ASSOC
PI SEOUL
PA 1111 DAEIL BLD, 43 INSA-DONG, JONGNO-GU, SEOUL, 110-741, SOUTH KOREA
SN 1738-6586
EI 2005-5013
J9 J CLIN NEUROL
JI J. Clin. Neurol.
PD OCT
PY 2017
VL 13
IS 4
BP 325
EP 330
DI 10.3988/jcn.2017.13.4.325
PG 6
WC Clinical Neurology
WE Science Citation Index Expanded (SCI-EXPANDED)
SC Neurosciences & Neurology
GA FJ9BI
UT WOS:000413062000002
PM 29057629
OA Green Published, Green Submitted, gold
DA 2022-10-25
ER

PT J
AU Vrolix, K
   Fraussen, J
   Losen, M
   Stevens, J
   Lazaridis, K
   Molenaar, PC
   Somers, V
   Bracho, MA
   Le Panse, R
   Stinissen, P
   Berrih-Aknin, S
   Maessen, JG
   Van Garsse, L
   Buurman, WA
   Tzartos, SJ
   De Baets, MH
   Martinez-Martinez, P
AF Vrolix, Kathleen
   Fraussen, Judith
   Losen, Mario
   Stevens, Jo
   Lazaridis, Konstantinos
   Molenaar, Peter C.
   Somers, Veerle
   Alma Bracho, Maria
   Le Panse, Rozen
   Stinissen, Piet
   Berrih-Aknin, Sonia
   Maessen, Jos G.
   Van Garsse, Leen
   Buurman, Wim A.
   Tzartos, Socrates J.
   De Baets, Marc H.
   Martinez-Martinez, Pilar
TI Clonal heterogeneity of thymic B cells from early-onset myasthenia
   gravis patients with antibodies against the acetylcholine receptor
SO JOURNAL OF AUTOIMMUNITY
LA English
DT Article
DE Myasthenia gravis; B-cell immortalization; Striational autoantibodies;
   Clonal expansion
ID ARTHROGRYPOSIS MULTIPLEX CONGENITA; IN-VITRO SYNTHESIS;
   FUNCTIONAL-ANALYSIS; GERMINAL-CENTERS; FETAL ANTIGEN; FAB FRAGMENTS;
   MYOID CELLS; LYMPHOCYTES; AUTOANTIBODIES; AUTOIMMUNE
AB Myasthenia gravis (MG) with antibodies against the acetylcholine receptor (AChR-MG) is considered as a prototypic autoimmune disease. The thymus is important in the pathophysiology of the disease since thymus hyperplasia is a characteristic of early-onset AChR-MG and patients often improve after thymectomy. We hypothesized that thymic B cell and antibody repertoires of AChR-MG patients differ intrinsically from those of control individuals. Using immortalization with Epstein Barr Virus and Toll-like receptor 9 activation, we isolated and characterized monoclonal B cell lines from 5 MG patients and 8 controls. Only 2 of 570 immortalized B cell clones from MG patients produced antibodies against the AChR (both clones were from the same patient), suggesting that AChR-specific B cells are not enriched in the thymus. Surprisingly, many B cell lines from both AChR-MG and control thymus samples displayed reactivity against striated muscle proteins. Striational antibodies were produced by 15% of B cell clones from AChR-MG versus 6% in control thymus. The IgV(H) gene sequence analysis showed remarkable similarities, concerning V-H family gene distribution, mutation frequency and CDR3 composition, between B cells of AChR-MG patients and controls. MG patients showed clear evidence of clonal B cell expansion in contrast to controls. In this latter aspect, MG resembles multiple sclerosis and clinically isolated syndrome, but differs from systemic lupus erythemitosus. Our results support an antigen driven immune response in the MG thymus, but the paucity of AChR-specific B cells, in combination with the observed polyclonal expansions suggest a more diverse immune response than expected. (C) 2013 Elsevier Ltd. All rights reserved.
C1 [Vrolix, Kathleen; Losen, Mario; Stevens, Jo; Molenaar, Peter C.; Buurman, Wim A.; De Baets, Marc H.; Martinez-Martinez, Pilar] Maastricht Univ, Fac Hlth Med & Life Sci, Sch Mental Hlth & Neurosci, Dept Neurosci, NL-6200 MD Maastricht, Netherlands.
   [Fraussen, Judith; Somers, Veerle; Stinissen, Piet; De Baets, Marc H.] Hasselt Univ, Biomed Res Inst, Neuroimmunol Grp, Diepenbeek, Belgium.
   [Fraussen, Judith; Somers, Veerle; Stinissen, Piet; De Baets, Marc H.] Hasselt Univ, Transnatl Univ Limburg, Sch Life Sci, Diepenbeek, Belgium.
   [Lazaridis, Konstantinos; Tzartos, Socrates J.] Hellenic Pasteur Inst, Dept Biochem, GR-11521 Athens, Greece.
   [Alma Bracho, Maria] Generalitat Valenciana, CSISP, Area Genom & Salut, Conselleria Sanitat, Valencia, Spain.
   [Alma Bracho, Maria] Univ Valencia, ICBIBE, Valencia, Spain.
   [Alma Bracho, Maria] CIBERESP, Minist Ciencia & Innovac, Oviedo, Spain.
   [Le Panse, Rozen; Berrih-Aknin, Sonia] UPMC, INSERM U974, CNRS UMR7215, Inst Myol,UM 76, Paris, France.
   [Maessen, Jos G.; Van Garsse, Leen] Univ Hosp, Dept Cardiothorac Surg, Maastricht, Netherlands.
RP Martinez-Martinez, P (corresponding author), Maastricht Univ, Fac Hlth Med & Life Sci, Sch Mental Hlth & Neurosci, Dept Neurosci, Universitetssingel 50,POB 616, NL-6200 MD Maastricht, Netherlands.
EM p.martinez@maastrichtuniversity.nl
RI Lazaridis, Konstantinos/AAB-2761-2022; Bracho, Maria/K-6018-2014;
   Somers, Veerle/H-6965-2017; Fraussen, Judith/AAJ-2488-2020;
   Berrih‐Aknin, Sonia/F-8025-2013; Le Panse, Rozen/B-8945-2013
OI Bracho, Maria/0000-0002-9204-5526; Somers, Veerle/0000-0002-4950-8724;
   Fraussen, Judith/0000-0003-0272-8209; Berrih‐Aknin,
   Sonia/0000-0001-9199-4175; Martinez Martinez, Pilar/0000-0002-5990-3373;
   Maessen, Jos G/0000-0003-3230-7712; Losen, Mario/0000-0002-9761-0002;
   Lazaridis, Konstantinos/0000-0003-4386-2578; Stevens,
   Jo/0000-0001-5737-7325; Le Panse, Rozen/0000-0001-7522-5974; Stinissen,
   Piet/0000-0002-4830-4084
FU Transnationale Universiteit Limburg (TUL); European Union
   [LSHM-CT-2006-037833]; Prinses Beatrix Fonds [MAR03-0115]; L'Association
   Francaise contre les Myopathies; Genmab; NWO; Brain Foundation of the
   Netherlands; FP7 Fight-MG grant [242210]
FX This work was supported by grants from the Transnationale Universiteit
   Limburg (TUL) and the European Union Sixth Framework Program (FP6)
   MYASTAID LSHM-CT-2006-037833. PM-M was supported by grants from the
   Prinses Beatrix Fonds (project: MAR03-0115) and L'Association Francaise
   contre les Myopathies and Genmab. M.L. was supported by a Veni
   fellowship of NWO and a fellowship of the Brain Foundation of the
   Netherlands. S.B-A and S.J.T were supported by the FP7 Fight-MG grant,
   Contract No 242210.
CR ABDOU NI, 1974, NEW ENGL J MED, V291, P1271, DOI 10.1056/NEJM197412122912403
   Beeson D, 1996, NEUROLOGY, V47, P1552, DOI 10.1212/WNL.47.6.1552
   BRENNER T, 1989, J NEUROIMMUNOL, V24, P217, DOI 10.1016/0165-5728(89)90119-7
   Cavalcante P, 2010, ANN NEUROL, V67, P726, DOI 10.1002/ana.21902
   Cizeron-Clairac G, 2008, J NEUROIMMUNOL, V201, P57, DOI 10.1016/j.jneuroim.2008.06.028
   Cufi P, 2014, J AUTOIMMUN, V52, P44, DOI 10.1016/j.jaut.2013.12.016
   Cufi P, 2013, ANN NEUROL, V73, P281, DOI 10.1002/ana.23791
   Cukrowska BSJ, 2002, CELL MOL BIOL LETT, V7, P42
   DRACHMAN DB, 1978, NEW ENGL J MED, V298, P1116, DOI 10.1056/NEJM197805182982004
   DUNNWALTERS DK, 1995, EUR J IMMUNOL, V25, P513, DOI 10.1002/eji.1830250231
   Farrar J, 1997, INT IMMUNOL, V9, P1311, DOI 10.1093/intimm/9.9.1311
   Flores KG, 2001, HUM PATHOL, V32, P926, DOI 10.1053/hupa.2001.27106
   Fostieri E, 2005, EUR J IMMUNOL, V35, P632, DOI 10.1002/eji.200425671
   Fraussen J, 2010, J AUTOIMMUN, V35, P130, DOI 10.1016/j.jaut.2010.05.001
   Fraussen J, 2013, J NEUROIMMUNOL, V261, P98, DOI 10.1016/j.jneuroim.2013.05.002
   FUKUBA Y, 1994, IMMUNOBIOLOGY, V190, P150, DOI 10.1016/S0171-2985(11)80290-1
   Gattenlohner S, 2010, J BIOMED BIOTECHNOL, DOI 10.1155/2010/187621
   Graus YF, 1997, J IMMUNOL, V158, P1919
   Gronseth GS, 2000, NEUROLOGY, V55, P7, DOI 10.1212/WNL.55.1.7
   GUIGOU V, 1991, CLIN EXP IMMUNOL, V83, P262
   HEINEMANN S, 1977, P NATL ACAD SCI USA, V74, P3090, DOI 10.1073/pnas.74.7.3090
   Hill ME, 2008, J NEUROIMMUNOL, V201, P50, DOI 10.1016/j.jneuroim.2008.06.027
   INABA M, 1991, J EXP MED, V173, P549, DOI 10.1084/jem.173.3.549
   ISAACSON PG, 1987, LANCET, V2, P1488
   Kolfschoten MV, 2007, SCIENCE, V317, P1554, DOI 10.1126/science.1144603
   Kostelidou K, 2006, FEBS J, V273, P3557, DOI 10.1111/j.1742-4658.2006.05363.x
   KUKS JBM, 1991, J AUTOIMMUN, V4, P197, DOI 10.1016/0896-8411(91)90018-8
   Le Panse R, 2006, J IMMUNOL, V177, P7868, DOI 10.4049/jimmunol.177.11.7868
   Foreman AL, 2007, AUTOIMMUN REV, V6, P387, DOI 10.1016/j.autrev.2006.12.005
   Leite MI, 2007, AM J PATHOL, V171, P893, DOI 10.2353/ajpath.2007.070240
   LEPRINCE C, 1990, J IMMUNOL, V145, P2115
   Levinson AI, 1996, CLIN IMMUNOL IMMUNOP, V78, P1, DOI 10.1006/clin.1996.0001
   LEVINSON AI, 1984, NEUROLOGY, V34, P462, DOI 10.1212/WNL.34.4.462
   LINDSTROM JM, 1976, NEUROLOGY, V26, P1054, DOI 10.1212/WNL.26.11.1054
   LISAK RP, 1986, J IMMUNOL, V137, P1221
   Losen M, 2005, BRAIN, V128, P2327, DOI 10.1093/brain/awh612
   Losen M, 2008, ANN NY ACAD SCI, V1132, P174, DOI 10.1196/annals.1405.034
   Marx A, 2010, AUTOIMMUNITY, V43, P413, DOI 10.3109/08916930903555935
   Matthews I, 2002, LAB INVEST, V82, P1407, DOI 10.1097/01.LAB.0000032379.63784.9C
   MELMS A, 1988, J CLIN INVEST, V81, P902, DOI 10.1172/JCI113401
   Mesnard-Rouiller L, 2004, J NEUROIMMUNOL, V148, P97, DOI 10.1016/j.jneuroim.2003.11.013
   Meyer M, 2011, ANN NEUROL, V70, P515, DOI 10.1002/ana.22522
   Mietzner B, 2008, P NATL ACAD SCI USA, V105, P9727, DOI 10.1073/pnas.0803644105
   Mori S, 1997, J IMMUNOL, V158, P4193
   NEWSOMDAVIS J, 1981, NEW ENGL J MED, V305, P1313, DOI 10.1056/NEJM198111263052203
   Polizzi A, 2000, TERATOLOGY, V62, P332, DOI 10.1002/1096-9926(200011)62:5<332::AID-TERA7>3.0.CO;2-E
   Ramirez-Flandes S, 2008, BIOINFORMATICS, V24, P2539, DOI 10.1093/bioinformatics/btn466
   Reimann J, 2009, NEUROLOGY, V73, P1806, DOI 10.1212/WNL.0b013e3181c34a65
   SCADDING GK, 1981, NEUROLOGY, V31, P935, DOI 10.1212/WNL.31.8.935
   SHIRAI T, 1976, CLIN EXP IMMUNOL, V26, P118
   Sideris S, 2007, J NEUROIMMUNOL, V189, P111, DOI 10.1016/j.jneuroim.2007.06.014
   Sims GP, 2001, J IMMUNOL, V167, P1935, DOI 10.4049/jimmunol.167.4.1935
   Souto-Carneiro MM, 2004, J IMMUNOL, V172, P6790, DOI 10.4049/jimmunol.172.11.6790
   SPENCER J, 1992, IMMUNOLOGY, V75, P596
   Thangarajh M, 2006, J NEUROIMMUNOL, V178, P161, DOI 10.1016/j.jneuroim.2006.05.023
   THOMAS JA, 1982, J NEUROIMMUNOL, V3, P319, DOI 10.1016/0165-5728(82)90035-2
   Tiller T, 2007, IMMUNITY, V26, P205, DOI 10.1016/j.immuni.2007.01.009
   Traggiai E, 2004, NAT MED, V10, P871, DOI 10.1038/nm1080
   VINCENT A, 1995, LANCET, V346, P24, DOI 10.1016/S0140-6736(95)92652-6
   VINCENT A, 1978, LANCET, V1, P305
   Vincent A, 2000, EUR J BIOCHEM, V267, P6717, DOI 10.1046/j.1432-1327.2000.01785.x
   VONBOEHMER H, 1990, SCIENCE, V248, P1369, DOI 10.1126/science.1972594
   Vrolix K, 2011, J NEUROIMMUNOL, V232, P158, DOI 10.1016/j.jneuroim.2010.10.024
   Vrolix K, 2010, AUTOIMMUNITY, V43, P380, DOI 10.3109/08916930903518073
   Wakkach A, 1996, J IMMUNOL, V157, P3752
   WEKERLE H, 1978, EUR J IMMUNOL, V8, P579, DOI 10.1002/eji.1830080808
   WILLIAMS CL, 1986, J EXP MED, V164, P1043, DOI 10.1084/jem.164.4.1043
   Yoskikawa H, 1997, NEUROLOGY, V49, P562, DOI 10.1212/WNL.49.2.562
   ZOLLER M, 1990, INT IMMUNOL, V2, P427, DOI 10.1093/intimm/2.5.427
   Zuckerman NS, 2010, EUR J IMMUNOL, V40, P1150, DOI 10.1002/eji.200939914
NR 70
TC 33
Z9 34
U1 0
U2 17
PU ACADEMIC PRESS LTD- ELSEVIER SCIENCE LTD
PI LONDON
PA 24-28 OVAL RD, LONDON NW1 7DX, ENGLAND
SN 0896-8411
EI 1095-9157
J9 J AUTOIMMUN
JI J. Autoimmun.
PD AUG
PY 2014
VL 52
SI SI
BP 101
EP 112
DI 10.1016/j.jaut.2013.12.008
PG 12
WC Immunology
WE Science Citation Index Expanded (SCI-EXPANDED)
SC Immunology
GA AN0WA
UT WOS:000340303500009
PM 24439114
DA 2022-10-25
ER

PT J
AU Oono, M
   Fujita, Y
   Uchida, N
   Kawai, U
   Fujita-Nakata, M
   Nakanishi, M
   Sanada, M
   Nagayama, S
   Matsui, M
AF Oono, Miki
   Fujita, Yoshimasa
   Uchida, Nobuaki
   Kawai, Ukichiro
   Fujita-Nakata, Michiyo
   Nakanishi, Megumi
   Sanada, Mitsuru
   Nagayama, Shigemi
   Matsui, Makoto
TI Rheumatoid meningitis developed in patient with stable rheumatoid
   arthritis and myasthenia gravis-detailed analysis of intracranial
   inflammation using flow cytometry
SO JOURNAL OF NEUROINFLAMMATION
LA English
DT Article
DE Rheumatoid meningitis; Myasthenia gravis; Rheumatoid arthritis; Flow
   cytometry; Cerebrospinal fluid; Interleukin-6; Humoral immunity
ID MULTIPLE-SCLEROSIS; CELLS
AB Background: Rheumatoid meningitis (RM) is a rare disorder that often develops during a remission phase of rheumatoid arthritis (RA). This is the first study to demonstrate differences in regard to immunological disturbance between blood and cerebrospinal fluid (CSF) samples obtained from a patient with RM using flow cytometry.
   Case presentation: A 36-year-old woman with RA and generalized myasthenia gravis (MG) developed RM during a remission phase. Although both RA and MG were stable and well controlled, she noticed fever, headache, and transient sensory disturbance. Blood and CSF examination findings suggested aseptic meningitis, while brain magnetic resonance imaging revealed restricted portions of meningitis and associated cortical lesions, compatible with a diagnosis of RM. The dose of oral prednisolone was increased, which ameliorated the symptoms within 1 week along with improvement in CSF findings. This patient exhibited features of RM that were manifested in a manner independent of the activity of RA. An investigation of cellular immunity using CSF specimens with flow cytometry showed differences in regard to the pathogenesis of inflammation in the CSF as compared to outside of the central nervous system. In contrast to results obtained with paired blood samples, CSF cells at the peak stage of RM showed a marked increase in CCR3(+) Th2 cells and marked decrease in CD8(+) cells, suggesting an immunoregulatory disturbance in the CSF. Those findings indicated a CSF-specific activation of humoral immunity, resulting in augmentation of meningeal inflammation, as shown by excess synthesis of intrathecal IgG and markedly elevated interleukin-6 level. Results of the present detailed investigation of lymphocyte subsets revealed a discrepancy regarding the process of inflammation in this RM patient between CSF and blood samples.
   Conclusions: RM is not a simple reflection of the immune status of RA, as the pathogenesis seems related to, at least in part, CSF-specific immunological dysregulation.
C1 [Oono, Miki; Uchida, Nobuaki; Kawai, Ukichiro; Fujita-Nakata, Michiyo; Nakanishi, Megumi; Sanada, Mitsuru; Nagayama, Shigemi; Matsui, Makoto] Kanazawa Med Univ, Dept Neurol, 1-1 Daigaku, Uchinada, Ishikawa 9200293, Japan.
   [Fujita, Yoshimasa] Kanazawa Med Univ, Dept Hematol & Immunol, 1-1 Daigaku, Uchinada, Ishikawa 9200293, Japan.
RP Matsui, M (corresponding author), Kanazawa Med Univ, Dept Neurol, 1-1 Daigaku, Uchinada, Ishikawa 9200293, Japan.
EM veritasm@kanazawa-med.ac.jp
OI Matsui, Makoto/0000-0002-1652-4533
FU Health Labour Sciences Research grant for Rare and Intractable Diseases
   from the Ministry of Health, Labour and Welfare of Japan
FX This work was supported in part by a Health Labour Sciences Research
   grant for Rare and Intractable Diseases from the Ministry of Health,
   Labour and Welfare of Japan.
CR Bonecchi R, 1998, J EXP MED, V187, P129, DOI 10.1084/jem.187.1.129
   Choi SJ, 2017, NEUROLOGY, V88, pE108, DOI 10.1212/WNL.0000000000003744
   Chowdhry V, 2005, J NEUROIMAGING, V15, P286, DOI 10.1177/1051228405275201
   Cianfoni A, 2010, J NEUROIMAGING, V20, P192, DOI 10.1111/j.1552-6569.2008.00299.x
   Hasiloglu ZI, 2012, RHEUMATOL INT, V32, P3679, DOI 10.1007/s00296-011-2105-6
   Ikeda K, 2010, INTERNAL MED, V49, P1911, DOI 10.2169/internalmedicine.49.3492
   Jessee R., 2017, CASE R INT MED, V4, P17, DOI [10.5430/crim.v4n3p17, DOI 10.5430/CRIM.V4N3P17]
   Jones SE, 2006, AM J ROENTGENOL, V186, P1181, DOI 10.2214/AJR.05.0859
   Lu Lin, 2015, BMJ Case Rep, V2015, DOI 10.1136/bcr-2014-208745
   Matsui M, 2005, J NEUROL, V252, P908, DOI 10.1007/s00415-005-0778-z
   MORIMOTO C, 1987, NATURE, V330, P479, DOI 10.1038/330479a0
   MORIMOTO C, 1985, J IMMUNOL, V134, P3762
   Nakata M., 2009, J KANAZAWA MED U, V34, P101
   Padjen I, 2015, NEUROL SCI, V36, P1047, DOI 10.1007/s10072-015-2075-7
   Servioli Maria J, 2011, Front Neurol, V2, P84, DOI 10.3389/fneur.2011.00084
   TOURTELLOTTE WW, 1978, NEUROLOGY, V28, P76, DOI 10.1212/WNL.28.9_Part_2.76
NR 16
TC 7
Z9 7
U1 0
U2 4
PU BMC
PI LONDON
PA CAMPUS, 4 CRINAN ST, LONDON N1 9XW, ENGLAND
SN 1742-2094
J9 J NEUROINFLAMM
JI J. Neuroinflamm.
PD MAY 18
PY 2018
VL 15
AR 151
DI 10.1186/s12974-018-1196-3
PG 6
WC Immunology; Neurosciences
WE Science Citation Index Expanded (SCI-EXPANDED)
SC Immunology; Neurosciences & Neurology
GA GH0WJ
UT WOS:000433122600002
PM 29776427
OA Green Published, gold
DA 2022-10-25
ER

PT J
AU Damian, MS
   Ben-Shlomo, Y
   Howard, R
   Bellotti, T
   Harrison, D
   Griggs, K
   Rowan, K
AF Damian, Maxwell S.
   Ben-Shlomo, Yoav
   Howard, Robin
   Bellotti, Tony
   Harrison, David
   Griggs, Kathryn
   Rowan, Kathryn
TI The effect of secular trends and specialist neurocritical care on
   mortality for patients with intracerebral haemorrhage, myasthenia gravis
   and Guillain-Barr, syndrome admitted to critical care
SO INTENSIVE CARE MEDICINE
LA English
DT Article
DE Critical care outcomes; Intracerebral haemorrhage; Myasthenia gravis;
   Guillain-Barre syndrome
ID LENGTH-OF-STAY; INTENSIVE-CARE; CLINICAL-FEATURES; NATIONAL-AUDIT;
   CASE-MIX; CRISIS; IMPACT; UNITS; MANAGEMENT; ADMISSION
AB To analyse mortality for spontaneous intracerebral haemorrhage (ICH), myasthenia gravis (MG) and Guillain-Barr, syndrome (GBS) from 1996 to 2009 in UK intensive care units (ICUs).
   We used the Intensive Care National Audit & Research Centre (ICNARC) database. We identified specialised neurosciences critical care units (NCCUs) (n = 16), general ICUs with full neurological support (n = 48) and general ICUs with limited neurological support (n = 138) and undertook descriptive analyses for each condition. Poisson regression was used to identify trends in admission rates, median regression to identify trends in lengths of stay (LOS), and logistic regression (Wald test) to analyse interaction between unit type and time period; odds ratios were calculated for hospital mortality associated with unit types.
   For ICH (n = 10,313 cases), overall ICU mortality was 42.4 %, and acute hospital mortality 62.1 %. In NCCU, LOS was longer, but mortality lower, and over time, mortality from ICH decreased faster. For MG (n = 1,064 cases) and GBS (n = 1,906 cases), overall mortality was relatively high (MG: 8.7 % ICU mortality and 22 % acute hospital mortality; GBS: 7.7 and 16.7 %, respectively); overall mortality did not decrease over time.
   This first large-scale analysis of outcomes in acute neurological disease in the UK demonstrates real-life mortality higher than published series. NCCU care is associated with increased survival in conditions requiring highly specialised intensive care techniques, but high-quality step-down care is pivotal in others. Strategies that truly improve outcomes must integrate emergency department management, ICU admission criteria, NCCU treatment, high-quality step-down care and neurorehabilitation.
C1 [Damian, Maxwell S.] Addenbrookes Hosp, Neurosci Crit Care Unit, Cambridge CB2 0QQ, England.
   [Damian, Maxwell S.] Addenbrookes Hosp, Dept Neurol, Cambridge CB2 0QQ, England.
   [Damian, Maxwell S.] Ipswich Hosp, Ipswich IP5 4PD, Suffolk, England.
   [Ben-Shlomo, Yoav] Univ Bristol, Sch Social & Community Med, Bristol BS8 2PS, Avon, England.
   [Howard, Robin] Natl Hosp Neurol & Neurosurg, London WC1N 3BG, England.
   [Howard, Robin] St Thomas Hosp, London SE1 7EH, England.
   [Bellotti, Tony] Univ London Imperial Coll Sci Technol & Med, Dept Math, London SW7 2AZ, England.
   [Harrison, David; Griggs, Kathryn; Rowan, Kathryn] ICNARC, London WC1V 6AZ, England.
RP Damian, MS (corresponding author), Addenbrookes Hosp, Neurosci Crit Care Unit, Cambridge CB2 0QQ, England.
EM msdd2@cam.ac.uk
RI Ben-Shlomo, Yoav/ABD-2004-2021; Harrison, David A/O-4355-2018
OI Harrison, David A/0000-0002-9002-9098; Rowan,
   Kathryn/0000-0001-8217-5602; Ben-Shlomo, Yoav/0000-0001-6648-3007
CR Becker KJ, 2001, NEUROLOGY, V56, P766, DOI 10.1212/WNL.56.6.766
   Berrouschot J, 1997, CRIT CARE MED, V25, P1228, DOI 10.1097/00003246-199707000-00027
   Bershad EM, 2008, NEUROCRIT CARE, V9, P287, DOI 10.1007/s12028-008-9051-5
   Diringer MN, 2001, CRIT CARE MED, V29, P635, DOI 10.1097/00003246-200103000-00031
   Goldfrad C, 2000, LANCET, V355, P1138, DOI 10.1016/S0140-6736(00)02062-6
   Goldstein JN, 2011, CURR TREAT OPTION NE, V13, P204, DOI 10.1007/s11940-010-0109-2
   Harrison DA, 2004, CRIT CARE, V8, pR99, DOI 10.1186/cc2834
   Harrison DA, 2007, CRIT CARE MED, V35, P1091, DOI 10.1097/01.CCM.0000259468.24532.44
   Hemphill JC, 2004, STROKE, V35, P1130, DOI 10.1161/01.STR.0000125858.71051.ca
   Hemphill JC, 2001, STROKE, V32, P891, DOI 10.1161/01.STR.32.4.891
   Hill M, 2008, J NEUROL NEUROSUR PS, V79, P421, DOI 10.1136/jnnp.2007.118950
   Kiphuth IC, 2010, CRIT CARE, V14, DOI 10.1186/cc9192
   Koeppen S, 2006, NEUROCRIT CARE, V5, P235, DOI 10.1385/NCC:5:3:235
   Kramer AH, 2011, NEUROCRIT CARE, V14, P329, DOI 10.1007/s12028-011-9530-y
   Lacomis D, 2005, NEUROCRIT CARE, V3, P189, DOI 10.1385/NCC:3:3:189
   Lott JP, 2009, AM J RESP CRIT CARE, V179, P676, DOI 10.1164/rccm.200808-1281OC
   Mahalati K, 1999, J CLIN APHERESIS, V14, P1, DOI 10.1002/(SICI)1098-1101(1999)14:1<1::AID-JCA1>3.0.CO;2-U
   Mandawat A, 2010, ANN NEUROL, V68, P797, DOI 10.1002/ana.22139
   Murthy JMK, 2005, NEUROL INDIA, V53, P37, DOI 10.4103/0028-3886.15050
   Naval NS, 2010, NEUROCRIT CARE, V12, P149, DOI 10.1007/s12028-009-9302-0
   NG KKP, 1995, QJM-INT J MED, V88, P243
   O'Riordan JI, 1998, EUR J NEUROL, V5, P137, DOI 10.1046/j.1468-1331.1998.520137.x
   Patel HC, 2002, INTENS CARE MED, V28, P547, DOI 10.1007/s00134-002-1235-4
   Seneviratne J, 2008, ARCH NEUROL-CHICAGO, V65, P929, DOI 10.1001/archneur.65.7.929
   Suarez JI, 2004, CRIT CARE MED, V32, P2311, DOI 10.1097/01.CCM.0000146132.29042.4c
   Thomas CE, 1997, NEUROLOGY, V48, P1253, DOI 10.1212/WNL.48.5.1253
   Valentin A, 2003, CRIT CARE MED, V31, P1539, DOI 10.1097/01.CCM.0000065270.53951.9E
   Varelas PN, 2008, NEUROCRIT CARE, V9, P293, DOI 10.1007/s12028-008-9050-6
   Varelas PN, 2004, CRIT CARE MED, V32, P2191, DOI 10.1097/01.CCM.0000146131.03578.21
   Werneck LC, 2002, ARQ NEURO-PSIQUIAT, V60, P519, DOI 10.1590/S0004-282X2002000400001
   Young JD, 2001, BRIT J ANAESTH, V87, P543, DOI 10.1093/bja/87.4.543
NR 31
TC 44
Z9 44
U1 0
U2 11
PU SPRINGER
PI NEW YORK
PA 233 SPRING ST, NEW YORK, NY 10013 USA
SN 0342-4642
J9 INTENS CARE MED
JI Intensive Care Med.
PD AUG
PY 2013
VL 39
IS 8
BP 1405
EP 1412
DI 10.1007/s00134-013-2960-6
PG 8
WC Critical Care Medicine
WE Science Citation Index Expanded (SCI-EXPANDED)
SC General & Internal Medicine
GA 182UC
UT WOS:000321769100008
PM 23702638
DA 2022-10-25
ER

PT J
AU Ren, J
   Bai, Y
   Hao, L
   Dong, Y
   Pi, ZQ
   Jia, LY
AF Ren, Jun
   Bai, Ying
   Hao, Lan
   Dong, Yan
   Pi, Zhiqian
   Jia, Lingyun
TI Amelioration of experimental autoimmune myasthenia gravis rats by blood
   purification treatment using 4-mercaptoethylpyridine-based adsorbent
SO JOURNAL OF BIOMEDICAL MATERIALS RESEARCH PART A
LA English
DT Article
DE myasthenia gravis; blood purification; 4-mercaptoethylpyridine;
   autoantibody; cytokine
ID CLASSICAL COMPLEMENT PATHWAY; RECEPTOR ALPHA-SUBUNIT; IMMUNOADSORPTION;
   ANTIBODIES; PROTEIN; PATHOGENESIS; INDUCTION; CYTOKINES; LIGANDS; IL-17
AB The role of immunoadsorption therapy is well established in the management of myasthenia gravis (MG), an autoimmune disorder characterized by muscle weakness and caused by circulating IgG antibodies with specificity against the acetylcholine receptor. Conventional immunoadsorbents that employ recombinant protein A as immobilized ligand suffer from the drawbacks of high cost and low stability. The objective of this work is to assess the safety and efficacy of a synthetic adsorbent for treating MG. Adsorption columns were prepared from a Sepharose-based adsorbent coupled to 4-mercaptoethylpyridine (MEP), which acted as immobilized ligands. Animal model of experimental autoimmune MG (EAMG) using Lewis rats was developed and treated by whole blood perfusion. The results showed that the treatments provided a significant amelioration of clinical weakness for EAMG rats, with clinic score decreasing from 2.08 +/- 0.38 to 1.25 +/- 0.27. After a treatment session of about 1.5 h, blood cell counts were not significantly changed. Serum levels of total IgG and acetylcholine receptor antibody were reduced by 37.1 +/- 6.5% and 35.6 +/- 8.6%, respectively. In addition, reduction in complement components C3 (47.1 +/- 6.7%), C4 (34.3 +/- 3.4%), inflammatory cytokines interleukin17 (10.4 +/- 2.7%), and tumor necrosis factor-alpha (8.2 +/- 3.1%) were also observed. This study demonstrated that MEP-based adsorbent not only removed pathogenic autoantibodies directly from the blood as with protein A adsorbents but also modulated cellular immunity through removal of complement components and related proinflammatory cytokines, thereby providing a potentially superior strategy for the treatment of MG. (C) 2011 Wiley Periodicals, Inc. J Biomed Mater Res Part A: 98A: 589-595, 2011.
C1 [Ren, Jun; Hao, Lan; Pi, Zhiqian; Jia, Lingyun] Dalian Univ Technol, Sch Life Sci & Biotechnol, Dalian 116023, Peoples R China.
   [Bai, Ying] Dalian Univ, Affiliated Xinhua Hosp, Dept Neurol, Dalian 116000, Peoples R China.
   [Dong, Yan] Dalian Med Univ, Sch Stamotol, Dalian 116044, Peoples R China.
RP Jia, LY (corresponding author), Dalian Univ Technol, Sch Life Sci & Biotechnol, 2 Linggong Rd, Dalian 116023, Peoples R China.
EM lyj81@dlut.edu.cn
RI , 任军/AAN-2435-2020
FU Ministry of Science and Technology of China [2008AA02Z210]
FX Contract grant sponsor: National High Technology Research and
   Development Program, Ministry of Science and Technology of China;
   contract grant number: 863 program, 2008AA02Z210
CR Baggi F, 2004, J IMMUNOL, V172, P2697, DOI 10.4049/jimmunol.172.4.2697
   Bai Y, 2008, EUR J IMMUNOL, V38, P1877, DOI 10.1002/eji.200737973
   Beekman R, 1997, J NEUROL, V244, P112, DOI 10.1007/s004150050059
   Benny WB, 1999, TRANSFUSION, V39, P682, DOI 10.1046/j.1537-2995.1999.39070682.x
   CHRISTADOSS P, 1988, J IMMUNOL, V140, P2589
   Christadoss P, 2008, ANN NY ACAD SCI, V1132, P210, DOI 10.1196/annals.1405.009
   Conti-Fine BM, 2006, J CLIN INVEST, V116, P2843, DOI 10.1172/JCI29894
   CORNELIO F, 1993, ANN NY ACAD SCI, V681, P594, DOI 10.1111/j.1749-6632.1993.tb22951.x
   Duan RS, 2002, J AUTOIMMUN, V19, P169, DOI 10.1006/jaut.2002.0618
   Ghose S, 2005, BIOTECHNOL PROGR, V21, P498, DOI 10.1021/bp049712+
   GJORSTRUP P, 1990, TRANSFUS SCI, V11, P281, DOI 10.1016/0955-3886(90)90028-H
   GROB D, 1995, NEUROLOGY, V45, P338, DOI 10.1212/WNL.45.2.338
   Guerrier L, 2001, J CHROMATOGR B, V755, P37, DOI 10.1016/S0378-4347(00)00598-3
   Guerrier L, 2000, BIOSEPARATION, V9, P211, DOI 10.1023/A:1008170226665
   Haas M, 2002, J CLIN APHERESIS, V17, P84, DOI 10.1002/jca.10023
   Komiyama Y, 2006, J IMMUNOL, V177, P566, DOI 10.4049/jimmunol.177.1.566
   Lohr J, 2006, J EXP MED, V203, P2785, DOI 10.1084/jem.20061341
   Milani M, 2003, ANN NY ACAD SCI, V998, P284, DOI 10.1196/annals.1254.032
   Mu LL, 2009, IMMUNOLOGY, V128, pe826, DOI 10.1111/j.1365-2567.2009.03089.x
   Oda S, 2004, BLOOD PURIFICAT, V22, P530, DOI 10.1159/000082526
   Psaridi-Linardaki L, 2005, J NEUROIMMUNOL, V159, P183, DOI 10.1016/j.jneuroim.2004.10.002
   Ren J, 2009, J CHROMATOGR B, V877, P1200, DOI 10.1016/j.jchromb.2009.03.017
   Roque ACA, 2007, J CHROMATOGR A, V1160, P44, DOI 10.1016/j.chroma.2007.05.109
   Soltys J, 2009, ANN NEUROL, V65, P67, DOI 10.1002/ana.21536
   Takamori M, 2001, THER APHER, V5, P340, DOI 10.1046/j.1526-0968.2001.00367.x
   Tuzun E, 2003, J IMMUNOL, V171, P3847, DOI 10.4049/jimmunol.171.7.3847
   Vincent A, 2001, LANCET, V357, P2122, DOI 10.1016/S0140-6736(00)05186-2
   Wang W, 2007, J IMMUNOL, V178, P7072, DOI 10.4049/jimmunol.178.11.7072
   Weber V, 2005, BIOMACROMOLECULES, V6, P1864, DOI 10.1021/bm040074t
   Zhang GX, 1997, MUSCLE NERVE, V20, P543, DOI 10.1002/(SICI)1097-4598(199705)20:5<543::AID-MUS2>3.0.CO;2-9
   Zhou YF, 2007, J IMMUNOL, V179, P8562, DOI 10.4049/jimmunol.179.12.8562
NR 31
TC 8
Z9 8
U1 0
U2 13
PU WILEY
PI HOBOKEN
PA 111 RIVER ST, HOBOKEN 07030-5774, NJ USA
SN 1549-3296
EI 1552-4965
J9 J BIOMED MATER RES A
JI J. Biomed. Mater. Res. Part A
PD SEP
PY 2011
VL 98A
IS 4
BP 589
EP 595
DI 10.1002/jbm.a.33139
PG 7
WC Engineering, Biomedical; Materials Science, Biomaterials
WE Science Citation Index Expanded (SCI-EXPANDED)
SC Engineering; Materials Science
GA 806XJ
UT WOS:000293850500012
PM 21721115
DA 2022-10-25
ER

PT J
AU Ding, JQ
   Zhao, SJ
   Ren, KX
   Dang, D
   Li, HZ
   Wu, F
   Zhang, M
   Li, ZY
   Guo, J
AF Ding, Jiaqi
   Zhao, Sijia
   Ren, Kaixi
   Dang, Dan
   Li, Hongzeng
   Wu, Fang
   Zhang, Min
   Li, Zhuyi
   Guo, Jun
TI Prediction of generalization of ocular myasthenia gravis under
   immunosuppressive therapy in Northwest China
SO BMC NEUROLOGY
LA English
DT Article
DE Myasthenia gravis; Ocular; Generalization; Predictive factor;
   Immunosuppressive therapy
ID PROGNOSIS
AB Background It is well demonstrated that immunosuppressants can reduce, but not eliminate the risk of generalized development in ocular myasthenia gravis (OMG). In this study, we aimed to explore the predictive factors of generalized conversion of OMG patients who received immunosuppressive treatments. Methods OMG patients under immunosuppressive treatments in Tangdu Hospital from June 2008 to June 2012 were retrospectively reviewed. Baseline clinical characteristics were documented. Patients were followed up regularly by face-to-face interview and the main outcome measure was generalized conversion. The logistic regression analysis was performed to determine the predictive factors of generalization of OMG. Results Two hundred twenty-three eligible OMG patients completed the final follow-up visit and 38 (17.0%) progressed to generalized MG (GMG) at a median time to generalization of 0.9 year. Patients with adult onset and positive repetitive nerve stimulation (RNS) of facial or axillary nerve had higher conversion rate than those with juvenile onset and negative RNS (p = 0.001;p = 0.019;p = 0.015, respectively). Adult-onset patients converted earlier than juvenile-onset OMG patients (p = 0.014). Upon multivariate logistic regression analysis, age of onset (Odds ratio [OR] 1.023, 95% confidence interval [CI] 1.006-1.041,p = 0.007) and positive facial nerve RNS (OR 2.826, 95%CI 1.045-5.460,p = 0.038) were found to be positively associated with generalized development. Moreover, an obviously negative association was found for disease duration (OR 0.603, 95%CI 0.365-0.850,p = 0.019). Conclusions Age of onset, disease duration and facial nerve RNS test can predict generalized conversion of OMG under immunosuppressive therapy. Adult-onset, shorter disease duration and facial nerve RNS-positive OMG patients have a higher risk of generalized development.
C1 [Ding, Jiaqi; Zhao, Sijia; Ren, Kaixi; Li, Hongzeng; Zhang, Min; Li, Zhuyi; Guo, Jun] Fourth Mil Med Univ, Tangdu Hosp, Dept Neurol, Xian 710038, Shaanxi, Peoples R China.
   [Dang, Dan] Xian Fourth Hosp, Intens Care Unit, Xian 710004, Shaanxi, Peoples R China.
   [Wu, Fang] Xian Childrens Hosp, Dept Neurol, Xian 710003, Shaanxi, Peoples R China.
RP Li, ZY; Guo, J (corresponding author), Fourth Mil Med Univ, Tangdu Hosp, Dept Neurol, Xian 710038, Shaanxi, Peoples R China.
EM lizhuyi@fmmu.edu.cn; guojun_81@163.com
RI Guo, Jun/AAC-3573-2021
OI Guo, Jun/0000-0001-8053-881X; Ren, Kaixi/0000-0003-2998-4974
FU National Natural Science Foundation of China [81571218]
FX This study was funded by the National Natural Science Foundation of
   China (Grant No. 81571218). The funding body had no role in the design
   of the study and collection, analysis, and interpretation of data and in
   writing the manuscript.
CR Allen JA, 2010, MUSCLE NERVE, V41, P379, DOI 10.1002/mus.21555
   BEVER CT, 1983, ANN NEUROL, V14, P516, DOI 10.1002/ana.410140504
   Fan LL, 2019, NEUROL RES, V41, P45, DOI 10.1080/01616412.2018.1525121
   Galassi G, 2018, ACTA NEUROL BELG, V118, P435, DOI 10.1007/s13760-018-0943-7
   Grob D, 2008, MUSCLE NERVE, V37, P141, DOI 10.1002/mus.20950
   Gui MC, 2015, J NEUROL, V262, P823, DOI 10.1007/s00415-015-7638-2
   Hendricks TM, 2019, AM J OPHTHALMOL, V205, P99, DOI 10.1016/j.ajo.2019.04.017
   Hong YH, 2008, J NEUROL SCI, V273, P10, DOI 10.1016/j.jns.2008.05.023
   Huang X, 2018, FRONT NEUROL, V9, DOI 10.3389/fneur.2018.00077
   Juel VC, 2007, ORPHANET J RARE DIS, V2, DOI 10.1186/1750-1172-2-44
   Kamarajah SK, 2018, MUSCLE NERVE, V57, P622, DOI 10.1002/mus.25971
   Kupersmith MJ, 2003, ARCH NEUROL-CHICAGO, V60, P243, DOI 10.1001/archneur.60.2.243
   Lai CH, 2010, NEUROEPIDEMIOLOGY, V35, P66, DOI 10.1159/000311012
   Leeamornsiri Supinda, 2011, Journal of the Medical Association of Thailand, V94, P1117
   Li F, 2018, J NEUROL, V265, P2773, DOI 10.1007/s00415-018-9056-8
   Mazzoli M, 2018, INT J NEUROSCI, V128, P15, DOI 10.1080/00207454.2017.1344237
   McCreery Kathryn M B, 2002, Binocul Vis Strabismus Q, V17, P181
   Monsul NT, 2004, J NEUROL SCI, V217, P131, DOI 10.1016/j.jns.2003.08.017
   Nagia L, 2015, OPHTHALMOLOGY, V122, P1517, DOI 10.1016/j.ophtha.2015.03.010
   PHILLIPS LH, 1992, NEUROLOGY, V42, P1888, DOI 10.1212/WNL.42.10.1888
   Pineles SL, 2010, AM J OPHTHALMOL, V150, P453, DOI 10.1016/j.ajo.2010.05.002
   Remes-Troche JM, 2002, ARCH MED RES, V33, P545, DOI 10.1016/S0188-4409(02)00405-8
   Rodriguez J, 2011, ANN BIOMED ENG, V39, P812, DOI 10.1007/s10439-010-0207-z
   Romi F, 2005, ACTA NEUROL SCAND, V111, P134, DOI 10.1111/j.1600-0404.2005.00374.x
   Sommer N, 1997, J NEUROL NEUROSUR PS, V62, P156, DOI 10.1136/jnnp.62.2.156
   Teo KY, 2018, MUSCLE NERVE, V57, P756, DOI 10.1002/mus.25983
   Wang LL, 2015, CHINESE MED J-PEKING, V128, P2682, DOI 10.4103/0366-6999.166032
   WONG V, 1992, ACTA NEUROL SCAND, V86, P68, DOI 10.1111/j.1600-0404.1992.tb08056.x
   Zach H, 2013, EUR J NEUROL, V20, P708, DOI 10.1111/ene.12057
NR 29
TC 8
Z9 10
U1 0
U2 0
PU BMC
PI LONDON
PA CAMPUS, 4 CRINAN ST, LONDON N1 9XW, ENGLAND
EI 1471-2377
J9 BMC NEUROL
JI BMC Neurol.
PD JUN 11
PY 2020
VL 20
IS 1
AR 238
DI 10.1186/s12883-020-01805-1
PG 8
WC Clinical Neurology
WE Science Citation Index Expanded (SCI-EXPANDED)
SC Neurosciences & Neurology
GA MA9QB
UT WOS:000542243800001
PM 32527235
OA gold, Green Published
DA 2022-10-25
ER

PT J
AU Gokuladhas, S
   Schierding, W
   Cameron-Smith, D
   Wake, M
   Scotter, EL
   O'Sullivan, J
AF Gokuladhas, Sreemol
   Schierding, William
   Cameron-Smith, David
   Wake, Melissa
   Scotter, Emma L.
   O'Sullivan, Justin
TI Shared Regulatory Pathways Reveal Novel Genetic Correlations Between
   Grip Strength and Neuromuscular Disorders
SO FRONTIERS IN GENETICS
LA English
DT Article
DE neuromuscular disorders; myasthenia gravis; multiple sclerosis;
   amyotrophic lateral sclerosis; muscle weakness; axon guidance pathway
ID AMYOTROPHIC-LATERAL-SCLEROSIS; GENOME-WIDE ASSOCIATION;
   MULTIPLE-SCLEROSIS; SKELETAL-MUSCLE; MYASTHENIA-GRAVIS; AXON GUIDANCE;
   TDP-43; DYSFUNCTION; EXPRESSION; PRINCIPLES
AB Muscle weakness is a common consequence of both aging (sarcopenia) and neuromuscular disorders (NMD). Whilst genome-wide association (GWA) studies have identified genetic variants associated with grip strength (GS; measure of muscle strength/weakness) and NMDs, including multiple sclerosis (MS), myasthenia gravis (MG) and amyotrophic lateral sclerosis (ALS), it is not known whether there are common mechanisms between these phenotypes. To examine this, we have integrated GS and NMD associated genetic variants (single nucleotide polymorphisms; SNPs) in a multimorbid analysis that leverages high-throughput chromatin interaction (Hi-C) data and expression quantitative trait loci data to identify target genes (i.e., SNP-mediated gene regulation). Biological pathways enriched by these genes were then identified using next-generation pathway enrichment analysis. Lastly, druggable genes were identified using drug gene interaction (DGI) database. We identified gene regulatory mechanisms associated with GS, MG, MS, and ALS. The SNPs associated with GS regulate a subset of genes that are also regulated by the SNPs of MS, MG, and ALS. Yet, we did not find any genes commonly regulated by all four phenotype associated SNPs. By contrast, we identified significant enrichment in three pathways (mTOR signaling, axon guidance, and alcoholism) that are commonly affected by the gene regulatory mechanisms associated with all four phenotypes. 13% of the genes we identified were known drug targets, and GS shares at least one druggable gene and pathway with each of the NMD phenotypes. We have identified significant biological overlaps between GS and NMD, demonstrating the potential for spatial genetic analysis to identify common mechanisms between potential multimorbid phenotypes. Collectively, our results form the foundation for a shift from a gene to a pathway-based approach to the rationale design of therapeutic interventions and treatments for NMD.
C1 [Gokuladhas, Sreemol; Schierding, William; Cameron-Smith, David; O'Sullivan, Justin] Univ Auckland, Liggins Inst, Auckland, New Zealand.
   [Cameron-Smith, David] ASTAR, Singapore Inst Clin Sci, Singapore, Singapore.
   [Wake, Melissa] Univ Melbourne, Murdoch Childrens Res Inst, Parkville, Vic, Australia.
   [Scotter, Emma L.] Univ Auckland, Dept Pharmacol & Clin Pharmacol, Auckland, New Zealand.
   [Scotter, Emma L.] Univ Auckland, Ctr Brain Res, Auckland, New Zealand.
RP O'Sullivan, J (corresponding author), Univ Auckland, Liggins Inst, Auckland, New Zealand.
EM justin.osullivan@auckland.ac.nz
RI ; Wake, Melissa/J-1396-2012
OI Cameron-Smith, David/0000-0002-0144-5816; Wake,
   Melissa/0000-0001-7501-9257
FU Ministry of Business, Innovation and Employment Catalyst grant (New
   Zealand-Australia LifeCourse Collaboration on Genes, Environment,
   Nutrition and Obesity) [UOAX1611]; Royal Society of New Zealand Marsden
   Fund [16-UOO-072]
FX This study was funded by a Ministry of Business, Innovation and
   Employment Catalyst grant (New Zealand-Australia LifeCourse
   Collaboration on Genes, Environment, Nutrition and Obesity; UOAX1611) to
   JO'S and SG. JO'S and WS are funded by a Royal Society of New Zealand
   Marsden Fund (Grant 16-UOO-072). The funders had no role in study
   design, data collection and analysis, decision to publish, or
   preparation of the manuscript.
CR Ahsan Sidra, 2017, Curr Protoc Bioinformatics, V57, DOI 10.1002/cpbi.24
   Al-Chalabi A, 2013, NAT REV NEUROL, V9, P617, DOI 10.1038/nrneurol.2013.203
   Amador MD, 2016, NEUROMUSCULAR DISORD, V26, P342, DOI 10.1016/j.nmd.2016.03.004
   Arthur Susan Tsivitse, 2014, Drugs Context, V3, P212265, DOI 10.7573/dic.212265
   Ashburner M, 2000, NAT GENET, V25, P25, DOI 10.1038/75556
   Belton JM, 2012, METHODS, V58, P268, DOI 10.1016/j.ymeth.2012.05.001
   Brettschneider J, 2014, ACTA NEUROPATHOL, V128, P423, DOI 10.1007/s00401-014-1299-6
   Brook MS, 2016, ACTA PHYSIOL, V216, P15, DOI 10.1111/apha.12532
   Carbon S, 2019, NUCLEIC ACIDS RES, V47, pD330, DOI 10.1093/nar/gky1055
   Carithers LJ, 2015, BIOPRESERV BIOBANK, V13, P307, DOI 10.1089/bio.2015.29031.hmm
   Chisholm AD, 2016, GENETICS, V204, P849, DOI 10.1534/genetics.115.186262
   Cotto Kelsy C, 2018, Nucleic Acids Res, V46, pD1068, DOI 10.1093/nar/gkx1143
   Cykowski MD, 2018, ACTA NEUROPATHOL COM, V6, DOI 10.1186/s40478-018-0528-y
   de Pasqua S, 2017, NEUROL SCI, V38, P441, DOI 10.1007/s10072-016-2787-3
   Dendrou CA, 2015, NAT REV IMMUNOL, V15, P545, DOI 10.1038/nri3871
   Dezso Z, 2008, BMC BIOL, V6, DOI 10.1186/1741-7007-6-49
   Dixon JR, 2012, NATURE, V485, P376, DOI 10.1038/nature11082
   Etemadifar M, 2012, MULT SCLER J, V18, P902, DOI 10.1177/1352458511427719
   Fadason T, 2018, NAT COMMUN, V9, DOI 10.1038/s41467-018-07692-y
   Fadason T, 2017, FRONT GENET, V8, DOI 10.3389/fgene.2017.00150
   FENICHEL G, 1966, ANN NY ACAD SCI, V135, P60, DOI 10.1111/j.1749-6632.1966.tb45463.x
   Fogh I, 2014, HUM MOL GENET, V23, P2220, DOI 10.1093/hmg/ddt587
   Fried LP, 2001, J GERONTOL A-BIOL, V56, pM146, DOI 10.1093/gerona/56.3.M146
   GETZENBERG RH, 1994, J CELL BIOCHEM, V55, P22, DOI 10.1002/jcb.240550105
   Gokuladhas S., 2019, SHARED REGULATORY PA, DOI [10.1101/765495, DOI 10.1101/765495]
   Griffith M, 2013, NAT METHODS, V10, P1209, DOI [10.1038/NMETH.2689, 10.1038/nmeth.2689]
   Guennoc AM, 2018, AMYOTROPH LAT SCL FR, V19, P500, DOI 10.1080/21678421.2018.1476547
   Harp Mary Ann, 2016, Mult Scler J Exp Transl Clin, V2, p2055217316678020, DOI 10.1177/2055217316678020
   Hawkins RD, 2010, CELL STEM CELL, V6, P479, DOI 10.1016/j.stem.2010.03.018
   Ho FKW, 2019, AGE AGEING, V48, P684, DOI 10.1093/ageing/afz068
   Isbister CM, 2003, MULT SCLER, V9, P550, DOI 10.1191/1352458503ms964oa
   Jo Bong-Seok, 2015, Genomics & Informatics, V13, P112, DOI 10.5808/GI.2015.13.4.112
   Kaya RD, 2013, EXP GERONTOL, V48, P920, DOI 10.1016/j.exger.2013.06.008
   KENTBRAUN JA, 1994, MUSCLE NERVE, V17, P1162, DOI 10.1002/mus.880171006
   KentBraun JA, 1997, J APPL PHYSIOL, V83, P1998, DOI 10.1152/jappl.1997.83.6.1998
   Laplante M, 2009, J CELL SCI, V122, P3589, DOI 10.1242/jcs.051011
   Liu DM, 2013, J GERONTOL A-BIOL, V68, P1035, DOI 10.1093/gerona/glt015
   Loeffler JP, 2016, BRAIN PATHOL, V26, P227, DOI 10.1111/bpa.12350
   Mackenzie IRA, 2016, J NEUROCHEM, V138, P54, DOI 10.1111/jnc.13588
   Manca A, 2016, PHYS THER, V96, P828, DOI 10.2522/ptj.20150299
   McDonald MLN, 2017, J CACHEXIA SARCOPENI, V8, P428, DOI 10.1002/jcsm.12171
   Mori F, 2019, ACTA NEUROPATHOL COM, V7, DOI 10.1186/s40478-019-0824-1
   Morley JE, 2017, CURR PHARM DESIGN, V23, P4484, DOI 10.2174/1381612823666161123150032
   Murgia M, 2000, NAT CELL BIOL, V2, P142, DOI 10.1038/35004013
   Nardin RA, 2001, MUSCLE NERVE, V24, P170, DOI 10.1002/1097-4598(200102)24:2<170::AID-MUS30>3.0.CO;2-0
   Pansarasa O, 2014, MOL NEUROBIOL, V49, P984, DOI 10.1007/s12035-013-8578-4
   Patsopoulos NA, 2011, ANN NEUROL, V70, P897, DOI 10.1002/ana.22609
   Paz ML, 2019, ACS CHEM NEUROSCI, V10, P2186, DOI 10.1021/acschemneuro.9b00041
   Pomerantz MM, 2009, NAT GENET, V41, P882, DOI 10.1038/ng.403
   Rao SSP, 2014, CELL, V159, P1665, DOI 10.1016/j.cell.2014.11.021
   Renton AE, 2015, JAMA NEUROL, V72, P396, DOI 10.1001/jamaneurol.2014.4103
   Risson V, 2009, J CELL BIOL, V187, P859, DOI 10.1083/jcb.200903131
   Rowley MJ, 2017, MOL CELL, V67, P837, DOI 10.1016/j.molcel.2017.07.022
   Sayer AA, 2006, AGE AGEING, V35, P409, DOI 10.1093/ageing/afl024
   Schmid B, 2013, P NATL ACAD SCI USA, V110, P4986, DOI 10.1073/pnas.1218311110
   Schmitt AD, 2016, CELL REP, V17, P2042, DOI 10.1016/j.celrep.2016.10.061
   SHARMA KR, 1995, MUSCLE NERVE, V18, P1403, DOI 10.1002/mus.880181210
   SOMER H, 1989, J NEUROL SCI, V89, P37, DOI 10.1016/0022-510X(89)90005-1
   Soon C. F., 2009, P WORLD C ENG UK, V2, P1
   Stewart R, 2011, PLOS ONE, V6, DOI 10.1371/journal.pone.0024714
   Tai HF, 2017, FRONT NEUROL, V8, DOI 10.3389/fneur.2017.00218
   Toth MJ, 2005, AM J PHYSIOL-ENDOC M, V288, pE883, DOI 10.1152/ajpendo.00353.2004
   Van Battum EY, 2015, LANCET NEUROL, V14, P532, DOI 10.1016/S1474-4422(14)70257-1
   van der Pijl EM, 2016, EUR J NEUROSCI, V43, P1623, DOI 10.1111/ejn.13249
   Verschuuren JJGM, 2013, AUTOIMMUN REV, V12, P918, DOI 10.1016/j.autrev.2013.03.001
   Vinge L, 2019, MUSCLE NERVE, V59, P218, DOI 10.1002/mus.26356
   Vogler TO, 2018, NATURE, V563, P508, DOI 10.1038/s41586-018-0665-2
   Wens I, 2014, PLOS ONE, V9, DOI 10.1371/journal.pone.0108158
   Willems SM, 2017, NAT COMMUN, V8, DOI 10.1038/ncomms16015
NR 69
TC 3
Z9 3
U1 0
U2 0
PU FRONTIERS MEDIA SA
PI LAUSANNE
PA AVENUE DU TRIBUNAL FEDERAL 34, LAUSANNE, CH-1015, SWITZERLAND
EI 1664-8021
J9 FRONT GENET
JI Front. Genet.
PD APR 24
PY 2020
VL 11
AR 393
DI 10.3389/fgene.2020.00393
PG 12
WC Genetics & Heredity
WE Science Citation Index Expanded (SCI-EXPANDED)
SC Genetics & Heredity
GA LO2AP
UT WOS:000533428900001
PM 32391060
OA Green Published, Green Submitted, gold
DA 2022-10-25
ER

PT J
AU Tombak, A
   Ucar, MA
   Akdeniz, A
   Yilmaz, A
   Kaleagasi, H
   Sungur, MA
   Tiftik, EN
AF Tombak, Anil
   Ucar, Mehmet Ali
   Akdeniz, Aydan
   Yilmaz, Arda
   Kaleagasi, Hakan
   Sungur, Mehmet Ali
   Tiftik, Eyup Naci
TI Therapeutic Plasma Exchange in Patients with Neurologic Disorders:
   Review of 63 Cases
SO INDIAN JOURNAL OF HEMATOLOGY AND BLOOD TRANSFUSION
LA English
DT Article
DE Therapeutic plasma exchange; Guillain-Barre syndrome; Myasthenia gravis;
   Demyelinating disease; Polyneuropathy
ID MULTIFOCAL MOTOR NEUROPATHY; INTRAVENOUS IMMUNOGLOBULIN;
   NEUROIMMUNOLOGICAL DISORDERS; MULTIPLE-SCLEROSIS; MYASTHENIA-GRAVIS; CNS
   DEMYELINATION; RANDOMIZED-TRIAL; PLASMAPHERESIS; DISEASES; ATTACKS
AB Therapeutic plasma exchange (TPE) is a procedure that reduces circulating autoantibodies of the patients. TPE is commonly used in neurological disorders where autoimmunity plays a major role. We report our experience with regard to the indications, adverse events and outcomes of plasma exchange in neurological disorders. Sixty-three patients were included to this retrospective study. Median age was 48 years (range 1-85), there was a predominance of males. Neurological indications included Guillain-Barre syndrome (n = 22), myasthenia gravis (n = 21), chronic inflammatory demyelinating polyneuropathy (n = 7), polymyositis (n = 3), multifocal motor neuropathy (n = 2), acute disseminated encephalomyelitis (n = 2), neuromyelitis optica (n = 2), multiple sclerosis (n = 2), limbic encephalitis (n = 1) and transverse myelitis (n = 1). TPE was frontline therapy in 57 % of the patients (n = 36). Total number of TPE sessions was 517; median number of sessions per patient was 8 (range 1-66). TPE was done through a central venous access in 97 % and through a peripheral venous access in 3 % of the patients. Human albumin was used as replacement fluid in 49 %, hydroxyethyl starch (HES) in 49 % and fresh frozen plasma in 2 % of the cases. Adverse reactions were recorded in 60 % of the patients. Total ratio of complications in 517 TPE procedures was 10.8 % and these were mild and manageable such as allergic reactions and hypotension. Overall response rate was 81 %. Interestingly, complication and response rates were similar in both HES and human albumin groups. We conclude that TPE is an effective treatment in neurologic diseases in which autoimmunity plays an important role in the pathogenesis and HES can be used instead of albumin as replacement fluid in these disorders, since it is cost-effective, has similar efficacy and complication rates.
C1 [Tombak, Anil; Ucar, Mehmet Ali; Akdeniz, Aydan; Tiftik, Eyup Naci] Mersin Univ, Fac Med, Dept Hematol, Ciftlikkoy Kampusu, Mersin, Turkey.
   [Yilmaz, Arda; Kaleagasi, Hakan] Mersin Univ, Fac Med, Dept Neurol, Mersin, Turkey.
   [Sungur, Mehmet Ali] Duzce Univ, Dept Biostat, Duzce, Turkey.
RP Tombak, A (corresponding author), Mersin Univ, Fac Med, Dept Hematol, Ciftlikkoy Kampusu, Mersin, Turkey.
EM aniltombak@mersin.edu.tr; mucardr@hotmail.com; akdenizdr@hotmail.com;
   dr.ardayilmaz@gmail.com; shkaleagasi@yahoo.com; malisungur@yahoo.com;
   tiftiknaci@mersin.edu.tr
OI TOMBAK, ANIL/0000-0002-7195-1845
CR Annane D, 1997, ANN NEUROL, V41, P298
   [Anonymous], 1997, LANCET, V49, P225
   Barth D, 2011, NEUROLOGY, V76, P2017, DOI 10.1212/WNL.0b013e31821e5505
   Basic-Jukic N, 2005, THER APHER DIAL, V9, P391, DOI 10.1111/j.1744-9987.2005.00319.x
   Bibl D, 1999, LANCET, V353, P1155, DOI 10.1016/S0140-6736(99)01145-9
   Boers PM, 2001, J NEUROL NEUROSUR PS, V70, P132, DOI 10.1136/jnnp.70.1.132
   Bonnan M, 2009, MULT SCLER J, V15, P487, DOI 10.1177/1352458508100837
   Burns TM, 2008, SEMIN NEUROL, V28, P152, DOI 10.1055/s-2008-1062261
   CHAUDHRY V, 1993, ANN NEUROL, V33, P237, DOI 10.1002/ana.410330303
   Claus D, 2000, J NEUROL NEUROSUR PS, V68, P533, DOI 10.1136/jnnp.68.4.533
   Clifford DB, 2010, LANCET NEUROL, V9, P438, DOI 10.1016/S1474-4422(10)70028-4
   Dalakas MC, 2003, LANCET, V362, P971, DOI 10.1016/S0140-6736(03)14368-1
   DYCK PJ, 1986, NEW ENGL J MED, V314, P461, DOI 10.1056/NEJM198602203140801
   Elovaara I, 2008, EUR J NEUROL, V15, P893, DOI 10.1111/j.1468-1331.2008.02246.x
   Fogan L, 1996, ANN NEUROL, V40, P451, DOI 10.1002/ana.410400315
   Gajdos P, 2009, COCHRANE LIB
   Galassi G, 2012, INT J NEUROSCI, V122, P395, DOI 10.3109/00207454.2012.660587
   GERRATY RP, 1993, ACTA NEUROL SCAND, V88, P309
   Greenberg BM, 2007, NEUROLOGY, V68, P1614, DOI 10.1212/01.wnl.0000260970.63493.c8
   Gwathmey K, 2014, J CLIN APHERESIS, V29, P211, DOI 10.1002/jca.21331
   Hahn AF, 1996, BRAIN, V119, P1055, DOI 10.1093/brain/119.4.1055
   Hao W, 1999, J NEUROL, V246, P731, DOI 10.1007/s004150050443
   Henze T, 1999, KLIN WOHENSCHR, V68, P1183
   KANTER DS, 1995, NEUROLOGY, V45, P824, DOI 10.1212/WNL.45.4.824
   Kaya E, 2013, TRANSFUS APHER SCI, V48, P349, DOI 10.1016/j.transci.2013.04.015
   Kaynar L, 2008, TRANSFUS APHER SCI, V38, P109, DOI 10.1016/j.transci.2007.11.002
   Keegan M, 2005, LANCET, V366, P579, DOI 10.1016/S0140-6736(05)67102-4
   Keegan M, 2002, NEUROLOGY, V58, P143, DOI 10.1212/WNL.58.1.143
   Korach J M, 2000, Ther Apher, V4, P207, DOI 10.1046/j.1526-0968.2000.00201.x
   KUNZE K, 1988, J NEUROIMMUNOL, V20, P301, DOI 10.1016/0165-5728(88)90178-6
   Kuwabara S, 2004, DRUGS, V64, P597, DOI 10.2165/00003495-200464060-00003
   Le Guern V, 2007, TRANSFUS APHER SCI, V36, P169, DOI 10.1016/j.transci.2007.01.008
   Lehmann HC, 2006, ARCH NEUROL-CHICAGO, V63, P1066, DOI 10.1001/archneur.63.8.1066
   Lehmann HC, 2006, ARCH NEUROL-CHICAGO, V63, P930, DOI 10.1001/archneur.63.7.930
   Linker RA, 2008, CURR OPIN NEUROL, V21, P358, DOI 10.1097/WCO.0b013e3282ff5b8f
   Llufriu S, 2009, NEUROLOGY, V73, P949, DOI 10.1212/WNL.0b013e3181b879be
   Marie I., 2011, PRESSE MED 2, V40, P257
   MCKHANN, 1985, NEUROLOGY, V35, P1096
   MCKHANN GM, 1988, J NEUROIMMUNOL, V20, P297, DOI 10.1016/0165-5728(88)90177-4
   Mori M, 2002, J NEUROL SCI, V201, P85, DOI 10.1016/S0022-510X(02)00188-0
   Nogales-Gaete J, 2004, REV MED CHILE, V132, P295
   PINCHING AJ, 1976, LANCET, V2, P1373
   Pittayanon Rapat, 2009, Journal of the Medical Association of Thailand, V92, P478
   Raphael JC, 2002, COCHRANE DB SYST REV, V2
   Rock G, 1997, J CLIN APHERESIS, V12, P165, DOI 10.1002/(SICI)1098-1101(1997)12:4<165::AID-JCA2>3.0.CO;2-8
   ROCK GA, 1991, NEW ENGL J MED, V325, P393, DOI 10.1056/NEJM199108083250604
   Shah AK, 2000, J NEUROL SCI, V174, P147, DOI 10.1016/S0022-510X(00)00260-4
   Shahar E, 2006, CLIN NEUROPHARMACOL, V29, P45, DOI 10.1097/00002826-200601000-00011
   Sorgun MH, 2013, TRANSFUS APHER SCI, V49, P174, DOI 10.1016/j.transci.2013.02.043
   Susuki K, 2001, J NEUROL, V248, P148, DOI 10.1007/s004150170253
   Szczepiorkowski ZM, 2007, J CLIN APHERESIS, V22, P96, DOI 10.1002/jca.20134
   Szczepiorkowski ZM, 2010, J CLIN APHERESIS, V25, P83, DOI 10.1002/jca.20240
   VANDERMECHE FGA, 1992, NEW ENGL J MED, V326, P1123, DOI 10.1056/NEJM199204233261705
   Victor M, 2005, DIS PERIPHERAL NERVE, P1110
   Villani F, 2001, NEUROLOGY, V56, P248, DOI 10.1212/WNL.56.2.248
   Wang KC, 2011, J CLIN NEUROSCI, V18, P43, DOI 10.1016/j.jocn.2010.05.030
   Watanabe S, 2007, MULT SCLER J, V13, P128, DOI 10.1177/1352458506071174
   Weinshenker BG, 1999, ANN NEUROL, V46, P878, DOI 10.1002/1531-8249(199912)46:6<878::AID-ANA10>3.0.CO;2-Q
   Weinstein R, 2000, J CLIN APHERESIS, V15, P74, DOI 10.1002/(SICI)1098-1101(2000)15:1/2<74::AID-JCA6>3.0.CO;2-O
   Wong SH, 2010, J NEUROL NEUROSUR PS, V81, P1167, DOI 10.1136/jnnp.2009.178293
   Yeh JH, 1999, ACTA NEUROL SCAND, V99, P147, DOI 10.1111/j.1600-0404.1999.tb07336.x
NR 61
TC 11
Z9 12
U1 1
U2 10
PU SPRINGER INDIA
PI NEW DELHI
PA 7TH FLOOR, VIJAYA BUILDING, 17, BARAKHAMBA ROAD, NEW DELHI, 110 001,
   INDIA
SN 0971-4502
EI 0974-0449
J9 INDIAN J HEMATOL BLO
JI Indian J. Hematol. Blood Transfus.
PD MAR
PY 2017
VL 33
IS 1
BP 97
EP 105
DI 10.1007/s12288-016-0661-3
PG 9
WC Hematology
WE Science Citation Index Expanded (SCI-EXPANDED)
SC Hematology
GA EQ4XL
UT WOS:000398084800017
PM 28194064
OA Green Published
DA 2022-10-25
ER

PT J
AU Gellert, K
   Bottger, J
   Martin, T
AF Gellert, K
   Bottger, J
   Martin, T
TI The thoracoscopic thymectomy for myasthenia gravis
SO ZENTRALBLATT FUR CHIRURGIE
LA German
DT Article
DE myasthenia gravis; thoracoscopic thymectomy
ID VIDEO-ASSISTED THYMECTOMY; TRANSCERVICAL THYMECTOMY; EXTENDED
   THYMECTOMY; EXPERIENCE
AB Myasthenia gravis (MG) is a chronic autoimmune disease that usually responds positively to treatment with thymectomy. Standard surgical procedures have been shown to result in a favorite outcome. The optimal surgical access, however, is under discussion. Patients and method: In a prospective study conducted between 8/97 and 4/05, 173 patients with MG underwent thoracoscopic thymectomy, for which a left-sided approach was generally applied. An analysis of the intraoperative and postoperative course was performed in 137 patients (8/97 and 12/03), as well as of the impact of the surgical procedure on further development of the disease. The results obtained were compared with those published in the literature, with particular reference to results obtained with open surgery. In 8 patients, the procedure was converted to an anterolateral thoracotomy or sternotomy, so we examined 129 patients, which were operated thoracoscopically. Results: The patients in this study were 93 females and 36 males, with a mean age of 35.8 (range: 9-83) years. The mean preoperative duration of the disease was 22.9 (range: 1-140) months. The duration of operation was 50 to 85 minutes, the blood loss was lower than 100 ml. The mean follow up was 24.7 (range: 1-57) months. Complete remission was noted in 30 patients (23.3%), and improvements reflected either in a reduction of the required medication, or a decrease in symptom severity, were seen in a total of 86 patients (66.6%). Conclusion: Complete thoracoscopic thymectomy is a technically feasible operation, and as effective as conventional open surgery. Remissions or symptomatic improvements were observed in more than 89% of the patients. The low morbidity rate, in combination with excellent cosmetic results, has led to increasing acceptance of the operation both by patients and neurologists. Therefore, thoracoscopic thymectomy represents a new, alternative method for treatment of patients with MG.
C1 Oskar Ziethen Krankenhaus, Klin Allgemein & Viszeralchirurglin, D-10365 Berlin, Germany.
RP Gellert, K (corresponding author), Oskar Ziethen Krankenhaus, Klin Allgemein & Viszeralchirurglin, Fanningerstr 32, D-10365 Berlin, Germany.
EM Gellert.K@khl-berlin.de
CR Bril V, 1998, ANN THORAC SURG, V65, P1520, DOI 10.1016/S0003-4975(98)00184-2
   Budde JM, 2001, ANN THORAC SURG, V72, P197, DOI 10.1016/S0003-4975(01)02678-9
   BULKLEY GB, 1997, ANN SURG, V226, P234
   Calhoun RF, 1999, ANN SURG, V230, P555, DOI 10.1097/00000658-199910000-00011
   DEFILIPPI VJ, 1994, ANN THORAC SURG, V57, P194, DOI 10.1016/0003-4975(94)90394-8
   HATTON PD, 1989, ANN THORAC SURG, V47, P838, DOI 10.1016/0003-4975(89)90015-5
   JARETZKI A, 1988, J THORAC CARDIOV SUR, V96, P711
   Kogut KA, 2000, J PEDIATR SURG, V35, P1576, DOI 10.1053/jpsu.2000.18315
   Kolski H, 2000, J PEDIATR SURG, V35, P768, DOI 10.1053/jpsu.2000.6065
   Mack MJ, 1996, J THORAC CARDIOV SUR, V112, P1352, DOI 10.1016/S0022-5223(96)70151-4
   MASAOKA A, 1975, J THORAC CARDIOV SUR, V70, P747
   Masaoka A, 1996, ANN THORAC SURG, V62, P853, DOI 10.1016/S0003-4975(96)00376-1
   Mineo TC, 1998, J THORAC CARDIOV SUR, V115, P252, DOI 10.1016/S0022-5223(98)70470-2
   Mineo TC, 2000, ANN THORAC SURG, V69, P1537, DOI 10.1016/S0003-4975(00)01237-6
   Mussi A, 2001, EUR J CARDIO-THORAC, V19, P570, DOI 10.1016/S1010-7940(01)00634-0
   OSSERMAN KE, 1971, MT SINAI J MED, V38, P497
   Ruckert JC, 2000, EUR J CARDIO-THORAC, V18, P735, DOI 10.1016/S1010-7940(00)00582-0
   Ruckert JC, 2000, ANN THORAC SURG, V70, P1656, DOI 10.1016/S0003-4975(00)01972-X
   Ruckert JC, 1998, ZBL CHIR, V123, P506
   Savcenko M, 2002, EUR J CARDIO-THORAC, V22, P978, DOI 10.1016/S1010-7940(02)00593-6
   Schutzner J, 2005, ZBL CHIR, V130, P114, DOI 10.1055/s-2005-836381
   Stern LE, 2001, SURGERY, V130, P774, DOI 10.1067/msy.2001.116674
   Tobias J D, 2001, Anesthesiol Clin North Am, V19, P173, DOI 10.1016/S0889-8537(05)70218-2
   Yim A P, 1999, Ann Thorac Cardiovasc Surg, V5, P18
   YIM APC, 1995, CHEST, V108, P1440, DOI 10.1378/chest.108.5.1440
   Yim APC, 2001, WORLD J SURG, V25, P157
NR 26
TC 2
Z9 2
U1 0
U2 1
PU JOHANN AMBROSIUS BARTH VERLAG MEDIZINVERLAGE HEIDELBERG GMBH
PI STUTTGART
PA RUEDIGERSTR 14, D-70469 STUTTGART, GERMANY
SN 0044-409X
J9 ZBL CHIR
JI Zent.bl. Chir.
PD OCT
PY 2005
VL 130
IS 5
BP 422
EP 427
DI 10.1055/s-2005-836821
PG 6
WC Surgery
WE Science Citation Index Expanded (SCI-EXPANDED)
SC Surgery
GA 976KF
UT WOS:000232731600008
PM 16220438
DA 2022-10-25
ER

PT S
AU Psaridi-Linardaki, L
   Mamalaki, A
   Tzartos, SJ
AF Psaridi-Linardaki, L
   Mamalaki, A
   Tzartos, SJ
BE Agius, MA
   Richman, DP
   Fairclough, RH
   Maselli, RA
TI Future therapeutic strategies in autoimmune myasthenia gravis
SO MYASTHENIA GRAVIS AND RELATED DISORDERS: BIOMCHEMICAL BASIS FOR DISEASE
   OF THE NEUROMUSCULAR JUNCTION
SE ANNALS OF THE NEW YORK ACADEMY OF SCIENCES
LA English
DT Article; Proceedings Paper
CT 10th International Conference on Myasthenia Gravis and Related Disorders
CY MAY, 2002
CL KEY BISCAYNE, FLORIDA
SP New York Acad Sci, Myasthenia Gravis Fdn Amer Inc
DE myasthenia gravis; acetylcholine receptor; immunoadsorption; anti-AChR
   autoantibodies; alpha subunit
ID NICOTINIC ACETYLCHOLINE-RECEPTOR; MAIN IMMUNOGENIC REGION;
   ALPHA-SUBUNIT; MONOCLONAL-ANTIBODIES; EXTRACELLULAR DOMAIN;
   PICHIA-PASTORIS; EXPRESSION; LIGAND; BINDING; YEAST
AB Antibodies against muscle acetylcholine receptor (AChR) undoubtedly play a critical role in the pathology of most myasthenia gravis (MG) cases. Selective elimination of the majority of these antibodies should result in a considerable improvement of the MG symptoms. Such a specific elimination could be achieved by AChR-based immunoadsorbents. However, sufficient quantities of native human AChR are not available while bacterially expressed recombinant domains of the AChR are unable to bind satisfactorily MG antibodies. We have undertaken the production of the extracellular domains of human AChR subunits in eukaryotic systems, in native-like conformation, for their use as potent immunoadsorbents. The N-terminal extracellular domain (amino acids 1-210; alpha(1-210)) of the alpha(1) subunit of the human muscle AChR was expressed in the yeast Pichia pastoris. The polypeptide was water-soluble, glycosylated, and in monomer form. The alpha(1-210) bound I-125 -alpha-bungarotoxin (I-125-alpha-BTX) with a high affinity (K-d = 5.1 +/- 2.4 nM), and this binding was blocked by unlabeled d-tubocurarine and gallamine. Several conformation-dependent anti-AChR antibodies were able to bind alpha(1-210) as did antibodies from a large proportion of MG patients. The purified protein was subsequently immobilized on Sepharose-CNBr and was used to immunoadsorb anti-AChR antibodies from 64 MG sera. It eliminated more than 50% (50-94%) of the anti-AChR antibodies in 20% of the sera, whereas from another 30% of the sera it eliminated 20-60% of their anti-AChR antibodies. Work is in progress for the expression of the extracellular domain of all other muscle AChR subunits. It is expected that their combined use may eliminate the great majority of the anti-AChR antibodies from most MG patients.
C1 Hellenic Pasteur Inst, Dept Biochem, Athens 11521, Greece.
   Univ Patras, Dept Pharm, Patras 26504, Greece.
RP Tzartos, SJ (corresponding author), Hellenic Pasteur Inst, Dept Biochem, 127 Van Sofias Ave, Athens 11521, Greece.
CR Arias HR, 1997, BRAIN RES REV, V25, P133, DOI 10.1016/S0165-0173(97)00020-9
   Barchan D, 1998, EUR J IMMUNOL, V28, P616, DOI 10.1002/(SICI)1521-4141(199802)28:02<616::AID-IMMU616>3.0.CO;2-I
   Batocchi A P, 2000, Ther Apher, V4, P275, DOI 10.1046/j.1526-0968.2000.004004275.x
   CLAUDIO T, 1987, P NATL ACAD SCI USA, V84, P5967, DOI 10.1073/pnas.84.16.5967
   CONROY WG, 1990, J BIOL CHEM, V265, P21642
   Cregg JM, 2000, MOL BIOTECHNOL, V16, P23, DOI 10.1385/MB:16:1:23
   DEVILLERSTHIERY A, 1993, J MEMBRANE BIOL, V136, P97, DOI 10.1007/BF02505755
   FUJITA N, 1986, SCIENCE, V231, P1284, DOI 10.1126/science.3511531
   Gellissen G, 2000, APPL MICROBIOL BIOT, V54, P741, DOI 10.1007/s002530000464
   JANSEN KU, 1989, J BIOL CHEM, V264, P15022
   Karlin A, 1993, Curr Opin Neurobiol, V3, P299, DOI 10.1016/0959-4388(93)90121-E
   Karlin A, 1995, NEURON, V15, P1231, DOI 10.1016/0896-6273(95)90004-7
   LUKAS RJ, 1981, BIOCHEMISTRY-US, V20, P7373, DOI 10.1021/bi00529a008
   Massey JM, 1997, NEUROL CLIN, V15, P577, DOI 10.1016/S0733-8619(05)70335-2
   Psaridi-Linardaki L, 2002, J BIOL CHEM, V277, P26980, DOI 10.1074/jbc.M110731200
   Takamori M, 1996, TRANSFUS SCI, V17, P445
   Tsouloufis T, 2000, INT IMMUNOL, V12, P1255, DOI 10.1093/intimm/12.9.1255
   TZARTOS S, 1983, FEBS LETT, V158, P116, DOI 10.1016/0014-5793(83)80688-7
   TZARTOS SJ, 1982, P NATL ACAD SCI-BIOL, V79, P188, DOI 10.1073/pnas.79.1.188
   TZARTOS SJ, 1980, P NATL ACAD SCI-BIOL, V77, P755, DOI 10.1073/pnas.77.2.755
   Tzartos SJ, 1998, IMMUNOL REV, V163, P89, DOI 10.1111/j.1600-065X.1998.tb01190.x
   West AP, 1997, J BIOL CHEM, V272, P25468, DOI 10.1074/jbc.272.41.25468
   WILLCOX N, 1993, CURR OPIN IMMUNOL, V5, P910, DOI 10.1016/0952-7915(93)90105-2
NR 23
TC 10
Z9 12
U1 0
U2 1
PU NEW YORK ACAD SCIENCES
PI NEW YORK
PA 2 EAST 63RD ST, NEW YORK, NY 10021 USA
SN 0077-8923
BN 1-57331-396-3
J9 ANN NY ACAD SCI
JI Ann.NY Acad.Sci.
PY 2003
VL 998
BP 539
EP 548
DI 10.1196/annals.1254.071
PG 10
WC Biochemistry & Molecular Biology; Immunology; Multidisciplinary
   Sciences; Neurosciences
WE Conference Proceedings Citation Index - Science (CPCI-S); Science Citation Index Expanded (SCI-EXPANDED)
SC Biochemistry & Molecular Biology; Immunology; Science & Technology -
   Other Topics; Neurosciences & Neurology
GA BX68C
UT WOS:000186107400070
PM 14592926
DA 2022-10-25
ER

PT J
AU Shelton, GD
   Skeie, GO
   Kass, PH
   Aarli, JA
AF Shelton, GD
   Skeie, GO
   Kass, PH
   Aarli, JA
TI Titin and ryanodine receptor autoantibodies in dogs with thymoma and
   late-onset myasthenia gravis
SO VETERINARY IMMUNOLOGY AND IMMUNOPATHOLOGY
LA English
DT Article
DE canine; muscle; myasthenia gravis; thymoma
ID ACETYLCHOLINE-RECEPTOR; 5 DOGS; ANTIBODIES; IGG; LOCALIZATION; PROTEINS;
   MODEL
AB Similar to human autoimmune myasthenia gravis (MG), canine MG occurs spontaneously and is associated with autoantibodies against the nicotinic acetylcholine receptor (AChR). In addition to AChR, human MG patients with thymoma or late-onset MG have antibodies against titin and ryanodine receptor (RyR). The objective of this study was to establish if dogs with confirmed MG (AChR antibody titer >0.6 nmol/l) also developed titin and RyR antibodies and identify possible associations with thymoma, late age of onset, or severity of clinical signs. Sera from dogs (n = 430) with previously diagnosed autoimmune MG (N = 415), other immune-mediated neuromuscular disorders including polymyositis (PM) and masticatory muscle myositis (N = 5), and control dogs (N = 10) were evaluated for the presence of titin antibodies in ELISA using MGT-30 as antigen, a peptide representing the main immunogenic region (MIR) for human titin antibodies. Titin antibody positive sera were further examined for RyR antibodies in Western blots using a RyR fusion protein (pc2-RyR) as antigen, which covers the MIR for human MG sera. Titin antibodies were found in sera of 80/430 dogs. Thymoma was present in 11/80 and age of onset was after 4 years in 66/80 titin positive dogs. Two of the titin positive dogs had PM. RyR antibodies were found in 13/80 sera (8/13 thymoma, 12/13 age of onset after 4 years, and 1/13 PM). Neither titin nor RyR antibodies were found in sera of healthy control dogs. Acute fulminating MG was described in five dogs with both titin and RyR antibodies. From these studies we conclude that titin and RyR antibodies in canine and human MG have a similar association with thymoma, late-onset MG, and possibly with more severe forms of MG. (C) 2001 Elsevier Science B.V. All rights reserved.
C1 Univ Calif San Diego, Dept Pathol, La Jolla, CA 92093 USA.
   Univ Bergen, Haukeland Hosp, Dept Neurol, N-5021 Bergen, Norway.
   Univ Calif Davis, Dept Populat Hlth & Reprod, Davis, CA 95616 USA.
RP Shelton, GD (corresponding author), Univ Calif San Diego, Dept Pathol, La Jolla, CA 92093 USA.
CR Aarli JA, 1997, EUR J NEUROL, V4, P203, DOI 10.1111/j.1468-1331.1997.tb00335.x
   AARLI JA, 1990, CLIN EXP IMMUNOL, V82, P284
   ARONSOHN MG, 1984, J AM VET MED ASSOC, V184, P1355
   BELIAH JR, 1983, J AM VET MED ASSOC, V183, P306
   Dewey CW, 1997, J VET INTERN MED, V11, P50, DOI 10.1111/j.1939-1676.1997.tb00073.x
   Dewey CW, 1995, PROG VET NEUROL, V6, P117
   DRACHMAN DB, 1978, P NATL ACAD SCI USA, V75, P3422, DOI 10.1073/pnas.75.7.3422
   Engel A. G., 1994, MYOLOGY, P1335
   ENGEL AG, 1977, MAYO CLIN PROC, V52, P267
   ENGEL AG, 1977, NEUROLOGY, V27, P307, DOI 10.1212/WNL.27.4.307
   ENGEL AG, 1974, J NEUROPATHOL EXP NE, V35, P569
   GARLEPP MJ, 1984, CLIN IMMUNOL IMMUNOP, V31, P301, DOI 10.1016/0090-1229(84)90250-2
   GAUTEL M, 1993, NEUROLOGY, V43, P1581, DOI 10.1212/WNL.43.8.1581
   HEINEMANN S, 1977, P NATL ACAD SCI USA, V74, P3090, DOI 10.1073/pnas.74.7.3090
   Iwasa K, 1998, MUSCLE NERVE, V21, P1655, DOI 10.1002/(SICI)1097-4598(199812)21:12<1655::AID-MUS5>3.3.CO;2-6
   King LG, 1998, J AM VET MED ASSOC, V212, P830
   KLEBANOW ER, 1992, J AM ANIM HOSP ASSOC, V28, P63
   LAEMMLI UK, 1970, NATURE, V227, P680, DOI 10.1038/227680a0
   LENNON VA, 1978, GENETIC CONTROL AUTO, P295
   LINDSTROM J, 1988, ADV IMMUNOL, V42, P233, DOI 10.1016/S0065-2776(08)60847-0
   MYGLAND A, 1992, ANN NEUROL, V32, P589, DOI 10.1002/ana.410320419
   MYGLAND A, 1994, J NEUROL NEUROSUR PS, V57, P843, DOI 10.1136/jnnp.57.7.843
   NAMBA T, 1974, ARCH NEUROL-CHICAGO, V31, P27, DOI 10.1001/archneur.1974.00490370053007
   Shelton GD, 1999, VET IMMUNOL IMMUNOP, V69, P239, DOI 10.1016/S0165-2427(99)00058-6
   SHELTON GD, 1990, J VET INTERN MED, V4, P281, DOI 10.1111/j.1939-1676.1990.tb03124.x
   SHELTON GD, 1988, NEUROLOGY, V38, P1417, DOI 10.1212/WNL.38.9.1417
   Shelton GD, 1998, J SMALL ANIM PRACT, V39, P368, DOI 10.1111/j.1748-5827.1998.tb03734.x
   SKEIE GO, 1995, AUTOIMMUNITY, V20, P99, DOI 10.3109/08916939509001933
   Skeie GO, 1998, MUSCLE NERVE, V21, P329, DOI 10.1002/(SICI)1097-4598(199803)21:3<329::AID-MUS6>3.0.CO;2-C
   SKEIE GO, 1999, P EUR JUNCT 99 SPORT, pA37
   TOWBIN H, 1979, P NATL ACAD SCI USA, V76, P4350, DOI 10.1073/pnas.76.9.4350
   WILLIAMS CL, 1992, LAB INVEST, V66, P331
NR 32
TC 33
Z9 33
U1 0
U2 12
PU ELSEVIER SCIENCE BV
PI AMSTERDAM
PA PO BOX 211, 1000 AE AMSTERDAM, NETHERLANDS
SN 0165-2427
J9 VET IMMUNOL IMMUNOP
JI Vet. Immunol. Immunopathol.
PD JAN 10
PY 2001
VL 78
IS 1
BP 97
EP 105
DI 10.1016/S0165-2427(00)00255-5
PG 9
WC Immunology; Veterinary Sciences
WE Science Citation Index Expanded (SCI-EXPANDED)
SC Immunology; Veterinary Sciences
GA 406GF
UT WOS:000167206000008
PM 11182151
DA 2022-10-25
ER

PT J
AU Lebrun, C
   Bourg, V
   Tieulie, N
   Thomas, P
AF Lebrun, C.
   Bourg, V.
   Tieulie, N.
   Thomas, P.
TI Successful treatment of refractory generalized myasthenia gravis with
   rituximab
SO EUROPEAN JOURNAL OF NEUROLOGY
LA English
DT Article
DE anti-MuSK antibodies; myasthenia; rituximab
ID MUSK; AUTOANTIBODIES; THERAPY
AB Myasthenia gravis (MG) is an autoimmune neuromuscular disorder for which current therapies carry a high risk of side-effects and may be insufficient in stabilizing the clinical status. Many therapeutic options can be ruled, such as thymectomy, corticosteroids, azathioprine, cyclophosphamide, mycophenolate mofetil, methotrexate, intravenous immunoglobulin (IVIg) or less frequently plasmapheresis must be ruled.
   We followed prospectively six patients with MG who presented with a poor response to two or three lines of immunosuppressive conventional drugs associated with oral corticosteroids. All but one were acetylcholine receptor negative and three were anti-MuSK positive. IVIg did not improved the neurological status and all patient required high doses of cholinesterase inhibitors.
   Rituximab was introduced with a mean follow-up of 1.5 years (375 mg/m(2), days 1, 8, 15, 28 during the first month and then one dose every 2 months). After 2 years of follow-up, all patients stopped corticosteroids and tapered off cholinesterase inhibitors from 60 to 180 mg/day without severe infectious events.
   Rituximab, a chimeric IgG k monoclonal antibody that target CD20 is used for the treatment of relapsing/refractory CD20 positive low-grade non-Hodgkin's lymphoma and other autoimmune neuromuscular diseases. Four previous short reports have described a good response of MG associated with lymphoma with rituximab. It appears to be a promising and effective drug for the treatment of MG without lymphoma, with a substantial benefit to the clinical status and good tolerability.
C1 [Lebrun, C.; Bourg, V.; Thomas, P.] Univ Hosp, Dept Neurol, Nice, France.
   [Tieulie, N.] Univ Hosp, Dept Internal Med, Nice, France.
RP Lebrun, C (corresponding author), Pasteur Hosp, Serv Neurol, 30 Voie Romaine, F-06002 Nice, France.
EM lebrun.c@chu-nice.fr
RI lebrun-frenay, christine/AAP-9539-2021
OI lebrun-frenay, christine/0000-0002-3713-2416
CR Baek WS, 2007, J NEUROL NEUROSUR PS, V78, P771, DOI 10.1136/jnnp.2006.093567
   Boye J, 2003, ANN ONCOL, V14, P520, DOI 10.1093/annonc/mdg175
   Burns T, 2008, NEUROLOGY, V70, pA302
   Evoli A, 2003, BRAIN, V126, P2304, DOI 10.1093/brain/awg223
   Gajra A, 2004, AM J HEMATOL, V77, P196, DOI 10.1002/ajh.20169
   Gardner R, 2008, NEUROLOGY, V70, pA301
   Goldfarb AR, 2005, MUSCLE NERVE, V31, P510, DOI 10.1002/mus.20244
   Hain B, 2006, MUSCLE NERVE, V33, P575, DOI 10.1002/mus.20479
   Hoch W, 2001, NAT MED, V7, P365, DOI 10.1038/85520
   Illa I, 2008, NEUROLOGY, V70, pA301
   Meriggioli MN, 2003, NEUROLOGY, V61, P1438, DOI 10.1212/01.WNL.0000094122.88929.0B
   Rastetter W, 2004, ANNU REV MED, V55, P477, DOI 10.1146/annurev.med.55.091902.104249
   RUP T, 2008, NEUROLOGY S1, V70, pA301
   Sanders DB, 2003, NEUROLOGY, V60, P1978, DOI 10.1212/01.WNL.0000065882.63904.53
   Scuderi F, 2002, LAB INVEST, V82, P1139, DOI 10.1097/01.LAB.0000028144.48023.9B
   Silverman GJ, 2003, ARTHRITIS RHEUM-US, V48, P1484, DOI 10.1002/art.10947
   Takagi K, 2005, ANN HEMATOL, V84, P548, DOI 10.1007/s00277-005-1050-4
   Thakre M, 2007, J NEUROL, V254, P968, DOI 10.1007/s00415-006-0442-2
   Wylam ME, 2003, J PEDIATR-US, V143, P674, DOI 10.1067/S0022-3476(03)00300-7
   ZAJA FF, 2001, BLOOD, V98, pB41
NR 20
TC 67
Z9 70
U1 0
U2 5
PU WILEY
PI HOBOKEN
PA 111 RIVER ST, HOBOKEN 07030-5774, NJ USA
SN 1351-5101
EI 1468-1331
J9 EUR J NEUROL
JI Eur. J. Neurol.
PD FEB
PY 2009
VL 16
IS 2
BP 246
EP 250
DI 10.1111/j.1468-1331.2008.02399.x
PG 5
WC Clinical Neurology; Neurosciences
WE Science Citation Index Expanded (SCI-EXPANDED)
SC Neurosciences & Neurology
GA 394SU
UT WOS:000262468900025
PM 19146644
DA 2022-10-25
ER

PT J
AU Hill, M
   Beeson, D
   Moss, P
   Jacobson, L
   Bond, A
   Corlett, L
   Newsom-Davis, J
   Vincent, A
   Willcox, N
AF Hill, M
   Beeson, D
   Moss, P
   Jacobson, L
   Bond, A
   Corlett, L
   Newsom-Davis, J
   Vincent, A
   Willcox, N
TI Early-onset myasthenia gravis: A recurring T-cell epitope in the
   adult-specific acetylcholine receptor epsilon subunit presented by the
   susceptibility allele HLA-DR52a
SO ANNALS OF NEUROLOGY
LA English
DT Article
ID PENICILLAMINE-INDUCED MYASTHENIA; AUTOIMMUNE ENCEPHALOMYELITIS;
   ALPHA-SUBUNIT; ANTIBODY CHARACTERISTICS; GENERALIZED MYASTHENIA;
   BETA-CHAIN; EXPRESSION; ANTIGEN; PEPTIDE; THYMUS
AB No immunodominant T-cell epitopes have yet been reported in the human acetylcholine receptor (AChR), the target of the pathogenic autoantibodies in tnyasthenia gravis (MG). We have selected and characterized T cells from MG patients by restimulation in culture with recombinant human AChR alpha, gamma, and epsilon subunits; the gamma and epsilon distinguish the fetal and adult AChR isoforms, respectively. We obtained clones specific for the epsilon, rather than the alpha or gamma, subunit in 3 of the first 4 early-onset MG cares tested They all responded to peptide epsilon 201-219 and to low concentrations of adult but not fetal AChR. Moreover, although using different T-cell receptor genes, they were all restricted to HKA-DR52a (DRB3*0101), a member of the strongly predisposing HLA-A1-B8-DR3 haplotype. This apparently immunodominant epsilon 201-219 epitope (plus DR52a) was also recognized by clones from an elderly patient whose MG had recently been provoked by the drug D-penicillamine. In all 4 cases, however, the serum antibodies reacted better with fetal than adult AChR and map thus be end products of determinant spreading initiated by adult AChR-specific T cell responses. Furthermore, as these T cells had a pathogenic Th1 phenotype, with the potential to induce complement-activating antibodies, they should be important targets for selective immunotherapy.
C1 John Radcliffe Hosp, Inst Mol Med, Neurosci Grp, Oxford OX3 9DS, England.
   John Radcliffe Hosp, Inst Mol Med, Mol Immunol Grp, Oxford OX3 9DS, England.
RP Willcox, N (corresponding author), John Radcliffe Hosp, Inst Mol Med, Neurosci Grp, Oxford OX3 9DS, England.
RI Vincent, Angela/AAE-7310-2019
FU Wellcome Trust Funding Source: Medline
CR ACHAORBEA H, 1988, CELL, V54, P263, DOI 10.1016/0092-8674(88)90558-2
   Alderuccio F, 1997, AUTOIMMUNITY, V25, P167, DOI 10.3109/08916939709008023
   Balasa B, 1997, J EXP MED, V186, P385, DOI 10.1084/jem.186.3.385
   Beeson D, 1996, NEUROSCI LETT, V207, P57, DOI 10.1016/0304-3940(96)12488-5
   BEESON D, 1993, EUR J BIOCHEM, V215, P229, DOI 10.1111/j.1432-1033.1993.tb18027.x
   BEESON D, 1990, EMBO J, V9, P2101, DOI 10.1002/j.1460-2075.1990.tb07378.x
   BERDOZ J, 1987, J IMMUNOL, V139, P1336
   Bond AP, 1998, J NEUROIMMUNOL, V82, P182, DOI 10.1016/S0165-5728(97)00202-6
   CALLAN MFC, 1993, P NATL ACAD SCI USA, V90, P10454, DOI 10.1073/pnas.90.22.10454
   COMPSTON DAS, 1980, BRAIN, V103, P579, DOI 10.1093/brain/103.3.579
   DEGLIESPOSTI MA, 1992, IMMUNOGENETICS, V35, P355
   DRACHMAN DB, 1994, NEW ENGL J MED, V330, P1797, DOI 10.1056/NEJM199406233302507
   ENGEL AG, 1977, MAYO CLIN PROC, V52, P267
   GARLEPP MJ, 1983, BRIT MED J, V286, P338, DOI 10.1136/bmj.286.6362.338
   GAUTAM AM, 1992, J IMMUNOL, V148, P3049
   HAWKE S, 1992, J IMMUNOL METHODS, V155, P41, DOI 10.1016/0022-1759(92)90269-Y
   Hawke S, 1996, IMMUNOL TODAY, V17, P307, DOI 10.1016/0167-5699(96)10022-0
   Heidenreich F, 1988, Autoimmunity, V2, P31, DOI 10.3109/08916938809019941
   JOLICOEUR C, 1994, P NATL ACAD SCI USA, V91, P6707, DOI 10.1073/pnas.91.14.6707
   KAPPLER JW, 1987, CELL, V49, P273, DOI 10.1016/0092-8674(87)90568-X
   LEHMANN PV, 1993, IMMUNOL TODAY, V14, P203, DOI 10.1016/0167-5699(93)90163-F
   LINDSTROM J, 1988, ADV IMMUNOL, V42, P233, DOI 10.1016/S0065-2776(08)60847-0
   MacLennan C, 1997, ANN NEUROL, V41, P423, DOI 10.1002/ana.410410404
   MacLennan CA, 1998, ANN NY ACAD SCI, V841, P407, DOI 10.1111/j.1749-6632.1998.tb10954.x
   MATSUO H, 1995, J IMMUNOL, V155, P3683
   McHeyzerWilliams MG, 1996, CURR OPIN IMMUNOL, V8, P278, DOI 10.1016/S0952-7915(96)80068-9
   Moiola M, 1998, EUR J IMMUNOL, V28, P2487, DOI 10.1002/(SICI)1521-4141(199808)28:08<2487::AID-IMMU2487>3.0.CO;2-Y
   MOSS PAH, 1993, EUR J IMMUNOL, V23, P1153, DOI 10.1002/eji.1830230526
   NAGVEKAR N, 1999, IN PRESS J IMMUNOL
   NICOLLE MW, 1994, J CLIN INVEST, V93, P1361, DOI 10.1172/JCI117112
   ONG B, 1991, P NATL ACAD SCI USA, V88, P7343, DOI 10.1073/pnas.88.16.7343
   Oosterhuis HJGH, 1997, MYASTHENIA GRAVIS
   PICCINNI MP, 1995, J IMMUNOL, V155, P128
   POSNETT DN, 1986, P NATL ACAD SCI USA, V83, P7888, DOI 10.1073/pnas.83.20.7888
   PROTTI MP, 1993, IMMUNOL TODAY, V14, P363, DOI 10.1016/0167-5699(93)90237-F
   Saoudi A, 1996, IMMUNOL REV, V149, P195, DOI 10.1111/j.1600-065X.1996.tb00905.x
   SCADDING GK, 1981, NEUROLOGY, V31, P935, DOI 10.1212/WNL.31.8.935
   SCHLUEP M, 1987, ANN NEUROL, V22, P212, DOI 10.1002/ana.410220205
   STUDIER FW, 1990, METHOD ENZYMOL, V185, P60
   TZARTOS SJ, 1988, P NATL ACAD SCI USA, V85, P2899, DOI 10.1073/pnas.85.9.2899
   VIEIRA ML, 1993, J NEUROIMMUNOL, V47, P115, DOI 10.1016/0165-5728(93)90021-P
   VINCENT A, 1982, CLIN EXP IMMUNOL, V49, P266
   VINCENT A, 1982, CLIN EXP IMMUNOL, V49, P257
   Vincent A, 1998, IMMUNOL REV, V164, P157, DOI 10.1111/j.1600-065X.1998.tb01217.x
   VINCENT A, 1994, IMMUNOL LETT, V39, P269, DOI 10.1016/0165-2478(94)90168-6
   Waisman A, 1996, NAT MED, V2, P899, DOI 10.1038/nm0896-899
   WILLCOX N, 1993, CURR OPIN IMMUNOL, V5, P910, DOI 10.1016/0952-7915(93)90105-2
   Wu SH, 1997, J IMMUNOL, V158, P3221
NR 48
TC 42
Z9 43
U1 0
U2 2
PU WILEY
PI HOBOKEN
PA 111 RIVER ST, HOBOKEN 07030-5774, NJ USA
SN 0364-5134
EI 1531-8249
J9 ANN NEUROL
JI Ann. Neurol.
PD FEB
PY 1999
VL 45
IS 2
BP 224
EP 231
DI 10.1002/1531-8249(199902)45:2<224::AID-ANA13>3.0.CO;2-B
PG 8
WC Clinical Neurology; Neurosciences
WE Science Citation Index Expanded (SCI-EXPANDED)
SC Neurosciences & Neurology
GA 164LR
UT WOS:000078466100013
PM 9989625
DA 2022-10-25
ER

PT J
AU Li, T
   Li, Y
   Li, JW
   Qin, YH
   Zhai, H
   Feng, B
   Li, H
   Zhang, NN
   Yang, CS
AF Li, Ting
   Li, Yue
   Li, Jia-Wen
   Qin, Ying-Hui
   Zhai, Hui
   Feng, Bin
   Li, He
   Zhang, Ning-Nannan
   Yang, Chun-Sheng
TI Expression of TRAF6 in peripheral blood B cells of patients with
   myasthenia gravis
SO BMC NEUROLOGY
LA English
DT Article
DE Myasthenia gravis; Tumor necrosis factor receptor (TNFR)-associated
   factor 6 (TRAF6); B cell; Memory B cell; ADL-score
ID INHIBITION; AUTOIMMUNE; EXERTS; ROLES
AB Background Tumor necrosis factor receptor-associated factor 6 (TRAF6) can regulate the activation of inflammatory signaling pathways by acting as an E3 ubiquitin ligase, which enhances B cell activation. This study aimed to evaluate the expression of TRAF6 in the peripheral blood B cells of myasthenia gravis (MG) patients and analyze the relationships between TRAF6 expression and clinical characteristics. Method In our study, the expression level of TRAF6 in peripheral blood B cells of 89 patients was measured by flow cytometry compared with that of healthy subjects. The effects of disease severity, MG classification and immunotherapy on TRAF6 expression level were also analyzed. Results In our study, TRAF6 expression was elevated in CD19(+) B cells and CD19(+)CD27(+) memory B cells in generalized MG (GMG) patients compared with ocular MG (OMG) patients (p = 0.03 and p = 0.03, respectively). There was a significant positive correlation between the TRAF6 expression level and disease severity in both OMG patients and GMG patients (CD19(+) B cells: OMG: p < 0.001, r = 0.89; GMG: p = 0.001, r = 0.59; CD29(+)CD27(+) B cells: OMG: p = 0.001, r = 0.80; GMG: p = 0.048, r = 0.38). TRAF6 expression was significantly elevated in CD19(+) B cells and CD19(+)CD27(+) memory B cells in GMG with acute aggravation compared with GMG in MMS (p = 0.009 and p = 0.028, respectively). In the eleven MG patients who were followed, TRAF6 expression in B cells and memory B cells was significantly decreased after treatment (p = 0.03 and p < 0.01, respectively). Conclusion TRAF6 is potentially a useful biomarker of inflammation in patients with MG, and might be used to evaluate the effectiveness of treatment.
C1 [Li, Ting; Li, Yue; Li, Jia-Wen; Qin, Ying-Hui; Zhai, Hui; Feng, Bin; Yang, Chun-Sheng] Tianjin Med Univ, Dept Neurol, Tianjin Neurol Inst, Gen Hosp, 154 Anshan Rd, Tianjin 300052, Peoples R China.
   [Li, He] Tianjin Huanhu Hosp, Dept Neurol, Tianjin, Peoples R China.
   [Zhang, Ning-Nannan] Tianjin Med Univ, Dept Radiol, Sch Med Imaging, Gen Hosp, 154 Anshan Rd, Tianjin 300052, Peoples R China.
   [Zhang, Ning-Nannan] Tianjin Med Univ, Tianjin Key Lab Funct Imaging, Sch Med Imaging, Gen Hosp, 154 Anshan Rd, Tianjin 300052, Peoples R China.
RP Li, T; Yang, CS (corresponding author), Tianjin Med Univ, Dept Neurol, Tianjin Neurol Inst, Gen Hosp, 154 Anshan Rd, Tianjin 300052, Peoples R China.
EM liting200401@126.com; cyang01@tmu.edu.cn
FU National Natural Science Foundation of China [82071907]; Youth
   Incubation Fund of Tianjin Medical University General Hospital
   [ZYYFY2019008]; National Key Clinical Specialty Construction Project of
   China
FX This work was supported by the National Natural Science Foundation of
   China (grant number 82171338), National Natural Science Foundation of
   China (grant number 82071907), Youth Incubation Fund of Tianjin Medical
   University General Hospital (ZYYFY2019008), and National Key Clinical
   Specialty Construction Project of China.
CR Aarts SABM, 2019, J PATHOL, V247, P471, DOI 10.1002/path.5205
   Aarts SABM, 2017, J NEUROINFLAMM, V14, DOI 10.1186/s12974-017-0875-9
   Akkaya M, 2018, NAT IMMUNOL, V19, P871, DOI 10.1038/s41590-018-0156-5
   Berrih-Aknin S, 2014, J AUTOIMMUN, V48-49, P143, DOI 10.1016/j.jaut.2014.01.003
   Bortone F, 2020, FRONT IMMUNOL, V11, DOI 10.3389/fimmu.2020.00142
   Cao YZ, 2015, BIOMED RES INT, V2015, DOI 10.1155/2015/724715
   Cheng ZA, 2013, J CLIN IMMUNOL, V33, P567, DOI 10.1007/s10875-012-9834-5
   Ding Y, 2016, INFLAMMATION, V39, P849, DOI 10.1007/s10753-016-0315-5
   Dou Y, 2018, CURR NEUROPHARMACOL, V16, P1306, DOI 10.2174/1570159X16666180412094655
   Gilhus NE, 2019, NAT REV DIS PRIMERS, V5, DOI 10.1038/s41572-019-0079-y
   Gradolatto A, 2014, J AUTOIMMUN, V52, P53, DOI 10.1016/j.jaut.2013.12.015
   Hu YX, 2020, INT IMMUNOPHARMACOL, V80, DOI 10.1016/j.intimp.2019.106130
   Iwata S, 2015, LUPUS, V24, P695, DOI 10.1177/0961203314560424
   Kohler S, 2013, J NEUROIMMUNOL, V264, P114, DOI 10.1016/j.jneuroim.2013.09.006
   Kurosaki T, 2015, NAT REV IMMUNOL, V15, P149, DOI 10.1038/nri3802
   Kwak K, 2019, NAT IMMUNOL, V20, P963, DOI 10.1038/s41590-019-0427-9
   Laidlaw BJ, 2021, NAT REV IMMUNOL, V21, P209, DOI 10.1038/s41577-020-00446-2
   Li YC, 2019, CELL RES, V29, P474, DOI 10.1038/s41422-019-0174-3
   Liu ZJ, 2012, BRAIN RES BULL, V88, P379, DOI 10.1016/j.brainresbull.2012.04.003
   Mantegazza R, 2019, CURR OPIN RHEUMATOL, V31, P623, DOI 10.1097/BOR.0000000000000647
   Maurer M, 2015, ACTA NEUROPATHOL COM, V3, DOI 10.1186/s40478-014-0179-6
   Paun A, 2021, BLOOD ADV, V5, P745, DOI 10.1182/bloodadvances.2020002932
   Rashid M, 2019, GENES-BASEL, V10, DOI 10.3390/genes10050329
   Ruetsch-Chelli C, 2021, NEUROTHERAPEUTICS, V18, P938, DOI 10.1007/s13311-021-01006-9
   Sabatino JJ, 2019, NAT REV NEUROSCI, V20, P728, DOI 10.1038/s41583-019-0233-2
   Walsh MC, 2015, IMMUNOL REV, V266, P72, DOI 10.1111/imr.12302
   Wu H, 2016, J PATHOL, V238, P457, DOI 10.1002/path.4670
   Yan M, 2021, BIOMED RES INT, V2021, DOI 10.1155/2021/5573469
   Zhang F, 2016, J NEUROIMMUNOL, V299, P124, DOI 10.1016/j.jneuroim.2016.09.005
   Zhu LJ, 2017, CYTOKINE, V93, P26, DOI 10.1016/j.cyto.2017.05.001
NR 30
TC 0
Z9 0
U1 0
U2 0
PU BMC
PI LONDON
PA CAMPUS, 4 CRINAN ST, LONDON N1 9XW, ENGLAND
EI 1471-2377
J9 BMC NEUROL
JI BMC Neurol.
PD AUG 17
PY 2022
VL 22
IS 1
AR 302
DI 10.1186/s12883-022-02833-9
PG 8
WC Clinical Neurology
WE Science Citation Index Expanded (SCI-EXPANDED)
SC Neurosciences & Neurology
GA 3V6TN
UT WOS:000841794300001
PM 35978310
OA Green Published, gold
DA 2022-10-25
ER

PT J
AU Shi, TY
   Wen, XH
   Shi, XH
   Lu, YW
AF Shi, Tian-Yan
   Wen, Xiao-Hong
   Shi, Xu-Hua
   Lu, Yue-Wu
TI Thymic epithelial tumor complicated by immunological abnormalities:
   results from a single-center retrospective study in China
SO JOURNAL OF THORACIC DISEASE
LA English
DT Article
DE Thymic epithelial tumor (TET); immunological abnormalities; Good
   syndrome (GS); autoimmune disease (AD); myasthenia gravis (MG)
ID RED-CELL APLASIA; MYASTHENIA-GRAVIS; THYMOMA; CLASSIFICATION; PATIENT;
   IMMUNODEFICIENCY; INFECTIONS; THYMECTOMY; MORBIDITY; MORTALITY
AB Background: To describe the clinical manifestations, immunological features, treatments, and outcomes of patients with thymic epithelial tumor (TET) complicated by immunological abnormalities, and to improve knowledge on immunological abnormalities in this rare disease.
   Methods: Patients with pathologically confirmed TET at Beijing Chaoyang Hospital between January 2013 and May 2018 were included in this study, and clinical data were analyzed retrospectively. Immunological abnormalities were classified into two groups as follows: Good syndrome (GS) and autoimmune disease (AD).
   Results: Fifty-nine TET patients were enrolled; twenty-two patients (37.3%) had immune dysfunction. There were no gender, age, or histological type differences between groups with or without immunological abnormalities. Six patients had GS, of whom four patients were diagnosed after thymectomy. Recurrent respiratory infections, particularly opportunistic infections, were the most common manifestation. Three GS patients developed a second cancer (50%; P=0.011). Anti-infective therapy and immunoglobulin supplements effectively treated GS. Seventeen patients developed ADs, including myasthenia gravis (MG) (n=13), Hashimoto's thyroiditis (n=4), Sjogren's syndrome (n=1), rheumatoid arthritis (n=1), pemphigus (n=1), and Evans syndrome (n=1). One patient developed both MG and GS and 4 patients presented with two ADs. Three AD cases occurred after thymectomy. Pemphigus and 80% (8/10) of MG cases were resolved following thymectomy.
   Conclusions: There is a strong association between immunological abnormalities and TET, which may present at any time point during the disease, even after thymectomy. In addition to infection, GS patients are more likely to develop a second cancer. Thymectomy may produce favorable outcomes for MG in this study, while surgery does not improve immunodeficiency in GS patients.
C1 [Shi, Tian-Yan; Wen, Xiao-Hong; Shi, Xu-Hua; Lu, Yue-Wu] Capital Med Univ, Beijing Chaoyang Hosp, Dept Rheumatol & Clin Immunol, 4 Gongti South Rd, Beijing 100020, Peoples R China.
RP Lu, YW (corresponding author), Capital Med Univ, Beijing Chaoyang Hosp, Dept Rheumatol & Clin Immunol, 4 Gongti South Rd, Beijing 100020, Peoples R China.
EM llyyww615@126.com
CR Aarli JA, 2008, ANN NY ACAD SCI, V1132, P238, DOI 10.1196/annals.1405.040
   Bernard C, 2016, AUTOIMMUN REV, V15, P82, DOI 10.1016/j.autrev.2015.09.005
   Bozzolo E, 2000, LUPUS, V9, P151, DOI 10.1191/096120300678828055
   De Keyzer K, 2009, ACTA CLIN BELG, V64, P447, DOI 10.1179/acb.2009.075
   Gadalla SM, 2011, INT J CANCER, V128, P2688, DOI 10.1002/ijc.25583
   Gilhus NE, 2016, NAT REV NEUROL, V12, P259, DOI 10.1038/nrneurol.2016.44
   Gilhus NE, 2015, LANCET NEUROL, V14, P1023, DOI 10.1016/S1474-4422(15)00145-3
   Grob D, 2008, MUSCLE NERVE, V37, P141, DOI 10.1002/mus.20950
   HAYWARD AR, 1982, CLIN EXP IMMUNOL, V48, P437
   Hirokawa M, 2007, HAEMATOLOGICA, V93, P27, DOI 10.3324/haematol.11655
   Holbro A, 2012, HUM IMMUNOL, V73, P287, DOI 10.1016/j.humimm.2011.12.022
   Isshiki Y, 2017, EXP HEMATOL ONCOL, V6, DOI 10.1186/s40164-017-0073-6
   Jansen A, 2016, CLIN IMMUNOL, V171, P12, DOI 10.1016/j.clim.2016.07.025
   Kanazawa M, 2007, EUR J NEUROL, V14, P1403, DOI 10.1111/j.1468-1331.2007.01978.x
   Katzberg HD, 2009, MUSCLE NERVE, V40, P137, DOI 10.1002/mus.21282
   Kelesidis T, 2010, CLIN IMMUNOL, V135, P347, DOI 10.1016/j.clim.2010.01.006
   Kelleher P, 2003, J CLIN PATHOL, V56, P12, DOI 10.1136/jcp.56.1.12
   Kondo K, 2004, ANN THORAC SURG, V77, P1183, DOI 10.1016/j.athoracsur.2003.07.042
   Lim JM, 2017, ANN DERMATOL, V29, P219, DOI 10.5021/ad.2017.29.2.219
   LITWIN SD, 1977, NATURE, V266, P57, DOI 10.1038/266057a0
   Malphettes M, 2015, CLIN INFECT DIS, V61, pE13, DOI 10.1093/cid/civ269
   Marx A, 2014, J THORAC ONCOL, V9, P596, DOI 10.1097/JTO.0000000000000154
   Miller JFAP, 2014, FRONT IMMUNOL, V5, DOI 10.3389/fimmu.2014.00411
   Mochizuki Hirofumi, 2003, Nihon Kokyuki Gakkai Zasshi, V41, P755
   Okui Masayuki, 2017, Korean J Thorac Cardiovasc Surg, V50, P119, DOI 10.5090/kjtcs.2017.50.2.119
   Okumura M, 2008, GEN THORAC CARDIOVAS, V56, P143, DOI 10.1007/s11748-007-0185-8
   Qu JY, 2013, CLIN VACCINE IMMUNOL, V20, P1097, DOI 10.1128/CVI.00141-13
   Raschal S, 1997, J ALLERGY CLIN IMMUN, V100, P846, DOI 10.1016/S0091-6749(97)70283-5
   Sanders DB, 2016, NEUROLOGY, V87, P419, DOI 10.1212/WNL.0000000000002790
   Sun XF, 2015, MEDICINE, V94, DOI 10.1097/MD.0000000000002090
   Thompson CA, 2006, BRIT J HAEMATOL, V135, P405, DOI 10.1111/j.1365-2141.2006.06295.x
   Tsai YM, 2013, W INDIAN MED J, V62, P264
   Yapali S, 2012, HEPATOL RES, V42, P835, DOI 10.1111/j.1872-034X.2012.00985.x
   Yoshida M, 2013, SURG TODAY, V43, P806, DOI 10.1007/s00595-012-0272-z
   ZEOK JV, 1979, ANN THORAC SURG, V28, P257, DOI 10.1016/S0003-4975(10)63116-5
   Zhang ZF, 2016, ONCOL LETT, V11, P4177, DOI 10.3892/ol.2016.4528
   Zou L, 2017, INT J RHEUM DIS, V20, P1792, DOI 10.1111/1756-185X.12453
NR 37
TC 3
Z9 3
U1 0
U2 1
PU AME PUBL CO
PI SHATIN
PA FLAT-RM C 16F, KINGS WING PLAZA 1, NO 3 KWAN ST, SHATIN, HONG KONG
   00000, PEOPLES R CHINA
SN 2072-1439
EI 2077-6624
J9 J THORAC DIS
JI J. Thorac. Dis.
PD APR
PY 2019
VL 11
IS 4
BP 1580
EP 1588
DI 10.21037/jtd.2019.02.90
PG 9
WC Respiratory System
WE Science Citation Index Expanded (SCI-EXPANDED)
SC Respiratory System
GA HW2CS
UT WOS:000466491200065
PM 31179102
OA gold, Green Published
DA 2022-10-25
ER

PT J
AU Zhang, Y
   Zhang, YY
   Li, H
   Jia, X
   Zhang, XY
   Xia, Y
   Wang, YZ
   Fu, LL
   Xiao, CH
   Geng, DQ
AF Zhang, Yong
   Zhang, Yanyan
   Li, Hao
   Jia, Xiao
   Zhang, Xiuying
   Xia, Yan
   Wang, YuZhong
   Fu, Linlin
   Xiao, Chenghua
   Geng, Deqin
TI Increased expression of P2X7 receptor in peripheral blood mononuclear
   cells correlates with clinical severity and serum levels of Th17-related
   cytokines in patients with myasthenia gravis
SO CLINICAL NEUROLOGY AND NEUROSURGERY
LA English
DT Article
DE P2X7 receptor; Myasthenia gravis; Th17-related inflammatory cytokines
ID P2X(7) RECEPTOR; INFLAMMATORY-DISEASES; LIPID RAFTS; TH17 CELLS;
   T-CELLS; AUTOIMMUNITY; LIPOPOLYSACCHARIDE; PATHOGENESIS; RELIABILITY;
   ASSOCIATION
AB Objectives: P2X7R is a well-documented activator of innate and adaptive immune responses. We aimed to measure the expression levels of P2X7R in peripheral blood mononuclear cells (PBMCs) from patients with myasthenia gravis (MG) and to investigate whether the expression of P2X7R is associated with pathogenesis of MG.
   Patients and methods: A total of 32 patients with MG (12 generalized MG (GMG) and 20 Ocular MG (OMG) and 22 healthy donors were recruited in this study. The quantitative MG score was used to evaluate the clinical severity. Real-time PCR and western blot were used to measure the levels of P2X7R expressed in PBMCs. Serum Th17-related cytokines (IL-beta, IL-6, IL-17 and IL-21) were tested by ELISA. PBMCs from MG patients were purified and challenged by LPS with or without a selective P2X7R inhibitor (BBG).
   Results: Our results showed that the expression of P2X7R mRNA and protein in PBMCs was increased in MG patients compared with healthy controls, with higher expression in generalized patients (GMG) than in ocular patients (0MG). In addition, P2X7R expression presents a significantly positive correlation with clinical severity and serum levels of IL -1 beta, IL-6, IL-17 and IL-21 in MG. In cultured MG PBMC, LPS challenge led to up-regulated P2X7R expression accompanied with increased production of IL-beta, IL-6, IL -17 and IL-21. Importantly, P2X7R blockade with BBG significantly attenuates the LPS-induced production of cytokines.
   Conclusion: P2X7R expression was up-regulated in MG and LPS-P2X7R axis may be involved in the pathogenesis of MG by promoting Th17 immune response.
C1 [Zhang, Yong; Zhang, Yanyan; Li, Hao; Jia, Xiao; Zhang, Xiuying; Xia, Yan; Xiao, Chenghua; Geng, Deqin] Xuzhou Med Univ, Dept Neurol, Affiliated Hosp, Xuzhou, Jiangsu, Peoples R China.
   [Zhang, Yanyan] Third Peoples Hosp Xuzhou, Dept Neurol, Xuzhou, Jiangsu, Peoples R China.
   [Wang, YuZhong] Jining Med Univ, Dept Neurol, Affiliated Hosp, Jining, Shandong, Peoples R China.
   [Fu, Linlin] Xuzhou Med Univ, Dept Pathogen Biol, Xuzhou, Jiangsu, Peoples R China.
   [Fu, Linlin] Xuzhou Med Univ, Lab Infect & Immunol, Xuzhou, Jiangsu, Peoples R China.
RP Zhang, Y; Xiao, CH (corresponding author), Xuzhou Med Univ, Dept Neurol, Affiliated Hosp, Xuzhou, Jiangsu, Peoples R China.
EM zyxzmu@163.com; chenghuaxiaoxzbj@163.com
FU National Nature Science Foundation of China [81571579, 81072465];
   Natural Science Fund of the Educational Committee of Jiangsu Province
   [1010D320003]; Special foundation of president of the Xuzhou Medical
   College [2010KJZ01]; Key medical talents fund of Jiangsu Province
   [H201130]; Jiangsu Province ordinary university postgraduate research
   innovation fund [CXLX11_0734]
FX We would like to thank all patients and normal control persons for their
   collaboration. This work was supported by National Nature Science
   Foundation of China (81571579, 81072465), Natural Science Fund of the
   Educational Committee of Jiangsu Province (1010D320003), Special
   foundation of president of the Xuzhou Medical College (2010KJZ01), Key
   medical talents fund of Jiangsu Province (H201130), Jiangsu Province
   ordinary university postgraduate research innovation fund
   (CXLX11_0734).; Innovation and entrepreneurship training program for
   college students in Jiangsu Province (201610313038Y).
CR Antonioli L, 2014, PLOS ONE, V9, DOI 10.1371/journal.pone.0116253
   Aricha R, 2011, J AUTOIMMUN, V36, P135, DOI 10.1016/j.jaut.2010.12.001
   Arulkumaran N, 2011, EXPERT OPIN INV DRUG, V20, P897, DOI 10.1517/13543784.2011.578068
   Bai Y, 2008, EUR J IMMUNOL, V38, P1877, DOI 10.1002/eji.200737973
   Besnard AG, 2012, J MOL CELL BIOL, V4, P3, DOI 10.1093/jmcb/mjr042
   Bettelli E, 2006, NATURE, V441, P235, DOI 10.1038/nature04753
   Braddock M, 2004, NAT REV DRUG DISCOV, V3, P1, DOI 10.1038/nrd1342
   Burkett PR, 2015, J CLIN INVEST, V125, P2211, DOI 10.1172/JCI78085
   Cavalcante P, 2013, AUTOIMMUN REV, V12, P863, DOI 10.1016/j.autrev.2013.03.010
   Chen GM, 2013, MUTAGENESIS, V28, P351, DOI 10.1093/mutage/get007
   Chen LF, 2006, CRIT REV IMMUNOL, V26, P499, DOI 10.1615/CritRevImmunol.v26.i6.30
   Chung Y, 2009, IMMUNITY, V30, P576, DOI 10.1016/j.immuni.2009.02.007
   Cordiglieri C, 2014, J AUTOIMMUN, V52, P74, DOI 10.1016/j.jaut.2013.12.013
   Dalakas MC, 2015, THER ADV NEUROL DISO, V8, P316, DOI 10.1177/1756285615605700
   de Campos NE, 2012, J INNATE IMMUN, V4, P529, DOI 10.1159/000336628
   Denlinger LC, 2001, J IMMUNOL, V167, P1871, DOI 10.4049/jimmunol.167.4.1871
   Desjardins M, 2013, CURR OPIN ALLERGY CL, V13, P639, DOI 10.1097/ACI.0000000000000009
   Di Virgilio F, 2007, TRENDS PHARMACOL SCI, V28, P465, DOI 10.1016/j.tips.2007.07.002
   DRACHMAN DB, 1994, NEW ENGL J MED, V330, P1797, DOI 10.1056/NEJM199406233302507
   Ferrari D, 2006, J IMMUNOL, V176, P3877, DOI 10.4049/jimmunol.176.7.3877
   Gonnord P, 2009, FASEB J, V23, P795, DOI 10.1096/fj.08-114637
   Gu BJ, 2000, AM J PHYSIOL-CELL PH, V279, pC1189, DOI 10.1152/ajpcell.2000.279.4.C1189
   Heldal AT, 2009, NEUROLOGY, V73, P150, DOI 10.1212/WNL.0b013e3181ad53c2
   Hougee S, 2005, BIOCHEM PHARMACOL, V69, P241, DOI 10.1016/j.bcp.2004.10.002
   Huang DR, 2001, EUR J IMMUNOL, V31, P225, DOI 10.1002/1521-4141(200101)31:1<225::AID-IMMU225>3.3.CO;2-S
   Killeen M.E., 2014, AM J TRANSPLANT, V14, P1512
   Killeen ME, 2013, J IMMUNOL, V190, P4324, DOI 10.4049/jimmunol.1202045
   Li Y, 2014, NEUROL SCI, V35, P29, DOI 10.1007/s10072-013-1460-3
   Lister Martin F, 2007, J Inflamm (Lond), V4, P5, DOI 10.1186/1476-9255-4-5
   Maddur MS, 2012, AM J PATHOL, V181, P8, DOI 10.1016/j.ajpath.2012.03.044
   Marques CC, 2014, BBA-MOL BASIS DIS, V1842, P65, DOI 10.1016/j.bbadis.2013.10.012
   Martinon F, 2004, CELL, V117, P561, DOI 10.1016/j.cell.2004.05.004
   Matute C, 2007, J NEUROSCI, V27, P9525, DOI 10.1523/JNEUROSCI.0579-07.2007
   Mehta N, 2014, BIOORGAN MED CHEM, V22, P54, DOI 10.1016/j.bmc.2013.10.054
   Nizri E, 2013, AMINO ACIDS, V45, P73, DOI 10.1007/s00726-011-1192-8
   OSSERMAN KE, 1971, MT SINAI J MED, V38, P497
   Park BS, 2013, EXP MOL MED, V45, DOI 10.1038/emm.2013.97
   Park J, 2015, ELEC COMP C, P1, DOI [10.1109/ECTC.2015.7159562, 10.1109/ICSENS.2015.7370251]
   Roche JC, 2011, MUSCLE NERVE, V44, P278, DOI 10.1002/mus.22070
   Schaffert H, 2015, EUR J IMMUNOL, V45, P1339, DOI 10.1002/eji.201445064
   Sharshar T, 2000, J NEUROL, V247, P286, DOI 10.1007/s004150050585
   Vergani A, 2013, CIRCULATION, V127, P463, DOI 10.1161/CIRCULATIONAHA.112.123653
   Vieira FS, 2010, BIOL CELL, V102, P391, DOI 10.1042/BC20090138
   Wang W, 2007, J IMMUNOL, V178, P7072, DOI 10.4049/jimmunol.178.11.7072
   Xie B, 2014, CLIN EXP RHEUMATOL, V32, P354
   Yan Z, 2016, SCI REP-UK, V6, DOI 10.1038/srep33061
   Yang H, 2002, J CLIN INVEST, V109, P1111, DOI 10.1172/JCI200214255
   Zheng S, 2013, SCAND J IMMUNOL, V78, P98, DOI 10.1111/sji.12057
NR 48
TC 16
Z9 16
U1 0
U2 9
PU ELSEVIER SCIENCE BV
PI AMSTERDAM
PA PO BOX 211, 1000 AE AMSTERDAM, NETHERLANDS
SN 0303-8467
EI 1872-6968
J9 CLIN NEUROL NEUROSUR
JI Clin. Neurol. Neurosurg.
PD JUN
PY 2017
VL 157
BP 88
EP 94
DI 10.1016/j.clineuro.2017.04.012
PG 7
WC Clinical Neurology; Surgery
WE Science Citation Index Expanded (SCI-EXPANDED)
SC Neurosciences & Neurology; Surgery
GA EW2WU
UT WOS:000402357500019
PM 28458152
DA 2022-10-25
ER

PT J
AU Trakas, N
   Zisimopoulou, P
   Tzartos, SJ
AF Trakas, Nikolaos
   Zisimopoulou, Paraskevi
   Tzartos, Socrates J.
TI Development of a highly sensitive diagnostic assay for muscle-specific
   tyrosine kinase (MuSK) autoantibodies in myasthenia gravis
SO JOURNAL OF NEUROIMMUNOLOGY
LA English
DT Article
DE MuSK autoantibodies; Extracellular domains; RIPA; Myasthenia gravis;
   Diagnosis
ID ANTIGEN-SPECIFIC APHERESIS; ACETYLCHOLINE-RECEPTORS;
   NEUROMUSCULAR-JUNCTION; ANTIBODIES; DOMAINS
AB Autoimmune myasthenia gravis is usually characterized by the presence of autoantibodies against the acetylcholine receptor (similar to 80-90% of patients) or muscle-specific tyrosine kinase (MuSK) (similar to 5% of patients). In the remaining patients, no such antibodies (Abs) are detectable, but this could be due either to the presence of auto-Abs to yet unidentified antigens or to concentrations of circulating Abs below the threshold of the available assays. The most popular and sensitive assay for anti-MuSK Abs is a radioimmunoprecipitation assay (RIPA), which uses (125)I-labeled MuSK as test antigen. A serious limiting factor of the sensitivity of such RIPAs is that small volumes of test serum are required (maximum 5-20 mu l) in order to avoid excessive background values. We have overcome this obstacle by the development of a two-step RIPA. This involves non-stringent affinity purification of anti-MuSK Abs from a large volume of patient's serum, followed by a regular RIPA step, with the isolated Abs, to determine the antibody titer. This two-step assay was shown to be 10-50 times more sensitive than the regular RIPA. All tested sera previously found to be positive in the regular RIPA and normal sera were also positive or negative in the two-step RIPA, respectively. Importantly, of seven tested sera previously characterized by regular RIPA as negative with titers that were above zero, but statistically not significantly higher from the background, two were found to be positive, while the others were clearly shown to be negative. We conclude that our diagnostic test can detect very low concentrations of circulating anti-MuSK Abs. The general principle of this two-step RIPA approach may also be applied to the detection of currently undetectable concentrations of circulating auto-Abs involved in other diseases. (C) 2011 Elsevier B.V. All rights reserved.
C1 [Trakas, Nikolaos; Zisimopoulou, Paraskevi; Tzartos, Socrates J.] Hellenic Pasteur Inst, Dept Biochem, GR-11521 Athens, Greece.
   [Trakas, Nikolaos; Tzartos, Socrates J.] Univ Patras, Dept Pharm, GR-26500 Patras, Greece.
RP Tzartos, SJ (corresponding author), Hellenic Pasteur Inst, Dept Biochem, 127 V Sofias Ave, GR-11521 Athens, Greece.
EM tzartos@pasteur.gr
RI Zisimopoulou, P/B-4105-2017
OI Trakas, Nikolaos/0000-0003-4426-1141; Zisimopoulou,
   Paraskevi/0000-0003-1248-4869
FU European Commission [242210, 264033]; Association Francaise contre les
   Myopathies (AFM)
FX The authors would like to thank Mrs. A Kokla for excellent technical
   assistance. This work was supported by grants from the European
   Commission (FP7 Fight-MG, Contact No 242210; REGPOT NeuroSign, Contract
   No 264033) and the Association Francaise contre les Myopathies (AFM).
CR Bartoccioni E, 2006, NEUROLOGY, V67, P505, DOI 10.1212/01.wnl.0000228225.23349.5d
   Cole RN, 2008, ANN NEUROL, V63, P782, DOI 10.1002/ana.21371
   Conti-Fine BM, 2006, J CLIN INVEST, V116, P2843, DOI 10.1172/JCI29894
   DeChiara TM, 1996, CELL, V85, P501, DOI 10.1016/S0092-8674(00)81251-9
   GREENWOOD FC, 1963, BIOCHEM J, V89, P114, DOI 10.1042/bj0890114
   Hewer R, 2006, CLIN CHIM ACTA, V364, P159, DOI 10.1016/j.cccn.2005.05.035
   Hoch W, 2001, NAT MED, V7, P365, DOI 10.1038/85520
   Kostelidou K, 2007, J NEUROIMMUNOL, V190, P44, DOI 10.1016/j.jneuroim.2007.07.018
   Leite MI, 2008, BRAIN, V131, P1940, DOI 10.1093/brain/awn092
   Leite MI, 2005, ANN NEUROL, V57, P444, DOI 10.1002/ana.20386
   Matthews I, 2004, CLIN CHIM ACTA, V348, P95, DOI 10.1016/j.cccn.2004.05.008
   McConville J, 2004, ANN NEUROL, V55, P580, DOI 10.1002/ana.20061
   Meriggioli MN, 2009, LANCET NEUROL, V8, P475, DOI 10.1016/S1474-4422(09)70063-8
   Oh SJ, 2009, J CLIN NEUROL, V5, P53, DOI 10.3988/jcn.2009.5.2.53
   Shigemoto K, 2006, J CLIN INVEST, V116, P1016, DOI 10.1172/JCI21545
   Shiraishi H, 2005, ANN NEUROL, V57, P289, DOI 10.1002/ana.20341
   Stack CM, 2005, J IMMUNOL METHODS, V304, P151, DOI 10.1016/j.jim.2005.07.019
   Stiegler AL, 2006, J MOL BIOL, V364, P424, DOI 10.1016/j.jmb.2006.09.019
   Tsiamalos P, 2009, EUR J NEUROL, V16, P925, DOI 10.1111/j.1468-1331.2009.02624.x
   VALENZUELA DM, 1995, NEURON, V15, P573, DOI 10.1016/0896-6273(95)90146-9
   Vincent A, 1998, IMMUNOL REV, V164, P157, DOI 10.1111/j.1600-065X.1998.tb01217.x
   Zisimopoulou P, 2008, J NEUROIMMUNOL, V201, P95, DOI 10.1016/j.jneuroim.2008.06.020
   Zisimopoulou P, 2008, J NEUROIMMUNOL, V200, P133, DOI 10.1016/j.jneuroim.2008.06.002
NR 23
TC 26
Z9 27
U1 1
U2 8
PU ELSEVIER SCIENCE BV
PI AMSTERDAM
PA PO BOX 211, 1000 AE AMSTERDAM, NETHERLANDS
SN 0165-5728
J9 J NEUROIMMUNOL
JI J. Neuroimmunol.
PD DEC 15
PY 2011
VL 240
BP 79
EP 86
DI 10.1016/j.jneuroim.2011.09.007
PG 8
WC Immunology; Neurosciences
WE Science Citation Index Expanded (SCI-EXPANDED)
SC Immunology; Neurosciences & Neurology
GA 871CT
UT WOS:000298716200011
PM 21993075
DA 2022-10-25
ER

PT J
AU Howard, JF
   Nowak, RJ
   Wolfe, GI
   Freimer, ML
   Vu, TH
   Hinton, JL
   Benatar, M
   Duda, PW
   MacDougall, JE
   Farzaneh-Far, R
   Kaminski, HJ
AF Howard, James F., Jr.
   Nowak, Richard J.
   Wolfe, Gil, I
   Freimer, Miriam L.
   Vu, Tuan H.
   Hinton, John L.
   Benatar, Michael
   Duda, Petra W.
   MacDougall, James E.
   Farzaneh-Far, Ramin
   Kaminski, Henry J.
CA Zilucoplan MG Study Grp
TI Clinical Effects of the Self-administered Subcutaneous Complement
   Inhibitor Zilucoplan in Patients With Moderate to Severe Generalized
   Myasthenia Gravis Results of a Phase 2 Randomized, Double-Blind,
   Placebo-Controlled, Multicenter Clinical Trial
SO JAMA NEUROLOGY
LA English
DT Article
ID ACETYLCHOLINE-RECEPTOR ANTIBODY; VALIDATION; ECULIZUMAB; MG-QOL15
AB This randomized clinical trial evaluates the clinical effects of zilucoplan, a subcutaneously self-administered macrocyclic peptide inhibitor of complement component 5, in a broad population of patients with moderate to severe generalized myasthenia gravis.
   Question What are the clinical effects of zilucoplan, a subcutaneously self-administered macrocyclic peptide inhibitor of complement component 5, in a broad population of patients with moderate to severe acetylcholine receptor autoantibody-positive generalized myasthenia gravis? Findings In a randomized, double-blind, placebo-controlled, multicenter phase 2 trial, zilucoplan yielded rapid, clinically meaningful, statistically significant, and sustained improvements in the primary and key secondary end points. Near-complete complement inhibition was associated with a faster onset and greater magnitude of benefit than submaximal complement inhibition, and favorable safety and tolerability were observed. Meaning The findings support a potential therapeutic role for zilucoplan in generalized myasthenia gravis and further evaluation in a phase 3 study.
   Importance Many patients with generalized myasthenia gravis (gMG) have substantial clinical disability, persistent disease burden, and adverse effects attributable to chronic immunosuppression. Therefore, there is a significant need for targeted, well-tolerated therapies with the potential to improve disease control and enhance quality of life. Objective To evaluate the clinical effects of zilucoplan, a subcutaneously (SC) self-administered macrocyclic peptide inhibitor of complement component 5, in a broad population of patients with moderate to severe gMG. Design, Setting, and Participants This randomized, double-blind, placebo-controlled phase 2 clinical trial at 25 study sites across North America recruited participants between December 2017 and August 2018. Fifty-seven patients were screened, of whom 12 did not meet inclusion criteria and 1 was lost to follow-up after randomization but before receiving study drug, resulting in a total of 44 acetylcholine receptor autoantibody (AChR-Ab)-positive patients with gMG with baseline Quantitative Myasthenia Gravis (QMG) scores of at least 12, regardless of treatment history. Interventions Patients were randomized 1:1:1 to a daily SC self-injection of placebo, 0.1-mg/kg zilucoplan, or 0.3-mg/kg zilucoplan for 12 weeks. Main Outcomes and Measures The primary and key secondary end points were the change from baseline to week 12 in QMG and MG Activities of Daily Living scores, respectively. Significance testing was prespecified at a 1-sided alpha of .10. Safety and tolerability were also assessed. Results The study of 44 patients was well balanced across the 3 treatment arms with respect to key demographic and disease-specific variables. The mean age of patients across all 3 treatment groups ranged from 45.5 to 54.6 years and most patients were white (average proportions across 3 treatment groups: 78.6%-86.7%). Clinically meaningful and statistically significant improvements in primary and key secondary efficacy end points were observed. Zilucoplan at a dose of 0.3 mg/kg SC daily resulted in a mean reduction from baseline of 6.0 points in the QMG score (placebo-corrected change, -2.8; P = .05) and 3.4 points in the MG Activities of Daily Living score (placebo-corrected change, -2.3; P = .04). Clinically meaningful and statistically significant improvements were also observed in other secondary end points, the MG Composite and MG Quality-of-Life scores. Outcomes for the 0.1-mg/kg SC daily dose were also statistically significant but slower in onset and less pronounced than with the 0.3-mg/kg dose. Rescue therapy (intravenous immunoglobulin or plasma exchange) was required in 3 of 15, 1 of 15, and 0 of 14 participants in the placebo, 0.1-mg/kg zilucoplan, and 0.3-mg/kg zilucoplan arms, respectively. Zilucoplan was observed to have a favorable safety and tolerability profile. Conclusions and Relevance Zilucoplan yielded rapid, meaningful, and sustained improvements over 12 weeks in a broad population of patients with moderate to severe AChR-Ab-positive gMG. Near-complete complement inhibition appeared superior to submaximal inhibition. The observed safety and tolerability profile of zilucoplan was favorable.
C1 [Howard, James F., Jr.] Univ N Carolina, 170 Manning Dr,2200 Phys Off Bldg,CB 7025, Chapel Hill, NC 27599 USA.
   [Nowak, Richard J.] Yale Sch Med, New Haven, CT USA.
   [Wolfe, Gil, I] Univ Buffalo, Buffalo, NY USA.
   [Freimer, Miriam L.] Ohio State Univ, Columbus, OH 43210 USA.
   [Vu, Tuan H.] Univ S Florida, Tampa, FL 33620 USA.
   [Hinton, John L.] Infirm Hlth, Mobile, AL USA.
   [Benatar, Michael] Univ Miami, Miami, FL USA.
   [Duda, Petra W.; MacDougall, James E.; Farzaneh-Far, Ramin] Ra Pharmaceut Inc, Cambridge, MA USA.
   [Kaminski, Henry J.] George Washington Univ, Washington, DC USA.
RP Howard, JF (corresponding author), Univ N Carolina, 170 Manning Dr,2200 Phys Off Bldg,CB 7025, Chapel Hill, NC 27599 USA.
EM howardj@neurology.unc.edu
RI Khan, Shaida/AAX-6865-2020; Habib, Ali Aamer/AAW-9852-2020
OI Khan, Shaida/0000-0002-8799-003X; Habib, Ali Aamer/0000-0003-3432-9747;
   Kaminski, Henry/0000-0002-8195-0141
FU Ra Pharmaceuticals Inc.
FX Editorial assistance and graphic support, provided by Jessica Deckman,
   PhD, of The Lockwood Group (Stamford, Connecticut), was supported by
   funding from Ra Pharmaceuticals Inc. This study was funded by Ra
   Pharmaceuticals Inc.
CR Barohn RJ, 1998, ANN NY ACAD SCI, V841, P769, DOI 10.1111/j.1749-6632.1998.tb11015.x
   Burns TM, 2008, MUSCLE NERVE, V38, P957, DOI 10.1002/mus.21053
   Burns TM, 2016, MUSCLE NERVE, V54, P1015, DOI 10.1002/mus.25198
   Burns TM, 2010, NEUROLOGY, V74, P1434, DOI 10.1212/WNL.0b013e3181dc1b1e
   Burns TM, 2010, MUSCLE NERVE, V41, P219, DOI 10.1002/mus.21609
   Conti-Fine BM, 2006, J CLIN INVEST, V116, P2843, DOI 10.1172/JCI29894
   Costabile M, 2010, J VIS EXP E, DOI [10.3791/1923, DOI 10.3791/192320351687]
   Cutter G, 2019, MUSCLE NERVE, V60, P707, DOI 10.1002/mus.26695
   ENGEL AG, 1977, NEUROLOGY, V27, P307, DOI 10.1212/WNL.27.4.307
   Farmakidis C, 2018, NEUROL CLIN, V36, P311, DOI 10.1016/j.ncl.2018.01.011
   Gilhus NE, 2016, NEW ENGL J MED, V375, P2570, DOI 10.1056/NEJMra1602678
   Gilhus NE, 2019, NAT REV DIS PRIMERS, V5, DOI 10.1038/s41572-019-0079-y
   Grob D, 2008, MUSCLE NERVE, V37, P141, DOI 10.1002/mus.20950
   Hartung HP, 2008, J NEUROL, V255, P3, DOI 10.1007/s00415-008-3002-0
   Howard JF, 2017, LANCET NEUROL, V16, P976, DOI 10.1016/S1474-4422(17)30369-1
   Howard JF, 2013, MUSCLE NERVE, V48, P76, DOI 10.1002/mus.23839
   JACKSON MB, 1981, P NATL ACAD SCI-BIOL, V78, P6421, DOI 10.1073/pnas.78.10.6421
   Katzberg HD, 2014, MUSCLE NERVE, V49, P661, DOI 10.1002/mus.23988
   Lewis LA, 2014, VIRULENCE, V5, P98, DOI 10.4161/viru.26515
   LINDSTROM JM, 1976, NEUROLOGY, V26, P1054, DOI 10.1212/WNL.26.11.1054
   McConville J, 2004, ANN NEUROL, V55, P580, DOI 10.1002/ana.20061
   Meriggioli MN, 2009, LANCET NEUROL, V8, P475, DOI 10.1016/S1474-4422(09)70063-8
   Muppidi S, 2019, MUSCLE NERVE, V60, P14, DOI 10.1002/mus.26447
   Muppidi S, 2011, MUSCLE NERVE, V44, P727, DOI 10.1002/mus.22140
   Myasthenia Gravis Foundation of America, MYASTH GRAV MAN HLTH
   Ricardo A, 2015, BLOOD, V126, DOI 10.1182/blood.V126.23.939.939
   RODGAARD A, 1987, CLIN EXP IMMUNOL, V67, P82
   Ruff RL, 2018, NEUROL CLIN, V36, P275, DOI 10.1016/j.ncl.2018.01.001
   Socie G, 2019, BRIT J HAEMATOL, V185, P297, DOI 10.1111/bjh.15790
   SOLIRIS, 2018, EC PRESCR INF
   VINCENT A, 1985, J NEUROL NEUROSUR PS, V48, P1246, DOI 10.1136/jnnp.48.12.1246
   Vissing J, 2018, MUSCLE NERVE, V58, pS97
   Wolfe GI, 1999, NEUROLOGY, V52, P1487, DOI 10.1212/WNL.52.7.1487
NR 33
TC 64
Z9 67
U1 1
U2 7
PU AMER MEDICAL ASSOC
PI CHICAGO
PA 330 N WABASH AVE, STE 39300, CHICAGO, IL 60611-5885 USA
SN 2168-6149
EI 2168-6157
J9 JAMA NEUROL
JI JAMA Neurol.
PD MAY
PY 2020
VL 77
IS 5
BP 582
EP 592
DI 10.1001/jamaneurol.2019.5125
PG 11
WC Clinical Neurology
WE Science Citation Index Expanded (SCI-EXPANDED)
SC Neurosciences & Neurology
GA LT7WB
UT WOS:000537275700009
PM 32065623
OA hybrid, Green Published
DA 2022-10-25
ER

PT J
AU Zhang, Y
   Shao, Z
   Zhang, XY
   Jia, X
   Xia, Y
   Zhang, YY
   Xin, N
   Guo, MF
   Chen, J
   Zheng, SS
   Wang, YZ
   Fu, LL
   Dong, RG
   Xiao, CH
   Geng, DQ
   Liu, YH
AF Zhang, Yong
   Shao, Zhen
   Zhang, Xiuying
   Jia, Xiao
   Xia, Yan
   Zhang, Yanyan
   Xin, Ning
   Guo, Mingfeng
   Chen, Jing
   Zheng, ShuangShuang
   Wang, YuZhong
   Fu, Linlin
   Dong, Ruiguo
   Xiao, Chenghua
   Geng, Deqin
   Liu, Yonghai
TI TIPE2 Play a Negative Role in TLR4-Mediated Autoimmune T Helper 17 Cell
   Responses in Patients with Myasthenia Gravis
SO JOURNAL OF NEUROIMMUNE PHARMACOLOGY
LA English
DT Article
DE TIPE2; Myasthenia gravis; Th17-related cytokines; TLR4
ID NECROSIS-FACTOR-ALPHA; ACETYLCHOLINE-RECEPTOR; MONONUCLEAR-CELLS; TH17
   CELLS; IFN-GAMMA; EXPRESSION; INFLAMMATION; MONOCYTES; ANTIBODY;
   IMMUNITY
AB Th17-related cytokines have been suggested to play a crucial role in myasthenia gravis (MG) pathogenesis. The tumor necrosis factor (TNF)-alpha-induced protein 8-like-2 (TNFAIP8L2 or TIPE2), is a newly identified member of the tumor necrosis TNFAIP8 family which is an essential negative regulator of both innate and adaptive immunity. In the present study, the expression of TIPE2 mRNA and protein in peripheral blood mononuclear cells (PBMC) from healthy and MG subjects were detected by Real-time PCR and Western blotting. The serum IL-6, IL-17 and IL-21 levels were tested by ELISA. Furthermore, PBMC from MG patients were purified and stimulated with LPS (TLR4 agonist) with or without transfection of TIPE2 expressing adenovirus, then the expression of TIPE2 and Th17-specific transcriptional factor ROR gamma t and the IL-6, IL-17 and IL-21 levels of supernatant were analized. Our data demonstrated that the expression of TIPE2 mRNA and protein was reduced in MG compared with normal controls, with lower expression in generalized patients than in ocular ones. Furthermore, TIPE2 mRNA presents a significantly negative correlation with the serum levels of IL-6, IL-17 and IL-21 in either generalized patients or ocular patients. In cultured MG PBMC, TLR4 activation led to the down-regulation of TIPE2, while the expression of ROR gamma t and production of IL-6, IL-17 and IL-21 were significantly increased. However, when TIPE2 was overexpressed, these TLR4 activation-induced effects were significantly abrogated. Overall, our results indicated for the first time that TIPE2 may participate in the development of MG through negatively regulation of TLR4-mediated autoimmune T helper 17 cell responses.
C1 [Zhang, Yong; Shao, Zhen; Zhang, Xiuying; Jia, Xiao; Xia, Yan; Zhang, Yanyan; Chen, Jing; Zheng, ShuangShuang; Dong, Ruiguo; Xiao, Chenghua; Geng, Deqin; Liu, Yonghai] Affiliated Hosp Xuzhou Med Coll, Dept Neurol, Xuzhou, Jiangsu, Peoples R China.
   [Xin, Ning] Soochow Univ, Affiliated Hosp 2, Dept Neurol, Suzhou, Jiangsu, Peoples R China.
   [Guo, Mingfeng] Nanjing Med Univ, Huaian Peoples Hosp 1, Dept Emergency Med, Huaian, Jiangsu, Peoples R China.
   [Wang, YuZhong] Affiliated Hosp Jining Med Univ, Dept Neurol, Jining, Shandong, Peoples R China.
   [Fu, Linlin] Xuzhou Med Coll, Dept Pathogen Biol, Xuzhou, Jiangsu, Peoples R China.
   [Fu, Linlin] Xuzhou Med Coll, Lab Infect & Immunol, Xuzhou, Jiangsu, Peoples R China.
RP Zhang, Y (corresponding author), Affiliated Hosp Xuzhou Med Coll, Dept Neurol, Xuzhou, Jiangsu, Peoples R China.
EM zy20037416@163.com; yonhailiumg@163.com
FU National Nature Science Foundation of China [81571579, 81072465];
   Natural Science Fund of the Educational Committee of Jiangsu Province
   [10KJD320003]; Special foundation of president of the Xuzhou Medical
   College [2010KJZ01]; Key medical talents fund of Jiangsu Province
   [H201130]; Jiangsu Province ordinary university postgraduate research
   innovation fund [CXLX11_0734]
FX This study was funded by National Nature Science Foundation of China
   (81571579, 81072465), Natural Science Fund of the Educational Committee
   of Jiangsu Province (10KJD320003), Special foundation of president of
   the Xuzhou Medical College (2010KJZ01), Key medical talents fund of
   Jiangsu Province (H201130), Jiangsu Province ordinary university
   postgraduate research innovation fund (CXLX11_0734).
CR Aricha R, 2011, J AUTOIMMUN, V36, P135, DOI 10.1016/j.jaut.2010.12.001
   Armant MA, 2002, GENOME BIOL, V3
   Bai Y, 2008, EUR J IMMUNOL, V38, P1877, DOI 10.1002/eji.200737973
   Bernasconi P, 2005, AM J PATHOL, V167, P129, DOI 10.1016/S0002-9440(10)62960-4
   Bettelli E, 2006, NATURE, V441, P235, DOI 10.1038/nature04753
   Burkett PR, 2015, J CLIN INVEST, V125, P2211, DOI 10.1172/JCI78085
   Cordiglieri C, 2014, J AUTOIMMUN, V52, P74, DOI 10.1016/j.jaut.2013.12.013
   Cruz-Machado SD, 2010, J PINEAL RES, V49, P183, DOI 10.1111/j.1600-079X.2010.00785.x
   Desjardins M, 2013, CURR OPIN ALLERGY CL, V13, P639, DOI 10.1097/ACI.0000000000000009
   DRACHMAN DB, 1994, NEW ENGL J MED, V330, P1797, DOI 10.1056/NEJM199406233302507
   Freundt EC, 2008, CELL, V133, P401, DOI 10.1016/j.cell.2008.04.017
   Heldal AT, 2009, NEUROLOGY, V73, P150, DOI 10.1212/WNL.0b013e3181ad53c2
   Ivanov II, 2006, CELL, V126, P1121, DOI 10.1016/j.cell.2006.07.035
   Jin B, 2012, CLIN DEV IMMUNOL, DOI 10.1155/2012/836485
   Korn T, 2007, NATURE, V448, P484, DOI 10.1038/nature05970
   Kumar D, 2000, J BIOL CHEM, V275, P2973, DOI 10.1074/jbc.275.4.2973
   Kurt-Jones EA, 2000, NAT IMMUNOL, V1, P398, DOI 10.1038/80833
   Li D, 2009, CLIN IMMUNOL, V133, P422, DOI 10.1016/j.clim.2009.08.014
   Lim H, 2014, IMMUNITY, V40, P153, DOI 10.1016/j.immuni.2013.11.021
   LINDSTROM JM, 1976, NEUROLOGY, V26, P1054, DOI 10.1212/WNL.26.11.1054
   Ma Y, 2013, SCAND J IMMUNOL, V78, P523, DOI 10.1111/sji.12110
   Matusevicius D, 1996, J NEUROIMMUNOL, V71, P191, DOI 10.1016/S0165-5728(96)00152-X
   McAleer JP, 2010, J LEUKOCYTE BIOL, V88, P21, DOI 10.1189/jlb.0909631
   Mellanby RJ, 2012, J NEUROINFLAMM, V9, DOI 10.1186/1742-2094-9-248
   Mori S, 2013, AUTOIMMUN REV, V12, P912, DOI 10.1016/j.autrev.2013.03.005
   Mu HH, 2014, CELL MICROBIOL, V16, P896, DOI 10.1111/cmi.12247
   OSSERMAN KE, 1971, MT SINAI J MED, V38, P497
   Ouyang WJ, 2008, IMMUNITY, V28, P454, DOI 10.1016/j.immuni.2008.03.004
   Park JH, 2015, IMMUNOL LETT, V165, P10, DOI 10.1016/j.imlet.2015.03.003
   Patel DD, 2013, ANN RHEUM DIS, V72, P116, DOI 10.1136/annrheumdis-2012-202371
   Pevzner A, 2012, J NEUROL, V259, P427, DOI 10.1007/s00415-011-6194-7
   Reynolds JM, 2012, P NATL ACAD SCI USA, V109, P13064, DOI 10.1073/pnas.1120585109
   Roche JC, 2011, MUSCLE NERVE, V44, P278, DOI 10.1002/mus.22070
   Sabroe I, 2002, J IMMUNOL, V168, P4701, DOI 10.4049/jimmunol.168.9.4701
   Schaffert H, 2015, EUR J IMMUNOL, V45, P1339, DOI 10.1002/eji.201445064
   Singh RP, 2014, AUTOIMMUN REV, V13, P1174, DOI 10.1016/j.autrev.2014.08.019
   Sun HH, 2008, CELL, V133, P415, DOI 10.1016/j.cell.2008.03.026
   Tuzun E, 2005, J AUTOIMMUN, V24, P261, DOI 10.1016/j.jaut.2005.01.013
   VINCENT A, 1985, J NEUROL NEUROSUR PS, V48, P1246, DOI 10.1136/jnnp.48.12.1246
   Wang W, 2007, J IMMUNOL, V178, P7072, DOI 10.4049/jimmunol.178.11.7072
   Wang YZ, 2013, INFLAMMATION, V36, P121, DOI 10.1007/s10753-012-9526-6
   Xi WJ, 2011, MOL IMMUNOL, V48, P1203, DOI 10.1016/j.molimm.2011.03.002
   Zhang JJ, 2014, AM J PHYSIOL-GASTR L, V306, pG27, DOI 10.1152/ajpgi.00465.2012
   Zhang X, 2009, NAT STRUCT MOL BIOL, V16, P89, DOI 10.1038/nsmb.1522
   Zheng S, 2013, SCAND J IMMUNOL, V78, P98, DOI 10.1111/sji.12057
NR 45
TC 17
Z9 18
U1 0
U2 9
PU SPRINGER
PI NEW YORK
PA ONE NEW YORK PLAZA, SUITE 4600, NEW YORK, NY, UNITED STATES
SN 1557-1890
EI 1557-1904
J9 J NEUROIMMUNE PHARM
JI J. Neuroimmune Pharm.
PD DEC
PY 2015
VL 10
IS 4
BP 635
EP 644
DI 10.1007/s11481-015-9638-5
PG 10
WC Neurosciences; Pharmacology & Pharmacy
WE Science Citation Index Expanded (SCI-EXPANDED)
SC Neurosciences & Neurology; Pharmacology & Pharmacy
GA CX5FI
UT WOS:000365727100011
PM 26500105
DA 2022-10-25
ER

PT J
AU Ruffini, E
   Guerrera, F
   Filosso, PL
   Bora, G
   Nex, G
   Gusmano, S
   Giobbe, ML
   Ciccone, G
   Bruna, MC
   Giobbe, R
   Solidoro, P
   Lyberis, P
   Oliaro, A
AF Ruffini, Enrico
   Guerrera, Francesco
   Filosso, Pier Luigi
   Bora, Giulia
   Nex, Giulia
   Gusmano, Simone
   Giobbe, Maria Laura
   Ciccone, Giovannino
   Bruna, Maria Cristina
   Giobbe, Roberto
   Solidoro, Paolo
   Lyberis, Paraskevas
   Oliaro, Alberto
TI Extended transcervical thymectomy with partial upper sternotomy: results
   in non-thymomatous patients with myasthenia gravis
SO EUROPEAN JOURNAL OF CARDIO-THORACIC SURGERY
LA English
DT Article
DE Myasthenia gravis; Thymus; Thymectomy; Outcomes
ID TRANS-CERVICAL THYMECTOMY; MAXIMAL THYMECTOMY; PREDICTORS; OUTCOMES
AB OBJECTIVES: Thymectomy is a recognized treatment for myasthenia gravis (MG), but the optimal surgical approach is yet to be determined. This study analysed the results in non-thymomatous MG patients treated at our institution using an extended transcervical access with partial upper sternotomy (TC-US), in order to describe cumulative incidence of remission and its predictors.
   METHODS: In the period 1988-2012, 215 non-thymomatous MG patients underwent thymectomy using the TC-US approach. There were 61 males and 154 females (median age: 33 years). Primary end points were complete stable remission (CSR) and pharmacological remission (PR). Clinico-pathological predictors of CSR/PR were analysed including age, gender, preoperative MG symptom duration, preoperative immunosuppression therapy and disease severity.
   RESULTS: The median follow-up period was 127 months. The median preoperative duration of MG symptoms was 9 months (interquartile range 4-13). The median operative time was 65 min (range: 45-135). There was no postoperative death. Morbidity rate was 7% (14 patients, no major complication). Ten patients died at the follow-up (3 of MG). MG symptoms improved in 85% (150/176) of the patients. CSR rate was 34%, PR rate was 4%. Cumulative incidence of CSR/PR was 27, 37 and 46% at 5, 10 and 15 years, respectively. Independent predictors of increased CSR/PR rate were age (P = 0.028) and MG symptom duration <6 months (P = 0.013).
   CONCLUSIONS: Our data suggest that in patients with non-thymomatous MG, thymectomy by TC-US has a remission rate not inferior to those reported after trans-sternal or video-assisted thoracic surgery techniques. The short duration of MG symptoms before thymectomy is a predictor of remission. The technique strikes a reasonable balance between the extent of thymic resection, operative and anaesthesia time, patient acceptance, neurological outcome and costs.
C1 [Ruffini, Enrico; Guerrera, Francesco; Filosso, Pier Luigi; Bora, Giulia; Nex, Giulia; Gusmano, Simone; Bruna, Maria Cristina; Giobbe, Roberto; Lyberis, Paraskevas; Oliaro, Alberto] Univ Turin, Div Thorac Surg, I-10126 Turin, Italy.
   [Giobbe, Maria Laura] Univ Turin, Div Neurol, Turin, Italy.
   [Ciccone, Giovannino] S Giovanni Battista Hosp, Unit Canc Epidemiol & CPO Piedmont, Turin, Italy.
   [Solidoro, Paolo] Univ Turin, Div Pulmonol, Turin, Italy.
RP Ruffini, E (corresponding author), Univ Turin, Div Thorac Surg, 3 Via Genova, I-10126 Turin, Italy.
EM enrico.ruffini@unito.it
RI Guerrera, Francesco/M-9391-2014; Guerrera, Francesco/L-4400-2019;
   SOLIDORO, PAOLO/AAI-3040-2020; Ciccone, Giovannino/K-3136-2016
OI Guerrera, Francesco/0000-0002-4125-4379; Guerrera,
   Francesco/0000-0002-4125-4379; Ciccone, Giovannino/0000-0001-7644-9574
CR Augustin F, 2008, ANN THORAC SURG, V85, pS768, DOI 10.1016/j.athoracsur.2007.11.079
   Budde JM, 2001, ANN THORAC SURG, V72, P197, DOI 10.1016/S0003-4975(01)02678-9
   Calhoun RF, 1999, ANN SURG, V230, P555, DOI 10.1097/00000658-199910000-00011
   Cheng C, 2013, ANN THORAC SURG, V95, P1035, DOI 10.1016/j.athoracsur.2012.11.074
   COOPER JD, 1988, ANN THORAC SURG, V45, P242, DOI 10.1016/S0003-4975(10)62457-5
   Cui XZ, 2012, AM SURGEON, V78, P1329
   de Perrot M, 2003, EUR J CARDIO-THORAC, V24, P677, DOI 10.1016/j.ejcts.2003.08.002
   DURELLI L, 1991, J NEUROL NEUROSUR PS, V54, P406, DOI 10.1136/jnnp.54.5.406
   Jaretzki A, 2000, ANN THORAC SURG, V70, P327, DOI 10.1016/S0003-4975(00)01595-2
   JARETZKI A, 1988, J THORAC CARDIOV SUR, V95, P747
   Khicha SG, 2008, ANN NY ACAD SCI, V1132, P336, DOI 10.1196/annals.1405.006
   KLINGEN G, 1977, ANN THORAC SURG, V23, P342, DOI 10.1016/S0003-4975(10)64138-0
   Maggi G, 1989, Eur J Cardiothorac Surg, V3, P504, DOI 10.1016/1010-7940(89)90109-7
   Maggi G, 2004, OSP ITAL CHIR, V10, P53
   Mantegazza R, 2003, ANN NY ACAD SCI, V998, P413, DOI 10.1196/annals.1254.054
   Marulli G, 2013, J THORAC CARDIOV SUR, V145, P730, DOI 10.1016/j.jtcvs.2012.12.031
   PAPATESTAS AE, 1975, SURG GYNECOL OBSTET, V140, P535
   Pego-Fernandes PMP, 2002, ANN THORAC SURG, V74, P204, DOI 10.1016/S0003-4975(02)03640-8
   Prokakis C, 2009, ANN THORAC SURG, V88, P1638, DOI 10.1016/j.athoracsur.2009.07.036
   Ruckert JC, 2008, ANN NY ACAD SCI, V1132, P329, DOI 10.1196/annals.1405.013
   Shrager JB, 2006, ANN THORAC SURG, V82, P1863, DOI 10.1016/j.athoracsur.2006.05.110
   Shrager JB, 2010, ANN THORAC SURG, V89, pS2128, DOI 10.1016/j.athoracsur.2010.02.099
   Sonett JR, 2008, ANN NY ACAD SCI, V1132, P315, DOI 10.1196/annals.1405.004
   Tomulescu V, 2011, ANN SURG, V254, P761, DOI 10.1097/SLA.0b013e31823686f6
   Zielinski M, 2004, ANN THORAC SURG, V78, P404, DOI 10.1016/j.athoracsur.2004.02.021
NR 25
TC 6
Z9 7
U1 0
U2 4
PU OXFORD UNIV PRESS INC
PI CARY
PA JOURNALS DEPT, 2001 EVANS RD, CARY, NC 27513 USA
SN 1010-7940
EI 1873-734X
J9 EUR J CARDIO-THORAC
JI Eur. J. Cardio-Thorac. Surg.
PD SEP
PY 2015
VL 48
IS 3
BP 448
EP 454
DI 10.1093/ejcts/ezu442
PG 7
WC Cardiac & Cardiovascular Systems; Respiratory System; Surgery
WE Science Citation Index Expanded (SCI-EXPANDED)
SC Cardiovascular System & Cardiology; Respiratory System; Surgery
GA CT5BZ
UT WOS:000362823600028
PM 25428934
OA Bronze
DA 2022-10-25
ER

PT J
AU Yeh, JH
   Chen, WH
   Huang, KM
   Chiu, HC
AF Yeh, JH
   Chen, WH
   Huang, KM
   Chiu, HC
TI Prethymectomy plasmapheresis in myasthenia gravis
SO JOURNAL OF CLINICAL APHERESIS
LA English
DT Article
DE double filtration plasmapheresis; pulmonary function; plasma exchange;
   acetylcholine receptor antibody; myasthenia gravis
ID DOUBLE-FILTRATION PLASMAPHERESIS; TRANSSTERNAL THYMECTOMY; EFFICACY;
   PLASMA
AB Plasma exchange before thymectomy may decrease the time on mechanical ventilation (MV) and shorten the stay in the intensive care unit (ICU) for patients with myasthenia gravis (MG). This study evaluated the effects of prethymectomy plasmapheresis. A total of 29 myasthenic patients, 18 women and 11 men aged 20-73 years, were treated with double filtration plasmapheresis (DFP) For two to five consecutive sessions over a period between 2 and 21 days (mean 8.1 days) before transsternal thymectomy. Acetylcholine receptor antibody (AchRAb) titers, vital capacity (VC), maximal inspiratory pressure (Pimax), and MG score were measured before and after the Course of DFP. Three outcome measures including duration of postoperative hospital stay, duration of ICU stay, and duration of MV were analyzed for correlation with clinical variables. The duration of MV ranged from 6 to 93 h, With a median of 21 h. The median ICU stay was one day and the median postoperative hospital stay was 10 days. A higher removal rate or AchRAb was associated with a shorter duration of ICU and postoperative hospital stay (P = 0.001 and 0.019, respectively). Postoperative hospital stay was strongly correlated with post-DFP Pimax (P = 0.010), and marginally correlated with pre-DFP VC (P = 0.047) and to a lesser extent with pre-DFP Pimax (P = 0.063). Univariate analysis using the log rank test revealed that removal rate of AchRAb < 30% (P = 0.043) and pre-DFP Pimax < -60 cmH(2)O (P = 0.024) were significantly associated with prolonged ICU stay. Risk factors for prolonged postoperative stay included post-DFP Pimax < -60cmH(2)O (P = 0.017), pre-DFP Pimax < -60cmH(2)O (P = 0.031), and post-DFPVC < 1.0 L (P = 0.046). Our results confirmed the efficacy and safety of DFP in prethymectomy preparation for myasthenic patients.
C1 Shin Kong Wu Ho Su Mem Hosp, Dept Neurol, Taipei, Taiwan.
   Shin Kong Wu Ho Su Mem Hosp, Dept Thorac Surg, Taipei, Taiwan.
   Fu Jen Catholic Univ, Coll Med, Taipei, Taiwan.
RP Chiu, HC (corresponding author), Shin Kong Wu Ho Su Mem Hosp, Dept Neurol, 95 WenChang Rd, Taipei, Taiwan.
EM M001012@ms.skh.org.tw
CR Busch C, 1996, ANN SURG, V224, P225, DOI 10.1097/00000658-199608000-00017
   Cornblath DR, 1996, NEUROLOGY, V47, P840
   DEMPAIRE G, 1985, J THORAC CARDIOV SUR, V89, P592
   GORBACK MS, 1991, SOUTHERN MED J, V84, P701, DOI 10.1097/00007611-199106000-00007
   GRACEY DR, 1984, CHEST, V86, P67, DOI 10.1378/chest.86.1.67
   Gronseth GS, 2000, NEUROLOGY, V55, P7, DOI 10.1212/WNL.55.1.7
   HUANG MH, 1988, SURG GYNECOL OBSTET, V166, P436
   LEVENTHAL SR, 1980, ANESTHESIOLOGY, V53, P26, DOI 10.1097/00000542-198007000-00006
   LOACH AB, 1975, BRIT MED J, V1, P309, DOI 10.1136/bmj.1.5953.309
   Machens A, 1998, SURG TODAY, V28, P808, DOI 10.1007/s005950050231
   MINTZ S, 1980, AM J SURG, V140, P734, DOI 10.1016/0002-9610(80)90106-3
   OLANOW CW, 1982, ANN SURG, V196, P113, DOI 10.1097/00000658-198208000-00001
   SEGGIA JCB, 1995, ARQ NEURO-PSIQUIAT, V53, P411, DOI 10.1590/S0004-282X1995000300007
   SPENCE PA, 1984, CAN J SURG, V27, P303
   Yeh JH, 2000, ARTIF ORGANS, V24, P705, DOI 10.1046/j.1525-1594.2000.06521.x
   Yeh JH, 2000, J NEUROL, V247, P510, DOI 10.1007/s004150070149
   Yeh JH, 1999, ACTA NEUROL SCAND, V100, P305
   Yeh JH, 2004, TRANSFUSION, V44, P1621, DOI 10.1111/j.1537-2995.2004.04154.x
   Yeh JH, 1999, ACTA NEUROL SCAND, V99, P147, DOI 10.1111/j.1600-0404.1999.tb07336.x
   Yeh JH, 1999, J CLIN APHERESIS, V14, P177, DOI 10.1002/(SICI)1098-1101(1999)14:4<177::AID-JCA4>3.0.CO;2-L
   Yeh JH, 2001, ACTA NEUROL SCAND, V104, P78, DOI 10.1034/j.1600-0404.2001.104002078.x
   Yeh JH, 2001, J CLIN APHERESIS, V16, P139, DOI 10.1002/jca.1026
NR 22
TC 13
Z9 14
U1 0
U2 0
PU WILEY
PI HOBOKEN
PA 111 RIVER ST, HOBOKEN 07030-5774, NJ USA
SN 0733-2459
EI 1098-1101
J9 J CLIN APHERESIS
JI J. Clin. Apheresis
PD DEC
PY 2005
VL 20
IS 4
BP 217
EP 221
DI 10.1002/jca.20061
PG 5
WC Hematology
WE Science Citation Index Expanded (SCI-EXPANDED)
SC Hematology
GA 996PZ
UT WOS:000234187800003
PM 16035101
DA 2022-10-25
ER

PT J
AU Haas, M
   Mayr, N
   Zeitlhofer, J
   Goldammer, A
   Derfler, K
AF Haas, M
   Mayr, N
   Zeitlhofer, J
   Goldammer, A
   Derfler, K
TI Long-term treatment of myasthenia gravis with immunoadsorption
SO JOURNAL OF CLINICAL APHERESIS
LA English
DT Article
DE immunoadsorption; myasthenia gravis; therapy; autoantibody
ID DISEASE; PLASMA; COMPLICATIONS; THERAPY
AB Acute treatment of myasthenic crisis with immunoadsorption (IA) or plasma exchange is well established. The efficiency of chronic apheresis therapy in myasthenia gravis (MG), however, and its efficacy in reducing concomitant potentially harmful immunosuppressive therapy, is unknown. We treated 13 patients with therapy-resistant MG or severe steroid or azathioprine therapy-related side effects, or both. with long-term IA [median, 38 (range: 16-59) months]. IA was performed every second day until partial remission was achieved (modified Osserman score <2). Subsequently, oral immunosuppressive therapy),vas reduced and the frequency of IA adapted to the clinical symptoms. After initiation of IA the mean (SEM) Osserman score decreased from 3.23 +/- 0.12 to 1.23 +/- 0.08 within 1 month (P < 0.01). Mean azathioprine dose was reduced concomitantly from 89 +/- 9.4 mg/day to 56 +/- 11 mg/day (P < 0.05), and mean prednisolone dose from 41 +/- 7.6 mg/day to 22 +/- 8.5 mg/day (P < 0.05). After 36 months the number of IA-sessions/month had been reduced from 4.81 +/- 0.24 to 2.64 +/- 0.4 (P < 0.05), the mean azathioprine (lose to 25 +/- 17 mg/day and the mean prednisolone dose to 9 +/- 3.6 mg/day. Six out of thirteen patients were weaned from IA after a median of 33 (range, 16-50) months and a decrease of the Osserman score to 0.33 +/- 0.33. In these patients MG remained stable during a follow-up period of 28 (range. 16-38) months. We conclude that long-term IA enables the reduction of oral immunosuppressants in patients with contraindications or resistance to steroid and azathioprine therapy. Furthermore, almost 50% of the patients can be weaned from IA with then Substantial lower need of further immunosuppressive therapy.
C1 Univ Hosp Vienna, Dept Internal Med 3, Div Nephrol, A-1090 Vienna, Austria.
   Univ Hosp Vienna, Dept Neurol, A-1090 Vienna, Austria.
RP Haas, M (corresponding author), Univ Hosp Vienna, Dept Internal Med 3, Div Nephrol, Wahringer Gurtel 18-20, A-1090 Vienna, Austria.
RI Mayr, N. Patrick/C-7389-2017
OI Mayr, N. Patrick/0000-0002-3549-3007; Derfler, Kurt/0000-0003-2062-7620
CR Beekman R, 1997, J NEUROL, V244, P112, DOI 10.1007/s004150050059
   Benny WB, 1999, TRANSFUSION, V39, P682, DOI 10.1046/j.1537-2995.1999.39070682.x
   BESINGER UA, 1983, NEUROLOGY, V33, P1316, DOI 10.1212/WNL.33.10.1316
   Brannagan TH, 1996, NEUROLOGY, V47, P674, DOI 10.1212/WNL.47.3.674
   Bril V, 1998, NEUROLOGY, V51, P1198, DOI 10.1212/WNL.51.4.1198
   Christensen PB, 1998, J NEUROL NEUROSUR PS, V64, P78, DOI 10.1136/jnnp.64.1.78
   Clark WF, 1999, ANN INTERN MED, V131, P453, DOI 10.7326/0003-4819-131-6-199909210-00011
   CORNELIO F, 1993, ANN NY ACAD SCI, V681, P594, DOI 10.1111/j.1749-6632.1993.tb22951.x
   DAU PC, 1977, NEW ENGL J MED, V297, P1134, DOI 10.1056/NEJM197711242972102
   DRACHMAN DB, 1994, NEW ENGL J MED, V330, P1797, DOI 10.1056/NEJM199406233302507
   GROB D, 1995, NEUROLOGY, V45, P338, DOI 10.1212/WNL.45.2.338
   Haas M, 1998, NEPHROL DIAL TRANSPL, V13, P2013, DOI 10.1093/ndt/13.8.2013
   McLeod BC, 1999, TRANSFUSION, V39, P282, DOI 10.1046/j.1537-2995.1999.39399219285.x
   MOKRZYCKI MH, 1994, AM J KIDNEY DIS, V23, P817, DOI 10.1016/S0272-6386(12)80135-1
   PINCHING AJ, 1976, LANCET, V2, P1373
   SHIBUYA N, 1994, J NEUROL NEUROSUR PS, V57, P578, DOI 10.1136/jnnp.57.5.578
NR 16
TC 30
Z9 33
U1 0
U2 3
PU WILEY-LISS
PI NEW YORK
PA DIV JOHN WILEY & SONS INC, 605 THIRD AVE, NEW YORK, NY 10158-0012 USA
SN 0733-2459
J9 J CLIN APHERESIS
JI J. Clin. Apheresis
PY 2002
VL 17
IS 2
BP 84
EP 87
DI 10.1002/jca.10023
PG 4
WC Hematology
WE Science Citation Index Expanded (SCI-EXPANDED)
SC Hematology
GA 576TE
UT WOS:000177020500005
PM 12210711
DA 2022-10-25
ER

PT J
AU McIntosh, KR
   Drachman, DB
AF McIntosh, KR
   Drachman, DB
TI Induction of apoptosis in activated T cell blasts by suppressive
   macrophages: A possible immunotherapeutic approach for treatment of
   autoimmune disease
SO CELLULAR IMMUNOLOGY
LA English
DT Article
ID EXPERIMENTAL MYASTHENIA-GRAVIS; ACETYLCHOLINE-RECEPTOR; NITRIC-OXIDE;
   CYCLOSPORINE-A; LYMPHOCYTES-T; TNF RECEPTOR; ANTIGEN; DEATH; MECHANISM;
   RATS
AB Large suppressive macrophages (LSM)were induced by restimulating spleen cells from rats with experimental autoimmune myasthenia gravis (EAMG) in vitro, with the autoantigen acetylcholine receptor (AChR) in the presence of cyclosporine A. LSM, purified from these cultures, are extremely potent suppressors of AChR-stimulated lymphoproliferative responses and antibody responses in vitro. In the present study, we have analyzed the factors that determine susceptibility of primed lymph node cells (pLNC) to suppression by LSM and examined the fate of these cells. We found three characteristics of pLNC that influenced their susceptibility to suppression. First, pLNC were required to be activated (by antigen in these experiments) in order for suppression to occur. Resting lymphocytes were not affected, even when they were present in cultures where antigen-activated lymphoblasts were being actively suppressed. Second, antigen specificity of the responder cells influenced their susceptibility to suppression by LSM. AChR-specific cells were relatively more susceptible to suppression by AChR-induced LSM than pLNC primed to an unrelated antigen, keyhole limpet hemocyanin. Third, T cell proliferation was suppressed by LSM to a far greater extent than antibody production by B cells. Using enriched T cell blasts generated from AChR-stimulated T cell lines, we found that LSM rapidly suppressed [H-3]TdR uptake and induced DNA fragmentation assessed by the TUNEL assay (within 8 h of coculture) and induced morphological signs of apoptosis of T cells (within 24 h). Few, if any, blasts remained by 48 h of coculture. The ability to suppress an activated immune response permanently, without affecting nonactivated, bystander lymphocytes, holds promise that LSM, or their cellular products, could be used for immunotherapy of autoimmune diseases such as myasthenia gravis. (C) 1999 Academic Press.
C1 Johns Hopkins Univ Hosp, Sch Med, Dept Neurol, Div Neuromuscular, Baltimore, MD 21287 USA.
RP McIntosh, KR (corresponding author), Johns Hopkins Univ Hosp, Sch Med, Dept Neurol, Div Neuromuscular, Baltimore, MD 21287 USA.
FU NINDS NIH HHS [1R01 NS 23719] Funding Source: Medline; NATIONAL
   INSTITUTE OF NEUROLOGICAL DISORDERS AND STROKE [R01NS023719] Funding
   Source: NIH RePORTER
CR ALBINA JE, 1993, J IMMUNOL, V150, P5080
   ASHWELL JD, 1987, J EXP MED, V165, P173, DOI 10.1084/jem.165.1.173
   BALCER LJ, 1991, J NEUROIMMUNOL, V31, P115, DOI 10.1016/0165-5728(91)90017-2
   BEVERLY B, 1992, INT IMMUNOL, V4, P661, DOI 10.1093/intimm/4.6.661
   BROWN DM, 1992, CLIN IMMUNOL IMMUNOP, V63, P221, DOI 10.1016/0090-1229(92)90226-E
   CUI SJ, 1994, CANCER RES, V54, P2462
   DESILVA S, 1990, J NEUROIMMUNOL, V29, P93, DOI 10.1016/0165-5728(90)90151-C
   Drachman D B, 1988, Ann N Y Acad Sci, V540, P176, DOI 10.1111/j.1749-6632.1988.tb27060.x
   DRACHMAN DB, 1981, ANNU REV NEUROSCI, V4, P195, DOI 10.1146/annurev.ne.04.030181.001211
   DRACHMAN DB, 1994, NEW ENGL J MED, V330, P1797, DOI 10.1056/NEJM199406233302507
   ELDEFRAWI ME, 1973, ARCH BIOCHEM BIOPHYS, V159, P362, DOI 10.1016/0003-9861(73)90462-1
   ENGEL AG, 1984, ANN NEUROL, V16, P519, DOI 10.1002/ana.410160502
   GROSSKINSKY CM, 1981, INFECT IMMUN, V33, P149, DOI 10.1128/IAI.33.1.149-155.1981
   HOHLFELD R, 1986, NEUROLOGY, V36, P618, DOI 10.1212/WNL.36.5.618
   IWANAGA T, 1994, ARCH HISTOL CYTOL, V57, P267, DOI 10.1679/aohc.57.267
   JOHNS TR, 1987, ANN NY ACAD SCI, V505, P568, DOI 10.1111/j.1749-6632.1987.tb51325.x
   KERR JFR, 1972, BRIT J CANCER, V26, P239, DOI 10.1038/bjc.1972.33
   KROEMER G, 1995, FASEB J, V9, P1277, DOI 10.1096/fasebj.9.13.7557017
   LENARDO MJ, 1991, NATURE, V353, P858, DOI 10.1038/353858a0
   LENNON VA, 1975, J EXP MED, V141, P1365, DOI 10.1084/jem.141.6.1365
   LENNON VA, 1976, ANN NY ACAD SCI, V274, P283, DOI 10.1111/j.1749-6632.1976.tb47693.x
   LINDSTROM J, 1985, ANNU REV IMMUNOL, V3, P109
   MABBOTT NA, 1995, PARASITE IMMUNOL, V17, P143, DOI 10.1111/j.1365-3024.1995.tb01016.x
   MATELL G, 1987, ANN NY ACAD SCI, V505, P588, DOI 10.1111/j.1749-6632.1987.tb51327.x
   MCINTOSH KR, 1987, ANN NY ACAD SCI, V505, P628, DOI 10.1111/j.1749-6632.1987.tb51332.x
   MCINTOSH KR, 1986, SCIENCE, V232, P401, DOI 10.1126/science.2938256
   MCINTOSH KR, 1995, CELL IMMUNOL, V166, P103, DOI 10.1006/cimm.1995.0012
   MCINTOSH KR, 1989, J NEUROIMMUNOL, V25, P75, DOI 10.1016/0165-5728(89)90088-X
   Munn DH, 1996, J IMMUNOL, V156, P523
   MURRAY HW, 1986, INFECT IMMUN, V54, P487, DOI 10.1128/IAI.54.2.487-493.1986
   OKUMURA S, 1994, ANN NEUROL, V36, P704, DOI 10.1002/ana.410360504
   OWENSCHAUB LB, 1992, CELL IMMUNOL, V140, P197, DOI 10.1016/0008-8749(92)90187-T
   RITTENBERG MB, 1969, P SOC EXP BIOL MED, V132, P575
   TARTAGLIA LA, 1993, CELL, V74, P845, DOI 10.1016/0092-8674(93)90464-2
   WARE CF, 1991, J IMMUNOL, V147, P4229
   Wesch D, 1998, J IMMUNOL, V161, P1248
   YAGI H, 1991, CELL IMMUNOL, V138, P142, DOI 10.1016/0008-8749(91)90139-3
NR 37
TC 7
Z9 9
U1 0
U2 0
PU ACADEMIC PRESS INC ELSEVIER SCIENCE
PI SAN DIEGO
PA 525 B ST, STE 1900, SAN DIEGO, CA 92101-4495 USA
SN 0008-8749
EI 1090-2163
J9 CELL IMMUNOL
JI Cell. Immunol.
PD APR 10
PY 1999
VL 193
IS 1
BP 24
EP 35
DI 10.1006/cimm.1998.1445
PG 12
WC Cell Biology; Immunology
WE Science Citation Index Expanded (SCI-EXPANDED)
SC Cell Biology; Immunology
GA 189XB
UT WOS:000079930500004
PM 10202110
DA 2022-10-25
ER

PT J
AU Bril, V
   Benatar, M
   Andersen, H
   Vissing, J
   Brock, M
   Greve, B
   Kiessling, P
   Woltering, F
   Griffin, L
   van den Bergh, P
AF Bril, Vera
   Benatar, Michael
   Andersen, Henning
   Vissing, John
   Brock, Melissa
   Greve, Bernhard
   Kiessling, Peter
   Woltering, Franz
   Griffin, Laura
   van den Bergh, Peter
TI Efficacy and Safety of Rozanolixizumab in Moderate to Severe Generalized
   Myasthenia Gravis A Phase 2 Randomized Control Trial
SO NEUROLOGY
LA English
DT Article
ID IMMUNOGLOBULIN; RECEPTOR; FCRN; ANTIBODY
AB Objective To explore the clinical efficacy and safety of subcutaneous (SC) rozanolixizumab, an anti-neonatal Fc receptor humanized monoclonal antibody, in patients with generalized myasthenia gravis (gMG). Methods In this phase 2a, randomized, double-blind, placebo-controlled, 2-period, multicenter trial (NCT03052751), patients were randomized (1:1) in period 1 (days 1-29) to 3 once-weekly (Q1W) SC infusions of rozanolixizumab 7 mg/kg or placebo. In period 2 (days 29-43), patients were re-randomized to either rozanolixizumab 7 mg/kg or 4 mg/kg (3 Q1W SC infusions), followed by an observation period (days 44-99). Primary endpoint was change from baseline to day 29 in Quantitative Myasthenia Gravis (QMG) score. Secondary endpoints were change from baseline to day 29 in MG-Activities of Daily Living (MG-ADL) and MG-Composite (MGC) scores and safety. Results Forty-three patients were randomized (rozanolixizumab 21, placebo 22 [period 1]). Least squares (LS) mean change from baseline to day 29 for rozanolixizumab vs placebo was as follows: QMG (LS mean -1.8 vs -1.2, difference -0.7, 95% upper confidence limit [UCL] 0.8; p = 0.221; not statistically significant), MG-ADL (LS mean -1.8 vs -0.4, difference -1.4, 95% UCL -0.4), and MGC (LS mean -3.1 vs -1.2, difference -1.8, 95% UCL 0.4) scores. Efficacy measures continued to improve with rozanolixizumab 7 mg/kg in period 2. The most common adverse event in period 1 was headache (rozanolixizumab 57%, placebo 14%). Conclusion Whereas change from baseline in QMG was not statistically significant, the data overall suggest rozanolixizumab may provide clinical benefit in patients with gMG and was generally well tolerated. Phase 3 evaluation is ongoing (NCT03971422). Classification of Evidence This study provides Class I evidence that for patients with gMG, rozanolixizumab is well-tolerated, but did not significantly improve QMG score.
C1 [Bril, Vera] Univ Toronto, Univ Hlth Network, Toronto Gen Hosp, Toronto, ON, Canada.
   [Benatar, Michael] Univ Miami, Dept Neurol, Miller Sch Med, Coral Gables, FL 33124 USA.
   [Andersen, Henning] Aarhus Univ Hosp, Dept Neurol, Aarhus, Denmark.
   [Vissing, John] Univ Copenhagen, Rigshosp, Dept Neurol, Copenhagen, Denmark.
   [Brock, Melissa] UCB Pharma, Raleigh, NC USA.
   [Greve, Bernhard; Kiessling, Peter; Woltering, Franz] UCB Pharma, Monheim, Germany.
   [Griffin, Laura] iMed Commun, Macclesfield, Cheshire, England.
   [van den Bergh, Peter] Univ Louvain, Univ Hosp St Luc, Dept Neurol, Neuromuscular Reference Ctr, Brussels, Belgium.
RP Bril, V (corresponding author), Univ Toronto, Univ Hlth Network, Toronto Gen Hosp, Toronto, ON, Canada.
EM Vera.bril@utoronto.ca
RI Van Damme, Philip/A-6464-2009
OI Van Damme, Philip/0000-0002-4010-2357
FU UCB Pharma [NCT03052751]; UCB Pharma
FX The trial (NCT03052751) was funded by UCB Pharma, the manufacturer of
   rozanolixizumab. Medical writing support was provided by iMed
   Communications (an Ashfield Company, part of UDG Healthcare plc),
   Macclesfield, UK, and funded by UCB Pharma, in accordance with Good
   Publications Practice (GPP3) guidelines (ismpp.org/gpp3).
CR Benatar M, 2018, ANN NY ACAD SCI, V1412, P5, DOI 10.1111/nyas.13501
   Bril V, 2012, ANN NY ACAD SCI, V1275, P1, DOI 10.1111/j.1749-6632.2012.06767.x
   Chaigne B, 2017, TRANSFUS APHER SCI, V56, P45, DOI 10.1016/j.transci.2016.12.017
   Cherin P, 2016, AUTOIMMUN REV, V15, P71, DOI 10.1016/j.autrev.2015.09.002
   FILOMENA CA, 1992, AM J CLIN PATHOL, V98, P243, DOI 10.1093/ajcp/98.2.243
   Gajdos P, 2002, Cochrane Database Syst Rev, pCD002275, DOI 10.1002/14651858.CD002275
   Gajdos P, 2012, COCHRANE DB SYST REV, DOI 10.1002/14651858.CD002277.pub4
   Guptill J., 2016, 68 ANN M AAN VANC CA
   Heatwole Chad, 2011, J Clin Neuromuscul Dis, V13, P85, DOI 10.1097/CND.0b013e31822c34dd
   Howard JF, 2019, NEUROLOGY, V92, pE2661, DOI 10.1212/WNL.0000000000007600
   Howard JF, 2013, MUSCLE NERVE, V48, P76, DOI 10.1002/mus.23839
   Kiessling P, 2017, SCI TRANSL MED, V9, DOI 10.1126/scitranslmed.aan1208
   MGFA, RES PROF
   OLANOW CW, 1982, ANN SURG, V196, P113, DOI 10.1097/00000658-198208000-00001
   Raja SM, 2019, ANN CLIN TRANSL NEUR, V6, P2114, DOI 10.1002/acn3.50901
   Robak T, 2017, BLOOD, V130
   Roopenian DC, 2007, NAT REV IMMUNOL, V7, P715, DOI 10.1038/nri2155
   Sand KMK, 2015, FRONT IMMUNOL, V5, P1, DOI 10.3389/fimmu.2014.00682
   Sanders DB, 2014, MUSCLE NERVE, V49, P483, DOI 10.1002/mus.23944
   Smith B, 2018, MABS-AUSTIN, V10, P1111, DOI 10.1080/19420862.2018.1505464
   Szczeklik W, 2013, ANAESTH INTENSIVE TH, V45, P7, DOI 10.5603/AIT.2013.0002
   Vincent A., 2016, F1000RES, V5
   Wolfe GI, 2002, MUSCLE NERVE, V26, P549, DOI 10.1002/mus.10224
   Zinman L, 2007, NEUROLOGY, V68, P837, DOI 10.1212/01.wnl.0000256698.69121.45
NR 24
TC 37
Z9 40
U1 6
U2 8
PU LIPPINCOTT WILLIAMS & WILKINS
PI PHILADELPHIA
PA TWO COMMERCE SQ, 2001 MARKET ST, PHILADELPHIA, PA 19103 USA
SN 0028-3878
EI 1526-632X
J9 NEUROLOGY
JI Neurology
PD FEB 9
PY 2021
VL 96
IS 6
BP E853
EP E865
DI 10.1212/WNL.0000000000011350
PG 13
WC Clinical Neurology
WE Science Citation Index Expanded (SCI-EXPANDED)
SC Neurosciences & Neurology
GA SL0VL
UT WOS:000656634300017
PM 33219142
OA Bronze
HC Y
HP N
DA 2022-10-25
ER

PT J
AU ARAGA, S
   LEBOEUF, RD
   BLALOCK, JE
AF ARAGA, S
   LEBOEUF, RD
   BLALOCK, JE
TI PREVENTION OF EXPERIMENTAL AUTOIMMUNE MYASTHENIA-GRAVIS BY MANIPULATION
   OF THE IMMUNE NETWORK WITH A COMPLEMENTARY PEPTIDE FOR THE
   ACETYLCHOLINE-RECEPTOR
SO PROCEEDINGS OF THE NATIONAL ACADEMY OF SCIENCES OF THE UNITED STATES OF
   AMERICA
LA English
DT Article
DE ANTIIDIOTYPIC ANTIBODIES; COMPLEMENTARY PEPTIDE
ID MYELIN BASIC-PROTEIN; ANTI-IDIOTYPIC ANTIBODIES; ANTIIDIOTYPIC
   ANTIBODIES; MONOCLONAL-ANTIBODIES; MESSENGER-RNA; ALPHA-SUBUNIT;
   ENCEPHALOMYELITIS; IMMUNIZATION; REGION
AB Myasthenia gravis (MG) and experimental autoimmune myasthenia gravis (EAMG) are caused, in part, by the production of autoantibodies against the main immunogenic region, amino adds 61-76, of the alpha chain of the acetycholine receptor (AChR). Theoretically, induction of anti-idiotypic (Id) antibodies (Abs) should be a highly specific treatment for the disease by virtue of their potential ability to neutralize Abs to the AChR. We have tested this idea by attempting to evoke such anti-Id Abs by immunization with a peptide (termed RhCA 67-16) encoded by RNA complementary to the Torpedo AChR main immunogenic region and determining whether such treatment will prevent the development of EAMG. Immunization with RhCA 67-16, but not a control peptide termed PBM 9-1, was found to elicit the production of anti-Id Abs that blocked recognition of native Torpedo AChR by its Ab. This anti-Id Ab activity was ablated by incubation of the anti-RhCA 67-16 serum with RhCA 67-16, but not PBM 9-1, prior to the assay for Ab binding to AChR. The anti-Id Ab-inducing activity of RhCA 67-16 was confirmed by the ability to produce a rat monoclonal Ab to RhCA 67-16 that showed anti-Id activity for polyclonal rat Ab reactive with AChR residues 67-76. Most importantly, RhCA 67-16 immunization also prevented the development of EAMG in Lewis rats challenged with Torpedo AChR (25% incidence versus 90% in the controls) and diminished the AChR Ab levels in animals injected with low doses of AChR. Our results suggest a therapy for MG and perhaps other autoimmune diseases through the induction of anti-Id Abs by peptide immunogens.
C1 UNIV ALABAMA, DEPT PHYSIOL & BIOPHYS, BIRMINGHAM, AL 35294 USA.
   UNIV ALABAMA, CTR NEUROIMMUNOL, BIRMINGHAM, AL 35294 USA.
   TOTTORI UNIV, FAC MED, INST NEUROL SCI, DIV NEUROL, YONAGO, TOTTORI 683, JAPAN.
OI Blalock, J. Edwin/0000-0001-5303-8123
FU NATIONAL CANCER INSTITUTE [R29CA054290] Funding Source: NIH RePORTER;
   NATIONAL INSTITUTE OF DIABETES AND DIGESTIVE AND KIDNEY DISEASES
   [R01DK038024] Funding Source: NIH RePORTER; NATIONAL INSTITUTE OF
   NEUROLOGICAL DISORDERS AND STROKE [P01NS029719] Funding Source: NIH
   RePORTER; NCI NIH HHS [CA54290] Funding Source: Medline; NIDDK NIH HHS
   [DK38024] Funding Source: Medline; NINDS NIH HHS [NS29719] Funding
   Source: Medline
CR ACHAORBEA H, 1988, CELL, V54, P263, DOI 10.1016/0092-8674(88)90558-2
   BARKAS T, 1988, J BIOL CHEM, V263, P5916
   BLALOCK JE, 1990, TRENDS BIOTECHNOL, V8, P140, DOI 10.1016/0167-7799(90)90159-U
   BLALOCK JE, 1989, METHOD ENZYMOL, V178, P63
   BOST KL, 1985, P NATL ACAD SCI USA, V82, P1372, DOI 10.1073/pnas.82.5.1372
   CLARKE BL, 1991, ANTISENSE NUCLEIC AC, P169
   DWYER DS, 1983, NATURE, V301, P611, DOI 10.1038/301611a0
   FAMBROUGH DM, 1973, SCIENCE, V182, P293, DOI 10.1126/science.182.4109.293
   FROEHNER SC, 1979, BIOCHEMISTRY-US, V18, P301, DOI 10.1021/bi00569a011
   GENKINS G, 1987, ANN NY ACAD SCI, V505, P500, DOI 10.1111/j.1749-6632.1987.tb51318.x
   HASHIM GA, 1990, J IMMUNOL, V144, P4621
   JARPE MA, 1993, PEPTIDES DESIGN SYNT
   JERNE NK, 1974, ANN INST PASTEUR IMM, VC125, P373
   LENNON VA, 1975, J EXP MED, V141, P1365, DOI 10.1084/jem.141.6.1365
   LINDDELL JE, 1991, CELL FUSION HYBRID S, P85
   NODA M, 1982, NATURE, V299, P793, DOI 10.1038/299793a0
   PASCUAL D W, 1989, Peptide Research, V2, P207
   PATRICK J, 1973, SCIENCE, V180, P871, DOI 10.1126/science.180.4088.871
   Reichlin M, 1980, Methods Enzymol, V70, P159
   SMITH LR, 1987, J IMMUNOL, V138, P7
   SOUROUJON MC, 1987, ANN NY ACAD SCI, V505, P676, DOI 10.1111/j.1749-6632.1987.tb51336.x
   SUGIYAMA H, 1973, FEBS LETT, V35, P124, DOI 10.1016/0014-5793(73)80592-7
   TZARTOS SJ, 1988, P NATL ACAD SCI USA, V85, P2899, DOI 10.1073/pnas.85.9.2899
   WHITAKER JN, 1989, J NEUROIMMUNOL, V22, P157, DOI 10.1016/0165-5728(89)90047-7
   WOFSY L, 1969, J IMMUNOL, V103, P380
   ZHOU SR, 1990, J NEUROIMMUNOL, V29, P113, DOI 10.1016/0165-5728(90)90153-E
   ZHOU SR, 1990, J IMMUNOL, V145, P2554
   ZHOU SR, 1993, J IMMUNOL, V150, P1629
   ZHOU SR, 1992, CLIN IMMUNOL IMMUNOP, V63, P74, DOI 10.1016/0090-1229(92)90096-7
NR 29
TC 54
Z9 59
U1 0
U2 0
PU NATL ACAD SCIENCES
PI WASHINGTON
PA 2101 CONSTITUTION AVE NW, WASHINGTON, DC 20418 USA
SN 0027-8424
J9 P NATL ACAD SCI USA
JI Proc. Natl. Acad. Sci. U. S. A.
PD SEP 15
PY 1993
VL 90
IS 18
BP 8747
EP 8751
DI 10.1073/pnas.90.18.8747
PG 5
WC Multidisciplinary Sciences
WE Science Citation Index Expanded (SCI-EXPANDED)
SC Science & Technology - Other Topics
GA LX750
UT WOS:A1993LX75000093
PM 8378359
OA Green Published
DA 2022-10-25
ER

PT J
AU Yeh, JH
   Chen, WH
   Chiu, HC
AF Yeh, JH
   Chen, WH
   Chiu, HC
TI Predicting the course of myasthenic weakness following double filtration
   plasmapheresis
SO ACTA NEUROLOGICA SCANDINAVICA
LA English
DT Article
DE plasmapheresis; myasthenia gravis; acetylcholine receptor antibody;
   serological rebound; clinical worsening; double filtration
   plasmapheresis
ID ACETYLCHOLINE-RECEPTOR ANTIBODY; PLASMA-EXCHANGE; INDIVIDUAL PATIENTS;
   GRAVIS; THERAPY; IMMUNOADSORPTION; AUTOANTIBODIES
AB Objective- To evaluate the clinical course of patients with myasthenia gravis (MG) up to 3 months after double filtration plasmapheresis (DFP). Material and methods - We recorded the MG score and measured the level of acetylcholine receptor antibody (AchRAb) at baseline and day 1 (D1), week 1 (W1), 1 month (M1), 2 (M2) and 3 months (M3) after DFP in 16 MG patients. Based on the difference in score during follow-up, we divided our patients into clinical improvement (CI) and clinical worsening (CW) groups. Results - The MG score decreased in all courses from a mean of 8.1 at baseline to 5.6 at D1, and to 4.7, 4.0, 3.8, and 3.7 at W1, M1, M2, and M3, respectively. In the CW group, AchRAb levels were significantly higher at M1 (P = 0.022). The AchRAb level at W1 correlated significantly with the MG score at M3 (P = 0.027) and the changes of MG score from W1 to M1 (P = 0.029). The ratio of AchRAb levels of M1 to W1 correlated well with MG score at W1 (P = 0.032), at M3 (P = 0.001), and the changes of MG score from W1 to M1 (P = 0.004). Conclusion - Excessive rebounds of AchRAb level at W1 may suggest clinical worsening and further increases in AchRAb level at M1 predict poorer outcome after DFP.
C1 Shin Kong Wu Ho Su Mem Hosp, Dept Neurol, Taipei, Taiwan.
RP Chiu, HC (corresponding author), Shin Kong Wu Ho Su Mem Hosp, Dept Neurol, 95 Wen Chang Rd, Taipei, Taiwan.
CR ANTOZZI C, 1991, J NEUROL, V238, P103, DOI 10.1007/BF00315690
   BESINGER UA, 1981, ANN NY ACAD SCI, V377, P812, DOI 10.1111/j.1749-6632.1981.tb33781.x
   CARTER B, 1980, J NEUROL NEUROSUR PS, V43, P397, DOI 10.1136/jnnp.43.5.397
   DAU PC, 1981, ANN NY ACAD SCI, V377, P700, DOI 10.1111/j.1749-6632.1981.tb33768.x
   DRACHMAN DB, 1982, NEW ENGL J MED, V307, P769, DOI 10.1056/NEJM198209233071301
   GROB D, 1995, NEUROLOGY, V45, P338, DOI 10.1212/WNL.45.2.338
   KORNFELD P, 1981, ARCH NEUROL-CHICAGO, V38, P478, DOI 10.1001/archneur.1981.00510080040003
   Kornfeld P, 1992, J Clin Apher, V7, P63, DOI 10.1002/jca.2920070205
   Kuks JBM, 1998, INT J ARTIF ORGANS, V21, P188, DOI 10.1177/039139889802100402
   MILNERBROWN HS, 1982, J NEUROL SCI, V57, P357, DOI 10.1016/0022-510X(82)90041-7
   NEWSOMDAVIS J, 1978, NEUROLOGY, V28, P266, DOI 10.1212/WNL.28.3.266
   OOSTERHUIS HJGH, 1983, J NEUROL SCI, V58, P371, DOI 10.1016/0022-510X(83)90096-5
   ROSES AD, 1981, NEUROLOGY, V31, P220, DOI 10.1212/WNL.31.2.220
   SHIBUYA N, 1994, J NEUROL NEUROSUR PS, V57, P578, DOI 10.1136/jnnp.57.5.578
   THORLACIUS S, 1986, ACTA NEUROL SCAND, V74, P486, DOI 10.1111/j.1600-0404.1986.tb07875.x
   TINDALL RSA, 1981, ANN NEUROL, V10, P437, DOI 10.1002/ana.410100506
   Yeh JH, 1999, ACTA NEUROL SCAND, V100, P305
   Yeh JH, 1999, ACTA NEUROL SCAND, V99, P147, DOI 10.1111/j.1600-0404.1999.tb07336.x
   Yeh JH, 1999, J CLIN APHERESIS, V14, P177, DOI 10.1002/(SICI)1098-1101(1999)14:4<177::AID-JCA4>3.0.CO;2-L
NR 19
TC 3
Z9 4
U1 0
U2 0
PU BLACKWELL MUNKSGAARD
PI COPENHAGEN
PA 35 NORRE SOGADE, PO BOX 2148, DK-1016 COPENHAGEN, DENMARK
SN 0001-6314
J9 ACTA NEUROL SCAND
JI Acta Neurol. Scand.
PD SEP
PY 2003
VL 108
IS 3
BP 174
EP 178
DI 10.1034/j.1600-0404.2003.00107.x
PG 5
WC Clinical Neurology
WE Science Citation Index Expanded (SCI-EXPANDED)
SC Neurosciences & Neurology
GA 710BD
UT WOS:000184660200006
PM 12911460
DA 2022-10-25
ER

PT J
AU Szczudlik, P
   Sobieszczuk, E
   Szyluk, B
   Lipowska, M
   Kubiszewska, J
   Kostera-Pruszczyk, A
AF Szczudlik, Piotr
   Sobieszczuk, Ewa
   Szyluk, Beata
   Lipowska, Marta
   Kubiszewska, Justyna
   Kostera-Pruszczyk, Anna
TI Determinants of Quality of Life in Myasthenia Gravis Patients
SO FRONTIERS IN NEUROLOGY
LA English
DT Article
DE myasthenia gravis; quality of life; SF-36; obesity; employment; MGFA
ID ACETYLCHOLINE-RECEPTOR; EXERCISE
AB Background:Although approximately half of myasthenia gravis (MG) patents achieve remission, for the remaining group MG is often a life-long disease. Better understanding of the determinants of Quality of Life (QoL) in MG is needed to optimize treatment goals in chronic cases. Materials and Methods:We performed a single center cross-sectional study in 339 MG adult patients (64.9% women), with ocular or generalized disease. SF-36 and a structured questionnaire was administered, including information on previous and current MG severity, medications, comorbidities, education, occupation and BMI of the patient. Mean disease duration was 7.5 + 9.3 years. Current age was 51.6 + 18.3 years, 55% had Early-Onset (<50 years) MG. Results:There were no statistically significant differences in mean SF-36 subscores between women and men. Worse MGFA class was related to lower QoL in physical (PCS) and mental (MCS) subscore (p= 0.000 for both). Patients with MGFA I-II class had significantly better QoL in physical and mental subscores than patients with more severe MG (p< 0.005). Late-onset MG patients had worse QoL than EOMG in physical score domain PCS (p= 0.049). Overweight and obese patients had lower PCS (p= 0.002) and MCS (p= 0.038) than patients with normal BMI. University education was related to statistically higher PCS (p= 0.015) and MCS (p= 0.006). QoL in currently employed was better in PCS and MCS (p= 0.000), with white collar workers reporting higher PCS (p= 0.049) than the remaining group. Patients living with family evaluated their MCS (p= 0.015) better than living alone. Moderate physical activity (twice a week) improved PCS (p= 0.045). Conclusion:Our study confirmed that greater severity of symptoms, age, age of onset but also BMI, type of work, education status and physical activity affect QoL in MG.
C1 [Szczudlik, Piotr; Sobieszczuk, Ewa; Szyluk, Beata; Lipowska, Marta; Kubiszewska, Justyna; Kostera-Pruszczyk, Anna] Med Univ Warsaw, Dept Neurol, Warsaw, Poland.
RP Kostera-Pruszczyk, A (corresponding author), Med Univ Warsaw, Dept Neurol, Warsaw, Poland.
EM anna.kostera-pruszczyk@wum.edu.pl
RI Szczudlik, Piotr/M-4318-2018
OI Szczudlik, Piotr/0000-0003-4585-3851
CR Abraham A, 2018, MUSCLE NERVE, V57, P240, DOI 10.1002/mus.25720
   Basta IZ, 2012, NEUROL SCI, V33, P1375, DOI 10.1007/s10072-012-1170-2
   Blum S, 2015, J CLIN NEUROSCI, V22, P1164, DOI 10.1016/j.jocn.2015.01.022
   Boldingh MI, 2015, HEALTH QUAL LIFE OUT, V13, DOI 10.1186/s12955-015-0298-1
   Burns TM, 2011, MUSCLE NERVE, V43, P14, DOI 10.1002/mus.21883
   Cutter G, 2019, MUSCLE NERVE, V60, P707, DOI 10.1002/mus.26695
   Farrugia ME, 2014, MUSCLE NERVE, V50, P501, DOI 10.1002/mus.24214
   Fontaine K R, 2001, Obes Rev, V2, P173, DOI 10.1046/j.1467-789x.2001.00032.x
   Gilhus NE, 2016, NEW ENGL J MED, V375, P2570, DOI 10.1056/NEJMra1602678
   Harris L, 2019, MUSCLE NERVE, V60, P700, DOI 10.1002/mus.26694
   Hoch W, 2001, NAT MED, V7, P365, DOI 10.1038/85520
   Jaretzki A, 2000, NEUROLOGY, V55, P16, DOI 10.1212/WNL.55.1.16
   Kulkantrakorn K, 2010, NEUROL SCI, V31, P571, DOI 10.1007/s10072-010-0285-6
   Lee I, 2018, MUSCLE NERVE, V58, P90, DOI 10.1002/mus.26104
   LINDSTROM JM, 1976, NEUROLOGY, V26, P1054, DOI 10.1212/WNL.26.11.1054
   McGrogan A, 2010, NEUROEPIDEMIOLOGY, V34, P171, DOI 10.1159/000279334
   Nagane Y, 2017, BMJ OPEN, V7, DOI 10.1136/bmjopen-2016-013278
   Padua L, 2001, NEUROL SCI, V22, P363, DOI 10.1007/s100720100066
   Paul RH, 2001, MUSCLE NERVE, V24, P512, DOI 10.1002/mus.1034
   Rahbek MA, 2017, MUSCLE NERVE, V56, P700, DOI 10.1002/mus.25552
   Rostedt A, 2006, EUR J NEUROL, V13, P191, DOI 10.1111/j.1468-1331.2006.01149.x
   Sanders DB, 2016, NEUROLOGY, V87, P419, DOI 10.1212/WNL.0000000000002790
   TWORK S, 2010, HEALTH QUAL LIFE OUT, V0008
   Tylka J, 2009, KARDIOL POL, V67, P1166
   Utsugisawa K, 2014, MUSCLE NERVE, V50, P493, DOI 10.1002/mus.24213
   Vincent A, 2001, LANCET, V357, P2122, DOI 10.1016/S0140-6736(00)05186-2
   Westerberg E, 2017, MUSCLE NERVE, V56, P207, DOI 10.1002/mus.25493
   Winter Y, 2010, J NEUROL, V257, P1473, DOI 10.1007/s00415-010-5549-9
   Wolfe GI, 2016, NEW ENGL J MED, V375, P511, DOI 10.1056/NEJMoa1602489
   Zisimopoulou P, 2014, J AUTOIMMUN, V52, P139, DOI 10.1016/j.jaut.2013.12.004
NR 30
TC 8
Z9 8
U1 0
U2 2
PU FRONTIERS MEDIA SA
PI LAUSANNE
PA AVENUE DU TRIBUNAL FEDERAL 34, LAUSANNE, CH-1015, SWITZERLAND
SN 1664-2295
J9 FRONT NEUROL
JI Front. Neurol.
PD SEP 23
PY 2020
VL 11
AR 553626
DI 10.3389/fneur.2020.553626
PG 7
WC Clinical Neurology; Neurosciences
WE Science Citation Index Expanded (SCI-EXPANDED)
SC Neurosciences & Neurology
GA NX1ZT
UT WOS:000575515700001
PM 33071942
OA Green Published, gold
DA 2022-10-25
ER

PT J
AU Onesti, E
   Frasca, V
   Ceccanti, M
   Tartaglia, G
   Gori, MC
   Cambieri, C
   Libonati, L
   Palma, E
   Inghilleri, M
AF Onesti, Emanuela
   Frasca, Vittorio
   Ceccanti, Marco
   Tartaglia, Giorgio
   Gori, Maria Cristina
   Cambieri, Chiara
   Libonati, Laura
   Palma, Eleonora
   Inghilleri, Maurizio
TI Short-term Ultramicronized Palmitoylethanolamide Therapy in Patients
   with Myasthenia Gravis: A Pilot Study to Possible Future Implications of
   Treatment
SO CNS & NEUROLOGICAL DISORDERS-DRUG TARGETS
LA English
DT Article
DE Myasthenia gravis; palmitoylethanolamide; PEA; ultramicronized-PEA;
   endocannabinoid system; neurophysiological
ID ACETYLCHOLINE-RECEPTORS; CANNABINOID RECEPTOR; ENDOCANNABINOIDS;
   EFFICACY; RELEASE; MODEL; PAIN; LIGANDS; TARGETS; SYSTEM
AB Background: The cannabinoid system may be involved in the humoral mechanisms at the neuromuscular junction. Ultramicronized-palmitoylethanolamide (mu m-PEA) has recently been shown to reduce the desensitization of Acetylcholine (ACh)-evoked currents in denervated patients modifying the stability of ACh receptor (AChR) function.
   Objective: To analyze the possible beneficial effects of mu m-PEA in patients with myasthenia gravis (MG) on muscular fatigue and neurophysiological changes.
   Method: The duration of this open pilot study, which included an intra-individual control, was three weeks. Each patient was assigned to a 1-week treatment period with mu m-PEA 600 mg twice a day. A neurophysiological examination based on repetitive nerve stimulation (RNS) of the masseteric and the axillary nerves was performed, and the quantitative MG (QMG) score was calculated in 22 MG patients every week in a three-week follow-up period. AChR antibody titer was investigated to analyze a possible immunomodulatory effect of PEA in MG patients.
   Results: PEA had a significant effect on the QMG score (p=0.03418) and on RNS of the masseteric nerve (p=0.01763), thus indicating that PEA reduces the level of disability and decremental muscle response. Antibody titers did not change significantly after treatment.
   Conclusion: According to our observations, mu m-PEA as an add-on therapy could improve muscular response to fatigue in MG. The possible modulation of AChR currents as a means of eliciting a direct effect from PEA on the conformation of ACh receptors should be investigated. The co-role of cytokines also warrants an analysis. Given the rapidity and reversibility of the response, we suppose that PEA acts directly on AChR, though further studies are needed to confirm this hypothesis.
C1 [Onesti, Emanuela; Frasca, Vittorio; Ceccanti, Marco; Tartaglia, Giorgio; Gori, Maria Cristina; Cambieri, Chiara; Libonati, Laura; Inghilleri, Maurizio] Sapienza Univ, Rare Neuromuscular Dis Ctr, Dept Human Neurosci, Viale Univ 30, I-00185 Rome, Italy.
   [Palma, Eleonora] Univ Rome Sapienza, Inst Pasteur Fdn Cenci Bolognetti, Dept Physiol & Pharmacol, Rome, Italy.
   [Palma, Eleonora] IRCCS San Raffaele, Rome, Italy.
RP Inghilleri, M (corresponding author), Sapienza Univ, Rare Neuromuscular Dis Ctr, Dept Human Neurosci, Viale Univ 30, I-00185 Rome, Italy.
EM maurizio.inghilleri@uniroma1.it
RI Ceccanti, Marco/AAC-5111-2022; Inghilleri, Maurizio/AAZ-6136-2020;
   Palma, Eleonora/A-2775-2010; Tartaglia, Gian Gaetano/K-1229-2014
OI Ceccanti, Marco/0000-0001-8897-3736; Inghilleri,
   Maurizio/0000-0001-5365-3417; Palma, Eleonora/0000-0001-6026-927X;
   Tartaglia, Gian Gaetano/0000-0001-7524-6310; Onesti,
   Emanuela/0000-0003-4041-2248
FU Epitech
FX The authors thank all the participants who agreed to participate in the
   study, and Epitech for its support.
CR Bedlack RS, 2005, NEUROLOGY, V64, P1968, DOI 10.1212/01.WNL.0000163988.28892.79
   Bettoni I, 2013, CNS NEUROL DISORD-DR, V12, P34, DOI 10.2174/1871527311312010008
   Brotini S, 2017, CNS NEUROL DISORD-DR, V16, P705, DOI 10.2174/1871527316666170321124949
   Caltagirone C, 2016, TRANSL STROKE RES, V7, P54, DOI 10.1007/s12975-015-0440-8
   Clemente S, 2012, CNS NEUROL DISORD-DR, V11, P933, DOI 10.2174/1871527311201070933
   Colon-Saez JO, 2011, J PHYSIOL-LONDON, V589, P3163, DOI 10.1113/jphysiol.2011.209494
   Costa B, 2008, PAIN, V139, P541, DOI 10.1016/j.pain.2008.06.003
   Croxford JL, 2005, J NEUROIMMUNOL, V166, P3, DOI 10.1016/j.jneuroim.2005.04.023
   D'Agostino G, 2012, NEUROPSYCHOPHARMACOL, V37, P1784, DOI 10.1038/npp.2012.25
   De Filippis D, 2011, MOL PAIN, V7, DOI 10.1186/1744-8069-7-3
   Di Marzo V, 1998, NEUROBIOL DIS, V5, P386, DOI 10.1006/nbdi.1998.0214
   Di Marzo V, 1998, TRENDS NEUROSCI, V21, P521, DOI 10.1016/S0166-2236(98)01283-1
   Esposito E, 2011, BRAIN BEHAV IMMUN, V25, P1099, DOI 10.1016/j.bbi.2011.02.006
   FACCI L, 1995, P NATL ACAD SCI USA, V92, P3376, DOI 10.1073/pnas.92.8.3376
   Freitag CM, 2014, FRONT CELL NEUROSCI, V8, DOI 10.3389/fncel.2014.00238
   Gilhus NE, 2015, LANCET NEUROL, V14, P1023, DOI 10.1016/S1474-4422(15)00145-3
   Hansen HS, 2010, EXP NEUROL, V224, P48, DOI 10.1016/j.expneurol.2010.03.022
   Iannotti FA, 2016, PROG LIPID RES, V62, P107, DOI 10.1016/j.plipres.2016.02.002
   Impellizzeri D, 2014, J NEUROINFLAMM, V11, DOI 10.1186/s12974-014-0136-0
   Jaretzki A, 2000, ANN THORAC SURG, V70, P327, DOI 10.1016/S0003-4975(00)01595-2
   Kharraz Y, 2013, MEDIAT INFLAMM, V2013, P491
   Kimura J, 1989, ELECTRODIAGNOSIS DIS
   Newman Z, 2007, EUR J NEUROSCI, V25, P1619, DOI 10.1111/j.1460-9568.2007.05422.x
   OH SJ, 1982, ANN NEUROL, V12, P348, DOI 10.1002/ana.410120406
   Orefice NS, 2016, NEUROTHERAPEUTICS, V13, P428, DOI 10.1007/s13311-016-0420-z
   Paladini A, 2016, PAIN PHYSICIAN, V19, P11
   Palma E, 2016, P NATL ACAD SCI USA, V113, P3060, DOI 10.1073/pnas.1600251113
   Pavesi G, 2001, CLIN NEUROPHYSIOL, V112, P1064, DOI 10.1016/S1388-2457(01)00546-6
   Petrosino S, 2017, BRIT J PHARMACOL, V174, P1349, DOI 10.1111/bph.13580
   Petrosino S, 2016, BRIT J PHARMACOL, V173, P1154, DOI 10.1111/bph.13084
   Roche JC, 2011, MUSCLE NERVE, V44, P278, DOI 10.1002/mus.22070
   Salzet M, 2000, EUR J BIOCHEM, V267, P4917, DOI 10.1046/j.1432-1327.2000.01550.x
   Sanchez-Pastor E, 2007, J PHARMACOL EXP THER, V321, P439, DOI 10.1124/jpet.106.116319
   Sanders DB, 2016, NEUROLOGY, V87, P419, DOI 10.1212/WNL.0000000000002790
   Silveira PE, 2010, NEUROSCI LETT, V473, P97, DOI 10.1016/j.neulet.2010.02.026
   Skaper SD, 2015, MOL NEUROBIOL, V52, P1034, DOI 10.1007/s12035-015-9253-8
   Skaper SD, 2014, INFLAMMOPHARMACOLOGY, V22, P79, DOI 10.1007/s10787-013-0191-7
   Stella N, 2010, GLIA, V58, P1017, DOI 10.1002/glia.20983
   Trujillo X, 2014, J MEMBRANE BIOL, V247, P1199, DOI 10.1007/s00232-014-9721-5
   Turcotte C, 2016, CELL MOL LIFE SCI, V73, P4449, DOI 10.1007/s00018-016-2300-4
   TURKANIS SA, 1988, NEUROPHARMACOLOGY, V27, P737, DOI 10.1016/0028-3908(88)90083-4
   Uzawa A, 2014, CLIN EXP IMMUNOL, V176, P232, DOI 10.1111/cei.12272
   Vacondio F, 2015, PLOS ONE, V10, DOI 10.1371/journal.pone.0128699
   Yilmaz V, 2015, AUTOIMMUNITY, V48, P201, DOI 10.3109/08916934.2014.992517
   2014, CNS NEUROL DISORD DR, V13, P1530
   2013, MEDIAT INFLAMM, DOI DOI 10.1155/2013/328797
NR 46
TC 8
Z9 8
U1 0
U2 1
PU BENTHAM SCIENCE PUBL
PI BUSUM
PA PO BOX 294, BUSUM, 1400 AG, NETHERLANDS
SN 1871-5273
EI 1996-3181
J9 CNS NEUROL DISORD-DR
JI CNS Neurol. Disord.-Drug Targets
PY 2019
VL 18
IS 3
BP 232
EP 238
DI 10.2174/1871527318666190131121827
PG 7
WC Neurosciences; Pharmacology & Pharmacy
WE Science Citation Index Expanded (SCI-EXPANDED)
SC Neurosciences & Neurology; Pharmacology & Pharmacy
GA HV6OH
UT WOS:000466102200006
PM 30706796
DA 2022-10-25
ER

PT J
AU Ohno, K
   Otsuka, K
   Ito, M
AF Ohno, Kinji
   Otsuka, Kenji
   Ito, Mikako
TI Roles of collagen Q in MuSK antibody-positive myasthenia gravis
SO CHEMICO-BIOLOGICAL INTERACTIONS
LA English
DT Article; Proceedings Paper
CT 12th International Meeting on Cholinesterases / 6th International
   Conference on Paraoxonase
CY 2015
CL Elche, SPAIN
DE Collagen Q; Acetylcholinesterase; MuSK; Myasthenia gravis; Acetylcholine
   receptor; LRP4
ID RECEPTOR TYROSINE KINASE; HEPARIN-BINDING DOMAINS;
   NEUROMUSCULAR-JUNCTION; TAIL SUBUNIT; ANCHORING ACETYLCHOLINESTERASE;
   CRD DOMAIN; MUSCLE; AUTOANTIBODIES; LRP4; AGRIN
AB The low-density lipoprotein receptor-related protein 4 (LRP4) and the muscle-specific receptor tyrosine kinase (MuSK) form a tetrameric protein complex on the postsynaptic membrane at the neuromuscular junction (NMJ). Binding of agrin to LRP4 triggers phosphorylation of MuSK. Activated MuSK drives clustering of acetylcholine receptor (AChR). Wnt ligands also directly bind to MuSK to induce AChR clustering. MuSK anchors the acetylcholinesterase (AChE)/collagen Q (ColQ) complex to the synaptic basal lamina. In addition, an extracellular proteoglycan, biglycan, binds to MuSK.
   Anti-MuSK autoantibodies (MuSK-IgG) are observed in 5-15% of autoimmune myasthenia gravis (MG) patients. MuSK-IgG blocks both ColQ-MuSK and LRP4-MuSK interactions. MuSK-IgG, LRP4, ColQ, and biglycan bind to the immunoglobulin-like domains 1 and 4 of MuSK. Lack of the effects of cholinesterase inhibitors in MuSK-MG patients is likely due to hindrance of ColQ-MuSK interaction by MuSK-IgG and subsequent deficiency of AChE observed in model mice, which, however, has not been proven in MuSK-MG patients. As ColQ enhances expression of membrane-bound MuSK, inhibition of ColQ-MuSK interaction by MuSK-IgG may account for lack of AChR clusters in MuSK-MG. We thus made passive transfer models using Colq+/+ and Colq-/- mice to dissect the effect of ColQ on AChR clustering in MuSK-MG. We found that MuSK-IgG-mediated suppression of LRP4-MuSK interaction, not of ColQ-MuSK interaction, caused defective AChR clustering. We also unexpectedly observed that both MuSK-IgG and ColQ suppressed agrin/LRP4/MuSK signaling in dose-dependent manners. Quantitative comparison revealed that MuSK-IgG blocked agrin-LRP4-MuSK signaling more than ColQ.
   We propose that attenuation of AChR clustering in MuSK-MG is due to hindrance of LRP4-MuSK interaction in the presence of agrin by MuSK-IgG. (C) 2016 Elsevier Ireland Ltd. All rights reserved.
C1 [Ohno, Kinji; Otsuka, Kenji; Ito, Mikako] Nagoya Univ, Div Neurogenet, Ctr Neurol Dis & Canc, Grad Sch Med,Showa Ku, 65 Tsurumai, Nagoya, Aichi 4668550, Japan.
RP Ohno, K (corresponding author), Nagoya Univ, Div Neurogenet, Ctr Neurol Dis & Canc, Grad Sch Med,Showa Ku, 65 Tsurumai, Nagoya, Aichi 4668550, Japan.
EM ohnok@med.nagoya-u.ac.jp
RI Ohno, Kinji/ABD-5787-2020; Ito, Mikako/I-1941-2012; Ohno,
   Kinji/H-4020-2012
OI Ohno, Kinji/0000-0002-1529-2750; Ohno, Kinji/0000-0002-1529-2750
CR Amenta AR, 2012, J NEUROSCI, V32, P2324, DOI 10.1523/JNEUROSCI.4610-11.2012
   Budnik V, 2011, CURR OPIN NEUROBIOL, V21, P151, DOI 10.1016/j.conb.2010.12.002
   Cartaud A, 2004, J CELL BIOL, V165, P505, DOI 10.1083/jcb.200307164
   Cole RN, 2010, J PHYSIOL-LONDON, V588, P3217, DOI 10.1113/jphysiol.2010.190298
   Deprez P, 2003, J BIOL CHEM, V278, P23233, DOI 10.1074/jbc.M301384200
   Evoli A, 2003, BRAIN, V126, P2304, DOI 10.1093/brain/awg223
   Farrugia ME, 2006, BRAIN, V129, P1481, DOI 10.1093/brain/awl095
   Farrugia ME, 2010, CURR OPIN NEUROL, V23, P489, DOI 10.1097/WCO.0b013e32833cc968
   Hatanaka Y, 2005, NEUROLOGY, V65, P1508, DOI 10.1212/01.wnl.0000183145.91579.74
   Hoch W, 2001, NAT MED, V7, P365, DOI 10.1038/85520
   Huijbers MG, 2013, P NATL ACAD SCI USA, V110, P20783, DOI 10.1073/pnas.1313944110
   JENNINGS CGB, 1993, P NATL ACAD SCI USA, V90, P2895, DOI 10.1073/pnas.90.7.2895
   Karmouch J, 2013, CHEM-BIOL INTERACT, V203, P287, DOI 10.1016/j.cbi.2012.10.006
   Kawakami Y, 2011, NEUROLOGY, V77, P1819, DOI 10.1212/WNL.0b013e318237f660
   Kim N, 2008, CELL, V135, P334, DOI 10.1016/j.cell.2008.10.002
   Kimbell LM, 2004, J BIOL CHEM, V279, P10997, DOI 10.1074/jbc.M305462200
   Koneczny I, 2014, J ANAT, V224, P29, DOI 10.1111/joa.12034
   Koneczny I, 2013, PLOS ONE, V8, DOI 10.1371/journal.pone.0080695
   Krejci E, 1997, J BIOL CHEM, V272, P22840, DOI 10.1074/jbc.272.36.22840
   Masiakowski P, 1998, CURR BIOL, V8, pR407, DOI 10.1016/S0960-9822(98)70263-5
   McConville J, 2004, ANN NEUROL, V55, P580, DOI 10.1002/ana.20061
   Messeant J, 2015, J NEUROSCI, V35, P4926, DOI 10.1523/JNEUROSCI.3381-14.2015
   Mori S, 2012, J NEUROIMMUNOL, V244, P1, DOI 10.1016/j.jneuroim.2011.12.005
   Mori S, 2012, AM J PATHOL, V180, P798, DOI 10.1016/j.ajpath.2011.10.031
   Morsch M, 2013, J PHYSIOL-LONDON, V591, P2747, DOI 10.1113/jphysiol.2013.251827
   Nakata T, 2013, HUM MUTAT, V34, P997, DOI 10.1002/humu.22325
   Nasrin F, 2014, SCI REP-UK, V4, DOI 10.1038/srep06841
   Ohkawara B, 2014, HUM MOL GENET, V23, P1856, DOI 10.1093/hmg/ddt578
   Ohno K, 1998, P NATL ACAD SCI USA, V95, P9654, DOI 10.1073/pnas.95.16.9654
   Ohta K, 2007, EUR J NEUROL, V14, P1029, DOI 10.1111/j.1468-1331.2007.01870.x
   Okada K, 2006, SCIENCE, V312, P1802, DOI 10.1126/science.1127142
   Otsuka K, 2015, SCI REP-UK, V5, DOI 10.1038/srep13928
   Pasnoor M, 2010, MUSCLE NERVE, V41, P370, DOI 10.1002/mus.21533
   Peng HB, 1999, J CELL BIOL, V145, P911, DOI 10.1083/jcb.145.4.911
   Roszmusz E, 2001, J BIOL CHEM, V276, P18485, DOI 10.1074/jbc.M100100200
   Sanders DB, 2003, NEUROLOGY, V60, P1978, DOI 10.1212/01.WNL.0000065882.63904.53
   Selcen D, 2015, JAMA NEUROL, V72, P889, DOI 10.1001/jamaneurol.2015.0853
   Shiraishi H, 2005, ANN NEUROL, V57, P289, DOI 10.1002/ana.20341
   Sigoillot SM, 2010, J NEUROSCI, V30, P13, DOI 10.1523/JNEUROSCI.4374-09.2010
   Spillane J, 2012, BMJ-BRIT MED J, V345, DOI 10.1136/bmj.e8497
   Stiegler AL, 2009, J MOL BIOL, V393, P1, DOI 10.1016/j.jmb.2009.07.091
   VALENZUELA DM, 1995, NEURON, V15, P573, DOI 10.1016/0896-6273(95)90146-9
   Wu HT, 2010, DEVELOPMENT, V137, P1017, DOI 10.1242/dev.038711
   Xu YK, 1998, CURR BIOL, V8, pR405, DOI 10.1016/S0960-9822(98)70262-3
   Zhang B, 2008, NEURON, V60, P285, DOI 10.1016/j.neuron.2008.10.006
   Zhang W, 2011, J BIOL CHEM, V286, P40624, DOI 10.1074/jbc.M111.279307
NR 46
TC 8
Z9 10
U1 0
U2 3
PU ELSEVIER IRELAND LTD
PI CLARE
PA ELSEVIER HOUSE, BROOKVALE PLAZA, EAST PARK SHANNON, CO, CLARE, 00000,
   IRELAND
SN 0009-2797
EI 1872-7786
J9 CHEM-BIOL INTERACT
JI Chem.-Biol. Interact.
PD NOV 25
PY 2016
VL 259
SI SI
BP 266
EP 270
DI 10.1016/j.cbi.2016.04.019
PN B
PG 5
WC Biochemistry & Molecular Biology; Pharmacology & Pharmacy; Toxicology
WE Science Citation Index Expanded (SCI-EXPANDED); Conference Proceedings Citation Index - Science (CPCI-S)
SC Biochemistry & Molecular Biology; Pharmacology & Pharmacy; Toxicology
GA ED4TC
UT WOS:000388843500029
PM 27119269
DA 2022-10-25
ER

PT J
AU Alshekhlee, A
   Miles, JD
   Katirji, B
   Preston, DC
   Kaminski, HJ
AF Alshekhlee, A.
   Miles, J. D.
   Katirji, B.
   Preston, D. C.
   Kaminski, H. J.
TI Incidence and mortality rates of myasthenia gravis and myasthenic crisis
   in US hospitals
SO NEUROLOGY
LA English
DT Article
ID NONINVASIVE VENTILATION; RESPIRATORY-FAILURE; CLINICAL-FEATURES;
   NATURAL-HISTORY; EPIDEMIOLOGY; COMPLICATIONS; INTUBATION; MANAGEMENT;
   NORWAY; DEATH
AB Objective: To determine the incidence and mortality rates and predictors of death in myasthenia gravis (MG) and MG crisis in a large US cohort.
   Methods: Our cohort was identified from the Nationwide Inpatient Sample database for the years 2000 through 2005 using ICD-9-CM codes. MG crisis was identified by the principal diagnosis code or by the presence of respiratory failure. The incidence of MG was stratified by age, ethnicity, and gender. Multivariate logistic regression analysis was used to identify predictors of mortality in MG. For trend analyses of immune intervention, we used the Cochrane-Armitage test.
   Results: After data cleansing, 5,502 patients with MG were included. In women, the incidence of admission was two to three times higher during the first 5 decades. In men, the incidence of admission was higher during the sixth, seventh, and eighth decades. The annual incidence rate of MG was higher in black women (0.01 per 1,000 persons/year) compared to white women and white and black men (0.009, 0.008, and 0.007 per 1,000 persons/year). The overall in-hospital mortality rate was 2.2%, being higher in MG crisis (4.47%). Older age and respiratory failure were the predictors of death, with adjusted odds ratios of 9.28 (95% confidence interval [CI], 3.31, 26.0) and 3.58 (95% CI, 2.01, 6.38). The trend of IV immunoglobulin utilization has increased compared to plasma exchange and thymectomy (p < 0.0001).
   Conclusion: Myasthenia gravis (MG) is still a disease of young women and old men, as reflected by the hospital admission rates. In-hospital mortality of MG is low. Hospital utilization of IV immunoglobulin has significantly increased compared to plasma exchange and thymectomy. Neurology (R) 2009;72:1548-1554
C1 [Alshekhlee, A.] Case Western Reserve Univ, Univ Hosp Case Med Ctr, Dept Neurol, Neurol Inst, Cleveland, OH 44106 USA.
   [Kaminski, H. J.] St Louis Univ, Dept Neurol & Psychiat, St Louis, MO 63103 USA.
RP Alshekhlee, A (corresponding author), Case Western Reserve Univ, Univ Hosp Case Med Ctr, Dept Neurol, Neurol Inst, 11100 Euclid Ave, Cleveland, OH 44106 USA.
EM amer.alshekhlee@uhhospitals.org
RI Katirji, Bashar/AAM-8409-2021
OI Kaminski, Henry/0000-0002-8195-0141
CR Agarwal R, 2006, EMERG MED J, V23, pE6, DOI 10.1136/emj.2004.019190
   Alshekhlee Amer, 2008, J Clin Neuromuscul Dis, V10, P4, DOI 10.1097/CND.0b013e318182b5ce
   Bedlack Richard S, 2002, J Clin Neuromuscul Dis, V4, P40, DOI 10.1097/00131402-200209000-00009
   Bershad EM, 2008, SOUTH MED J, V101, P63, DOI 10.1097/SMJ.0b013e31815d4398
   Berthelsen C L, 2000, Top Health Inf Manage, V21, P10
   CHARLSON ME, 1987, J CHRON DIS, V40, P373, DOI 10.1016/0021-9681(87)90171-8
   Christensen PB, 1998, J NEUROL NEUROSUR PS, V64, P78, DOI 10.1136/jnnp.64.1.78
   CHRISTENSEN PB, 1993, NEUROLOGY, V43, P1779, DOI 10.1212/WNL.43.9.1779
   COHEN MS, 1981, ANN NY ACAD SCI, V377, P670, DOI 10.1111/j.1749-6632.1981.tb33765.x
   Conti-Fine BM, 2006, J CLIN INVEST, V116, P2843, DOI 10.1172/JCI29894
   DONALDSON DH, 1990, NEUROLOGY, V40, P786, DOI 10.1212/WNL.40.5.786
   FERGUSON IT, 1982, J NEUROL NEUROSUR PS, V45, P217, DOI 10.1136/jnnp.45.3.217
   FILHO J, 2003, MYASTHENIA GRAVIS RE, P223
   FINK ME, 1993, NEUROLOGICAL NEUROSU, V3, P351
   GROB D, 1987, ANN NY ACAD SCI, V505, P472
   GROSNETH GS, 2000, NEUROLOGY, V55, P7
   Hill M, 2008, J NEUROL NEUROSUR PS, V79, P421, DOI 10.1136/jnnp.2007.118950
   Jaretzki A, 2000, NEUROLOGY, V55, P16, DOI 10.1212/WNL.55.1.16
   Keesey JC, 2004, MUSCLE NERVE, V29, P484, DOI 10.1002/mus.20030
   Keesey JC, 2002, MUSCLE NERVE, V26, P1, DOI 10.1002/mus.10095
   Mayer SA, 1997, NEUROLOGY, V48, P70
   Murthy JMK, 2005, NEUROL INDIA, V53, P37, DOI 10.4103/0028-3886.15050
   OOSTERHUIS HJGH, 1989, J NEUROL NEUROSUR PS, V52, P1121, DOI 10.1136/jnnp.52.10.1121
   Owe JF, 2006, J NEUROL NEUROSUR PS, V77, P203, DOI 10.1136/jnnp.2005.072355
   PENNINGTON GW, 1961, MYASTHENIA GRAVIS, P337
   PERLO VP, 1966, NEUROLOGY, V16, P431, DOI 10.1212/WNL.16.5.431
   Phillips LH, 2003, ANN NY ACAD SCI, V998, P407, DOI 10.1196/annals.1254.053
   PHILLIPS LH, 1992, NEUROLOGY, V42, P1888, DOI 10.1212/WNL.42.10.1888
   Phillips LH, 1996, NEUROLOGY, V47, P1233, DOI 10.1212/WNL.47.5.1233
   Poulas K, 2000, NEUROLOGY, V54, P1202, DOI 10.1212/WNL.54.5.1202
   Qureshi AI, 1999, NEUROLOGY, V52, P629, DOI 10.1212/WNL.52.3.629
   Rabinstein A, 2002, NEUROLOGY, V59, P1647, DOI 10.1212/01.WNL.0000033797.79530.16
   ROWLAND LP, 1958, NEUROLOGY, V6, P310
   Seneviratne J, 2008, ARCH NEUROL-CHICAGO, V65, P54, DOI 10.1001/archneurol.2007.1
   STORMMATHISEN A, 1984, ACTA NEUROL SCAND, V70, P274
   TETHER JE, 1955, AM J MED, V19, P740, DOI 10.1016/S0002-9343(55)80019-8
   Thomas CE, 1997, NEUROLOGY, V48, P1253, DOI 10.1212/WNL.48.5.1253
   Varelas PN, 2002, CRIT CARE MED, V30, P2663, DOI 10.1097/00003246-200212000-00009
   Vincent A, 2002, NAT REV IMMUNOL, V2, P797, DOI 10.1038/nri916
NR 39
TC 139
Z9 154
U1 1
U2 12
PU LIPPINCOTT WILLIAMS & WILKINS
PI PHILADELPHIA
PA TWO COMMERCE SQ, 2001 MARKET ST, PHILADELPHIA, PA 19103 USA
SN 0028-3878
EI 1526-632X
J9 NEUROLOGY
JI Neurology
PD MAY 5
PY 2009
VL 72
IS 18
BP 1548
EP 1554
DI 10.1212/WNL.0b013e3181a41211
PG 7
WC Clinical Neurology
WE Science Citation Index Expanded (SCI-EXPANDED)
SC Neurosciences & Neurology
GA 441PZ
UT WOS:000265782600004
PM 19414721
DA 2022-10-25
ER

PT J
AU Prasun, N
   Bagchi, M
   Joseph, A
   Pal, S
   Ghosh, S
   Mukherjee, S
   Senapati, AK
   Das, SK
AF Prasun, N.
   Bagchi, M.
   Joseph, A.
   Pal, S.
   Ghosh, S.
   Mukherjee, S.
   Senapati, A. K.
   Das, S. K.
TI Recurrent bleeding and bulbar myasthenia-like symptoms as the initial
   presentation of Wilson's disease: a case report
SO NEUROLOGY ASIA
LA English
DT Article
AB Wilson's disease, an autosomal recessive disorder of copper metabolism, is usually associated with hepatic or neuropsychiatric manifestations. This is to describe a case of Wilson's disease presenting with recurrent bleeding and bulbar myasthenia-like symptoms. A 12 year old Hindu girl presented initially with recurrent bleeding manifestations such as epistaxis, hematemesis and melaena and followed by swallowing difficulty with fatigability after 2 years. The bleeding was attributed to thrombocytopenia initially and the swallowing difficulty remained undiagnosed as tests for myasthenia gravis were negative. Four years later, the patient developed nasal intonation of the voice with fatigability followed by a decline in scholastic performance. The patient was evaluated in our institute and subtle extrapyramidal signs in the form of asymmetric appendicular dystonia and bradykinesia were noted. Clinical evaluation, laboratory and radiological investigations led to the diagnosis of Wilson's disease. The cause of bleeding was most likely a defect of platelet function. No other cause of her bulbar myasthenia-like symptoms was evident. This case illustrates that in all patients of Wilson's disease with bleeding, a platelet function defect needs also to be considered. In cases of bulbar myasthenia-like symptoms where the diagnosis is not clear, Wilson's disease should be considered in the differential diagnosis, if there is hepatosplenomegaly.
C1 [Prasun, N.; Bagchi, M.; Pal, S.; Senapati, A. K.; Das, S. K.] Bangur Inst Neurosci, Dept Neurol, Kolkata 70002, India.
   [Ghosh, S.] Bangur Inst Neurosci, Dept Radiol, Kolkata 70002, India.
   [Joseph, A.] Postgrad Inst Med Educ & Res, Dept Med, Kolkata, India.
   [Mukherjee, S.] Reg Inst Ophthalmol, Dept Ophthalmol, Kolkata, W Bengal, India.
RP Das, SK (corresponding author), Bangur Inst Neurosci, Dept Neurol, 52-1A,SN Pandit Rd, Kolkata 70002, India.
EM das_sk70@hotmail.com
CR Das SK, 2006, NAT CLIN PRACT NEURO, V2, P482, DOI 10.1038/ncpneuro0291
   GRESELE P, 2002, PLATELETS THROMBOTIC, P329
   HOAGLAND HC, 1978, MAYO CLIN PROC, V53, P498
   NAKAMURA T, 1967, J HISTOCHEM CYTOCHEM, V15, P276, DOI 10.1177/15.5.276
   NEAL S, 2006, CLIN HEMATOLOGY, P1075
   OWEN CA, 1976, ARCH INTERN MED, V136, P148, DOI 10.1001/archinte.136.2.148
NR 7
TC 1
Z9 1
U1 0
U2 0
PU ASEAN NEUROLOGICAL ASSOC
PI KUALA LUMPUR
PA UNIV MALAYA MEDICAL CENTRE, NEUROLOGY LABORATORY, KUALA LUMPUR, 59100,
   MALAYSIA
SN 1823-6138
J9 NEUROL ASIA
JI Neurol. Asia
PD JUN
PY 2011
VL 16
IS 2
BP 167
EP 169
PG 3
WC Clinical Neurology
WE Science Citation Index Expanded (SCI-EXPANDED)
SC Neurosciences & Neurology
GA 782UL
UT WOS:000292037600012
DA 2022-10-25
ER

PT J
AU Landoure, G
   Knight, MA
   Stanescu, H
   Taye, AA
   Shi, YJ
   Diallo, O
   Johnson, JO
   Hernandez, D
   Traynor, BJ
   Biesecker, LG
   Elkahloun, A
   Rinaldi, C
   Vincent, A
   Willcox, N
   Kleta, R
   Fischbeck, KH
   Burnett, BG
AF Landoure, Guida
   Knight, Melanie A.
   Stanescu, Horia
   Taye, Addis A.
   Shi, Yijun
   Diallo, Oumarou
   Johnson, Janel O.
   Hernandez, Dena
   Traynor, Bryan J.
   Biesecker, Leslie G.
   Elkahloun, Abdel
   Rinaldi, Carlo
   Vincent, Angela
   Willcox, Nick
   Kleta, Robert
   Fischbeck, Kenneth H.
   Burnett, Barrington G.
CA NIH Intramural Sequencing Ctr
TI A candidate gene for autoimmune myasthenia gravis
SO NEUROLOGY
LA English
DT Article
ID NICOTINAMIDE ADENINE-DINUCLEOTIDE; LINKAGE ANALYSIS; CELL-SURFACE;
   MUTATIONS; ASSOCIATION; FAMILIES; SUBUNIT; CD38; NAD
AB Objective: We sought to identify a causative mutation in a previously reported kindred with parental consanguinity and 5 of 10 siblings with adult-onset autoimmune myasthenia gravis.
   Methods: We performed genome-wide homozygosity mapping, and sequenced all known genes in the one region of extended homozygosity. Quantitative and allele-specific reverse transcriptase PCR (RT-PCR) were performed on a candidate gene to determine the RNA expression level in affected siblings and controls and the relative abundance of the wild-type and mutant alleles in a heterozygote.
   Results: A region of shared homozygosity at chromosome 13q13.3-13q14.11 was found in 4 affected siblings and 1 unaffected sibling. A homozygous single nucleotide variant was found in the 3'-untranslated region of the ecto-NADH oxidase 1 gene (ENOX1). No other variants likely to be pathogenic were found in genes in this region or elsewhere. The ENOX1 sequence variant was not found in 764 controls. Quantitative RT-PCR showed that expression of ENOX1 decreased to about 20% of normal levels in lymphoblastoid cells from individuals homozygous for the variant and to about 50% in 2 unaffected heterozygotes. Allele-specific RT-PCR showed a 55%-60% reduction in the level of the variant transcript in heterozygous cells due to reduced mRNA stability.
   Conclusion: These results indicate that this sequence variant in ENOX1 may contribute to the familial autoimmune myasthenia in these patients. Neurology (R) 2012;79:342-347
C1 [Landoure, Guida; Knight, Melanie A.; Taye, Addis A.; Shi, Yijun; Diallo, Oumarou; Rinaldi, Carlo; Fischbeck, Kenneth H.; Burnett, Barrington G.] NINDS, Neurogenet Branch, Bethesda, MD 20892 USA.
   [Stanescu, Horia; Biesecker, Leslie G.; Elkahloun, Abdel; Kleta, Robert] NHGRI, Bethesda, MD 20892 USA.
   [Johnson, Janel O.; Hernandez, Dena; Traynor, Bryan J.] NIA, Neurogenet Lab, Bethesda, MD 20892 USA.
   [Biesecker, Leslie G.] NIH, Genet Dis Res Branch, Bethesda, MD 20892 USA.
   [Biesecker, Leslie G.] NIH, NIH Intramural Sequencing Ctr, Bethesda, MD 20892 USA.
   [Landoure, Guida; Stanescu, Horia; Kleta, Robert] UCL, Dept Med, London, England.
   [Landoure, Guida] Univ Bamako, Ctr Hosp Univ Point G, Serv Neurol, Bamako, Mali.
   [Vincent, Angela; Willcox, Nick] Univ Oxford, Dept Clin Neurol, Oxford, England.
RP Burnett, BG (corresponding author), NINDS, Neurogenet Branch, Bldg 36,Rm 4D04, Bethesda, MD 20892 USA.
EM burnettb@ninds.nih.gov
RI Vincent, Angela/AAE-7310-2019; Traynor, Bryan J/G-5690-2010
OI Rinaldi, Carlo/0000-0002-8307-6638
FU National Institute of Neurological Disorders and Stroke at the NIH;
   National Human Genome Research Institute; NINDS; NATIONAL HUMAN GENOME
   RESEARCH INSTITUTE [ZIBHG000196, ZIAHG200330, ZIAHG200359, ZICHG200365]
   Funding Source: NIH RePORTER; NATIONAL INSTITUTE OF NEUROLOGICAL
   DISORDERS AND STROKE [ZIANS002974] Funding Source: NIH RePORTER;
   NATIONAL INSTITUTE ON AGING [ZIAAG000933] Funding Source: NIH RePORTER
FX Supported by intramural funds from the National Institute of
   Neurological Disorders and Stroke at the NIH and the National Human
   Genome Research Institute.; M.A.K. and B. G. B. were supported by NINDS
   Competitive Postdoctoral Fellowships. The authors thank Anna Paola
   Batocchi, of the Universita Cattolica del Sacro Cuore, Rome, for
   providing DNA from familial autoimmune myasthenia patients. The authors
   thank Jim Nagle and Deborah Kauffmann at the NINDS DNA sequencing
   facility for help with sequencing, Animesh Tandon for advice regarding
   the microRNA analysis, Ami Mankodi for advice on RNA analysis studies,
   Jennifer Puck and Richard Siegel for advice and input, and our clinical
   colleagues for access to the patients with sporadic MG.
CR Aksoy P, 2006, BIOCHEM BIOPH RES CO, V345, P1386, DOI 10.1016/j.bbrc.2006.05.042
   Aswad F, 2005, J IMMUNOL, V175, P3075, DOI 10.4049/jimmunol.175.5.3075
   BERGOFFEN J, 1994, NEUROLOGY, V44, P551, DOI 10.1212/WNL.44.3_Part_1.551
   Biesecker LG, 2009, GENOME RES, V19, P1665, DOI 10.1101/gr.092841.109
   Bortell R, 2001, J IMMUNOL, V167, P2049, DOI 10.4049/jimmunol.167.4.2049
   Bu B, 1999, J Tongji Med Univ, V19, P46
   Chen J, 2006, J IMMUNOL, V176, P4590, DOI 10.4049/jimmunol.176.8.4590
   Chevessier F, 2004, HUM MOL GENET, V13, P3229, DOI 10.1093/hmg/ddh333
   Chueh PJ, 2002, BIOCHEMISTRY-US, V41, P3732, DOI 10.1021/bi012041t
   Engel AG, 1996, HUM MOL GENET, V5, P1217, DOI 10.1093/hmg/5.9.1217
   EVOLI A, 1995, J NEUROL NEUROSUR PS, V58, P729, DOI 10.1136/jnnp.58.6.729
   Giraud M, 2004, GENES IMMUN, V5, P80, DOI 10.1038/sj.gene.6364041
   KRUGLYAK L, 1995, AM J HUM GENET, V56, P519
   Kruglyak L, 1996, AM J HUM GENET, V58, P1347
   Lai EC, 2002, NAT GENET, V30, P363, DOI 10.1038/ng865
   Lefvert AK, 2008, J NEUROIMMUNOL, V197, P110, DOI 10.1016/j.jneuroim.2008.04.004
   Lindhurst MJ, 2011, NEW ENGL J MED, V365, P611, DOI 10.1056/NEJMoa1104017
   Liu RL, 2005, J IMMUNOL, V175, P7898, DOI 10.4049/jimmunol.175.12.7898
   Marrie RA, 2000, CAN J NEUROL SCI, V27, P307, DOI 10.1017/S0317167100001050
   Muller JS, 2006, NEUROLOGY, V67, P1159, DOI 10.1212/01.wnl.0000233837.79459.40
   Oppenheim H, 1898, LEHRBUCH NERVENKRANK, P716
   Sobel E, 2001, HUM HERED, V52, P121, DOI 10.1159/000053366
   SZOBOR A, 1989, ACTA MED HUNG, V46, P13
   Tan J. H., 2001, SMJ Singapore Medical Journal, V42, P178
   Teer JK, 2010, GENOME RES, V20, P1420, DOI 10.1101/gr.106716.110
   Viken MK, 2007, HUM IMMUNOL, V68, P748, DOI 10.1016/j.humimm.2007.05.009
   Zheng S, 2007, FREE RADICAL BIO MED, V42, P1398, DOI 10.1016/j.freeradbiomed.2007.01.040
NR 27
TC 18
Z9 19
U1 1
U2 7
PU LIPPINCOTT WILLIAMS & WILKINS
PI PHILADELPHIA
PA TWO COMMERCE SQ, 2001 MARKET ST, PHILADELPHIA, PA 19103 USA
SN 0028-3878
EI 1526-632X
J9 NEUROLOGY
JI Neurology
PD JUL
PY 2012
VL 79
IS 4
BP 342
EP 347
DI 10.1212/WNL.0b013e318260cbd0
PG 6
WC Clinical Neurology
WE Science Citation Index Expanded (SCI-EXPANDED)
SC Neurosciences & Neurology
GA 977UK
UT WOS:000306690100014
PM 22744667
OA Green Published
DA 2022-10-25
ER

PT J
AU Dupond, JL
   Meaux-Ruault, N
   Hafsaoui, C
   Gil, H
   Curlier, E
   Fery-Blanco, C
   Magy-Bertrand, N
AF Dupond, J. -L.
   Meaux-Ruault, N.
   Hafsaoui, C.
   Gil, H.
   Curlier, E.
   Fery-Blanco, C.
   Magy-Bertrand, N.
TI Pseudo-myasthenic, myopathy in a woman with anorexia nervosa
SO REVUE DE MEDECINE INTERNE
LA French
DT Article
DE metabolic myopathy; anorexia; type 2 fibre atrophy
ID ABNORMALITIES; MUSCLE
AB Skeletal myopathy, although foreseeable in severe malnutrition, has been rarely reported in patients with anorexia nervosa. We report a case of oculo-oropharyngeal myopathy mimicking myasthenia in a 42-year-old woman with an history of anorexia nervosa, completely reversible after refeeding with carbohydrate diet, mainly chocolate. Nutritional myopathics are not well known and therefore rarely looked for in patients with anorexia nervosa. Classical presentation is a myogenic syndrome with severe type 2 fibre atrophy and biochemical characteristics similar to Mac Ardle's disease. A clinical form mimicking myasthenia gravis has never been reported. Refeeding programme leads to total recovery within a few days. (c) 2007 Elsevier Masson SAS. Tous droits reserves.
C1 CHU Besancon, Hop Jean Minjoz, Serv Med Interne Immunol Clin, F-25030 Besancon, France.
RP Dupond, JL (corresponding author), CHU Besancon, Hop Jean Minjoz, Serv Med Interne Immunol Clin, 2 Blvd Fleming, F-25030 Besancon, France.
EM jean-louis.dupond@ufc-chu.univ-fcomte.fr
RI Magy-Bertrand, Nadine/ABE-1285-2021
OI Magy-Bertrand, Nadine/0000-0003-1117-5079
CR Birmingham CL, 2003, INT J EAT DISORDER, V33, P230, DOI 10.1002/eat.10131
   Gonzalez-Moro JMR, 2003, RESPIRATION, V70, P490, DOI 10.1159/000074205
   LAYZER RB, 1991, NEW ENGL J MED, V324, P411, DOI 10.1056/NEJM199102073240610
   LEWIS MI, 1988, CLIN CHEST MED, V9, P337
   McLoughlin DM, 1998, ACTA NEUROPATHOL, V95, P632, DOI 10.1007/s004010050850
   McLoughlin DM, 2000, NUTRITION, V16, P192, DOI 10.1016/S0899-9007(99)00286-5
   RYAN CF, 1992, CHEST, V102, P1286, DOI 10.1378/chest.102.4.1286
   TREASURE J, 2005, CLIN EVID, V13, P1148
   van den Berg P, 2007, PEDIATRICS, V119, pE30, DOI 10.1542/peds.2006-0978
NR 9
TC 1
Z9 1
U1 0
U2 0
PU ELSEVIER FRANCE-EDITIONS SCIENTIFIQUES MEDICALES ELSEVIER
PI ISSY-LES-MOULINEAUX
PA 65 RUE CAMILLE DESMOULINS, CS50083, 92442 ISSY-LES-MOULINEAUX, FRANCE
SN 0248-8663
J9 REV MED INTERNE
JI Rev. Med. Interne
PD NOV
PY 2007
VL 28
IS 11
BP 793
EP 795
DI 10.1016/j.revmed.2007.05.020
PG 3
WC Medicine, General & Internal
WE Science Citation Index Expanded (SCI-EXPANDED)
SC General & Internal Medicine
GA 230OB
UT WOS:000250884700015
PM 17573163
DA 2022-10-25
ER

PT J
AU Gong, L
   Li, Y
   Li, X
   Tu, Q
   Mou, X
   Wang, S
   Wan, Y
   Lu, Q
   Wang, J
   Zhang, W
   Zhu, S
   Han, X
   Yao, L
   Zhang, J
   Huang, G
   Zhang, W
AF Gong, L.
   Li, Y.
   Li, X.
   Tu, Q.
   Mou, X.
   Wang, S.
   Wan, Y.
   Lu, Q.
   Wang, J.
   Zhang, W.
   Zhu, S.
   Han, X.
   Yao, L.
   Zhang, J.
   Huang, G.
   Zhang, W.
TI Detection of human parvovirus B19 infection in the thymus of patients
   with thymic hyperplasia-associated myasthenia gravis
SO CLINICAL MICROBIOLOGY AND INFECTION
LA English
DT Article
DE Parvovirus B19; thymic hyperplasia; myasthenia gravis; thymoma;
   inflammation
ID BARR-VIRUS INFECTION; RECEPTORS 7; PROTEIN 4; AUTOANTIBODIES; RNA
AB Objective: To investigate the association between myasthenia gravis (MG) and human parvovirus B19 (B19V) infection in the thymus.
[truncated: 2,362,992 more chars]
