# Supplementary material for: Knowledge mapping of global trends for myasthenia gravis development: A bibliometrics analysis
Source: Front Immunol. 2023 Mar 2;14:1132201. doi: 10.3389/fimmu.2023.1132201 (PMC10019893; doi:10.3389/fimmu.2023.1132201)
Supplement: Supplementary Material 2 — The Compressed package of text file with the 9,970 MG-related articles included. [file DataSheet_2.zip › download_7001-7500.txt]

FN Clarivate Analytics Web of Science
VR 1.0
PT J
AU BORGES, AA
   KRASNOW, SH
   WADLEIGH, RG
   COHEN, MH
AF BORGES, AA
   KRASNOW, SH
   WADLEIGH, RG
   COHEN, MH
TI NOCARDIOSIS AFTER CORTICOSTEROID-THERAPY FOR MALIGNANT THYMOMA
SO CANCER
LA English
DT Article
DE NOCARDIOSIS; MALIGNANT THYMOMA; CORTICOSTEROID THERAPY;
   IMMUNOSUPPRESSION; PANOPHTHALMITIS
ID INVASIVE THYMOMA; RADIATION-THERAPY; MYASTHENIA-GRAVIS; COMPLETE
   RESPONSE; CHEMOTHERAPY; CYCLOPHOSPHAMIDE; DIAGNOSIS
AB Background. Nocardia asteroides is an opportunistic infection caused by an aerobic actinomycete, which, in the immunocompromised host, can be associated with severe invasive disease with a predilection for the brain.
   Methods and Results. The authors describe a 62-year-old man with a malignant thymoma that was clinically responsive to oral prednisone. N. asteroides sepsis subsequently developed, leading to his death.
   Conclusions. Nocardiosis should be considered a potential pathogen in this immunocompromised setting.
C1 DEPT VET AFFAIRS MED CTR, WASHINGTON, DC USA.
CR ABRAMOWICZ M, 1990, MED LETT, P40
   BURPEE JC, 1971, ARCH OPHTHALMOL-CHIC, V86, P666
   CAMPBELL MG, 1981, CANCER-AM CANCER SOC, V48, P1315, DOI 10.1002/1097-0142(19810915)48:6<1315::AID-CNCR2820480611>3.0.CO;2-2
   CHAHINIAN AP, 1981, CANCER-AM CANCER SOC, V47, P1752, DOI 10.1002/1097-0142(19810401)47:7<1752::AID-CNCR2820470705>3.0.CO;2-C
   DY C, 1988, J CLIN ONCOL, V6, P536, DOI 10.1200/JCO.1988.6.3.536
   FORBES GM, 1990, J INFECTION, V20, P11, DOI 10.1016/S0163-4453(90)92236-E
   FORMASIERO A, 1991, CANCER, V68, P30
   GOLDEL N, 1989, CANCER, V63, P1493, DOI 10.1002/1097-0142(19890415)63:8<1493::AID-CNCR2820630807>3.0.CO;2-C
   HASKELL CM, 1990, CANCER TREATMENT, P92
   HAYNES RC, 1991, PHARMACOL BASIS THER, P1431
   HU E, 1986, CANCER, V57, P1101, DOI 10.1002/1097-0142(19860315)57:6<1101::AID-CNCR2820570606>3.0.CO;2-A
   KIM JM, 1991, REV INFECT DIS, V13, P624
   KNOUSE MC, 1990, REV INFECT DIS, V12, P393
   KOSMIDIS PA, 1988, CANCER, V61, P1736, DOI 10.1002/1097-0142(19880501)61:9<1736::AID-CNCR2820610903>3.0.CO;2-T
   LOEHRER PJ, 1990, ANN INTERN MED, V113, P520, DOI 10.7326/0003-4819-113-7-520
   MACCHIARINI P, 1991, CANCER, V68, P706, DOI 10.1002/1097-0142(19910815)68:4<706::AID-CNCR2820680407>3.0.CO;2-H
   MARKS RD, 1978, CANCER, V41, P117, DOI 10.1002/1097-0142(197801)41:1<117::AID-CNCR2820410118>3.0.CO;2-V
   PALESTINE RF, 1983, ARCH DERMATOL, V119, P580, DOI 10.1001/archderm.119.7.580
   ROSENBERG JC, 1989, CANCER PRINCIPLES PR, P713
   SAHATHEVAN M, 1991, J HOSP INFECT, V18, P473, DOI 10.1016/0195-6701(91)90059-H
   SHELLITO J, 1978, CANCER TREAT REP, V62, P1397
   SHER NA, 1977, ARCH OPHTHALMOL-CHIC, V95, P1415, DOI 10.1001/archopht.1977.04450080125015
   SUSTER S, 1991, CANCER-AM CANCER SOC, V67, P1025, DOI 10.1002/1097-0142(19910215)67:4<1025::AID-CNCR2820670427>3.0.CO;2-F
   SWAIN SM, 1990, CANCER CHEMOTHERAPY, P64
   TANDAN R, 1990, CANCER-AM CANCER SOC, V65, P1286, DOI 10.1002/1097-0142(19900315)65:6<1286::AID-CNCR2820650605>3.0.CO;2-8
   TAYLOR R, 1989, ANN NEUROL, V25, P208, DOI 10.1002/ana.410250220
   UEMATSU M, 1986, CANCER, V58, P1979, DOI 10.1002/1097-0142(19861101)58:9<1979::AID-CNCR2820580904>3.0.CO;2-0
   1987, NEW ENGL J MED, V316, P35
   1991, NEW ENGL J MED, V325, P1155
NR 29
TC 9
Z9 9
U1 0
U2 1
PU WILEY
PI HOBOKEN
PA 111 RIVER ST, HOBOKEN 07030-5774, NJ USA
SN 0008-543X
EI 1097-0142
J9 CANCER-AM CANCER SOC
JI Cancer
PD MAR 1
PY 1993
VL 71
IS 5
BP 1746
EP 1750
DI 10.1002/1097-0142(19930301)71:5<1746::AID-CNCR2820710508>3.0.CO;2-8
PG 5
WC Oncology
WE Science Citation Index Expanded (SCI-EXPANDED)
SC Oncology
GA KP990
UT WOS:A1993KP99000007
PM 8448739
DA 2022-10-25
ER

PT J
AU CHELMICKASCHORR, E
   WOLLMANN, RL
   KWASNIEWSKI, MN
   KIM, DH
   DUPONT, BL
AF CHELMICKASCHORR, E
   WOLLMANN, RL
   KWASNIEWSKI, MN
   KIM, DH
   DUPONT, BL
TI THE BETA-2-ADRENERGIC AGONIST TERBUTALINE SUPPRESSES ACUTE PASSIVE
   TRANSFER EXPERIMENTAL AUTOIMMUNE MYASTHENIA-GRAVIS (EAMG)
SO INTERNATIONAL JOURNAL OF IMMUNOPHARMACOLOGY
LA English
DT Article
ID ACETYLCHOLINE RECEPTOR ANTIBODIES; EXPERIMENTAL ALLERGIC
   ENCEPHALOMYELITIS; MONOCLONAL-ANTIBODIES; RATS; MACROPHAGE; SEVERITY
AB Treatment of Lewis rats with the beta2-adrenergic agonist terbutaline suppressed clinical symptoms of acute passive transfer EAMG induced with monoclonal anti-acetylcholine receptor antibody and accelerated clinical recovery in affected animals. Electrophysiological studies showed that the amplitude of the first compound muscle action potential was significantly larger in terbutaline-treated rats as compared to controls. In both groups, a comparable number of inflammatory cells at the muscle endplates was seen.
C1 UNIV CHICAGO,BRAIN RES INST,DEPT PATHOL,CHICAGO,IL 60637.
   UNIV CHICAGO,BRAIN RES INST,DEPT PEDIAT,CHICAGO,IL 60637.
RP CHELMICKASCHORR, E (corresponding author), UNIV CHICAGO,BRAIN RES INST,DEPT NEUROL,MC2030,5841 S MARYLAND AVE,CHICAGO,IL 60637, USA.
FU NATIONAL INSTITUTE OF NEUROLOGICAL DISORDERS AND STROKE [R01NS018413]
   Funding Source: NIH RePORTER; NINDS NIH HHS [2RO1 NS18413-07A1] Funding
   Source: Medline
CR ABRASS CK, 1985, J IMMUNOL, V135, P1338
   AGIUS MA, 1987, J NEUROIMMUNOL, V16, P11, DOI 10.1016/0165-5728(87)90145-7
   CHELMICKASCHORR E, 1992, INT J IMMUNOPHARMACO, V14, P841, DOI 10.1016/0192-0561(92)90082-V
   CHELMICKASCHORR E, 1989, J NEUROIMMUNOL, V25, P203, DOI 10.1016/0165-5728(89)90138-0
   CHELMICKASCHORR E, 1988, J NEUROIMMUNOL, V17, P347, DOI 10.1016/0165-5728(88)90125-7
   CHELMICKASCHORR E, 1992, J NEUROIMMUNOL, V37, P99, DOI 10.1016/0165-5728(92)90160-M
   CHELMICKASCHORR E, 1990, IMMUNOLOGIC MECH NEU, P67
   DESMEDT JE, 1981, ANN NY ACAD SCI, V377, P583, DOI 10.1111/j.1749-6632.1981.tb33760.x
   GOMEZ CM, 1979, BIOCHEM BIOPH RES CO, V88, P575, DOI 10.1016/0006-291X(79)92087-4
   GOMEZ CM, 1985, J IMMUNOL, V135, P234
   GOMEZ CM, 1984, ACTA NEUROPATHOL, V63, P131, DOI 10.1007/BF00697195
   GRANATO DA, 1976, P NATL ACAD SCI USA, V73, P2872, DOI 10.1073/pnas.73.8.2872
   GREEN DPL, 1975, PROC R SOC SER B-BIO, V189, P57, DOI 10.1098/rspb.1975.0041
   HEILBRONN E, 1974, J NEUROCHEM, V22, P315, DOI 10.1111/j.1471-4159.1974.tb11597.x
   HU XX, 1991, J NEUROIMMUNOL, V31, P35, DOI 10.1016/0165-5728(91)90084-K
   KLYMKOWSKY MW, 1980, J CELL BIOL, V85, P823, DOI 10.1083/jcb.85.3.823
   KOFF WC, 1985, J IMMUNOL, V135, P350
   LAMBERT EH, 1976, ANN NY ACAD SCI, V274, P300, DOI 10.1111/j.1749-6632.1976.tb47694.x
   LENNON VA, 1975, J EXP MED, V141, P1365, DOI 10.1084/jem.141.6.1365
   LENNON VA, 1980, NATURE, V285, P238, DOI 10.1038/285238a0
   LENNON VA, 1976, ANN NY ACAD SCI, V274, P283, DOI 10.1111/j.1749-6632.1976.tb47693.x
   LINDSTROM JM, 1976, J EXP MED, V144, P739, DOI 10.1084/jem.144.3.739
   MASELLI RA, 1991, NEUROLOGY, V41, P1497, DOI 10.1212/WNL.41.9.1497
   MILES K, 1984, THESIS U CHICAGO CHI
   PATRICK J, 1973, SCIENCE, V180, P871, DOI 10.1126/science.180.4088.871
   RICHMAN DP, 1980, NATURE, V286, P738, DOI 10.1038/286738a0
   TARRABHAZDAI R, 1975, NATURE, V256, P128, DOI 10.1038/256128a0
   VINCENT A, 1980, PHYSIOL REV, V60, P756, DOI 10.1152/physrev.1980.60.3.756
   YAM LT, 1971, AM J CLIN PATHOL, V55, P283
NR 29
TC 17
Z9 17
U1 0
U2 0
PU PERGAMON-ELSEVIER SCIENCE LTD
PI OXFORD
PA THE BOULEVARD, LANGFORD LANE, KIDLINGTON, OXFORD, ENGLAND OX5 1GB
SN 0192-0561
J9 INT J IMMUNOPHARMACO
JI Int. J. Immunopharmacol.
PD JAN
PY 1993
VL 15
IS 1
BP 19
EP 24
DI 10.1016/0192-0561(93)90027-V
PG 6
WC Immunology; Pharmacology & Pharmacy
WE Science Citation Index Expanded (SCI-EXPANDED)
SC Immunology; Pharmacology & Pharmacy
GA KH087
UT WOS:A1993KH08700003
PM 8432621
DA 2022-10-25
ER

PT J
AU Kontou, M
   Leonidas, DD
   Vatzaki, EH
   Tsantili, P
   Mamalaki, A
   Oikonomakos, MG
   Acharya, KR
   Tzartos, SJ
AF Kontou, M
   Leonidas, DD
   Vatzaki, EH
   Tsantili, P
   Mamalaki, A
   Oikonomakos, MG
   Acharya, KR
   Tzartos, SJ
TI The crystal structure of the Fab fragment of a rat monoclonal antibody
   against the main immunogenic region of the human muscle acetylcholine
   receptor
SO EUROPEAN JOURNAL OF BIOCHEMISTRY
LA English
DT Article
DE antibody structure; acetylcholine receptor; X-ray crystallography
ID ANTIGENIC MODULATION; MYASTHENIA-GRAVIS; HYPERVARIABLE REGIONS;
   CANONICAL STRUCTURES; HIGH-AFFINITY; BINDING-SITE; IMMUNOGLOBULINS;
   CONFORMATIONS; DIFFRACTION; LOCALIZATION
AB The crystal structure of the Fab fragment of a rat monoclonal antibody, number 192, with a very high affinity (K-d = 0.05 nM) for the main immunogenic region of the human muscle acetylcholine receptor (AChR), has been determined and refined to 2.4 Angstrom resolution by X-ray crystallographic methods. The overall structure is similar to a Fab (NC6.8) from a murine antibody, used as a search model in molecular replacement. Structural comparisons with known antibody structures showed that the conformations of the hypervariable regions H1, H2, L1, L2, L3 of Fab192 adopt the canonical structures 1, 1, 2, 1, and 1, respectively. The surface of the antigen-binding site is relatively planar, as expected for an antibody against a large protein antigen, with an accessible area of 2865 Angstrom(2). Analysis of the electrostatic surface potential of the antigen-binding site shows that the bottom of the cleft formed in the center of the site appears to be negatively charged. The structure will be useful in the rational design of very high affinity humanized mutants of Fab192, appropriate for therapeutic approaches of the model autoimmune disease myasthenia gravis.
C1 Hellenic Pasteur Inst, Dept Biochem, Athens, Greece.
   Natl Hellen Res Fdn, Inst Biol Res & Biotechnol, Athens, Greece.
   Univ Bath, Dept Biol & Biochem, Bath BA2 7AY, Avon, England.
RP Kontou, M (corresponding author), Hellenic Pasteur Inst, Dept Biochem, 127 Vas Sofias Ave, Athens, Greece.
EM K.R.Acharya@bath.ac.uk; tzartos@mail.pasteur.gr
RI Leonidas, Demetres/F-7228-2013; Leonidas, Demetres/AAE-9296-2021
OI Leonidas, Demetres/0000-0002-3874-2523; Leonidas,
   Demetres/0000-0002-3874-2523; Acharya, K. Ravi/0000-0002-3009-4058
CR AlLazikani B, 1997, J MOL BIOL, V273, P927, DOI 10.1006/jmbi.1997.1354
   BAILEY S, 1994, ACTA CRYSTALLOGR D, V50, P760, DOI 10.1107/s0907444994003112
   BEROUKHIM R, 1995, NEURON, V15, P323, DOI 10.1016/0896-6273(95)90037-3
   BHAT TN, 1994, P NATL ACAD SCI USA, V91, P1089, DOI 10.1073/pnas.91.3.1089
   Brunger A. T., 1992, X PLOR MANUAL VERSIO
   BRUNGER AT, 1992, NATURE, V355, P472, DOI 10.1038/355472a0
   BRUNGER AT, 1990, ACTA CRYSTALLOGR A, V46, P585, DOI 10.1107/S0108767390002355
   BRUNGER AT, 1995, METHOD ENZYMOL, V276, P558
   CHOTHIA C, 1987, J MOL BIOL, V196, P901, DOI 10.1016/0022-2836(87)90412-8
   CHOTHIA C, 1989, NATURE, V342, P877, DOI 10.1038/342877a0
   DELANO WL, 1995, ACTA CRYSTALLOGR D, V51, P740, DOI 10.1107/S0907444995001284
   Esnouf RM, 1997, J MOL GRAPH MODEL, V15, P132, DOI 10.1016/S1093-3263(97)00021-1
   Fotinou C, 1998, J BIOL CHEM, V273, P22515, DOI 10.1074/jbc.273.35.22515
   Guarne A, 1996, PROTEIN SCI, V5, P167
   GUDDAT LW, 1994, J MOL BIOL, V236, P247, DOI 10.1006/jmbi.1994.1133
   JIANG JS, 1994, J MOL BIOL, V243, P100, DOI 10.1006/jmbi.1994.1633
   JONES TA, 1991, ACTA CRYSTALLOGR A, V47, P110, DOI 10.1107/S0108767390010224
   KABSCH W, 1993, J APPL CRYSTALLOGR, V26, P795, DOI 10.1107/S0021889893005588
   KEYWEGT GL, 1996, STRUCTURE, V4, P897
   Kontou M, 1996, FEBS LETT, V389, P195, DOI 10.1016/0014-5793(96)00579-0
   KRAULIS PJ, 1991, J APPL CRYSTALLOGR, V24, P946, DOI 10.1107/S0021889891004399
   LASKOWSKI RA, 1993, J APPL CRYSTALLOGR, V26, P283, DOI 10.1107/S0021889892009944
   LINDSTROM J, 1988, ADV IMMUNOL, V42, P233, DOI 10.1016/S0065-2776(08)60847-0
   LOUTRARI H, 1992, EUR J IMMUNOL, V22, P2449, DOI 10.1002/eji.1830220939
   LUZZATI V, 1952, ACTA CRYSTALLOGR, V5, P802, DOI 10.1107/S0365110X52002161
   MacCallum RM, 1996, J MOL BIOL, V262, P732, DOI 10.1006/jmbi.1996.0548
   Morea V, 1998, J MOL BIOL, V275, P269, DOI 10.1006/jmbi.1997.1442
   NICHOLLS A, 1991, PROTEINS, V11, P281, DOI 10.1002/prot.340110407
   NICHOLLS A, 1991, J COMPUT CHEM, V12, P435, DOI 10.1002/jcc.540120405
   Orlewski P, 1996, BIOPOLYMERS, V40, P419, DOI 10.1002/(SICI)1097-0282(1996)40:5<419::AID-BIP1>3.0.CO;2-Z
   PADLAN EA, 1990, PROTEINS, V7, P112, DOI 10.1002/prot.340070203
   PAPADOULI I, 1993, EUR J BIOCHEM, V211, P227, DOI 10.1111/j.1432-1033.1993.tb19890.x
   Ramachandran G N, 1968, Adv Protein Chem, V23, P283, DOI 10.1016/S0065-3233(08)60402-7
   READ RJ, 1986, ACTA CRYSTALLOGR A, V42, P140, DOI 10.1107/S0108767386099622
   SCHNEIDER WP, 1988, P NATL ACAD SCI USA, V85, P2509, DOI 10.1073/pnas.85.8.2509
   Shirai T, 1996, OPT REV, V3, P1, DOI 10.1007/s10043-996-0001-1
   SOPHIANOS D, 1989, J AUTOIMMUN, V2, P777, DOI 10.1016/0896-8411(89)90004-8
   Tsantili P, 1999, J NEUROIMMUNOL, V94, P15, DOI 10.1016/S0165-5728(98)00195-7
   TSIKARIS V, 1993, BIOPOLYMERS, V33, P1123, DOI 10.1002/bip.360330714
   TZARTOS SJ, 1985, J IMMUNOL, V134, P2343
   TZARTOS SJ, 1980, P NATL ACAD SCI-BIOL, V77, P755, DOI 10.1073/pnas.77.2.755
   Tzartos SJ, 1998, IMMUNOL REV, V163, P89, DOI 10.1111/j.1600-065X.1998.tb01190.x
   TZARTOS SJ, 1988, P NATL ACAD SCI USA, V85, P2899, DOI 10.1073/pnas.85.9.2899
   VARGASMADRAZO E, 1995, J MOL BIOL, V254, P497, DOI 10.1006/jmbi.1995.0633
   [No title captured]
NR 45
TC 11
Z9 11
U1 0
U2 0
PU WILEY
PI HOBOKEN
PA 111 RIVER ST, HOBOKEN 07030-5774, NJ USA
SN 0014-2956
J9 EUR J BIOCHEM
JI Eur. J. Biochem.
PD APR
PY 2000
VL 267
IS 8
BP 2389
EP 2396
DI 10.1046/j.1432-1327.2000.01252.x
PG 8
WC Biochemistry & Molecular Biology
WE Science Citation Index Expanded (SCI-EXPANDED)
SC Biochemistry & Molecular Biology
GA 308DM
UT WOS:000086695300030
PM 10759865
OA Bronze, Green Submitted
DA 2022-10-25
ER

PT J
AU Shen, GX
   Wu, KJ
   Chen, Z
   Gao, YF
   Nan, GX
AF Shen, G-X.
   Wu, K-J.
   Chen, Z.
   Gao, Y-F.
   Nan, G-X.
TI SUDDEN-ONSET UNILATERAL PTOSIS INDUCED BY PITUITARY MACROADENOMA, WITH
   FALSE-POSITIVE JOLLY AND NEOSTIGMINE TESTS
SO JOURNAL OF BIOLOGICAL REGULATORS AND HOMEOSTATIC AGENTS
LA English
DT Article
DE pituitary adenoma; oculomotor nerve palsy; myasthenia gravis; rapid eye
   blinking test; neostigmine test
ID OCULOMOTOR NERVE; PALSY
AB The development of ptosis as a consequence of pituitary tumor is an exceptionally rare occurrence. Here, we describe the case of sudden-onset unilateral ptosis induced by pituitary macroadenoma. The condition was characterized by false-positive Jolly and neostigmine tests. These findings mimic oculomotor nerve palsy and make the correct diagnostics rather challenging. The case points to the fact that patients with acquired ptosis need detailed neuroophthalmological examination.
C1 [Shen, G-X.; Wu, K-J.; Nan, G-X.] Jilin Univ, Dept Neurol, China Japan Union Hosp, 126 Xiantai Ave, Changchun 130033, Jilin, Peoples R China.
   [Chen, Z.; Gao, Y-F.] Jilin Univ, Dept Neurosurg, China Japan Union Hosp, Changchun, Jilin, Peoples R China.
RP Nan, GX (corresponding author), Jilin Univ, Dept Neurol, China Japan Union Hosp, 126 Xiantai Ave, Changchun 130033, Jilin, Peoples R China.
EM guanx_n90@163.com
CR Ahmed Syed Viqar, 2010, BMJ Case Rep, V2010, DOI 10.1136/bcr.08.2008.0724
   Cahill M, 1996, BRIT J OPHTHALMOL, V80, P177, DOI 10.1136/bjo.80.2.177
   Cho WJ, 2009, J KOREAN NEUROSURG S, V45, P118, DOI 10.3340/jkns.2009.45.2.118
   Chuang CC, 2011, J CLIN NEUROSCI, V18, P1463, DOI 10.1016/j.jocn.2011.02.041
   DIRR LY, 1989, NEUROLOGY, V39, P865, DOI 10.1212/WNL.39.6.865
   OH SJ, 1990, MUSCLE NERVE, V13, P187, DOI 10.1002/mus.880130302
   ROBERT CM, 1973, J NEUROSURG, V38, P17, DOI 10.3171/jns.1973.38.1.0017
   YEN MY, 1990, BRIT J OPHTHALMOL, V74, P188, DOI 10.1136/bjo.74.3.188
NR 8
TC 1
Z9 1
U1 0
U2 0
PU BIOLIFE SAS
PI SILVA MARINA (TE)
PA VIA S STEFANO 39 BIS, 64029 SILVA MARINA (TE), ITALY
SN 0393-974X
EI 1724-6083
J9 J BIOL REG HOMEOS AG
JI J. Biol. Regul. Homeost. Agents
PD MAR-APR
PY 2018
VL 32
IS 2
BP 295
EP 298
PG 4
WC Endocrinology & Metabolism; Immunology; Medicine, Research &
   Experimental; Physiology
WE Science Citation Index Expanded (SCI-EXPANDED)
SC Endocrinology & Metabolism; Immunology; Research & Experimental
   Medicine; Physiology
GA GF3OM
UT WOS:000431865500014
DA 2022-10-25
ER

PT J
AU Santos, E
   Bettencourt, A
   da Silva, AM
   Boleixa, D
   Lopes, D
   Bras, S
   Costa, PPE
   Lopes, C
   Goncalves, G
   Leite, MI
   da Silva, BM
AF Santos, Ernestina
   Bettencourt, Andreia
   da Silva, Ana Martins
   Boleixa, Daniela
   Lopes, Dina
   Bras, Sandra
   Pinho e Costa, Paulo
   Lopes, Carlos
   Goncalves, Guilhellne
   Leite, Maria Isabel
   da Silva, Berta Martins
TI HLA and age of onset in myasthenia gravis
SO NEUROMUSCULAR DISORDERS
LA English
DT Article
DE Myasthenia gravis; HLA; EOMG; LOMG; Thymoma MG
ID GENETIC-HETEROGENEITY; EPIDEMIOLOGY; ASSOCIATION; SUBGROUPS; PROVINCE
AB The aetiology of MG is unknown, but both genetic and environmental factors are important. Over the years association of MG with Human Leucocyte Antigens (HLA) has been described in different populations. We investigated a possible association between HLA-DRB1 alleles and age of onset in MG. One hundred and fourteen MG patients (82 females) and 282 control individuals (CP) were studied. Patients were classified according to the age of onset (early-onset <50, n = 74 and late-onset >= 50, n = 20). Patients with thymoma (n = 20) were analyzed separately. HLA-DRB1 and HLA-B*08 genotyping was performed using PCR-SSP methodology. HLA-DRB1*03 allele was overrepresented in the global MG. When the early-onset subgroup was considered, this association became even stronger. Regarding the late-onset subgroup, the frequency of HLA-DRB1*01 allele was higher than in the CP. For the thymoma subgroup, the HLA-DRB1*10 allele frequency was significantly higher when compared to the CP. These results have shown a strong association of HLA-DRB1*03 with MG, especially for EOMG also in our population. HLA-DRB1*01 was associated to LOMG suggesting that is a susceptibility factor for this subgroup of the disease. This study confirms a different genetic background of MG subgroups regarding age of onset. (C) 2017 Elsevier B.V. All rights reserved.
C1 [Santos, Ernestina; da Silva, Ana Martins] Hosp Santo Antonio, Ctr Hosp Porto, Neurol Dept, Oporto, Portugal.
   [Santos, Ernestina; Bettencourt, Andreia; da Silva, Ana Martins; Pinho e Costa, Paulo; Goncalves, Guilhellne; da Silva, Berta Martins] Univ Porto, ICBAS, Unit Multidisciplinary Res Biomed UMIB, Oporto, Portugal.
   [Bettencourt, Andreia; Boleixa, Daniela; Lopes, Dina; Bras, Sandra; Pinho e Costa, Paulo; da Silva, Berta Martins] Univ Porto, ICBAS, Immunogenet Lab, Oporto, Portugal.
   [Pinho e Costa, Paulo] Inst Nacl Saude Dr Ricardo Jorge INSA, Oporto, Portugal.
   [Lopes, Carlos] Univ Porto, ICBAS, Dept Pathol & Mol Immunol, Oporto, Portugal.
   [Leite, Maria Isabel] Oxford Univ Hosp, Nuffield Dept Clin Neurosci, Oxford, England.
   [Leite, Maria Isabel] Univ Oxford, Oxford, England.
RP Santos, E (corresponding author), Ctr Hosp Porto, Neurol Dept, P-4099001 Oporto, Portugal.
EM ernestina.santos@gmail.com
RI Santos, Ernestina/I-1291-2019; da Silva, Ana/GXH-4851-2022; Costa, Paulo
   Pinho/B-4392-2008; Bettencourt, Andreia/O-6038-2014
OI Santos, Ernestina/0000-0003-4053-8940; Costa, Paulo
   Pinho/0000-0001-6125-7000; Bettencourt, Andreia/0000-0001-5511-5137;
   Silva, Berta/0000-0001-6579-5068; Goncalves,
   Guilherme/0000-0003-0030-3346; LOPES, CARLOS/0000-0001-7805-412X;
   Martins da Silva, Ana/0000-0002-1409-0831; Boleixa,
   Daniela/0000-0002-1331-3909
FU NHS National Specialised Commissioning Group for Neuromyelitis Optica,
   UK; NIHR Oxford Biomedical Research Centre; Biogen Idec; Novartis;
   Genzyme
FX Maria Isabel Leite is supported by NHS National Specialised
   Commissioning Group for Neuromyelitis Optica, UK, and by the NIHR Oxford
   Biomedical Research Centre and has received a travel grant and speaking
   honoraria from Biogen Idec and travel grants from Novartis and Genzyme.
CR Akaishi T, 2014, PLOS ONE, V9, DOI 10.1371/journal.pone.0106757
   Anaya JM, 2014, AUTOIMMUN REV, V13, P423, DOI 10.1016/j.autrev.2014.01.049
   Andersen JB, 2014, ACTA NEUROL SCAND, V129, P26, DOI 10.1111/ane.12233
   Andersen JB, 2010, EUR J NEUROL, V17, P1445, DOI 10.1111/j.1468-1331.2010.03089.x
   Aragones JM, 2003, NEUROLOGY, V60, P1024, DOI 10.1212/01.WNL.0000050461.05432.C5
   Aragones JM, 2014, NEUROLOGIA, V32, P1, DOI [10.1016/j.nr1.2014.09.007.S0213-4853(14)00203-5, DOI 10.1016/J.NR1.2014.09.007]
   Bettencourt A, 2015, J IMMUNOL RES, V2015, DOI 10.1155/2015/948723
   CARLSSON B, 1990, IMMUNOGENETICS, V31, P285, DOI 10.1007/BF02115001
   COMPSTON DAS, 1980, BRAIN, V103, P579, DOI 10.1093/brain/103.3.579
   Fang F, 2015, J INTERN MED, V277, P594, DOI 10.1111/joim.12310
   Fekih-Mrissa N, 2013, CLIN NEUROL NEUROSUR, V115, P32, DOI 10.1016/j.clineuro.2012.04.001
   Garcia-Ramos G, 2003, EUR J NEUROL, V10, P707, DOI 10.1046/j.1468-1331.2003.00686.x
   Gilhus NE, 2016, NAT REV NEUROL, V12, P259, DOI 10.1038/nrneurol.2016.44
   Giraud M, 2001, NEUROLOGY, V57, P1555, DOI 10.1212/WNL.57.9.1555
   Gregersen PK, 2012, ANN NEUROL, V72, P927, DOI 10.1002/ana.23691
   Guidetti D, 1998, EUR J EPIDEMIOL, V14, P381, DOI 10.1023/A:1007449221638
   Heldal AT, 2009, NEUROLOGY, V73, P150, DOI 10.1212/WNL.0b013e3181ad53c2
   KIDA K, 1987, ANN NEUROL, V21, P274, DOI 10.1002/ana.410210309
   Lisak RP, 2015, JAMA NEUROL, V72, P386, DOI 10.1001/jamaneurol.2014.4493
   Maniaol AH, 2012, PLOS ONE, V7, DOI 10.1371/journal.pone.0036603
   MILLER SA, 1988, NUCLEIC ACIDS RES, V16, P1215, DOI 10.1093/nar/16.3.1215
   Montomoli C, 2012, NEUROEPIDEMIOLOGY, V38, P100, DOI 10.1159/000336002
   OLERUP O, 1992, TISSUE ANTIGENS, V39, P225, DOI 10.1111/j.1399-0039.1992.tb01940.x
   Pallaver F, 2011, NEUROEPIDEMIOLOGY, V36, P282, DOI 10.1159/000328863
   Pedersen EG, 2013, EUR J NEUROL, V20, P309, DOI 10.1111/j.1468-1331.2012.03850.x
   Poulas K, 2001, J NEUROL NEUROSUR PS, V71, P352, DOI 10.1136/jnnp.71.3.352
   Robertson NP, 1998, J NEUROL NEUROSUR PS, V65, P492, DOI 10.1136/jnnp.65.4.492
   Saruhan-Direskeneli G, 2016, CLIN IMMUNOL, V166, P81, DOI 10.1016/j.clim.2016.05.003
   Suh Joome, 2013, Yale Journal of Biology and Medicine, V86, P255
   Testi M, 2012, AUTOIMMUN DIS, V2012, DOI 10.1155/2012/541760
   Yang HW, 2012, J NEUROL SCI, V312, P57, DOI 10.1016/j.jns.2011.08.023
NR 31
TC 21
Z9 21
U1 0
U2 5
PU PERGAMON-ELSEVIER SCIENCE LTD
PI OXFORD
PA THE BOULEVARD, LANGFORD LANE, KIDLINGTON, OXFORD OX5 1GB, ENGLAND
SN 0960-8966
EI 1873-2364
J9 NEUROMUSCULAR DISORD
JI Neuromusc. Disord.
PD JUL
PY 2017
VL 27
IS 7
BP 650
EP 654
DI 10.1016/j.nmd.2017.04.002
PG 5
WC Clinical Neurology; Neurosciences
WE Science Citation Index Expanded (SCI-EXPANDED)
SC Neurosciences & Neurology
GA EZ1SL
UT WOS:000404491000008
PM 28495048
DA 2022-10-25
ER

PT J
AU Campbell, FE
   Atwell, RB
AF Campbell, FE
   Atwell, RB
TI Megaoesophagus in dogs with tick paralysis (Ixodes holacyclus)
SO AUSTRALIAN VETERINARY PRACTITIONER
LA English
DT Article
ID MYASTHENIA-GRAVIS; MEGAESOPHAGUS; CANINE; DYSFUNCTION
AB Of 40 dogs which presented at varying stages of tick paralysis, 28 (70%) had megaoesophagus (MO) defined as oesophageal dilation on thoracic radiographs. Megaoesophagus was not related to the degree of appendicular weakness or respiratory involvement. There was no association between MO and regurgitation/vomiting or a reduced gag reflex. Tick attachment over the cervical oesophagus was not associated with MO. There was no link between MO and gender or weight, however, dogs with MO were older than unaffected dogs. Radiographic resolution of MO often lagged behind complete clinical recovery.
C1 Univ Queensland, Sch Vet Sci, St Lucia, Qld 4072, Australia.
RP Campbell, FE (corresponding author), Univ Queensland, Sch Vet Sci, St Lucia, Qld 4072, Australia.
RI Atwell, Richard/G-5576-2011
CR ALLAN GS, 1971, AUST VET PRACT, V1, P39
   Atwell R, 2000, AUST VET PRACT, V30, P72
   ATWELL R, 1994, AUST VET PRACT, V24, P155
   BOUDRIEAU RJ, 1985, J AM ANIM HOSP ASSOC, V21, P33
   CORNELISSEN JMM, 1985, J AM ANIM HOSP ASSOC, V21, P401
   DARKE PGG, 1976, VET REC, V99, P98, DOI 10.1136/vr.99.6.98
   DAVEY MW, 1989, ADVERSE REACTIONS AR, P49
   Dewey CW, 1997, J VET INTERN MED, V11, P50, DOI 10.1111/j.1939-1676.1997.tb00073.x
   DIERINGER TM, 1991, J AM VET MED ASSOC, V199, P87
   DODD S., 1921, Journal of Comparative Pathology and Therapeutics, V34, P309
   Gaynor AR, 1997, J AM VET MED ASSOC, V211, P1406
   GrattanSmith PJ, 1997, BRAIN, V120, P1975, DOI 10.1093/brain/120.11.1975
   GUILFORD WG, 1990, SEMIN VET MED SURG, V5, P37
   HOLLAND CT, 1994, DIGEST DIS SCI, V39, P2090, DOI 10.1007/BF02090355
   HOPKINS AL, 1992, J SMALL ANIM PRACT, V33, P477, DOI 10.1111/j.1748-5827.1992.tb01028.x
   ILKIW JE, 1979, THESIS U SYDNEY, P69
   KAHRILAS PJ, 1986, GASTROENTEROLOGY, V91, P897, DOI 10.1016/0016-5085(86)90692-X
   KNOTT S. G., 1961, QUEENSLAND AGRIC JOUR, V87, P41
   MALIK R, 1988, AUST VET PRACT, V18, P156
   MALIK R, 1991, VET CLIN N AM-SMALL, V21, P157, DOI 10.1016/S0195-5616(91)50016-4
   MCKAY WJS, 1928, SYD U MED J, V21, P93
   Mears EA, 1997, COMP CONT EDUC PRACT, V19, P313
   MEARS EA, 1996, P 14 AM COL VET INT
   MEARS EA, 2000, CURRENT VET THERAPY, V13, P602
   SATCHELL PM, 1990, RES VET SCI, V48, P249, DOI 10.1016/S0034-5288(18)31000-2
   Scott MK, 2000, AM J CARDIOL, V86, P873, DOI 10.1016/S0002-9149(00)01109-7
   SEDDON HR, 1968, SERV PUBLS DEP HLTH, V7, P68
   Semama DS, 2001, ARCH DIS CHILD-FETAL, V84, pF44, DOI 10.1136/fn.84.1.F44
   THILAGAR S, 1994, INDIAN VET J, V71, P921
NR 29
TC 8
Z9 8
U1 0
U2 16
PU AUSTRALIAN SMALL ANIMAL VETERINARY ASSOCIATION
PI BONDI JCT
PA PO BOX 243, BONDI JCT, NSW 2026, AUSTRALIA
SN 0310-138X
J9 AUST VET PRACT
JI Aust. Vet. Pract.
PD JUN
PY 2001
VL 31
IS 2
BP 75
EP +
PG 4
WC Veterinary Sciences
WE Science Citation Index Expanded (SCI-EXPANDED)
SC Veterinary Sciences
GA 450VH
UT WOS:000169765200007
DA 2022-10-25
ER

PT J
AU Kirschner, PA
AF Kirschner, PA
TI The history of thoracic surgery at Mount Sinai
SO MOUNT SINAI JOURNAL OF MEDICINE
LA English
DT Article
DE thoracic surgery; The Mount Sinai Hospital; history of thoracic surgery
ID MYASTHENIA GRAVIS
AB The birth, development and maturation of thoracic surgery at The Mount Sinai Hospital, and its pioneering contributions are presented.
   These achievements were accomplished not only by the individual surgeons who had an abiding interest in the surgery of the chest, but also with the fruitful collaboration of pathologists, radiologists, cardiologists, pulmonologists, endoscopists, neurologists, immunologists, and others. Continuing interactions of these specialists promise to yield new and important advances in the field of thoracic surgery at Mount Sinai.
C1 Mt Sinai Sch Med, New York, NY USA.
RP Kirschner, PA (corresponding author), 331 Coll Rd, Bronx, NY 10471 USA.
CR Dunham EK, 1918, J AMER MED ASSOC, V71, P366, DOI 10.1001/jama.1918.26020310001012
   Dunham EK, 1918, JAMA-J AM MED ASSOC, V71, P443
   Elsberg CA, 1910, ANN SURG, V52, P23, DOI 10.1097/00000658-191007000-00004
   GARLOCK JH, 1954, ANN SURG, V139, P1
   GERSTER A, 1917, RECOLLECTIONS NEW YO
   Gerster AG, 1888, RULES ASEPTIC ANTISE
   Glass A, 1934, AM J ROENTGENOL RADI, V31, P328
   Kirschner P A, 1967, J Mt Sinai Hosp N Y, V34, P559
   KIRSCHNER PA, 1969, J AMER MED ASSOC, V209, P906, DOI 10.1001/jama.209.6.906
   Lewisohn R, 1915, MED REC, V87, P141
   LEWISOHN R, 1944, J MT SINAI HOSP, V10, P605
   Lilienthal H, 1924, ARCH SURG-CHICAGO, V8, P308, DOI 10.1001/archsurg.1924.01120040319015
   Lilienthal H, 1910, ANN SURG, V52, P30, DOI 10.1097/00000658-191007000-00005
   LILIENTHAL H, 1925, ANN SURG, V81, P1191
   LILIENTHAL H, 1922, ANN SURG, V75, P259
   LILIENTHAL H, 1921, ANN SURG, V74, P116
   Lilienthal H., 1926, THORACIC SURG
   Moschcowitz AV, 1918, ANN SURG, V68, P168, DOI 10.1097/00000658-191808000-00010
   NEUHOF H, 1948, J THORAC SURG, V17, P297
   NEUHOF H, 1931, J THORAC SURG, V1, P637
   Neuhof H., 1948, VENOUS THROMBOSIS PU
   NEUHOF H, 1943, ACUTE INFECT MEDIAST
   NEUHOF H, 1942, J THORAC SURG, V11, P388
   Neuhof H, 1923, TRANSPLANTATION TISS
   OSSERMAN KE, 1971, MT SINAI J MED, V38, P497
   OSSERMAN KE, 1952, JAMA-J AM MED ASSOC, V150, P265, DOI 10.1001/jama.1952.03680040007002
   RABIN CB, 1980, RADIOLOGY CHEST
   RABIN CB, 1934, J THORACIC SURG, V4, P147
   Wessler H, 1919, J AMER MED ASSOC, V73, P1918, DOI 10.1001/jama.1919.02610520008004
   WESSLER H, 1923, CLIN ROENTGENOLOGY D
   WILKINS EW, 1987, ANN THORAC SURG, V44, P560, DOI 10.1016/S0003-4975(10)62130-3
   1922, ANN REPORT MOUNT SIN, V23
NR 32
TC 2
Z9 2
U1 0
U2 0
PU MOUNT SINAI HOSPITAL
PI NEW YORK
PA BOX 1094 ONE GUSTAVE L LEVY PLACE ATTN: CIRCULATION ASST, NEW YORK, NY
   10029-6574 USA
SN 0027-2507
J9 MT SINAI J MED
JI Mt. Sinai J. Med.
PD OCT
PY 2003
VL 70
IS 5
BP 326
EP 332
PG 7
WC Medicine, General & Internal
WE Science Citation Index Expanded (SCI-EXPANDED)
SC General & Internal Medicine
GA 738DX
UT WOS:000186272400005
PM 14631518
DA 2022-10-25
ER

PT J
AU Okubo, K
   Kondo, N
   Okamoto, T
   Isobe, J
   Ueno, Y
AF Okubo, K
   Kondo, N
   Okamoto, T
   Isobe, J
   Ueno, Y
TI Excision of an invasive thymoma: A cure for ulcerative colitis?
SO ANNALS OF THORACIC SURGERY
LA English
DT Article
ID MYASTHENIA-GRAVIS; THYMECTOMY
AB Thymoma is often associated with other diseases, including autoimmune diseases and endocrine disorders. Ulcerative colitis is a nonspecific inflammatory disease and is thought to be an immune-mediated disorder; however, coincidence of thymoma and ulcerative colitis is rare. We treated a 51-year-old woman with invasive thymoma and ulcerative colitis. After excision of the invasive thymoma with partial resections of pericardium, left lung, brachiocephalic vein, and left phrenic nerve, the ulcerative colitis was cured. (C) 2001 by The Society of Thoracic Surgeons.
C1 Gifu Natl Hosp, Dept Gen Thorac Surg, Gifu 5008718, Japan.
RP Okubo, K (corresponding author), Gifu Natl Hosp, Dept Gen Thorac Surg, 5-1-1 Hinohigashi, Gifu 5008718, Japan.
CR GLICKMAN RM, 1998, HARRISONS PRINCIPLES, P1633
   HAYNES BF, 1983, J IMMUNOL, V131, P773
   Masaoka A, 1996, ANN THORAC SURG, V62, P853, DOI 10.1016/S0003-4975(96)00376-1
   MASAOKA A, 1989, CANCER, V64, P1872, DOI 10.1002/1097-0142(19891101)64:9<1872::AID-CNCR2820640920>3.0.CO;2-0
   SOUADJIAN JV, 1974, ARCH INTERN MED, V134, P374, DOI 10.1001/archinte.134.2.374
   TERAMATSU T, 1976, JPN J THORAC SURG, V24, P270
   TSUCHIYA M, 1991, THYMUS, V17, P67
NR 7
TC 9
Z9 9
U1 0
U2 2
PU ELSEVIER SCIENCE INC
PI NEW YORK
PA 655 AVENUE OF THE AMERICAS, NEW YORK, NY 10010 USA
SN 0003-4975
J9 ANN THORAC SURG
JI Ann. Thorac. Surg.
PD JUN
PY 2001
VL 71
IS 6
BP 2013
EP 2015
DI 10.1016/S0003-4975(00)02501-7
PG 3
WC Cardiac & Cardiovascular Systems; Respiratory System; Surgery
WE Science Citation Index Expanded (SCI-EXPANDED)
SC Cardiovascular System & Cardiology; Respiratory System; Surgery
GA 442QG
UT WOS:000169296000062
PM 11426786
DA 2022-10-25
ER

PT J
AU Shiono, H
   Nishiki, K
   Ikeda, M
AF Shiono, Hiroyuki
   Nishiki, Kohei
   Ikeda, Mitsunori
TI Single-Incision Surgery With SILS Port for Anterior Mediastinal Lesions:
   Initial Experience
SO SURGICAL LAPAROSCOPY ENDOSCOPY & PERCUTANEOUS TECHNIQUES
LA English
DT Article
DE anterior mediastinum; mediastinoscopy; single-incision surgery
ID MYASTHENIA-GRAVIS; EXTENDED THYMECTOMY; MASSES
AB Infrasternal mediastinoscopic single-incision surgery is a minimally invasive surgical option for patients with anterior mediastinal lesions. The main drawback of the procedure is difficultly when handling the endoscopic instruments through the small infrasternal incision. Herein, we report our initial experience with use of the procedure in 2 patients with bronchogenic cysts in the anterior mediastinum. We found that use of an SILS Port, now widely available for single-incision laparoscopic surgery, can decrease the difficulty of this approach.
C1 [Shiono, Hiroyuki; Nishiki, Kohei; Ikeda, Mitsunori] Kinki Univ, Sch Med, Nara Hosp, Nara 6300293, Japan.
RP Shiono, H (corresponding author), Kinki Univ, Sch Med, Nara Hosp, 1248-1 Otsuda Cho, Nara 6300293, Japan.
EM hshiono@nara.med.kindai.ac.jp
CR Kido T, 1999, ANN THORAC SURG, V67, P263, DOI 10.1016/S0003-4975(98)01210-7
   Murai H, 2009, J NEUROL SCI, V287, P185, DOI 10.1016/j.jns.2009.08.002
   Romanelli JR, 2009, SURG ENDOSC, V23, P1419, DOI 10.1007/s00464-009-0463-x
   Shigemura N, 2006, SURG ENDOSC, V20, P1614, DOI 10.1007/s00464-005-0614-7
   SHIONO H, 2008, THYMUS GLAND PATHOLO, P187
   Shiono H, 2009, SURG LAPARO ENDO PER, V19, P424, DOI 10.1097/SLE.0b013e3181c48242
   Uchiyama A, 2004, SURG ENDOSC, V18, P843, DOI 10.1007/s00464-003-8191-0
NR 7
TC 1
Z9 1
U1 0
U2 0
PU LIPPINCOTT WILLIAMS & WILKINS
PI PHILADELPHIA
PA 530 WALNUT ST, PHILADELPHIA, PA 19106-3621 USA
SN 1530-4515
J9 SURG LAPARO ENDO PER
JI Surg. Laparosc. Endosc. Pct. Tech.
PD OCT
PY 2011
VL 21
IS 5
BP E225
EP E227
DI 10.1097/SLE.0b013e3182244048
PG 3
WC Surgery
WE Science Citation Index Expanded (SCI-EXPANDED)
SC Surgery
GA 842BU
UT WOS:000296562600002
PM 22002280
DA 2022-10-25
ER

PT J
AU Yoganathan, K
   Stevenson, A
   Tahir, A
   Sadler, R
   Radunovic, A
   Malek, N
AF Yoganathan, Katie
   Stevenson, Alexander
   Tahir, Awais
   Sadler, Ross
   Radunovic, Aleksandar
   Malek, Naveed
TI Bedside and laboratory diagnostic testing in myasthenia
SO JOURNAL OF NEUROLOGY
LA English
DT Article
DE Myasthenia; Electromyography; Repetitive nerve stimulation; Antibodies;
   Congenital
ID REPETITIVE NERVE-STIMULATION; SINGLE-FIBER ELECTROMYOGRAPHY;
   NEUROMUSCULAR-TRANSMISSION FAILURE; CONCENTRIC NEEDLE ELECTRODE; JITTER
   ANALYSIS; ACETYLCHOLINE-RECEPTORS; EXTENSOR DIGITORUM; KINASE ANTIBODY;
   MUSK ANTIBODIES; FACIAL-MUSCLES
AB Myasthenia gravis (MG) and congenital myasthenic syndromes (CMS) are a group of disorders with a well characterised autoimmune or genetic and neurophysiological basis. We reviewed the literature from the last 20 years assessing the utility of various neurophysiological, immunological, provocative and genetic tests in MG and CMS. Diagnostic sensitivity of repetitive nerve stimulation test ranges between 14 and 94% and specificity between 73 and 100%; sensitivity of single-fibre EMG (SFEMG) test ranges between 64 and 100% and specificity between 22 and 100%; anti-acetylcholine receptor (AChR) antibody sensitivity ranges from 13 to 97% and specificity ranges from 95 to 100%. Overall, SFEMG has the highest sensitivity while positive anti-AChR antibodies have the highest specificity. Newer testing strategies that have been investigated over the last couple of decades include ocular vestibular-evoked myogenic potentials, otoacoustic emissions and disease-specific circulating miRNAs in serum for autoimmune myasthenia, as well as next-generation sequencing for genetic testing of CMS. While there has been significant progress in developing newer testing strategies for diagnosing MG and CMS over the last couple of decades, more research is needed to assess the utility of these newer tools regarding their sensitivity and specificity.
C1 [Yoganathan, Katie] Univ Oxford, UK & Oxford Univ Hosp, Oxford, England.
   [Yoganathan, Katie] Natl Hosp Neurol & Neurosurg, Dept Neurol, London, England.
   [Stevenson, Alexander] Royal Free Hosp, Dept Intens Care, London, England.
   [Tahir, Awais] Addenbrookes Hosp, Dept Acute Med, Cambridge, England.
   [Sadler, Ross] Oxford Univ Hosp, Dept Immunol, Oxford, England.
   [Radunovic, Aleksandar] Royal London Hosp, Dept Neurol, London, England.
   [Radunovic, Aleksandar; Malek, Naveed] Queens Hosp, Dept Neurol, Romford, Essex, England.
RP Yoganathan, K (corresponding author), Univ Oxford, UK & Oxford Univ Hosp, Oxford, England.; Yoganathan, K (corresponding author), Natl Hosp Neurol & Neurosurg, Dept Neurol, London, England.
EM katie.yoganathan@nhs.net
OI Yoganathan, Katie/0000-0003-2490-2941
CR AAEM Quality Assurance Committee, 2001, Muscle and Nerve, V24, P1239, DOI 10.1002/mus.1140
   Abraham A, 2017, J CLIN NEUROPHYSIOL, V34, P408, DOI 10.1097/WNP.0000000000000402
   Abraham A, 2017, MUSCLE NERVE, V56, P445, DOI 10.1002/mus.25539
   Abraham A, 2017, MUSCLE NERVE, V55, P166, DOI 10.1002/mus.25214
   Abraham A, 2016, CLIN NEUROPHYSIOL, V127, P3294, DOI 10.1016/j.clinph.2016.08.004
   Ali HB, 2017, MUSCLE NERVE, V55, P532, DOI 10.1002/mus.25374
   Amandusson A, 2017, J CLIN NEUROPHYSIOL, V34, P400, DOI 10.1097/WNP.0000000000000398
   Aurangzeb Sidra, 2009, J Pak Med Assoc, V59, P289
   Benatar M, 2006, MUSCLE NERVE, V34, P163, DOI 10.1002/mus.20568
   Bhatia S, 2018, MUSCLE NERVE, V58, P729, DOI 10.1002/mus.26319
   BROMBERG MB, 1994, MUSCLE NERVE, V17, P820, DOI 10.1002/mus.880170720
   Choi J, 2018, FRONT NEUROL, V9, DOI 10.3389/fneur.2018.01124
   Cruz PMR, 2015, JAMA NEUROL, V72, P642, DOI 10.1001/jamaneurol.2015.0203
   DAROFF RB, 1986, ARCH NEUROL-CHICAGO, V43, P843, DOI 10.1001/archneur.1986.00520080081029
   Devic P, 2014, EUR J NEUROL, V21, P130, DOI 10.1111/ene.12270
   Engel AG, 2015, LANCET NEUROL, V14, P420, DOI 10.1016/S1474-4422(14)70201-7
   Evoli A, 2003, BRAIN, V126, P2304, DOI 10.1093/brain/awg223
   Farrugia ME, 2006, MUSCLE NERVE, V33, P568, DOI 10.1002/mus.20491
   Finsterer J, 2019, ORPHANET J RARE DIS, V14, DOI 10.1186/s13023-019-1025-5
   Giannoccaro MP, 2020, J NEUROL, V267, P739, DOI 10.1007/s00415-019-09631-3
   Haven TR, 2010, CLIN CHEM, V56, P1028, DOI 10.1373/clinchem.2009.140392
   Hoch W, 2001, NAT MED, V7, P365, DOI 10.1038/85520
   HUTCHINSON EC, 1953, J NEUROL NEUROSUR PS, V16, P47, DOI 10.1136/jnnp.16.1.47
   Ing EB, 2000, CAN J OPHTHALMOL, V35, P141, DOI 10.1016/S0008-4182(00)80007-1
   Jing F, 2015, EUR NEUROL, V74, P22, DOI 10.1159/000431284
   Kang SY, 2015, NEUROL SCI, V36, P1167, DOI 10.1007/s10072-015-2236-8
   Katzberg Hans D, 2005, J Clin Neuromuscul Dis, V6, P109, DOI 10.1097/01.cnd.0000155026.66153.f0
   Kee HJ, 2019, NEUROMUSCULAR DISORD, V29, P296, DOI 10.1016/j.nmd.2018.12.011
   KEESEY JC, 1989, MUSCLE NERVE, V12, P613, DOI 10.1002/mus.880120802
   Kouyoumdjian JA, 2013, ARQ NEURO-PSIQUIAT, V71, P237, DOI 10.1590/0004-282X20130008
   Kouyoumdjian JA, 2011, MUSCLE NERVE, V44, P912, DOI 10.1002/mus.22203
   Kubis KC, 2000, OPHTHALMOLOGY, V107, P1995, DOI 10.1016/S0161-6420(00)00458-9
   Kuwabara S, 2007, ACTA NEUROL SCAND, V115, P126, DOI 10.1111/j.1600-0404.2006.00721.x
   Lazaridis K, 2020, FRONT IMMUNOL, V11, DOI 10.3389/fimmu.2020.00212
   Lee THY, 2019, MUSCLE NERVE, V60, P658, DOI 10.1002/mus.26713
   Leite MI, 2008, BRAIN, V131, P1940, DOI 10.1093/brain/awn092
   Li M, 2019, EUR J NEUROL, V26, P1296, DOI 10.1111/ene.13979
   Lo YL, 2017, J NEUROL SCI, V376, P153, DOI 10.1016/j.jns.2017.03.016
   Machado FCN, 2017, MUSCLE NERVE, V55, P190, DOI 10.1002/mus.25229
   Marinos E, 2018, EYE, V32, P1387, DOI 10.1038/s41433-018-0101-8
   Mercelis R, 2011, MUSCLE NERVE, V43, P168, DOI 10.1002/mus.21853
   Meriggioli MN, 2003, J CLIN NEUROPHYSIOL, V20, P382, DOI 10.1097/00004691-200309000-00011
   Misra U K, 2006, Electromyogr Clin Neurophysiol, V46, P337
   Morren JA, 2016, J CLIN NEUROPHYSIOL, V33, P469, DOI 10.1097/WNP.0000000000000285
   Muppidi S, 2009, FRONT NEUROL NEUROSC, V26, P109, DOI 10.1159/000212372
   Mygland A, 2000, ARCH NEUROL-CHICAGO, V57, P527, DOI 10.1001/archneur.57.4.527
   Naji A, 2022, STATPEARLS
   Natarajan B, 2016, NEUROL INDIA, V64, P1169, DOI 10.4103/0028-3886.193780
   Nemoto Y, 2005, J NEUROL NEUROSUR PS, V76, P714, DOI 10.1136/jnnp.2004.043125
   Nicholson G A, 1983, Clin Exp Neurol, V19, P45
   Nikolic AV, 2016, EUR J NEUROL, V23, P1635, DOI 10.1111/ene.13081
   Nikolic A, 2014, NEUROL RES, V36, P945, DOI 10.1179/1743132814Y.0000000387
   Niks EH, 2003, MUSCLE NERVE, V28, P236, DOI 10.1002/mus.10411
   Oh SJ, 2019, MUSCLE NERVE, V59, P544, DOI 10.1002/mus.26390
   Oh SJ, 2006, MUSCLE NERVE, V33, P500, DOI 10.1002/mus.20498
   Ohta K, 2004, NEUROLOGY, V62, P2132, DOI 10.1212/01.WNL.0000129274.12702.92
   Orhan EK, 2013, CLIN NEUROPHYSIOL, V124, P2277, DOI 10.1016/j.clinph.2013.04.344
   Padua L, 2006, EUR J NEUROL, V13, P273, DOI 10.1111/j.1468-1331.2006.01214.x
   Padua L, 2014, CLIN NEUROPHYSIOL, V125, P1270, DOI 10.1016/j.clinph.2013.11.005
   Park JJ, 2017, PLOS ONE, V12, DOI 10.1371/journal.pone.0179410
   Park KH, 2018, PLOS ONE, V13, DOI 10.1371/journal.pone.0193723
   Pascuzzi RM, 2003, SEMIN NEUROL, V23, P83
   Patil SA, 2016, J NEUROIMMUNOL, V292, P81, DOI 10.1016/j.jneuroim.2016.01.006
   Pevzner A, 2012, J NEUROL, V259, P427, DOI 10.1007/s00415-011-6194-7
   Punga T, 2014, ANN CLIN TRANSL NEUR, V1, P49, DOI 10.1002/acn3.24
   Rakocevic G, 2017, BMC NEUROL, V17, DOI 10.1186/s12883-017-0891-5
   Richman DP, 2015, JAMA NEUROL, V72, P812, DOI 10.1001/jamaneurol.2014.4740
   Saluja G., 2019, BMJ CASE REP, V12
   Sanders DB, 2017, MUSCLE NERVE, V56, P45, DOI 10.1002/mus.25440
   Sciacca G, 2018, NEUROL SCI, V39, P341, DOI 10.1007/s10072-017-3194-0
   Sirin NG, 2018, NEUROPHYSIOL CLIN, V48, P261, DOI 10.1016/j.neucli.2018.01.003
   Srivastava A, 2007, Electromyogr Clin Neurophysiol, V47, P93
   Stalberg E, 2017, CLIN NEUROPHYSIOL, V128, P2233, DOI 10.1016/j.clinph.2017.09.001
   Tay CG, 2020, J CLIN NEUROSCI, V72, P468, DOI 10.1016/j.jocn.2019.12.007
   Temucin CM, 2010, CLIN NEUROPHYSIOL, V121, P556, DOI 10.1016/j.clinph.2009.12.017
   TETHER JE, 1948, ANN INTERN MED, V29, P1132, DOI 10.7326/0003-4819-29-6-1132
   Tidswell T, 2007, MUSCLE NERVE, V35, P107, DOI 10.1002/mus.20637
   Toyka KV, 2006, NEUROLOGY, V67, P1524, DOI 10.1212/01.wnl.0000240069.24338.c8
   Trakas N, 2018, J IMMUNOL METHODS, V460, P107, DOI 10.1016/j.jim.2018.06.016
   Tsonis AI, 2015, J NEUROIMMUNOL, V284, P10, DOI 10.1016/j.jneuroim.2015.04.015
   Tzartos JS, 2014, ANN CLIN TRANSL NEUR, V1, P80, DOI 10.1002/acn3.26
   Valko Y, 2016, NEUROLOGY, V86, P660, DOI 10.1212/WNL.0000000000002383
   Verma S, 2016, MUSCLE NERVE, V53, P471, DOI 10.1002/mus.25012
   Verschuuren J, 2016, HAND CLINIC, V133, P447, DOI 10.1016/B978-0-444-63432-0.00024-4
   Wang JW, 2014, CHINESE MED J-PEKING, V127, P3209, DOI 10.3760/cma.j.issn.0366-6999.20141215
   Wang WW, 2010, CHINESE MED J-PEKING, V123, P2555, DOI 10.3760/cma.j.issn.0366-6999.2010.18.011
   Witoonpanich Rawiphan, 2006, Journal of the Medical Association of Thailand, V89, P2047
   Witoonpanich R, 2011, CLIN NEUROPHYSIOL, V122, P1873, DOI 10.1016/j.clinph.2011.02.026
   Yildirim A, 2020, ACTA NEUROL BELG, V120, P609, DOI 10.1007/s13760-018-0889-9
   Zafeiriou DI, 2004, BRAIN DEV-JPN, V26, P47, DOI 10.1016/S0387-7604(03)00096-2
   Zhang B, 2012, ARCH NEUROL-CHICAGO, V69, P445, DOI 10.1001/archneurol.2011.2393
   Zinman LH, 2006, MUSCLE NERVE, V33, P694, DOI 10.1002/mus.20511
NR 92
TC 1
Z9 1
U1 2
U2 3
PU SPRINGER HEIDELBERG
PI HEIDELBERG
PA TIERGARTENSTRASSE 17, D-69121 HEIDELBERG, GERMANY
SN 0340-5354
EI 1432-1459
J9 J NEUROL
JI J. Neurol.
PD JUN
PY 2022
VL 269
IS 6
BP 3372
EP 3384
DI 10.1007/s00415-022-10986-3
EA FEB 2022
PG 13
WC Clinical Neurology
WE Science Citation Index Expanded (SCI-EXPANDED)
SC Neurosciences & Neurology
GA 1J4MP
UT WOS:000753725400001
PM 35142871
OA Green Published, hybrid
DA 2022-10-25
ER

PT J
AU Takata, K
   Stathopoulos, P
   Cao, M
   Mane-Damas, M
   Fichtner, ML
   Benotti, ES
   Jacobson, L
   Waters, P
   Irani, SR
   Martinez-Martinez, P
   Beeson, D
   Losen, M
   Vincent, A
   Nowak, RJ
   O'Connor, KC
AF Takata, Kazushiro
   Stathopoulos, Panos
   Cao, Michelangelo
   Mane-Damas, Marina
   Fichtner, Miriam L.
   Benotti, Erik S.
   Jacobson, Leslie
   Waters, Patrick
   Irani, Sarosh R.
   Martinez-Martinez, Pilar
   Beeson, David
   Losen, Mario
   Vincent, Angela
   Nowak, Richard J.
   O'Connor, Kevin C.
TI Characterization of pathogenic monoclonal autoantibodies derived from
   muscle-specific kinase myasthenia gravis patients
SO JCI INSIGHT
LA English
DT Article
ID B-CELLS; ACETYLCHOLINE-RECEPTORS; IGG4 AUTOANTIBODIES;
   CRYSTAL-STRUCTURE; ANTIGEN PRESENTATION; IMMUNOGLOBULIN G4; PASSIVE
   TRANSFER; MUSK ANTIBODIES; PLASMA-CELLS; PROTEIN 4
AB Myasthenia gravis (MG) is a chronic autoimmune disorder characterized by muscle weakness and caused by pathogenic autoantibodies that bind to membrane proteins at the neuromuscular junction. Most patients have autoantibodies against the acetylcholine receptor (AChR), but a subset of patients have autoantibodies against muscle-specific tyrosine kinase (MuSK) instead. MuSK is an essential component of the pathway responsible for synaptic differentiation, which is activated by nerve-released agrin. Through binding MuSK, serum-derived autoantibodies inhibit agrin-induced MuSK autophosphorylation, impair clustering of AChRs, and block neuromuscular transmission. We sought to establish individual MuSK autoantibody clones so that the autoimmune mechanisms could be better understood. We isolated MuSK autoantibody-expressing B cells from 6 MuSK MG patients using a fluorescently tagged MuSK antigen multimer, then generated a panel of human monoclonal autoantibodies (mAbs) from these cells. Here we focused on 3 highly specific mAbs that bound quantitatively to MuSK in solution, to MuSK-expressing HEK cells, and at mouse neuromuscular junctions, where they colocalized with AChRs. These 3 IgG isotype mAbs (2 IgG4 and 1 IgG3 subclass) recognized the Ig-like domain 2 of MuSK. The mAbs inhibited AChR clustering, but intriguingly, they enhanced rather than inhibited MuSK phosphorylation, which suggests an alternative mechanism for inhibiting AChR clustering.
C1 [Takata, Kazushiro; Stathopoulos, Panos; Fichtner, Miriam L.; Benotti, Erik S.; Nowak, Richard J.; O'Connor, Kevin C.] Yale Univ, Yale Sch Med, Dept Neurol, New Haven, CT USA.
   [Takata, Kazushiro; Stathopoulos, Panos; Fichtner, Miriam L.; Benotti, Erik S.; O'Connor, Kevin C.] Yale Univ, Yale Sch Med, Dept Immunobiol, New Haven, CT USA.
   [Cao, Michelangelo; Beeson, David; Vincent, Angela] Weatherall Inst Mol Med, Neurosci Grp, Oxford, England.
   [Cao, Michelangelo; Beeson, David; Vincent, Angela] Nuffield Dept Clin Neurosci, Oxford, England.
   [Mane-Damas, Marina; Martinez-Martinez, Pilar; Losen, Mario] Maastricht Univ, Sch Mental Hlth & Neurosci, Dept Psychiat & Neuropsychol, Maastricht, Netherlands.
   [Jacobson, Leslie; Waters, Patrick; Irani, Sarosh R.] Univ Oxford, John Radcliffe Hosp, Nuffield Dept Clin Neurosci, Oxford Autoimmune Neurol Grp, Oxford, England.
RP O'Connor, KC (corresponding author), Yale Sch Med, Dept Neurol, Room 353J,300 George St, New Haven, CT 06511 USA.; O'Connor, KC (corresponding author), Yale Sch Med, Dept Inummobiol, Room 353J,300 George St, New Haven, CT 06511 USA.
EM kevin.oconnor@yale.edu
RI Irani, Sarosh/AAO-6911-2020; Waters, Patrick/AAF-2658-2019; Vincent,
   Angela/AAE-7310-2019
OI Irani, Sarosh/0000-0002-7667-9748; Waters, Patrick/0000-0003-4142-2667;
   Losen, Mario/0000-0002-9761-0002; Martinez Martinez,
   Pilar/0000-0002-5990-3373; Stathopoulos, Panos/0000-0002-6661-721X
FU National Institute of Allergy and Infectious Diseases of the NIH
   [R01-AI114780, R21-AI142198]; pilot research award from Conquer
   Myasthenia Gravis; Neuromuscular Disease Research program award from the
   Muscular Dystrophy Association (MDA) [MDA575198]; Onassis Foundation [R
   ZO 006/2018-2019]; Scientific Progress -Immunoglobulins in Neurology
   program - Grifols; L'Association Francaise contre les Myopathies
   [15853]; National Institute of Neurological Disorders and Stroke of the
   NIH [U01NS084495]; Myasthenia Gravis Foundation of America; European
   Academy of Neurology; Wellcome Trust [104079/Z/14/Z]; Medical Research
   Council Program Grant [MR/M006824/1]; National Institute for Health
   Research (NIHR) Oxford Biomedical Research Centre; MRC [MR/M006824/1]
   Funding Source: UKRI; NATIONAL CENTER FOR ADVANCING TRANSLATIONAL
   SCIENCES [UL1TR001863] Funding Source: NIH RePORTER; NATIONAL INSTITUTE
   OF ALLERGY AND INFECTIOUS DISEASES [R01AI114780, R21AI142198] Funding
   Source: NIH RePORTER; NATIONAL INSTITUTE OF NEUROLOGICAL DISORDERS AND
   STROKE [U01NS084495] Funding Source: NIH RePORTER
FX The authors thank Steven J. Burden and Damian Ekiert of the Skirball
   Institute of Biomolecular Medicine, New York University Medical School,
   New York, New York, for critically reading the manuscript. This project
   was supported by the National Institute of Allergy and Infectious
   Diseases of the NIH through grant awards to KCO, under award numbers
   R01-AI114780 and R21-AI142198; by a pilot research award to KCO from
   Conquer Myasthenia Gravis, and by a Neuromuscular Disease Research
   program award from the Muscular Dystrophy Association (MDA) to KCO under
   award number MDA575198. PS was partly supported by the Onassis
   Foundation under the Special Grant and Support Program for Scholars'
   Association Members (R ZO 006/2018-2019). MLF is supported by a
   Scientific Progress -Immunoglobulins in Neurology program awarded by
   Grifols. PMM received support from L'Association Francaise contre les
   Myopathies under award number 15853. RJN was supported, in part, by the
   National Institute of Neurological Disorders and Stroke of the NIH under
   award number U01NS084495 and the Myasthenia Gravis Foundation of
   America. MC is the recipient of a research training fellowship awarded
   by the European Academy of Neurology. DB holds Medical Research Council
   Program Grant MR/M006824/1. SRI is supported by the Wellcome Trust
   (104079/Z/14/Z) and the National Institute for Health Research (NIHR)
   Oxford Biomedical Research Centre. The views expressed are those of the
   author(s) and not necessarily those of the NHS, the NIHR, or the
   Department of Health.
CR Aalberse RC, 2009, CLIN EXP ALLERGY, V39, P469, DOI 10.1111/j.1365-2222.2009.03207.x
   Brochet X, 2008, NUCLEIC ACIDS RES, V36, pW503, DOI 10.1093/nar/gkn316
   Cambridge G, 2003, ARTHRITIS RHEUM-US, V48, P2146, DOI 10.1002/art.11181
   Cantor S, 2018, ELIFE, V7, DOI 10.7554/eLife.34375
   Cho MJ, 2014, NAT COMMUN, V5, DOI 10.1038/ncomms5167
   Clements CS, 2003, P NATL ACAD SCI USA, V100, P11059, DOI 10.1073/pnas.1833158100
   Colliou N, 2013, SCI TRANSL MED, V5, DOI 10.1126/scitranslmed.3005166
   Cotzomi E, 2019, BRAIN, V142, P1598, DOI 10.1093/brain/awz106
   Deymeer F, 2007, NEUROLOGY, V68, P609, DOI 10.1212/01.wnl.0000254620.45529.97
   Di Zenzo G, 2012, J CLIN INVEST, V122, P3781, DOI 10.1172/JCI64413
   Diaz-Manera J, 2012, NEUROLOGY, V78, P189, DOI 10.1212/WNL.0b013e3182407982
   DRACHMAN DB, 1978, NEW ENGL J MED, V298, P1116, DOI 10.1056/NEJM197805182982004
   Ellebrecht CT, 2016, SCIENCE, V353, P179, DOI 10.1126/science.aaf6756
   Evoli A, 2003, BRAIN, V126, P2304, DOI 10.1093/brain/awg223
   Franz B, 2011, BLOOD, V118, P348, DOI 10.1182/blood-2011-03-341917
   Gilhus NE, 2016, NEW ENGL J MED, V375, P2570, DOI 10.1056/NEJMra1602678
   Gomez AM, 2016, AM J PATHOL, V186, P2559, DOI 10.1016/j.ajpath.2016.05.025
   Graus YF, 1997, J IMMUNOL, V158, P1919
   Hall RP, 2013, J INVEST DERMATOL, V133, P2786, DOI 10.1038/jid.2013.236
   Harp CRP, 2015, J IMMUNOL, V194, P5077, DOI 10.4049/jimmunol.1402236
   Higuchi O, 2011, ANN NEUROL, V69, P418, DOI 10.1002/ana.22312
   Hoch W, 2001, NAT MED, V7, P365, DOI 10.1038/85520
   Hopf C, 1998, J BIOL CHEM, V273, P6467, DOI 10.1074/jbc.273.11.6467
   Huda S, 2017, NEUROL-NEUROIMMUNOL, V4, DOI 10.1212/NXI.0000000000000357
   Huijbers MG, 2019, NEUROL-NEUROIMMUNOL, V6, DOI 10.1212/NXI.0000000000000547
   Huijbers MG, 2016, NEUROMUSCULAR DISORD, V26, P350, DOI 10.1016/j.nmd.2016.04.004
   Huijbers MG, 2016, J NEUROIMMUNOL, V291, P82, DOI 10.1016/j.jneuroim.2015.12.016
   Huijbers MG, 2013, P NATL ACAD SCI USA, V110, P20783, DOI 10.1073/pnas.1313944110
   Jacobi AM, 2010, ANN RHEUM DIS, V69, P305, DOI 10.1136/ard.2008.096495
   Keung B, 2013, J NEUROL NEUROSUR PS, V84, P1407, DOI 10.1136/jnnp-2012-303664
   Kim N, 2008, CELL, V135, P334, DOI 10.1016/j.cell.2008.10.002
   Klooster R, 2012, BRAIN, V135, P1081, DOI 10.1093/brain/aws025
   Kolfschoten MV, 2007, SCIENCE, V317, P1554, DOI 10.1126/science.1144603
   Koneczny I, 2017, J AUTOIMMUN, V77, P104, DOI 10.1016/j.jaut.2016.11.005
   Koneczny I, 2013, PLOS ONE, V8, DOI 10.1371/journal.pone.0080695
   Krumbholz M, 2014, SEMIN IMMUNOPATHOL, V36, P339, DOI 10.1007/s00281-014-0424-x
   Lee JY, 2016, ANN CLIN TRANSL NEUR, V3, P443, DOI 10.1002/acn3.311
   Lefranc MP, 2001, NUCLEIC ACIDS RES, V29, P207, DOI 10.1093/nar/29.1.207
   Leite MI, 2008, BRAIN, V131, P1940, DOI 10.1093/brain/awn092
   LINDSTROM JM, 1976, J EXP MED, V144, P739, DOI 10.1084/jem.144.3.739
   LINNINGTON C, 1984, J NEUROIMMUNOL, V6, P387, DOI 10.1016/0165-5728(84)90064-X
   Losen M, 2017, SCI REP-UK, V7, DOI 10.1038/s41598-017-01019-5
   Makino T, 2017, PLOS ONE, V12, DOI 10.1371/journal.pone.0185976
   Makuch M, 2018, ANN NEUROL, V83, P553, DOI 10.1002/ana.25173
   McConville J, 2004, ANN NEUROL, V55, P580, DOI 10.1002/ana.20061
   Mei HE, 2015, BLOOD, V125, P1739, DOI 10.1182/blood-2014-02-555169
   Molnarfi N, 2013, J EXP MED, V210, P2921, DOI 10.1084/jem.20130699
   Mori S, 2012, J NEUROIMMUNOL, V244, P1, DOI 10.1016/j.jneuroim.2011.12.005
   Nikolic AV, 2015, ACTA NEUROL BELG, V115, P361, DOI 10.1007/s13760-014-0364-1
   Niks EH, 2008, J NEUROIMMUNOL, V195, P151, DOI 10.1016/j.jneuroim.2008.01.013
   Noorchashm H, 1999, J IMMUNOL, V163, P743
   Nowak Richard J, 2011, Ther Adv Neurol Disord, V4, P259, DOI 10.1177/1756285611411503
   Otsuka K, 2015, SCI REP-UK, V5, DOI 10.1038/srep13928
   Owens GP, 2009, ANN NEUROL, V65, P639, DOI 10.1002/ana.21641
   Remedio L, 2016, GENE DEV, V30, P1058, DOI 10.1101/gad.279745.116
   Sanders DB, 2003, NEUROLOGY, V60, P1978, DOI 10.1212/01.WNL.0000065882.63904.53
   Schanz M, 2014, PLOS ONE, V9, DOI 10.1371/journal.pone.0111726
   Serreze DV, 1998, J IMMUNOL, V161, P3912
   Shen CY, 2013, J CLIN INVEST, V123, P5190, DOI 10.1172/JCI66039
   Shigemoto K, 2006, J CLIN INVEST, V116, P1016, DOI 10.1172/JCI21545
   Shlomchik MJ, 2001, NAT REV IMMUNOL, V1, P147, DOI 10.1038/35100573
   Stathopoulos P, 2018, ANN NY ACAD SCI, V1412, P154, DOI 10.1111/nyas.13535
   Stathopoulos P, 2017, JCI INSIGHT, V2, DOI 10.1172/jci.insight.94263
   Stiegler AL, 2006, J MOL BIOL, V364, P424, DOI 10.1016/j.jmb.2006.09.019
   Stiegler AL, 2009, J MOL BIOL, V393, P1, DOI 10.1016/j.jmb.2009.07.091
   Tse N, 2014, J VIS EXP, V94, P52220, DOI [10.3791/ 52220, DOI 10.3791/52220]
   Viegas S, 2012, EXP NEUROL, V234, P506, DOI 10.1016/j.expneurol.2012.01.025
   Vincent A, 2002, NAT REV IMMUNOL, V2, P797, DOI 10.1038/nri916
   Vincent A, 2000, EUR J BIOCHEM, V267, P6717, DOI 10.1046/j.1432-1327.2000.01785.x
   Waters P, 2015, NEUROL-NEUROIMMUNOL, V2, DOI 10.1212/NXI.0000000000000089
   Wenniger LJMD, 2013, HEPATOLOGY, V57, P2390, DOI 10.1002/hep.26232
   Wilson R, 2018, BRAIN, V141, DOI 10.1093/brain/awy010
   Yi JS, 2018, MUSCLE NERVE, V57, P172, DOI 10.1002/mus.25973
   Zisimopoulou P, 2014, J AUTOIMMUN, V52, P139, DOI 10.1016/j.jaut.2013.12.004
NR 74
TC 25
Z9 25
U1 0
U2 5
PU AMER SOC CLINICAL INVESTIGATION INC
PI ANN ARBOR
PA 2015 MANCHESTER RD, ANN ARBOR, MI 48104 USA
EI 2379-3708
J9 JCI INSIGHT
JI JCI Insight
PD JUN 20
PY 2019
VL 4
IS 12
AR e127167
DI 10.1172/jci.insight.127167
PG 16
WC Medicine, Research & Experimental
WE Science Citation Index Expanded (SCI-EXPANDED)
SC Research & Experimental Medicine
GA IE1RC
UT WOS:000472162400013
PM 31217355
OA Green Submitted, Green Published
DA 2022-10-25
ER

PT J
AU Stout, JR
   Eckerson, JM
   May, E
   Coulter, C
   Bradley-Popovich, GE
AF Stout, JR
   Eckerson, JM
   May, E
   Coulter, C
   Bradley-Popovich, GE
TI Effects of resistance exercise and creatine supplementation on
   myasthenia gravis: a case study
SO MEDICINE AND SCIENCE IN SPORTS AND EXERCISE
LA English
DT Article
DE neuromuscular disease; weight-training; ergogenic aid
ID NEUROMUSCULAR DISEASE; MUSCULAR STRENGTH; BODY-COMPOSITION; MONOHYDRATE;
   MUSCLE; PERFORMANCE
AB Purpose: The purpose of this case study was to determine the effects of 15 wk of resistance exercise and creatine (Cr) supplementation on body composition, training volume, peak strength, and complete blood chemistry in a patient with myasthenia gravis (MG). Methods: The patient was a 26-yr-old man who was taking prednisone and azathioprine for his condition. The patient self-administered 5 g of Cr per day in addition to resistance exercise 3 times per week. Easting blood samples were obtained and body weight (BW) and fat free mass (FFM; via hydrostatic weighing) were measured before and after training and Cr supplementation. In addition, isokinetic (Cybex II) peak strength for leg extension (LE), leg flexion (LF), and volume load (repetition x mass lifted) for the first and last resistance training session were determined. Results: After Cr supplementation and training, the results demonstrated increases in BW (6.8%), FFM (4.3%), upper body volume load (37.0%), lower body volume load (15.0%), and peak strength for LE (37.0%) and LF (12.5%). Moreover, blood chemistry values remained within normal limits for the duration of the 15-wk study. Conclusion: These data suggest that resistance exercise plus Cr supplementation may promote gains in strength and FFM in patients with MG.
C1 Creighton Univ, Dept Exercise Sci, Omaha, NE 68178 USA.
   Creighton Univ, Dept Neurol, Omaha, NE 68178 USA.
   Creighton Univ, Dept Phys Therapy, Omaha, NE 68178 USA.
RP Stout, JR (corresponding author), Nutricia, Sci Affairs Dept, 6111 Broken Sound Pkwy NW, Boca Raton, FL 33487 USA.
EM jstout@nutriciausa.com
RI Stout, Jeffrey R/F-5805-2014
OI Stout, Jeffrey R/0000-0001-6114-1649
CR Balsom P. D., 1993, Scandinavian Journal of Medicine and Science in Sports, V3, P143
   Becque MD, 2000, MED SCI SPORT EXER, V32, P654, DOI 10.1097/00005768-200003000-00016
   BESSMAN SP, 1998, INT SERIES SPORT SCI, V19, P167
   Bosco C, 1997, INT J SPORTS MED, V18, P369, DOI 10.1055/s-2007-972648
   BROZEK J, 1963, ANN NY ACAD SCI, V110, P113, DOI 10.1111/j.1749-6632.1963.tb17079.x
   Dangott B, 2000, INT J SPORTS MED, V21, P13, DOI 10.1055/s-2000-8848
   DRACHMAN DB, 1980, J NEUROL NEUROSUR PS, V43, P601, DOI 10.1136/jnnp.43.7.601
   EARNEST CP, 1995, ACTA PHYSIOL SCAND, V153, P207, DOI 10.1111/j.1748-1716.1995.tb09854.x
   GROBARMURRAY ME, 1998, J NEUROSCI NURS, V30, P191
   HARRIS RC, 1992, CLIN SCI, V83, P367, DOI 10.1042/cs0830367
   Hultman E, 1996, J APPL PHYSIOL, V81, P232
   HULTMAN E, 1967, SCAND J CLIN LAB INV, V19, P56, DOI 10.3109/00365516709093481
   INGWALL JS, 1976, CIRC RES, V38, P115
   KARLSSON J, 1970, SCAND J CLIN LAB INV, V26, P385, DOI 10.3109/00365517009046250
   Kreider RB, 1998, MED SCI SPORT EXER, V30, P73, DOI 10.1097/00005768-199801000-00011
   MATTHEWS PM, 1991, NEUROLOGY, V41, P114, DOI 10.1212/WNL.41.1.114
   MELLINS RB, 1992, AM REV RESPIR DIS, V146, P1376, DOI 10.1164/ajrccm/146.6.1376
   MEYER RA, 1984, AM J PHYSIOL, V246, pC365, DOI 10.1152/ajpcell.1984.246.5.C365
   MILLER RG, 1986, NEUROLOGY, V36, P729, DOI 10.1212/WNL.36.5.729
   SMITH MB, 1998, PATHOLOGY IMPLICATIO, P811
   Stout J, 1999, NUTR RES, V19, P217, DOI 10.1016/S0271-5317(98)00185-7
   Stout J, 2000, J APPL PHYSIOL, V88, P109, DOI 10.1152/jappl.2000.88.1.109
   Stout JR, 1999, J STRENGTH COND RES, V13, P135
   Tarnopolsky M, 1999, NEUROLOGY, V52, P854, DOI 10.1212/WNL.52.4.854
   Tarnopolsky MA, 1999, MUSCLE NERVE, V22, P1228, DOI 10.1002/(SICI)1097-4598(199909)22:9<1228::AID-MUS9>3.3.CO;2-Y
   Tarnopolsky MA, 1997, MUSCLE NERVE, V20, P1502, DOI 10.1002/(SICI)1097-4598(199712)20:12<1502::AID-MUS4>3.0.CO;2-C
   Volek JS, 1997, J AM DIET ASSOC, V97, P765, DOI 10.1016/S0002-8223(97)00189-2
   WILMORE JH, 1969, J APPL PHYSIOL, V27, P96, DOI 10.1152/jappl.1969.27.1.96
NR 28
TC 22
Z9 25
U1 0
U2 7
PU LIPPINCOTT WILLIAMS & WILKINS
PI PHILADELPHIA
PA 530 WALNUT ST, PHILADELPHIA, PA 19106-3621 USA
SN 0195-9131
EI 1530-0315
J9 MED SCI SPORT EXER
JI Med. Sci. Sports Exerc.
PD JUN
PY 2001
VL 33
IS 6
BP 869
EP 872
DI 10.1097/00005768-200106000-00003
PG 4
WC Sport Sciences
WE Science Citation Index Expanded (SCI-EXPANDED)
SC Sport Sciences
GA 439UL
UT WOS:000169135900003
PM 11404649
DA 2022-10-25
ER

PT J
AU WAHLSTEN, JL
   LINDSTROM, JM
   OSTLIE, N
   WU, XD
   CONTITRONCONI, BM
AF WAHLSTEN, JL
   LINDSTROM, JM
   OSTLIE, N
   WU, XD
   CONTITRONCONI, BM
TI MYASTHENIA-GRAVIS - EFFECT ON ANTIBODY-BINDING OF CONSERVATIVE
   SUBSTITUTIONS OF AMINO-ACID-RESIDUES FORMING THE MAIN IMMUNOGENIC REGION
   OF THE NICOTINIC ACETYLCHOLINE-RECEPTOR
SO JOURNAL OF RECEPTOR RESEARCH
LA English
DT Article
ID ALPHA-SUBUNIT PRECURSOR; MONOCLONAL-ANTIBODIES; TORPEDO-CALIFORNICA;
   SYNTHETIC PEPTIDES; MUSCLE; SEQUENCE; CDNA; LOCALIZATION; SPECIFICITY
AB In Myasthenia Gravis most anti-acetylcholine receptor (AChR) antibodies are against a highly conserved area of the AChR alpha-subunit called the Main Immunogenic Region (MIR). Amino acid residues critical for MIR formation have been located within the sequence alpha67-76. In the present study, binding of anti-AChR monoclonal antibodies (mAbs) to synthetic peptide analogues of the sequence alpha67-76 of human and Torpedo AChRs containing conservative single-residue substitutions identified the amino acid residues most important to the antigenicity of the MIR sequence, and offered clues to its tridimensional structure.
   Conservative substitutions of residues Asn68 and Asp71 greatly diminished mAb binding, identifying them as critical contact residues for anti-MIR mAbs. Substitutions at Asp70 and Tyr72 moderately affected binding. Cross-reactive mAbs originally raised against Electrophorus AChR bound single residue-substituted synthetic peptides in a manner consistent with the possibility that Electrophorus AChR may have a glutamic acid residue at position alpha70 or alpha71. Substitutions at residues Asp/Ala70 and Val/Ile70 between human and Torpedo alpha-subunits may be size-compensating, suggesting these amino acids in the native AChR may be in closer proximity than proposed in previous models of the MIR.
C1 UNIV MINNESOTA,COLL BIOL SCI,DEPT BIOCHEM,ST PAUL,MN 55108.
   UNIV PENN,SCH MED,INST NEUROL SCI,PHILADELPHIA,PA 19104.
FU NATIONAL INSTITUTE OF NEUROLOGICAL DISORDERS AND STROKE [R01NS029919,
   R01NS011323] Funding Source: NIH RePORTER; NATIONAL INSTITUTE ON DRUG
   ABUSE [P01DA005695] Funding Source: NIH RePORTER; NIDA NIH HHS
   [5P01-DA05695] Funding Source: Medline; NINDS NIH HHS [NS 11323, NS
   29919] Funding Source: Medline
CR BALDWIN TJ, 1988, J CELL BIOL, V106, P469, DOI 10.1083/jcb.106.2.469
   BARKAS T, 1988, J BIOL CHEM, V263, P5916
   BARKAS T, 1987, SCIENCE, V235, P77, DOI 10.1126/science.2432658
   BELLONE M, 1989, J IMMUNOL, V143, P256
   CONTITRONCONI B, 1981, BIOCHEMISTRY-US, V20, P2181, DOI 10.1021/bi00511a017
   CONTITRONCONI BM, 1982, BIOCHEMISTRY-US, V79, P6489
   DAS MK, 1989, BIOCHEM BIOPH RES CO, V165, P865, DOI 10.1016/S0006-291X(89)80046-4
   DAVIES DR, 1988, J BIOL CHEM, V263, P10541
   GULLICK WJ, 1983, BIOCHEMISTRY-US, V22, P3312, DOI 10.1021/bi00283a003
   HARTMAN DS, 1990, NATURE, V343
   HEINRICKSON S, 1983, ANAL BIOCHEM, V136, P65
   HOUGHTEN RA, 1985, P NATL ACAD SCI USA, V82, P5131, DOI 10.1073/pnas.82.15.5131
   LAPOLLA RJ, 1984, P NATL ACAD SCI-BIOL, V81, P7970, DOI 10.1073/pnas.81.24.7970
   NEF P, 1984, P NATL ACAD SCI-BIOL, V81, P7975, DOI 10.1073/pnas.81.24.7975
   NODA M, 1982, NATURE, V299, P793, DOI 10.1038/299793a0
   NODA M, 1983, NATURE, V305, P818, DOI 10.1038/305818a0
   PAPADOULI I, 1990, BIOCHEM J, V269, P239, DOI 10.1042/bj2690239
   SAEDI MS, 1990, FEBS LETT, V267, P55, DOI 10.1016/0014-5793(90)80286-R
   SARGENT PB, 1984, J CELL BIOL, V98, P609, DOI 10.1083/jcb.98.2.609
   TZARTOS S, 1986, J NEUROIMMUNOL, V10, P235, DOI 10.1016/0165-5728(86)90105-0
   TZARTOS S, 1983, FEBS LETT, V158, P116, DOI 10.1016/0014-5793(83)80688-7
   TZARTOS S, 1987, J NEUROIMMUNOL, V15, P185, DOI 10.1016/0165-5728(87)90092-0
   TZARTOS S, 1988, P NATL ACAD SCI USA, V685, P2899
   TZARTOS SJ, 1990, J NEUROCHEM, V54, P51, DOI 10.1111/j.1471-4159.1990.tb13282.x
   TZARTOS SJ, 1982, P NATL ACAD SCI-BIOL, V79, P188, DOI 10.1073/pnas.79.1.188
   TZARTOS SJ, 1981, J BIOL CHEM, V256, P8635
   TZARTOS SJ, 1980, P NATL ACAD SCI-BIOL, V77, P755, DOI 10.1073/pnas.77.2.755
   TZARTOS SJ, 1985, J IMMUNOL, V134, P2345
NR 28
TC 3
Z9 3
U1 0
U2 3
PU MARCEL DEKKER INC
PI NEW YORK
PA 270 MADISON AVE, NEW YORK, NY 10016
SN 0197-5110
J9 J RECEPTOR RES
JI J. Recept. Res.
PY 1993
VL 13
IS 5
BP 863
EP 879
DI 10.3109/10799899309073698
PG 17
WC Cell Biology
WE Science Citation Index Expanded (SCI-EXPANDED)
SC Cell Biology
GA KU529
UT WOS:A1993KU52900005
PM 8463998
DA 2022-10-25
ER

PT J
AU Wilf-Yarkoni, A
   Alkalay, Y
   Brenner, T
   Karni, A
AF Wilf-Yarkoni, Adi
   Alkalay, Yifat
   Brenner, Talma
   Karni, Arnon
TI High kappa free light chain is a potential biomarker for double
   seronegative and ocular myasthenia gravis
SO NEUROLOGY-NEUROIMMUNOLOGY & NEUROINFLAMMATION
LA English
DT Article
ID CLASSIFICATION; PATHOGENESIS; ANTIBODIES
AB Objective
   To investigate the hypothesis that free light chain (FLC) sera levels could serve as a biomarker for myasthenia gravis (MG), especially for the subgroups of seronegative MG and ocular MG.
   Methods
   Sera from 73 patients with MG (20 seronegative for antiacetylcholine receptor [AChR] and anti-muscle-specific kinase and 53 positive for anti-AChR, which were clinically divided into 24 patients with ocular type, 45 with generalized type, and 4 with unequivocal clinical manifestation) and 49 healthy controls were studied for kappa FLC and lambda FLC levels with the Freelite human FLC kits.
   Results
   The kappa but not the lambda levels of FLC were significantly increased in the patients with MG, including those with double seronegative MG and ocular MG, compared with the healthy controls. The specificity for double seronegative MG and ocular MG were both 98.0% when kappa FLC was >= 25.0 mg/L. Increased kappa FLC levels were not affected by the patient's sex, age at MG onset, the presence of thymic pathology, or different treatments.
   Conclusions
   Elevated serum kappa FLC may serve as a biomarker for MG in suspected patients who are double seronegative and in those with only ocular manifestations when serology is inconclusive.
   Classification of evidence
   This study provides Class III evidence that high kappa FLC levels distinguished patients with MG, including those who were double seronegative, from healthy controls.
C1 [Wilf-Yarkoni, Adi; Karni, Arnon] Tel Aviv Sourasky Med Ctr, Div Neurol, Neuroimmunol & Multiple Sclerosis Unit, Tel Aviv, Israel.
   [Alkalay, Yifat] Tel Aviv Sourasky Med Ctr, Clin Immunol Lab, Tel Aviv, Israel.
   [Brenner, Talma] Hadassah Hebrew Univ Med Ctr, Lab Neuroimmunol, Agnes Ginges Ctr Human Neurogenet, Dept Neurol, Jerusalem, Israel.
   [Karni, Arnon] Tel Aviv Univ, Sackler Fac Med, Tel Aviv, Israel.
   [Karni, Arnon] Tel Aviv Univ, Sagol Sch Neurosci, Tel Aviv, Israel.
RP Karni, A (corresponding author), Tel Aviv Sourasky Med Ctr, Div Neurol, Neuroimmunol & Multiple Sclerosis Unit, Tel Aviv, Israel.; Karni, A (corresponding author), Tel Aviv Univ, Sackler Fac Med, Tel Aviv, Israel.; Karni, A (corresponding author), Tel Aviv Univ, Sagol Sch Neurosci, Tel Aviv, Israel.
EM arnonk@tlvmc.gov.il
RI Karni, Arnon/B-1774-2019
FU Binding Site Group Ltd.; Medison Pharmaceuticals Ltd.
FX The study was funded in part by The Binding Site Group Ltd. and by
   Medison Pharmaceuticals Ltd.
CR Basile U, 2018, J IMMUNOL RES, V2018, DOI 10.1155/2018/9646209
   Berrih-Aknin S, 2014, J AUTOIMMUN, V52, P90, DOI 10.1016/j.jaut.2013.12.011
   Berrih-Aknin S, 2014, J AUTOIMMUN, V48-49, P143, DOI 10.1016/j.jaut.2014.01.003
   Boivin D, 2004, ARCH BIOCHEM BIOPHYS, V431, P197, DOI 10.1016/j.abb.2004.08.022
   Bosello S, 2018, J CLIN PATHOL, V71, P620, DOI 10.1136/jclinpath-2017-204656
   Braber S, 2012, AM J RESP CRIT CARE, V185, P817, DOI 10.1164/rccm.201104-0761OC
   Chiche L, 2011, CLIN RHEUMATOL, V30, P685, DOI 10.1007/s10067-010-1674-1
   Devic P, 2014, EUR J NEUROL, V21, P130, DOI 10.1111/ene.12270
   Esparvarinha M, 2017, BIOMED PHARMACOTHER, V91, P632, DOI 10.1016/j.biopha.2017.04.121
   Evoli A, 2003, BRAIN, V126, P2304, DOI 10.1093/brain/awg223
   Gilhus NE, 2015, LANCET NEUROL, V14, P1023, DOI 10.1016/S1474-4422(15)00145-3
   Gottenberg JE, 2007, ANN RHEUM DIS, V66, P23, DOI 10.1136/ard.2006.052159
   Gulli F, 2020, CLIN EXP IMMUNOL, V199, P163, DOI 10.1111/cei.13385
   Hassan-Smith G, 2014, J NEUROIMMUNOL, V276, P175, DOI 10.1016/j.jneuroim.2014.08.003
   Indraratna P, 2017, NEW ENGL J MED, V376, DOI 10.1056/NEJMc1701027
   Kerty E, 2014, EUR J NEUROL, V21, P687, DOI 10.1111/ene.12359
   Kusner LL, 2006, NEUROLOGIST, V12, P231, DOI 10.1097/01.nrl.0000240856.03505.b5
   Napodano C, 2019, AUTOIMMUN REV, V18, P484, DOI 10.1016/j.autrev.2019.03.003
   Ramsden DB, 2017, ANN CLIN BIOCHEM, V54, P5, DOI 10.1177/0004563216652175
   Redegeld FA, 2002, NAT MED, V8, P694, DOI 10.1038/nm722
   Senel M, 2019, FRONT IMMUNOL, V10, DOI 10.3389/fimmu.2019.00641
   van der Heijden M, 2006, EUR J PHARMACOL, V533, P319, DOI 10.1016/j.ejphar.2005.12.065
   VINCENT A, 1985, J NEUROL NEUROSUR PS, V48, P1246, DOI 10.1136/jnnp.48.12.1246
   Wardemann H, 2004, J EXP MED, V200, P191, DOI 10.1084/jem.20040818
   Zisimopoulou P, 2014, J AUTOIMMUN, V52, P139, DOI 10.1016/j.jaut.2013.12.004
   Zisimopoulou P, 2013, AUTOIMMUN REV, V12, P924, DOI 10.1016/j.autrev.2013.03.002
NR 26
TC 3
Z9 3
U1 0
U2 2
PU LIPPINCOTT WILLIAMS & WILKINS
PI PHILADELPHIA
PA TWO COMMERCE SQ, 2001 MARKET ST, PHILADELPHIA, PA 19103 USA
SN 2332-7812
J9 NEUROL-NEUROIMMUNOL
JI Neurol.-Neuroimmunol. Neuroinflammation
PD SEP
PY 2020
VL 7
IS 5
AR e831
DI 10.1212/NXI.0000000000000831
PG 8
WC Clinical Neurology; Neurosciences
WE Science Citation Index Expanded (SCI-EXPANDED)
SC Neurosciences & Neurology
GA NQ9PP
UT WOS:000571198600009
PM 32665296
OA gold, Green Published
DA 2022-10-25
ER

PT J
AU Braz, NFT
   Rocha, NP
   Vieira, ELM
   Gomez, RS
   Kakehasi, AM
   Teixeira, AL
AF Tomaz Braz, Nayara Felicidade
   Rocha, Natalia Pessoa
   Marciano Vieira, Erica Leandro
   Gomez, Rodrigo Santiago
   Kakehasi, Adriana Maria
   Teixeira, Antonio Lucio
TI Body composition and adipokines plasma levels in patients with
   myasthenia gravis treated with high cumulative glucocorticoid dose
SO JOURNAL OF THE NEUROLOGICAL SCIENCES
LA English
DT Article
DE Myasthenia gravis; Obesity; Adipokines; Body composition; Dual-energy
   X-ray absorptiometry
ID SYSTEMIC-LUPUS-ERYTHEMATOSUS; INDUCED ADVERSE EVENTS;
   RHEUMATOID-ARTHRITIS; FOOD-INTAKE; RESISTIN; LEPTIN; SERUM;
   LIPODYSTROPHY; THERAPY; DISEASE
AB This study aimed to evaluate changes in body composition, i.e. overweight, obesity, fat accumulation and low lean body mass and plasma levels of adipokines in patients with MG. The study enrolled 80 patients with MG, and 62 controls. Body fat mass and body lean mass was analyzed by dual-energy X-ray absorptiometry technique (DXA). Plasma levels of leptin were analyzed by Luminex (R) and adiponectin and resistin were analyzed by ELISA. The mean age of patients with MG was 41.9 years, with 13.5 years of length of illness, and mean cumulative dose of glucocorticoids 38,123 mg. Our results showed that the frequency of obesity is higher in MG patients than in controls, and patients with MG presented higher body fat mass, android body adiposity and total body fat than controls. MG patients presented lower levels of resistin and higher levels of leptin in comparison with controls. There were no differences in the plasma levels of adiponectin. Higher total body fat and lower body lean mass were associated with increased severity of MG symptoms. This result points to the relevance of estimation of body composition in planning long-term care of MG patients.
C1 [Tomaz Braz, Nayara Felicidade; Rocha, Natalia Pessoa; Marciano Vieira, Erica Leandro; Teixeira, Antonio Lucio] Univ Fed Minas Gerais, Sch Med, Interdisciplinary Lab Med Invest, Neurosci Branch, Belo Horizonte, MG, Brazil.
   [Gomez, Rodrigo Santiago; Teixeira, Antonio Lucio] Univ Fed Minas Gerais, Univ Hosp, Neuromuscular Dis Clin, Belo Horizonte, MG, Brazil.
   [Kakehasi, Adriana Maria] Univ Fed Minas Gerais, Sch Med, Locomotor Syst Dept, Belo Horizonte, MG, Brazil.
   [Teixeira, Antonio Lucio] Univ Texas Hlth Sci Ctr Houston, Neuropsychiat Program, Dept Psychiat & Behav Sci, McGovern Med Sch, 1941 East Rd,BBSB Room 3140, Houston, TX 77054 USA.
RP Teixeira, AL (corresponding author), Fed Univ Minas Gerais UFMG, Fac Med, Interdisciplinary Lab Med Res, Ave Alfredo Balena 190,Room 281, BR-30130100 Belo Horizonte, MG, Brazil.; Teixeira, AL (corresponding author), Univ Texas Hlth Sci Ctr Houston, Neuropsychiat Program, Dept Psychiat & Behav Sci, McGovern Med Sch, 1941 East Rd,BBSB Room 3140, Houston, TX 77054 USA.
EM Antonio.L.Teixeira@uth.tmc.edu
RI Rocha, Natalia Pessoa/S-4021-2018; KAKEHASI, ADRIANA/Y-9797-2018;
   Teixeira, Antonio L/N-3315-2014; Vieira, Erica L M/A-1976-2013
OI Rocha, Natalia Pessoa/0000-0003-2616-8082; KAKEHASI,
   ADRIANA/0000-0001-9411-7493; Teixeira, Antonio L/0000-0002-9621-5422;
   Vieira, Erica L M/0000-0002-4147-5614
FU Conselho Nacional de Desenvolvimento Cientifico e Tecnologico (CNPq);
   Coordenacao de Aperfeicoamento de Pessoal de Nivel Superior (CAPES);
   Fundacao de Amparo a Pesquisa do Estado de Minas Gerais (FAPEMIG),
   Brazil
FX This study was funded by Conselho Nacional de Desenvolvimento Cientifico
   e Tecnologico (CNPq), Coordenacao de Aperfeicoamento de Pessoal de Nivel
   Superior (CAPES) and Fundacao de Amparo a Pesquisa do Estado de Minas
   Gerais (FAPEMIG), Brazil.
CR Albanese CV, 2003, J CLIN DENSITOM, V6, P75, DOI 10.1385/JCD:6:2:75
   Arena C, 2010, BRIT J DERMATOL, V163, P832, DOI 10.1111/j.1365-2133.2010.09877.x
   Baumgartner RN, 1998, AM J EPIDEMIOL, V147, P755, DOI 10.1093/oxfordjournals.aje.a009520
   Bedlack RS, 2002, MUSCLE NERVE, V25, P117, DOI 10.1002/mus.1221
   Berthon BS, 2014, NUTR RES, V34, P179, DOI 10.1016/j.nutres.2013.12.006
   BRAY GA, 2003, HDB HLTH CARE
   Burns TM, 2010, NEUROLOGY, V74, P1434, DOI 10.1212/WNL.0b013e3181dc1b1e
   Cheskin LJ, 1999, SOUTHERN MED J, V92, P898, DOI 10.1097/00007611-199909000-00009
   Cimmino MA, 2010, ANN NY ACAD SCI, V1193, P160, DOI 10.1111/j.1749-6632.2009.05364.x
   Demirci S, 2017, CLIN PSYCHOPHARM NEU, V15, P59, DOI 10.9758/cpn.2017.15.1.59
   Fardet L, 2007, RHEUMATOLOGY, V46, P1102, DOI 10.1093/rheumatology/kem062
   Fardet L, 2007, DRUG SAFETY, V30, P861, DOI 10.2165/00002018-200730100-00005
   Fardet L, 2013, CLIN ENDOCRINOL, V78, P43, DOI 10.1111/j.1365-2265.2012.04348.x
   Farrugia ME, 2010, CURR OPIN NEUROL, V23, P489, DOI 10.1097/WCO.0b013e32833cc968
   Fasshauer M, 2015, TRENDS PHARMACOL SCI, V36, P461, DOI 10.1016/j.tips.2015.04.014
   Filkova M, 2009, CLIN IMMUNOL, V133, P157, DOI 10.1016/j.clim.2009.07.013
   Grob D, 2008, MUSCLE NERVE, V37, P141, DOI 10.1002/mus.20950
   Dao HH, 2011, RHEUMATOLOGY, V50, P1250, DOI 10.1093/rheumatology/ker004
   Jaretzki A, 2000, NEUROLOGY, V55, P16, DOI 10.1212/WNL.55.1.16
   Jollin L, 2013, ENDOCRINE, V43, P444, DOI 10.1007/s12020-012-9816-7
   Kendler DL, 2013, J CLIN DENSITOM, V16, P496, DOI 10.1016/j.jocd.2013.08.020
   Kocabas H, 2012, RHEUMATOL INT, V32, P699, DOI 10.1007/s00296-010-1651-7
   Konrad A, 2007, EUR J GASTROEN HEPAT, V19, P1070, DOI 10.1097/MEG.0b013e3282f16251
   Kumar V, 2011, CURR NEUROL NEUROSCI, V11, P89, DOI 10.1007/s11910-010-0151-1
   Lilleby V, 2007, SCAND J RHEUMATOL, V36, P40, DOI 10.1080/03009740600907881
   Mohiti-Ardekani J, 2014, J BONE MINER METAB, V32, P400, DOI 10.1007/s00774-013-0511-4
   Mok CC, 2008, LUPUS, V17, P1018, DOI 10.1177/0961203308093552
   Popescu C, 2015, ROM J INTERN MED, V53, P237, DOI 10.1515/rjim-2015-0031
   Rieth N, 2009, EUR J APPL PHYSIOL, V105, P309, DOI 10.1007/s00421-008-0904-6
   Schakman O, 2008, J ENDOCRINOL, V197, P1, DOI 10.1677/JOE-07-0606
   Senolt L, 2007, ANN RHEUM DIS, V66, P458, DOI 10.1136/ard.2006.054734
   Tataranni PA, 1996, AM J PHYSIOL-ENDOC M, V271, pE317, DOI 10.1152/ajpendo.1996.271.2.E317
   Braz NFT, 2017, NEUROL SCI, V38, P1405, DOI 10.1007/s10072-017-2964-z
   Udden J, 2003, J INTERN MED, V253, P225, DOI 10.1046/j.1365-2796.2003.01099.x
   Vigouroux C, 2003, AIDS, V17, P1503, DOI 10.1097/00002030-200307040-00011
   Vigouroux C, 2011, INT J BIOCHEM CELL B, V43, P862, DOI 10.1016/j.biocel.2011.03.002
   Zhang DQ, 2015, J NEUROIMMUNOL, V283, P7, DOI 10.1016/j.jneuroim.2015.04.004
NR 37
TC 7
Z9 7
U1 0
U2 4
PU ELSEVIER SCIENCE BV
PI AMSTERDAM
PA PO BOX 211, 1000 AE AMSTERDAM, NETHERLANDS
SN 0022-510X
EI 1878-5883
J9 J NEUROL SCI
JI J. Neurol. Sci.
PD OCT 15
PY 2017
VL 381
BP 169
EP 175
DI 10.1016/j.jns.2017.08.3250
PG 7
WC Clinical Neurology; Neurosciences
WE Science Citation Index Expanded (SCI-EXPANDED)
SC Neurosciences & Neurology
GA FM2MO
UT WOS:000414819100037
PM 28991674
DA 2022-10-25
ER

PT J
AU Lainez-Andres, JM
   Gascon-Gimenez, F
   Coret-Ferrer, F
   Casanova-Estruch, B
   Santonja, JM
AF Lainez-Andres, Jose M.
   Gascon-Gimenez, Francisco
   Coret-Ferrer, Francisco
   Casanova-Estruch, Bonaventura
   Santonja, Jose M.
TI Therapeutic plasma exchange: applications in neurology
SO REVISTA DE NEUROLOGIA
LA Spanish
DT Article
DE Chronic inflammatory demyelinating polyneuropathy; Guillain-Barre
   syndrome; Multiple sclerosis; Myasthenia gravis; Neuromyelitis optica;
   Plasma exchange; Plasmapheresis
ID GUILLAIN-BARRE-SYNDROME; MULTIPLE-SCLEROSIS; INTRAVENOUS IMMUNOGLOBULIN;
   NEUROMYELITIS-OPTICA; CNS DEMYELINATION; PLASMAPHERESIS; TRIAL;
   RELAPSES; PREDICTORS; GUIDELINES
AB Introduction. Plasma exchange is a technique used in the treatment of some neurological autoimmune disorders since the 80s, especially in acute conditions. In recent years new data about it use has been published in many diseases with autoimmune basis, expanding the range of use of this technique.
   Aim. To update the current indications of this technique in the treatment of neurological diseases.
   Development. We conducted a thorough review of all articles about the efficacy of plasma exchange in the treatment of different neurological diseases published since the 80s. We have also carried out a detailed analysis of recommendations and evidence of the use of this procedure by analyzing the guidelines of different scientific societies.
   Conclusions. Plasma exchange has proven to be an effective alternative treatment with high grade scientific evidence in diseases such as Guillain-Barre syndrome, chronic inflammatory demyelinating polyneuropathy and myasthenia gravis. It has been effective in treating acute demyelinating episodes unresponsive to other therapies, neuromyelitis optica relapses and other central nervous system diseases induced by antibodies. In comparative studies with intravenous immunoglobulin efficacy of both therapies is similar. Comparative studies should continue to be conducted in order to better understand the mechanisms of action, prioritize indications and compare the cost-effectiveness ratio of both procedures.
C1 [Lainez-Andres, Jose M.; Gascon-Gimenez, Francisco; Coret-Ferrer, Francisco; Santonja, Jose M.] Hosp Clin Univ, Serv Neurol, E-46010 Valencia, Spain.
   [Lainez-Andres, Jose M.; Coret-Ferrer, Francisco] Univ Catolica Valencia, Valencia, Spain.
   [Casanova-Estruch, Bonaventura] Univ Hosp, Serv Neurol, Valencia, Spain.
   [Casanova-Estruch, Bonaventura] Politecn La Fe, Valencia, Spain.
RP Lainez-Andres, JM (corresponding author), Hosp Clin Univ, Serv Neurol, Avda Blasco Ibanez 17, E-46010 Valencia, Spain.
EM miguel.lainez@sen.es
OI GASCON GIMENEZ, FRANCISCO/0000-0001-5171-9910
CR Annane D, 1997, ANN NEUROL, V41, P298
   Barth D, 2011, NEUROLOGY, V76, P2017, DOI 10.1212/WNL.0b013e31821e5505
   Brannagan TH, 2009, MUSCLE NERVE, V39, P563, DOI 10.1002/mus.21277
   BRASHEAR HR, 1991, NEUROLOGY, V41, P1588, DOI 10.1212/WNL.41.10.1588
   Clifford DB, 2010, LANCET NEUROL, V9, P438, DOI 10.1016/S1474-4422(10)70028-4
   Cortese I, 2011, NEUROLOGY, V76, P294, DOI 10.1212/WNL.0b013e318207b1f6
   DAU PC, 1982, ANN NEUROL, V11, P570, DOI 10.1002/ana.410110604
   DYCK PJ, 1985, NEUROLOGY, V35, P1105, DOI 10.1212/WNL.35.8.1105
   DYCK PJ, 1994, ANN NEUROL, V36, P838, DOI 10.1002/ana.410360607
   DYCK PJ, 1986, NEW ENGL J MED, V314, P461, DOI 10.1056/NEJM198602203140801
   El-Salem K, 2014, CURR TREAT OPTION NE, V16, DOI 10.1007/s11940-014-0283-8
   FARKKILA M, 1987, NEUROLOGY, V37, P837, DOI 10.1212/WNL.37.5.837
   Fernandez O, 2013, NEUROLOGIA
   Gajdos P, 1997, ANN NEUROL, V41, P789, DOI 10.1002/ana.410410615
   GREENWOOD RJ, 1984, LANCET, V1, P877
   Gwathmey K, 2012, J CLIN APHERESIS, V27, P138, DOI 10.1002/jca.21219
   Habek M, 2010, THER APHER DIAL, V14, P298, DOI 10.1111/j.1744-9987.2009.00794.x
   Hahn AF, 1996, BRAIN, V119, P1055, DOI 10.1093/brain/119.4.1055
   Hanafusa N, 2011, THER APHER DIAL, V15, P421, DOI 10.1111/j.1744-9987.2011.00930.x
   HAUSER SL, 1983, ARCH NEUROL-CHICAGO, V40, P687, DOI 10.1001/archneur.1983.04050100027009
   Jaben EA, 2012, J CLIN APHERESIS, V27, P267, DOI 10.1002/jca.21233
   Keegan M, 2005, LANCET, V366, P579, DOI 10.1016/S0140-6736(05)67102-4
   Keegan M, 2002, NEUROLOGY, V58, P143, DOI 10.1212/WNL.58.1.143
   Lennon VA, 2004, LANCET, V364, P2106, DOI 10.1016/S0140-6736(04)17551-X
   Lennon VA, 2005, J EXP MED, V202, P473, DOI 10.1084/jem.20050304
   LEVY RL, 1979, LANCET, V2, P741
   LEVY RL, 1979, LANCET, V2, P259
   Lin CH, 2004, J CLIN APHERESIS, V19, P154, DOI 10.1002/jca.20022
   Linenberger Michael L, 2005, J Intensive Care Med, V20, P18, DOI 10.1177/0885066604271394
   Linker RA, 2007, J NEUROL, V254, P1288, DOI 10.1007/s00415-006-0497-0
   Llufriu S, 2009, NEUROLOGY, V73, P949, DOI 10.1212/WNL.0b013e3181b879be
   Magana SM, 2011, ARCH NEUROL-CHICAGO, V68, P870, DOI 10.1001/archneurol.2011.34
   MCKHANN, 1985, NEUROLOGY, V35, P1096
   Mehndiratta MM, 2004, COCHRANE DB SYST REV, V9
   Miyamoto K, 2009, THER APHER DIAL, V13, P505, DOI 10.1111/j.1744-9987.2009.00780.x
   Nagpal S, 1999, J CLIN APHERESIS, V14, P107, DOI 10.1002/(SICI)1098-1101(1999)14:3<107::AID-JCA1>3.0.CO;2-3
   NEWSOMDAVIS J, 1978, NEW ENGL J MED, V298, P456
   NOSEWORTHY JH, 1989, TRANSFUSION, V29, P610, DOI 10.1046/j.1537-2995.1989.29789369679.x
   Okafor C, 2010, J CLIN APHERESIS, V25, P240, DOI 10.1002/jca.20247
   Pasnoor M, 2010, MUSCLE NERVE, V41, P370, DOI 10.1002/mus.21533
   Querol L, 2014, NEUROLOGY, V82, P879, DOI 10.1212/WNL.0000000000000205
   Qureshi AI, 1999, NEUROLOGY, V52, P629, DOI 10.1212/WNL.52.3.629
   RAPHAEL JC, 1987, ANN NEUROL, V22, P753
   Raphael JC, 2002, COCHRANE DB SYST REV, V7
   Ronager J, 2001, ARTIF ORGANS, V25, P967, DOI 10.1046/j.1525-1594.2001.06717.x
   Sarkar Binay Krishna, 2008, Interact Cardiovasc Thorac Surg, V7, P1007, DOI 10.1510/icvts.2007.170894
   Sato D, 2012, ARQ NEURO-PSIQUIAT, V70, P59, DOI 10.1590/S0004-282X2012000100012
   Schilling S, 2006, NERVENARZT, V77, P430, DOI 10.1007/s00115-005-2019-1
   Schroeder A, 2009, EXPERT REV NEUROTHER, V9, P1331, DOI [10.1586/ern.09.81, 10.1586/ERN.09.81]
   Schwartz J, 2013, J CLIN APHERESIS, V28, P145, DOI 10.1002/jca.21276
   Sellner J, 2010, EUR J NEUROL, V17, P1019, DOI 10.1111/j.1468-1331.2010.03066.x
   SERVER AC, 1979, ANN NEUROL, V6, P258, DOI 10.1002/ana.410060313
   Szczepiorkowski ZM, 2010, J CLIN APHERESIS, V25, P83, DOI 10.1002/jca.20240
   Titulaer MJ, 2013, LANCET NEUROL, V12, P157, DOI 10.1016/S1474-4422(12)70310-1
   Trebst C, 2009, BLOOD PURIFICAT, V28, P108, DOI 10.1159/000224630
   Tselis A, 2008, EUR J NEUROL, V15, P1163, DOI 10.1111/j.1468-1331.2008.02258.x
   Vucic S, 2009, J CLIN NEUROSCI, V16, P733, DOI 10.1016/j.jocn.2008.08.033
   Watanabe S, 2007, MULT SCLER J, V13, P128, DOI 10.1177/1352458506071174
   Weinshenker BG, 1999, ANN NEUROL, V46, P878, DOI 10.1002/1531-8249(199912)46:6<878::AID-ANA10>3.0.CO;2-Q
   Weinstein R, 2001, J CLIN APHERESIS, V16, P210, DOI 10.1002/jca.10000
   Winters JL, 2011, BMC HEALTH SERV RES, V11, DOI 10.1186/1472-6963-11-101
   Zettl UK, 2006, NEUROLOGY, V67, P1515, DOI 10.1212/01.wnl.0000240067.03948.68
NR 62
TC 9
Z9 9
U1 0
U2 11
PU REVISTA DE NEUROLOGIA
PI BARCELONA
PA C/O CESAR VIGUERA, EDITOR, APDO 94121, 08080 BARCELONA, SPAIN
SN 0210-0010
EI 1576-6578
J9 REV NEUROLOGIA
JI Rev. Neurologia
PD FEB 1
PY 2015
VL 60
IS 3
BP 120
EP 131
DI 10.33588/rn.6003.2014393
PG 12
WC Clinical Neurology
WE Science Citation Index Expanded (SCI-EXPANDED)
SC Neurosciences & Neurology
GA CC1ZY
UT WOS:000350145300005
PM 25624088
DA 2022-10-25
ER

PT J
AU Toker, A
   Erus, S
   Ozkan, B
   Ziyade, S
   Tanju, S
AF Toker, Alper
   Erus, Suat
   Ozkan, Berker
   Ziyade, Sedat
   Tanju, Serhan
TI Does a relationship exist between the number of thoracoscopic
   thymectomies performed and the learning curve for thoracoscopic
   resection of thymoma in patients with myasthenia gravis?
SO INTERACTIVE CARDIOVASCULAR AND THORACIC SURGERY
LA English
DT Article
DE Thoracoscopy; Thymectomy; Thymoma resection
ID ANTERIOR MEDIASTINAL MASSES; VIDEOTHORACOSCOPIC THYMECTOMY; OUTCOMES;
   VOLUME
AB This study aimed to analyze surgeons' learning curve for thymoma resection with video-assisted thoracoscopic surgery (VATS). Two hundred and eleven myasthenia gravis patients had VATS thymic resections, including 25 patients with a thymoma. Three groups of surgeries, according to the order of operations, were analyzed: Group A comprised the first 70 thymectomies, Group B comprised the second 70 thymectomies, and Group C comprised the final 71 thymectomies. We compared the groups on a set of preoperative (age, gender, body mass index, and Osserman stage), operative (number in each group, size, and Masaoka stage), and postoperative (complications and length of stay) variables. A significant difference was observed in the number of thymoma operations (Group A: four patients, Group B: seven patients, and Group C: 14 patients; P: 0.031) and the duration of operation (Group A: 66 min, Group B: 52 min, and Group C: 48 min; P: 0.024). A strong correlation was found between the duration of operation and order of patients (Pearson r: -0.554, P: 0.000). We recommend the start of a program for the resection of thymoma with VATS after surgical staff have performed 70 VATS thymectomy operations. (C) 2011 Published by European Association for Cardio-Thoracic Surgery. All rights reserved.
C1 [Toker, Alper; Erus, Suat; Ozkan, Berker; Ziyade, Sedat; Tanju, Serhan] Istanbul Univ, Istanbul Med Sch, Dept Thorac Surg, Istanbul, Turkey.
RP Toker, A (corresponding author), Hamidiye Mah,Barisyolu Cad,G 5 3 Cekmekoy, Istanbul, Turkey.
EM aetoker@superonline.com
RI Erus, Suat/AAX-9849-2020; Özkan, Berker/AAE-8781-2020
CR Cheng YJ, 2007, SURG TODAY, V37, P192, DOI 10.1007/s00595-006-3383-6
   Ellison LM, 2000, J UROLOGY, V163, P867, DOI 10.1016/S0022-5347(05)67821-4
   Forbes Thomas L, 2007, Vasc Endovascular Surg, V41, P14, DOI 10.1177/1538574406297254
   LANDRENEAU RJ, 1992, ANN THORAC SURG, V54, P142, DOI 10.1016/0003-4975(92)91162-3
   MASAOKA A, 1981, CANCER, V48, P2485, DOI 10.1002/1097-0142(19811201)48:11<2485::AID-CNCR2820481123>3.0.CO;2-R
   Odaka M, 2010, EUR J CARDIO-THORAC, V37, P824, DOI 10.1016/j.ejcts.2009.10.003
   Panageas KS, 2003, ANN INTERN MED, V139, P658, DOI 10.7326/0003-4819-139-8-200310210-00009
   Roviaro G, 2000, CHEST, V117, P1179, DOI 10.1378/chest.117.4.1179
   Sakamaki Y, 2008, SURG ENDOSC, V22, P1272, DOI 10.1007/s00464-007-9606-0
   Toker A, 2008, EUR J CARDIO-THORAC, V34, P155, DOI 10.1016/j.ejcts.2007.12.056
   Toker A, 2008, SURG ENDOSC, V22, P912, DOI 10.1007/s00464-007-9507-2
   Tseng JF, 2007, SURGERY, V141, P694, DOI 10.1016/j.surg.2007.04.001
   YIM APC, 1995, SURG ENDOSC-ULTRAS, V9, P1184
   Yim APC, 1996, INT SURG, V81, P350
   Yu SC, 2006, AM J SURG, V192, P746, DOI 10.1016/j.amjsurg.2006.08.038
NR 15
TC 22
Z9 25
U1 0
U2 9
PU OXFORD UNIV PRESS
PI OXFORD
PA GREAT CLARENDON ST, OXFORD OX2 6DP, ENGLAND
SN 1569-9293
EI 1569-9285
J9 INTERACT CARDIOV TH
JI Interact Cardiovasc. Thorac. Surg.
PD FEB
PY 2011
VL 12
IS 2
BP 152
EP 155
DI 10.1510/icvts.2010.254599
PG 4
WC Cardiac & Cardiovascular Systems; Respiratory System; Surgery
WE Science Citation Index Expanded (SCI-EXPANDED)
SC Cardiovascular System & Cardiology; Respiratory System; Surgery
GA 022BR
UT WOS:000309930500017
PM 21068010
OA Bronze
DA 2022-10-25
ER

PT J
AU Ubiali, F
   Nava, S
   Nessi, V
   Longhi, R
   Pezzoni, G
   Capobianco, R
   Mantegazza, R
   Antozzi, C
   Baggi, F
AF Ubiali, Federica
   Nava, Sara
   Nessi, Valeria
   Longhi, Renato
   Pezzoni, Gabriella
   Capobianco, Raffaella
   Mantegazza, Renato
   Antozzi, Carlo
   Baggi, Fulvio
TI Pixantrone (BBR2778) reduces the severity of experimental autoimmune
   myasthenia gravis in lewis rats
SO JOURNAL OF IMMUNOLOGY
LA English
DT Article
ID EXPERIMENTAL ALLERGIC ENCEPHALOMYELITIS; MULTIPLE-SCLEROSIS;
   ACETYLCHOLINE-RECEPTOR; MITOXANTRONE TREATMENT; CARDIOTOXICITY;
   BBR-2778; DISEASE
AB Pixantrone (BBR2778) (PIX) and mitoxantrone share the same mechanism of action because both drugs act as DNA intercalants and inhibitors of topoisomerase II. PIX is an interesting candidate immunosuppressaint for the treatment of autoimmune diseases because of its reduced cardiotoxicity compared with mitoxantrone. The clinical response to conventional immunosuppressive treatments is poor in some patients affected by myasthenia gravis (MG), and new but well-tolerated drugs are needed for treatment-resistant MG. PIX was tested in vitro on rat T cell lines specific for the immunodominant peptide 97-116 derived from rat acetylcholine receptor (AChR), and showed strong antiproliferative activity in the nanomolar range. We demonstrate in this study that PIX administration reduced the severity of experimental autoimmune MG in Lewis rats. Biological and immunological analysis confirmed the effect of PIX, compared with vehicle-treated as well as mitoxantrone-treated experimental autoimmune MG rats. Anti-rat AChR Abs were significantly reduced in PIX-treated rats, and AChR content in muscles were found increased. Torpedo AChR-induced T cell proliferation tests were found reduced in both in vitro and ex vivo experiments. The effectiveness and the reduced cardiotoxicity make PIX a promising immunosuppressant agent suitable for clinical investigation in MG, although additional experiments are needed to confirm its safety profile in prolonged treatments.
C1 [Ubiali, Federica; Nava, Sara; Nessi, Valeria; Mantegazza, Renato; Antozzi, Carlo; Baggi, Fulvio] Neurol Inst Fdn Carlo Besta, Neurol IV, I-20133 Milan, Italy.
   [Longhi, Renato] CNR, Inst Chem Mol Recognit, Milan, Italy.
   [Pezzoni, Gabriella] Europe, Cell Therapeut, Milan, Italy.
   [Capobianco, Raffaella] Antoine Marxer Merck Serono, Ist Ric Biomed, Turin, Italy.
RP Baggi, F (corresponding author), Neurol Inst Fdn Carlo Besta, Neurol IV, Carlo Besta,Via Celoria 11, I-20133 Milan, Italy.
EM baggi@istituto-besta.it
RI Antozzi, Carlo/AAB-8787-2019; Baggi, Fulvio/AAX-4132-2020; Nava,
   Sara/J-8740-2016; Mantegazza, Renato/AAB-7569-2019
OI Antozzi, Carlo/0000-0001-9270-5224; Baggi, Fulvio/0000-0002-4618-0102;
   Nava, Sara/0000-0001-9912-8255; Mantegazza, Renato/0000-0002-9810-5737
CR AHARONOV A, 1977, IMMUNOCHEMISTRY, V14, P129, DOI 10.1016/0019-2791(77)90291-9
   Baggi F, 2004, J IMMUNOL, V172, P2697, DOI 10.4049/jimmunol.172.4.2697
   Beggiolin G, 2001, TUMORI, V87, P407, DOI 10.1177/030089160108700611
   Cartwright MS, 2007, NEUROLOGY, V68, P1630, DOI 10.1212/01.wnl.0000261004.22416.80
   Cavaletti G, 2004, J NEUROIMMUNOL, V151, P55, DOI 10.1016/j.jneuroim.2004.02.008
   Cavalletti E, 2007, INVEST NEW DRUG, V25, P187, DOI 10.1007/s10637-007-9037-8
   Christadoss P, 2000, CLIN IMMUNOL, V94, P75, DOI 10.1006/clim.1999.4807
   Cocco E, 2007, MULT SCLER J, V13, P975, DOI 10.1177/1352458507077621
   Cohen BA, 2004, NEUROLOGY, V63, pS28, DOI 10.1212/WNL.63.12_suppl_6.S28
   Conti-Fine BM, 2006, J CLIN INVEST, V116, P2843, DOI 10.1172/JCI29894
   Debouverie M, 2007, MULT SCLER, V13, P626, DOI 10.1177/1352458506072543
   Drachman DB, 1998, ANN NY ACAD SCI, V841, P262, DOI 10.1111/j.1749-6632.1998.tb10935.x
   Feferman T, 2005, J IMMUNOL, V174, P5324, DOI 10.4049/jimmunol.174.9.5324
   Galetta SL, 2005, CNS DRUGS, V19, P239, DOI 10.2165/00023210-200519030-00005
   Gonsette RE, 2004, J NEUROL SCI, V223, P81, DOI 10.1016/j.jns.2004.04.024
   Gonsette RE, 2007, EXPERT OPIN PHARMACO, V8, P1103, DOI 10.1517/14656566.8.8.1103
   Jeffery DR, 2004, NEUROLOGY, V63, pS19, DOI 10.1212/WNL.63.12_suppl_6.S19
   Lindstrom J, 1981, Methods Enzymol, V74 Pt C, P432
   LINDSTROM JM, 1976, J EXP MED, V144, P726, DOI 10.1084/jem.144.3.726
   Mazzanti B, 2005, J NEUROIMMUNOL, V168, P111, DOI 10.1016/j.jneuroim.2005.07.010
   Neuhaus Oliver, 2006, Adv Neurol, V98, P293
   Paul F, 2007, J NEUROL NEUROSUR PS, V78, P198, DOI 10.1136/jnnp.2006.091033
   Richman DP, 2003, NEUROLOGY, V61, P1652, DOI 10.1212/01.WNL.0000098887.24618.A0
   Saperstein DS, 2004, SEMIN NEUROL, V24, P41, DOI 10.1055/s-2004-829586
   Vincent A, 2005, CURR OPIN NEUROL, V18, P519, DOI 10.1097/01.wco.0000180660.57801.3f
NR 25
TC 12
Z9 12
U1 0
U2 4
PU AMER ASSOC IMMUNOLOGISTS
PI BETHESDA
PA 9650 ROCKVILLE PIKE, BETHESDA, MD 20814 USA
SN 0022-1767
EI 1550-6606
J9 J IMMUNOL
JI J. Immunol.
PD FEB 15
PY 2008
VL 180
IS 4
BP 2696
EP 2703
DI 10.4049/jimmunol.180.4.2696
PG 8
WC Immunology
WE Science Citation Index Expanded (SCI-EXPANDED)
SC Immunology
GA 260JC
UT WOS:000253005600086
PM 18250482
OA Bronze
DA 2022-10-25
ER

PT J
AU Konstantakaki, M
   Tzartos, SJ
   Poulas, K
   Eliopoulos, E
AF Konstantakaki, Maria
   Tzartos, Socrates J.
   Poulas, Konstantinos
   Eliopoulos, Elias
TI Molecular modeling of the complex between Torpedo acetylcholine receptor
   and anti-MIR Fab198
SO BIOCHEMICAL AND BIOPHYSICAL RESEARCH COMMUNICATIONS
LA English
DT Article
DE nicotinic acetylcholine receptor; automated docking; antibody-antigen
   complex; molecular modeling
ID MAIN IMMUNOGENIC REGION; CRYSTAL-STRUCTURE; NICOTINIC RECEPTORS;
   ANGSTROM RESOLUTION; MYASTHENIA-GRAVIS; BINDING PROTEIN; FRAGMENT;
   DOCKING; CONFORMATIONS; ANTIBODIES
AB Myasthenia gravis is a neuromuscular disorder caused by an antibody-mediated autoimmune response to the muscle-type nicotinic acetylcholine receptor (AChR). The majority of monoclonal antibodies (mAbs) produced in rats immunized with intact AChR compete with each other for binding to an area of the alpha-subunit called the main immunogenic region (MIR). The availability of a complex between the AChR and Fab198 (Fab fragment of the anti-MIR mAb198) would help understand how the antigen and antibody interact and in designing improved antibody fragments that protect against the destructive activity of myasthenic antibodies. In the present study, we modeled the Torpedo AChR/Fabl98 complex, based primarily on the recent 4 A resolution structure of the Torpedo AChR. In order to computationally dock the two structures, we used the ZDOCK software. The total accessible surface area change of the complex compared to those of experimentally determined antigen-antibody complexes indicates an intermediate size contact surface. CDRs H3 and L3 seem to contribute most to the binding, while L2 seems to contribute least. These data suggest mutagenesis experiments aimed at validating the model and improving the binding affinity of Fab198 for the AChR. (c) 2007 Elsevier Inc. All rights reserved.
C1 Agr Univ Athens, Dept Agr Biotechnol, GR-11855 Athens, Greece.
   Univ Patras, Dept Pharm, GR-26504 Rion, Greece.
   Hellenic Pasteur Inst, Dept Biochem, GR-11521 Athens, Greece.
RP Poulas, K (corresponding author), Agr Univ Athens, Dept Agr Biotechnol, 75 Iera Odos, GR-11855 Athens, Greece.
EM kpoulas@upatras.gr; eliop@aua.gr
RI Konstantakaki, Maria/C-8621-2009; Poulas, Konstantinos/L-4874-2018
OI Konstantakaki, Maria/0000-0002-5095-8263; Eliopoulos,
   Elias/0000-0002-0919-0571; Poulas, Konstantinos/0000-0002-5397-1543
CR Brejc K, 2001, NATURE, V411, P269, DOI 10.1038/35077011
   BROOKS BR, 1983, J COMPUT CHEM, V4, P187, DOI 10.1002/jcc.540040211
   Celie PHN, 2005, J BIOL CHEM, V280, P26457, DOI 10.1074/jbc.M414476200
   Chen R, 2003, PROTEINS, V52, P80, DOI 10.1002/prot.10389
   Chen R, 2003, PROTEINS, V52, P88, DOI 10.1002/prot.10390
   CHOTHIA C, 1989, NATURE, V342, P877, DOI 10.1038/342877a0
   Comeau SR, 2004, BIOINFORMATICS, V20, P45, DOI 10.1093/bioinformatics/btg371
   Corringer PJ, 2000, ANNU REV PHARMACOL, V40, P431, DOI 10.1146/annurev.pharmtox.40.1.431
   Fleury D, 1998, NAT STRUCT BIOL, V5, P119, DOI 10.1038/nsb0298-119
   Guex N, 1997, ELECTROPHORESIS, V18, P2714, DOI 10.1002/elps.1150181505
   Hansen SB, 2005, EMBO J, V24, P3635, DOI 10.1038/sj.emboj.7600828
   Huang MD, 2004, J BIOL CHEM, V279, P14338, DOI 10.1074/jbc.M314011200
   Humphrey W, 1996, J MOL GRAPH MODEL, V14, P33, DOI 10.1016/0263-7855(96)00018-5
   Jones S, 1996, P NATL ACAD SCI USA, V93, P13, DOI 10.1073/pnas.93.1.13
   KABSCH W, 1983, BIOPOLYMERS, V22, P2577, DOI 10.1002/bip.360221211
   Kim DE, 2004, NUCLEIC ACIDS RES, V32, pW526, DOI 10.1093/nar/gkh468
   Kleinjung J, 2000, BIOPOLYMERS, V53, P113, DOI 10.1002/(SICI)1097-0282(200002)53:2<113::AID-BIP1>3.0.CO;2-J
   Lindstrom J, 2002, J NEUROBIOL, V53, P656, DOI 10.1002/neu.10106
   LOUTRARI H, 1992, EUR J IMMUNOL, V22, P2449, DOI 10.1002/eji.1830220939
   Muller YA, 1998, STRUCTURE, V6, P1153, DOI 10.1016/S0969-2126(98)00116-6
   PAPADOULI I, 1993, EUR J BIOCHEM, V211, P227, DOI 10.1111/j.1432-1033.1993.tb19890.x
   PAPADOULI I, 1990, BIOCHEM J, V269, P239, DOI 10.1042/bj2690239
   Papanastasiou D, 1999, J NEUROIMMUNOL, V94, P182, DOI 10.1016/S0165-5728(98)00249-5
   Papanastasiou D, 2000, J NEUROIMMUNOL, V104, P124, DOI 10.1016/S0165-5728(99)00259-3
   Poulas K, 2001, EUR J BIOCHEM, V268, P3685, DOI 10.1046/j.1432-1327.2001.02274.x
   QUANTA, 1998, MOL GRAPHICS PROGRAM
   Sinha N, 2002, BIOPHYS J, V83, P2946, DOI 10.1016/S0006-3495(02)75302-2
   TULIP WR, 1992, J MOL BIOL, V227, P122, DOI 10.1016/0022-2836(92)90687-F
   Tzartos SJ, 1998, IMMUNOL REV, V163, P89, DOI 10.1111/j.1600-065X.1998.tb01190.x
   TZARTOS SJ, 1988, P NATL ACAD SCI USA, V85, P2899, DOI 10.1073/pnas.85.9.2899
   Unwin N, 2005, J MOL BIOL, V346, P967, DOI 10.1016/j.jmb.2004.12.031
NR 31
TC 6
Z9 7
U1 0
U2 5
PU ACADEMIC PRESS INC ELSEVIER SCIENCE
PI SAN DIEGO
PA 525 B ST, STE 1900, SAN DIEGO, CA 92101-4495 USA
SN 0006-291X
EI 1090-2104
J9 BIOCHEM BIOPH RES CO
JI Biochem. Biophys. Res. Commun.
PD MAY 11
PY 2007
VL 356
IS 3
BP 569
EP 575
DI 10.1016/j.bbrc.2007.02.161
PG 7
WC Biochemistry & Molecular Biology; Biophysics
WE Science Citation Index Expanded (SCI-EXPANDED)
SC Biochemistry & Molecular Biology; Biophysics
GA 157SJ
UT WOS:000245740900008
PM 17376405
DA 2022-10-25
ER

PT J
AU ZHANG, GX
   MA, CG
   XIAO, BG
   BAKHIET, M
   LJUNGDAHL, A
   OLSSON, T
   LINK, H
AF ZHANG, GX
   MA, CG
   XIAO, BG
   BAKHIET, M
   LJUNGDAHL, A
   OLSSON, T
   LINK, H
TI SUPPRESSION OF EXPERIMENTAL AUTOIMMUNE MYASTHENIA-GRAVIS AFTER CD8
   DEPLETION IS ASSOCIATED WITH DECREASED IFN-GAMMA AND IL-4
SO SCANDINAVIAN JOURNAL OF IMMUNOLOGY
LA English
DT Article
ID ACETYLCHOLINE-RECEPTOR; NORMAL RATS; T-CELLS; B-CELLS; MECHANISMS; CD4+
AB CD8(+) T cells can perform both Th1- and Th2-like functions by producing cytokines such as interferon-gamma (IFN-gamma) and interleukin-4 (IL-4), as well as the immune response down-regulating transforming growth factor-beta (TGF-beta), which are all involved in the development of experimental autoimmune myasthenia gravis (EAMG), a model for human MG. We have reported that depletion of CD8(+) T cells results in the suppression of EAMG accompanied by the down-regulation of AChR-specific B cell responses and AChR-reactive IFN-gamma secreting Th 1-like cells. To identify the involvement of IFN-gamma, IL-4 and TGF-beta in the development of EAMG after CD8(+) T cell depletion, the expression of mRNA for these cytokines was studied in mononuclear cells from popliteal, inguinal and mesenteric lymph nodes, spleen and thymus by adopting in situ hybridization with complementary DNA oligonucleotide probes. Depletion of CD8(+) T cells resulted in decreased levels of IFN-gamma and IL-4 mRNA expressing cells in different lymphoid organs except thymus, but no change in the numbers of TGF-beta mRNA expressing cells. The results imply that the suppression of EAMG after depletion of CD8(+) T cells is caused by decreasing the effector factors but not by increasing the suppressor factor(s).
RP ZHANG, GX (corresponding author), HUDDINGE UNIV HOSP,KAROLINSKA INST,DIV NEUROL,S-14186 HUDDINGE,SWEDEN.
OI Olsson, Tomas/0000-0002-2938-1877
CR ASTHANA D, 1993, CLIN IMMUNOL IMMUNOP, V67, P240, DOI 10.1006/clin.1993.1071
   CHRISTADOSS P, 1985, J NEUROIMMUNOL, V8, P29, DOI 10.1016/S0165-5728(85)80045-X
   DEIBLER GE, 1972, PREP BIOCHEM, V2, P139, DOI 10.1080/00327487208061467
   DRACHMAN DB, 1994, NEW ENGL J MED, V330, P1797, DOI 10.1056/NEJM199406233302507
   FOWELL D, 1993, J EXP MED, V177, P627, DOI 10.1084/jem.177.3.627
   GU DL, 1995, J EXP MED, V181, P547, DOI 10.1084/jem.181.2.547
   HOLMDAHL R, 1985, SCAND J IMMUNOL, V22, P157, DOI 10.1111/j.1365-3083.1985.tb01868.x
   KEMENY DM, 1994, IMMUNOL TODAY, V15, P107, DOI 10.1016/0167-5699(94)90152-X
   KONG YM, 1989, CLIN EXP IMMUNOL, V77, P428
   LANZAVECCHIA A, 1985, NATURE, V314, P537, DOI 10.1038/314537a0
   LINDSTROM J, 1988, ADV IMMUNOL, V42, P233, DOI 10.1016/S0065-2776(08)60847-0
   LINK H, 1991, J CLIN INVEST, V87, P2191, DOI 10.1172/JCI115253
   LINK J, 1994, NEUROLOGY, V44, P728, DOI 10.1212/WNL.44.4.728
   MASSAGUE J, 1990, ANNU REV CELL BIOL, V6, P597, DOI 10.1146/annurev.cb.06.110190.003121
   NAKANO S, 1993, NEUROLOGY, V43, P1167, DOI 10.1212/WNL.43.6.1167
   PUMMERER C, 1991, LAB INVEST, V65, P538
   SAKASHI K, 1980, J NEUROPATHOL EXP NE, V39, P160
   SEDER RA, 1995, J EXP MED, V181, P5, DOI 10.1084/jem.181.1.5
   SIDMAN CL, 1984, NATURE, V309, P801, DOI 10.1038/309801a0
   THIVOLET C, 1991, J IMMUNOL, V145, P85
   WANG ZY, 1993, J NEUROIMMUNOL, V45, P103, DOI 10.1016/0165-5728(93)90169-Y
   WANG ZY, 1994, CELL IMMUNOL, V157, P353, DOI 10.1006/cimm.1994.1233
   WANG ZY, 1993, J NEUROIMMUNOL, V44, P209, DOI 10.1016/0165-5728(93)90045-Z
   ZHANG GX, 1995, EUR J IMMUNOL, V25, P1191, DOI 10.1002/eji.1830250509
NR 24
TC 14
Z9 14
U1 0
U2 1
PU BLACKWELL SCIENCE LTD
PI OXFORD
PA OSNEY MEAD, OXFORD, OXON, ENGLAND OX2 0EL
SN 0300-9475
J9 SCAND J IMMUNOL
JI Scand. J. Immunol.
PD OCT
PY 1995
VL 42
IS 4
BP 457
EP 465
DI 10.1111/j.1365-3083.1995.tb03680.x
PG 9
WC Immunology
WE Science Citation Index Expanded (SCI-EXPANDED)
SC Immunology
GA RY704
UT WOS:A1995RY70400008
PM 7569779
DA 2022-10-25
ER

PT J
AU BUCHMAN, AS
   GARRATT, M
AF BUCHMAN, AS
   GARRATT, M
TI DETERMINING NEUROMUSCULAR JITTER USING A MONOPOLAR ELECTRODE
SO MUSCLE & NERVE
LA English
DT Article
DE MONOPOLAR ELECTRODE; JITTER; SINGLE-FIBER ELECTRODE; NEUROMUSCULAR
   JUNCTION DISORDERS; MYASTHENIA GRAVIS; SINGLE FIBER ELECTROMYOGRAPHY
AB Neuromuscular jitter was determined in the extensor digitorum communis (EDC) of 41 healthy control subjects and 8 patients with myasthenia gravis (MG). Standard single-fiber electromyographic (SFEMG) techniques were used, except that a monopolar electrode (MPE) was substituted for a single-fiber electrode (SFE). In normals, mean jitter for 20 pairs was 22.4 +/- 2.8-mu-s and the mean jitter for an individual pair was 22 +/- 5.6-mu-s. In the age range tested (18 to 49 years), jitter did not change with increasing age. When MPE jitter studies were repeated in 16 normals, mean jitter usually varied by less than 10% (mean 7.4% +/- 6.2%) and remained normal. Jitter was significantly increased in MG compared to normals 73 +/- 56-mu-s versus 22 +/- 5.6-mu-s (F = 149.4, P < 0.0001). Using an analog pain scale, the discomfort during electromyography using MPE and SFE was compared between the left and right arms in 35 normals. MPEs caused less discomfort than SFEs (P = 0.0031), and were preferred (71% versus 20%) to SFEs (chi-2 = 9.21, P = 0.01). Based on these results, we conclude that MPE determined jitter studies are reproducible, can distinguish between normals and MG, and are associated with less discomfort than SFE.
RP BUCHMAN, AS (corresponding author), RUSH PRESBYTERIAN ST LUKES MED CTR,DEPT NEUROL SCI,1725 W HARRISON,CHICAGO,IL 60612, USA.
CR BORENSTEIN S, 1975, ARCH NEUROL-CHICAGO, V32, P152, DOI 10.1001/archneur.1975.00490450032003
   BUCHMAN AS, 1988, MUSCLE NERVE, V11, P957
   CLARKE S, 1985, Neurology, V35, P69
   EKSTET J, 1964, ACTA PHYSL SCAND, V226, P1
   KELLY JJ, 1982, ANN NEUROL, V12, P238, DOI 10.1002/ana.410120303
   Kimura J, 1989, ELECTRODIAGNOSIS DIS
   LANGE DJ, 1990, MUSCLE NERVE, V13, P863
   PAYAN J, 1978, MUSCLE NERVE, V1, P423, DOI 10.1002/mus.880010517
   SANDERS DB, 1986, AAEE MINIMONOGRAPH, V25
   STALBERG E, 1986, J CLIN NEUROPHYSIOL, V3, P313
   STALBERG E, 1971, ELECTROEN CLIN NEURO, V31, P429, DOI 10.1016/0013-4694(71)90164-7
   Stalberg E, 1979, SINGLE FIBRE ELECTRO
   STOLOV WC, 1981, AAEE MINIMONOGRAPH, V16
   WIECHERS DO, 1985, ARCH PHYS MED REHAB, V66, P47
NR 14
TC 18
Z9 18
U1 0
U2 0
PU JOHN WILEY & SONS INC
PI NEW YORK
PA 605 THIRD AVE, NEW YORK, NY 10158-0012
SN 0148-639X
J9 MUSCLE NERVE
JI Muscle Nerve
PD MAY
PY 1992
VL 15
IS 5
BP 615
EP 619
DI 10.1002/mus.880150513
PG 5
WC Clinical Neurology; Neurosciences
WE Science Citation Index Expanded (SCI-EXPANDED)
SC Neurosciences & Neurology
GA HP589
UT WOS:A1992HP58900012
PM 1316555
DA 2022-10-25
ER

PT J
AU Klingel, R
   Heibges, A
   Fassbender, C
AF Klingel, Reinhard
   Heibges, Andreas
   Fassbender, Cordula
TI Plasma exchange and immunoadsorption for autoimmune neurologic diseases
   - current guidelines and future perspectives
SO ATHEROSCLEROSIS SUPPLEMENTS
LA English
DT Article; Proceedings Paper
CT 1st Dresden International Symposium on Therapeutic Apheresis - Recent
   Progress in Therapeutic Apheresis
CY DEC, 2009
CL Dresden, GERMANY
DE Plasma exchange; Immunoadsorption; Myasthenia gravis;
   Guillain-barre-syndrome; Multiple sclerosis
ID LONG-TERM TREATMENT; MYASTHENIA-GRAVIS; RELAPSES; SYSTEM
AB There is increasing interest from neurologists to use therapeutic apheresis in autoimmune neurologic diseases due to growing knowledge of pathogenic relevance of autoantibodies. Developments in that field have been summarized in this review focusing on German guidelines and recent results from clinical research. Therapeutic apheresis can offer a therapeutic armamentarium with rapid response for severe acute neurologic symptoms, and a drug-free option for clinical courses being refractory to drug based strategies or complicated by drug side effects. Plasma exchange (PE) as the classical method has become part of current guidelines within basic and escalating immunomodulatory treatments of autoimmune neurologic diseases, and in daily practice gets increasingly replaced by selective immunoadsorption (IA) due to its equivalent efficacy in combination with a superior safety profile. Therapeutic effects of PE and IA in autoantibody mediated diseases can be attributed to 3 major mechanisms: immediate intravascular reduction of (auto-)antibody concentration, pulsed induction of antibody redistribution, and subsequent immunomodulatory changes. 5 treatments over a period of 8-10 days seem to be an appropriate regimen to restore neurologic function in acute flares or relapses of autoimmune neuropathies, e. g. myasthenic crisis, Guillain-Barre-syndrome, and steroid refractory relapse of multiple sclerosis. Especially in MS a better understanding is needed, who are the best candidates for IA.
C1 [Klingel, Reinhard; Heibges, Andreas; Fassbender, Cordula] Apheresis Res Inst, D-50935 Cologne, Germany.
RP Klingel, R (corresponding author), Apheresis Res Inst, Stadtwaldgurtel 77, D-50935 Cologne, Germany.
EM afi@apheresis-research.org
OI Fassbender, Dr. Cordula/0000-0001-6498-0210
CR Bruck W, 2005, J NEUROL, V252, P10, DOI 10.1007/s00415-005-2011-5
   Diener HC, 2008, GUIDELINES DIAGNOSIS
   GALLDIKS N, 2009, NEUROCRIT CARE  0730
   GOLD R, AM AC NEUR 2008 ANN
   Goldammer A, 2002, BLOOD, V100, P353, DOI 10.1182/blood-2002-01-0128
   GOTO H, 1994, JPN J APHERESIS, V13, P164
   GROB D, 1995, NEUROLOGY, V45, P338, DOI 10.1212/WNL.45.2.338
   Haas M, 2002, J CLIN APHERESIS, V17, P84, DOI 10.1002/jca.10023
   Hughes RAC, 2008, LANCET NEUROL, V7, P136, DOI 10.1016/S1474-4422(07)70329-0
   KOEHLER W, RANDOMIZED CON UNPUB
   Noseworthy JH, 2000, NEW ENGL J MED, V343, P938, DOI 10.1056/NEJM200009283431307
   Schroder A, 2009, AKTUEL NEUROL, V36, P105, DOI 10.1055/s-0028-1090231
   Trebst C, 2009, BLOOD PURIFICAT, V28, P108, DOI 10.1159/000224630
   WAGNER D, 2009, ANN M GERM SOC NEPH
   Wagner S, 2008, DEUT MED WOCHENSCHR, V133, P2377, DOI 10.1055/s-0028-1100928
   Weinshenker BG, 1999, ANN NEUROL, V46, P878, DOI 10.1002/1531-8249(199912)46:6<878::AID-ANA10>3.0.CO;2-Q
   Wenning W, 2009, NEW ENGL J MED, V361, P1075, DOI 10.1056/NEJMoa0810257
   Wiendl H, 2008, J NEUROL, V255, P1449, DOI 10.1007/s00415-008-0061-1
   Zinman LH, 2005, TRANSFUS APHER SCI, V33, P317, DOI 10.1016/j.transci.2005.07.010
NR 19
TC 30
Z9 35
U1 0
U2 4
PU ELSEVIER IRELAND LTD
PI CLARE
PA ELSEVIER HOUSE, BROOKVALE PLAZA, EAST PARK SHANNON, CO, CLARE, 00000,
   IRELAND
SN 1567-5688
EI 1878-5050
J9 ATHEROSCLEROSIS SUPP
JI Atheroscler. Suppl.
PD DEC 29
PY 2009
VL 10
IS 5
BP 129
EP 132
DI 10.1016/S1567-5688(09)71827-6
PG 4
WC Peripheral Vascular Disease
WE Science Citation Index Expanded (SCI-EXPANDED); Conference Proceedings Citation Index - Science (CPCI-S)
SC Cardiovascular System & Cardiology
GA 560RJ
UT WOS:000274919500027
PM 20129391
DA 2022-10-25
ER

PT J
AU Umapathi, T
   Hughes, R
AF Umapathi, T
   Hughes, R
TI Mycophenolate in treatment-resistant inflammatory neuropathies
SO EUROPEAN JOURNAL OF NEUROLOGY
LA English
DT Article
DE CIDP; MMN; mycophenolate; peripheral neuropathy
ID MYASTHENIA-GRAVIS; DEMYELINATING POLYRADICULONEUROPATHY; MOFETIL
AB There has been an increasing interest in the use of mycophenolate as an immunomodulatory drug in neuromuscular diseases. We report five consecutive patients with treatment-resistant chronic inflammatory demyelinating polyradiculoneuropathy or multifocal motor neuropathy who were treated with mycophenolate. None showed clinically significant benefit. The use of mycophenolate did not result in the reduction in the dose of corticosteroid or other immunosuppressive agents in any patient. Side-effects, although not serious, were troubling enough for two patients to stop mycophenolate.
C1 Natl Inst Neurosci, Singapore 308433, Singapore.
   Guys Kings & St Thomas Sch Med, London, England.
RP Umapathi, T (corresponding author), Natl Inst Neurosci, 11 Jalan Tan Tock Seng, Singapore 308433, Singapore.
CR Allison AC, 2000, IMMUNOPHARMACOLOGY, V47, P85, DOI 10.1016/S0162-3109(00)00188-0
   Chaudhry V, 2001, NEUROLOGY, V56, P94, DOI 10.1212/WNL.56.1.94
   Ciafaloni E, 2001, NEUROLOGY, V56, P97, DOI 10.1212/WNL.56.1.97
   Hauser RA, 1998, NEUROLOGY, V51, P912, DOI 10.1212/WNL.51.3.912-a
   Hughes R, 2001, ANN NEUROL, V50, P195, DOI 10.1002/ana.1088
   KRENDEL DA, 1989, MUSCLE NERVE, V12, P257, DOI 10.1002/mus.880120402
   MelendezVasquez C, 1997, J NEUROIMMUNOL, V73, P124, DOI 10.1016/S0165-5728(96)00189-0
   Meriggioli MN, 2000, MUSCLE NERVE, V23, P1287, DOI 10.1002/1097-4598(200008)23:8<1287::AID-MUS22>3.0.CO;2-L
   Mowzoon N, 2001, J NEUROL SCI, V185, P119, DOI 10.1016/S0022-510X(01)00478-6
NR 9
TC 50
Z9 50
U1 0
U2 0
PU BLACKWELL PUBLISHING LTD
PI OXFORD
PA 9600 GARSINGTON RD, OXFORD OX4 2DG, OXON, ENGLAND
SN 1351-5101
J9 EUR J NEUROL
JI Eur. J. Neurol.
PD NOV
PY 2002
VL 9
IS 6
BP 683
EP 685
DI 10.1046/j.1468-1331.2002.00478.x
PG 3
WC Clinical Neurology; Neurosciences
WE Science Citation Index Expanded (SCI-EXPANDED)
SC Neurosciences & Neurology
GA 620RZ
UT WOS:000179547400019
PM 12453086
DA 2022-10-25
ER

PT J
AU Kaya, GA
   Coskun, AN
   Yilmaz, V
   Oflazer, P
   Gulsen-Parman, Y
   Aysal, F
   Disci, R
   Direskeneli, H
   Marx, A
   Deymeer, F
   Saruhan-Direskeneli, G
AF Kaya, Gizem A.
   Coskun, Ayse N.
   Yilmaz, Vuslat
   Oflazer, Piraye
   Gulsen-Parman, Yesim
   Aysal, Fikret
   Disci, Rian
   Direskeneli, Haner
   Marx, Alexander
   Deymeer, Feza
   Saruhan-Direskeneli, Guher
TI The Association of PTPN22 R620W Polymorphism Is Stronger with Late-Onset
   AChR-Myasthenia Gravis in Turkey
SO PLOS ONE
LA English
DT Article
ID TYROSINE-PHOSPHATASE PTPN22; ACETYLCHOLINE-RECEPTOR;
   RHEUMATOID-ARTHRITIS; MULTIPLE-SCLEROSIS; GENE POLYMORPHISM;
   AUTOANTIBODIES; ANTIBODY; ALLELE; MUSK; FREQUENCY
AB A functional single nucleotide polymorphism (SNP) of the PTPN22 gene encoding a protein tyrosine phosphatase has been associated with autoimmune disorders including myasthenia gravis (MG). As the PTPN22 R620W polymorphism has a wide variation of allele frequencies among different populations, this polymorphism was investigated in MG in Turkey. An emphasis is put on MG subgroups according to autoantibody (Abs) production and presence of thymoma. DNA samples from 416 patients with clinically diagnosed generalized MG (231 with Abs to acetylcholine receptor, AChR-MG), 53 with Abs to muscle-specific kinase (MuSK-MG), 55 patients with no detectable Abs (SN-MG), 77 patients with thymoma (TAMG) and 293 healthy controls (HC) were genotyped for the SNP (PTPN22 R620W, C1858T, rs2476601). The PTPN22 T allele was increased in AChR-MG patients (odds ratio [OR]: 2.5, 95%CI: 1.2-5.1). The association was stronger in late disease-onset AChR (LOMG, OR: 3.1, 95%CI: 1.2-8.2). MuSK-MG, SN-MG and TAMG groups did not carry the variant allele more frequently than the HC. In contrast to findings in other autoimmune diseases, the distribution of the PTPN22 polymorphism in this population provides a susceptibility marker for AChR-MG. The strongest association is detected in patients with LOMG.
C1 [Kaya, Gizem A.] Istanbul Univ, Istanbul Fac Med, Istanbul, Turkey.
   [Coskun, Ayse N.; Yilmaz, Vuslat; Saruhan-Direskeneli, Guher] Istanbul Univ, Istanbul Fac Med, Dept Physiol, Istanbul, Turkey.
   [Oflazer, Piraye; Gulsen-Parman, Yesim; Deymeer, Feza] Istanbul Univ, Istanbul Fac Med, Dept Neurol, Istanbul, Turkey.
   [Aysal, Fikret] Bakirkoy Hosp Psychiat & Neurol Dis, Istanbul, Turkey.
   [Disci, Rian] Istanbul Univ, Istanbul Fac Med, Dept Biostat, Istanbul, Turkey.
   [Direskeneli, Haner] Marmara Univ, Fac Med, Div Rheumatol, Istanbul, Turkey.
   [Marx, Alexander] Heidelberg Univ, Univ Med Ctr Mannheim, Inst Pathol, Mannheim, Germany.
RP Saruhan-Direskeneli, G (corresponding author), Istanbul Univ, Istanbul Fac Med, Dept Physiol, Istanbul, Turkey.
EM gsaruhan@istanbul.edu.tr
RI DİŞÇİ, RIAN/ABG-2356-2021; Direskeneli, Haner/AAS-5508-2020; DISÇI,
   RIAN/L-3788-2018; YILMAZ, VUSLAT/AAB-9205-2020
OI DİŞÇİ, RIAN/0000-0002-5569-0913; DISÇI, RIAN/0000-0002-5569-0913; ,
   Piraye/0000-0001-8202-5313
FU TUBITAK/BMBF IntenC programme [TUBITAK-110S297, BMBF-01DL12027];
   Istanbul University Research Fund (BAP)
FX This study is supported by the joint TUBITAK/BMBF IntenC programme,
   grants TUBITAK-110S297 (G.S.D.), BMBF-01DL12027 (A.M.) and by Istanbul
   University Research Fund (BAP). The funders had no role in study design,
   data collection and analysis, decision to publish, or preparation of the
   manuscript.
CR Aarli JA, 2003, ANN NY ACAD SCI, V998, P424, DOI 10.1196/annals.1254.055
   Alahgholi-Hajibehzad M, 2013, HUM IMMUNOL, V74, P1633, DOI 10.1016/j.humimm.2013.08.271
   Ates A, 2011, TISSUE ANTIGENS, V78, P56, DOI 10.1111/j.1399-0039.2011.01675.x
   Bartoccioni E, 2009, NEUROLOGY, V72, P195, DOI 10.1212/01.wnl.0000339103.08830.86
   Chuang WY, 2009, GENES IMMUN, V10, P667, DOI 10.1038/gene.2009.64
   Chuang WY, 2013, J AUTOIMMUN, P1
   COMPSTON DAS, 1980, BRAIN, V103, P579, DOI 10.1093/brain/103.3.579
   Dempfle Astrid, 2007, BMC Proc, V1 Suppl 1, pS73
   Fousteri G, 2013, CLIN IMMUNOL, V149, P556, DOI 10.1016/j.clim.2013.10.006
   Gregersen PK, 2012, ANN NEUROL, V72, P927, DOI 10.1002/ana.23691
   Greve B, 2009, HUM IMMUNOL, V70, P540, DOI 10.1016/j.humimm.2009.04.027
   Higuchi O, 2011, ANN NEUROL, V69, P418, DOI 10.1002/ana.22312
   Hoch W, 2001, NAT MED, V7, P365, DOI 10.1038/85520
   Huang DR, 1999, J NEUROIMMUNOL, V101, P197, DOI 10.1016/S0165-5728(99)00140-X
   Ishii W, 2007, J CLIN NEUROSCI, V14, P110, DOI 10.1016/j.jocn.2005.11.048
   Janer M, 1999, HUM IMMUNOL, V60, P909, DOI 10.1016/S0198-8859(99)00062-2
   Lee YH, 2007, RHEUMATOLOGY, V46, P49, DOI 10.1093/rheumatology/kel170
   Lefvert AK, 2008, J NEUROIMMUNOL, V197, P110, DOI 10.1016/j.jneuroim.2008.04.004
   LINDSTROM JM, 1976, NEUROLOGY, V26, P1054, DOI 10.1212/WNL.26.11.1054
   Maniaol AH, 2012, PLOS ONE, V7, DOI 10.1371/journal.pone.0036603
   MARROSU MG, 1988, NEUROLOGY, V38, P1749, DOI 10.1212/WNL.38.11.1749
   Meriggioli MN, 2009, LANCET NEUROL, V8, P475, DOI 10.1016/S1474-4422(09)70063-8
   Mori M, 2005, J HUM GENET, V50, P264, DOI 10.1007/s10038-005-0246-8
   Mustelin T, 2005, NAT REV IMMUNOL, V5, P43, DOI 10.1038/nri1530
   Nelis M, 2009, PLOS ONE, V4, DOI 10.1371/journal.pone.0005472
   Pevzner A, 2012, J NEUROL, V259, P427, DOI 10.1007/s00415-011-6194-7
   Pierer M, 2006, ARTHRITIS RES THER, V8, DOI 10.1186/ar1945
   Provenzano C, 2012, NEUROMUSCULAR DISORD, V22, P131, DOI 10.1016/j.nmd.2011.09.003
   Romi F, 2003, ANN NY ACAD SCI, V998, P481, DOI 10.1196/annals.1254.062
   Sahin N, 2008, RHEUMATOLOGY, V47, P634, DOI 10.1093/rheumatology/ken106
   Sahin N, 2009, RHEUMATOL INT, V30, P81, DOI 10.1007/s00296-009-0919-2
   SaruhanDireskeneli G, 1997, HUM IMMUNOL, V55, P59, DOI 10.1016/S0198-8859(97)00086-4
   Somnier FE, 1999, EUR J NEUROL, V6, P555, DOI 10.1046/j.1468-1331.1999.650555.x
   Strobel P, 2007, J PATHOL, V211, P563, DOI 10.1002/path.2141
   Vandiedonck C, 2006, ANN NEUROL, V59, P404, DOI 10.1002/ana.20751
   Vang T, 2007, AUTOIMMUNITY, V40, P453, DOI 10.1080/08916930701464897
   VINCENT A, 1985, J NEUROL NEUROSUR PS, V48, P1246, DOI 10.1136/jnnp.48.12.1246
   Zhang B, 2014, PLOS ONE, V9, DOI 10.1371/journal.pone.0091816
   Zhang B, 2012, ARCH NEUROL-CHICAGO, V69, P445, DOI 10.1001/archneurol.2011.2393
NR 39
TC 8
Z9 9
U1 0
U2 15
PU PUBLIC LIBRARY SCIENCE
PI SAN FRANCISCO
PA 1160 BATTERY STREET, STE 100, SAN FRANCISCO, CA 94111 USA
SN 1932-6203
J9 PLOS ONE
JI PLoS One
PD AUG 13
PY 2014
VL 9
IS 8
AR e104760
DI 10.1371/journal.pone.0104760
PG 5
WC Multidisciplinary Sciences
WE Science Citation Index Expanded (SCI-EXPANDED)
SC Science & Technology - Other Topics
GA AN9BM
UT WOS:000340900600084
PM 25119822
OA Green Submitted, Green Published, gold
DA 2022-10-25
ER

PT J
AU Musilek, K
   Pavlikova, R
   Marek, J
   Komloova, M
   Holas, O
   Hrabinova, M
   Pohanka, M
   Dohnal, V
   Dolezal, M
   Gunn-Moore, F
   Kuca, K
AF Musilek, Kamil
   Pavlikova, Ruzena
   Marek, Jan
   Komloova, Marketa
   Holas, Ondrej
   Hrabinova, Martina
   Pohanka, Miroslav
   Dohnal, Vlastimil
   Dolezal, Martin
   Gunn-Moore, Frank
   Kuca, Kamil
TI The preparation, in vitro screening and molecular docking of symmetrical
   bisquaternary cholinesterase inhibitors containing a
   but-(2E)-en-1,4-diyl connecting linkage
SO JOURNAL OF ENZYME INHIBITION AND MEDICINAL CHEMISTRY
LA English
DT Article
DE Cholinesterase; inhibitor; pre-treatment; myasthenia gravis; quaternary;
   in vitro; docking
ID BISPYRIDINIUM COMPOUNDS BEARING; REACTIVATION ACTIVITY; (E)-BUT-2-ENE
   LINKER; ACETYLCHOLINESTERASE REACTIVATORS; MYASTHENIA-GRAVIS; TABUN;
   PARAOXON; AGENT; BUTYRYLCHOLINESTERASE; PROPHYLAXIS
AB Carbamate inhibitors (e.g. pyridostigmine bromide) are used as a pre-treatment for the prevention of organophosphorus poisoning. They work by blocking the native function of acetylcholinesterases (AChE) and thus protect AChE against irreversible inhibition by organophosphorus compounds. However, carbamate inhibitors are known for their many undesirable side effects related to the carbamylation of AChE. In this paper, we describe 17 novel bisquaternary compounds and have analysed their effect on AChE inhibition. The newly prepared compounds were evaluated in vitro using both human erythrocyte AChE and human plasmatic butyrylcholinesterase. Their inhibitory ability was expressed as the half maximal inhibitory concentration (IC(50)) and then compared to the standard carbamate drugs and two AChE reactivators. One of these novel compounds showed promising AChE inhibition in vitro (nM range) and was better than the currently used standards. Additionally, a kinetic assay confirmed the non-competitive inhibition of hAChE by this novel compound. Consequently, the docking results confirmed the apparent pi pi-pi pi or pi pi-cationic interactions with the key amino acid residues of hAChE and the binding of the chosen compound at the enzyme catalytic site.</.
C1 [Musilek, Kamil; Pavlikova, Ruzena; Marek, Jan] Univ Def, Fac Mil Hlth Sci, Dept Toxicol, Hradec Kralove, Czech Republic.
   [Komloova, Marketa; Holas, Ondrej; Dolezal, Martin] Charles Univ Prague, Fac Pharm, Dept Pharmaceut Chem & Drug Control, CS-50165 Hradec Kralove, Czech Republic.
   [Hrabinova, Martina; Pohanka, Miroslav; Kuca, Kamil] Univ Def, Fac Mil Hlth Sci, Ctr Adv Studies, Hradec Kralove, Czech Republic.
   [Musilek, Kamil; Dohnal, Vlastimil; Kuca, Kamil] Univ Jan Evangelista Purkynje, Fac Sci, Dept Chem, Usti Nad Labem, Czech Republic.
   [Gunn-Moore, Frank] Univ St Andrews, Sch Biol, St Andrews, Fife, Scotland.
RP Musilek, K (corresponding author), Univ Def, Fac Mil Hlth Sci, Dept Toxicol, Trebesska 1575, Hradec Kralove, Czech Republic.
EM musilek@pmfhk.cz
RI Holas, Ondrej/AAD-8633-2019; Kuca, Kamil/D-1396-2011; Komloova,
   Marketa/M-5548-2013; Dolezal, Martin/A-6158-2008; Pohanka,
   Miroslav/D-7607-2012; Dohnal, Vlastimil/K-6162-2015; Musilek,
   Kamil/G-4258-2018; Dolezal, Martin/N-8860-2013; Holas,
   Ondrej/S-5526-2017
OI Holas, Ondrej/0000-0002-8335-0123; Kuca, Kamil/0000-0001-9664-1109;
   Pohanka, Miroslav/0000-0001-8804-8356; Dohnal,
   Vlastimil/0000-0003-0740-385X; Musilek, Kamil/0000-0002-7504-4062;
   Dolezal, Martin/0000-0003-1558-6625; Holas, Ondrej/0000-0002-8335-0123;
   Hrabinova, Martina/0000-0002-9428-4109; Gunn-Moore, Francis
   James/0000-0003-3422-3387; Dolezal, Martin/0000-0002-3864-2004
FU Grant Agency of the Ministry of Defence Czech [OVUOFVZ200805]; Grant
   Agency of the Charles University [117909/2009/B-CH/FaF]
FX This work was supported by the Grant Agency of the Ministry of Defence
   Czech Republic No. OVUOFVZ200805 and by the Grant Agency of the Charles
   University No. 117909/2009/B-CH/FaF.
CR Bajgar J, 2004, ADV CLIN CHEM, V38, P151, DOI 10.1016/S0065-2423(04)38006-6
   Bajgar Jiri, 2005, Acta Medica (Hradec Kralove), V48, P3
   Bajgar J, 2009, CURR MED CHEM, V16, P2977, DOI 10.2174/092986709788803088
   Beck KD, 2001, ANN NY ACAD SCI, V933, P310
   DeLano WL, 2002, PYMOL MOLECULAR GRAP
   DOCTOR BP, 1991, NEUROSCI BIOBEHAV R, V15, P123, DOI 10.1016/S0149-7634(05)80103-4
   Garcia-Carrasco M, 2007, AUTOIMMUN REV, V6, P373, DOI 10.1016/j.autrev.2007.01.001
   Johnson G, 2006, CURR PHARM DESIGN, V12, P217, DOI 10.2174/138161206775193127
   Kuca K, 2006, MINI-REV MED CHEM, V6, P269, DOI 10.2174/138955706776073510
   Kuca K, 2005, J APPL TOXICOL, V25, P491, DOI 10.1002/jat.1084
   Leonetti F, 2008, BIOORGAN MED CHEM, V16, P7450, DOI 10.1016/j.bmc.2008.06.022
   Lorke DE, 2008, J APPL TOXICOL, V28, P422, DOI 10.1002/jat.1344
   Ma JC, 1997, CHEM REV, V97, P1303, DOI 10.1021/cr9603744
   Marlatt MW, 2005, CURR MED CHEM, V12, P1137, DOI 10.2174/0929867053764644
   MARRS TC, 1993, PHARMACOL THERAPEUT, V58, P51, DOI 10.1016/0163-7258(93)90066-M
   Masson P, 2009, PROTEIN PEPTIDE LETT, V16, P1215, DOI 10.2174/092986609789071207
   Morris GM, 1998, J COMPUT CHEM, V19, P1639, DOI 10.1002/(SICI)1096-987X(19981115)19:14<1639::AID-JCC10>3.0.CO;2-B
   Musilek K, 2006, BIOORG MED CHEM LETT, V16, P622, DOI 10.1016/j.bmcl.2005.10.059
   Musilek K, 2008, J ENZYM INHIB MED CH, V23, P70, DOI [10.1080/14756360701383981, 10.1080/14756360701383981 ]
   Musilek K, 2007, J MED CHEM, V50, P5514, DOI 10.1021/jm070653r
   Musilek K, 2007, BIOORGAN MED CHEM, V15, P6733, DOI 10.1016/j.bmc.2007.08.002
   Musilek K, 2007, J ENZYM INHIB MED CH, V22, P425, DOI 10.1080/14756360601164960
   Musilek K, 2010, BIOORG MED CHEM LETT, V20, P1763, DOI 10.1016/j.bmcl.2010.01.034
   Patocka Jiri, 2004, Acta Medica (Hradec Kralove), V47, P215
   Peden-Adams MM, 2004, IMMUNOPHARM IMMUNOT, V26, P1, DOI 10.1081/IPH-120029939
   Petroianu GA, 2006, J APPL TOXICOL, V26, P64, DOI 10.1002/jat.1108
   Pettersen EF, 2004, J COMPUT CHEM, V25, P1605, DOI 10.1002/jcc.20084
   Pohanka M, 2008, TALANTA, V77, P451, DOI 10.1016/j.talanta.2008.06.007
   Pohanka M, 2008, SENSORS-BASEL, V8, P5229, DOI 10.3390/s8095229
   Soukup O, 2010, CURR MED CHEM, V17, P1708, DOI 10.2174/092986710791111260
   Sultatos L. G., 2006, TOXICOLOGY ORGANOPHO, P209
   SUSSMAN JL, 1991, SCIENCE, V253, P872, DOI 10.1126/science.1678899
   Wiesner J, 2010, J ENZYM INHIB MED CH, V25, P318, DOI 10.3109/14756360903179427
NR 33
TC 10
Z9 10
U1 1
U2 20
PU INFORMA HEALTHCARE
PI LONDON
PA TELEPHONE HOUSE, 69-77 PAUL STREET, LONDON EC2A 4LQ, ENGLAND
SN 1475-6366
J9 J ENZYM INHIB MED CH
JI J. Enzym. Inhib. Med. Chem.
PD APR
PY 2011
VL 26
IS 2
BP 245
EP 253
DI 10.3109/14756366.2010.496362
PG 9
WC Biochemistry & Molecular Biology; Chemistry, Medicinal
WE Science Citation Index Expanded (SCI-EXPANDED)
SC Biochemistry & Molecular Biology; Pharmacology & Pharmacy
GA 735TP
UT WOS:000288441700013
PM 21406034
DA 2022-10-25
ER

PT J
AU Stern, LE
   Nussbaum, MS
   Quinlan, JG
   Fischer, JE
AF Stern, LE
   Nussbaum, MS
   Quinlan, JG
   Fischer, JE
TI Long-term evaluation of extended thymectomy with anterior mediastinal
   dissection for myasthenia gravis
SO SURGERY
LA English
DT Article; Proceedings Paper
CT 58th Annual Meeting of the Central-Surgical-Association
CY MAR 07-10, 2001
CL TUCSON, AZ
SP Cent Surgical Assoc
ID TRANSCERVICAL THYMECTOMY; MANAGEMENT
AB Background. Thymectomy for the treatment of myasthenia gravis (MG) is well established. The extent Of resection, however; remains a source for debate. Outcomes for newer surgical techniques need to be compared to more extensive procedures.
   Methods. A retrospective review was done of 64 consecutive patients who underwent transsternal thymectomy with extended anterior mediastinal dissection for MG between 1979 and 2000 and who were operated on by a single surgeon.
   Results. Fifty-six patient charts were available, providing 58 operative procedures. Three patients had died of unrelated causes. The mean age of symptom onset was 36.0 +/- 2.5 years, with a mean duration of 3.3 +/- 0.5 years until surgery was undertaken. The mean length of follow-up was 69.8 +/- 0.8 years. Operative procedures were associated with a 10.3% major morbidity rate and no mortality. Drug five remission was achieved in 50.0% of the patients, and symptoms were absent or improved in 76.8% of the patients. Patients followed zip long-term (> 10 years) achieved the greatest remission rate (71.4%) and symptomatic improvement (85.7%). After thymectomy, the mean dosages of prednisone and Mestinon decreased by 69.3% and 58.8%, respectively.
   Conclusions. Extended thymectomy provides excellent overall symptom improvement, which is enhanced over time. This re-view provides a basis for long-term comparison with other less invasive and perhaps less extensive procedures.
C1 Univ Cincinnati, Coll Med, Dept Surg, Cincinnati, OH 45267 USA.
   Univ Cincinnati, Coll Med, Dept Neurol, Cincinnati, OH 45267 USA.
RP Fischer, JE (corresponding author), Univ Cincinnati, Coll Med, Dept Surg, 231 Albert Sabin Way,ML 0558, Cincinnati, OH 45267 USA.
CR BASSWILKINS K, 1999, AM SURG ASS, P88
   BERRIHAKNIN S, 1987, ANN NY ACAD SCI, V505, P50
   Blalock A, 1939, ANN SURG, V110, P544, DOI 10.1097/00000658-193910000-00005
   Bril V, 1998, ANN THORAC SURG, V65, P1520, DOI 10.1016/S0003-4975(98)00184-2
   Bulkley GB, 1997, ANN SURG, V226, P324, DOI 10.1097/00000658-199709000-00012
   COOPER JD, 1999, AM SURG ASS, P86
   DEFILIPPI VJ, 1994, ANN THORAC SURG, V57, P194, DOI 10.1016/0003-4975(94)90394-8
   Ferguson M K, 1999, Semin Thorac Cardiovasc Surg, V11, P59
   Ferguson M K, 1996, Chest Surg Clin N Am, V6, P105
   FISCHER JE, 1987, ANN SURG, V205, P496, DOI 10.1097/00000658-198705000-00007
   GROB D, 1987, ANN NY ACAD SCI, V505, P472
   HATTON PD, 1989, ANN THORAC SURG, V47, P838, DOI 10.1016/0003-4975(89)90015-5
   JARETZKI A, 1977, ANN THORAC SURG, V24, P120, DOI 10.1016/S0003-4975(10)63720-4
   LENNQUIST S, 1990, ACTA CHIR SCAND, V156, P53
   Mack M J, 1998, Chest Surg Clin N Am, V8, P809
   Mantegazza R, 1998, ANN NY ACAD SCI, V841, P749, DOI 10.1111/j.1749-6632.1998.tb11013.x
   MASAOKA A, 1975, J THORAC CARDIOV SUR, V70, P747
   MATHEW P, 1992, SCOT MED J, V37, P103, DOI 10.1177/003693309203700403
   Matsuzaki Y, 1998, Ann Thorac Cardiovasc Surg, V4, P192
   NUSSBAUM MS, 1992, SURGERY, V112, P681
   OLANOW CW, 1987, ANN NY ACAD SCI, V505, P595
   Torres M I, 1998, Ann Thorac Cardiovasc Surg, V4, P196
   Yim A P, 1999, Semin Thorac Cardiovasc Surg, V11, P65
NR 23
TC 21
Z9 22
U1 0
U2 0
PU MOSBY-ELSEVIER
PI NEW YORK
PA 360 PARK AVENUE SOUTH, NEW YORK, NY 10010-1710 USA
SN 0039-6060
J9 SURGERY
JI Surgery
PD OCT
PY 2001
VL 130
IS 4
BP 774
EP 778
DI 10.1067/msy.2001.116674
PG 5
WC Surgery
WE Science Citation Index Expanded (SCI-EXPANDED); Conference Proceedings Citation Index - Science (CPCI-S)
SC Surgery
GA 484VW
UT WOS:000171711100061
PM 11602911
DA 2022-10-25
ER

PT J
AU Hoch, W
   McConville, J
   Helms, S
   Newsom-Davis, J
   Melms, A
   Vincent, A
AF Hoch, W
   McConville, J
   Helms, S
   Newsom-Davis, J
   Melms, A
   Vincent, A
TI Auto-antibodies to the receptor tyrosine kinase MuSK in patients with
   myasthenia gravis without acetylcholine receptor antibodies
SO NATURE MEDICINE
LA English
DT Article
ID MUSCLE-SPECIFIC KINASE; NEUROMUSCULAR-JUNCTION; PHOSPHORYLATION;
   AGGREGATION; COMPLEX; CELLS
AB Myasthenia gravis (MG) is an antibody-mediated autoimmune disease of the neuromuscular junction. In approximately 80% of patients, auto-antibodies to the muscle nicotinic acetylcholine receptor (AChR) are present(1). These antibodies cause loss of AChR numbers and function, and lead to failure of neuromuscular transmission with muscle weakness(2). The pathogenic mechanisms acting in the 20% of patients with generalized MC who are seronegative for AChR-antibodies (AChR-Ab)(3) have not been elucidated, but there is evidence that they also have an antibody-mediated disorder(4,5), with the antibodies directed towards another, previously unidentified muscle-surface-membrane target(6-8). Here we show that 70% of AChR-Ab-seronegative MC patients, but not AChR-Ab-seropositive MG patients, have serum auto-antibodies against the muscle-specific receptor tyrosine kinase, MUSK. MuSK mediates the agrin-induced clustering of AChRs during synapse formation, and is also expressed at the mature neuromuscular junction(9-12). The MUSK antibodies were specific for the extracellular domains of MUSK expressed in transfected COS7 cells and strongly inhibited MUSK function in cultured myotubes. Our results indicate the involvement of MUSK antibodies in the pathogenesis of AChR-Ab-seronegative MC, thus defining two immunologically distinct forms of the disease. Measurement of MUSK antibodies will substantially aid diagnosis and clinical management.
C1 Max Planck Inst Dev Biol, Tubingen, Germany.
   John Radcliffe Hosp, Inst Mol Med, Neurosci Grp, Oxford OX3 9DU, England.
   Univ Tubingen, Dept Neurol, D-7400 Tubingen, Germany.
RP Vincent, A (corresponding author), Max Planck Inst Dev Biol, Tubingen, Germany.
EM angela.vincent@imm.ox.ac.uk
RI Barrett-Jolley, Richard/G-7704-2011; Vincent, Angela/AAE-7310-2019
OI Barrett-Jolley, Richard/0000-0003-0449-9972; 
CR Aarli JA, 1998, ANN NY ACAD SCI, V841, P505, DOI 10.1111/j.1749-6632.1998.tb10971.x
   Blaes F, 2000, ANN NEUROL, V47, P504, DOI 10.1002/1531-8249(200004)47:4<504::AID-ANA14>3.0.CO;2-Q
   BROOKS EB, 1990, J NEUROIMMUNOL, V28, P83, DOI 10.1016/0165-5728(90)90043-M
   DRACHMAN DB, 1994, NEW ENGL J MED, V330, P1797, DOI 10.1056/NEJM199406233302507
   DRACHMAN DB, 1987, ANN NY ACAD SCI, V505, P90
   Glass DJ, 1996, CELL, V85, P513, DOI 10.1016/S0092-8674(00)81252-0
   Hopf C, 1998, EUR J BIOCHEM, V253, P382, DOI 10.1046/j.1432-1327.1998.2530382.x
   Hopf C, 1998, J BIOL CHEM, V273, P6467, DOI 10.1074/jbc.273.11.6467
   Hopf C, 1997, EUR J NEUROSCI, V9, P1170, DOI 10.1111/j.1460-9568.1997.tb01471.x
   LINDSTROM JM, 1976, NEUROLOGY, V26, P1054, DOI 10.1212/WNL.26.11.1054
   MIER AK, 1985, POSTGRAD MED J, V61, P725, DOI 10.1136/pgmj.61.718.725
   MOSSMAN S, 1986, LANCET, V1, P116
   NAKANO S, 1993, NEUROLOGY, V43, P1167, DOI 10.1212/WNL.43.6.1167
   NewsomDavis J, 1997, NEUROSCIENTIST, V3, P337, DOI 10.1177/107385849700300515
   Robertson NP, 1998, J NEUROL NEUROSUR PS, V65, P492, DOI 10.1136/jnnp.65.4.492
   Robertson SC, 2000, TRENDS GENET, V16, P265, DOI 10.1016/S0168-9525(00)02021-7
   Sanders Donald B., 1997, Neurology, V48, pS40
   Sanes JR, 1999, ANNU REV NEUROSCI, V22, P389, DOI 10.1146/annurev.neuro.22.1.389
   TAYLOR SI, 1989, ENDOCRIN METAB CLIN, V18, P123, DOI 10.1016/S0889-8529(18)30392-X
   VALENZUELA DM, 1995, NEURON, V15, P573, DOI 10.1016/0896-6273(95)90146-9
   VINCENT A, 1993, ANN NY ACAD SCI, V681, P529, DOI 10.1111/j.1749-6632.1993.tb22936.x
   VINCENT A, 1985, J NEUROL NEUROSUR PS, V48, P1246, DOI 10.1136/jnnp.48.12.1246
   WILLCOX N, 1991, J NEUROL, V238, P256
   YAMAMOTO T, 1991, ANN NEUROL, V30, P550, DOI 10.1002/ana.410300407
   Zhou H, 1999, J CELL BIOL, V146, P1133, DOI 10.1083/jcb.146.5.1133
NR 25
TC 787
Z9 828
U1 4
U2 73
PU NATURE PUBLISHING GROUP
PI NEW YORK
PA 75 VARICK ST, 9TH FLR, NEW YORK, NY 10013-1917 USA
SN 1078-8956
EI 1546-170X
J9 NAT MED
JI Nat. Med.
PD MAR
PY 2001
VL 7
IS 3
BP 365
EP 368
DI 10.1038/85520
PG 4
WC Biochemistry & Molecular Biology; Cell Biology; Medicine, Research &
   Experimental
WE Science Citation Index Expanded (SCI-EXPANDED)
SC Biochemistry & Molecular Biology; Cell Biology; Research & Experimental
   Medicine
GA 409JK
UT WOS:000167380400045
PM 11231638
DA 2022-10-25
ER

PT J
AU Odineal, DD
   Gershwin, ME
AF Odineal, David D.
   Gershwin, M. Eric
TI The Epidemiology and Clinical Manifestations of Autoimmunity in
   Selective IgA Deficiency
SO CLINICAL REVIEWS IN ALLERGY & IMMUNOLOGY
LA English
DT Article
DE Selective immunoglobulin A deficiency; Autoimmunity; Autoimmune disease;
   Autoinflammatory disease; Primary immunodeficiency; Atopy
ID IMMUNOGLOBULIN-A DEFICIENCY; COMMON VARIABLE IMMUNODEFICIENCY; JUVENILE
   RHEUMATOID-ARTHRITIS; SYSTEMIC-LUPUS-ERYTHEMATOSUS; NODULAR LYMPHOID
   HYPERPLASIA; ANTI-ENDOMYSIAL ANTIBODY; CELIAC-DISEASE;
   MYASTHENIA-GRAVIS; SERUM-IGA; PERNICIOUS-ANEMIA
AB Selective immunoglobulin A deficiency (SIgAD) is the most common primary immunodeficiency, defined as an isolated deficiency of IgA (less than 0.07 g/L). Although the majority of people born with IgA deficiency lead normal lives without significant pathology, there is nonetheless a significant association of IgA deficiency with mucosal infection, increased risks of atopic disease, and a higher prevalence of autoimmune disease. To explain these phenomena, we have performed an extensive literature review to define the geoepidemiology of IgA deficiency and particularly the relative risks for developing systemic lupus erythematosus, hyperthyroidism, hypothyroidism, type 1 diabetes mellitus, Crohn's disease, ulcerative colitis, rheumatoid arthritis, juvenile idiopathic arthritis, ankylosing spondylitis, and vitiligo; these diseases have strong data to support an association. We also note weaker associations with scleroderma, celiac disease, autoimmune hepatitis, immune thrombocytopenic purpura, and autoimmune hemolytic anemia. Minimal if any associations are noted with myasthenia gravis, lichen planus, and multiple sclerosis. Finally, more recent data provide clues on the possible immunologic mechanisms that lead to the association of IgA deficiency and autoimmunity; these lessons are important for understanding the etiology of autoimmune disease.
C1 [Odineal, David D.; Gershwin, M. Eric] Univ Calif Davis, Sch Med, Div Rheumatol Allergy & Clin Immunol, 451 Hlth Sci Dr,Suite 6510, Davis, CA 95616 USA.
RP Odineal, DD (corresponding author), Univ Calif Davis, Sch Med, Div Rheumatol Allergy & Clin Immunol, 451 Hlth Sci Dr,Suite 6510, Davis, CA 95616 USA.
EM dodineal@gmail.com; megershwin@ucdavis.edu
OI Odineal, David/0000-0001-6141-8636
CR Abolhassani H, 2015, J INVEST ALLERG CLIN, V25, P112
   Abolhassani H, 2016, EXPERT REV CLIN IMMU, V12, P1321, DOI 10.1080/1744666X.2016.1198696
   Acerini CL, 1998, DIABETIC MED, V15, P38, DOI 10.1002/(SICI)1096-9136(199801)15:1<38::AID-DIA520>3.0.CO;2-L
   Agarwal S, 2010, INFLAMM BOWEL DIS, V16, P703, DOI 10.1002/ibd.21040
   Aghamohammadi A, 2008, INT ARCH ALLERGY IMM, V147, P87, DOI 10.1159/000135694
   Aghamohammadi A, 2011, INT ARCH ALLERGY IMM, V156, P462, DOI 10.1159/000323903
   Aghamohammadi A, 2009, J CLIN IMMUNOL, V29, P130, DOI 10.1007/s10875-008-9229-9
   AJDUKIEWICZ AB, 1972, GUT, V13, P589, DOI 10.1136/gut.13.8.589
   Aladjidi N, 2011, HAEMATOL-HEMATOL J, V96, P655, DOI 10.3324/haematol.2010.036053
   ALARCONS.D, 1972, CLIN SCI, V43, P121, DOI 10.1042/cs0430121
   Albuquerque A, 2014, WORLD J GASTRO ENDOS, V6, P534, DOI 10.4253/wjge.v6.i11.534
   Ali R, 2010, PAK J PHARM SCI, V23, P97
   Andres E, 2012, J BLOOD MED, V3, P97, DOI 10.2147/JBM.S25620
   Aytekin C, 2012, J CLIN IMMUNOL, V32, P961, DOI 10.1007/s10875-012-9702-3
   Azizi G, 2017, EXPERT REV CLIN IMMU, V13, P1099, DOI 10.1080/1744666X.2017.1384312
   Badcock LJ, 2003, ANN RHEUM DIS, V62, P83, DOI 10.1136/ard.62.1.83
   BARKLEY DO, 1979, J RHEUMATOL, V6, P219
   BEHAN PO, 1976, LANCET, V1, P593
   BERTRAMS J, 1983, J IMMUNOGENET, V10, P305
   Binks S, 2016, J NEUROL, V263, P826, DOI 10.1007/s00415-015-7963-5
   Bizzaro N, 2014, AUTOIMMUN REV, V13, P565, DOI 10.1016/j.autrev.2014.01.042
   BLUESTONE R, 1970, J PEDIATR-US, V77, P98, DOI 10.1016/S0022-3476(70)80050-6
   Bonilla FA, 2006, J ALLERGY CLIN IMMUN, V117, pS435, DOI 10.1016/j.jaci.2005.09.051
   Bonilla FA, 2015, J ALLERGY CLIN IMMUN, V136, P1186, DOI 10.1016/j.jaci.2015.04.049
   Borte S, 2009, BLOOD, V114, P4089, DOI 10.1182/blood-2009-02-207423
   BRAMIS J, 1976, LANCET, V1, P1243
   Bronson PG, 2016, NAT GENET, V48, P1425, DOI 10.1038/ng.3675
   Bruno G, 2016, NUTR METAB CARDIOVAS, V26, P1104, DOI 10.1016/j.numecd.2016.09.002
   BUCKLEY RH, 1967, J ALLERGY, V40, P294, DOI 10.1016/0021-8707(67)90077-9
   BUNDEY S, 1972, CLIN EXP IMMUNOL, V11, P321
   BURGIO GR, 1980, EUR J PEDIATR, V133, P101, DOI 10.1007/BF00441577
   CALABOZO RALUY M, 1990, Revista Clinica Espanola, V186, P163
   Carroccio A, 1999, DIGESTION, V60, P86, DOI 10.1159/000007595
   Cassidy JT, 2007, LUPUS, V16, P647, DOI 10.1177/0961203307077543
   CASSIDY JT, 1973, J CLIN INVEST, V52, P1931, DOI 10.1172/JCI107377
   CASSIDY JT, 1969, NEW ENGL J MED, V280, P275
   Cassidy JT, 1977, ARTHRITIS RHEUMAT S2, V20, P181
   Cataldo F, 1998, GUT, V42, P362, DOI 10.1136/gut.42.3.362
   Cataldo F, 2003, PEDIAT ALLERG IMM-UK, V14, P320, DOI 10.1034/j.1399-3038.2003.00053.x
   Cataldo F, 1997, J PEDIATR-US, V131, P306, DOI 10.1016/S0022-3476(97)70172-0
   Cerutti F, 1988, Pediatr Med Chir, V10, P197
   Ch'ng CL, 2005, CLIN ENDOCRINOL, V62, P303, DOI 10.1111/j.1365-2265.2005.02214.x
   Chalmers JD, 2017, NPJ PRIM CARE RESP M, V27, DOI 10.1038/s41533-017-0019-9
   Cheong KH, 2012, J LARYNGOL OTOL, V126, P874, DOI 10.1017/S0022215112001338
   Coati I, 2015, WORLD J GASTROENTERO, V21, P12179, DOI 10.3748/wjg.v21.i42.12179
   COLLIN P, 1994, EUR J ENDOCRINOL, V130, P137, DOI 10.1530/eje.0.1300137
   Conley ME, 1999, CLIN IMMUNOL, V93, P190, DOI 10.1006/clim.1999.4799
   CUCCIABELVEDERE M, 1989, TISSUE ANTIGENS, V34, P127, DOI 10.1111/j.1399-0039.1989.tb01725.x
   Cunningham-Rundles C, 2002, BLOOD REV, V16, P61, DOI 10.1054/blre.2001.0185
   Cuoco L, 1999, ITAL J GASTROENTEROL, V31, P283
   Cusick MF, 2012, CLIN REV ALLERG IMMU, V42, P102, DOI [10.1007/s12016-011-8293-8, 10.1007/s12016-011-8294-7]
   DAVENPORT RD, 1992, VOX SANG, V63, P247, DOI 10.1111/j.1423-0410.1992.tb01229.x
   Dean LE, 2014, RHEUMATOLOGY, V53, P650, DOI 10.1093/rheumatology/ket387
   Demir H, 2000, PEDIATR INT, V42, P483, DOI 10.1046/j.1442-200x.2000.01286.x
   Dizon MP, 2018, BRIT J DERMATOL, V178, P1280, DOI 10.1111/bjd.16340
   Dominguez O, 2012, AN PEDIATR, V76, P261, DOI 10.1016/j.anpedi.2011.11.006
   Duchini A, 2000, AM J GASTROENTEROL, V95, P3238
   Edwards E, 2004, CLIN IMMUNOL, V111, P93, DOI 10.1016/j.clim.2003.12.005
   Egeberg A, 2017, ACTA DERM-VENEREOL, V97, P808, DOI 10.2340/00015555-2672
   Eppinga H, 2017, INFLAMM BOWEL DIS, V23, P1783, DOI 10.1097/MIB.0000000000001169
   Erkocoglu M, 2017, TURK J MED SCI, V47, P592, DOI 10.3906/sag-1605-50
   Ezzedine K, 2015, LANCET, V386, P74, DOI 10.1016/S0140-6736(14)60763-7
   Ferreira BR, 2017, PSYCHIAT DANUB, V29, P401, DOI 10.24869/psyd.2017.401
   Ferreira RC, 2012, PLOS GENET, V8, DOI 10.1371/journal.pgen.1002476
   Feudjo-Tepie MA, 2008, J THROMB HAEMOST, V6, P711, DOI 10.1111/j.1538-7836.2008.02911.x
   Mantovani APF, 2010, REV BRAS REUMATOL, V50, P278
   Frankowiack M, 2015, GENES IMMUN, V16, P199, DOI 10.1038/gene.2014.78
   Fraser-Reynolds KA, 1998, DIABETES CARE, V21, P1985, DOI 10.2337/diacare.21.11.1985
   GERSHWIN ME, 1976, J PEDIATR-US, V89, P377, DOI 10.1016/S0022-3476(76)80531-8
   GINSBERG A, 1970, AM J MED, V48, P787, DOI 10.1016/S0002-9343(70)80015-8
   Giza S, 2016, WORLD J PEDIATR, V12, P470, DOI 10.1007/s12519-016-0039-5
   Gonzalez-Quintela A, 2008, CLIN EXP IMMUNOL, V151, P42, DOI 10.1111/j.1365-2249.2007.03545.x
   Gorouhi F, 2014, SCI WORLD J, DOI 10.1155/2014/742826
   Gossard AA, 2017, CLIN LIVER DIS, V21, P725, DOI 10.1016/j.cld.2017.06.004
   Gregorio GV, 1997, HEPATOLOGY, V25, P541, DOI 10.1002/hep.510250308
   Groribaek L, 2014, J HEPATOL, V60, P612, DOI 10.1016/j.jhep.2013.10.020
   Gualdi G, 2015, J INVEST ALLERG CLIN, V25, P369
   Gujral N, 2012, WORLD J GASTROENTERO, V18, P6036, DOI 10.3748/wjg.v18.i42.6036
   Haimila K, 2009, GENES IMMUN, V10, P151, DOI 10.1038/gene.2008.89
   Hammarstrom L, 2000, CLIN EXP IMMUNOL, V120, P225, DOI 10.1046/j.1365-2249.2000.01131.x
   HAMMARSTROM L, 1985, LANCET, V1, P778
   Heneghan MA, 1997, J CLIN GASTROENTEROL, V25, P421, DOI 10.1097/00004836-199709000-00004
   HERREROBEAUMONT G, 1990, ANN RHEUM DIS, V49, P636, DOI 10.1136/ard.49.8.636
   HODDINOTT S, 1982, DIABETOLOGIA, V23, P326
   HOMBERG JC, 1987, HEPATOLOGY, V7, P1333, DOI 10.1002/hep.1840070626
   Hunter TM, 2017, RHEUMATOL INT, V37, P1551, DOI 10.1007/s00296-017-3726-1
   Ingegnoli F, 2018, BEST PRACT RES CL RH, V32, P223, DOI 10.1016/j.berh.2018.08.005
   Iwasaki Y, 1987, Rinsho Shinkeigaku, V27, P1122
   Jacob CMA, 2008, J CLIN IMMUNOL, V28, pS56, DOI 10.1007/s10875-007-9163-2
   Jain S, 2015, NEW ENGL J MED, V373, P415, DOI [10.1056/NEJMoa1500245, 10.1056/NEJMc1511751]
   Jasser-Nitsche H, 2017, PEDIATR DIABETES, V18, P890, DOI 10.1111/pedi.12504
   Jorgensen GH, 2014, QUAL LIFE RES, V23, P647, DOI 10.1007/s11136-013-0491-9
   Jorgensen GH, 2013, J CLIN IMMUNOL, V33, P742, DOI 10.1007/s10875-012-9858-x
   Jorgensen GH, 2011, HUM IMMUNOL, V72, P166, DOI 10.1016/j.humimm.2010.10.014
   Jorgensen GH, 2009, CLIN IMMUNOL, V131, P233, DOI 10.1016/j.clim.2008.11.013
   KAUFMAN LD, 1991, CLIN EXP RHEUMATOL, V9, P265
   Kim BH, 2017, PLOS ONE, V12, DOI 10.1371/journal.pone.0182391
   Koskinen S, 1996, J CLIN IMMUNOL, V16, P165, DOI 10.1007/BF01540915
   Kumar V, 2002, CLIN DIAGN LAB IMMUN, V9, P1295, DOI 10.1128/CDLI.9.6.1295-1300.2002
   KUSTIMUR S, 1985, Mikrobiyoloji Bulteni, V19, P190
   Laadhar L, 2006, ANN BIOL CLIN-PARIS, V64, P439, DOI 10.1684/abc.2006.0018
   LAVO B, 1992, DIGEST DIS SCI, V37, P53, DOI 10.1007/BF01308342
   Li YL, 2016, IMMUNOL RES, V64, P1150, DOI 10.1007/s12026-016-8809-7
   LIBLAU R, 1992, NEUROLOGY, V42, P516, DOI 10.1212/WNL.42.3.516
   LIBLAU RS, 1992, INT ARCH ALLERGY IMM, V99, P16, DOI 10.1159/000236330
   LIBLAU RS, 1992, APMIS, V100, P709, DOI 10.1111/j.1699-0463.1992.tb03988.x
   Lio D, 1998, AUTOIMMUNITY, V27, P185, DOI 10.3109/08916939809003866
   LISAK RP, 1976, J NEUROL NEUROSUR PS, V39, P34, DOI 10.1136/jnnp.39.1.34
   Ludvigsson JF, 2014, J CLIN IMMUNOL, V34, P444, DOI 10.1007/s10875-014-0009-4
   Magen E, 2016, CLIN EXP IMMUNOL, V184, P332, DOI 10.1111/cei.12765
   Maleki I, 2014, WORLD J GASTROENTERO, V20, P12566, DOI 10.3748/wjg.v20.i35.12566
   Marrie RA, 2017, MULT SCLER RELAT DIS, V13, P81, DOI 10.1016/j.msard.2017.02.012
   McGowan KE, 2008, CLIN CHEM, V54, P1203, DOI 10.1373/clinchem.2008.103606
   Meini A, 1996, ANN ALLERG ASTHMA IM, V77, P333, DOI 10.1016/S1081-1206(10)63329-7
   Mellemkjaer L, 2002, CLIN EXP IMMUNOL, V130, P495, DOI 10.1046/j.1365-2249.2002.02004.x
   Menke A, 2013, EPIDEMIOLOGY, V24, P773, DOI 10.1097/EDE.0b013e31829ef01a
   Milčić Danijela, 2017, An. Bras. Dermatol., V92, P46, DOI 10.1590/abd1806-4841.20175178
   Minalyan A, 2017, CLIN EXP GASTROENTER, V10, P19, DOI 10.2147/CEG.S109123
   Modell V, 2016, IMMUNOL RES, V64, P736, DOI 10.1007/s12026-016-8784-z
   Mohammadi J, 2010, J CLIN IMMUNOL, V30, P138, DOI 10.1007/s10875-009-9336-2
   Mohammadinejad P, 2015, J INVEST ALLERG CLIN, V25, P416
   Queiroz SIML, 2018, AN BRAS DERMATOL, V93, P341, DOI 10.1590/abd1806-4841.20186228
   Moradinejad MH, 2011, IRAN J ALLERGY ASTHM, V10, P35, DOI 010.01/ijaai.3540
   NATVIG JB, 1971, CLIN EXP IMMUNOL, V8, P229
   Nechvatalova J, 2017, CENT EUR J IMMUNOL, V42, P244, DOI 10.5114/ceji.2017.70966
   Nechvatalova J, 2012, J CLIN IMMUNOL, V32, P441, DOI 10.1007/s10875-012-9655-6
   Okai S, 2017, GUT MICROBES, V8, P486, DOI 10.1080/19490976.2017.1310357
   Onda Y, 2017, DIABETIC MED, V34, P909, DOI 10.1111/dme.13295
   OYEYINKA G O, 1984, African Journal of Medicine and Medical Sciences, V13, P169
   Pabst O, 2012, NAT REV IMMUNOL, V12, P821, DOI 10.1038/nri3322
   PAGE SR, 1994, Q J MED, V87, P631
   Pallav K, 2016, J GASTROEN HEPATOL, V31, P133, DOI 10.1111/jgh.13176
   PANUSH RS, 1972, CLIN EXP IMMUNOL, V10, P103
   Parisi R, 2013, J INVEST DERMATOL, V133, P377, DOI 10.1038/jid.2012.339
   PELKONEN P, 1983, SCAND J RHEUMATOL, V12, P273, DOI 10.3109/03009748309098549
   Pereira LF, 2012, NEUROLOGIA, V27, P316, DOI 10.1016/j.nrl.2011.08.004
   PETTY RE, 1979, CLIN EXP IMMUNOL, V37, P83
   Picarelli A, 2005, CLIN EXP IMMUNOL, V142, P111, DOI 10.1111/j.1365-2249.2005.02866.X
   QUIGLEY EMM, 1986, J CLIN GASTROENTEROL, V8, P277, DOI 10.1097/00004836-198606000-00016
   Rachakonda TD, 2014, J AM ACAD DERMATOL, V70, P512, DOI 10.1016/j.jaad.2013.11.013
   Ramanujam R, 2011, J NEUROIMMUNOL, V236, P118, DOI 10.1016/j.jneuroim.2011.05.008
   Rankin ECC, 1997, LUPUS, V6, P390, DOI 10.1177/096120339700600408
   Rees F, 2017, RHEUMATOLOGY, V56, P1945, DOI 10.1093/rheumatology/kex260
   Lopez AJR, 2011, NEUROLOGIA, V26, P375, DOI 10.1016/j.nrl.2010.12.012
   REYNOLDS TL, 1991, ANN RHEUM DIS, V50, P154, DOI 10.1136/ard.50.3.154
   RIFLE G, 1988, ANN MED INTERNE, V139, P134
   SALMI TT, 1973, ANN CLIN RES, V5, P395
   Sandler SG, 2015, TRANSFUSION, V55, P199, DOI 10.1111/trf.12796
   SANDLER SG, 1995, TRANSFUS MED REV, V9, P1, DOI 10.1016/S0887-7963(05)80026-4
   Santaella Maria L, 2005, P R Health Sci J, V24, P191
   Sardi J, 2000, MED CLIN-BARCELONA, V115, P687, DOI 10.1016/S0025-7753(00)71664-2
   Sarmiento E, 2005, Allergol Immunopathol (Madr), V33, P69, DOI 10.1157/13072916
   Sayarifard F, 2012, ACTA DIABETOL, V49, P131, DOI 10.1007/s00592-010-0183-7
   Schober E, 2000, J PEDIATR GASTR NUTR, V30, P391, DOI 10.1097/00005176-200004000-00008
   SCHRODER JM, 1981, J INVEST DERMATOL, V77, P464, DOI 10.1111/1523-1747.ep12497599
   Sebode M, 2018, LIVER INT, V38, P15, DOI 10.1111/liv.13458
   Sfriso P, 2010, J LEUKOCYTE BIOL, V87, P385, DOI 10.1189/jlb.0709517
   Shkalim V, 2010, J CLIN IMMUNOL, V30, P761, DOI 10.1007/s10875-010-9438-x
   Sinclair D, 2006, J CLIN PATHOL, V59, P736, DOI 10.1136/jcp.2005.031864
   Singh K, 2014, AUTOIMMUN REV, V13, P163, DOI 10.1016/j.autrev.2013.10.005
   SMITH WI, 1978, DIABETES, V27, P1092, DOI 10.2337/diabetes.27.11.1092
   Soheili H, 2013, INT ARCH ALLERGY IMM, V160, P208, DOI 10.1159/000339867
   Sparchez M, 2015, PEDIATR RHEUMATOL, V13, DOI 10.1186/s12969-015-0050-8
   STIEHM ER, 1966, PEDIATRICS, V37, P715
   Strazzulla LC, 2018, J AM ACAD DERMATOL, V78, P1, DOI 10.1016/j.jaad.2017.04.1141
   TEZCAN I, 1992, TURKISH J PEDIATR, V34, P1
   Thakar Y S, 1997, Indian J Pathol Microbiol, V40, P309
   Thierry S, 2014, JOINT BONE SPINE, V81, P112, DOI 10.1016/j.jbspin.2013.09.003
   Todoric K, 2013, CURR ALLERGY ASTHM R, V13, P361, DOI 10.1007/s11882-013-0350-3
   Urm SH, 2013, MAYO CLIN PROC, V88, P813, DOI 10.1016/j.mayocp.2013.05.021
   VANDEKERKHOF PCM, 1995, DERMATOLOGY, V191, P46, DOI 10.1159/000246487
   Vo Ngoc DTL, 2017, EXPERT REV CLIN IMMU, V13, P371, DOI 10.1080/1744666X.2017.1248410
   Vorechovsky I, 1999, AM J HUM GENET, V64, P1096, DOI 10.1086/302326
   Wang N, 2012, CURR OPIN ALLERGY CL, V12, P602, DOI 10.1097/ACI.0b013e3283594219
   Wang N, 2011, MOL MED, V17, P1383, DOI 10.2119/molmed.2011.00195
   Weber-Mzell D, 2004, EUR J CLIN INVEST, V34, P224, DOI 10.1111/j.1365-2362.2004.01311.x
   Weeke E R, 1992, Rhinol Suppl, V13, P5
   Wetmore JB, 2016, KIDNEY INT, V90, P853, DOI 10.1016/j.kint.2016.04.026
   Woof JM, 2004, IMMUNOLOGY, V113, P175, DOI 10.1111/j.1365-2567.2004.01958.x
   Yazdani R, 2017, SCAND J IMMUNOL, V85, P3, DOI 10.1111/sji.12499
   Yazdani R, 2016, MOL IMMUNOL, V71, P1, DOI 10.1016/j.molimm.2015.12.016
   YEWDALL V, 1983, J CLIN LAB IMMUNOL, V10, P13
   Yoshizawa K, 2016, HEPATOL RES, V46, P878, DOI 10.1111/hepr.12639
   Zanella A, 2014, HAEMATOLOGICA, V99, P1547, DOI 10.3324/haematol.2014.114561
NR 184
TC 34
Z9 35
U1 2
U2 10
PU HUMANA PRESS INC
PI TOTOWA
PA 999 RIVERVIEW DRIVE SUITE 208, TOTOWA, NJ 07512 USA
SN 1080-0549
EI 1559-0267
J9 CLIN REV ALLERG IMMU
JI Clin. Rev. Allergy Immunol.
PD FEB
PY 2020
VL 58
IS 1
SI SI
BP 107
EP 133
DI 10.1007/s12016-019-08756-7
PG 27
WC Allergy; Immunology
WE Science Citation Index Expanded (SCI-EXPANDED)
SC Allergy; Immunology
GA KI9US
UT WOS:000511704900010
PM 31267472
OA Green Submitted
DA 2022-10-25
ER

PT J
AU MACLENNAN, C
   BEESON, D
   VINCENT, A
   NEWSOMDAVIS, J
AF MACLENNAN, C
   BEESON, D
   VINCENT, A
   NEWSOMDAVIS, J
TI HUMAN NICOTINIC ACETYLCHOLINE-RECEPTOR ALPHA-SUBUNIT ISOFORMS - ORIGINS
   AND EXPRESSION
SO NUCLEIC ACIDS RESEARCH
LA English
DT Article
ID MYASTHENIA-GRAVIS; SEQUENCE-ANALYSIS; MESSENGER-RNAS; 2 ISOFORMS;
   MUSCLE; CELLS; PENICILLAMINE; ANTIBODIES; THYMUS; CDNA
AB A majority of the autoantibodies in the disease myasthenia gravis (MG) are directed against the alpha-subunit of the muscle nicotinic acetylcholine receptor (AChR). Unlike AChR alpha-subunits previously characterised from other species, the human alpha-subunit exists as two isoforms. The isoforms are generated by alternate splicing of an additional exon located between exons P3 and P4, termed P3A. The 25 amino acids encoded by the P3A exon are incorporated into the extracellular region of the alpha-subunit, and so may be relevant to the pathogenesis of MG. Genomic sequences from rhesus monkey, and from dog and cat, which are susceptible to MG, were characterised between AChR alpha-subunit exons P3 and P4. Although regions homologous to the P3A exon were identified for each of these species, analysis by RT-PCR showed that they are not expressed. At variance with a previous report, constitutive expression of mRNA encoding the human P3A + alpha-subunit isoform was not detected in heart, kidney, liver, lung or brain. Differential expression of the two alpha-subunit isoforms was not seen during fetal muscle development or in muscle from MG patients. In all cases where mRNAs encoding the two alpha-subunit isoforms have been detected, they are present at an approximate 1:1 ratio.
C1 JOHN RADCLIFFE HOSP,INST MOLEC MED,NEUROSCI GRP,OXFORD OX3 9DU,ENGLAND.
RI MacLennan, Calman A/L-9343-2014; Vincent, Angela/AAE-7310-2019
OI MacLennan, Calman A/0000-0001-9694-0846; 
FU Wellcome Trust Funding Source: Medline
CR AVIV H, 1972, P NATL ACAD SCI USA, V69, P1408, DOI 10.1073/pnas.69.6.1408
   AYESH R, 1986, BR J RHEUMATOL S2, V25
   BALDWIN TJ, 1988, J CELL BIOL, V106, P469, DOI 10.1083/jcb.106.2.469
   BEESON D, 1990, EMBO J, V9, P2101, DOI 10.1002/j.1460-2075.1990.tb07378.x
   CHOMCZYNSKI P, 1987, ANAL BIOCHEM, V162, P156, DOI 10.1016/0003-2697(87)90021-2
   DAWKINS RL, 1981, J RHEUMATOL, V8, P56
   DEVEREUX J, 1984, NUCLEIC ACIDS RES, V12, P387, DOI 10.1093/nar/12.1Part1.387
   GARLEPP MJ, 1983, BRIT MED J, V286, P338, DOI 10.1136/bmj.286.6362.338
   GOLDMAN D, 1985, J NEUROSCI, V5, P2553
   HARTMAN DS, 1990, NATURE, V343, P372, DOI 10.1038/343372a0
   Heidenreich F, 1988, Autoimmunity, V1, P285, DOI 10.3109/08916938809010682
   HESSELMANS LFGM, 1993, ANAT REC, V236, P553, DOI 10.1002/ar.1092360315
   JERMY A, 1993, EUR J IMMUNOL, V23, P973, DOI 10.1002/eji.1830230433
   KAO I, 1977, SCIENCE, V195, P74, DOI 10.1126/science.831257
   LENNON VA, 1981, MYASTHENIA GRAVIS PA, P41
   MISHINA M, 1986, NATURE, V321, P406, DOI 10.1038/321406a0
   MORRIS A, 1991, FEBS LETT, V295, P116, DOI 10.1016/0014-5793(91)81399-S
   NEWSOMDAVIS J, 1993, CLIN ASPECTS IMMUNOL, V3, P2091
   NODA M, 1983, NATURE, V305, P818, DOI 10.1038/305818a0
   PATRICK J, 1973, SCIENCE, V180, P871, DOI 10.1126/science.180.4088.871
   PONTE P, 1984, NUCLEIC ACIDS RES, V12, P1687, DOI 10.1093/nar/12.3.1687
   RAFTERY MA, 1980, SCIENCE, V208, P1454, DOI 10.1126/science.7384786
   SCHLUEP M, 1987, ANN NEUROL, V22, P212, DOI 10.1002/ana.410220205
   TALIBS, 1993, NUCLEIC ACIDS RES, V21, P233
   TZARTOS SJ, 1982, P NATL ACAD SCI-BIOL, V79, P188, DOI 10.1073/pnas.79.1.188
   WEKERLE H, 1978, EUR J IMMUNOL, V8, P579, DOI 10.1002/eji.1830080808
   WHEATLEY LM, 1992, J IMMUNOL, V148, P3105
   WITZEMANN V, 1990, EUR J BIOCHEM, V194, P437, DOI 10.1111/j.1432-1033.1990.tb15637.x
NR 28
TC 20
Z9 22
U1 0
U2 0
PU OXFORD UNIV PRESS UNITED KINGDOM
PI OXFORD
PA WALTON ST JOURNALS DEPT, OXFORD, ENGLAND OX2 6DP
SN 0305-1048
J9 NUCLEIC ACIDS RES
JI Nucleic Acids Res.
PD NOV 25
PY 1993
VL 21
IS 23
BP 5463
EP 5467
DI 10.1093/nar/21.23.5463
PG 5
WC Biochemistry & Molecular Biology
WE Science Citation Index Expanded (SCI-EXPANDED)
SC Biochemistry & Molecular Biology
GA MK397
UT WOS:A1993MK39700027
PM 8265363
OA Green Published
DA 2022-10-25
ER

PT J
AU Cornea, R
   Cimpean, AM
   Simu, M
   Cornea, A
   Suciu, C
   Raica, M
AF Cornea, R.
   Cimpean, Anca Maria
   Simu, Mihaela
   Cornea, Amalia
   Suciu, C.
   Raica, M.
TI Clinical, morphological and immunohistochemical characterization of a
   recurrent B1 type thymoma
SO ROMANIAN JOURNAL OF MORPHOLOGY AND EMBRYOLOGY
LA English
DT Article
DE thymoma; B1 type; recurrence; immunohistochemistry; prognosis
ID THYMIC EPITHELIAL NEOPLASMS; PROGNOSTIC-FACTORS; EXPRESSION; TUMORS;
   CLASSIFICATION; APOPTOSIS; SURVIVAL; PREDICTORS; INVASION; MARKERS
AB Type B1 thymoma is widely accepted as a tumor with a non-aggressive behavior even in advanced stage. Most of these tumors are classified as Masaoka stage I or II. They rarely relapse or metastasize and the surgical treatment is considered curative. We have investigated a case of thymoma type B1, which relapsed 13 months after the primary tumor was excised. The patient was diagnosed with a local tumor recurrence after investigations due to the worsening of clinical symptoms of myasthenia gravis (MG). The therapy management of such cases is debatable and protocols not yet approved. For this reason, we have analyzed different clinical, morphological and immunohistochemical characteristics that may be considered as prognostic factors for a more aggressive behavior of such tumors. We have identified some morphologic characteristics rarely seen in this type of thymoma but none considered of prognostic value. In addition, we investigated some possible immunohistochemical markers that are generally associated with a more aggressive clinical outcome in different malignant tumors and thymic epithelial tumors. Among these markers, only p53 was positive and may be useful to predict a more aggressive evolution. In summary, probably the more appropriate approach of the patient is the clinical follow-up together with treatment of the clinical symptoms of myasthenia gravis.
C1 [Cornea, R.] Victor Babes Univ Med & Pharm, Dept Pathol, Timisoara 300041, Romania.
   [Cimpean, Anca Maria; Suciu, C.; Raica, M.] Victor Babes Univ Med & Pharm, Dept Histol & Cytol, Timisoara 300041, Romania.
   [Simu, Mihaela; Cornea, Amalia] Emergency Cty Hosp, Dept Neurol, Timisoara, Romania.
RP Cornea, R (corresponding author), Victor Babes Univ Med & Pharm, Dept Pathol, 2 Eftimie Murgu Sq, Timisoara 300041, Romania.
EM cornearemus@yahoo.com
RI Cimpean, Anca Maria/C-4094-2011
OI Cimpean, Anca Maria/0000-0002-9530-022X; Simu,
   Mihaela/0000-0001-9676-1282
FU European Social Fund [POSDRU 107/1.5/S/78702]
FX This work was supported by European Social Fund, with project POSDRU
   107/1.5/S/78702 - "Inter-university partnership to increase the quality
   and interdisciplinarity medical doctoral research by doctoral
   scholarships - DocMed.net".
CR Berman AT, 2011, CANCER-AM CANCER SOC, V117, P3502, DOI 10.1002/cncr.25851
   Chalabreysse L, 2002, AM J SURG PATHOL, V26, P1605, DOI 10.1097/00000478-200212000-00008
   Chau NG, 2010, J THORAC ONCOL, V5, pS313, DOI 10.1097/JTO.0b013e3181f20d9a
   Cimpean AM, 2008, ANN ANAT, V190, P238, DOI 10.1016/j.aanat.2007.05.003
   Comin CE, 2004, INT J SURG PATHOL, V12, P395, DOI 10.1177/106689690401200412
   Detterbeck F, 2011, J THORAC ONCOL, V6, pS1698, DOI 10.1097/JTO.0b013e31821e7b12
   Gupta R, 2008, ARCH PATHOL LAB MED, V132, P926, DOI 10.1043/1543-2165(2008)132[926:EPATPE]2.0.CO;2
   Hiroshima K, 2002, MODERN PATHOL, V15, P1326, DOI 10.1097/01.MP.0000038463.67854.84
   Ikeda J, 2007, VIRCHOWS ARCH, V450, P211, DOI 10.1007/s00428-006-0333-z
   Ito Hisao, 2006, Radiat Med, V24, P292, DOI 10.1007/s11604-005-1541-1
   Kaira K, 2011, VIRCHOWS ARCH, V458, P615, DOI 10.1007/s00428-011-1041-x
   Kaiser LR, 2008, HEMATOL ONCOL CLIN N, V22, P475, DOI 10.1016/j.hoc.2008.03.009
   Khoury T, 2009, CHEST, V136, P220, DOI 10.1378/chest.08-2482
   Lopez-Cano M, 2003, ANN THORAC SURG, V76, P1643, DOI 10.1016/S0003-4975(03)01139-1
   Margaritora S, 2011, EUR J CARDIO-THORAC, V40, P894, DOI 10.1016/j.ejcts.2011.01.025
   Mineo TC, 2005, CANCER-AM CANCER SOC, V104, P2063, DOI 10.1002/cncr.21433
   NCCN - National Comprehensive Cancer Network, 2010, THYM MAL
   Okumura M, 2002, CANCER-AM CANCER SOC, V94, P624, DOI 10.1002/cncr.10226
   Okumura M, 2008, GEN THORAC CARDIOVAS, V56, P10, DOI 10.1007/s11748-007-0177-8
   Pan CC, 2003, HISTOPATHOLOGY, V43, P165, DOI 10.1046/j.1365-2559.2003.01663.x
   Ruffini E, 2011, J THORAC ONCOL, V6, P614, DOI 10.1097/JTO.0b013e318207cd74
   Sonobe Satoshi, 2005, Ann Thorac Cardiovasc Surg, V11, P367
   Strobel P, 2004, J CLIN ONCOL, V22, P1501, DOI 10.1200/JCO.2004.10.113
   Travis W.D., 2004, PATHOLOGY GENETICS T, P145
   Wright CD, 2005, J THORAC CARDIOV SUR, V130, P1413, DOI 10.1016/j.jtcvs.2005.07.026
   Zisis C, 2005, ANN THORAC SURG, V80, P1056, DOI 10.1016/j.athoracsur.2005.03.093
NR 26
TC 5
Z9 6
U1 0
U2 7
PU EDITURA ACAD ROMANE
PI BUCURESTI
PA CALEA 13 SEPTEMBRIE NR 13, SECTOR 5, BUCURESTI 050711, ROMANIA
SN 1220-0522
J9 ROM J MORPHOL EMBRYO
JI Rom. J. Morphol. Embryol.
PY 2012
VL 53
IS 3
BP 639
EP 643
PG 5
WC Developmental Biology
WE Science Citation Index Expanded (SCI-EXPANDED)
SC Developmental Biology
GA 008VK
UT WOS:000308984500029
PM 22990560
DA 2022-10-25
ER

PT J
AU Bai, X
   Zhang, L
   Hu, J
   Zhao, XX
   Pan, JH
   Deng, HT
   Feng, S
AF Bai, Xue
   Zhang, Lin
   Hu, Jin
   Zhao, Xiuxiu
   Pan, Jinheng
   Deng, Haiteng
   Feng, Shan
TI Targeted Antibody Blocking by a Dual-Functional Conjugate of Antigenic
   Peptide and Fc-III Mimetics (DCAF)
SO JOVE-JOURNAL OF VISUALIZED EXPERIMENTS
LA English
DT Article
DE Retraction; Issue 151; DCAF; targeted therapy; antibody; native chemical
   ligation; solid phase peptide synthesis; protein expression and
   purification; ELISA
ID CHEMICAL-SYNTHESIS; DEPENDENT ENHANCEMENT; MYASTHENIA-GRAVIS; INFECTION;
   LIGATION; PROTEINS; CELLS
AB Elimination of harmful antibodies from organisms is a valuable approach for the intervention of antibody-associated diseases, such as Dengue hemorrhagic fever and autoimmune diseases. Since thousands of antibodies with different epitopes are circulating in blood, no universal method, except for the dual-functional conjugate of antigenic peptide and Fc-III mimetics (DCAF), was reported to target specific harmful antibodies. The development of DCAF molecules makes significant contribution to the progress of targeted therapy, which were demonstrated to eliminate the antibody dependent enhancement (ADE) effect in a Dengue virus (DENV) infection model and to boost the acetylcholine receptor activity in a myasthenia gravis model. Here, we describe a protocol for the synthesis of a DCAF molecule (DCAF1), which can selectively block 4G2 antibody to attenuate ADE effect during Dengue virus infection, and illustrate the binding of DCAF1 to 4G2 antibody by an ELISA assay. In our method, DCAF1 is synthesized by the conjugation of a hydrazine derivative of a Fc-III peptide and a recombinant expressed long a-helix with antigenic sequence through native chemical ligation (NCL). This protocol has been successfully applied to DCAF1 as well as other DCAF molecules for targeting their cognate antibodies.
C1 [Bai, Xue; Feng, Shan] Westlake Univ, Sch Life Sci, Key Lab Struct Biol Zhejiang Prov, Hangzhou, Zhejiang, Peoples R China.
   [Bai, Xue; Hu, Jin; Zhao, Xiuxiu; Pan, Jinheng; Feng, Shan] Westlake Univ, Sch Life Sci, Mass Spectrometry Core Facil, Hangzhou, Zhejiang, Peoples R China.
   [Zhang, Lin; Deng, Haiteng] Tsinghua Univ, Ctr Synthet & Syst Biol, Sch Life Sci, MOE Key Lab Bioinformat, Beijing, Peoples R China.
RP Feng, S (corresponding author), Westlake Univ, Sch Life Sci, Key Lab Struct Biol Zhejiang Prov, Hangzhou, Zhejiang, Peoples R China.; Feng, S (corresponding author), Westlake Univ, Sch Life Sci, Mass Spectrometry Core Facil, Hangzhou, Zhejiang, Peoples R China.; Deng, HT (corresponding author), Tsinghua Univ, Ctr Synthet & Syst Biol, Sch Life Sci, MOE Key Lab Bioinformat, Beijing, Peoples R China.
EM dht@mail.tsinghua.edu.cn; fengshan@westlake.edu.cn
OI Deng, Haiteng/0000-0001-9496-1280
FU Tsinghua University-Gates Foundation [OPP1021992]; National Natural
   Science Foundation of China [21502103, 21877068, 041301475]; National
   Key Research and Development Program of China [2017YFA0505103]
FX This work was supported in part by the Tsinghua University-Gates
   Foundation (no. OPP1021992), the National Natural Science Foundation of
   China (no. 21502103, 21877068 and 041301475), and the National Key
   Research and Development Program of China (no. 2017YFA0505103).
CR BELLO MS, 1994, SCIENCE, V266, P773, DOI 10.1126/science.266.5186.773
   Boonnak K, 2008, J VIROL, V82, P3939, DOI 10.1128/JVI.02484-07
   Conti-Fine BM, 2006, J CLIN INVEST, V116, P2843, DOI 10.1172/JCI29894
   Fang GM, 2012, ANGEW CHEM INT EDIT, V51, P10347, DOI 10.1002/anie.201203843
   Fang GM, 2011, ANGEW CHEM INT EDIT, V50, P7645, DOI 10.1002/anie.201100996
   GAMMON G, 1989, NATURE, V342, P183, DOI 10.1038/342183a0
   Gilhus NE, 2016, NAT REV NEUROL, V12, P259, DOI 10.1038/nrneurol.2016.44
   HALSTEAD SB, 1977, NATURE, V265, P739, DOI 10.1038/265739a0
   Kumar V, 2011, CURR NEUROL NEUROSCI, V11, P89, DOI 10.1007/s11910-010-0151-1
   Rhoades R, 2003, HUMAN PHYSL
   Takada A, 2003, REV MED VIROL, V13, P387, DOI 10.1002/rmv.405
   Webster DP, 2009, LANCET INFECT DIS, V9, P678, DOI 10.1016/S1473-3099(09)70254-3
   Zhang L, 2019, CHEM SCI, V10, P3271, DOI 10.1039/c8sc05273e
   Zheng JS, 2013, NAT PROTOC, V8, P2483, DOI 10.1038/nprot.2013.152
NR 14
TC 0
Z9 0
U1 1
U2 2
PU JOURNAL OF VISUALIZED EXPERIMENTS
PI CAMBRIDGE
PA 1 ALEWIFE CENTER, STE 200, CAMBRIDGE, MA 02140 USA
SN 1940-087X
J9 JOVE-J VIS EXP
JI J. Vis. Exp.
PD SEP
PY 2019
IS 151
AR e60063
DI 10.3791/60063
PG 12
WC Multidisciplinary Sciences
WE Science Citation Index Expanded (SCI-EXPANDED)
SC Science & Technology - Other Topics
GA JI3OE
UT WOS:000493374200074
PM 31609354
DA 2022-10-25
ER

PT J
AU Detterbeck, FC
   Scott, WW
   Howard, JF
   Egan, TM
   Keagy, BA
   Starek, PJK
   Mill, MR
   Wilcox, BR
AF Detterbeck, FC
   Scott, WW
   Howard, JF
   Egan, TM
   Keagy, BA
   Starek, PJK
   Mill, MR
   Wilcox, BR
TI One hundred consecutive thymectomies for myasthenia gravis
SO ANNALS OF THORACIC SURGERY
LA English
DT Article; Proceedings Paper
CT 42nd Annual Meeting of the Southern-Thoracic-Surgical-Association
CY NOV 09-11, 1995
CL SAN ANTONIO, TX
SP So Thorac Surg Assoc
ID TRANSSTERNAL THYMECTOMY
AB Background. Between June 1977 and November 1993, 100 consecutive thymectomies for myasthenia gravis were performed at University of North Carolina Hospitals in Chapel Hill.
   Methods. A consistent, planned protocol involving preoperative, intraoperative, and postoperative care was followed. All thymectomies were performed through a median sternotomy with removal of all visible thymus and perithymic fat in the anterior mediastinum.
   Results. There was no perioperative mortality or long-term morbidity. Mean postoperative hospital stay was 6.3 days (range, 3 to 18 days). Ninety-six percent of the patients were extubated the day of the operation, and all patients were extubated within 24 hours. Mean postoperative intensive care unit stay was 1.2 days (range, 1 to 4 days). After a mean follow-up of 65 months (range, 1 to 199 months), 78% of all patients are improved by at least one modified Osserman classification when their current status is compared with their worst preoperative disease severity. In fact, 69% of patients with mild disease preoperatively (class I, II, or III maximal severity) are in pharmacologic remission (asymptomatic without regular medication), whereas 29% of patients with severe disease (class IV or V) are in remission (p = 0.0001).
   Conclusions. Our programmatic approach to thymectomy through a sternotomy has shown minimal morbidity and mortality, It is beneficial to myasthenics at both ends of the age and severity spectrum.
C1 UNIV N CAROLINA,SCH MED,DEPT NEUROL,CHAPEL HILL,NC 27514.
RP Detterbeck, FC (corresponding author), UNIV N CAROLINA,SCH MED,DEPT SURG,DIV CARDIOTHORAC SURG,108 BURNETT WOMACK BLDG,CB 7065,CHAPEL HILL,NC 27514, USA.
OI Howard, James/0000-0002-7136-8617; Egan, Thomas/0000-0002-1382-8881
CR BLOSSOM GB, 1993, ARCH SURG-CHICAGO, V128, P855
   COOPER JD, 1988, ANN THORAC SURG, V45, P242, DOI 10.1016/S0003-4975(10)62457-5
   DEFILIPPI VJ, 1994, ANN THORAC SURG, V57, P194, DOI 10.1016/0003-4975(94)90394-8
   EISENKRAFT JB, 1986, ANESTHESIOLOGY, V65, P79, DOI 10.1097/00000542-198607000-00014
   FRIST WH, 1994, ANN THORAC SURG, V57, P334, DOI 10.1016/0003-4975(94)90993-8
   GORBACK MS, 1991, SOUTHERN MED J, V84, P701, DOI 10.1097/00007611-199106000-00007
   JARETZKI A, 1988, J THORAC CARDIOV SUR, V96, P711
   KIRSCH JR, 1991, CRIT CARE MED, V19, P1474, DOI 10.1097/00003246-199112000-00006
   NAKAMURA H, 1995, JPN J THORAC SURG, V48, P184
   REDFERN N, 1987, ANN R COLL SURG ENGL, V68, P289
   RODRIGUEZ M, 1983, ANN NEUROL, V13, P504, DOI 10.1002/ana.410130506
   Sanders DB, 1991, NEUROLOGY CLIN PRACT, V2, P1819
   SANDERS DB, 1979, PLASMAPHERESIS IMMUN, P289
   YAMAGUCHI Y, 1987, JPN J SURG, V17, P14, DOI 10.1007/BF02470579
NR 14
TC 50
Z9 52
U1 0
U2 0
PU ELSEVIER SCIENCE INC
PI NEW YORK
PA 655 AVENUE OF THE AMERICAS, NEW YORK, NY 10010
SN 0003-4975
J9 ANN THORAC SURG
JI Ann. Thorac. Surg.
PD JUL
PY 1996
VL 62
IS 1
BP 242
EP 245
DI 10.1016/0003-4975(96)00202-0
PG 4
WC Cardiac & Cardiovascular Systems; Respiratory System; Surgery
WE Conference Proceedings Citation Index - Science (CPCI-S); Science Citation Index Expanded (SCI-EXPANDED)
SC Cardiovascular System & Cardiology; Respiratory System; Surgery
GA UV817
UT WOS:A1996UV81700057
PM 8678650
DA 2022-10-25
ER

PT J
AU Henze, T
AF Henze, T
TI Therapy of myasthenia gravis with cholinesterase inhibitors - Principles
   and pharmacological monitoring
SO FORTSCHRITTE DER NEUROLOGIE PSYCHIATRIE
LA German
DT Article
ID PLASMA PYRIDOSTIGMINE LEVELS; ACETYLCHOLINESTERASE ACTIVITY;
   NEUROMUSCULAR FUNCTION; LIQUID-CHROMATOGRAPHY; RESPIRATORY MUSCLE;
   PHARMACOKINETICS; NEOSTIGMINE; PHYSOSTIGMINE; EXCHANGE; RADIOIMMUNOASSAY
AB Cholinesterase inhibitors are still important in the treatment of myasthenic patients. Therapeutic principles, indications and adverse effects are discussed in detail, Methods of pharmacological monitoring had been searched over many years. Besides dl termination of pyridostigmine plasma concentration, erythrocyte-bound acetylcholinesterase (AChE) activity could provide a possibility to monitor therapy with cholinesterase inhibitors, 88 patients with myasthenia gravis were investigated. The results demonstrated that after pyridostigmine erythrocyte-bound as well as synaptic AChE is inhibited. Moreover, erythrocyte-bound AChE has proven to be a parameter of cholinesterase inhibitor effect. After injection of edrophonium-chloride (Tensilon(R)) inhibition of AChE activity can be demonstrated as well.
   During steady pyridostigmine doses stable plasma concentrations and AChE inhibition depend on the respective dosage. Higher daily doses result in greater stability of pharmacologic parameters, whereas low daily doses lead to great interindividual differences of AChE inhibition even after equal pyridostigmine doses. Intraindividually there is no strong correlation, too. Therefore estimation of erythrocyte-bound AChE activity is not useful for routine pharmacological monitoring of cholinesterase inhibitor therapy, but may be helpful in some clinical conditions. The method provides some advantages over pyridostigmine plasma concentration, since it is applicable for other cholinesterase inhibitors, too, End since it requires less technical equipment and time.
RP Henze, T (corresponding author), KLINIKEN SCHMIEDER,NEUROL FACH & REHABIL KRANKENHAUS,ABT AKUT NEUROL,D-78476 ALLENSBACH,GERMANY.
CR ABEL M, 1966, DEUT MED WOCHENSCHR, V91, P699, DOI 10.1055/s-0028-1110639
   Aeschlimann JA, 1931, J PHARMACOL EXP THER, V43, P413
   AQUILONIUS SM, 1980, EUR J CLIN PHARMACOL, V18, P423, DOI 10.1007/BF00636797
   AQUILONIUS SM, 1986, CLIN PHARMACOKINET, V11, P236, DOI 10.2165/00003088-198611030-00005
   AQUILONIUS SM, 1983, J NEUROL NEUROSUR PS, V46, P929, DOI 10.1136/jnnp.46.10.929
   AQUILONIUS SM, 1979, EUR J CLIN PHARMACOL, V15, P367, DOI 10.1007/BF00558442
   ARSURA EL, 1987, AM J MED SCI, V293, P18, DOI 10.1097/00000441-198701000-00005
   BAUER H, 1953, Dtsch Z Nervenheilkd, V169, P427
   BERNING T, 1988, MED KLIN, V83, P125
   BESINGER UA, 1983, NEUROLOGY, V33, P1316, DOI 10.1212/WNL.33.10.1316
   BLACK LF, 1971, AM REV RESPIR DIS, V103, P641
   BOWMAN PD, 1989, FUND APPL TOXICOL, V13, P110, DOI 10.1016/0272-0590(89)90311-4
   BRAUN NMT, 1983, THORAX, V38, P616, DOI 10.1136/thx.38.8.616
   BREYERPFAFF U, 1990, J NEUROL NEUROSUR PS, V53, P502, DOI 10.1136/jnnp.53.6.502
   BREYERPFAFF U, 1985, CLIN PHARMACOL THER, V37, P495, DOI 10.1038/clpt.1985.78
   CALVEY TN, 1977, CLIN PHARMACOL THER, V21, P187
   CALVEY TN, 1976, CLIN PHARMACOL THER, V19, P813
   CHAN K, 1978, CLIN PHARMACOL THER, V22, P596
   COHAN SL, 1977, NEUROLOGY, V27, P299, DOI 10.1212/WNL.27.3.299
   COHAN SL, 1976, NEUROLOGY, V26, P536, DOI 10.1212/WNL.26.6.536
   COVINGTON TR, 1986, DRUGS FACTS COMPARIS, P2018
   Criee C P, 1988, Prax Klin Pneumol, V42 Suppl 2, P820
   CRONNELLY R, 1979, ANESTHESIOLOGY, V51, P222, DOI 10.1097/00000542-197909000-00008
   DAU PC, 1980, MUSCLE NERVE, V3, P468, DOI 10.1002/mus.880030603
   DAVISON SC, 1981, J NEUROL NEUROSUR PS, V44, P1141, DOI 10.1136/jnnp.44.12.1141
   DIRR LY, 1989, NEUROLOGY, V39, P865, DOI 10.1212/WNL.39.6.865
   DYSKEN MW, 1985, J CLIN PSYCHIAT, V46, P446
   ELLIN RI, 1982, J CHROMATOGR, V228, P235
   ENGEL AG, 1973, NEUROLOGY, V23, P1273, DOI 10.1212/WNL.23.12.1273
   ENGEL WK, 1966, ANN NY ACAD SCI, V135, P68, DOI 10.1111/j.1749-6632.1966.tb45464.x
   ERBSLOH F, 1972, NERVENARZT, V43, P341
   Gammon GD, 1937, J AMER MED ASSOC, V109, P413, DOI 10.1001/jama.1937.02780320015005
   GENTNER DR, 1972, ARCH NEUROL-CHICAGO, V27, P521, DOI 10.1001/archneur.1972.00490180057013
   GIBSON M, 1985, LANCET, V1, P695
   GOEDDE HW, 1967, PSEUDOCHOLINESTERASE
   GROGAN WA, 1987, ARCH NEUROL-CHICAGO, V44, P995, DOI 10.1001/archneur.1987.00520220005002
   HARTVIG P, 1986, ACTA ANAESTH SCAND, V30, P177, DOI 10.1111/j.1399-6576.1986.tb02392.x
   HENZE T, 1991, J NEUROL, V238, P225, DOI 10.1007/BF00314786
   HUDSON CS, 1978, J PHARMACOL EXP THER, V205, P340
   IWASAKI Y, 1988, ACTA NEUROL SCAND, V78, P236, DOI 10.1111/j.1600-0404.1988.tb03653.x
   KORNFELD P, 1971, NEUROLOGY, V21, P550, DOI 10.1212/WNL.21.5.550
   KUNST H, 1977, MYASTHENIA GRAVIS AN, P37
   LIGGETT SB, 1988, CHEST, V94, P210, DOI 10.1378/chest.94.1.210
   MALCOLM SL, 1990, J PHARMACEUT BIOMED, V8, P771, DOI 10.1016/0731-7085(90)80119-A
   MANTEGAZZA R, 1988, J NEUROL, V235, P449, DOI 10.1007/BF00314245
   MATSUNAGA H, 1987, J CHROMATOGR-BIOMED, V422, P353, DOI 10.1016/0378-4347(87)80475-9
   MESHUL CK, 1989, BRAIN RES, V497, P142, DOI 10.1016/0006-8993(89)90980-3
   MEYER HG, 1988, J PHARMACOL EXP THER, V247, P432
   MICHAELIS HC, 1990, J CHROMATOGR, V523, P291
   MIERJEDRZEJOWICZ AK, 1988, AM REV RESPIR DIS, V138, P867, DOI 10.1164/ajrccm/138.4.867
   MILLER RL, 1989, PHARMACOL RES, V21, P359, DOI 10.1016/1043-6618(89)90153-9
   MILNERBROWN HS, 1987, NEUROLOGY, V37, P800, DOI 10.1212/WNL.37.5.800
   MITTELBACH F, 1968, DEUT MED WOCHENSCHR, V110, P1375
   MUNSAT TL, 1984, J NEUROL SCI, V64, P5, DOI 10.1016/0022-510X(84)90050-9
   NENNER M, 1970, Z KLIN CHEM KLIN BIO, V8, P537
   OH SJ, 1990, MUSCLE NERVE, V13, P187, DOI 10.1002/mus.880130302
   OOSTERHUIS H, 1973, J NEUROL NEUROSUR PS, V36, P244, DOI 10.1136/jnnp.36.2.244
   OOSTERHUIS HJG, 1984, MYASTHENIA GRAVIS
   Osserman K, 1958, MYASTHENIA GRAVIS
   OSSERMAN KE, 1954, JAMA-J AM MED ASSOC, V155, P961, DOI 10.1001/jama.1954.03690290011004
   OSSERMAN KE, 1952, JAMA-J AM MED ASSOC, V150, P265, DOI 10.1001/jama.1952.03680040007002
   OSSERMAN KERMIT E., 1953, JOUR MT SINAI HOSP, V20, P165
   PATERSON JL, 1979, BRIT MED J, V2, P580, DOI 10.1136/bmj.2.6190.580
   POSER W, 1977, MYASTHENIA GRAVIS AN, P180
   POURRAT O, 1988, ANN MED INTERNE, V139, P51
   RADWAN L, 1988, EUR RESPIR J, V1, P119
   RICCIARDI R, 1991, J NEUROL NEUROSUR PS, V54, P1061, DOI 10.1136/jnnp.54.12.1061
   RODNITZKY RL, 1982, ARCH NEUROL-CHICAGO, V39, P350, DOI 10.1001/archneur.1982.00510180028007
   SCHLEZINGER NS, 1952, AM MED ASS, V148, P508
   SCHMITT L, 1984, ANN MED-PSYCHOL, V142, P1007
   SCHUMM F, 1985, FORTSCHR NEUROL PSYC, V54, P201
   SCHWAB RS, 1955, AM J MED, V19, P734, DOI 10.1016/S0002-9343(55)80017-4
   SEIBERT P, 1953, Dtsch Med Wochenschr, V78, P805
   SOMANI SM, 1972, CLIN PHARMACOL THER, V13, P393
   SOMANI SM, 1980, CLIN PHARMACOL THER, V28, P66
   SORENSEN PS, 1984, NEUROLOGY, V34, P1020, DOI 10.1212/WNL.34.8.1020
   STRUPPLER A, 1953, Med Monatsschr, V7, P428
   SUTTON DMC, 1989, TRANSFUSION, V29, P124, DOI 10.1046/j.1537-2995.1989.29289146829.x
   SZATHMARY I, 1981, AKTUEL NEUROL, V8, P76, DOI 10.1055/s-2007-1020954
   SZOBOR A, 1976, EUR NEUROL, V14, P439, DOI 10.1159/000114771
   TANAKA T, 1989, J CHROMATOGR-BIOMED, V496, P407, DOI 10.1016/S0378-4347(00)82588-8
   TAYLOR P, 1980, PHARMACOL BASIS THER, P108
   TETHER JE, 1954, JAMA-J AM MED ASSOC, V160, P156
   TOUTANT JP, 1988, HDB EXP PHARM, V86, P225
   Viets HR, 1935, NEW ENGL J MED, V213, P1280, DOI 10.1056/NEJM193512262132602
   Walker MB, 1934, LANCET, V1, P1200
   WALKER MB, 1935, P ROY SOC MED, V28, P33
   WESTERBERG MR, 1951, U MICHIGAN MED B, V17, P311
   WHITE MC, 1981, NEUROLOGY, V31, P145, DOI 10.1212/WNL.31.2.145
   WOOD GJ, 1977, LANCET, V1, P1305
   YAMAMOTO K, 1988, J CHROMATOGR-BIOMED, V433, P167, DOI 10.1016/S0378-4347(00)80595-2
   YAMAMOTO Y, 1990, ARTIF ORGANS, V14, P334, DOI 10.1111/j.1525-1594.1990.tb02977.x
NR 92
TC 7
Z9 8
U1 0
U2 7
PU GEORG THIEME VERLAG
PI STUTTGART
PA P O BOX 30 11 20, D-70451 STUTTGART, GERMANY
SN 0720-4299
J9 FORTSCHR NEUROL PSYC
JI Forschritte Neurol. Psychiatr.
PD MAR
PY 1996
VL 64
IS 3
BP 110
EP 121
DI 10.1055/s-2007-996377
PG 20
WC Clinical Neurology; Psychiatry
WE Science Citation Index Expanded (SCI-EXPANDED)
SC Neurosciences & Neurology; Psychiatry
GA UA429
UT WOS:A1996UA42900004
PM 8900891
DA 2022-10-25
ER

PT J
AU Finsterer, J
AF Finsterer, Josef
TI Mitochondrial disorder mimicking ocular myasthenia
SO ACTA NEUROLOGICA BELGICA
LA English
DT Article
DE Encephalomyopathy; neuromuscular disorder; metabolic myopathy;
   mitochondrial disorder; seizures; epilepsy; stroke-like episode
ID GRAVIS
AB Objectives: Ocular myasthenia (OM) and mitochondrial disorder (MID) may be easily mixed up, if the MID presents with similar manifestations as OM and if MID manifestations progress only slowly.
   Case report: In a 69yo Caucasian female OM was diagnosed at age 54y. Six years after onset the diagnosis was challenged, because the response to cholinergic medication was weak, acetyl-cholin-receptor antibodies were only marginally elevated, creatine-kinase was slightly elevated, and because the patient's mother had developed dementia. Resting lactate was normal but the lactate-stress-test was highly abnormal. Muscle biopsy was indicative of a MID and biochemical investigations revealed a complex I defect.
   Conclusions: MID may be easily mixed up with OM, particularly at onset of a MID with only mild manifestations. The diagnosis of OM should be challenged if untypical clinical features develop or clinical
C1 [Finsterer, Josef] Krankenanstalt Rudolfstiftung Wien, Vienna, Austria.
RP Finsterer, J (corresponding author), Postfach 20, A-1180 Vienna, Austria.
EM fifigs1@yahoo.de
CR Amati-Bonneau P, 2008, BRAIN, V131, P338, DOI 10.1093/brain/awm298
   Antonio-Santos AA, 2008, CURR OPIN OPHTHALMOL, V19, P468, DOI 10.1097/ICU.0b013e328310da18
   Finsterer J, 2002, METAB BRAIN DIS, V17, P41, DOI 10.1023/A:1014052330663
   Hart IK, 2009, J NEUROL NEUROSUR PS, V80, P5, DOI 10.1136/jnnp.2008.144980
   Juel VC, 2007, ORPHANET J RARE DIS, V2, DOI 10.1186/1750-1172-2-44
   Kiechl S, 2004, J NEUROL NEUROSUR PS, V75, P1125, DOI 10.1136/jnnp.2003.025890
   Letuve S, 2002, AM J RESP CELL MOL, V26, P565, DOI 10.1165/ajrcmb.26.5.4671
   Rossi FH, 2002, NEUROLOGIST, V8, P313, DOI 10.1097/00127893-200209000-00004
   ZEVIANI M, 2000, CLIN NEUROPHYSIOL, V57, P304
NR 9
TC 8
Z9 8
U1 0
U2 1
PU ACTA MEDICA BELGICA
PI BRUSSELS
PA AVENUE WINSTON CHURCHILL, WINSTON CHURCHILL-LAAN, 11 BOX 30, B-1180
   BRUSSELS, BELGIUM
SN 0300-9009
J9 ACTA NEUROL BELG
JI Acta Neurol. Belg.
PD MAR
PY 2010
VL 110
IS 1
BP 110
EP 112
PG 3
WC Clinical Neurology; Neurosciences
WE Science Citation Index Expanded (SCI-EXPANDED)
SC Neurosciences & Neurology
GA 600VV
UT WOS:000278017900018
PM 20514938
DA 2022-10-25
ER

PT J
AU Onuki, T
   Ueda, S
   Otsu, S
   Yanagihara, T
   Kawakami, N
   Yamaoka, M
   Inagaki, M
AF Onuki, Takuya
   Ueda, Sho
   Otsu, Shinichi
   Yanagihara, Takahiro
   Kawakami, Naoki
   Yamaoka, Masatoshi
   Inagaki, Masaharu
TI Thymectomy during Myasthenic Crisis under Artificial Respiration
SO ANNALS OF THORACIC AND CARDIOVASCULAR SURGERY
LA English
DT Article
DE thymectomy; myasthenic crisis; artificial ventilation
ID RETROSPECTIVE ANALYSIS; GRAVIS; THYMOMA; PROPOSAL; SYSTEM
AB A 34-year-old man was diagnosed with thymoma, which was evaluated preoperatively as stage II or III, with myasthenia gravis (MG). The size of the tumor was 70 x 44 x 80 mm. No invasion to neighboring organs was observed. Prednisolone was prescribed for stabilization of MG. However, a myasthenic crisis (MC) occurred, and intensive care, including emergent endobronchial intubation followed by artificial ventilation, pulse steroid therapy, high-dose intravenous immunoglobulin, and tacrolimus hydrate, was initiated. A chest computed tomography on day 6 revealed tumor reduction to 50 x 30 x 60 mm. An extended total thymectomy by median sternotomy was performed, and artificial ventilation was continued after that. Scheduled artificial ventilation and steroid therapy together can, therefore, enable complete resection of thymoma in patients undergoing treatment for MC. While ventilation helps avert a respiratory failure, the steroid therapy temporarily reduces the tumor size, making resection easier.
C1 [Onuki, Takuya; Ueda, Sho; Yanagihara, Takahiro; Yamaoka, Masatoshi; Inagaki, Masaharu] Tsuchiura Kyodo Gen Hosp, Dept Gen Thorac Surg, 4-1 Ohtsuno, Tsuchiura, Ibaraki 3000028, Japan.
   [Otsu, Shinichi] Tsuchiura Kyodo Gen Hosp, Dept Neurol, Tsuchiura, Ibaraki, Japan.
   [Kawakami, Naoki] Tsuchiura Kyodo Gen Hosp, Dept Resp Med, Tsuchiura, Ibaraki, Japan.
RP Onuki, T (corresponding author), Tsuchiura Kyodo Gen Hosp, Dept Gen Thorac Surg, 4-1 Ohtsuno, Tsuchiura, Ibaraki 3000028, Japan.
EM onukitakuya@hotmail.com
CR Ando T, 2015, EUR J CARDIO-THORAC, V48, P705, DOI 10.1093/ejcts/ezu530
   Detterbeck FC, 2014, J THORAC ONCOL, V9, pS65, DOI 10.1097/JTO.0000000000000290
   Fujii Y, 2013, SURG TODAY, V43, P461, DOI 10.1007/s00595-012-0318-2
   Funakoshi Y, 2005, J CANCER RES CLIN, V131, P314, DOI 10.1007/s00432-004-0646-8
   Kobayashi Y, 2006, CANCER-AM CANCER SOC, V106, P1901, DOI 10.1002/cncr.21875
   KOGA K, 1994, PATHOL INT, V44, P359
   Kondo K, 2005, ANN THORAC SURG, V79, P219, DOI 10.1016/j.athoracsur.2004.06.090
   Lacomis D, 2005, NEUROCRIT CARE, V3, P189, DOI 10.1385/NCC:3:3:189
   Leuzzi G, 2014, EUR J CARDIO-THORAC, V45, pE76, DOI 10.1093/ejcts/ezt641
   Lin Q, 2017, J BUON, V22, P741
   Mimae T, 2011, CANCER-AM CANCER SOC, V117, P4396, DOI 10.1002/cncr.26061
   Mitsui T, 2007, NEUROLOGIST, V13, P83, DOI 10.1097/01.nrl.0000256352.77668.ef
   Murai H, 2011, J NEUROL SCI, V305, P97, DOI 10.1016/j.jns.2011.03.004
   Nagane Y, 2010, MUSCLE NERVE, V41, P212, DOI 10.1002/mus.21462
   Nakajima J, 2016, EUR J CARDIO-THORAC, V49, P1510, DOI 10.1093/ejcts/ezv380
   Sanders DB, 2016, NEUROLOGY, V87, P419, DOI 10.1212/WNL.0000000000002790
   Thomas CE, 1997, NEUROLOGY, V48, P1253, DOI 10.1212/WNL.48.5.1253
   Travis WD, 2015, WHO CLASSIFICATION T, V7, P183
   Watanabe A, 2004, J THORAC CARDIOV SUR, V127, P868, DOI 10.1016/j.jtcvs.2003.07.036
   Yano M, 2009, WORLD J SURG, V33, P1425, DOI 10.1007/s00268-009-0069-4
NR 20
TC 4
Z9 4
U1 0
U2 4
PU MEDICAL TRIBUNE INC
PI TOKYO
PA ED COMM ANNALS THORACIC CARDIOVASCULAR SURG, 2-1-30 KUDAN MINAMI,
   CHIYODA-KU, TOKYO, 102-0074, JAPAN
SN 1341-1098
EI 2186-1005
J9 ANN THORAC CARDIOVAS
JI Ann. Thorac. Cardiovasc. Surg.
PY 2019
VL 25
IS 4
BP 215
EP 218
DI 10.5761/atcs.cr.17-00176
PG 4
WC Cardiac & Cardiovascular Systems; Surgery
WE Science Citation Index Expanded (SCI-EXPANDED)
SC Cardiovascular System & Cardiology; Surgery
GA JQ3CY
UT WOS:000498827900006
PM 29515082
OA Green Published, gold, Green Submitted
DA 2022-10-25
ER

PT J
AU Sadeghian, H
   Wolfe, GI
AF Sadeghian, Hamid
   Wolfe, Gil I.
TI Therapy update in nerve, neuromuscular junction and myopathic disorders
SO CURRENT OPINION IN NEUROLOGY
LA English
DT Article
DE immunotherapy; myopathies; neuromuscular disorders; neuromuscular
   junction
ID CONGENITAL MYASTHENIC SYNDROME; MARIE-TOOTH-DISEASE;
   MYCOPHENOLATE-MOFETIL; RANDOMIZED-TRIAL; DOUBLE-BLIND; GRAVIS;
   MANAGEMENT; ACETYLCHOLINESTERASE; 3,4-DIAMINOPYRIDINE; PREDNISONE
AB Purpose of review
   The objective of this review is to summarize recent advances in the treatment of various neuromuscular disorders including neuropathies, neuromuscular junction disorders, and myopathies.
   Recent findings
   Immunotherapy with sophisticated agents for myasthenia gravis and inflammatory myopathies, neuroprotection with vitamin E for chemotherapy-induced neuropathy, and promising gene transfer and exon-skipping therapies for muscular dystrophy are among the most exciting recent developments in the treatment of neuromuscular disorders.
   Summary
   In spite of significant advances, therapy in many neuromuscular diseases remains far from satisfactory. Better understanding of the underlying molecular and pathophysiologic processes for both hereditary and acquired disorders should lead to more refined and successful therapeutic approaches, reducing physical and other types of disability while posing fewer side effects.
C1 [Sadeghian, Hamid; Wolfe, Gil I.] Univ Texas SW Med Ctr Dallas, Dept Neurol, Dallas, TX 75390 USA.
RP Wolfe, GI (corresponding author), Univ Texas SW Med Ctr Dallas, Dept Neurol, 5323 Harry Hines Blvd, Dallas, TX 75390 USA.
EM gil.wolfe@utsouthwestern.edu
RI Wolfe, Gil/AAO-2786-2020
FU National Institutes of Health [RO1 NS0442685]; Alexion Pharmaceuticals
FX Dr Wolfe currently receives funding for clinical studies in myasthenia
   gravis from the National Institutes of Health (RO1 NS0442685) and
   Alexion Pharmaceuticals. There was no mention of these investigations in
   this review.
CR Amato AA, 2009, J NEUROL NEUROSUR PS, V80, P1186, DOI 10.1136/jnnp.2009.173823
   Amato AA, 2009, J NEUROL NEUROSUR PS, V80, P1060, DOI 10.1136/jnnp.2008.169375
   Argov Z, 2007, NEUROLOGY, V69, P699, DOI 10.1212/01.wnl.0000267884.39468.7a
   Argov Z, 2009, CURR OPIN NEUROL, V22, P493, DOI 10.1097/WCO.0b013e32832f15fa
   Baumann A, 2009, J NEUROL, V256, P608, DOI 10.1007/s00415-009-0130-0
   Bedi G, 2010, J NEUROL NEUROSUR PS, V81, P634, DOI 10.1136/jnnp.2009.177576
   Beeson D, 2006, SCIENCE, V313, P1975, DOI 10.1126/science.1130837
   Bestue-Cardiel M, 2005, NEUROLOGY, V65, P144, DOI 10.1212/01.wnl.0000167132.35865.31
   Burns J, 2009, LANCET NEUROL, V8, P537, DOI 10.1016/S1474-4422(09)70108-5
   Bushby K, 2010, LANCET NEUROL, V9, P77, DOI 10.1016/S1474-4422(09)70271-6
   Dalakas MC, 2009, BRAIN, V132, P1536, DOI 10.1093/brain/awp104
   Harper CM, 2003, NEUROLOGY, V60, P1710, DOI 10.1212/01.WNL.0000061483.11417.1B
   Hart IK, 2009, J NEUROL NEUROSUR PS, V80, P5, DOI 10.1136/jnnp.2008.144980
   Hehir MK, 2010, MUSCLE NERVE, V41, P593, DOI 10.1002/mus.21640
   Hughes RAC, 2006, EUR J NEUROL, V13, P326, DOI 10.1111/j.1468-1331.2006.01278.x
   Kinali M, 2009, LANCET NEUROL, V8, P918, DOI 10.1016/S1474-4422(09)70211-X
   Lashley D, 2010, NEUROLOGY, V74, P1517, DOI 10.1212/WNL.0b013e3181dd43bf
   Mendell JR, 2009, ANN NEUROL, V66, P290, DOI 10.1002/ana.21732
   MENDELL JR, 1989, NEW ENGL J MED, V320, P1592, DOI 10.1056/NEJM198906153202405
   Meuth SG, 2010, EUR NEUROL, V63, P193, DOI 10.1159/000282734
   Micallef J, 2009, LANCET NEUROL, V8, P1103, DOI 10.1016/S1474-4422(09)70260-1
   Nagane Y, 2010, MUSCLE NERVE, V41, P212, DOI 10.1002/mus.21462
   Oh SJ, 2009, MUSCLE NERVE, V40, P795, DOI 10.1002/mus.21422
   Pace A, 2010, NEUROLOGY, V74, P762, DOI 10.1212/WNL.0b013e3181d5279e
   Pareyson D, 2009, LANCET NEUROL, V8, P654, DOI 10.1016/S1474-4422(09)70110-3
   Passage E, 2004, NAT MED, V10, P396, DOI 10.1038/nm1023
   Ponseti JM, 2008, ANN NY ACAD SCI, V1132, P254, DOI 10.1196/annals.1405.000
   Rodino-Klapac LR, 2008, NEUROLOGY, V71, P240, DOI 10.1212/01.wnl.0000306309.85301.e2
   Sanders DB, 2008, NEUROLOGY, V71, P400, DOI 10.1212/01.wnl.0000312374.95186.cc
   Sanders DB, 2000, NEUROLOGY, V54, P603, DOI 10.1212/WNL.54.3.603
   Sanders DB, 2008, NEUROLOGY, V71, P394, DOI 10.1212/01.wnl.0000312373.67493.7f
   Schara U, 2009, NEUROMUSCULAR DISORD, V19, P828, DOI 10.1016/j.nmd.2009.09.008
   SKEIE GO, 2010, EUR J NEUROL
   van Deutekom JC, 2007, NEW ENGL J MED, V357, P2677, DOI 10.1056/NEJMoa073108
   van Schaik IN, 2010, LANCET NEUROL, V9, P245, DOI 10.1016/S1474-4422(10)70021-1
   Yokota T, 2009, ARCH NEUROL-CHICAGO, V66, P32, DOI 10.1001/archneurol.2008.540
   Zebardast N, 2010, MUSCLE NERVE, V41, P375, DOI 10.1002/mus.21521
NR 38
TC 2
Z9 6
U1 2
U2 5
PU LIPPINCOTT WILLIAMS & WILKINS
PI PHILADELPHIA
PA TWO COMMERCE SQ, 2001 MARKET ST, PHILADELPHIA, PA 19103 USA
SN 1350-7540
EI 1473-6551
J9 CURR OPIN NEUROL
JI Curr. Opin. Neurol.
PD OCT
PY 2010
VL 23
IS 5
BP 496
EP 501
DI 10.1097/WCO.0b013e32833d7367
PG 6
WC Clinical Neurology; Neurosciences
WE Science Citation Index Expanded (SCI-EXPANDED)
SC Neurosciences & Neurology
GA 647LR
UT WOS:000281620500008
PM 20664347
DA 2022-10-25
ER

PT J
AU Sudres, M
   Maurer, M
   Robinet, M
   Bismuth, J
   Truffault, F
   Girard, D
   Dragin, N
   Attia, M
   Fadel, E
   Santelmo, N
   Sicsic, C
   Brenner, T
   Berrih-Aknin, S
AF Sudres, Muriel
   Maurer, Marie
   Robinet, Marieke
   Bismuth, Jacky
   Truffault, Frederique
   Girard, Diane
   Dragin, Nadine
   Attia, Mohamed
   Fadel, Elie
   Santelmo, Nicola
   Sicsic, Camille
   Brenner, Talma
   Berrih-Aknin, Sonia
TI Preconditioned mesenchymal stem cells treat myasthenia gravis in a
   humanized preclinical model
SO JCI INSIGHT
LA English
DT Article
ID TUMOR-NECROSIS-FACTOR; VERSUS-HOST-DISEASE; B-CELL; DENDRITIC CELLS;
   STROMAL CELLS; SCID MICE; IMMUNE-RESPONSES; INTERFERON-GAMMA;
   GERMINAL-CENTERS; MOUSE MODEL
AB Myasthenia gravis (MG) with anti-acetylcholine receptor (AChR) Abs is an autoimmune disease characterized by severe defects in immune regulation and thymic inflammation. Because mesenchymal stem cells (MSCs) display immunomodulatory features, we investigated whether and how in vitro-preconditioned human MSCs (cMSCs) could treat MG disease. We developed a new humanized preclinical model by subcutaneously grafting thymic MG fragments into immunodeficient NSG mice (NSG-MG model). Ninety percent of the animals displayed human antiAChR Abs in the serum, and 50% of the animals displayed MG-like symptoms that correlated with the loss of AChR at the muscle endplates. Interestingly, each mouse experiment recapitulated the MG features of each patient. We next demonstrated that cMSCs markedly improved MG, reducing the level of anti-AChR Abs in the serum and restoring AChR expression at the muscle endplate. Resting MSCs had a smaller effect. Finally, we showed that the underlying mechanisms involved (a) the inhibition of cell proliferation, (b) the inhibition of B cell-related and costimulatory molecules, and (c) the activation of the complement regulator DAF/CD55. In conclusion, this study shows that a preconditioning step promotes the therapeutic effects of MSCs via combined mechanisms, making cMSCs a promising strategy for treating MG and potentially other autoimmune diseases.
C1 [Sudres, Muriel; Maurer, Marie; Robinet, Marieke; Bismuth, Jacky; Truffault, Frederique; Girard, Diane; Dragin, Nadine; Attia, Mohamed; Berrih-Aknin, Sonia] Univ Paris 06, Sorbonne Univ, Paris, France.
   [Sudres, Muriel; Maurer, Marie; Robinet, Marieke; Bismuth, Jacky; Truffault, Frederique; Girard, Diane; Dragin, Nadine; Attia, Mohamed; Berrih-Aknin, Sonia] INSERM, U974, Paris, France.
   [Sudres, Muriel; Maurer, Marie; Robinet, Marieke; Bismuth, Jacky; Truffault, Frederique; Girard, Diane; Dragin, Nadine; Attia, Mohamed; Berrih-Aknin, Sonia] AIM, Inst Myol, Paris, France.
   [Fadel, Elie] Ctr Chirurg Marie Lannelongue, Le Plessis Robinson, France.
   [Santelmo, Nicola] Hospices Civils Strasbourg, Strasbourg, France.
   [Sicsic, Camille; Brenner, Talma] Hadassah Hebrew Univ, Med Ctr, Agnes Ginges Ctr Human Neurogenet, Dept Neurol, Jerusalem, Israel.
RP Berrih-Aknin, S (corresponding author), Univ Paris 06, INSERM, U974 Hop La Pitie Salpetriere, 105 Bd Hop, F-75013 Paris, France.
EM sonia.berrih-aknin@upmc.fr
RI Berrih‐Aknin, Sonia/F-8025-2013; MAURER, Marie/N-1726-2018
OI Berrih‐Aknin, Sonia/0000-0001-9199-4175; Girard,
   Diane/0000-0002-2990-9811; TRUFFAULT, Frederique/0000-0003-1284-8634;
   MAURER, Marie/0000-0002-9255-4910; Dragin, Nadine/0000-0002-5250-322X
FU FIGHT-MG from the European Community [HEALTH-2009-242-210]; Association
   Francaise Contre Les Myopathies
FX This work was supported by FIGHT-MG (HEALTH-2009-242-210) grants from
   the European Community and a grant from the Association Francaise Contre
   Les Myopathies, which were obtained by S. Berrih-Aknin.
CR Aggarwal BB, 2012, BLOOD, V119, P651, DOI 10.1182/blood-2011-04-325225
   Aissaoui A, 1999, ANN NEUROL, V46, P559, DOI 10.1002/1531-8249(199910)46:4<559::AID-ANA3>3.0.CO;2-S
   Avery DT, 2003, J CLIN INVEST, V112, P286, DOI 10.1172/JCI200318025
   Barohn RJ, 2003, ANN NY ACAD SCI, V998, P432, DOI 10.1196/annals.1254.056
   Ben-Ami E, 2014, AUTOIMMUN REV, V13, P187, DOI 10.1016/j.autrev.2013.09.007
   Ben-Ami E, 2011, AUTOIMMUN REV, V10, P410, DOI 10.1016/j.autrev.2011.01.005
   Berrih-Aknin S, 2014, J AUTOIMMUN, V52, P90, DOI 10.1016/j.jaut.2013.12.011
   Berrih-Aknin S, 2014, J AUTOIMMUN, V52, P1, DOI 10.1016/j.jaut.2014.05.001
   Berrih-Aknin S, 2013, AUTOIMMUN REV, V12, P885, DOI 10.1016/j.autrev.2013.03.011
   BERRIHAKNIN S, 1987, ANN NY ACAD SCI, V505, P50
   Clarke EV, 2014, J LEUKOCYTE BIOL, V96, P745, DOI 10.1189/jlb.3MR0214-109R
   Duan RS, 2002, J AUTOIMMUN, V19, P169, DOI 10.1006/jaut.2002.0618
   Duijvestein M, 2011, STEM CELLS, V29, P1549, DOI 10.1002/stem.698
   Favre D, 2011, BLOOD, V117, P2189, DOI 10.1182/blood-2010-06-288035
   Gajdos P, 2003, ANN NY ACAD SCI, V998, P445, DOI 10.1196/annals.1254.058
   Gradolatto A, 2014, J AUTOIMMUN, V52, P53, DOI 10.1016/j.jaut.2013.12.015
   Gur-Wahnon D, 2014, J AUTOIMMUN, V52, P36, DOI 10.1016/j.jaut.2013.12.017
   Han X, 2014, CELL DEATH DIFFER, V21, P1758, DOI 10.1038/cdd.2014.85
   Heckmann JM, 2010, GENES IMMUN, V11, P1, DOI 10.1038/gene.2009.61
   Hof-Nahor I, 2012, J CELL SCI, V125, P4640, DOI 10.1242/jcs.108860
   HOWARD FM, 1987, ANN NY ACAD SCI, V505, P526
   Im SH, 2001, J IMMUNOL, V166, P6893, DOI 10.4049/jimmunol.166.11.6893
   KARNOVSKY MJ, 1964, J HISTOCHEM CYTOCHEM, V12, P219, DOI 10.1177/12.3.219
   Kim JY, 2008, J NEUROIMMUNOL, V199, P151, DOI 10.1016/j.jneuroim.2008.05.010
   Kong QF, 2009, EUR J IMMUNOL, V39, P800, DOI 10.1002/eji.200838729
   Krampera M, 2011, LEUKEMIA, V25, P1408, DOI 10.1038/leu.2011.108
   Krampera M, 2006, STEM CELLS, V24, P386, DOI 10.1634/stemcells.2005-0008
   Le Blanc K, 2007, J INTERN MED, V262, P509, DOI 10.1111/j.1365-2796.2007.01844.x
   Lepus CM, 2009, HUM IMMUNOL, V70, P790, DOI 10.1016/j.humimm.2009.06.005
   Lim JH, 2010, J IMMUNOL, V185, P4022, DOI 10.4049/jimmunol.0902723
   Lin F, 2002, J CLIN INVEST, V110, P1269, DOI 10.1172/JCI200216086
   Liu L, 2014, PLOS ONE, V9, DOI 10.1371/journal.pone.0088036
   Liu XX, 2012, J IMMUNOL, V189, P1182, DOI 10.4049/jimmunol.1102996
   Ma L, 2012, THROMB HAEMOSTASIS, V107, P937, DOI 10.1160/TH11-08-0596
   Madrigal M, 2014, J TRANSL MED, V12, DOI 10.1186/s12967-014-0260-8
   Marigo I, 2011, SEMIN IMMUNOPATHOL, V33, P593, DOI 10.1007/s00281-011-0267-7
   MARTINO G, 1993, ANN NEUROL, V34, P48, DOI 10.1002/ana.410340110
   McDermott SP, 2010, BLOOD, V116, P193, DOI 10.1182/blood-2010-02-271841
   MEINL E, 1991, AM J PATHOL, V139, P995
   Meriggioli MN, 2009, FRONT NEUROL NEUROSC, V26, P94, DOI 10.1159/000212371
   Nera KP, 2015, SCAND J IMMUNOL, V82, P225, DOI 10.1111/sji.12336
   Ochiai K, 2013, IMMUNITY, V38, P918, DOI 10.1016/j.immuni.2013.04.009
   Peng Y, 2015, LEUKEMIA, V29, P636, DOI 10.1038/leu.2014.225
   Polchert D, 2008, EUR J IMMUNOL, V38, P1745, DOI 10.1002/eji.200738129
   Ragheb S, 2008, ARCH NEUROL-CHICAGO, V65, P1358, DOI 10.1001/archneur.65.10.1358
   Ren GW, 2008, CELL STEM CELL, V2, P141, DOI 10.1016/j.stem.2007.11.014
   Schneider P, 1999, J EXP MED, V189, P1747, DOI 10.1084/jem.189.11.1747
   SCHONBECK S, 1992, J CLIN INVEST, V90, P245, DOI 10.1172/JCI115843
   Scuderi F, 2011, J NEUROL, V258, P2284, DOI 10.1007/s00415-011-6092-z
   Sethi G, 2009, ADV EXP MED BIOL, V647, P37, DOI 10.1007/978-0-387-89520-8_3
   SEYBOLD ME, 1981, ANN NY ACAD SCI, V377, P292, DOI 10.1111/j.1749-6632.1981.tb33739.x
   Shi YF, 2012, TRENDS IMMUNOL, V33, P136, DOI 10.1016/j.it.2011.11.004
   Sieb JP, 2014, CLIN EXP IMMUNOL, V175, P408, DOI 10.1111/cei.12217
   Soltys J, 2012, J NEUROIMMUNOL, V244, P63, DOI 10.1016/j.jneuroim.2012.01.003
   Spuler S, 1996, AM J PATHOL, V148, P1359
   Stoddart CA, 2011, VIROLOGY, V417, P154, DOI 10.1016/j.virol.2011.05.013
   Toomey CB, 2014, AUTOIMMUN DIS, V2014, DOI 10.1155/2014/452853
   Truffault F, 2017, CLIN REV ALLERG IMMU, V52, P108, DOI 10.1007/s12016-016-8558-3
   Vassilev T, 1999, EUR J IMMUNOL, V29, P2436, DOI 10.1002/(SICI)1521-4141(199908)29:08<2436::AID-IMMU2436>3.3.CO;2-0
   Vrolix K, 2010, AUTOIMMUNITY, V43, P380, DOI 10.3109/08916930903518073
   Wang HB, 2000, INT IMMUNOL, V12, P1381, DOI 10.1093/intimm/12.10.1381
   Wang JH, 2008, J AUTOIMMUN, V30, P222, DOI 10.1016/j.jaut.2007.10.001
   Wang ZY, 1999, NEUROLOGY, V52, P484, DOI 10.1212/WNL.52.3.484
   Yagi H, 2010, CELL TRANSPLANT, V19, P667, DOI 10.3727/096368910X508762
   Yu J, 2010, SCAND J IMMUNOL, V72, P242, DOI 10.1111/j.1365-3083.2010.02445.x
   Zhang B, 2009, BLOOD, V113, P46, DOI 10.1182/blood-2008-04-154138
   Zhang W, 2004, STEM CELLS DEV, V13, P263, DOI 10.1089/154732804323099190
NR 67
TC 13
Z9 14
U1 0
U2 5
PU AMER SOC CLINICAL INVESTIGATION INC
PI ANN ARBOR
PA 2015 MANCHESTER RD, ANN ARBOR, MI 48104 USA
SN 2379-3708
J9 JCI INSIGHT
JI JCI Insight
PD APR 6
PY 2017
VL 2
IS 7
AR e89665
DI 10.1172/jci.insight.89665
PG 17
WC Medicine, Research & Experimental
WE Science Citation Index Expanded (SCI-EXPANDED)
SC Research & Experimental Medicine
GA ES2YL
UT WOS:000399393700003
PM 28405609
OA Green Published, gold
DA 2022-10-25
ER

PT J
AU Bongioanni, P
   Ricciardi, R
   Romano, MR
AF Bongioanni, P
   Ricciardi, R
   Romano, MR
TI T-lymphocyte interferon-gamma receptor binding in patients with
   myasthenia gravis
SO ARCHIVES OF NEUROLOGY
LA English
DT Article
ID MESSENGER-RNA EXPRESSION; GROWTH-FACTOR-BETA; ACETYLCHOLINE-RECEPTORS;
   MULTIPLE-SCLEROSIS; MONONUCLEAR-CELLS; INTERLEUKIN-4; ACTIVATION;
   SEVERITY; ALPHA
AB Objective: To investigate some aspects of T-lymphocyte-dependent immune function in patients with myasthenia gravis (MG).
   Design: Assay interferon-gamma binding on T lymphocytes from patients with MG compared with healthy controls.
   Setting: The study was performed on ambulatory patients in a tertiary care center, where MG was diagnosed according to Osserman criteria.
   Patients: Thirty-six patients with MG (19 women and 17 men; mean +/- SD age, 50.2 +/- 17.6 years) were selected consecutively. They were assigned to groups 1, 2A, and 2B. Ten patients were treated with pyridostigmine bromide alone, 18 were treated with pyridostigmine and corticosteroids, and 8 were not yet treated. Thirty-six age- and sex-matched healthy nonsmoking subjects formed the control group.
   Results: A significant (P < .001) decrease of T-lymphocyte interferon-gamma binding was found in patients with MG compared with healthy controls (483 +/- 14 vs 734 +/- 13 receptors [SEM] per cell), whereas the ligand-receptor affinity values [SEM] were similar in the 2 groups (0.9 +/- 0.05 and 1.0 +/- 0.07 nmol/L).
   Conclusion: These data indicate a persistent activation of the immune system in patients with MG, since reduced cell surface interferon-gamma receptors seem to be related with enhanced T-lymphocyte immune function.
C1 Univ Pisa, Dept Neurosci, Inst Clin Med, Neurol Sect, I-56126 Pisa, Italy.
RP Bongioanni, P (corresponding author), Univ Pisa, Dept Neurosci, Inst Clin Med, Neurol Sect, Via Risorgimento 35, I-56126 Pisa, Italy.
RI bongioanni, paolo/K-4758-2016
OI bongioanni, paolo/0000-0002-0767-1558
CR AGUET M, 1988, CELL, V55, P273, DOI 10.1016/0092-8674(88)90050-5
   ASTHANA D, 1993, CLIN IMMUNOL IMMUNOP, V67, P240, DOI 10.1006/clin.1993.1071
   BESINGER UA, 1983, NEUROLOGY, V33, P1316, DOI 10.1212/WNL.33.10.1316
   Bongioanni P, 1996, J NEUROL, V243, P605, DOI 10.1007/BF00900949
   CONFALONIERI P, 1993, J NEUROIMMUNOL, V48, P33, DOI 10.1016/0165-5728(93)90055-4
   DRACHMAN DB, 1982, NEW ENGL J MED, V307, P769, DOI 10.1056/NEJM198209233071301
   Engel A., 1979, CURRENT TOPICS NERVE, P111
   FALTYNEK CR, 1986, J INTERFERON RES, V6, P639, DOI 10.1089/jir.1986.6.639
   GIBBS VC, 1991, MOL CELL BIOL, V11, P5860, DOI 10.1128/MCB.11.12.5860
   Howard M, 1994, GUIDEBOOK CYTOKINES
   KAO I, 1977, SCIENCE, V196, P527, DOI 10.1126/science.850793
   KOTT E, 1990, Q J MED, V76, P951
   Link J, 1994, Acta Neurol Scand Suppl, V158, P1
   LINK J, 1994, NEUROLOGY, V44, P728, DOI 10.1212/WNL.44.4.728
   LINK J, 1994, J NEUROIMMUNOL, V51, P185, DOI 10.1016/0165-5728(94)90080-9
   LITTMAN SJ, 1985, J BIOL CHEM, V260, P1191
   MCPHERSON GA, 1985, KINETIC EBDA LIGAND
   Newsom-Davis J, 1988, Ann N Y Acad Sci, V540, P25, DOI 10.1111/j.1749-6632.1988.tb27048.x
   OSSERMAN KE, 1958, MYASTHENIA GRAVIS, P00079
   ROUVEIX B, 1993, CLIN NEUROPHARMACOL, V16, P104, DOI 10.1097/00002826-199304000-00002
   SARKAR FH, 1984, P NATL ACAD SCI-BIOL, V81, P5160, DOI 10.1073/pnas.81.16.5160
   TOYKA KV, 1977, NEW ENGL J MED, V296, P125, DOI 10.1056/NEJM197701202960301
   TRINCHIERI G, 1985, IMMUNOL TODAY, V6, P131, DOI 10.1016/0167-5699(85)90080-5
   VALENTE G, 1992, EUR J IMMUNOL, V22, P2403, DOI 10.1002/eji.1830220933
   WANG ZY, 1994, CELL IMMUNOL, V157, P353, DOI 10.1006/cimm.1994.1233
   YI Q, 1994, J IMMUNOL, V153, P3353
NR 26
TC 4
Z9 5
U1 0
U2 0
PU AMER MEDICAL ASSOC
PI CHICAGO
PA 515 N STATE ST, CHICAGO, IL 60610 USA
SN 0003-9942
J9 ARCH NEUROL-CHICAGO
JI Arch. Neurol.
PD AUG
PY 1999
VL 56
IS 8
BP 933
EP 938
DI 10.1001/archneur.56.8.933
PG 6
WC Clinical Neurology
WE Science Citation Index Expanded (SCI-EXPANDED)
SC Neurosciences & Neurology
GA 224CA
UT WOS:000081877700005
PM 10448798
OA Bronze
DA 2022-10-25
ER

PT J
AU Archelos, JJ
   Fazekas, F
AF Archelos, Juan J.
   Fazekas, Franz
TI IVIG therapy in neurological disorders of childhood
SO JOURNAL OF NEUROLOGY
LA English
DT Article
DE IVIG therapy; neuroimmunological diseases; neuropediatric disorders
ID GUILLAIN-BARRE-SYNDROME; INFLAMMATORY DEMYELINATING
   POLYRADICULONEUROPATHY; INTRAVENOUS IMMUNOGLOBULIN TREATMENT; ACUTE
   DISSEMINATED ENCEPHALOMYELITIS; MULTIPLE-SCLEROSIS; MYASTHENIA-GRAVIS;
   CLINICAL-COURSE; JUVENILE DERMATOMYOSITIS; OPSOCLONUS-MYOCLONUS;
   DOUBLE-BLIND
AB There is growing evidence that intravenous immunoglobulins (IVIG) are effective in some neuroimmunological disorders of childhood. This short review summarizes the evidence-based indications and recommendations of IVIG therapy in these disorders. Despite considerable efforts to define the role and mechanisms of IVIG, more clinical studies are needed to further explore the therapeutic potential of IVIG in childhood diseases of the nervous system and muscle.
C1 Med Univ Graz, Dept Neurol, A-8036 Graz, Austria.
RP Archelos, JJ (corresponding author), Med Univ Graz, Dept Neurol, Auenbruggerpl 22, A-8036 Graz, Austria.
EM juan.archelos@meduni-graz.at
CR AbdAllah SA, 1997, J CHILD NEUROL, V12, P376, DOI 10.1177/088307389701200607
   Achiron A, 2004, ARCH NEUROL-CHICAGO, V61, P1515, DOI 10.1001/archneur.61.10.1515
   Achiron A, 1998, NEUROLOGY, V50, P398, DOI 10.1212/WNL.50.2.398
   Al-Mayouf SM, 2000, J RHEUMATOL, V27, P2498
   Andrews PI, 2004, SEMIN NEUROL, V24, P101, DOI 10.1055/s-2004-829591
   Bataller L, 2001, BRAIN, V124, P437, DOI 10.1093/brain/124.2.437
   Bien CG, 2005, BRAIN, V128, P454, DOI 10.1093/brain/awh415
   BorgnaPignatti C, 1996, J PEDIATR-US, V129, P179, DOI 10.1016/S0022-3476(96)70225-1
   Connolly AM, 2001, PEDIATR NEUROL, V24, P177, DOI 10.1016/S0887-8994(00)00237-X
   Dalakas MC, 2004, JAMA-J AM MED ASSOC, V291, P2367, DOI 10.1001/jama.291.19.2367
   Eiris J, 1996, J PEDIATR-US, V129, P175, DOI 10.1016/S0022-3476(96)70217-2
   Fazekas F, 1997, LANCET, V349, P589, DOI 10.1016/S0140-6736(96)09377-4
   Freeman JM, 2005, PEDIATR NEUROL, V32, P295, DOI 10.1016/j.pediatrneurol.2004.12.002
   Gajdos P, 2005, ARCH NEUROL-CHICAGO, V62, P1689, DOI 10.1001/archneur.62.11.1689
   Gajdos P, 2003, COCHRANE DB SYST REV
   Ghezzi A, 2005, MULT SCLER J, V11, P420, DOI 10.1191/1352458505ms1206oa
   Glatz K, 2003, J NEUROL NEUROSUR PS, V74, P279, DOI 10.1136/jnnp.74.2.279
   Granata T, 2003, NEUROLOGY, V61, P1807, DOI 10.1212/01.WNL.0000099074.04539.E0
   GURSES N, 1995, SCAND J INFECT DIS, V27, P241, DOI 10.3109/00365549509019016
   Hattori N, 1998, J NEUROL SCI, V154, P66, DOI 10.1016/S0022-510X(97)00216-5
   Illa I, 2005, J NEUROL, V252, P14, DOI 10.1007/s00415-005-1104-5
   Jones HR, 1996, J CHILD NEUROL, V11, P4, DOI 10.1177/088307389601100102
   Kanra G, 1997, Eur J Paediatr Neurol, V1, P7, DOI 10.1016/S1090-3798(97)80004-9
   Korinthenberg R, 2005, PEDIATRICS, V116, P8, DOI 10.1542/peds.2004-1324
   Korinthenberg R, 1999, NEUROPEDIATRICS, V30, P190, DOI 10.1055/s-2007-973489
   Korinthenberg R, 1996, ARCH DIS CHILD, V74, P281, DOI 10.1136/adc.74.4.281
   LANG BA, 1991, AM J MED, V91, P169, DOI 10.1016/0002-9343(91)90010-U
   Leake JAD, 2004, PEDIATR INFECT DIS J, V23, P756, DOI 10.1097/01.inf.0000133048.75452.dd
   Lewanska M, 2002, EUR J NEUROL, V9, P565, DOI 10.1046/j.1468-1331.2002.00500.x
   Menge T, 2005, ARCH NEUROL-CHICAGO, V62, P1673, DOI 10.1001/archneur.62.11.1673
   Mikaelloff Y, 2001, J PEDIATR-US, V139, P443, DOI 10.1067/mpd.2001.117004
   Mitchell WG, 2002, PEDIATRICS, V109, P86
   Murthy SNK, 2002, PEDIATRICS, V110, DOI 10.1542/peds.110.2.e21
   Nevo Y, 1996, NEUROLOGY, V47, P98, DOI 10.1212/WNL.47.1.98
   Paradiso G, 1999, ANN NEUROL, V46, P701, DOI 10.1002/1531-8249(199911)46:5<701::AID-ANA4>3.0.CO;2-7
   Pless M, 1996, NEUROLOGY, V46, P583, DOI 10.1212/WNL.46.2.583-a
   Pohl D, 2005, NEUROLOGY, V64, P888, DOI 10.1212/01.WNL.0000153570.33845.6A
   Reisin RC, 1996, PEDIATR NEUROL, V14, P308, DOI 10.1016/0887-8994(96)00050-1
   Rieckmann P, 2004, J NEUROL, V251, P69, DOI 10.1007/s00415-004-1511-z
   Ryan MM, 2005, J PAEDIATR CHILD H, V41, P237, DOI 10.1111/j.1440-1754.2005.00602.x
   Ryan MM, 2000, NEUROMUSCULAR DISORD, V10, P398, DOI 10.1016/S0960-8966(00)00119-X
   SANSOME A, 1995, ARCH DIS CHILD, V72, P25, DOI 10.1136/adc.72.1.25
   Selcen D, 2000, PEDIATR NEUROL, V22, P40, DOI 10.1016/S0887-8994(99)00112-5
   Shahar E, 2003, CLIN NEUROPHARMACOL, V26, P84, DOI 10.1097/00002826-200303000-00007
   Shahar E, 1997, PEDIATR NEUROL, V16, P32, DOI 10.1016/S0887-8994(96)00253-6
   Shahar E, 2002, J CHILD NEUROL, V17, P810, DOI 10.1177/08830738020170111001
   Simmons Z, 1997, MUSCLE NERVE, V20, P1008, DOI 10.1002/(SICI)1097-4598(199708)20:8<1008::AID-MUS11>3.3.CO;2-A
   Simmons Z, 1997, MUSCLE NERVE, V20, P1569, DOI 10.1002/(SICI)1097-4598(199712)20:12<1569::AID-MUS12>3.0.CO;2-W
   Simone IL, 2002, NEUROLOGY, V59, P1922, DOI 10.1212/01.WNL.0000036907.37650.8E
   Singhi SC, 1999, ANN TROP PAEDIATR, V19, P167, DOI 10.1080/02724939992491
   Sladky JT, 2004, J CHILD NEUROL, V19, P191
   Sorensen PS, 2002, EUR J NEUROL, V9, P557, DOI 10.1046/j.1468-1331.2002.00501.x
   Sorensen PS, 1998, NEUROLOGY, V50, P1273, DOI 10.1212/WNL.50.5.1273
   Stangel M, 2003, J NEUROL, V250, P818, DOI 10.1007/s00415-003-1085-1
   Stangel M, 2004, NERVENARZT, V75, P801, DOI 10.1007/s00115-004-1733-4
   Stangel M, 1997, CLIN NEUROPHARMACOL, V20, P385, DOI 10.1097/00002826-199710000-00002
   Tate Elizabeth D, 2005, J Pediatr Oncol Nurs, V22, P8, DOI 10.1177/1043454204272560
   VAJSAR J, 1994, ARCH PEDIAT ADOL MED, V148, P1210, DOI 10.1001/archpedi.1994.02170110096019
   VEDANARAYANAN VV, 1991, NEUROLOGY, V41, P828, DOI 10.1212/WNL.41.6.828
   Waubant E, 2001, NEUROPEDIATRICS, V32, P211, DOI 10.1055/s-2001-17370
   Yata J, 2003, PEDIATR INT, V45, P543
NR 61
TC 3
Z9 3
U1 0
U2 3
PU SPRINGER HEIDELBERG
PI HEIDELBERG
PA TIERGARTENSTRASSE 17, D-69121 HEIDELBERG, GERMANY
SN 0340-5354
EI 1432-1459
J9 J NEUROL
JI J. Neurol.
PD SEP
PY 2006
VL 253
SU 5
BP 80
EP 86
DI 10.1007/500415-006-5014-y
PG 7
WC Clinical Neurology
WE Science Citation Index Expanded (SCI-EXPANDED)
SC Neurosciences & Neurology
GA 093UV
UT WOS:000241196700014
PM 16998760
DA 2022-10-25
ER

PT J
AU Imoto, W
   Yamada, K
   Hajika, Y
   Okamoto, K
   Myodo, Y
   Niki, M
   Kuwabara, G
   Yamairi, K
   Shibata, W
   Yoshii, N
   Nakaie, K
   Yoshizawa, K
   Namikawa, H
   Watanabe, T
   Asai, K
   Moro, H
   Kaneko, Y
   Kawaguchi, T
   Itoh, Y
   Kakeya, H
AF Imoto, Waki
   Yamada, Koichi
   Hajika, Yuriko
   Okamoto, Kousuke
   Myodo, Yuka
   Niki, Makoto
   Kuwabara, Gaku
   Yamairi, Kazushi
   Shibata, Wataru
   Yoshii, Naoko
   Nakaie, Kiyotaka
   Yoshizawa, Kazutaka
   Namikawa, Hiroki
   Watanabe, Tetsuya
   Asai, Kazuhisa
   Moro, Hiroshi
   Kaneko, Yukihiro
   Kawaguchi, Tomoya
   Itoh, Yoshiaki
   Kakeya, Hiroshi
TI DisseminatedMycobacterium abscessussubsp.massilienseinfection in a
   Good's syndrome patient negative for human immunodeficiency virus and
   anti-interferon-gamma autoantibody: a case report
SO BMC INFECTIOUS DISEASES
LA English
DT Article
DE Anti-interferon-gamma autoantibody; Disseminated; Good's syndrome;
   Mycobacterium abscessus; Nontuberculous mycobacterial infection
ID INFECTIONS
AB Background Good's syndrome (GS) is characterized by immunodeficiency, and can lead to severe infection, which is the most significant complication. AlthoughMycobacteriumrarely causes infection in patients with GS, disseminated nontuberculous mycobacterial (NTM) infection frequently occurs in GS patients that are also positive for the human immunodeficiency virus (HIV) or anti-interferon (IFN)-gamma autoantibodies. Here, we report a rare case of GS with NTM without HIV or IFN-gamma autoantibodies. Case presentation A 57-year-old Japanese male with GS and myasthenia gravis (treated with prednisolone and tacrolimus) was diagnosed with disseminated NTM infection caused byMycobacterium abscessussubsp.massiliense. He presented with fever and back pain. Blood, lumbar tissue, urine, stool, and sputum cultures tested positive forM. abscessus. Bacteremia, spondylitis, intestinal lumber abscess, and lung infection were confirmed by bacteriological examination and diagnostic imaging; urinary and intestinal tract infections were suspected by bacteriological examination but not confirmed by imaging. Despite multidrug combination therapy, including azithromycin, imipenem/cilastatin, levofloxacin, minocycline, linezolid, and sitafloxacin, the patient ultimately died of the infection. The patient tested negative for HIV and anti-IFN-gamma autoantibodies. Conclusions Since myasthenia gravis symptoms interfere with therapy, patients with GS and their physicians should carefully consider the antibacterial treatment options against disseminated NTM.
C1 [Imoto, Waki; Yamada, Koichi; Kuwabara, Gaku; Yamairi, Kazushi; Shibata, Wataru; Yoshii, Naoko; Nakaie, Kiyotaka; Namikawa, Hiroki; Kakeya, Hiroshi] Osaka City Univ, Grad Sch Med, Dept Infect Control Sci, Abeno Ku, 1-4-3 Asahi Machi, Osaka 5458585, Japan.
   [Imoto, Waki; Yamada, Koichi; Kuwabara, Gaku; Yamairi, Kazushi; Shibata, Wataru; Yoshii, Naoko; Kakeya, Hiroshi] Osaka City Univ Hosp, Dept Infect Dis Med, Abeno Ku, 1-5-7 Asahi Machi, Osaka 5458586, Japan.
   [Imoto, Waki; Kuwabara, Gaku; Yoshii, Naoko; Watanabe, Tetsuya; Asai, Kazuhisa; Kawaguchi, Tomoya] Osaka City Univ, Grad Sch Med, Dept Resp Med, Abeno Ku, 1-4-3 Asahi Machi, Osaka 5458585, Japan.
   [Imoto, Waki; Yamada, Koichi; Myodo, Yuka; Niki, Makoto; Kuwabara, Gaku; Yamairi, Kazushi; Shibata, Wataru; Yoshii, Naoko; Nakaie, Kiyotaka; Kakeya, Hiroshi] Osaka City Univ Hosp, Dept Infect Control & Prevent, Abeno Ku, 1-5-7 Asahi Machi, Osaka 5458586, Japan.
   [Hajika, Yuriko] Osaka City Univ, Grad Sch Med, Dept Metab, Endocrinol,Abeno Ku, 1-4-3 Asahi Machi, Osaka 5458585, Japan.
   [Okamoto, Kousuke; Itoh, Yoshiaki] Osaka City Univ, Grad Sch Med, Dept Neurol, Abeno Ku, 1-4-3 Asahi Machi, Osaka 5458585, Japan.
   [Yoshizawa, Kazutaka; Moro, Hiroshi] Niigata Univ, Grad Sch Med & Dent Sci, Dept Resp Med & Infect Dis, Chuo Ku, 1-757 Asahimachi Dori, Niigata 9518510, Japan.
   [Namikawa, Hiroki] Osaka City Univ, Grad Sch Med, Dept Med Educ & Gen Practice, Abeno Ku, 1-4-3 Asahi Machi, Osaka 5458585, Japan.
   [Kaneko, Yukihiro] Osaka City Univ, Grad Sch Med, Dept Bacteriol, Abeno Ku, 1-4-3 Asahi Machi, Osaka 5458585, Japan.
RP Kakeya, H (corresponding author), Osaka City Univ, Grad Sch Med, Dept Infect Control Sci, Abeno Ku, 1-4-3 Asahi Machi, Osaka 5458585, Japan.; Kakeya, H (corresponding author), Osaka City Univ Hosp, Dept Infect Dis Med, Abeno Ku, 1-5-7 Asahi Machi, Osaka 5458586, Japan.; Kakeya, H (corresponding author), Osaka City Univ Hosp, Dept Infect Control & Prevent, Abeno Ku, 1-5-7 Asahi Machi, Osaka 5458586, Japan.
EM kakeya@med.osaka-cu.ac.jp
CR [Anonymous], 2018, SUSCEPTIBILITY TEST, P110
   Azar AE, 2007, AM J MED, V120, P764, DOI 10.1016/j.amjmed.2006.12.013
   Bonilla FA, 2009, PEDIATR RES, V65, p13R, DOI 10.1203/PDR.0b013e31819dbf88
   Chetchotisakd P, 2007, CLIN INFECT DIS, V45, P421, DOI 10.1086/520030
   CLSI, 2018, M24 CLSI, V3rd
   Cunningham-Rundles C, 1999, CLIN IMMUNOL, V92, P34, DOI 10.1006/clim.1999.4725
   DANNENBERG AM, 1991, IMMUNOL TODAY, V12, P228, DOI 10.1016/0167-5699(91)90035-R
   Dong JP, 2017, CHINESE MED J-PEKING, V130, P1604, DOI 10.4103/0366-6999.208234
   Gathmann B, 2014, J ALLERGY CLIN IMMUN, V134, P116, DOI 10.1016/j.jaci.2013.12.1077
   Griffith DE, 2007, AM J RESP CRIT CARE, V175, P367, DOI 10.1164/rccm.200604-571ST
   Kampitak T, 2011, INFECTION, V39, P65, DOI 10.1007/s15010-010-0067-3
   Kikuchi R, 2011, ANN THORAC CARDIOVAS, V17, P74, DOI 10.5761/atcs.cr.09.01505
   Liu Changqin, 2005, J Huazhong Univ Sci Technolog Med Sci, V25, P294
   Murakami O, 1998, Kekkaku, V73, P525
   Satoh Hiroaki, 2012, Kekkaku, V87, P701
   Shen YJ, 2018, BIOMED RES INT, V2018, DOI 10.1155/2018/4902941
   Sun XF, 2015, MEDICINE, V94, DOI 10.1097/MD.0000000000002090
   Tachdjian R, 2014, INFECT DIS THER, V3, P333, DOI 10.1007/s40121-014-0045-7
   Tarr PE, 2001, MEDICINE, V80, P123, DOI 10.1097/00005792-200103000-00005
NR 19
TC 3
Z9 3
U1 0
U2 2
PU BMC
PI LONDON
PA CAMPUS, 4 CRINAN ST, LONDON N1 9XW, ENGLAND
EI 1471-2334
J9 BMC INFECT DIS
JI BMC Infect. Dis.
PD JUN 20
PY 2020
VL 20
IS 1
AR 431
DI 10.1186/s12879-020-05136-x
PG 5
WC Infectious Diseases
WE Science Citation Index Expanded (SCI-EXPANDED)
SC Infectious Diseases
GA MC6KO
UT WOS:000543393500001
PM 32563248
OA Green Published, gold
DA 2022-10-25
ER

PT J
AU Kusner, LL
   Yucius, K
   Sengupta, M
   Sprague, AG
   Desai, D
   Nguyen, T
   Charisse, K
   Kuchimanchi, S
   Kallanthottathil, R
   Fitzgerald, K
   Kaminski, HJ
   Borodovsky, A
AF Kusner, Linda L.
   Yucius, Kristina
   Sengupta, Manjistha
   Sprague, Andrew G.
   Desai, Dhruv
   Nguyen, Tuyen
   Charisse, Klaus
   Kuchimanchi, Satya
   Kallanthottathil, Rajeev
   Fitzgerald, Kevin
   Kaminski, Henry J.
   Borodovsky, Anna
TI Investigational RNAi Therapeutic Targeting C5 Is Efficacious in
   Pre-clinical Models of Myasthenia Gravis
SO MOLECULAR THERAPY-METHODS & CLINICAL DEVELOPMENT
LA English
DT Article
ID DECAY-ACCELERATING FACTOR; ULTRASTRUCTURAL-LOCALIZATION;
   ACETYLCHOLINE-RECEPTOR; EXTRAOCULAR-MUSCLE; DOUBLE-BLIND; END-PLATE;
   COMPLEMENT; ANTIBODY; RECOMMENDATIONS; ECULIZUMAB
AB Complement-mediated damage to the neuromuscular junction (NMJ) is a key mechanism of pathology in myasthenia gravis (MG), and therapeutics inhibiting complement have shown evidence of efficacy in the treatment of MG. In this study, we describe the development of a subcutaneously administered N-acetylgalactosamine (GalNAc)-conjugated small interfering RNA (siRNA) targeting the C5 component of complement that silences C5 expression in the liver (ALN-CC5). Treatment of wild-type rodents with ALN-CC5 resulted in robust and durable suppression of liver C5 expression. Dose-dependent serum C5 suppression was observed in non-human primates, with a lowering of serum C5 of up to 97.5% and the concomitant inhibition of serum complement activity. C5 silencing was efficacious in ameliorating disease symptoms in two standard rat models of MG, demonstrating the key role of circulating C5 in pathology at the NMJ. Improvement in disease activity scores and NMJ pathology was observed at intermediate levels of complement activity inhibition, suggesting that complete ablation of complement activity may not be required for efficacy in MG. The pre-clinical studies of ALN-CC5 and efficacy of C5 silencing in rat models of MG support further clinical development of ALN-CC5 as a potential therapeutic for the treatment of MG and other complement-mediated disorders.
C1 [Kusner, Linda L.] George Washington Univ, Dept Pharmacol & Physiol, Washington, DC 20037 USA.
   [Sengupta, Manjistha; Kaminski, Henry J.] George Washington Univ, Dept Neurol, Washington, DC 20037 USA.
   [Yucius, Kristina; Sprague, Andrew G.; Desai, Dhruv; Nguyen, Tuyen; Charisse, Klaus; Kuchimanchi, Satya; Kallanthottathil, Rajeev; Fitzgerald, Kevin; Borodovsky, Anna] Alnylam Pharmaceut, 300 Third St, Cambridge, MA 02142 USA.
RP Borodovsky, A (corresponding author), Alnylam Pharmaceut, 300 Third St, Cambridge, MA 02142 USA.
EM aborodovsky@alnylam.com
OI Kaminski, Henry/0000-0002-8195-0141
CR Berrih-Aknin S, 2014, REV MED INTERNE, V35, P413, DOI 10.1016/j.revmed.2013.09.012
   BIESECKER G, 1989, J IMMUNOL, V142, P2654
   Chamberlain-Banoub J, 2006, CLIN EXP IMMUNOL, V146, P278, DOI 10.1111/j.1365-2249.2006.03198.x
   CHRISTADOSS P, 1988, J IMMUNOL, V140, P2589
   Coelho T, 2013, NEW ENGL J MED, V369, P819, DOI 10.1056/NEJMoa1208760
   Fitzgerald K, 2014, LANCET, V383, P60, DOI 10.1016/S0140-6736(13)61914-5
   Fridkis-Hareli M, 2011, BLOOD, V118, P4705, DOI 10.1182/blood-2011-06-359646
   Howard JF, 2017, LANCET NEUROL, V16, P976, DOI 10.1016/S1474-4422(17)30369-1
   Howard JF, 2013, MUSCLE NERVE, V48, P76, DOI 10.1002/mus.23839
   Huda R, 2013, J AUTOIMMUN, V42, P94, DOI 10.1016/j.jaut.2013.01.003
   Kaminski HJ, 2006, EXP NEUROL, V202, P287, DOI 10.1016/j.expneurol.2006.06.003
   Kusner LL, 2015, EXP NEUROL, V270, P3, DOI 10.1016/j.expneurol.2015.02.025
   Kusner LL, 2014, MUSCLE NERVE, V49, P749, DOI 10.1002/mus.24057
   Kusner LL, 2013, MUSCLE NERVE, V47, P33, DOI 10.1002/mus.23448
   LENNON VA, 1978, J EXP MED, V147, P973, DOI 10.1084/jem.147.4.973
   Lin F, 2002, J CLIN INVEST, V110, P1269, DOI 10.1172/JCI200216086
   Losen M, 2015, EXP NEUROL, V270, P18, DOI 10.1016/j.expneurol.2015.03.010
   Nair JK, 2014, J AM CHEM SOC, V136, P16958, DOI 10.1021/ja505986a
   NAKANO S, 1993, NEUROLOGY, V43, P1167, DOI 10.1212/WNL.43.6.1167
   Nishimura J, 2014, NEW ENGL J MED, V370, P632, DOI 10.1056/NEJMoa1311084
   Piddlesden SJ, 1996, J NEUROIMMUNOL, V71, P173, DOI 10.1016/S0165-5728(96)00144-0
   Porter JD, 2001, P NATL ACAD SCI USA, V98, P12062, DOI 10.1073/pnas.211257298
   Razzak Mina, 2014, Nat Rev Nephrol, V10, P182, DOI 10.1038/nrneph.2014.30
   SAHASHI K, 1978, J NEUROPATH EXP NEUR, V37, P212, DOI 10.1097/00005072-197803000-00008
   SAHASHI K, 1980, J NEUROPATH EXP NEUR, V39, P160, DOI 10.1097/00005072-198003000-00005
   Soltys J, 2009, ANN NEUROL, V65, P67, DOI 10.1002/ana.21536
   Song C, 2012, MUSCLE NERVE, V45, P668, DOI 10.1002/mus.23247
   Tuzun E, 2003, J IMMUNOL, V171, P3847, DOI 10.4049/jimmunol.171.7.3847
   Vaishnaw Akshay K, 2010, Silence, V1, P14, DOI 10.1186/1758-907X-1-14
   Zhou YF, 2007, J IMMUNOL, V179, P8562, DOI 10.4049/jimmunol.179.12.8562
   Zhou YF, 2014, INVEST OPHTH VIS SCI, V55, P4348, DOI 10.1167/iovs.14-14422
NR 31
TC 22
Z9 23
U1 0
U2 7
PU CELL PRESS
PI CAMBRIDGE
PA 50 HAMPSHIRE ST, FLOOR 5, CAMBRIDGE, MA 02139 USA
EI 2329-0501
J9 MOL THER-METH CLIN D
JI Mol.Ther.-Methods Clin. Dev.
PD JUN 14
PY 2019
VL 13
BP 484
EP 492
DI 10.1016/j.omtm.2019.04.009
PG 9
WC Medicine, Research & Experimental
WE Science Citation Index Expanded (SCI-EXPANDED)
SC Research & Experimental Medicine
GA IC9EK
UT WOS:000471284200045
PM 31193726
OA gold, Green Published
DA 2022-10-25
ER

PT J
AU Schepelmann, K
   Winter, Y
   Spottke, AE
   Claus, D
   Grothe, C
   Schroder, R
   Heuss, D
   Vielhaber, S
   Mylius, V
   Kiefer, R
   Schrank, B
   Oertel, WH
   Dodel, R
AF Schepelmann, Karsten
   Winter, Yaroslav
   Spottke, Annika E.
   Claus, Detlef
   Grothe, Christoph
   Schroeder, Rolf
   Heuss, Dieter
   Vielhaber, Stefan
   Mylius, Veit
   Kiefer, Reinhard
   Schrank, Bertold
   Oertel, Wolfgang H.
   Dodel, Richard
TI Socioeconomic burden of amyotrophic lateral sclerosis, myasthenia gravis
   and facioscapulohumeral muscular dystrophy
SO JOURNAL OF NEUROLOGY
LA English
DT Article
DE Neuromuscular disorders; Costs; "Bottom-up'' approach
ID QUALITY-OF-LIFE; COST-EFFECTIVENESS; HEALTH; DISEASE; RECOMMENDATIONS;
   DIAGNOSIS; ILLNESS; PANEL
AB Neuromuscular disorders (NMD) are chronic devastating diseases. The aim of this multicenter cross-sectional study was to evaluate the socioeconomic impact of three NMDs in Germany. Patients (n = 107) with amyotrophic lateral sclerosis (ALS), myasthenia gravis (MG) or facioscapulohumeral muscular dystrophy (FSHD) were recruited consecutively in seven centers in Germany. The health-economic data were collected using a "bottom-up" approach consisting of comprehensive questionnaires and patient diaries. Costs were evaluated from the societal perspective in 2009 Euros (EUR). Total annual costs from the societal perspective were EUR 36,380 (95% CI 27,090-47,970) per patient in ALS, EUR 26,240 (95% CI 17,770-37,940) in FSHD and EUR 14,950 (95% CI 10,470-21,730) in MG. The main components of costs were the expenditures of health insurance and the loss of productivity of patients and their caregivers. The following independent cost-driving factors were identified: disease severity, assistance in activities of daily living (ADL), dementia and younger age in ALS, disease severity in FSHD and assistance in ADL, disease severity and assistance in ADL in MG. The socioeconomic burden of NMDs in Germany is considerable. Further studies evaluating both the health-economic and clinical effects of NMD treatment as well as disease management programs and benchmarking activities are necessary.
C1 [Schepelmann, Karsten; Winter, Yaroslav; Mylius, Veit; Oertel, Wolfgang H.; Dodel, Richard] Univ Marburg, Dept Neurol, D-35039 Marburg, Germany.
   [Spottke, Annika E.; Grothe, Christoph; Schroeder, Rolf] Friedrich Wilhelms Univ, Dept Neurol, Bonn, Germany.
   [Claus, Detlef] Klinkum Darmstadt, Dept Neurol, Darmstadt, Germany.
   [Heuss, Dieter] Friedrich Alexander Univ Erlangen, Dept Neurol, Erlangen, Germany.
   [Vielhaber, Stefan] Otto VonGuericke Univ Magdegurg, Dept Neurol, D-39016 Magdeburg, Germany.
   [Kiefer, Reinhard] Univ Munster, Dept Neurol, Munster, Germany.
   [Schrank, Bertold] Deutsch Klin Diagnost, Dept Neurol, D-6200 Wiesbaden, Germany.
RP Dodel, R (corresponding author), Univ Marburg, Dept Neurol, Rudolf Bultmannstr 8, D-35039 Marburg, Germany.
EM yaroslav.winter@med.uni-marburg.de; dodel@med.uni-marburg.de
RI Schröder, Rolf/B-2774-2011
OI Schroder, Rolf/0000-0002-2772-2615
FU German Society for Muscle Disorders (Deutsche Gesellschaft fur
   Muskelkranke)
FX This study was sponsored by the German Society for Muscle Disorders
   (Deutsche Gesellschaft fur Muskelkranke).
CR Barber JA, 2000, STAT MED, V19, P3219, DOI 10.1002/1097-0258(20001215)19:23<3219::AID-SIM623>3.0.CO;2-P
   BROOKS BR, 1994, J NEUROL SCI, V124, P96, DOI 10.1016/0022-510X(94)90191-0
   Carpenter J, 2000, STAT MED, V19, P1141, DOI 10.1002/(SICI)1097-0258(20000515)19:9<1141::AID-SIM479>3.0.CO;2-F
   CHRISTENSEN PB, 1993, NEUROLOGY, V43, P1779, DOI 10.1212/WNL.43.9.1779
   EMANUEL EJ, 1994, NEW ENGL J MED, V330, P540, DOI 10.1056/NEJM199402243300806
   *FED GERM PHARM IN, 2006, ROT LIST
   FOLSTEIN MF, 1975, J PSYCHIAT RES, V12, P189, DOI 10.1016/0022-3956(75)90026-6
   Gold MR, 1996, COST EFFECTIVENESS H
   Gray AM, 1998, J NEUROL SCI, V160, pS2, DOI 10.1016/S0022-510X(98)00192-0
   Hamer HM, 2006, EPILEPSIA, V47, P2165, DOI 10.1111/j.1528-1167.2006.00889.x
   HILLEL AD, 1989, NEUROEPIDEMIOLOGY, V8, P142, DOI 10.1159/000110176
   *IQWIG, METH ASS REL BEN COS
   Jaretzki A, 2000, NEUROLOGY, V55, P16, DOI 10.1212/WNL.55.1.16
   Klein LM, 1996, NEUROLOGY, V47, pS126, DOI 10.1212/WNL.47.4_Suppl_2.126S
   KOBELT G, 2004, SSE EFI WORKING PAPE, V594
   Kobelt G, 2006, EUR J HEALTH ECON, V7, P34, DOI [DOI 10.1007/S10198-006-0384-8, 10.1007/s10198-006-0384-8]
   Kobelt G, 2006, NEUROLOGY, V66, P1696, DOI 10.1212/01.wnl.0000218309.01322.5c
   Krauth C, 2005, GESUNDHEITSWESEN, V67, P736, DOI 10.1055/s-2005-858698
   Kurtzke J F, 1982, Adv Neurol, V36, P281
   Lopez-Bastida J., 2008, AMYOTROPH LATERAL SC, V26, P1
   Lopez-Bastida J, 2006, NEUROLOGY, V67, P2186, DOI 10.1212/01.wnl.0000249311.80411.93
   LUNT PW, 1991, J MED GENET, V28, P655, DOI 10.1136/jmg.28.10.655
   Meltzer D, 1999, MED DECIS MAKING, V19, P371, DOI 10.1177/0272989X9901900401
   Moss AH, 1996, CHEST, V110, P249, DOI 10.1378/chest.110.1.249
   Negrini D, 2004, J Health Organ Manag, V18, P195, DOI 10.1108/14777260410548437
   *OECD, 2008, OECD PURCH POW PAR P
   Orrell RW, 1999, NEUROLOGY, V52, P1822, DOI 10.1212/WNL.52.9.1822
   SCHOFFSKI O, 2007, HLTH EC EVALUATIONS
   Siegel JE, 1997, PHARMACOECONOMICS, V11, P159, DOI 10.2165/00019053-199711020-00005
   Spottke AE, 2005, PHARMACOECONOMICS, V23, P817, DOI 10.2165/00019053-200523080-00007
   SWINYARD C A, 1957, Arch Phys Med Rehabil, V38, P574
   Tarricone R, 2006, HEALTH POLICY, V77, P51, DOI 10.1016/j.healthpol.2005.07.016
   Tavakoli M, 2001, J NEUROL SCI, V191, P95, DOI 10.1016/S0022-510X(01)00618-9
   Tibshirani RJ, 1993, INTRO BOOTSTRAP, DOI DOI 10.1007/978-1-4899-4541-9
   Van Der Steen I, 2009, AMYOTROPH LATERAL SC, V10, P27, DOI 10.1080/17482960802103131
   Winter Y, 2008, NERVENARZT, V79, P918, DOI 10.1007/s00115-008-2505-3
NR 36
TC 56
Z9 58
U1 0
U2 11
PU SPRINGER HEIDELBERG
PI HEIDELBERG
PA TIERGARTENSTRASSE 17, D-69121 HEIDELBERG, GERMANY
SN 0340-5354
EI 1432-1459
J9 J NEUROL
JI J. Neurol.
PD JAN
PY 2010
VL 257
IS 1
BP 15
EP 23
DI 10.1007/s00415-009-5256-6
PG 9
WC Clinical Neurology
WE Science Citation Index Expanded (SCI-EXPANDED)
SC Neurosciences & Neurology
GA 536GW
UT WOS:000273033900003
PM 19629566
DA 2022-10-25
ER

PT J
AU Cortes-Vicente, E
   Gallardo, E
   Martinez, MA
   Diaz-Manera, J
   Querol, L
   Rojas-Garcia, R
   Illa, I
AF Cortes-Vicente, Elena
   Gallardo, Eduard
   Angeles Martinez, Maria
   Diaz-Manera, Jordi
   Querol, Luis
   Rojas-Garcia, Ricard
   Illa, Isabel
TI Clinical Characteristics of Patients With Double-Seronegative Myasthenia
   Gravis and Antibodies to Cortactin
SO JAMA NEUROLOGY
LA English
DT Article
ID ACETYLCHOLINE-RECEPTOR; NEUROMUSCULAR-JUNCTION; MUSK ANTIBODIES; PROTEIN
   4; AUTOANTIBODIES
AB IMPORTANCE Double-seronegative myasthenia gravis (dSNMG) includes patients with myasthenia gravis (MG) without detectable antibodies to the nicotinic acetylcholine receptor (AChR) or to muscle-specific tyrosine kinase (MuSK). The lack of a biomarker hinders the diagnosis and clinical management in these patients. Cortactin, a protein acting downstream from agrin/low-density lipoprotein receptor-related protein 4 (LRP4)/MuSK, has been described as an antigen in dSNMG.
   OBJECTIVE To describe the frequency and clinical features of patients with dSNMG who have cortactin antibodies.
   DESIGN, SETTING, AND PARTICIPANTS A retrospective cross-sectional study was conducted at Hospital de la Santa Creu i Sant Pau, an institutional practice referral center in Barcelona, Spain, between May 1, 2015, and November 30, 2015. We included 250 patients with a definitive diagnosis of MG with available serum samples at the time of diagnosis. Descriptive and comparative data analyses were performed.
   EXPOSURES Cortactin antibodies were measured by enzyme-linked immunosorbent assay and Western blot; AChR, MuSK, and anti-striated muscle antibodies were detected using a standard method; and LRP4 antibodies were tested using a cell-based assay.
   MAIN OUTCOMES AND MEASURES The primary outcome was the frequency of patients with dSNMG who have cortactin antibodies. Secondary outcomes were demographic, clinical, neurophysiological, and laboratory data.
   RESULTS Of 250 patients (mean [SD] age at onset, 49.7 [21.2] years; 56% female), 38 (15.2%) had dSNMG, 201 (80.4%) had MG with AChR antibodies, and 11 (4.4%) had MG with MuSK antibodies. Cortactin antibodies were identified in 28 patients with MG: 9 of 38 (23.7%) who had dSNMG, 19 of 201 (9.5%) who had MG with AChR antibodies (significantly lower than those with dSNMG: 9.5% vs 23.7%; P =.02), and 0 of 11 who had MG with MuSK antibodies; 0 of 29 controls had cortactin antibodies. At onset, among the 9 patients with dSNMG and cortactin antibodies, 6 had ocular MG and 3 had Myasthenia Gravis Foundation of America clinical classification IIA. Two patients with ocular MG developed generalized MG. The group with dSNMG and cortactin antibodies, compared with those who had MG with AChR antibodies, more frequently had mild forms at onset (100.0% vs 62.7%; P =.03), had fewer bulbar signs at maximal worsening (0% vs 41.3%; P =.01), and were younger at onset (median [interquartile range], 34.9 [9.5] vs 53.9 [38.5] years; P =.03); the group with dSNMG and cortactin antibodies also more frequently had ocular MG at onset than those with MG and AChR antibodies, although the difference was not statistically significant (66.7% vs 40.8%; P =.17). Of 17 patients with ocular dSNMG, 4 (23.5%) had antibodies to cortactin.
   CONCLUSIONS AND RELEVANCE In this study, patients with cortactin antibodies and dSNMG had an ocular or mild generalized phenotype of MG. Including the detection of cortactin antibodies in the routine diagnosis of dSNMG may be helpful in ocular MG.
C1 [Cortes-Vicente, Elena; Gallardo, Eduard; Diaz-Manera, Jordi; Querol, Luis; Rojas-Garcia, Ricard; Illa, Isabel] Univ Autonoma Barcelona, Hosp Santa Cruz & St Pau, Dept Neurol, Neuromuscular Dis Unit, St Antoni Maria Claret 167, Barcelona 08025, Spain.
   [Cortes-Vicente, Elena; Gallardo, Eduard; Diaz-Manera, Jordi; Querol, Luis; Rojas-Garcia, Ricard; Illa, Isabel] Ctr Biomed Network Res Rare Dis CIBERER, Barcelona, Spain.
   [Angeles Martinez, Maria] Univ Autonoma Barcelona, Hosp Santa Creu & St Pau, Dept Immunol, Barcelona, Spain.
RP Illa, I (corresponding author), Univ Autonoma Barcelona, Hosp Santa Cruz & St Pau, Dept Neurol, Neuromuscular Dis Unit, St Antoni Maria Claret 167, Barcelona 08025, Spain.
EM iilla@santpau.cat
RI ILLA, Isabel/AAD-1816-2019; Querol, Luis/H-2119-2015
OI Querol, Luis/0000-0002-4289-8264; Diaz-Manera,
   Jordi/0000-0003-2941-7988; Gallardo, Eduard/0000-0002-3942-3436
FU Instituto de Salud Carlos III Ministry of Economy and Innovation [FIS
   13/0937]; Instituto de Salud Carlos III [JR13/00014]
FX This work was supported by grant FIS 13/0937 from Instituto de Salud
   Carlos III Ministry of Economy and Innovation (principal investigator,
   Dr Illa). Dr Querol is supported by grant JR13/00014 from Instituto de
   Salud Carlos III.
CR Berrih-Aknin S, 2013, AUTOIMMUN REV, V12, P861, DOI 10.1016/j.autrev.2013.03.008
   BURGES J, 1994, MUSCLE NERVE, V17, P1393, DOI 10.1002/mus.880171208
   Cruz PMR, 2015, JAMA NEUROL, V72, P642, DOI 10.1001/jamaneurol.2015.0203
   Diaz-Manera J, 2012, NEUROLOGY, V78, P189, DOI 10.1212/WNL.0b013e3182407982
   DRACHMAN DB, 1987, ANN NY ACAD SCI, V505, P90
   ENGEL AG, 1977, NEUROLOGY, V27, P307, DOI 10.1212/WNL.27.4.307
   Evoli A, 2003, BRAIN, V126, P2304, DOI 10.1093/brain/awg223
   Gallardo E, 2014, AUTOIMMUN REV, V13, P1003, DOI 10.1016/j.autrev.2014.08.039
   Gilhus NE, 2015, LANCET NEUROL, V14, P1023, DOI 10.1016/S1474-4422(15)00145-3
   Higuchi O, 2011, ANN NEUROL, V69, P418, DOI 10.1002/ana.22312
   Hoch W, 2001, NAT MED, V7, P365, DOI 10.1038/85520
   Huijbers MG, 2013, P NATL ACAD SCI USA, V110, P20783, DOI 10.1073/pnas.1313944110
   Jacob S, 2012, ARCH NEUROL-CHICAGO, V69, P994, DOI 10.1001/archneurol.2012.437
   Jaretzki A, 2000, NEUROLOGY, V55, P16, DOI 10.1212/WNL.55.1.16
   Labrador-Horrillo M, 2014, AUTOIMMUN REV, V13, P1008, DOI 10.1016/j.autrev.2014.08.038
   Leite MI, 2008, BRAIN, V131, P1940, DOI 10.1093/brain/awn092
   Madhavan R, 2009, PLOS ONE, V4, DOI 10.1371/journal.pone.0008478
   McConville J, 2004, ANN NEUROL, V55, P580, DOI 10.1002/ana.20061
   MOSSMAN S, 1986, LANCET, V1, P116
   Peng HB, 1997, J NEUROCYTOL, V26, P637, DOI 10.1023/A:1018545827369
   Pevzner A, 2012, J NEUROL, V259, P427, DOI 10.1007/s00415-011-6194-7
   Querol L, 2013, CURR OPIN NEUROL, V26, P459, DOI 10.1097/WCO.0b013e328364c079
   Romi F, 2005, EUR J NEUROL, V12, P413, DOI 10.1111/j.1468-1331.2005.01137.x
   Zhang B, 2012, ARCH NEUROL-CHICAGO, V69, P445, DOI 10.1001/archneurol.2011.2393
NR 24
TC 50
Z9 54
U1 0
U2 12
PU AMER MEDICAL ASSOC
PI CHICAGO
PA 330 N WABASH AVE, STE 39300, CHICAGO, IL 60611-5885 USA
SN 2168-6149
EI 2168-6157
J9 JAMA NEUROL
JI JAMA Neurol.
PD SEP
PY 2016
VL 73
IS 9
BP 1099
EP 1104
DI 10.1001/jamaneurol.2016.2032
PG 6
WC Clinical Neurology
WE Science Citation Index Expanded (SCI-EXPANDED)
SC Neurosciences & Neurology
GA DX2MV
UT WOS:000384205200012
PM 27379450
OA Bronze
DA 2022-10-25
ER

PT J
AU Gherardi, R
   Chariot, P
   Authier, FJ
AF Gherardi, R
   Chariot, P
   Authier, FJ
TI Muscular involvement in HIV infection
SO REVUE NEUROLOGIQUE
LA French
DT Article
ID HUMAN-IMMUNODEFICIENCY-VIRUS; NEMALINE ROD MYOPATHY; MYASTHENIA-GRAVIS;
   SKELETAL-MUSCLE; ZIDOVUDINE MYOPATHY; AFRICAN PATIENTS; AIDS;
   POLYMYOSITIS; DYSFUNCTION; ASSOCIATION
AB Skeletal muscle involvement may occur at all stages of HIV-infection and represents the first manifestation of the disease in one patients. We usually classify muscle involvement in HIV-infected patients in one of the following categories: (1) HIV-associated myopathy, a myopathy that meets the criteria for polymyositis in a majority of patients, and those for acquired nemaline myopathy in some; (2) zidonidine myopathy, a reversible mitochondrial myopathy; (3) the HIV-wasting syndrome and other AIDs-associated cachexias; (4) opportunistic infections and tumoral infiltrations of the skeletal muscle; (5) vasculitic processes and iron pigment deposits; (6) HIV-associated myasthenia grains and (7) rhabdomyolsis. Immunohistology for major histocompatibility complex class I antigen histochemical reaction for cytochrome C oxidase are helpful in correct classification of a myopathy as HIV polymyositis or zidovudine myopathy.
RP Gherardi, R (corresponding author), HOP HENRI MONDOR,DEPT PATHOL,GRP RECH PATHOL NEUROMUSCULAIRE DRED ER 269,F-94010 CRETEIL,FRANCE.
RI Chariot, Patrick/H-6384-2019
OI Chariot, Patrick/0000-0001-5556-8814; AUTHIER, Francois
   Jerome/0000-0002-0182-2052
CR ARNAUDO E, 1991, LANCET, V337, P508, DOI 10.1016/0140-6736(91)91294-5
   AUTHIER FJ, 1991, IN PRESS MUSCLE NERV
   BAILEY RO, 1987, HUM PATHOL, V18, P749, DOI 10.1016/S0046-8177(87)80248-4
   BELEC L, 1994, CLIN DIAGN LAB IMMUN, V1, P117
   BELEC L, 1992, MUSCLE NERVE, V15, P856, DOI 10.1002/mus.880150716
   BELEC L, 1991, AIDS, V5, P234, DOI 10.1097/00002030-199102000-00022
   BRETAGNE S, 1994, MUSCLE NERVE, V17, P222
   CHARIOT P, 1994, NEUROLOGY, V44, P1692, DOI 10.1212/WNL.44.9.1692
   CHARIOT P, 1993, ACTA NEUROPATHOL, V85, P431, DOI 10.1007/BF00334455
   CHARIOT P, 1994, ARTHRITIS RHEUM, V37, P583, DOI 10.1002/art.1780370421
   CHARIOT P, 1993, ANN NEUROL, V34, P561, DOI 10.1002/ana.410340409
   CHARIOT P, 1991, NEUROSCI DISORD, V14, P357
   CHAUNU MP, 1989, MUSCLE NERVE, V12, P452, DOI 10.1002/mus.880120603
   CHEVALIER X, 1993, ARTHRITIS RHEUM, V36, P426, DOI 10.1002/art.1780360321
   DALAKAS MC, 1986, JAMA-J AM MED ASSOC, V256, P2381, DOI 10.1001/jama.256.17.2381
   DALAKAS MC, 1987, NEW ENGL J MED, V317, P1602, DOI 10.1056/NEJM198712173172511
   DALAKAS MC, 1994, ANN NEUROL, V35, P482, DOI 10.1002/ana.410350418
   DALAKAS MC, 1990, NEW ENGL J MED, V322, P1098, DOI 10.1056/NEJM199004193221602
   DWYER BA, 1992, ARCH NEUROL-CHICAGO, V49, P440, DOI 10.1001/archneur.1992.00530290022003
   GHERARDI R, 1992, ANN NEUROL, V32, P535, DOI 10.1002/ana.410320409
   GHERARDI R, 1993, ARTHRITIS RHEUM-US, V36, P1164, DOI 10.1002/art.1780360818
   GHERARDI RK, 1994, NEUROPATH APPL NEURO, V20, P232, DOI 10.1111/j.1365-2990.1994.tb00964.x
   GHERARDI RK, 1991, HUM PATHOL, V22, P1187, DOI 10.1016/0046-8177(91)90100-4
   GHERARDI RK, 1994, ANN NEUROL, V36, P752, DOI 10.1002/ana.410360511
   GHERARDI RK, 1989, NEW ENGL J MED, V312, P685
   GHERARDI RK, 1993, ATLAS NEUROPATHOLOGY, P261
   GONZALES MF, 1988, ARCH NEUROL-CHICAGO, V45, P585, DOI 10.1001/archneur.1988.00520290125026
   GRAU JM, 1993, ANN NEUROL, V34, P206, DOI 10.1002/ana.410340217
   GRAY F, 1988, BRAIN, V111, P245, DOI 10.1093/brain/111.2.245
   GRAY F, 1992, J NEUROPATH EXP NEUR, V51, P177, DOI 10.1097/00005072-199203000-00007
   GRAY F, 1990, HISTOPATHOLOGY, V16, P402, DOI 10.1111/j.1365-2559.1990.tb01149.x
   HAINTAI D, 1991, ACTA NEUROPATHOL, V81, P496
   ILLA I, 1991, ANN NEUROL, V29, P474, DOI 10.1002/ana.410290505
   JAY C, 1994, J ACQ IMMUN DEF SYND, V7, P630
   LACROIX C, 1992, J NEUROL, V239, P46, DOI 10.1007/BF00839212
   LEONMONZON M, 1993, MUSCLE NERVE, V16, P408, DOI 10.1002/mus.880160411
   LEWIS W, 1994, CIRC RES, V74, P344, DOI 10.1161/01.RES.74.2.344
   MARTINI L, 1991, REV NEUROL, V147, P395
   MHIRI C, 1992, T ROY SOC TROP MED H, V86, P303, DOI 10.1016/0035-9203(92)90323-5
   MHIRI C, 1991, ANN NEUROL, V29, P606, DOI 10.1002/ana.410290607
   NATH A, 1990, NEUROLOGY, V40, P581, DOI 10.1212/WNL.40.4.581
   SIMPSON DM, 1993, NEUROLOGY, V43, P971, DOI 10.1212/WNL.43.5.971
   WESSEL HB, 1987, PEDIATR NEUROL, V3, P238, DOI 10.1016/0887-8994(87)90027-0
   YOUNGER DS, 1989, MUSCLE NERVE, V12, P842, DOI 10.1002/mus.880121009
NR 44
TC 6
Z9 6
U1 0
U2 0
PU MASSON EDITEUR
PI PARIS 06
PA 120 BLVD SAINT-GERMAIN, 75280 PARIS 06, FRANCE
SN 0035-3787
J9 REV NEUROL
JI Rev. Neurol.
PD NOV
PY 1995
VL 151
IS 11
BP 603
EP 607
PG 5
WC Clinical Neurology
WE Science Citation Index Expanded (SCI-EXPANDED)
SC Neurosciences & Neurology
GA TP668
UT WOS:A1995TP66800001
PM 8745623
DA 2022-10-25
ER

PT J
AU Kim, JY
   Park, KD
   Kim, SM
   Sunwoo, IN
AF Kim, Jee Young
   Park, Kee Duk
   Kim, Seung-Min
   Sunwoo, Il Nam
TI Repetitive Nerve Stimulation Test in Amyotrophic Lateral Sclerosis with
   Predominant Oropharyngeal Manifestations
SO JOURNAL OF CLINICAL NEUROLOGY
LA English
DT Article
DE amyotrophic lateral sclerosis; repetitive nerve stimulation test; facial
   muscles
ID DECREMENTAL RESPONSES; ALS
AB Background and Purpose Amyotrophic lateral sclerosis (ALS) patients display easy fatigability and abnormal decrements on repetitive nerve stimulation (RNS) test of clinically involved limb muscles, which can result in ALS being misdiagnosed as myasthenia gravis. We retrospectively analyzed the RNS tests of ten ALS patients with only or predominant oropharyngeal symptoms without ocular or facial weakness.
   Methods RNS tests were performed on the abductor digiti quinti, flexor carpi ulnaris, orbicularis oculi (OO), nasalis and trapezius muscles at low-rate stimulation frequencies of 3 and 5-Hz. Decrements greater than 10% of the compound muscle action potential amplitude on the fifth stimulation compared to the first was regarded as abnormal.
   Results Six patients complained of muscular fatigue or diurnal fluctuation. Among the ten patients, three exhibited abnormal decrements during low-rate stimulation in the facial muscles but not in the limb muscles, two exhibited abnormal decrements in the OO and nasalis muscles, and one exhibited abnormal decrements in the OO muscle.
   Conclusions These findings show that the facial muscles may be involved in some early oropharyngeal forms of ALS, although facial weakness may not be clinically evident. We confirm herein that abnormal decrement of facial muscles to RNS test cannot make a definite diagnose for myasthenia gravis. J Clin Neurol 2011;7:31-33
C1 [Kim, Seung-Min; Sunwoo, Il Nam] Yonsei Univ, Sch Med, Dept Neurol, Seoul 120752, South Korea.
   [Kim, Jee Young] Kwandong Univ, Coll Med, Myongji Hosp, Dept Neurol, Goyang, South Korea.
   [Park, Kee Duk] Ewha Womans Univ, Sch Med, Dept Neurol, Seoul, South Korea.
RP Sunwoo, IN (corresponding author), Yonsei Univ, Sch Med, Dept Neurol, 250 Seongsan Ro, Seoul 120752, South Korea.
EM sunwooin@yuhs.ac
CR AAEM Quality Assurance Comm, 2001, MUSCLE NERVE, V24, P1239
   BERNSTEIN LP, 1981, NEUROLOGY, V31, P204
   BJORNSKOV EK, 1975, ARCH NEUROL-CHICAGO, V32, P711, DOI 10.1001/archneur.1975.00490520081016
   DENYS EH, 1979, ARCH NEUROL-CHICAGO, V36, P202
   Dupuis L, 2009, CURR OPIN PHARMACOL, V9, P341, DOI 10.1016/j.coph.2009.03.007
   Fischer LR, 2004, EXP NEUROL, V185, P232, DOI 10.1016/j.expneurol.2003.10.004
   KILLIAN JM, 1994, MUSCLE NERVE, V17, P747, DOI 10.1002/mus.880170708
   MULDER DW, 1959, NEUROLOGY, V9, P627, DOI 10.1212/WNL.9.10.627
   Pinto S, 2008, CLIN NEUROL NEUROSUR, V110, P168, DOI 10.1016/j.clineuro.2007.08.022
   Restivo DA, 2000, MUSCLE NERVE, V23, P294, DOI 10.1002/(SICI)1097-4598(200002)23:2<294::AID-MUS25>3.0.CO;2-G
   Wang FC, 2001, NEUROLOGY, V57, P897, DOI 10.1212/WNL.57.5.897
NR 11
TC 6
Z9 9
U1 0
U2 0
PU KOREAN NEUROLOGICAL ASSOC
PI SEOUL
PA 1111 DAEIL BLD, 43 INSA-DONG, JONGNO-GU, SEOUL, 110-741, SOUTH KOREA
SN 1738-6586
EI 2005-5013
J9 J CLIN NEUROL
JI J. Clin. Neurol.
PD MAR
PY 2011
VL 7
IS 1
BP 31
EP 33
DI 10.3988/jcn.2011.7.1.31
PG 3
WC Clinical Neurology
WE Science Citation Index Expanded (SCI-EXPANDED)
SC Neurosciences & Neurology
GA 751IQ
UT WOS:000289611100005
PM 21519524
OA Green Submitted, gold, Green Published
DA 2022-10-25
ER

PT J
AU Tabatabaie, SA
   Hashemi, SM
   Sanei, B
   Sanei, MH
AF Tabatabaie, Seid Abbas
   Hashemi, Seid Mozafar
   Sanei, Behnam
   Sanei, Mohammad Hossein
TI The frequency of ectopic thymic tissue in the necks of patients without
   any thymic disease
SO MEDICAL SCIENCE MONITOR
LA English
DT Article
DE ectopic thymus tissue; neck
ID MYASTHENIA-GRAVIS; THYMOMA; THYMECTOMY; CHILDREN; MASSES
AB Background: Incidences of ectopic thymic tissue in the neck have been reported in various conditions. Despite their diversity, there are only a few studies focusing on patients without any thymic disease. The goal of this study was to detect the frequency of ectopic thymic tissue in the necks of adult patients without any thymic disease.
   Material/Methods: Ninety patients with thyroid disorder who were candidated for thyroidectomy were selected. Five specimens were taken from each patient, including two biopsies before thyroidectomy from the right and left thyrothymic ligament just near the thyroid. The other specimens were taken after thyroidectomy: two from right and left carotid sheet at the base of the neck and the fifth from the adipose tissue just above the fourth tracheal cartilage. The specimens were stained with H&E and cytokeratin antibody to detect thymic tissue.
   Results: Ectopic thymic tissue was found in four cases (4.45%), one by H&E and the others by immunohistochemical staining.
   Conclusions: In patients with myasthenia gravis, hyperplasia of thymic tissue occurs in their thymus gland and ectopic thymic tissue as well. As a result, the probability of finding ectopic thymic tissue in such a patient is higher than in patients without any thymic disease. Also, removing of this tissue can improve the outcome of patients.
C1 Isfahan Univ Med Sci, Dept Thorac Surg, Sch Med, Esfahan, Iran.
   Shahr E Kord Univ Med Sci, Dept Surg, Shahrekord, Iran.
   Isfahan Univ Med Sci, Dept Pathol, Sch Med, Esfahan, Iran.
RP Sanei, MH (corresponding author), Isfahan Univ, Fac Med, Dept Pathol, Hezar Jarib Ave,POB 8176473461, Esfahan, Iran.
EM sanei@med.mui.ac.ir
RI sanei, mohammad hossein/V-6374-2017; sanei, behnam/W-2276-2017; Hashemi,
   Mozaffar/E-4909-2018; Tabatabaei, Seyed Abbas/N-1268-2018
OI Hashemi, Mozaffar/0000-0002-0569-7164; Tabatabaee, Sayyed
   Abbas/0000-0001-5759-9964; sanei, mohammad hossein/0000-0002-2886-7365
CR ASHOUR M, 1995, J THORAC CARDIOV SUR, V109, P632, DOI 10.1016/S0022-5223(95)70343-8
   FUKAI I, 1991, J THORAC CARDIOV SUR, V101, P1099
   FUKUDA T, 1980, EUR J NUCL MED, V5, P465
   JARETZKI A, 1988, J THORAC CARDIOV SUR, V96, P711
   Khariwala SS, 2004, INT J PEDIATR OTORHI, V68, P909, DOI 10.1016/j.ijporl.2004.02.012
   KIYOSUE H, 1994, J COMPUT ASSIST TOMO, V18, P206, DOI 10.1097/00004728-199403000-00006
   Masaoka A, 1996, ANN THORAC SURG, V62, P853, DOI 10.1016/S0003-4975(96)00376-1
   MILLER WT, 1992, RADIOLOGY, V184, P75, DOI 10.1148/radiology.184.1.1609105
   MOORE KL, 1998, CLIN ORIENTED EMBRYO
   NOWAK P A, 1988, Ear Nose and Throat Journal, V67, P676
   PAGES A, 1993, ANN PATHOL, V3, P164
   Shackelf GD, 1974, AM J ROENTGENOL, V120, P291, DOI 10.2214/ajr.120.2.291
   YAMASHITA H, 1983, ACTA PATHOL JAPON, V33, P189
   Zielinski M, 2004, ANN THORAC SURG, V78, P253, DOI 10.1016/j.athoracsur.2003.11.040
NR 14
TC 7
Z9 8
U1 0
U2 0
PU INT SCIENTIFIC LITERATURE, INC
PI ALBERTSON
PA 1125 WILLIS AVE, ALBERTSON, NY 11507 USA
SN 1234-1010
J9 MED SCI MONITOR
JI Med. Sci. Monitor
PD JUN
PY 2007
VL 13
IS 6
BP CR283
EP CR285
PG 3
WC Medicine, Research & Experimental
WE Science Citation Index Expanded (SCI-EXPANDED)
SC Research & Experimental Medicine
GA 182CG
UT WOS:000247482100009
PM 17534235
DA 2022-10-25
ER

PT J
AU Coleman, TS
AF Coleman, Terry S.
TI Early Developments in the Regulation of Biologics
SO FOOD AND DRUG LAW JOURNAL
LA English
DT Article
ID TETANUS FOLLOWING VACCINIA; PUBLIC-HEALTH WORK; MUSCULAR-DYSTROPHY;
   MYASTHENIA-GRAVIS; THERAPY; SERA; STANDARDS; DIVISION; VIRUS; STATE
AB This article is a history of the policy positions and legal interpretations adopted by the Public Health Service (PHS) under the 1902 Biologics Control Act. PHS generally interpreted the scope of the Act narrowly because it lacked authority to deny marketing licenses for ineffective biologics and wanted to minimize the number of worthless drugs with the imprimatur of a governmental license. In addition, PHS implemented important regulatory strategies not expressly authorized by the Act.
C1 [Coleman, Terry S.] Ropes & Gray LLP, Boston, MA USA.
CR Alexander D. Moore, 1911, LIVERPOOL MEDICO CHI, V31, P150
   AM. DRUG MFRS.' ASS'N, 1921, 10 ANN M, P351
   AM. MED. ASS'N, 1918, NEW NON REM, P325
   Anderson J, 1914, COMMUNICATION
   Anderson J F, 1903, Public Health Pap Rep, V29, P221
   Anderson JF, 1914, J AMER MED ASSOC, V63, P1
   Anderson JF, 1909, AM J PUBLIC HYG, V19, P722
   Anderson John F., 1905, PUB HLTH PAPERS REP, V30, P201
   Anderson John F., 1913, JAMA-J AM MED ASSOC, V61, P661
   Anderson John F., 1914, JAMA-J AM MED ASSOC, V62, P894
   Anderson John F., 1913, PUB HLTH REP, V28, P937
   Anderson John F., 1913, PUB HLTH REP, V28, P939
   Anderson John F., 1914, JAMA-J AM MED ASSOC, V62, P893
   ANDERSON JR OSCAR E., 1958, HLTH NATION, p[141, 148, 175]
   [Anonymous], 1902, MED REC, V62, P790
   [Anonymous], 1908, COMMUNICATION
   [Anonymous], 1921, COMMUNICATION
   [Anonymous], 1919, J AM MED ASS, V73, P128
   [Anonymous], 1919, COMMUNICATION
   [Anonymous], 1910, PUB HLTH REP, V25, P3
   [Anonymous], 1914, J AM MED ASS, V62, P934
   [Anonymous], 1914, COMMUNICATION
   [Anonymous], 1904, COMMUNICATION
   [Anonymous], 1945, COMMUNICATION
   [Anonymous], 1915, COMMUNICATION
   [Anonymous], 1973, FED REG, V38, P4319
   [Anonymous], 1902, COMMUNICATION
   [Anonymous], 1926, COMMUNICATION
   [Anonymous], 1946, COMMUNICATION
   [Anonymous], 1902, N Y MED J, V75, P375
   [Anonymous], 1910, COMMUNICATION
   [Anonymous], 1909, COMMUNICATION
   [Anonymous], 1899, COMMUNICATION
   [Anonymous], 1907, COMMUNICATION
   [Anonymous], 1928, PUB HLTH REP, V43, P2109
   [Anonymous], 1938, COMMUNICATION
   [Anonymous], 1909, PUB HLTH REP, V24, P629
   [Anonymous], 1902, PHARM ERA, V27, P261
   [Anonymous], 1902, BOS MED SURG J, V146, P22
   [Anonymous], 1902, BOS MED SURG J, V146, P676
   [Anonymous], 1942, PUB HLTH REP, V57, P1775
   [Anonymous], 1906, COMMUNICATION
   [Anonymous], 1902, COMMUNICATION
   [Anonymous], 1912, BRIT MED J, V2, P1615
   [Anonymous], 1947, FED REG, V12, P410
   [Anonymous], 1912, COMMUNICATION
   [Anonymous], 1904, J AM MED ASS, V42, P249
   [Anonymous], 1915, P 4 ANN M NAT ASS MA, P30
   [Anonymous], 1903, OIL PAINT DRUG REP, V63, P10
   [Anonymous], 1941, COMMUNICATION
   [Anonymous], 1924, COMMUNICATION
   [Anonymous], 1916, COMMUNICATION
   [Anonymous], 1917, COMMUNICATION
   [Anonymous], 1902, COMMUNICATION
   [Anonymous], 1942, PUB HLTH REP, V57, P1776
   [Anonymous], 1914, COMMUNICATION
   [Anonymous], 1929, COMMUNICATION
   [Anonymous], 1914, COMMUNICATION
   [Anonymous], 1903, BOS MED SURG J, V148, P24
   [Anonymous], 1902, MED REC, V62, P788
   [Anonymous], 1903, MERCKS REP, V12, P239
   [Anonymous], 1901, MED NEWS, V79, P826
   [Anonymous], 1902, BOS MED SURG J, V146, P441
   [Anonymous], 1907, COMMUNICATION
   [Anonymous], 1920, COMMUNICATION
   [Anonymous], 1902, AM MED, V4, P86
   [Anonymous], 1905, COMMUNICATION
   [Anonymous], 1919, COMMUNICATION
   [Anonymous], 1914, COMMUNICATION
   [Anonymous], 1902, MED REC, V61, P495
   [Anonymous], 1928, PUB HLTH REP, V43, P2108
   [Anonymous], 1914, J AM MED ASS, V62, P935
   [Anonymous], 1919, COMMUNICATION
   [Anonymous], 1960, FED REG, V25, P11185
   [Anonymous], 1913, OP ATTY GEN, V29, P340
   [Anonymous], 1920, COMMUNICATION
   [Anonymous], 1914, COMMUNICATION
   [Anonymous], 1913, COMMUNICATION
   [Anonymous], 1902, WASHINGTON MED ANNAL, V1, P274
   [Anonymous], 1921, JAMA-J AM MED ASSOC, V76, P316
   [Anonymous], 1921, COMMUNICATION
   [Anonymous], 1918, PUB HLTH REP, V33, P870
   [Anonymous], 1907, COMMUNICATION
   [Anonymous], 1901, J AM MED ASS, V37, P1680
   [Anonymous], 1902, SANITARIAN, V48, P32
   [Anonymous], 1901, MED NEWS, V79, P825
   [Anonymous], 1902, NY TIMES, P8
   [Anonymous], 1924, COMMUNICATION
   [Anonymous], 1981, COMMUNICATION, P26
   [Anonymous], 1909, COMMUNICATION
   [Anonymous], 1911, COMMUNICATION
   [Anonymous], 1923, COMMUNICATION
   [Anonymous], 1909, COMMUNICATION
   [Anonymous], 1919, COMMUNICATION
   [Anonymous], 1922, COMMUNICATION
   [Anonymous], 1915, COMMUNICATION
   [Anonymous], 1914, P 3D ANN M NAT ASS M, P56
   [Anonymous], 1933, J AM MED ASS, V100, P1603
   [Anonymous], 1972, EDWARDS WILL QUICKLY, P21
   [Anonymous], 1921, COMMUNICATION
   [Anonymous], 1917, COMMUNICATION
   [Anonymous], 1911, COMMUNICATION
   [Anonymous], 1939, COMMUNICATION
   [Anonymous], 1942, COMMUNICATION
   [Anonymous], 1913, PUB HLTH REP, V28, P105
   [Anonymous], 1909, COMMUNICATION
   [Anonymous], PUB HLTH REP, V28, P61
   [Anonymous], 1962, COMMUNICATION
   [Anonymous], 1960, FED REG, V25, P11182
   [Anonymous], 1901, NY TIMES, P6
   [Anonymous], 1912, COMMUNICATION
   [Anonymous], 1935, COMMUNICATION
   [Anonymous], 1903, COMMUNICATION
   [Anonymous], 1969, COMMUNICATION
   [Anonymous], 1958, COMMUNICATION
   [Anonymous], 1898, ST LOUIS MED SURG J, V74, P152
   [Anonymous], 1913, COMMUNICATION
   [Anonymous], 1905, COMMUNICATION
   [Anonymous], 1972, FED REG, V37, P16679
   [Anonymous], 1919, COMMUNICATION
   [Anonymous], 1907, COMMUNICATION
   [Anonymous], 1902, CIN LANCET CLIN, V87, P580
   [Anonymous], 1931, COMMUNICATION
   [Anonymous], 1932, COMMUNICATION
   [Anonymous], 1902, BOS MED SURG J, V146, P701
   [Anonymous], 1910, COMMUNICATION
   [Anonymous], 1900, J AM MED ASS, V35, P1483
   [Anonymous], 1902, MED REC, V61, P391
   [Anonymous], 1911, COMMUNICATION
   [Anonymous], 1924, COMMUNICATION
   [Anonymous], 1923, COMMUNICATION
   [Anonymous], 1923, COMMUNICATION
   [Anonymous], 1902, AM MED, V3, P331
   [Anonymous], 1933, J AM MED ASS, V100, P1604
   [Anonymous], 1904, COMMUNICATION
   [Anonymous], 1904, PUB HLTH REP, V19, P1195
   [Anonymous], 1919, COMMUNICATION
   [Anonymous], 1928, COMMUNICATION
   [Anonymous], 1941, COMMUNICATION
   [Anonymous], 1910, COMMUNICATION
   [Anonymous], 1969, COMMUNICATION, P279
   [Anonymous], 1941, COMMUNICATION
   [Anonymous], 1901, JAMA-J AM MED ASSOC, V37, P1396
   [Anonymous], 1919, COMMUNICATION
   [Anonymous], 1920, COMMUNICATION
   [Anonymous], 1902, MERCKS REP, V11, P176
   [Anonymous], 1919, COMMUNICATION
   [Anonymous], 1933, COMMUNICATION
   [Anonymous], 1963, COMMUNICATION
   [Anonymous], 1937, COMMUNICATION
   [Anonymous], 1919, COMMUNICATION
   [Anonymous], 1899, COMMUNICATION
   [Anonymous], 1917, COMMUNICATION
   [Anonymous], 1914, COMMUNICATION
   [Anonymous], 1917, PUB HLTH REP, V32, P2071
   [Anonymous], 1923, COMMUNICATION
   [Anonymous], 1909, HIST MED SOC DISTRIC, P301
   [Anonymous], 1901, BMM, V81, P468
   [Anonymous], 1902, CHI TRIB, P11
   [Anonymous], 1917, COMMUNICATION
   [Anonymous], 1939, COMMUNICATION
   [Anonymous], 1917, COMMUNICATION
   [Anonymous], 1937, COMMUNICATION
   [Anonymous], 1968, COMMUNICATION
   [Anonymous], 1924, J AM MED ASS, V82, P1048
   [Anonymous], 1972, EDWARDS WILL QUICKLY, P22
   [Anonymous], 1903, COMMUNICATION
   [Anonymous], 1917, COMMUNICATION
   [Anonymous], 1941, COMMUNICATION
   Archibald RA, 1914, ARCH INTERN MED, V14, P120
   Bailey I, 2011, HISTORY OF VACCINE DEVELOPMENT, P21, DOI 10.1007/978-1-4419-1339-5_4
   Baldwin ER, 1910, J AMER MED ASSOC, V54, P260
   BARKAN ID, 1985, AM J PUBLIC HEALTH, V75, P18, DOI 10.2105/AJPH.75.1.18
   BAXBY D, 1979, J HIST MED ALL SCI, V34, P134
   Baxby D, 2011, HISTORY OF VACCINE DEVELOPMENT, P13, DOI 10.1007/978-1-4419-1339-5_3
   BAXBY DERRICK, 1981, JENNERS SMALLPDX VAC
   Beattie William J., 1913, N Y MED J, V98, P502
   Beattie William J., 1913, N Y MED J, V98, P500
   BELL JR WHITFIELD J., 1975, COLONIAL PHYS OTHER, P131
   Bliss M, 1982, DISCOVERY INSULIN
   Blue R, 1919, J AMER MED ASSOC, V73, P1302, DOI 10.1001/jama.1919.02610430050026
   Boothby Walter M., 1934, JAMA-J AM MED ASSOC, V102, P260
   Boothby WM, 1934, J AMER MED ASSOC, V102, P259, DOI 10.1001/jama.1934.02750040001001
   BORELL M, 1976, Journal of the History of Biology, V9, P235
   BORELL M, 1985, J HIST BIOL, V18, P1, DOI 10.1007/BF00127955
   Borell M, 1976, Bull Hist Med, V50, P309
   BOSANQUET WM. CECIL, 1916, SERUMS VACCINES TOXI, P74
   BROOKS C, 1919, N Y MED J, V109, P452
   BROWNING CH, 1955, NATURE, V175, P570, DOI 10.1038/175570a0
   Camden Atlantic City Bristol Cleveland and St. John N.B. Parke Davis & Co, 1901, PAC MED J, V45, P25
   CITY OF ST. LOUIS HEALTH DEP'T, 1902, 25 ANN REP HLTH COMM, P257
   Cooper Dale, 2012, Pharm Hist, V54, P3
   Cooper Dale, 2005, Pharm Hist, V47, P47
   Cowie David Murray, 1921, JAMA-J AM MED ASSOC, V76, P310
   Culver Harry, 1921, JAMA-J AM MED ASSOC, V76, P311
   Dalton W.R. Inge, 1902, MED TIMES REG, V40, P3
   DeHovitz RE, 2014, PEDIATRICS, V133, P964, DOI 10.1542/peds.2013-2817
   Drutchas GG, 2002, MICH HIST REV, V28, P79
   Durgin SH, 1902, BOSTON MED SURG J, V146, P114, DOI 10.1056/NEJM190201301460504
   Editorial, 1921, JAMA-J AM MED ASSOC, V76, P315
   ELI LILLY & CO, 1917, ELEMENTS BIOL, P98
   Eyler JM, 2010, PUBLIC HEALTH REP, V125, P27, DOI 10.1177/00333549101250S306
   Eyler John M., 2010, PUB HLTH REP S3, V125, P34
   Eyler John M., 2010, PUB HLTH REP S3, V125, P32
   FDA, 1998, GUID IND 180 DAY GEN, P4
   Feldberg Georgina D., 1995, DIS CLASS TUBERCULOS, P55
   FENNER F., 1988, SMALLPDX ITS ERADICA, P246
   Flexner S, 1921, J AMER MED ASSOC, V76, P33
   FOWLER DOROTHY GANFIELD, 1961, JC SPOONER DEFENDER, P137
   GALAMBOS LOUIS, 1997, NETWORKS INNOVATION, P13
   Gay FP, 1923, J AMER MED ASSOC, V81, P284, DOI 10.1001/jama.1923.02650040024008
   Geddings HD, 1902, PUBLIC HEALTH REP, V17, P93
   GEN. ACCT. OFFICE, 1972, B1640312 GEN ACCT OF, P13
   GOULD GEORGE M., 1907, PROACTITIONERS MED D, P871
   Gradmann C, 2008, SCI CONTEXT, V21, P145, DOI 10.1017/S026988970800166X
   GRANT RL, 1956, PUBLIC HEALTH REP, V71, P600, DOI 10.2307/4589476
   Hiss PH, 1908, J MED RES, V19, P399
   Hiss PH, 1908, J MED RES, V19, P323
   Hoefle Milton L., 2000, B HIST CHEM, V25, P28
   Hoefle Milton L., 2000, B HIST CHEM, V25, P31
   Horovitz A.S., 1919, NAT ECLECTIC MED ASS, V11, P65
   Insulin Comm. Univ. Toronto, 1923, JAMA-J AM MED ASSOC, V80, P1847
   Irons EE, 1931, J AMER MED ASSOC, V96, P1289, DOI 10.1001/jama.1931.02720420013005
   Irons Ernest E., 1931, JAMA-J AM MED ASSOC, V96, P1293
   JELLIFFE SMITH ELY, 1915, APPLETONS MED DICT, P749
   KEATING P, 1988, J HIST MED ALL SCI, V43, P275, DOI 10.1093/jhmas/43.3.275
   Kerr J.W., 1917, P 6 ANN M NAT ASS MA, p[231, 232]
   Kingham R, 2014, BIOL DRUG PRODUCTS D, P75, DOI DOI 10.1002/9780470571224.PSE503
   Kolko G., 1963, TRIUMPH CONSERVATISM
   Kondratas Ramunas A., 1982, EARLY YEARS FEDERAL, p[8, 11]
   Korwek EL, 2007, FOOD DRUG LAW J, V62, P257
   Korwek Edward L., 1995, FOOD DRUG LAW J, V50, P142
   KORWEK EL, 1995, FOOD DRUG LAW J, P123
   Lackenbach F., 1912, J PHARM SCI, V1, p[959, 967]
   Lackenbach Fred I., 1912, J AM PHARM ASSOC, V1, P961
   Law Marc T., 2006, CORRUPTION REFORM LE, P331
   LIEBENAU JM, 1987, B HIST MED, V61, P216
   Liebenau Jonathan, 1987, MED SCI MED IND FORM, P57
   Loeb L, 1910, J AMER MED ASSOC, V54, P262
   Lowy I, 2005, STUD HIST PHI PART C, V36, P675, DOI 10.1016/j.shpsc.2005.09.002
   Lowy Ilana, 2005, STUD HIST PHIL BIOL, V36, P685
   McCoy G.W., 1920, J AM PHARM ASSOC, V9, P573
   McCoy G.W., 1928, NEWER KNOWLEDGE BACT, P947
   Mccoy GW, 1920, AM J PUBLIC HEALTH, V10, P666, DOI 10.2105/AJPH.10.8.666
   McCoy GW, 1918, J AMER MED ASSOC, V71, P1997, DOI 10.1001/jama.1918.26020500023006i
   McCoy GW, 1920, J AMER MED ASSOC, V74, P1553
   McCoy GW, 1917, J AMER MED ASSOC, V69, P378
   McFarland J, 1902, J AMER MED ASSOC, V38, P217
   McFarland Joseph, 1902, MED, V8, P441
   McFarland Joseph, 1902, MED, V8, P456
   McFarland Joseph, 1906, 11 SYSTEM PHYSL THER, V11, p[17, 50]
   Meinhard Arthur R., 1915, J AM PHARM ASSOC, V4, P1463
   MERRILL HORACE SAMUEL, 1971, REPUBLICAN COMMAND, P4
   Miller Joseph L., 1921, JAMA-J AM MED ASSOC, V76, P308
   Morens DM, 2012, MBIO, V3
   Nixon C.F., 1902, PHARM ERA, V28, P119
   OLIVER WADE W., 1941, MAN WHO LIVED TODAY, P132
   OLMSTEAD ALAN L., 2015, ARRESTING CONTAGION, P149
   Parascandola J, 1995, PUBLIC HEALTH REP, V110, P774
   PARKE DAVIS & CO, 1923, MAN OF THER, P72
   Parran T., 1944, COMMUNICATION
   Parran Thomas, 1938, COMMUNICATION
   Pendergast William R., 1991, FOOD AND DRUG LAW, p[303, 307]
   PENN RG, 1979, BRIT J CLIN PHARMACO, V8, P293, DOI 10.1111/j.1365-2125.1979.tb04710.x
   Petersen W. F., 1921, JAMA-J AM MED ASSOC, V76, P312
   Petersen W.F., 1921, JAMA-J AM MED ASSOC, V76, P313
   Petricciani JC, 1996, FOOD DRUG LAW J, V51, P139
   Phelps AM, 1902, BOSTON MED SURG J, V146, P26
   PHS, 1910, 2567 PHS TREAS DEP, P30
   PHS TREAS. DEP'T, 1908, 2498 PHS TREAS DEP, P25
   PHS TREAS. DEP'T., 1904, 2354 PHS TREAS DEP, P325
   PHS TREAS. DEP'T, 1903, 2331 PHS TREAS DEP, P446
   PHS TREAS. DEP'T, 1923, TREAS DEP MISC PUBLN, V10
   PHS TREAS. DEP'T., 1906, 2427 PHS TREAS DEP, P221
   PHS TREAS. DEP'T, 1919, TREAS DEP MISC PUBLN, V10
   PHS TREAS. DEP'T, 1904, 2378 PHS TREAS DEP, P376
   PHS TREAS. DEP'T, 1909, 2539 PHS TREAS DEP, P44
   Pittman Margaret, 1987, NATL I ALLERGY INFEC, P61
   Reinhold JG, 1934, J AMER MED ASSOC, V102, P261, DOI 10.1001/jama.1934.02750040003002
   RICKETTS HOWARD TAYLOR, 1913, INFECTION IMMUNITY S, p[172, 422]
   Rodriguez-Ocana E, 2007, DYNAMIS, V27, P21
   Rosenau MJ, 1908, AM J PUBLIC HYG, V18, P126
   ROSENAU M.J., 1906, BULL, V29, P7
   ROSENAU M.J., 1903, HYGIENIC LAB B, V16, P30
   ROSENAU M. J., 1905, HYGIENIC LAB B, V21, P18
   Rosenau MJ, 1910, J AMER MED ASSOC, V54, P250
   ROSENKRANTZ BARBARA GUTMANN, 1972, PUBLIC HLTH STATE CH, P124
   Semon F, 1903, BRIT MED J, V1903, P713, DOI 10.1136/bmj.1.2204.713
   Shore CA, 1919, AM J PUBLIC HEALTH, V9, P106, DOI 10.2105/AJPH.9.2.106
   Simon J, 2010, SCI TECHNOL MED MOD, P89
   Sneader W, 2005, DRUG DISCOVERY: A HISTORY, P151
   Spangler Ralph H., 1911, N Y MED J, V94, P517
   Spangler Ralph H., 1910, N Y MED J, V92, P462
   Stimson A.M., 1938, PUB HLTH REP S141, V141, P15
   Swarts Gardner T., 1901, 16 ANN REPORT STATE, V1, P464
   TATTERSALL R, 1995, MED HIST, V39, P288, DOI 10.1017/S0025727300060087
   THOMAS B.A., 1915, APPL IMMUNOLOGY, P38
   TONDORF FRANCIS A., 1920, BIOGRAPHY BIBLIO GEO, P6
   TREAS. DEP'T, 1906, 31 TREAS DEP
   Tripoli CJ, 1934, J AMER MED ASSOC, V103, P1595, DOI 10.1001/jama.1934.02750470017004
   Twining Charles M., 1916, J AM PHARM ASSOC, V5, p[21, 21]
   WADE N, 1972, SCIENCE, V175, P1225, DOI 10.1126/science.175.4027.1225
   WADE N, 1972, SCIENCE, V176, P34, DOI 10.1126/science.176.4030.34
   WADE N, 1972, SCIENCE, V175, P1089, DOI 10.1126/science.175.4026.1089
   WADE N, 1972, SCIENCE, V175, P966, DOI 10.1126/science.175.4025.966
   WADE N, 1972, SCIENCE, V175, P861, DOI 10.1126/science.175.4024.861
   Wade Nicholas, 1972, SCIENCE, V175, P968
   Wade Nicholas, 1972, SCI, P1228
   WARD PS, 1981, J HIST MED ALL SCI, V36, P44
   Welch William H., 1895, B J HOPKINS HOSP, V6, P97
   Whitmore ER, 1919, AM J PUBLIC HEALTH, V9, P504, DOI 10.2105/AJPH.9.7.504
   WILLRICH MICHAEL, 2011, POX AM HIST, P180
   Willson RN, 1902, J AMER MED ASSOC, V38, P1147
   Willson RN, 1902, J AMER MED ASSOC, V38, P1222
   WOLRAICH MICHAEL, 2014, UNREASONABLE MEN, P34
   Wood D.J., 1986, STRATEGIC USES PUBLI
   Woodward William C., 1902, TRNSACTIONS ME UNPUB, P127
   Wyman W, 1903, Public Health Pap Rep, V29, P1
   Wyman Walter, 1903, PUB HLTH PAPERS REP, V29, P2
   Young JH., 1961, TOADSTOOL MILLIONAIR
   Young RA, 1932, BRIT MED J, V1932, P1091, DOI 10.1136/bmj.2.3754.1091
   Zinsser H, 1911, J MED RES, V24, P483
   ZINSSER HANS, 1910, TXB BACTERIOLOGY, P290
   ZINSSER HANS, 1922, TXB BACTERIOLOGY, P346
   ZIPORYN TERRA, 1988, DIS POPULAR AM PRESS, P35
NR 325
TC 7
Z9 7
U1 0
U2 2
PU FOOD DRUG LAW INST
PI WASHINGTON
PA 1000 VERMONT AVE NW, SUITE 1200, WASHINGTON, DC 20005-4903 USA
SN 1064-590X
J9 FOOD DRUG LAW J
JI Food Drug Law J.
PY 2016
VL 71
IS 4
BP 544
EP 607
PG 64
WC Food Science & Technology; Law; Nutrition & Dietetics; Pharmacology &
   Pharmacy
WE Science Citation Index Expanded (SCI-EXPANDED); Social Science Citation Index (SSCI)
SC Food Science & Technology; Government & Law; Nutrition & Dietetics;
   Pharmacology & Pharmacy
GA ED8DX
UT WOS:000389103300001
PM 29140646
DA 2022-10-25
ER

PT J
AU Todisco, T
   Baglioni, S
   Eslami, A
   Todisco, C
   Dottorini, M
AF Todisco, T
   Baglioni, S
   Eslami, A
   Todisco, C
   Dottorini, M
TI Myasthenic inspiratory vocal cord dysfunction: Efficacy of nasal
   continuous positive airway pressure treatment
SO RESPIRATION
LA English
DT Article; Proceedings Paper
CT Meeting of the European-Respiratory-Society
CY SEP 20-24, 1997
CL BERLIN, GERMANY
SP European Resp Soc
DE acute upper airway obstruction; inspiratory strider; flow-volume loop;
   neuromuscular disease
ID GRAVIS; OBSTRUCTION; STRIDOR; PARALYSIS; EXERCISE
AB Myasthenic vocal cord dysfunction (VCD), presenting with severe inspiratory strider, was successfully treated with nasal continuous positive airway pressure (nCPAP), thus giving the medical staff time to make the diagnosis and avoiding intubation or tracheostomy. An important sign leading to diagnosis was the very high MEF50/MIF50 ratio calculated from the flow-volume loop, nCPAP treatment induced prompt remission of strider and a sharp reduction in the MEF50/MIF50 ratio from 9.90 to 1.36. A review of the literature has shown that VCD with inspiratory strider is an unusual onset symptom of myasthenia gravis and that nCPAP treatment may avoid emergency oral/tracheal intubation and tracheostomy. After diagnosis, the patient underwent thymectomy, and today, 3 years later, he is well without any further therapy, Copyright (C) 2000 S. Karger AG, Basel.
C1 Silvestrini Hosp, Pulm & Crit Care Unit, I-06100 Perugia, Italy.
RP Todisco, T (corresponding author), Silvestrini Hosp, Pulm & Crit Care Unit, I-06100 Perugia, Italy.
EM cristina@stud.unipg.it
CR APPELBLATT NH, 1981, ARCH OTOLARYNGOL, V107, P305
   ASHER R, 1951, LANCET, V260, P339
   BOLLIGER CT, 1993, CHEST, V104, P1302, DOI 10.1378/chest.104.4.1302
   Dottorini M, 1996, CHEST, V110, P1122, DOI 10.1378/chest.110.4.1122
   DOTTORINI M, 1995, CHEST, V107, P585, DOI 10.1378/chest.107.2.585-a
   DRACHMAN DB, 1994, NEW ENGL J MED, V330, P1797, DOI 10.1056/NEJM199406233302507
   FAIRLEY JW, 1992, J LARYNGOL OTOL, V106, P737, DOI 10.1017/S0022215100120730
   FOULKS CJ, 1981, SOUTHERN MED J, V74, P1423
   GOLDMAN J, 1991, THORAX, V46, P401, DOI 10.1136/thx.46.6.401
   GRACEY DR, 1971, MT SINAI J MED, V38, P497
   Hanson JA, 1996, THORAX, V51, P108, DOI 10.1136/thx.51.1.108
   JOB A, 1992, J LARYNGOL OTOL, V106, P633, DOI 10.1017/S0022215100120390
   JULIA JC, 1997, ALLERGY CLIN IMMUN S, V4, P153
   Kayani S, 1998, CHEST, V113, P540, DOI 10.1378/chest.113.2.540
   McFadden ER, 1996, AM J RESP CRIT CARE, V153, P942, DOI 10.1164/ajrccm.153.3.8630577
   NEWMAN KB, 1995, AM J RESP CRIT CARE, V152, P1382, DOI 10.1164/ajrccm.152.4.7551399
   NIVEN RM, 1991, THORAX, V46, P688, DOI 10.1136/thx.46.9.688
   PATTERSON R, 1974, CLIN ALLERGY, V4, P307, DOI 10.1111/j.1365-2222.1974.tb01390.x
   Putman MT, 1996, CHEST, V109, P400, DOI 10.1378/chest.109.2.400
   SELNER JC, 1987, J ALLERGY CLIN IMMUN, V79, P726, DOI 10.1016/0091-6749(87)90203-X
   SHAW JD, 1987, COLOUR ATLAS FIBREOP
   SULLIVAN CE, 1981, LANCET, V1, P862
   Wang CH, 1996, EUR RESPIR J, V9, P952, DOI 10.1183/09031936.96.09050952
   WINTER PH, 1990, INT J PEDIATR OTORHI, V19, P273, DOI 10.1016/0165-5876(90)90007-E
NR 24
TC 1
Z9 1
U1 0
U2 0
PU KARGER
PI BASEL
PA ALLSCHWILERSTRASSE 10, CH-4009 BASEL, SWITZERLAND
SN 0025-7931
EI 1423-0356
J9 RESPIRATION
JI Respiration
PD JAN-FEB
PY 2000
VL 67
IS 1
BP 94
EP 97
DI 10.1159/000029471
PG 4
WC Respiratory System
WE Science Citation Index Expanded (SCI-EXPANDED); Conference Proceedings Citation Index - Science (CPCI-S)
SC Respiratory System
GA 292NM
UT WOS:000085801800021
PM 10705271
DA 2022-10-25
ER

PT J
AU ASKEROVA, TG
   AKHMEDOVA, YM
   LYNEVA, LF
   GADZHIEVA, GG
AF ASKEROVA, TG
   AKHMEDOVA, YM
   LYNEVA, LF
   GADZHIEVA, GG
TI IMMUNE DISORDERS IN GENERALIZED AND LOCAL FORMS OF MYASTHENIA
SO ZHURNAL NEVROPATOLOGII I PSIKHIATRII IMENI S S KORSAKOVA
LA Russian
DT Article
ID GRAVIS; SERUM
AB The purpose of the study was to examine the T immunity system, nonspecific resistance and humoral factors in patients with generalized and local forms of myasthenia by a complex of research methods. This made it possible to determine immune disorders and to reveal the general regularities common to both forms of the disease. Based on the clinical and immunological data it has been established that the local form can be regarded as a transitory one, since the level of circulating immune complexes (CIC) remained within normal. The most well-defined changes in the immune status were detectable in patients suffering from the generalized form of myasthenia. These patients manifested a noticeable decrease of the counts of E1-REC, E(n)-RFC and of their functional activity in lymphocyte blast transformation and phagocytic activity, as well as of theophyllin-sensitive and resistant T cells, and by an increase of the levels of IgG, IgM and CIC. Such clear-cut activity of humoral factors is characteristic of autoimmune processes, enabling one to recommend that such patients be given immunocorrective therapy. Meanwhile the data on CIC can be used for the characterization of the disease generalization.
C1 A ALIEV POSTGRAD MED TRAINING INST, DEPT NERVOUS DIS, BAKU, AZERBAIJAN, USSR.
RP ASKEROVA, TG (corresponding author), A ALIEV POSTGRAD MED TRAINING INST, DEPT NERVOUS DIS, BAKU, AZERBAIJAN, USSR.
CR BACH F, 1963, EXP CELL RES, V32, P592, DOI 10.1016/0014-4827(63)90197-6
   BEHAN WMH, 1979, J NEUROL NEUROSUR PS, V42, P595, DOI 10.1136/jnnp.42.7.595
   CASTLEMAN B, 1966, ANN NY ACAD SCI, V135, P496, DOI 10.1111/j.1749-6632.1966.tb45497.x
   GEKHT BM, 1982, NERVNOMYSHECHNYE BOL
   HASKOVA V, 1978, Z IMMUNITATSFORSCH, V154, P399
   HUANG SW, 1977, J NEUROL NEUROSUR PS, V40, P1053, DOI 10.1136/jnnp.40.11.1053
   KAWANAMI S, 1979, J NEUROL NEUROSUR PS, V42, P734, DOI 10.1136/jnnp.42.8.734
   LAISEK PR, 1984, MIASTENIYA
   LEBEDEV KA, 1983, LAB DELO, P48
   LISAK RP, 1976, J NEUROL NEUROSUR PS, V39, P34, DOI 10.1136/jnnp.39.1.34
   MANCHINI J, 1965, J IMMUNOCHEM, V2, P725
   MITTAG T, 1976, NEW ENGL J MED, V294, P691, DOI 10.1056/NEJM197603252941303
   NASONOV EL, 1988, TERAPEVT ARKH, P144
   SMITH CIE, 1978, EUR NEUROL, V17, P181
   WALDMANN TA, 1976, FED PROC, V35, P2067
NR 15
TC 0
Z9 0
U1 0
U2 0
PU IZDATELSTVO MEDITSINA
PI MOSCOW
PA PETROVERIGSKII PER 6-8, K-142 MOSCOW, RUSSIA
SN 0044-4588
J9 ZH NEVROPATOL PSIKH
JI Zhurnal Nevropatol. Psikhiatrii Im. S S Korsakova
PY 1991
VL 91
IS 9
BP 20
EP 22
PG 3
WC Clinical Neurology; Pathology; Psychiatry
WE Science Citation Index Expanded (SCI-EXPANDED)
SC Neurosciences & Neurology; Pathology; Psychiatry
GA GK028
UT WOS:A1991GK02800006
DA 2022-10-25
ER

PT J
AU Villar, RA
   Garnacho-Montero, J
   Ferrari, MDR
AF Amaya Villar, R.
   Garnacho-Montero, J.
   Rincon Ferrari, M. D.
TI NEUROMUSCULAR ABNORMALITIES IN CRITICAL ILLNESS
SO MEDICINA INTENSIVA
LA Spanish
DT Article
DE Muscle weakness; Critical illness; Pathophysiology; Treatment; Prognosis
ID GUILLAIN-BARRE-SYNDROME; INTENSIVE INSULIN THERAPY; INTRAVENOUS
   IMMUNOGLOBULIN; MECHANICAL VENTILATION; CLINICAL CONSEQUENCES;
   PROGNOSTIC-FACTORS; MYASTHENIA-GRAVIS; PLASMA-EXCHANGE; RISK-FACTORS;
   CARE-UNIT
AB The spectrum of neuromuscular disease encountered in today's intensive care units (ICU) has evolved over the last few decades. However, in spite of many studies on neuromuscular disorders complicating critical illness as well as its epidemiology, etiology, treatment and prognosis, several key areas remain unclear. Two main groups are found among these neuromuscular abnormalities. The first group includes primary neuromuscular disorders present on admission to the ICU in which a possible etiology can be identified. Guillain-Barra syndrome and myasthenia gravis are two of the most common diseases admitted to ours units. In the second group, weakness is acquired in the ICU in the absence of preexisting neuromuscular disease. It is believed to reflect illnesses or treatments occurring in the ICU. Critical illness polyneuropathy (CIP) is the most clearly defined neuromuscular complication in this group. However, although we have better knowledge of its clinical, diagnosis, and prognosis features, its pathophysiological substrate has not been fully elucidated. Neuromuscular junction defects and specially myopathies, that frequently coexist with CIP, are the others main causes of acquired weakness in critically ill patients. Advances in understanding of these neuromuscular disorders could have an important impact in terms of developing effective preventive and therapeutic interventions that could help to improve the poor prognosis of these patients.
C1 [Amaya Villar, R.; Garnacho-Montero, J.; Rincon Ferrari, M. D.] Hosp Univ Virgen del Rocio, Unidad Cuidados Intens, Serv Cuidados Crit & Urgencias, Seville 41013, Spain.
RP Villar, RA (corresponding author), Hosp Univ Virgen del Rocio, Unidad Cuidados Intens, Serv Cuidados Crit & Urgencias, Avda Manuel Siurot S-N, Seville 41013, Spain.
EM ramayav@wanadoo.es
RI Garnacho-Montero, Jose/R-9496-2019
OI Garnacho-Montero, Jose/0000-0003-2542-7601
CR Adnet F, 2001, INTENS CARE MED, V27, P1729, DOI 10.1007/s00134-001-1112-6
   Amaya-Villar R, 2005, INTENS CARE MED, V31, P157, DOI 10.1007/s00134-004-2509-9
   Annane D, 1997, ANN NEUROL, V41, P298
   [Anonymous], 1993, Lancet, V341, P586
   Bazzi P, 1999, CLIN NEUROPATHOL, V18, P23
   Behbehani NA, 1999, CHEST, V115, P1627
   Berrouschot J, 1997, CRIT CARE MED, V25, P1228, DOI 10.1097/00003246-199707000-00027
   Bolton CF, 2005, MUSCLE NERVE, V32, P140, DOI 10.1002/mus.20304
   BOLTON CF, 1984, J NEUROL NEUROSUR PS, V47, P1223, DOI 10.1136/jnnp.47.11.1223
   BOLTON CF, 1987, MUSCLE NERVE, V10, P129, DOI 10.1002/mus.880100205
   Calhoun RF, 1999, ANN SURG, V230, P555, DOI 10.1097/00000658-199910000-00011
   Campellone JV, 1998, NEUROLOGY, V50, P46, DOI 10.1212/WNL.50.1.46
   Coakley JH, 1998, INTENS CARE MED, V24, P801, DOI 10.1007/s001340050669
   Conti-Fine BM, 2006, J CLIN INVEST, V116, P2843, DOI 10.1172/JCI29894
   De Jonghe B, 2004, INTENS CARE MED, V30, P1117, DOI 10.1007/s00134-004-2174-z
   De Jonghe B, 2002, JAMA-J AM MED ASSOC, V288, P2859, DOI 10.1001/jama.288.22.2859
   De Jonghe B, 2007, CRIT CARE MED, V35, P2007, DOI 10.1097/01.ccm.0000281450.01881.d8
   de la Cour CD, 2005, NEUROLOGY, V64, P246, DOI 10.1212/01.WNL.0000149521.65474.83
   de Letter MACJ, 2001, CRIT CARE MED, V29, P2281, DOI 10.1097/00003246-200112000-00008
   de Seze M, 2000, EUR NEUROL, V43, P61, DOI 10.1159/000008137
   DRACHMAN DB, 1994, NEW ENGL J MED, V330, P1797, DOI 10.1056/NEJM199406233302507
   Druschky A, 2001, INTENS CARE MED, V27, P686, DOI 10.1007/s001340100890
   Fletcher SN, 2003, CRIT CARE MED, V31, P1012, DOI 10.1097/01.CCM.0000053651.38421.D9
   Freeman R, 2007, NEUROL CLIN, V25, P277, DOI 10.1016/j.ncl.2007.01.001
   Gajdos P, 1997, ANN NEUROL, V41, P789, DOI 10.1002/ana.410410615
   Garnacho-Montero J, 2005, CRIT CARE MED, V33, P349, DOI 10.1097/01.CCM.0000153521.41848.7E
   Garnacho-Montero J, 2005, CRIT CARE MED, V33, P1675, DOI 10.1097/01.CCM.0000170407.44717.89
   Garnacho-Montero J, 2001, INTENS CARE MED, V27, P1288, DOI 10.1007/s001340101009
   Hart IK, 2007, COCHRANE DB SYST REV, DOI 10.1002/14651858.CD005224.pub2
   HELLIWELL TR, 1991, J PATHOL, V164, P307, DOI 10.1002/path.1711640406
   Hermans G, 2007, AM J RESP CRIT CARE, V175, P480, DOI 10.1164/rccm.200605-665OC
   Herridge MS, 2003, NEW ENGL J MED, V348, P683, DOI 10.1056/NEJMoa022450
   HUGHES RA, 2001, COCHRANE DB SYST REV
   Hughes RAC, 2005, LANCET, V366, P1653, DOI 10.1016/S0140-6736(05)67665-9
   Hughes RAC, 2005, ARCH NEUROL-CHICAGO, V62, P1194, DOI 10.1001/archneur.62.8.1194
   Hughes RAC, 1997, LANCET, V349, P225
   Hughes RAC, 2007, BRAIN, V130, P2245, DOI 10.1093/brain/awm004
   Hund E, 1997, BRIT J ANAESTH, V78, P274, DOI 10.1093/bja/78.3.274
   Hund E, 1999, CRIT CARE MED, V27, P2544, DOI 10.1097/00003246-199911000-00036
   Jani-Aesadi A, 2007, J NEUROL SCI, V261, P127, DOI 10.1016/j.jns.2007.04.045
   Khan J, 2006, NEUROLOGY, V67, P1421, DOI 10.1212/01.wnl.0000239826.63523.8e
   KIEFER R, 2001, NEUROMUSCULAR DISORD, P111
   Lacomis D, 1998, MUSCLE NERVE, V21, P610, DOI 10.1002/(SICI)1097-4598(199805)21:5<610::AID-MUS7>3.0.CO;2-B
   Latronico N, 1996, LANCET, V347, P1579, DOI 10.1016/S0140-6736(96)91074-0
   Leatherman JW, 1996, AM J RESP CRIT CARE, V153, P1686, DOI 10.1164/ajrccm.153.5.8630621
   Leijten FSS, 1996, INTENS CARE MED, V22, P856, DOI 10.1007/BF02044107
   LEIJTEN FSS, 1995, JAMA-J AM MED ASSOC, V274, P1221, DOI 10.1001/jama.274.15.1221
   MACFARLANE IA, 1977, LANCET, V2, P615
   MCKHANN, 1985, NEUROLOGY, V35, P1096
   MCKHANN GM, 1988, ANN NEUROL, V23, P347, DOI 10.1002/ana.410230406
   Mehta S, 2006, RESP CARE, V51, P1016
   Mesejo A, 2006, NUTR HOSP, V21, P104
   Nappi G, 2000, NEUROL SCI, V21, P229
   Papazian O, 2002, REV NEUROLOGIA, V34, P169, DOI 10.33588/rn.3402.2001337
   Scheider-Gold C, 2005, COCHRANE DB SYST REV, DOI 10.1002/14651858.CD002828.pub2
   Scherer K, 2005, JAMA-J AM MED ASSOC, V293, P1906, DOI 10.1001/jama.293.15.1906
   Schweickert WD, 2007, CHEST, V131, P1541, DOI 10.1378/chest.06-2065
   Showalter CJ, 1997, MUSCLE NERVE, V20, P316, DOI 10.1002/(SICI)1097-4598(199703)20:3<316::AID-MUS8>3.0.CO;2-E
   Stevens RD, 2007, INTENS CARE MED, V33, P1876, DOI 10.1007/s00134-007-0772-2
   Taguchi Y, 2005, INTERNAL MED, V44, P65, DOI 10.2169/internalmedicine.44.65
   Tiao G, 1997, J CLIN INVEST, V99, P163, DOI 10.1172/JCI119143
   Tsukagoshi H, 1999, ANESTHESIOLOGY, V91, P448, DOI 10.1097/00000542-199908000-00020
   Van den Berghe G, 2003, CRIT CARE MED, V31, P359, DOI 10.1097/01.CCM.0000045568.12881.10
   Van den Berghe G, 2001, NEW ENGL J MED, V345, P1359, DOI 10.1056/NEJMoa011300
   Van der Meche FGA, 2001, EUR NEUROL, V45, P133, DOI 10.1159/000052111
   van Koningsveld R, 2007, LANCET NEUROL, V6, P589, DOI 10.1016/S1474-4422(07)70130-8
   VANDERMECHE FGA, 1992, NEW ENGL J MED, V326, P1123, DOI 10.1056/NEJM199204233261705
   Visser LH, 1999, NEUROLOGY, V53, P598, DOI 10.1212/WNL.53.3.598
   WITT NJ, 1991, CHEST, V99, P176, DOI 10.1378/chest.99.1.176
   Wollinsky KH, 2001, NEUROLOGY, V57, P774, DOI 10.1212/WNL.57.5.774
NR 70
TC 6
Z9 6
U1 0
U2 2
PU ELSEVIER ESPANA SLU
PI BARCELONA
PA AV JOSEP TARRADELLAS, 20-30, 1ERA PLANTA, BARCELONA, CP-08029, SPAIN
SN 0210-5691
EI 1578-6749
J9 MED INTENSIVA
JI Med. Intensiv.
PD APR
PY 2009
VL 33
IS 3
BP 123
EP 133
DI 10.1016/S0210-5691(09)70945-3
PG 11
WC Critical Care Medicine
WE Science Citation Index Expanded (SCI-EXPANDED)
SC General & Internal Medicine
GA 625YK
UT WOS:000279932600004
PM 19406085
OA Green Submitted
DA 2022-10-25
ER

PT J
AU Poussin, MA
   Tuzun, E
   Goluszko, E
   Scott, BG
   Yang, H
   Franco, JU
   Christadoss, P
AF Poussin, MA
   Tuzun, E
   Goluszko, E
   Scott, BG
   Yang, H
   Franco, JU
   Christadoss, P
TI B7-1 costimulatory molecule is critical-for the development of
   experimental autoimmune myasthenia gravis
SO JOURNAL OF IMMUNOLOGY
LA English
DT Article
ID IFN-GAMMA; RECEPTOR; MICE; INDUCTION; DEFICIENCY; ROLES; CELLS;
   DISRUPTION; SUPPRESSES; ANTI-B7-1
AB Following immunization with acetylcholine receptor (AChR), MHC class II-restricted, AChR-specific CD4 cell activation is critical for the development of experimental autoimmune myasthenia gravis (EAMG) in C57BL/6 mice. To study the contributions of B7-1 and B7-2 costimulatory molecules in EAMG, B7-1, B7-2, and B7-1/B7-2 gene knockout (KO) mice were immunized with Torpedo AChR in CFA. Compared with wild-type C57BL6 mice, B7-1 and B7-1/2 KO mice were resistant to EAMG development. B7-1 KO mice had reduced anti-AChR Ab compared with C57BL/6 mice. However, neither B7-1 nor B7-2 gene disruption impaired AChR-induced or dominant alpha(146-162) peptide-induced in vitro lymphoproliferative responses. Blocking of the B7-1 or B7-2 molecule by specific mAbs in vivo led to a reduction in the AChR-specific lymphocyte response, and the reduction was more pronounced in mice treated with anti-B7-2 Ab. The findings implicate B7-1 molecules as having a critical role in the induction of EAMG, and the resistance of B7-1 KO mice is associated with suppressed Immoral, rather than suppressed AChR-specific, T cell responses. The data also point to B7-2 molecules as being the dominant costimulatory molecules required for AChR-induced lymphocyte proliferation.
C1 Univ Texas, Med Branch, Dept Microbiol & Immunol, Galveston, TX 77555 USA.
RP Christadoss, P (corresponding author), Univ Texas, Med Branch, Dept Microbiol & Immunol, 301 Univ Blvd, Galveston, TX 77555 USA.
EM pchrista@utmb.edu
RI Tuzun, Erdem/AAH-9212-2019
CR Anderson DE, 1999, CURR OPIN IMMUNOL, V11, P677, DOI 10.1016/S0952-7915(99)00036-9
   Balasa B, 1998, J IMMUNOL, V161, P2856
   Balasa B, 1997, J EXP MED, V186, P385, DOI 10.1084/jem.186.3.385
   Borriello F, 1997, IMMUNITY, V6, P303, DOI 10.1016/S1074-7613(00)80333-7
   CHRISTADOSS P, 1986, J IMMUNOL, V136, P2437
   Christadoss P, 2000, CLIN IMMUNOL, V94, P75, DOI 10.1006/clim.1999.4807
   Christadoss P, 2002, J NEUROIMMUNOL, V122, P186, DOI 10.1016/S0165-5728(01)00473-8
   CHRISTADOSS P, 1990, IMMUNOGENETICS, V31, P241
   De Greef KE, 2001, KIDNEY INT, V60, P1415, DOI 10.1046/j.1523-1755.2001.0600041415.x
   DENG C, 2002, J IMMUNOL, V169
   FREEMAN GJ, 1993, SCIENCE, V262, P907, DOI 10.1126/science.7694362
   Girvin AM, 2002, BLOOD, V99, P3692, DOI 10.1182/blood-2001-12-0229
   Goluszko E, 2002, J NEUROIMMUNOL, V122, P85, DOI 10.1016/S0165-5728(01)00474-X
   Goluszko E, 2001, J NEUROIMMUNOL, V113, P109, DOI 10.1016/S0165-5728(00)00420-3
   Huang DR, 2001, EUR J IMMUNOL, V31, P225, DOI 10.1002/1521-4141(200101)31:1<225::AID-IMMU225>3.3.CO;2-S
   KAUL R, 1994, J IMMUNOL, V152, P3152
   KUCHROO VK, 1995, CELL, V80, P707, DOI 10.1016/0092-8674(95)90349-6
   Lee KM, 1998, SCIENCE, V282, P2263, DOI 10.1126/science.282.5397.2263
   LENSCHOW DJ, 1995, J EXP MED, V181, P1145, DOI 10.1084/jem.181.3.1145
   Lenschow DJ, 1996, IMMUNITY, V5, P285, DOI 10.1016/S1074-7613(00)80323-4
   Lindstrom J, 1981, Methods Enzymol, V74 Pt C, P432
   MCINTOSH KR, 1995, CELL IMMUNOL, V166, P103, DOI 10.1006/cimm.1995.0012
   Moiola M, 1998, EUR J IMMUNOL, V28, P2487, DOI 10.1002/(SICI)1521-4141(199808)28:08<2487::AID-IMMU2487>3.0.CO;2-Y
   NAKAJIMA A, 1995, EUR J IMMUNOL, V25, P3060, DOI 10.1002/eji.1830251112
   PERRIN PJ, 1995, J IMMUNOL, V154, P1481
   Perrin PJ, 1995, IMMUNOL RES, V14, P189, DOI 10.1007/BF02918216
   Peterson KE, 1999, J IMMUNOL, V162, P1859
   Poussin MA, 2000, J NEUROIMMUNOL, V111, P152, DOI 10.1016/S0165-5728(00)00385-4
   Poussin MA, 2002, J NEUROIMMUNOL, V125, P51, DOI 10.1016/S0165-5728(02)00030-9
   RACKE MK, 1995, J CLIN INVEST, V96, P2195, DOI 10.1172/JCI118274
   Sakaguchi S, 2000, CELL, V101, P455, DOI 10.1016/S0092-8674(00)80856-9
   Shi FD, 2000, NAT IMMUNOL, V1, P245, DOI 10.1038/79792
   Shi FD, 1998, EUR J IMMUNOL, V28, P3587, DOI 10.1002/(SICI)1521-4141(199811)28:11<3587::AID-IMMU3587>3.3.CO;2-P
   Sojka DK, 2000, J IMMUNOL, V164, P6230, DOI 10.4049/jimmunol.164.12.6230
   Tada Y, 1999, J IMMUNOL, V162, P203
   Wu B, 1997, J IMMUNOL, V159, P3016
   WU B, 1997, CURRENT PROTOCOLS IM, V315
   Zhang GX, 1999, J IMMUNOL, V162, P3775
NR 38
TC 15
Z9 20
U1 0
U2 0
PU AMER ASSOC IMMUNOLOGISTS
PI BETHESDA
PA 9650 ROCKVILLE PIKE, BETHESDA, MD 20814 USA
SN 0022-1767
EI 1550-6606
J9 J IMMUNOL
JI J. Immunol.
PD APR 15
PY 2003
VL 170
IS 8
BP 4389
EP 4396
DI 10.4049/jimmunol.170.8.4389
PG 8
WC Immunology
WE Science Citation Index Expanded (SCI-EXPANDED)
SC Immunology
GA 666HG
UT WOS:000182171100057
PM 12682276
OA Bronze
DA 2022-10-25
ER

PT J
AU Schultz, A
   Hoffacker, V
   Wilisch, A
   Nix, W
   Gold, R
   Schalke, B
   Tzartos, S
   Muller-Hermelink, HK
   Marx, A
AF Schultz, A
   Hoffacker, V
   Wilisch, A
   Nix, W
   Gold, R
   Schalke, B
   Tzartos, S
   Muller-Hermelink, HK
   Marx, A
TI Neurofilament is an autoantigenic determinant in myasthenia gravis
SO ANNALS OF NEUROLOGY
LA English
DT Article
ID THYMIC EPITHELIAL TUMORS; ACETYLCHOLINE-RECEPTOR EPITOPES; T-CELLS;
   SELF-PEPTIDES; ALPHA-SUBUNIT; THYMOMAS; PATHOGENESIS; LYMPHOCYTES;
   REPERTOIRE; AUTOANTIBODIES
AB Intratumorous expression of a 153-kd protein (p153), which contains an acetylcholine receptor-like epitope, is the only tumor marker described to date that significantly associates with thymoma in paraneoplastic myasthenia gravis (MG). Here, we report that p153 is identical to the midsize neurofilament, as verified by immunohistochemistry, immunofluorescence, and western blot analysis. Furthermore, the acetylcholine receptor-like epitope of the midsize neurofilament (NF-M) was identified by peptide epitope mapping. We also show, using T-cell proliferation assays, a significantly increased response of intratumorous T cells to a recombinant midsize neurofilament fragment in thymoma patients with MG compared with MG patients with thymic follicular hyperplasia or thymoma patients without MG. The T cells of thymic follicular hyperplasia and thymoma patients without MG seem to be unresponsive to NF-M. In contrast, we found increased T-cell responses to recombinant acetylcholine receptor fragments in MG patients in general compared with non-MG patients. Increased T-cell responses to NF-M in patients with paraneoplastic MG might be the result of an abnormal positive selection of immature T cells within thymomas, caused by the expression of NF-M in neoplastic thymic epithelial cells. Our results offer further evidence that NF-M expression in thymomas is an autoantigenic determinant in MG.
C1 Univ Wurzburg, Inst Pathol, D-97080 Wurzburg, Germany.
   Univ Wurzburg, Dept Neurol, D-97080 Wurzburg, Germany.
   Univ Mainz, Neurol Inst, D-6500 Mainz, Germany.
   Univ Regensburg, Dept Neurol, D-8400 Regensburg, Germany.
   Hellen Pasteur Inst, Athens, Greece.
RP Marx, A (corresponding author), Univ Wurzburg, Luitpoldkrankenhaus, Inst Pathol, Josef Schneider Str 2, D-97080 Wurzburg, Germany.
CR CIKES N, 1988, MAYO CLIN PROC, V63, P474, DOI 10.1016/S0025-6196(12)65645-6
   DRACHMAN DB, 1994, NEW ENGL J MED, V330, P1797, DOI 10.1056/NEJM199406233302507
   FRANK R, 1992, TETRAHEDRON, V48, P9217, DOI 10.1016/S0040-4020(01)85612-X
   FUJII Y, 1984, NEUROLOGY, V34, P1182, DOI 10.1212/WNL.34.9.1182
   GEUDER KI, 1992, LAB INVEST, V66, P452
   Hu QH, 1997, IMMUNITY, V7, P221, DOI 10.1016/S1074-7613(00)80525-7
   Ignatowicz L, 1996, CELL, V84, P521, DOI 10.1016/S0092-8674(00)81028-4
   KAUFMAN DL, 1993, NATURE, V366, P69, DOI 10.1038/366069a0
   KIRCHNER T, 1987, LANCET, V1, P218
   KIRCHNER T, 1988, AM J PATHOL, V130, P268
   LAEMMLI UK, 1970, NATURE, V227, P680, DOI 10.1038/227680a0
   MARX A, 1989, AM J PATHOL, V134, P865
   MARX A, 1990, LAB INVEST, V62, P279
   Marx A, 1996, AM J PATHOL, V148, P1839
   MARX A, 1992, LANCET, V339, P707, DOI 10.1016/0140-6736(92)90601-X
   Marx A, 1997, VIRCHOWS ARCH, V430, P355, DOI 10.1007/s004280050044
   MASAOKA A, 1981, CANCER, V48, P2485, DOI 10.1002/1097-0142(19811201)48:11<2485::AID-CNCR2820481123>3.0.CO;2-R
   MULLERHERMELINK HK, 1994, RECENT ADV HISTOPATH, P49
   MYERS MW, 1987, EMBO J, V6, P1617, DOI 10.1002/j.1460-2075.1987.tb02409.x
   Nagvekar N, 1998, J CLIN INVEST, V101, P2268, DOI 10.1172/JCI2068
   Nagvekar N, 1998, CLIN EXP IMMUNOL, V112, P17
   Nenninger R, 1998, LAB INVEST, V78, P743
   OOSTERHUIS HJGH, 1992, CURR OPIN NEUROL NEU, V5, P638
   SantAngelo DB, 1997, IMMUNITY, V7, P517, DOI 10.1016/S1074-7613(00)80373-8
   SIARA J, 1991, NEUROLOGY, V41, P128, DOI 10.1212/WNL.41.1.128
   SOMMER N, 1990, ANN NEUROL, V28, P312, DOI 10.1002/ana.410280303
   SOMMER N, 1991, NEUROLOGY, V41, P1270, DOI 10.1212/WNL.41.8.1270
   TZARTOS SJ, 1992, EUR J BIOCHEM, V207, P915, DOI 10.1111/j.1432-1033.1992.tb17124.x
   Vincent A, 1998, IMMUNOL REV, V164, P157, DOI 10.1111/j.1600-065X.1998.tb01217.x
   VINCENT A, 1994, IMMUNOL TODAY, V15, P41, DOI 10.1016/0167-5699(94)90027-2
   Wang ZY, 1997, NEUROLOGY, V48, P1643, DOI 10.1212/WNL.48.6.1643
   WILLCOX N, 1993, CURR OPIN IMMUNOL, V5, P910, DOI 10.1016/0952-7915(93)90105-2
NR 32
TC 15
Z9 21
U1 0
U2 3
PU LIPPINCOTT WILLIAMS & WILKINS
PI PHILADELPHIA
PA 530 WALNUT ST, PHILADELPHIA, PA 19106-3621 USA
SN 0364-5134
J9 ANN NEUROL
JI Ann. Neurol.
PD AUG
PY 1999
VL 46
IS 2
BP 167
EP 175
DI 10.1002/1531-8249(199908)46:2<167::AID-ANA5>3.0.CO;2-3
PG 9
WC Clinical Neurology; Neurosciences
WE Science Citation Index Expanded (SCI-EXPANDED)
SC Neurosciences & Neurology
GA 224BU
UT WOS:000081876900005
PM 10443881
DA 2022-10-25
ER

PT J
AU Deng, CS
   Goluszko, E
   Baron, S
   Wu, B
   Christadoss, P
AF Deng, CS
   Goluszko, E
   Baron, S
   Wu, B
   Christadoss, P
TI IFN-alpha therapy is effective in suppressing the clinical experimental
   myasthenia gravis
SO JOURNAL OF IMMUNOLOGY
LA English
DT Article
ID ACETYLCHOLINE-RECEPTOR; INTERFERON-ALPHA; MULTIPLE-SCLEROSIS;
   IMMUNE-RESPONSE; MICE; EXACERBATIONS; AZATHIOPRINE; HEPATITIS; EPITOPE;
   BETA
AB To study the therapeutic efficacy of IFN-alpha after the onset of clinical signs of experimental autoimmune myasthenia gravis (EAMC), we treated mice with clinical EAMC with recombinant human IFN-alpha or mouse IFN-alpha. In the first experiment, 7 of 16 (44%) mice had a complete clinical remission in the recombinant human IFN-alpha-treated group, in contrast to none in the placebo group (0/14) (p = 0.006). There was a higher incidence of death and severe disease in the placebo group (7/14) relative to the IFN-alpha group (4/16). In the second experiment, 6 of 18 (33%) mice in the mouse IFN-alpha-treated group had a complete clinical remission, while none of 17 (0%) mice in the placebo-treated group had remission (p = 0.011), Again, more mice died or worsened in the placebo group (11/17) compared with the IFN-alpha group (7/18), IFN-alpha treatment significantly reduced the anti-acetylcholine receptor (AChR) Ab levels, especially the IgG1 and IgG2b isotypes, and the amount of anti-AChR Abs bound to muscle AChR. IFN-alpha treatment also lowered CD4 cells in the lymph nodes and spleen, and suppressed the in vitro lymphocyte proliferative response to AChR and its dominant peptide in a dose-dependent manner.
C1 UNIV TEXAS, MED BRANCH, DEPT MICROBIOL & IMMUNOL, GALVESTON, TX 77555 USA.
CR Baron S, 1992, INTERFERON PRINCIPLE, P1
   CHRISTADOSS P, 1986, J IMMUNOL, V136, P2437
   CHRISTADOSS P, 1985, J NEUROIMMUNOL, V8, P29, DOI 10.1016/S0165-5728(85)80045-X
   CHRISTADOSS P, 1986, J IMMUNOL, V137, P1845
   CHUNG YH, 1993, AM J GASTROENTEROL, V88, P244
   Drachman Daniel B., 1993, P379
   DRACHMAN DB, 1982, NEW ENGL J MED, V307, P769, DOI 10.1056/NEJM198209233071301
   DRACHMAN DB, 1994, NEW ENGL J MED, V330, P1797, DOI 10.1056/NEJM199406233302507
   DUQUETTE P, 1993, NEUROLOGY, V43, P655, DOI 10.1212/wnl.43.4.655
   INABA K, 1986, J EXP MED, V163, P1030, DOI 10.1084/jem.163.4.1030
   JACOBS L, 1986, LANCET, V2, P1411
   JACOBS L, 1981, SCIENCE, V214, P1026, DOI 10.1126/science.6171035
   JOHNS TR, 1987, ANN NY ACAD SCI, V505, P568
   JOHNSON HM, 1976, CELL IMMUNOL, V25, P106, DOI 10.1016/0008-8749(76)90100-3
   KAUL R, 1994, J IMMUNOL, V152, P3152
   KNOBLER RL, 1993, J INTERFERON RES, V13, P333, DOI 10.1089/jir.1993.13.333
   LINDSTROM J, 1988, ADV IMMUNOL, V42, P233, DOI 10.1016/S0065-2776(08)60847-0
   LINDSTROM JM, 1981, METHOD ENZYMOL, V74, P342
   Matell G, 1987, Ann N Y Acad Sci, V505, P589
   MERLIN G, 1985, J GEN VIROL, V66, P1149, DOI 10.1099/0022-1317-66-5-1149
   OGORMAN M, 1985, FED PROC, V44, P1923
   PETERS M, 1986, J IMMUNOL, V137, P3153
   PETERS M, 1986, J IMMUNOL, V137, P3147
   SHENOY M, 1995, J IMMUNOL, V154, P6203
   SHENOY M, 1993, CLIN IMMUNOL IMMUNOP, V66, P230, DOI 10.1006/clin.1993.1030
   SHENOY M, 1994, CLIN IMMUNOL IMMUNOP, V73, P338, DOI 10.1006/clin.1994.1207
   STEWART TA, 1993, SCIENCE, V260, P1942, DOI 10.1126/science.8100367
   TINDALL RSA, 1993, ANN NY ACAD SCI, V681, P539, DOI 10.1111/j.1749-6632.1993.tb22937.x
   WILENSKY R, 1993, ANN NY ACAD SCI, V681, P591, DOI 10.1111/j.1749-6632.1993.tb22950.x
NR 29
TC 19
Z9 19
U1 0
U2 2
PU AMER ASSOC IMMUNOLOGISTS
PI BETHESDA
PA 9650 ROCKVILLE PIKE, BETHESDA, MD 20814 USA
SN 0022-1767
EI 1550-6606
J9 J IMMUNOL
JI J. Immunol.
PD DEC 15
PY 1996
VL 157
IS 12
BP 5675
EP 5682
PG 8
WC Immunology
WE Science Citation Index Expanded (SCI-EXPANDED)
SC Immunology
GA VX026
UT WOS:A1996VX02600057
PM 8955221
DA 2022-10-25
ER

PT J
AU Sassa, K
   Mizushima, Y
   Kusajima, Y
   Sugiyama, S
   Noto, H
   Kobayashi, M
AF Sassa, K
   Mizushima, Y
   Kusajima, Y
   Sugiyama, S
   Noto, H
   Kobayashi, M
TI Clinical study on thymoma: Assessment of prognostic factors
SO ANTICANCER RESEARCH
LA English
DT Article
DE mediastinal tumor; thymoma; prognostic factors
ID THYMIC CARCINOMA; FEATURES; SURVIVAL
AB In order to define the clinical features of thymoma, we reviewed 51 thymoma patients in our departments from 1980 to 1995. Of 146 mediastinal tumors, 51 (35%) had thymoma, the most frequent tumor, and 21 (14%) had neurinoma. Twenty-one patients had non-invasive thymoma (Masaoka staging = stage I) and 30 had invasive thymoma (stages II-IV). In the non-invasive group, the male to female ratio was 0.8 (9/12) and the majority were of mixed histologic type (13/21 = 62%). Conversely, in the invasive group, the male to female ratio was 1.7 (19/11), and the occurrence of the epithelial type (12 = 40%) was as frequent as the mixed type (13 = 43%). Patients with non-invasive thymoma were all treated with surgery only, and those with invasive thymona were treated with multimodalities except for one. The 5-year survival rate was 100% for the non-invasive group, and 67% for the invasive group. Patients with accompanying myasthenia gravis (MG) showed a better prognosis than the non-MG patients (P < 0.05). The lymphocytic type also showed a better prognosis than the epithelial type, but this was not statistically significant. The prognosis for patients with thymoma was much better than for those with thymic cancer (n = 9). Thymoma showed a variety of clinical features depending on histologic type and association with myasthenia gravis.
C1 TOYAMA MED & PHARMACEUT UNIV, DEPT INTERNAL MED 1, TOYAMA 93001, JAPAN.
   TOYAMA MED & PHARMACEUT UNIV, DEPT SURG 1, TOYAMA 93001, JAPAN.
   TOYAMA CIV HOSP, DEPT THORAC SURG, TOYAMA 939, JAPAN.
   TOYAMA PREFECTURAL CENT HOSP, DEPT CARDIOVASC & THORAC SURG, TOYAMA 930, JAPAN.
CR BATATA MA, 1974, CANCER, V34, P389, DOI 10.1002/1097-0142(197408)34:2<389::AID-CNCR2820340224>3.0.CO;2-Z
   ETIENNE T, 1993, EUR J CARDIO-THORAC, V7, P449, DOI 10.1016/1010-7940(93)90272-D
   GAMONDES JP, 1991, EUR J CARDIO-THORAC, V5, P124, DOI 10.1016/1010-7940(91)90210-B
   LEWIS JE, 1987, CANCER, V60, P2727, DOI 10.1002/1097-0142(19871201)60:11<2727::AID-CNCR2820601125>3.0.CO;2-D
   MAGGI G, 1991, ANN THORAC SURG, V51, P152, DOI 10.1016/0003-4975(91)90478-9
   MASAOKA A, 1981, CANCER, V48, P2485, DOI 10.1002/1097-0142(19811201)48:11<2485::AID-CNCR2820481123>3.0.CO;2-R
   MENON RS, 1989, HISTOL HISTOPATHOL, V4, P117
   MONDEN Y, 1988, J SURG ONCOL, V38, P151, DOI 10.1002/jso.2930380305
   PESCARMONA E, 1990, ANN THORAC SURG, V50, P534, DOI 10.1016/0003-4975(90)90185-9
   SALYER WR, 1976, CANCER, V37, P229, DOI 10.1002/1097-0142(197601)37:1<229::AID-CNCR2820370133>3.0.CO;2-2
   SHAMJI F, 1984, J THORAC CARDIOV SUR, V87, P43
   SUSTER S, 1991, CANCER-AM CANCER SOC, V67, P1025, DOI 10.1002/1097-0142(19910215)67:4<1025::AID-CNCR2820670427>3.0.CO;2-F
   TRUONG LD, 1990, AM J SURG PATHOL, V14, P151, DOI 10.1097/00000478-199002000-00007
   VERLEY JM, 1985, CANCER, V55, P1074, DOI 10.1002/1097-0142(19850301)55:5<1074::AID-CNCR2820550524>3.0.CO;2-T
   WILKINS EW, 1979, ANN THORAC SURG, V28, P252, DOI 10.1016/S0003-4975(10)63114-1
   WILKINS EW, 1991, ANN THORAC SURG, V51, P888, DOI 10.1016/0003-4975(91)90999-7
   WILKINS EW, 1966, J THORAC CARDIOV SUR, V52, P322, DOI 10.1016/S0022-5223(19)43412-0
NR 17
TC 9
Z9 9
U1 0
U2 0
PU INT INST ANTICANCER RESEARCH
PI ATHENS
PA EDITORIAL OFFICE 1ST KM KAPANDRITIOU-KALAMOU RD KAPANDRITI, PO BOX 22,
   ATHENS 19014, GREECE
SN 0250-7005
EI 1791-7530
J9 ANTICANCER RES
JI Anticancer Res.
PD NOV-DEC
PY 1996
VL 16
IS 6B
BP 3895
EP 3900
PG 6
WC Oncology
WE Science Citation Index Expanded (SCI-EXPANDED)
SC Oncology
GA WB836
UT WOS:A1996WB83600086
PM 9042277
DA 2022-10-25
ER

PT J
AU Washabau, RJ
AF Washabau, RJ
TI Gastrointestinal motility disorders and gastrointestinal prokinetic
   therapy
SO VETERINARY CLINICS OF NORTH AMERICA-SMALL ANIMAL PRACTICE
LA English
DT Article
ID CONGENITAL IDIOPATHIC MEGAESOPHAGUS; ACUTE INTESTINAL-OBSTRUCTION;
   ACQUIRED MYASTHENIA-GRAVIS; VAGAL AFFERENT DYSFUNCTION; LOWER ESOPHAGEAL
   SPHINCTER; SMOOTH-MUSCLE FUNCTION; MOTOR-ACTIVITY; PHARMACOLOGICAL
   CHARACTERIZATION; COLONIC MOTILITY; 5-HT4 RECEPTORS
AB Gastrointestinal motility disorders represent a diagnostic and therapeutic challenge. Disorders of gastrointestinal motility may result in accelerated transit, delayed transit, impaired relaxation, or inappropriate relaxation. The delayed transit disorders are the most important motility disorders of companion animals and may involve the esophagus (hypomotility and megaesophagus), stomach (delayed gastric emptying), small intestine (postoperative ileus and intestinal pseudo-obstruction), or colon (constipation and megacolon).
C1 Univ Penn, Dept Clin Studies, Sch Vet Med, Philadelphia, PA 19104 USA.
RP Washabau, RJ (corresponding author), Univ Penn, Dept Clin Studies, Sch Vet Med, Philadelphia, PA 19104 USA.
EM washabau@vet.upenn.edu
CR BERTACCINI G, 1983, AGENTS ACTIONS, V13, P157, DOI 10.1007/BF01967321
   BIANCANI P, 1984, GASTROENTEROLOGY, V87, P8
   Briejer MR, 1997, GASTROENTEROLOGY, V112, pA705
   Briejer MR, 1997, GASTROENTEROLOGY, V112, pA704
   Briejer MR, 2001, EUR J PHARMACOL, V423, P71, DOI 10.1016/S0014-2999(01)01087-1
   Chiba T, 2000, ALIMENT PHARM THERAP, V14, P955
   CLARK S, 1987, AM J MED, V83, P56, DOI 10.1016/0002-9343(87)90829-1
   COHEN ML, 1994, GEN PHARMACOL, V25, P1143, DOI 10.1016/0306-3623(94)90130-9
   DIAMANT N, 1973, GASTROENTEROLOGY, V65, P216
   DIAMANT N, 1974, CAN VET J, V15, P66
   DUBOIS A, 1984, GASTROENTEROLOGY, V86, P444
   EDELBROEK M, 1995, DIGEST DIS SCI, V40, P901, DOI 10.1007/BF02064998
   EVANDER A, 1987, GASTROENTEROLOGY, V93, P280, DOI 10.1016/0016-5085(87)91015-8
   FIORAMONTI J, 1980, DIGEST DIS SCI, V25, P575, DOI 10.1007/BF01318869
   FIORAMONTI J, 1988, PHARMACOLOGY, V36, P23, DOI 10.1159/000138418
   Gaynor AR, 1997, J AM VET MED ASSOC, V211, P1406
   Gintant GA, 2001, J CARDIOVASC PHARM, V37, P607, DOI 10.1097/00005344-200105000-00012
   GREENWOOD B, 1994, GASTROENTEROLOGY, V106, P624, DOI 10.1016/0016-5085(94)90694-7
   Guilford W. G., 1996, Strombeck's small animal gastroenterology., P487
   Hall JA, 1996, AM J VET RES, V57, P1616
   Hall JA, 1997, COMP CONT EDUC PRACT, V19, P615
   HALL JA, 1993, AM J PHYSIOL, V265, pG646, DOI 10.1152/ajpgi.1993.265.4.G646
   Hall JA, 1997, COMP CONT EDUC PRACT, V19, P281
   Hall JA, 1999, VET CLIN N AM-SMALL, V29, P377, DOI 10.1016/S0195-5616(99)50027-2
   Hall JA, 1997, COMP CONT EDUC PRACT, V19, P214
   Hasler AH, 1997, J VET INTERN MED, V11, P313, DOI 10.1111/j.1939-1676.1997.tb00472.x
   HOENIG M, 1990, J AM VET MED ASSOC, V196, P763
   Holland CT, 2002, AUTON NEUROSCI-BASIC, V99, P18, DOI 10.1016/S1566-0702(02)00054-1
   HOLLAND CT, 1994, DIGEST DIS SCI, V39, P2090, DOI 10.1007/BF02090355
   Holland CT, 1996, AM J VET RES, V57, P906
   INATOMI N, 1989, J PHARMACOL EXP THER, V251, P707
   ITOH Z, 1984, ANTIMICROB AGENTS CH, V26, P863, DOI 10.1128/AAC.26.6.863
   Janssen P, 2002, BRIT J PHARMACOL, V136, P321, DOI 10.1038/sj.bjp.0704716
   KISHIBAYASHI N, 1994, JPN J PHARMACOL, V65, P131, DOI 10.1254/jjp.65.131
   MELGAREJO LT, 2001, J VET INTERN MED, V15, P333
   MIZUMOTO A, 1990, J GASTROINTEST MOTIL, V2, P273
   MOSENCO A, 2003, J VET INTERN MED, V17, P447
   Nguyen A, 1997, J PHARMACOL EXP THER, V280, P1270
   ORIHATA M, 1994, AM J PHYSIOL, V266, pG665, DOI 10.1152/ajpgi.1994.266.4.G665
   OTTERSON MF, 1988, GASTROENTEROLOGY, V95, P1249, DOI 10.1016/0016-5085(88)90358-7
   PEARSON H, 1974, J SMALL ANIM PRACT, V15, P487, DOI 10.1111/j.1748-5827.1974.tb06527.x
   PRIHODA M, 1984, AM J PHYSIOL, V247, pG37, DOI 10.1152/ajpgi.1984.247.1.G37
   Prins NH, 1999, BRIT J PHARMACOL, V127, P1431, DOI 10.1038/sj.bjp.0702665
   Rondeau MP, 2003, J FELINE MED SURG, V5, P167, DOI 10.1016/S1098-612X(03)00002-0
   Sakurada S, 2000, EUR J PHARMACOL, V395, P107, DOI 10.1016/S0014-2999(00)00166-7
   Sarna SK, 2000, AM J PHYSIOL-GASTR L, V278, pG744, DOI 10.1152/ajpgi.2000.278.5.G744
   SCHEMANN M, 1986, DIGESTION, V34, P229, DOI 10.1159/000199335
   Schikowski A, 2002, NEUROGASTROENT MOTIL, V14, P221, DOI 10.1046/j.1365-2982.2002.00328.x
   SHELTON GD, 1990, J VET INTERN MED, V4, P281, DOI 10.1111/j.1939-1676.1990.tb03124.x
   Shelton GD, 1997, J AM VET MED ASSOC, V211, P1428
   SUMMERS RW, 1988, SCAND J GASTROENTERO, V23, P1173, DOI 10.3109/00365528809090187
   SUMMERS RW, 1983, GASTROENTEROLOGY, V85, P1301
   Tanaka T, 1999, DIGEST DIS SCI, V44, P1100, DOI 10.1023/A:1026655619282
   Tanaka T, 1998, J PHARMACOL EXP THER, V287, P712
   Tsukamoto K, 2001, PHARMACOLOGY, V63, P95, DOI 10.1159/000056119
   Washabau R. J., 2000, Textbook of veterinary internal medicine: diseases of the dog and cat, Volumes 1 and 2., P1142
   Washabau RJ, 1997, COMP CONT EDUC PRACT, V19, P473
   WASHABAU RJ, 1995, J AM VET MED ASSOC, V207, P1285
   Washabau RJ, 1997, COMP CONT EDUC PRACT, V19, P721
   Washabau RJ, 1996, AM J VET RES, V57, P580
   Washabau RJ, 1996, AM J VET RES, V57, P541
   Washabau RJ, 1999, VET CLIN N AM-SMALL, V29, P589, DOI 10.1016/S0195-5616(99)50036-3
   Washabau RJ, 2003, TXB ANIM SURG, P530
   WASHABAU RJ, 1996, P AM COLL VET INTERN, V14, P583
   WASHABAU RJ, 1996, CONSULTATIONS FELINE, P104
   WASHABAU RJ, 1995, CURRENT VET THERAPY, V12, P679
   WASHABAU RJ, 1996, J VET INTERN MED, V10, P157
   Weber E, 2003, GASTROENTEROLOGY, V124, pA571, DOI 10.1016/S0016-5085(03)82890-1
NR 68
TC 52
Z9 55
U1 0
U2 40
PU W B SAUNDERS CO-ELSEVIER INC
PI PHILADELPHIA
PA 1600 JOHN F KENNEDY BOULEVARD, STE 1800, PHILADELPHIA, PA 19103-2899 USA
SN 0195-5616
EI 1878-1306
J9 VET CLIN N AM-SMALL
JI Vet. Clin. N. Am.-Small Anim. Pract.
PD SEP
PY 2003
VL 33
IS 5
BP 1007
EP +
DI 10.1016/S0195-5616(03)00076-7
PG 23
WC Veterinary Sciences
WE Science Citation Index Expanded (SCI-EXPANDED)
SC Veterinary Sciences
GA 726BC
UT WOS:000185576900005
PM 14552159
DA 2022-10-25
ER

PT J
AU Basic-Kes, V
   Kes, P
   Zavoreo, I
   Lisak, M
   Zadro, L
   Coric, L
   Demarin, V
AF Basic-Kes, Vanja
   Kes, Petar
   Zavoreo, Iris
   Lisak, Marijana
   Zadro, Lucija
   Coric, Lejla
   Demarin, Vida
TI GUIDELINES FOR THE USE OF INTRAVENOUS IMMUNOGLOBULIN IN THE TREATMENT OF
   NEUROLOGIC DISEASES
SO ACTA CLINICA CROATICA
LA English
DT Article
DE Intravenous immunoglobulin; Neurologic diseases
ID MULTIFOCAL MOTOR NEUROPATHY; ACUTE DISSEMINATED ENCEPHALOMYELITIS;
   RANDOMIZED CONTROLLED TRIAL; PERIPHERAL-NERVE-SOCIETY; INCLUSION-BODY
   MYOSITIS; GUILLAIN-BARRE-SYNDROME; DOUBLE-BLIND; POSTPOLIO SYNDROME;
   MULTIPLE-SCLEROSIS; IMMUNE GLOBULIN
AB The use of intravenous immunoglobulin (IVIg) in the management of patients with neuroimmune disorders has shown a progressive trend over the last few years. Despite the wide use of IVIg, consensus on its optimal use is deficient. The European Federation of Neurological Societies (EFNS) guidance regulations offer consensus recommendations for optimal use of IVIg. The effectiveness of IVIg has been proven in Guillain-Barre syndrome (level A), chronic inflammatory demyelinating polyradiculoneuropathy (level A), multifocal mononeuropathy (level A), acute exacerbations of myasthenia gravis and short-term treatment of severe myasthenia gravis (level A). As a second-line treatment, the use of IVIg is recommended in dermatomyositis in combination with prednisone (level B) and is considered as a treatment option in polymyositis (level C). As a second- or even third-line therapy, the use of IVIg should be considered in patients with relapsing-remitting multiple sclerosis if conventional immunomodulatory therapies are not tolerated (level B) and in relapses during pregnancy or post-partum period (good clinical practice point). Finally, it appears that the use of IVIg has a beneficial effect also in stiff-person syndrome (level A), some paraneoplastic neuropathies (level B), and some acute-demyelinating diseases and childhood refractory epilepsy (good practice point).
C1 [Basic-Kes, Vanja; Zavoreo, Iris; Lisak, Marijana; Zadro, Lucija; Coric, Lejla; Demarin, Vida] Sestre Milosrdnice Univ, Ctr Hosp, Univ Dept Neurol, HR-10000 Zagreb, Croatia.
   [Kes, Petar] Univ Zagreb, Ctr Hosp, Dept Nephrol Arterial Hypertens Dialysis & Transp, Zagreb 41000, Croatia.
RP Basic-Kes, V (corresponding author), Sestre Milosrdnice Univ, Ctr Hosp, Minist Hlth Republ Croatia, Univ Dept Neurol,Referral Ctr Headaches, Vinogradska C 29, HR-10000 Zagreb, Croatia.
EM vanjakes@net.hr
RI Demarin, Vida/AAX-2395-2021
OI Demarin, Vida/0000-0003-4942-259X; LISAK, MARIJANA/0000-0002-1225-6922
CR Achiron A, 1998, NEUROLOGY, V50, P398, DOI 10.1212/WNL.50.2.398
   Airas L, 2005, MULT SCLER J, V11, P346, DOI 10.1191/1352458505ms1158oa
   Al-Mayouf SM, 2000, J RHEUMATOL, V27, P2498
   Alessi G, 2000, CLIN NEUROL NEUROSUR, V102, P173, DOI 10.1016/S0303-8467(00)00093-7
   Allen D, 2007, COCHRANE DB SYST REV, DOI 10.1002/14651858.CD005376.pub2
   Andersen JB, 2001, DEV MED CHILD NEUROL, V43, P136, DOI 10.1017/S0012162201220258
   Bakker J, 2004, CAN J NEUROL SCI, V31, P265, DOI 10.1017/S0317167100053932
   BASTA M, 1994, J CLIN INVEST, V94, P1729, DOI 10.1172/JCI117520
   Bataller L, 2001, BRAIN, V124, P437, DOI 10.1093/brain/124.2.437
   BERNSTEIN MJ, 1986, JAMA-J AM MED ASSOC, V256, P1333
   Billiau AD, 2007, EPILEPSIA, V48, P1739, DOI 10.1111/j.1528-1167.2007.01134.x
   BRETTLE RP, 1978, LANCET, V2, P1100
   Carpo M, 1998, NEUROLOGY, V50, P1480, DOI 10.1212/WNL.50.5.1480
   Cavazzuti GB, 2003, NEUROL SCI, V24, pS244, DOI 10.1007/s10072-003-0087-1
   Cherin P, 2002, ARTHRITIS RHEUM, V46, P467, DOI 10.1002/art.10053
   Claus D, 2000, J NEUROL NEUROSUR PS, V68, P533, DOI 10.1136/jnnp.68.4.533
   Dalakas MC, 2001, NEW ENGL J MED, V345, P1870, DOI 10.1056/NEJMoa01167
   Dalakas MC, 2001, NEUROLOGY, V56, P323, DOI 10.1212/WNL.56.3.323
   Dalakas MC, 1997, NEUROLOGY, V48, P712, DOI 10.1212/WNL.48.3.712
   Dauvilliers Y, 2004, ANN NEUROL, V56, P905, DOI 10.1002/ana.20339
   Dauvilliers Y, 2006, ANN NEUROL, V60, P153, DOI 10.1002/ana.20892
   Dodel R, 2002, ANN NEUROL, V52, P253, DOI 10.1002/ana.10253
   Dodel RC, 2004, J NEUROL NEUROSUR PS, V75, P1472, DOI 10.1136/jnnp.2003.033399
   Elovaara I, 2008, EUR J NEUROL, V15, P893, DOI 10.1111/j.1468-1331.2008.02246.x
   Farbu E, 2007, EUR J NEUROL, V14, P60, DOI 10.1111/j.1468-1331.2006.01552.x
   Farbu E, 2006, EUR J NEUROL, V13, P795, DOI 10.1111/j.1468-1331.2006.01385.x
   Farbu Elisabeth, 2004, Tidsskr Nor Laegeforen, V124, P2357
   Fazekas F, 1997, LANCET, V349, P589, DOI 10.1016/S0140-6736(96)09377-4
   Fazekas F, 2007, J NEUROL SCI, V259, P61, DOI 10.1016/j.jns.2006.12.018
   Feasby T, 2007, TRANSFUS MED REV, V21, pS57, DOI 10.1016/j.tmrv.2007.01.002
   Federico P, 2000, NEUROLOGY, V55, P1256, DOI 10.1212/WNL.55.9.1256
   FINSTERER J, 1998, CLIN PHARM, V21, P256
   Gajdos P, 2006, COCHRANE DB SYST REV, DOI 10.1002/14651858.CD002277
   Gold R, 2007, NAT CLIN PRACT NEURO, V3, P36, DOI 10.1038/ncpneuro0376
   Gonzalez H, 2006, LANCET NEUROL, V5, P493, DOI 10.1016/S1474-4422(06)70447-1
   Gonzalez H, 2004, J NEUROIMMUNOL, V150, P139, DOI 10.1016/j.jneuroim.2004.01.010
   GURSES N, 1995, SCAND J INFECT DIS, V27, P241, DOI 10.3109/00365549509019016
   Haas J, 2000, Mult Scler, V6 Suppl 2, pS18
   Haas J, 2007, MULT SCLER J, V13, P900, DOI 10.1177/1352458506075654
   HADDEN RDM, 2006, EUROPEAN HDB NEUROLO, P362
   Hahn AF, 1996, BRAIN, V119, P1067, DOI 10.1093/brain/119.4.1067
   HALSTEAD LS, 1991, ORTHOPEDICS, V14, P1209
   Hommes OR, 2004, LANCET, V364, P1149, DOI 10.1016/S0140-6736(04)17101-8
   Hughes R, 2001, ANN NEUROL, V50, P195, DOI 10.1002/ana.1088
   Hughes RAC, 2006, EUR J NEUROL, V13, P326, DOI 10.1111/j.1468-1331.2006.01278.x
   Hughes RAC, 2005, LANCET, V366, P1653, DOI 10.1016/S0140-6736(05)67665-9
   ISHII A, 1994, J NEUROL NEUROSUR PS, V57, P840, DOI 10.1136/jnnp.57.7.840
   Kaponides G, 2006, J REHABIL MED, V38, P138, DOI 10.1080/16501970500441625
   Kazatchkine MD, 2001, NEW ENGL J MED, V345, P747, DOI 10.1056/NEJMra993360
   KLEYWEG RP, 1988, NEUROLOGY, V38, P1639, DOI 10.1212/WNL.38.10.1639
   Korinthenberg R, 2005, PEDIATRICS, V116, P8, DOI 10.1542/peds.2004-1324
   Kyoichi N, 2001, NEUROLOGICAL THERAPE, V18, P69
   LANGE DJ, 1995, ANN NEUROL, V38, P303
   Leger JM, 2001, BRAIN, V124, P145, DOI 10.1093/brain/124.1.145
   Lewanska M, 2002, EUR J NEUROL, V9, P565, DOI 10.1046/j.1468-1331.2002.00500.x
   Lunn MPT, 2006, COCHRANE DB SYST REV, DOI 10.1002/14651858.CD002827.pub2
   Maddison P, 2005, COCHRANE DB SYST REV, DOI 10.1002/14651858.CD003279.pub2
   Marchioni E, 2002, J NEUROL, V249, P100, DOI 10.1007/PL00007836
   MASSON PL, 1993, J AUTOIMMUN, V6, P683, DOI 10.1006/jaut.1993.1057
   MCKHANN, 1985, NEUROLOGY, V35, P1096
   Mendell JR, 2001, NEUROLOGY, V56, P445, DOI 10.1212/WNL.56.4.445
   Mitchell WG, 2002, PEDIATRICS, V109, P86
   Nishikawa M, 1999, PEDIATR NEUROL, V21, P583, DOI 10.1016/S0887-8994(99)00042-9
   Sahlas DJ, 2000, NEUROLOGY, V54, P1370, DOI 10.1212/WNL.54.6.1370
   SANSOME A, 1995, ARCH DIS CHILD, V72, P25, DOI 10.1136/adc.72.1.25
   Sharma M, 2002, ACTA CLIN CROAT, V41, P255
   Siegel JM, 2006, NAT CLIN PRACT NEURO, V2, P548, DOI 10.1038/ncpneuro0300
   Skeie GO, 2006, EUR J NEUROL, V13, P691, DOI 10.1111/j.1468-1331.2006.01476.x
   Sorensen PS, 2002, EUR J NEUROL, V9, P557, DOI 10.1046/j.1468-1331.2002.00501.x
   Sorensen PS, 1998, NEUROLOGY, V50, P1273, DOI 10.1212/WNL.50.5.1273
   Stangel M, 2003, J NEUROL, V250, P818, DOI 10.1007/s00415-003-1085-1
   Tsai M J, 1997, Zhonghua Min Guo Xiao Er Ke Yi Xue Hui Za Zhi, V38, P111
   van Schaik IN, 2006, EUR J NEUROL, V13, P802, DOI 10.1111/j.1468-1331.2006.01466.x
   VandenBerg LH, 1997, NEUROLOGY, V48, P1135, DOI 10.1212/WNL.48.4.1135
   VANDENBERG LH, 1995, J NEUROL NEUROSUR PS, V59, P248, DOI 10.1136/jnnp.59.3.248
   VANDERMECHE FGA, 1992, NEW ENGL J MED, V326, P1123, DOI 10.1056/NEJM199204233261705
   Villani F, 2002, NEUROL SCI, V23, pS33, DOI 10.1007/s100720200013
   Vucic S, 2004, NEUROLOGY, V63, P1264, DOI 10.1212/01.WNL.0000140497.85952.FA
   Walter MC, 2000, J NEUROL, V247, P22, DOI 10.1007/s004150050005
   Wang R, 2001, J APPL CLIN PEDIAT, V16, P223
   WINER JB, 1988, J NEUROL NEUROSUR PS, V51, P605, DOI 10.1136/jnnp.51.5.605
NR 81
TC 13
Z9 13
U1 0
U2 11
PU SESTRE MILOSRDNICE UNIV HOSPITAL
PI ZAGREB
PA VINOGRADSKA C 29, ZAGREB, HR-10000, CROATIA
SN 0353-9466
EI 1333-9451
J9 ACTA CLIN CROAT
JI Acta Clin. Croat.
PD DEC
PY 2012
VL 51
IS 4
BP 673
EP 683
PG 11
WC Medicine, General & Internal
WE Science Citation Index Expanded (SCI-EXPANDED)
SC General & Internal Medicine
GA 104EQ
UT WOS:000315975000019
PM 23540178
DA 2022-10-25
ER

PT J
AU Lan, RY
   Ansari, AA
   Lian, ZX
   Gershwin, ME
AF Lan, RY
   Ansari, AA
   Lian, ZX
   Gershwin, ME
TI Regulatory T cells: Development, function and role in autoimmunity
SO AUTOIMMUNITY REVIEWS
LA English
DT Article
DE regulatory T cells; CD4+CD25+ T cells; Tr1; Th3; multiple sclerosis;
   rheumatoid arthritis; myasthenia gravis; autoinimune polyglandular
   syndrome type II; type 1 diabetes; autoimmune lymphoproliferative
   syndrome; Kawasaki disease; systemic lupus erythematosus
ID HUMAN-IMMUNODEFICIENCY-VIRUS; RHEUMATOID-ARTHRITIS; MULTIPLE-SCLEROSIS;
   DENDRITIC CELLS; CD4(+)CD25(+); TOLERANCE; GENERATION; SUPPRESSION;
   INDUCTION; EXPANSION
AB The crucial role of regulatory cells in self-tolerance and autoimmunity has been clearly established in numerous types of regulatory cells, the majority of which are CD4(+)T cells. Much focus has been placed on thymically derived CD4(+)CD25(+) regulatory T cells, given that the depletion of this subset in murine models results in the spontaneous development of autoimmune diseases. These naturally occurring regulatory T cells are found to be functionally mature in the thymus, and exert suppression in a contact-dependent manner. Another important category of immunosuppressive cells consists of conditionally induced regulatory T cells such as Tr1, Th3, and various other CD4(+) lymphocytes. Understanding the development and regulatory functions of immunoregulatory cells may elucidate the etiology for loss of self-tolerance. This review will summarize the characteristics, developmental pathways, and functions of regulatory T cells, as well as their role in human autoimmune diseases including multiple sclerosis, rheumatoid arthritis, Myasthenia Gravis, Kawasaki disease, autoimmune polyglandular syndrome type II, type I diabetes, autoimmune lymphoproliferative syndrome, and systemic lupus erythematosus. (c) 2005 Published by Elsevier B.V.
C1 Univ Calif Davis, Div Rheumatol Allergy & Clin Immunol, Davis, CA 95616 USA.
   Emory Univ, Sch Med, Dept Pathol, Atlanta, GA 30322 USA.
RP Gershwin, ME (corresponding author), Univ Calif Davis, Div Rheumatol Allergy & Clin Immunol, TB 192,1 Shields Ave, Davis, CA 95616 USA.
EM megershwin@ucdavis.edu
CR Aandahl EM, 2004, J VIROL, V78, P2454, DOI 10.1128/JVI.78.5.2454-2459.2004
   Baecher-Allan C, 2004, J EXP MED, V200, P273, DOI 10.1084/jem.20040812
   BALANDINA A, 2004, BLOOD, P735
   Berthelot JM, 2004, JOINT BONE SPINE, V71, P374, DOI 10.1016/j.jbspin.2003.11.004
   Bleesing JJH, 2001, BLOOD, V98, P2466, DOI 10.1182/blood.V98.8.2466
   Bruder D, 2004, EUR J IMMUNOL, V34, P623, DOI 10.1002/eji.200324799
   Cosmi L, 2003, BLOOD, V102, P4107, DOI 10.1182/blood-2003-04-1320
   Cottrez F, 2004, TRANSPLANTATION, V77, pS12, DOI 10.1097/01.TP.0000106471.23410.32
   Crispin JC, 2003, J AUTOIMMUN, V21, P273, DOI 10.1016/S0896-8411(03)00121-5
   Ehrenstein MR, 2004, J EXP MED, V200, P277, DOI 10.1084/jem.20040165
   Fehervari Z, 2004, J CLIN INVEST, V114, P1209, DOI 10.1172/JCI200434495
   Fehervari Z, 2004, CURR OPIN IMMUNOL, V16, P203, DOI 10.1016/j.coi.2004.01.004
   Furuno K, 2004, J PEDIATR-US, V145, P385, DOI 10.1016/j.jpeds.2004.05.048
   Grossman WJ, 2004, IMMUNITY, V21, P589, DOI 10.1016/j.immuni.2004.09.002
   Hori S, 2004, MICROBES INFECT, V6, P745, DOI 10.1016/j.micinf.2004.02.020
   Huang CT, 2004, IMMUNITY, V21, P503, DOI 10.1016/j.immuni.2004.08.010
   Koenen HJPM, 2003, J IMMUNOL, V171, P6431, DOI 10.4049/jimmunol.171.12.6431
   Kriegel MA, 2004, J EXP MED, V199, P1285, DOI 10.1084/jem.20032158
   Kukreja A, 2002, J CLIN INVEST, V109, P131, DOI 10.1172/JCI200213605
   LEVINGS MK, 2004, BLOOD, P1162
   Manavalan JS, 2004, INT IMMUNOL, V16, P1055, DOI 10.1093/intimm/dxh107
   Miller KJ, 2004, MOL ECOL NOTES, V4, P11, DOI 10.1046/j.1471-8286.2003.00555.x
   Moseman EA, 2004, J IMMUNOL, V173, P4433, DOI 10.4049/jimmunol.173.7.4433
   Park HB, 2004, INT IMMUNOL, V16, P1203, DOI 10.1093/intimm/dxh123
   Piccirillo CA, 2004, TRENDS IMMUNOL, V25, P374, DOI 10.1016/j.it.2004.04.009
   Polanczyk MJ, 2004, J IMMUNOL, V173, P2227, DOI 10.4049/jimmunol.173.4.2227
   Putheti P, 2004, J CLIN IMMUNOL, V24, P155, DOI 10.1023/B:JOCI.0000019780.93817.82
   Raghavan S, 2003, CLIN EXP IMMUNOL, V132, P393, DOI 10.1046/j.1365-2249.2003.02177.x
   Roncarolo MG, 2001, IMMUNOL REV, V182, P68, DOI 10.1034/j.1600-065X.2001.1820105.x
   Sakaguchi S, 2001, IMMUNOL REV, V182, P18, DOI 10.1034/j.1600-065X.2001.1820102.x
   Sonoda KH, 2001, J IMMUNOL, V166, P42, DOI 10.4049/jimmunol.166.1.42
   Stassen M, 2004, EUR J IMMUNOL, V34, P1303, DOI 10.1002/eji.200324656
   Verhasselt V, 2004, EUR J IMMUNOL, V34, P762, DOI 10.1002/eji.200324552
   Viglietta V, 2004, J EXP MED, V199, P971, DOI 10.1084/jem.20031579
   Weiner HL, 2001, MICROBES INFECT, V3, P947, DOI 10.1016/S1286-4579(01)01456-3
   Weiner HL, 2001, IMMUNOL REV, V182, P207, DOI 10.1034/j.1600-065X.2001.1820117.x
   Weiss L, 2004, BLOOD, V104, P3249, DOI 10.1182/blood-2004-01-0365
   Wills-Karp M, 2003, NAT IMMUNOL, V4, P1050, DOI 10.1038/ni1103-1050
   Zheng SG, 2002, J IMMUNOL, V169, P4183, DOI 10.4049/jimmunol.169.8.4183
   Zittermann A, 2003, BRIT J NUTR, V89, P552, DOI 10.1079/BJN2003837
NR 40
TC 164
Z9 196
U1 0
U2 10
PU ELSEVIER SCIENCE BV
PI AMSTERDAM
PA PO BOX 211, 1000 AE AMSTERDAM, NETHERLANDS
SN 1568-9972
EI 1873-0183
J9 AUTOIMMUN REV
JI Autoimmun. Rev.
PD JUL
PY 2005
VL 4
IS 6
BP 351
EP 363
DI 10.1016/j.autrev.2005.01.007
PG 13
WC Immunology
WE Science Citation Index Expanded (SCI-EXPANDED)
SC Immunology
GA 962XN
UT WOS:000231766800004
PM 16081026
DA 2022-10-25
ER

PT J
AU SZELENYI, J
   PALDIHARIS, P
   HOLLAN, S
AF SZELENYI, J
   PALDIHARIS, P
   HOLLAN, S
TI IMMUNOMODULATORY EFFECT AND ACETYLCHOLINE-RECEPTOR BINDING OF A
   THYMOPEPTIDE (TP4) ON HUMAN PERIPHERAL-BLOOD LYMPHOCYTES
SO INTERNATIONAL JOURNAL OF IMMUNOPATHOLOGY AND PHARMACOLOGY
LA English
DT Article
DE MYASTHENIA GRAVIS; NICOTINIC RECEPTOR (NACHR) ON PBLS; THYMOPEPTIDES;
   IMMUNOMODULATION
ID POLYPEPTIDE HORMONE; THYMOSIN FRACTION-5; THYMOPOIETIN; THYMUS;
   DESENSITIZATION; INDUCTION; INVITRO; ANALOGS
AB The effect of a synthetic thymopeptide, Tp4 (RGH 0206) on nAChR binding capacity and stimulatory responses of normal human peripheral lymphocytes were studied.  The present study is the first to demonstrate that Tp4 binds to the nAChR on PBLs and this binding is resulted in rapid modulatory effect on the activation signal and affects also the proliferative response.  The inhibitory effect of Tp4 on I-125-alpha-Btx or H-3-nicotine binding was in correlation with a rapid increase of cGMP-level.  Another activation parameter; AChE activity, showing the same 6-60 nM, range.  After a 72h incubation with suboptimal dose of PHA, both proliferation rate and AChE activity were inhibited.  The results are in good agreement with earlier observations on the suppressive nature of nAChR on PBLs and on binding of thymopeptides to nAChR from electric tissue, as well as with the reported inhibiting effect of thymus hormones on IL-2 production.  The present data might have relevance to the pathogenesis and diagnostics of myasthenia gravis, because the binding of overproduced thymopeptides to nAChRs in various organs could lead to different effects, i.e. to altered cholinergic transmission at the neuromuscular junctions and to the alteration of lymphocyte functions on PBLs and on thymocytes too.
RP SZELENYI, J (corresponding author), NATL INST HAEMATOL & BLOOD TRANSFUS,DAROCZI 24,H-1113 BUDAPEST,HUNGARY.
CR ADEM A, 1986, PROG NEURO-PSYCHOPH, V10, P247, DOI 10.1016/0278-5846(86)90005-9
   ADEM A, 1987, COMPREHENSIVE SUMMAR, V32, P1
   ATWEH SF, 1984, LIFE SCI, V35, P2459, DOI 10.1016/0024-3205(84)90455-7
   AUDHYA T, 1987, IMMUNE REGULATION CH, P31
   BASCH RS, 1974, P NATL ACAD SCI USA, V71, P1474, DOI 10.1073/pnas.71.4.1474
   BOYUM A, 1968, SCAND J CLIN LAB S97, V21, P1
   FONNUM F, 1969, BIOCHEM J, V115, P465, DOI 10.1042/bj1150465
   FUCCELLO A, 1984, ARCH BIOCHEM BIOPHYS, V228, P292, DOI 10.1016/0003-9861(84)90070-5
   GOLDSTEI.G, 1974, NATURE, V247, P11, DOI 10.1038/247011a0
   GOLDSTEIN G, 1979, SCIENCE, V204, P1309, DOI 10.1126/science.451537
   HAEVNER GA, 1987, IMMUNE REGULATION CH, P93
   KISFALUDY L, 1983, H-S Z PHYSIOL CHEM, V364, P933, DOI 10.1515/bchm2.1983.364.2.933
   LUKASIEWICZ RJ, 1978, BIOCHEMISTRY-US, V17, P2308, DOI 10.1021/bi00605a008
   NAYLOR PH, 1976, BIOCHEM BIOPH RES CO, V73, P843, DOI 10.1016/0006-291X(76)90198-4
   OCHOA ELM, 1988, CELL MOL NEUROBIOL, V8, P325, DOI 10.1007/BF00711174
   REVAH F, 1987, P NATL ACAD SCI USA, V84, P3477, DOI 10.1073/pnas.84.10.3477
   RICHMAN DP, 1979, P NATL ACAD SCI USA, V76, P4632, DOI 10.1073/pnas.76.9.4632
   SCHEID MP, 1978, J EXP MED, V147, P1727, DOI 10.1084/jem.147.6.1727
   SUNSHINE GH, 1978, J IMMUNOL, V120, P1594
   SZELENYI J, 1987, IMMUNOL LETT, V16, P49, DOI 10.1016/0165-2478(87)90060-5
   SZELENYI JG, 1982, BRIT J HAEMATOL, V50, P241, DOI 10.1111/j.1365-2141.1982.tb01914.x
   SZELENYI JG, 1990, INT J IMMUNOPATH PH, V3, P19
   SZENDE B, 1985, J IMMUNOPHARMACOL, V7, P67
   VENKATASUBRAMANIAN K, 1986, P NATL ACAD SCI USA, V83, P3171, DOI 10.1073/pnas.83.10.3171
   VINCENT A, 1985, J NEUROL NEUROSUR PS, V48, P1246, DOI 10.1136/jnnp.48.12.1246
   WOLF RE, 1986, IMMUNOPHARMACOLOGY, V12, P233, DOI 10.1016/0162-3109(86)90007-X
NR 26
TC 0
Z9 0
U1 0
U2 0
PU BIOMEDICAL RESEARCH PRESS, SAS
PI CHIETI
PA PROF PIO CONTI, EDITOR DEPT IMMUNOLOGY, UNIV CHIETI VIA VESTINI, 66100
   CHIETI, ITALY
SN 0394-6320
J9 INT J IMMUNOPATH PH
JI Int. J. Immunopathol. Pharmacol.
PD JAN-APR
PY 1991
VL 4
IS 1
BP 1
EP 8
PG 8
WC Immunology; Pathology; Pharmacology & Pharmacy
WE Science Citation Index Expanded (SCI-EXPANDED)
SC Immunology; Pathology; Pharmacology & Pharmacy
GA GJ562
UT WOS:A1991GJ56200001
DA 2022-10-25
ER

PT J
AU Wang, N
   Yuan, J
   Karim, MR
   Zhong, P
   Sun, YP
   Zhang, HY
   Wang, YF
AF Wang, Na
   Yuan, Jiang
   Karim, Md Rezaul
   Zhong, Ping
   Sun, Yan-Peng
   Zhang, Hong-Yan
   Wang, Yun-Fu
TI Effects of Mitophagy on Regulatory T Cell Function in Patients With
   Myasthenia Gravis
SO FRONTIERS IN NEUROLOGY
LA English
DT Article
DE myasthenia gravis; mitophagy; regulatory T cell; rapamycin;
   3-methyladenine
ID IMMUNOSUPPRESSIVE THERAPY; AUTOPHAGY; MTOR; TREG; TACROLIMUS; SYSTEM;
   ROLES
AB Objective: This study was conducted to determine whether regulatory T cells (CD4(+)CD25(+)T, Tregs) show abnormal mitophagy as well as the function of Tregs in patients with myasthenia gravis (MG).
   Methods: CD4(+)T cells and CD4(+)CD25(+)Treg cells were obtained from 15 patients with MG (MG group) and 15 controls (N group). Tregs from the MG group were subjected to rapamycin-induced culture for 48 h (Rapa group) and 3-methyladenine-induced culture for 48 h (3-MA group). The levels of mitophagy in Tregs were then observed through electron and confocal microscopy. Expression of the autophagy-related protein LC3-II was detected by western blotting, and mitochondrial function in each group was evaluated by flow cytometry. Inhibition of Treg cell proliferation was detected by flow cytometry.
   Results: Mitophagy in the MG group was lower than that in the N group; it was higher in the Rapa group compared to that in the MG group and lowered in the 3-MA group than in the MG group. Expression of the autophagy-related protein LC3-II was lower in the MG group than in the N group, higher in the Rapa group than in the MG group, and lower in the 3-MA group than in the MG group. The mitochondrial membrane potential was lower in the MG group compared to that in the N group; it was higher in the Rapa group than in the MG group and lowered in the 3-MA group than in the MG group. Inhibition of Treg proliferation was lower in the MG group than in the N group; it was higher in the Rapa group than in the MG group and lowered in the 3-MA group than in the MG group.
   Conclusion: The decreased mitochondrial membrane potential and mitophagy in Tregs in the MG group may be related to a decreased inhibition of Treg proliferation. The mitochondrial membrane potential was increased after adding the autophagy agent Rapa to enhance mitophagy, and the proliferation inhibition function of Tregs was also enhanced. The autophagy agent 3-MA down-regulated mitophagy, which decreased the mitochondrial membrane potential and inhibitory effect of Tregs. These results reveal the possible cellular immune mechanism of Treg dysfunction in MG.
C1 [Wang, Na; Yuan, Jiang; Karim, Md Rezaul; Sun, Yan-Peng; Zhang, Hong-Yan; Wang, Yun-Fu] Hubei Univ Med, Dept Neurol, Taihe Hosp, Shiyan, Peoples R China.
   [Karim, Md Rezaul; Wang, Yun-Fu] Hubei Univ Med, Biomed Res Inst, Shiyan, Peoples R China.
   [Zhong, Ping] Hubei Univ Med, Dept Prevent Med, Shiyan, Peoples R China.
RP Wang, YF (corresponding author), Hubei Univ Med, Dept Neurol, Taihe Hosp, Shiyan, Peoples R China.
EM wyfymc@sina.com
RI Karim, Md/G-5833-2016
OI Karim, Md/0000-0002-8223-3486
FU National Natural Science Foundation of China [81671238]
FX National Natural Science Foundation of China (No. 81671238).
CR Alahgholi-Hajibehzad M, 2015, EXPERT REV CLIN IMMU, V11, P859, DOI 10.1586/1744666X.2015.1047345
   Aricha R, 2016, J AUTOIMMUN, V67, P57, DOI 10.1016/j.jaut.2015.09.005
   Baatjes AJ, 2015, CLIN EXP ALLERGY, V45, P1654, DOI 10.1111/cea.12594
   Berrih-Aknin S, 2014, J AUTOIMMUN, V52, P1, DOI 10.1016/j.jaut.2014.05.001
   Beurel E, 2013, J IMMUNOL, V190, P5000, DOI 10.4049/jimmunol.1203057
   Bronietzki AW, 2015, IMMUNOL CELL BIOL, V93, P25, DOI 10.1038/icb.2014.81
   Cruz JL, 2015, THER ADV NEUROL DISO, V8, P92, DOI 10.1177/1756285615571873
   Ding WX, 2012, BIOL CHEM, V393, P547, DOI 10.1515/hsz-2012-0119
   Foster JG, 2012, PHARMACOL REV, V64, P1027, DOI 10.1124/pr.110.004051
   Franke A, 2010, NAT GENET, V42, P292, DOI 10.1038/ng.553
   Fuchs S, 2014, J AUTOIMMUN, V54, P51, DOI 10.1016/j.jaut.2014.06.003
   Geisler S, 2010, NAT CELL BIOL, V12, P119, DOI 10.1038/ncb2012
   Gertel-Lapter S, 2013, AUTOIMMUN REV, V12, P894, DOI 10.1016/j.autrev.2013.03.009
   Gradolatto A, 2014, J AUTOIMMUN, V52, P53, DOI 10.1016/j.jaut.2013.12.015
   Guarente L, 2008, CELL, V132, P171, DOI 10.1016/j.cell.2008.01.007
   Guptill JT, 2016, NEUROTHERAPEUTICS, V13, P118, DOI 10.1007/s13311-015-0398-y
   Hubbard VM, 2010, J IMMUNOL, V185, P7349, DOI 10.4049/jimmunol.1000576
   Jing F, 2017, BIOSCIENCE REP, V37, DOI 10.1042/BSR20170767
   Kabat AM, 2016, ELIFE, V5, DOI 10.7554/eLife.12444
   Klionsky DJ, 2016, AUTOPHAGY, V12, P1, DOI 10.1080/15548627.2015.1100356
   Kobayashi K, 2016, J IMMUNOL, V197, P504, DOI 10.4049/jimmunol.1600265
   Krengel S, 2012, HAUTARZT, V63, P573, DOI 10.1007/s00105-011-2274-y
   Lazarou M, 2015, IMMUNOL CELL BIOL, V93, P3, DOI 10.1038/icb.2014.75
   Lee SH, 2016, EMBO MOL MED, V8, P779, DOI 10.15252/emmm.201506046
   Luo J, 2015, BIOCHEM PHARMACOL, V97, P609, DOI 10.1016/j.bcp.2015.07.011
   Melser S, 2013, CELL METAB, V17, P719, DOI 10.1016/j.cmet.2013.03.014
   Michalek RD, 2011, J IMMUNOL, V186, P3299, DOI 10.4049/jimmunol.1003613
   Morren J, 2020, J NEUROL SCI, V410, DOI 10.1016/j.jns.2019.116648
   Novak I, 2010, EMBO REP, V11, P45, DOI 10.1038/embor.2009.256
   Pacholczyk R, 2006, IMMUNITY, V25, P249, DOI 10.1016/j.immuni.2006.05.016
   Payne SJL, 2013, LUNG CANCER, V80, P228, DOI 10.1016/j.lungcan.2012.12.020
   Pua HH, 2009, J IMMUNOL, V182, P4046, DOI 10.4049/jimmunol.0801143
   Reddel SW, 2014, CURR OPIN NEUROL, V27, P558, DOI 10.1097/WCO.0000000000000136
   Rowin J, 2012, MUSCLE NERVE, V46, P449, DOI 10.1002/mus.23488
   Shan J, 2015, IMMUNOBIOLOGY, V220, P510, DOI 10.1016/j.imbio.2014.10.020
   Stephenson LM, 2009, AUTOPHAGY, V5, P625, DOI 10.4161/auto.5.5.8133
   Thomson AW, 2009, NAT REV IMMUNOL, V9, P324, DOI 10.1038/nri2546
   Walker LSK, 2013, J AUTOIMMUN, V45, P49, DOI 10.1016/j.jaut.2013.06.006
   Watanabe R, 2014, EUR J IMMUNOL, V44, P2508, DOI 10.1002/eji.201344248
   Weil J, 2016, NAT IMMUNOL, V17, P277, DOI 10.1038/ni.3365
   Willinger T, 2012, P NATL ACAD SCI USA, V109, P8670, DOI 10.1073/pnas.1205305109
   Xu WH, 2012, J CLIN IMMUNOL, V32, P975, DOI 10.1007/s10875-012-9685-0
   Yoshikawa H, 2011, J NEUROL NEUROSUR PS, V82, P1180, DOI 10.1136/jnnp-2011-300148corr1
   Zhang Y, 2009, IMMUNOL LETT, V122, P52, DOI 10.1016/j.imlet.2008.11.015
   Zhou L, 2017, THER ADV NEUROL DISO, V10, P315, DOI 10.1177/1756285617721092
NR 45
TC 2
Z9 2
U1 1
U2 7
PU FRONTIERS MEDIA SA
PI LAUSANNE
PA AVENUE DU TRIBUNAL FEDERAL 34, LAUSANNE, CH-1015, SWITZERLAND
SN 1664-2295
J9 FRONT NEUROL
JI Front. Neurol.
PD APR 7
PY 2020
VL 11
AR 238
DI 10.3389/fneur.2020.00238
PG 11
WC Clinical Neurology; Neurosciences
WE Science Citation Index Expanded (SCI-EXPANDED)
SC Neurosciences & Neurology
GA LH5WS
UT WOS:000528855900001
PM 32318017
OA gold, Green Published
DA 2022-10-25
ER

PT J
AU Dhand, UK
AF Dhand, Upinder K.
TI Clinical approach to the weak patient in the intensive care unit
SO RESPIRATORY CARE
LA English
DT Article; Proceedings Paper
CT 37th Conference on Neuromuscular Disease in Respiratory and Critical
   Care Medicine
CY MAR 17-19, 2006
CL Ixtapa, MEXICO
DE critical illness polyneuropathy; critical illness myopathy;
   electrodiagnosis; flaccid quadriplegia; Guillain-Barre syndrome;
   intensive care; myasthenia gravis; neuromuscular disorders
ID CRITICAL ILLNESS POLYNEUROPATHY; CRITICALLY-ILL PATIENTS;
   GUILLAIN-BARRE-SYNDROME; ACUTE QUADRIPLEGIC MYOPATHY; SINGLE-FIBER
   ELECTROMYOGRAPHY; POLIOMYELITIS-LIKE SYNDROME; MULTIPLE ORGAN FAILURE;
   NEUROMUSCULAR DISORDERS; AAEM MINIMONOGRAPH; BLOCKING-AGENTS
AB Motor weakness in a patient in the intensive care unit (ICU) may be related to (1) pre-existing neuromuscular disorder that leads to ICU admission, (2) new-onset or previously undiagnosed neurological disorder, or (3) complications of non-neuromuscular critical illness. Neuromuscular syndromes related to ICU treatment consist of critical illness polyneuropathy, critical illness myopathy, and prolonged neuromuscular blockade, and are now recognized as a frequent cause of newly acquired weakness in ICU patients. Clinical features include quadriparesis, muscle wasting, and difficulty weaning from the ventilator. Evaluation of these patients is based on knowledge of clinical setting and predisposing factors, focused neurological examination, detailed electrophysiological investigation, serum creatine kinase level, other laboratory studies as needed, and histological examination of muscle biopsy. If a central nervous system (brain or spinal cord) lesion is suspected, neuroimaging studies are required. In addition to conventional nerve conduction and needle electromyography, phrenic nerve conduction, diaphragm electromyography, blink reflex, and (recently) the technique of direct muscle stimulation have been employed. Critical illness polyneuropathy is an axonal motor and sensory neuropathy that often follows sepsis and multiorgan failure. Risk factors for critical illness myopathy are corticosteroids and neuromuscular blocking drugs, acute respiratory illness, and organ transplant. Three subtypes (acute necrotizing myopathy, thick myosin filament loss myopathy, and type II fiber atrophy) are recognized. Major differential diagnoses of critical illness related paralysis are incidental Guillain-Barre syndrome and unmasked myasthenia gravis. Rarely, atypical presentation of amyotrophic lateral sclerosis, polymyositis or other myopathies, and precipitation of porphyria or rhabdomyolysis due to drugs used in the ICU have been described. Recently a poliomyelitis-like flaccid paralysis due to West Nile virus infection was reported. A subgroup of patients with myasthenia gravis with muscle-specific tyrosine kinase antibody is noted to present as respiratory crisis. Muscle biopsy in ICU paralysis syndromes may be helpful in arriving at a specific diagnosis or to classify the type of critical illness myopathy. Nerve biopsy is only rarely indicated.
C1 Univ Missouri, Dept Neurol, Columbia, MO 65212 USA.
RP Dhand, UK (corresponding author), Univ Missouri, Dept Neurol, 1 Hosp Dr,M178, Columbia, MO 65212 USA.
EM dhandu@health.missouri.edu
CR ALI HH, 1976, ANESTHESIOLOGY, V45, P216, DOI 10.1097/00000542-197608000-00009
   ALLOZI MT, 1994, ANN NEUROL, V35, P273, DOI 10.1002/ana.410350306
   ASBURY AK, 1990, ANN NEUROL, V27, pS21, DOI 10.1002/ana.410270707
   BAROHN RJ, 1994, MUSCLE NERVE, V17, P647, DOI 10.1002/mus.880170613
   BAROHN RJ, 1990, NEUROLOGY, V40, P103, DOI 10.1212/WNL.40.1.103
   Baumann MH, 2004, CHEST, V126, P1267, DOI 10.1378/chest.126.4.1267
   Bednarik J, 2003, INTENS CARE MED, V29, P1505, DOI 10.1007/s00134-003-1858-0
   BOLTON CF, 1993, MUSCLE NERVE, V16, P809, DOI 10.1002/mus.880160802
   BOLTON CF, 1993, ANN NEUROL, V33, P94, DOI 10.1002/ana.410330115
   BOLTON CF, 1986, J NEUROL NEUROSUR PS, V49, P563, DOI 10.1136/jnnp.49.5.563
   BOLTON CF, 1984, J NEUROL NEUROSUR PS, V47, P1223, DOI 10.1136/jnnp.47.11.1223
   BOLTON CF, 1987, MUSCLE NERVE, V10, P129, DOI 10.1002/mus.880100205
   BUCHTHAL F, 1954, ACTA PHYSIOL SCAND, V32, P200, DOI 10.1111/j.1748-1716.1954.tb01167.x
   Campellone JV, 1998, NEUROLOGY, V50, P46, DOI 10.1212/WNL.50.1.46
   CHADWICK D, 1994, EPILEPSIA, V35, pS3, DOI 10.1111/j.1528-1157.1994.tb05954.x
   Chen R, 1997, MUSCLE NERVE, V20, P517, DOI 10.1002/(SICI)1097-4598(199704)20:4<517::AID-MUS20>3.0.CO;2-U
   Coakley JH, 1998, INTENS CARE MED, V24, P801, DOI 10.1007/s001340050669
   Cohen HA, 1998, INFECTION, V26, P247, DOI 10.1007/BF02962374
   Cruz-Martinez A, 2000, CLIN NEUROPHYSIOL, V111, P821, DOI 10.1016/S1388-2457(00)00250-9
   DAUBE JR, 1978, NEUROLOGY, V28, P623, DOI 10.1212/WNL.28.7.623
   DAUBE JR, 1991, MUSCLE NERVE, V14, P685
   De Jonghe B, 2002, JAMA-J AM MED ASSOC, V288, P2859, DOI 10.1001/jama.288.22.2859
   de Letter MACJ, 2001, CRIT CARE MED, V29, P2281, DOI 10.1097/00003246-200112000-00008
   de Seze M, 2000, EUR NEUROL, V43, P61, DOI 10.1159/000008137
   DECOUL AAWO, 1991, CLIN NEUROL NEUROSUR, V93, P27, DOI 10.1016/0303-8467(91)90005-A
   DHAND UK, 2003, ENCY NEUROLOGICAL SC, V3, P232
   DOUGLASS JA, 1992, AM REV RESPIR DIS, V146, P517, DOI 10.1164/ajrccm/146.2.517
   DUNNE JW, 1991, MUSCLE NERVE, V14, P883
   FISHER MA, 1992, MUSCLE NERVE, V15, P1223, DOI 10.1002/mus.880151102
   FRASER JL, 1992, MUSCLE NERVE, V15, P912, DOI 10.1002/mus.880150808
   GOOCH JL, 1991, CRIT CARE MED, V19, P1125, DOI 10.1097/00003246-199109000-00006
   Gorson KC, 2005, NEUROCRIT CARE, V3, P195, DOI 10.1385/NCC:3:3:195
   Gorson KC, 2001, ARCH NEUROL-CHICAGO, V58, P1460, DOI 10.1001/archneur.58.9.1460
   Grand'Maison F, 1991, CAN J NEUROL SCI, V18, P264
   Gutmann L, 1999, ARCH NEUROL-CHICAGO, V56, P527, DOI 10.1001/archneur.56.5.527
   Helliwell TR, 1998, NEUROPATH APPL NEURO, V24, P507
   HIRANO M, 1992, NEUROLOGY, V42, P2082, DOI 10.1212/WNL.42.11.2082
   HIRANO M, 2005, MERRITTS NEUROLOGY, P888
   HOPKINS IJ, 1974, AUST PAEDIATR J, V10, P273
   Hund E, 1997, BRIT J ANAESTH, V78, P274, DOI 10.1093/bja/78.3.274
   Hund E, 1999, CRIT CARE MED, V27, P2544, DOI 10.1097/00003246-199911000-00036
   Hund EF, 1996, CRIT CARE MED, V24, P1328, DOI 10.1097/00003246-199608000-00010
   KIMURA J, 1984, ANN NEUROL, V16, P415, DOI 10.1002/ana.410160402
   KIMURA J, 1992, ELECTRODIAGNOSIS CLI, P369
   LACHMAN T, 1980, J NEUROL NEUROSUR PS, V43, P156, DOI 10.1136/jnnp.43.2.156
   Lacomis D, 1996, ANN NEUROL, V40, P645, DOI 10.1002/ana.410400415
   Lacomis D, 1998, MUSCLE NERVE, V21, P610, DOI 10.1002/(SICI)1097-4598(199805)21:5<610::AID-MUS7>3.0.CO;2-B
   Latronico N, 2005, CURR OPIN CRIT CARE, V11, P126, DOI 10.1097/01.ccx.0000155357.24360.89
   Latronico N, 2003, INTENS CARE MED, V29, P1411, DOI 10.1007/s00134-003-1884-y
   Latronico N, 1996, LANCET, V347, P1579, DOI 10.1016/S0140-6736(96)91074-0
   Lefaucheur JP, 2006, J NEUROL NEUROSUR PS, V77, P500, DOI 10.1136/jnnp.2005.070813
   Leis AA, 2002, NEW ENGL J MED, V347, P1279, DOI 10.1056/NEJM2002c021587
   LIEDHOLM LJA, 1994, MUSCLE NERVE, V17, P769, DOI 10.1002/mus.880170711
   MACFARLANE IA, 1977, LANCET, V2, P615
   MAHER J, 1995, INTENS CARE MED, V21, P737, DOI 10.1007/BF01704741
   Marinelli WA, 2002, CRIT CARE CLIN, V18, P915, DOI 10.1016/S0749-0704(02)00020-9
   MARKAND ON, 1984, NEUROLOGY, V34, P604, DOI 10.1212/WNL.34.5.604
   Moussouttas M, 2004, NEUROCRIT CARE, V1, P469, DOI 10.1385/NCC:1:4:469
   Murray MJ, 2002, CRIT CARE MED, V30, P142, DOI 10.1097/00003246-200201000-00021
   ODONOHUE WJ, 1976, JAMA-J AM MED ASSOC, V235, P733, DOI 10.1001/jama.235.7.733
   Oh S, 1993, CLIN ELECTROMYOGRAPH
   OH SJ, 1982, ANN NEUROL, V12, P348, DOI 10.1002/ana.410120406
   OLNEY RK, 1990, NEUROLOGY, V40, P471, DOI 10.1212/WNL.40.3_Part_1.471
   PETAJAN JH, 1991, MUSCLE NERVE, V14, P489, DOI 10.1002/mus.880140602
   Preston DC, 2013, ELECTROMYOGRAPHY NEU
   Rich MM, 2001, ANN NEUROL, V50, P26, DOI 10.1002/ana.1016
   Rich MM, 1996, NEUROLOGY, V46, P731, DOI 10.1212/WNL.46.3.731
   ROPPER AH, 1992, NEW ENGL J MED, V326, P1130, DOI 10.1056/NEJM199204233261706
   ROPPER AH, 1990, ARCH NEUROL-CHICAGO, V47, P881, DOI 10.1001/archneur.1990.00530080065012
   Ropper AH., 1991, CONT NEUROLOGY SERIE
   Sander H W, 1999, Electromyogr Clin Neurophysiol, V39, P3
   Sander HW, 2002, MUSCLE NERVE, V26, P499, DOI 10.1002/mus.10233
   Sanders DB, 2003, NEUROLOGY, V60, P1978, DOI 10.1212/01.WNL.0000065882.63904.53
   Sanders DB, 1996, MUSCLE NERVE, V19, P1069
   Sandrock AW, 1997, NEW ENGL J MED, V336, P1079, DOI 10.1056/NEJM199704103361508
   SEGREDO V, 1992, NEW ENGL J MED, V327, P524, DOI 10.1056/NEJM199208203270804
   Stalberg E, 1997, J NEUROSCI METH, V74, P145, DOI 10.1016/S0165-0270(97)02245-0
   Stibler H, 2003, INTENS CARE MED, V29, P1515, DOI 10.1007/s00134-003-1894-9
   Tim RW, 2000, NEUROLOGY, V54, P2176, DOI 10.1212/WNL.54.11.2176
   Toyka Klaus V., 1994, P807
   Trojaborg W, 2001, CLIN NEUROPHYSIOL, V112, P1586, DOI 10.1016/S1388-2457(01)00572-7
   TRONTELJ JV, 1992, ELECTROEN CLIN NEURO, V85, P30, DOI 10.1016/0168-5597(92)90098-V
   Vanholder R, 2000, J AM SOC NEPHROL, V11, P1553, DOI 10.1681/ASN.V1181553
   Vargas F, 2000, INTENS CARE MED, V26, P623, DOI 10.1007/s001340051213
   WIJDICKS EFM, 1994, MAYO CLIN PROC, V69, P955, DOI 10.1016/S0025-6196(12)61819-9
   WIJDICKS EFM, 2002, NEUROLOGIC COMPLICAT
   WITT NJ, 1991, CHEST, V99, P176, DOI 10.1378/chest.99.1.176
   Wittbrodt ET, 1997, ARCH INTERN MED, V157, P399, DOI 10.1001/archinte.157.4.399
   Zifko UA, 1998, J NEUROL SCI, V159, P186, DOI 10.1016/S0022-510X(98)00164-6
   Zifko UA, 2000, MUSCLE NERVE, pS49
   Zochodne DW, 1996, BAILLIERE CLIN NEUR, V5, P645
   Zochodne DW, 1996, CLIN NEUROPATHOL, V15, P113
   ZOCHODNE DW, 1987, BRAIN, V110, P819, DOI 10.1093/brain/110.4.819
   ZOCHODNE DW, 1994, MUSCLE NERVE, V17, P285, DOI 10.1002/mus.880170305
   [No title captured]
NR 95
TC 43
Z9 49
U1 2
U2 3
PU DAEDALUS ENTERPRISES INC
PI IRVING
PA 9425 N MAC ARTHUR BLVD, STE 100, IRVING, TX 75063-4706 USA
SN 0020-1324
EI 1943-3654
J9 RESP CARE
JI Respir. Care
PD SEP
PY 2006
VL 51
IS 9
SI SI
BP 1024
EP 1040
PG 17
WC Critical Care Medicine; Respiratory System
WE Science Citation Index Expanded (SCI-EXPANDED); Conference Proceedings Citation Index - Science (CPCI-S)
SC General & Internal Medicine; Respiratory System
GA 082MF
UT WOS:000240390200007
PM 16934166
DA 2022-10-25
ER

PT J
AU Kakalacheva, K
   Maurer, MA
   Tackenberg, B
   Munz, C
   Willcox, N
   Lunemann, JD
AF Kakalacheva, Kristina
   Maurer, Michael A.
   Tackenberg, Bjoern
   Muenz, Christian
   Willcox, Nick
   Luenemann, Jan D.
TI Intrathymic Epstein-Barr Virus Infection Is Not a Prominent Feature of
   Myasthenia Gravis
SO ANNALS OF NEUROLOGY
LA English
DT Article
ID T-CELLS; INCREASED FREQUENCY; IMMUNE-SYSTEM; RESPONSES; PATHOGENESIS;
   THYMUS
AB Lymph node-type T-and B-cell infiltrates with germinal centers are characteristic features of the hyperplastic thymus in early onset myasthenia gravis (EOMG). Epstein-Barr virus (EBV) infection confers survival advantages on B cells, and has recently been implicated in tertiary lymphoid tissue formation in EOMG. We evaluated the frequency of intrathymic EBV-infected B-lineage cells and antiviral immune responses in treatment-naive patients with EOMG. Real-time polymerase chain reaction was performed to quantify the content of genomic EBV DNA (BamHI-W repeat region) in thymic cell suspensions. Serial paraffin sections of EOMG thymi were analyzed for the presence of EBV-encoded RNA by in situ hybridization and for viral gene expression by immunohistochemistry. Humoral and cellular immune responses to viral antigens were quantified by enzyme-linked immunosorbent assay and flow cytometry-based intracellular cytokine staining. We detected minimal levels of viral DNA-corresponding to single viral genomes-in only 6 of 16 hyperplastic EOMG thymi, indicating extreme rarity of viral copy numbers in the investigated thymic samples. That was confirmed by similar rarity of EBV-encoded RNA and viral proteins identified in thymic sections. Furthermore, EBV-specific T-and B-cell responses were unchanged in patients with EOMG. These findings do not support an etiologic role for EBV in the initiation of EOMG. ANN NEUROL 2011;70:508-514
C1 [Kakalacheva, Kristina; Maurer, Michael A.; Luenemann, Jan D.] Univ Zurich, Inst Expt Immunol, Dept Neuroinflammat, Zurich, Switzerland.
   [Tackenberg, Bjoern] Univ Marburg, Dept Neurol, Clin Neuroimmunol Grp, Marburg, Germany.
   [Willcox, Nick] Univ Oxford, Dept Clin Neurol, Weatherall Inst Mol Med, Oxford, England.
RP Lunemann, JD (corresponding author), Univ Zurich, Inst Expt Immunol, Dept Neuroinflammat, Winterthurerstr 190, Zurich, Switzerland.
EM jan.luenemann@uzh.ch
RI Lunemann, Jan/G-8729-2011; Münz, Christian/W-4881-2017
OI Lunemann, Jan/0000-0002-3007-708X; Maurer, Michael/0000-0003-1504-7285;
   Munz, Christian/0000-0001-6419-1940
FU UK Medical Research Council; Life Science Zurich Graduate School;
   National Cancer Institute [R01CA108609, R01CA101741]; Foundation for the
   National Institutes of Health; Swiss National Science Foundation
   [310030_126995]; Swiss National Research Foundation; Gemein-nutzige
   Hertie Foundation; Swiss Multiple Sclerosis Foundation; Betty and David
   Koetser Foundation; Ernst Schering Foundation; Baxter Research Grant
   Program; NATIONAL CANCER INSTITUTE [R01CA101741, R01CA108609] Funding
   Source: NIH RePORTER
FX Funded in part by the UK Medical Research Council. K. K. is supported by
   Life Science Zurich Graduate School. C. M. is supported by the National
   Cancer Institute (R01CA108609 and R01CA101741), Foundation for the
   National Institutes of Health (Grand Challenges in Global Health), and
   Swiss National Science Foundation (310030_126995). J.D.L. receives grant
   support from the Swiss National Research Foundation, Gemein-nutzige
   Hertie Foundation, Swiss Multiple Sclerosis Foundation, Betty and David
   Koetser Foundation, Ernst Schering Foundation, and Baxter Research Grant
   Program.
CR AOKI T, 1985, NEUROLOGY, V35, P185, DOI 10.1212/WNL.35.2.185
   Cavalcante P, 2010, ANN NEUROL, V67, P726, DOI 10.1002/ana.21902
   Hislop AD, 2007, ANNU REV IMMUNOL, V25, P587, DOI 10.1146/annurev.immunol.25.022106.141553
   Hohlfeld R, 2008, J NEUROIMMUNOL, V201, P21, DOI 10.1016/j.jneuroim.2008.05.020
   JONES MD, 1983, NUCLEIC ACIDS RES, V11, P3919, DOI 10.1093/nar/11.12.3919
   KLAVINSKIS LS, 1986, J NEUROIMMUNOL, V11, P287, DOI 10.1016/0165-5728(86)90082-2
   KLAVINSKIS LS, 1985, NEUROLOGY, V35, P1381, DOI 10.1212/WNL.35.9.1381
   Lunemann JD, 2008, J IMMUNOL, V181, P991, DOI 10.4049/jimmunol.181.2.991
   Lunemann JD, 2010, ANN NEUROL, V67, P159, DOI 10.1002/ana.21886
   Lunemann JD, 2006, BRAIN, V129, P1493, DOI 10.1093/brain/awl067
   Munz C, 2009, NAT REV IMMUNOL, V9, P246, DOI 10.1038/nri2527
   Shiono H, 2003, ANN NY ACAD SCI, V998, P237, DOI 10.1196/annals.1254.026
   Strowig T, 2009, J EXP MED, V206, P1423, DOI 10.1084/jem.20081720
   Thorley-Lawson DA, 2001, NAT REV IMMUNOL, V1, P75, DOI 10.1038/35095584
   Vincent A, 2002, NAT REV IMMUNOL, V2, P797, DOI 10.1038/nri916
   WILLCOX HNA, 1983, CLIN EXP IMMUNOL, V54, P378
NR 16
TC 24
Z9 24
U1 0
U2 7
PU WILEY-BLACKWELL
PI MALDEN
PA COMMERCE PLACE, 350 MAIN ST, MALDEN 02148, MA USA
SN 0364-5134
J9 ANN NEUROL
JI Ann. Neurol.
PD SEP
PY 2011
VL 70
IS 3
BP 508
EP 514
DI 10.1002/ana.22488
PG 7
WC Clinical Neurology; Neurosciences
WE Science Citation Index Expanded (SCI-EXPANDED)
SC Neurosciences & Neurology
GA 819HU
UT WOS:000294816800024
PM 21905082
DA 2022-10-25
ER

PT J
AU Tuzun, E
   Li, J
   Wanasen, N
   Soong, L
   Christadoss, P
AF Tuzun, Erdem
   Li, Jing
   Wanasen, Nanchaya
   Soong, Lynn
   Christadoss, Premkumar
TI Immunization of mice with T cell-dependent antigens promotes IL-6 and
   TNF-alpha production in muscle cells
SO CYTOKINE
LA English
DT Article
DE IL-6; TNF-alpha; myasthenia gravis; acetylcholine receptor; autoimmunity
ID AUTOIMMUNE MYASTHENIA-GRAVIS; HUMAN MYOBLASTS; ACETYLCHOLINE-RECEPTOR;
   ETANERCEPT TREATMENT; INDUCED APOPTOSIS; INTERFERON-GAMMA;
   SKELETAL-MUSCLE; IFN-GAMMA; EXPRESSION; INTERLEUKIN-6
AB IL-6 and TNF-alpha are proinflammatory cytokines involved in various inflammatory or non-inflammatory disorders characterized by muscle wasting. While infiltrating leukocytes are known to be the major source of these cytokines, it is unclear whether muscle cells also contribute to local inflammation. In this study, we first showed that cultured muscle cells and naive mouse muscle tissue were capable of producing IL-6 and TNF-alpha. We demonstrated an increased expression of IL-6 and TNF-alpha on muscle sections of C57BL/6J mice immunized with acetylcholine receptor (AChR) in the complete Freund's adjuvant (CFA) or with CFA only. In the presence of IL-6 or TNF-alpha, cultured AChR-expressing mouse (G-8) and human (TE671) skeletal muscle cells showed significantly decreased alpha-bungarotoxin-binding sites as measured by cellular ELISA. Moreover, IL-6- or TNF-alpha-treated muscle cells displayed a considerable increase in apoptotic cell ratios. Collectively, this study suggests a direct role for these two cytokines in muscle cell destruction and a possibility of muscle cell damage via an autocrine fashion. (c) 2006 Elsevier Ltd. All rights reserved.
C1 Univ Texas, Med Branch, Dept Microbiol & Immunol, Galveston, TX 77555 USA.
   Univ Texas, Med Branch, Dept Pathol, Galveston, TX 77555 USA.
RP Tuzun, E (corresponding author), Univ Texas, Med Branch, Dept Microbiol & Immunol, Galveston, TX 77555 USA.
EM drerdem@yahoo.com
RI Tuzun, Erdem/AAH-9212-2019
CR Baron P, 2001, NEUROLOGY, V57, P1561, DOI 10.1212/WNL.57.9.1561
   Boer U, 2003, J HEPATOL, V38, P728, DOI 10.1016/S0168-8278(03)00090-4
   Boulanger A, 1997, TRANSPLANTATION, V63, P893, DOI 10.1097/00007890-199703270-00016
   Boyle JJ, 2003, ARTERIOSCL THROM VAS, V23, P1553, DOI 10.1161/01.ATV.0000086961.44581.B7
   Catalano MG, 2003, INT J ONCOL, V23, P429
   Champelovier P, 2000, ANTICANCER RES, V20, P451
   Choi C, 1999, J IMMUNOL, V162, P1889
   Christadoss P, 2002, J NEUROIMMUNOL, V122, P186, DOI 10.1016/S0165-5728(01)00473-8
   CHRISTADOSS P, 1985, J NEUROIMMUNOL, V8, P29, DOI 10.1016/S0165-5728(85)80045-X
   Craig R, 2000, J BIOL CHEM, V275, P23814, DOI 10.1074/jbc.M909695199
   DALAKAS MC, 1995, ANN NEUROL, V37, P74
   De Rossi M, 2000, INT IMMUNOL, V12, P1329, DOI 10.1093/intimm/12.9.1329
   Deng CS, 2003, J NEUROIMMUNOL, V138, P76, DOI 10.1016/S0165-5728(03)00119-X
   Deng CS, 2002, J IMMUNOL, V169, P1077, DOI 10.4049/jimmunol.169.2.1077
   Goluszko E, 2002, J NEUROIMMUNOL, V122, P85, DOI 10.1016/S0165-5728(01)00474-X
   Jove M, 2006, ENDOCRINOLOGY, V147, P552, DOI 10.1210/en.2005-0440
   Li HL, 1998, J NEUROL SCI, V161, P40, DOI 10.1016/S0022-510X(98)00181-6
   Magro CM, 1997, J CUTAN PATHOL, V24, P543, DOI 10.1111/j.1600-0560.1997.tb01458.x
   Mahoney DJ, 2005, FASEB J, V19, P1498, DOI 10.1096/fj.04-3149fje
   Mazzarelli P, 1998, J NEUROIMMUNOL, V87, P185, DOI 10.1016/S0165-5728(98)00110-6
   Poussin MA, 2000, J NEUROIMMUNOL, V111, P152, DOI 10.1016/S0165-5728(00)00385-4
   REINER SL, 1993, J IMMUNOL METHODS, V165, P37, DOI 10.1016/0022-1759(93)90104-F
   Reyes-Reyna SM, 2000, CLIN IMMUNOL, V94, P105, DOI 10.1006/clim.1999.4828
   Rowin J, 2004, NEUROLOGY, V63, P2390, DOI 10.1212/01.WNL.0000147242.92691.71
   Sharma R, 2002, INT J CARDIOL, V85, P161, DOI 10.1016/S0167-5273(02)00244-9
   Stegall T, 2001, J NEUROIMMUNOL, V119, P377, DOI 10.1016/S0165-5728(01)00401-5
   Tuzun E, 2005, J AUTOIMMUN, V24, P261, DOI 10.1016/j.jaut.2005.01.013
NR 27
TC 10
Z9 10
U1 0
U2 0
PU ACADEMIC PRESS LTD ELSEVIER SCIENCE LTD
PI LONDON
PA 24-28 OVAL RD, LONDON NW1 7DX, ENGLAND
SN 1043-4666
J9 CYTOKINE
JI Cytokine
PD JUL
PY 2006
VL 35
IS 1-2
BP 100
EP 106
DI 10.1016/j.cyto.2006.05.009
PG 7
WC Biochemistry & Molecular Biology; Cell Biology; Immunology
WE Science Citation Index Expanded (SCI-EXPANDED)
SC Biochemistry & Molecular Biology; Cell Biology; Immunology
GA 098BG
UT WOS:000241494600014
PM 16919469
DA 2022-10-25
ER

PT J
AU Cleanthous, S
   Mork, AC
   Regnault, A
   Cano, S
   Kaminski, HJ
   Morel, T
AF Cleanthous, Sophie
   Mork, Ann-Christin
   Regnault, Antoine
   Cano, Stefan
   Kaminski, Henry J.
   Morel, Thomas
TI Development of the Myasthenia Gravis (MG) Symptoms PRO: a case study of
   a patient-centred outcome measure in rare disease
SO ORPHANET JOURNAL OF RARE DISEASES
LA English
DT Article
DE Myasthenia gravis; Rare disease; Outcome; Patient-centred; Mixed methods
   psychometrics
ID CHALLENGES; INSTRUMENT
AB Background Myasthenia gravis (MG) is a chronic autoimmune neuromuscular disease, characterised by fluctuating muscle weakness which makes it challenging to assess symptom severity. Mixed methods psychometrics (MMP), which combines evidence from qualitative research and modern psychometrics, is a versatile approach to the development of patient-centred outcome measures (PCOM) in the context of rare disease. Our objective was to develop the MG Symptom patient-reported outcome (PRO) to assess key aspects of MG severity from the patient perspective. Methods We used MMP to develop a novel PRO instrument in a multi-step process. An initial conceptual model for MG patient experience was developed and expanded based on preliminary literature review and two waves of concept elicitation interviews with people with MG (Step 1). Based on this, the novel PRO instrument, the MG Symptoms PRO, was drafted. The draft instrument was refined by combining qualitative and quantitative data collected in a Phase 2 clinical study (Step 2). Results Findings from the literature review and concept elicitation interviews (n = 96) indicated that patient experience in MG includes proximal muscle weakness symptoms related to several body parts, along with muscle weakness fatigability and general fatigue. Then, a set of 42 items across five scales (ocular-, bulbar-, and respiratory muscle weakness, physical fatigue, and muscle weakness fatigability) was developed. Qualitative evidence endorsed its relevance, clarity, and ease of completion; quantitative analysis with Rasch measurement theory methods demonstrated strong measurement properties, including good targeting and high reliability. Classical test theory analyses showed adequate reliability of the instrument and mild to moderate correlations with other widely used MG-specific outcome measures. Conclusions The MG Symptoms PRO has potential to be used both to measure treatment benefit in clinical trials and monitor symptom severity in clinical practice. Its component scales were purposefully designed to stand alone, enhancing interpretability of scores given the heterogeneity of MG, and enabling modular use. Compared with existing MG PROs, it contains more detailed assessments of muscle weakness and muscle weakness fatigability symptoms, which are of key importance to people with MG. The MMP approach used may serve as a case study for developing PCOMs across rare disease indications.
C1 [Cleanthous, Sophie; Cano, Stefan] Modus Outcomes, Letchworth Garden City, England.
   [Mork, Ann-Christin; Morel, Thomas] UCB Bioprod SA, Allee Rech 60, B-1070 Brussels, Belgium.
   [Regnault, Antoine] Modus Outcomes, Lyon, France.
   [Kaminski, Henry J.] George Washington Univ, Washington, DC USA.
   [Morel, Thomas] Katholieke Univ Leuven, Leuven, Belgium.
RP Morel, T (corresponding author), UCB Bioprod SA, Allee Rech 60, B-1070 Brussels, Belgium.; Morel, T (corresponding author), Katholieke Univ Leuven, Leuven, Belgium.
EM Thomas.Morel@ucb.com
OI Morel, Thomas/0000-0002-0690-5359
FU UCB Pharma
FX This research and the MG0002 clinical study mentioned herein were funded
   by UCB Pharma, which is developing rozanolixizumab for use in MG.
   Medical writing support was provided by Niall Harrison and Rebekka
   Harding-Smith of Ogilvy Health, Oxford, UK, and funded by UCB Pharma, in
   accordance with Good Publications Practice (GPP3) guidelines
   (http://www.ismpp.org/gpp3).
CR Andrich D, 2011, EXPERT REV PHARM OUT, V11, P571, DOI [10.1586/erp.11.59, 10.1586/ERP.11.59]
   Barnett Carolina, 2015, J Neuromuscul Dis, V2, P301
   Barnett C, 2016, NEUROLOGY, V87, P879, DOI 10.1212/WNL.0000000000002971
   Barnett C, 2014, PLOS ONE, V9, DOI 10.1371/journal.pone.0098089
   Binks S, 2016, J NEUROL, V263, P826, DOI 10.1007/s00415-015-7963-5
   Blair J, 1993, JSM P SURV REES METH
   Bowling A., 2014, RES METHODS HLTH INV, V4
   Braun Virginia., 2006, QUAL RES PSYCHOL, V3, P77, DOI [10.1191/1478088706qp063oa, DOI 10.1191/1478088706QP063OA]
   Bril V, 2021, NEUROLOGY, V96, pE853, DOI [10.1212/WNL.0000000000011350, 10.1212/WNL.0000000000011108]
   Bryman A, 1994, ANAL QUALITATIVE DAT
   Burns TM, 2008, MUSCLE NERVE, V38, P957, DOI 10.1002/mus.21053
   Chen YT, 2013, J NEUROSCI NURS, V45, pE3, DOI 10.1097/JNN.0b013e31828291a6
   Cleanthous S, 2019, QUAL LIFE RES, V28, pS152
   Conti-Fine BM, 2006, J CLIN INVEST, V116, P2843, DOI 10.1172/JCI29894
   DeVellis R. F., 2017, SCALE DEV THEORY APP, V4th
   European Medicines Agency, EU3202272 2020
   FDA Ctr Drug Evaluation Res, 2006, HEALTH QUAL LIFE OUT, V4, DOI 10.1186/1477-7525-4-79
   FEINSTEIN AR, 1977, CLIN PHARMACOL THER, V22, P485
   Food and Drug Administration, PAT FOC DRUG DEVELOP
   Fowler FJJ., 1995, APPL SOCIAL RES METH
   Gilhus NE, 2019, NAT REV DIS PRIMERS, V5, DOI 10.1038/s41572-019-0079-y
   Hobart J, 2009, HEALTH TECHNOL ASSES, V13, P1, DOI 10.3310/hta13120
   IRDiRC, 2020, ORPH DRUG DEV GUID B
   Kempf L, 2018, AM J MED GENET A, V176, P773, DOI 10.1002/ajmg.a.38413
   Kerr C, 2010, EXPERT REV PHARM OUT, V10, P269, DOI [10.1586/erp.10.30, 10.1586/ERP.10.30]
   Khadilkar SV, 2014, NEUROL INDIA, V62, P492, DOI 10.4103/0028-3886.144438
   Kittiwatanapaisan Waraluk, 2003, J Neurosci Nurs, V35, P87
   Klassen Anne F, 2009, BMC Womens Health, V9, P11, DOI 10.1186/1472-6874-9-11
   Kline P, 2015, HDB TEST CONSTRUCTIO
   Morel T, 2017, ORPHANET J RARE DIS, V12, DOI 10.1186/s13023-017-0718-x
   Nair AG, 2014, INDIAN J OPHTHALMOL, V62, P985, DOI 10.4103/0301-4738.145987
   Nestler-Parr S, 2018, VALUE HEALTH, V21, P493, DOI 10.1016/j.jval.2018.03.004
   NIH Genetic and Rare Diseases Information Center, MYASTH GRAV 20
   Raggi A, 2014, DISABIL REHABIL, V36, P546, DOI 10.3109/09638288.2013.804591
   Rasch G., 1960, PROBABILISTIC MODELS
   Regnault A, 2018, J PATIENT-REP OUTCOM, V2, DOI 10.1186/s41687-018-0043-8
   Richards HS, 2014, ORBIT, V33, P263, DOI 10.3109/01676830.2014.904375
   Silvestri NJ., 2018, MYASTHENIA GRAVIS RE, V3
   Streiner DL, 2015, HLTH MEASUREMENT SCA, DOI [DOI 10.1093/MED/9780199685219.001.0001, 10.1093/med/9780199685219.001.0001]
   Thomas DR, 2006, AM J EVAL, V27, P237, DOI 10.1177/1098214005283748
   Thomsen JLS, 2020, FRONT NEUROL, V11, DOI 10.3389/fneur.2020.596382
   Wang LL, 2017, BMC NEUROL, V17, DOI 10.1186/s12883-017-0857-7
   Wolfe GI, 1999, NEUROLOGY, V52, P1487, DOI 10.1212/WNL.52.7.1487
   Wright B., 1979, BEST TEST DESIGN
NR 44
TC 0
Z9 0
U1 1
U2 1
PU BMC
PI LONDON
PA CAMPUS, 4 CRINAN ST, LONDON N1 9XW, ENGLAND
EI 1750-1172
J9 ORPHANET J RARE DIS
JI Orphanet J. Rare Dis.
PD OCT 30
PY 2021
VL 16
IS 1
AR 457
DI 10.1186/s13023-021-02064-0
PG 14
WC Genetics & Heredity; Medicine, Research & Experimental
WE Science Citation Index Expanded (SCI-EXPANDED)
SC Genetics & Heredity; Research & Experimental Medicine
GA WP2LL
UT WOS:000712969200003
PM 34717694
OA Green Published, gold
DA 2022-10-25
ER

PT J
AU Dragin, N
   Nancy, P
   Villegas, J
   Roussin, R
   Le Panse, R
   Berrih-Aknin, S
AF Dragin, Nadine
   Nancy, Patrice
   Villegas, Jose
   Roussin, Regine
   Le Panse, Rozen
   Berrih-Aknin, Sonia
TI Balance between Estrogens and Proinflammatory Cytokines Regulates
   Chemokine Production Involved in Thymic Germinal Center Formation
SO SCIENTIFIC REPORTS
LA English
DT Article
ID AUTOIMMUNE MYASTHENIA-GRAVIS; ANTIGEN-PRESENTING CELLS;
   SYSTEMIC-LUPUS-ERYTHEMATOSUS; EPITHELIAL-CELLS; SEX BIAS;
   ACETYLCHOLINE-RECEPTOR; B-CELLS; DEPENDENT EXPRESSION; DOWN-REGULATION;
   IFN-GAMMA
AB The early-onset form of Myasthenia Gravis (MG) is prevalent in women and associates with ectopic germinal centers (GCs) development and inflammation in the thymus. we aimed to investigate the contribution of estrogens in the molecular processes involved in thymic GCs formation. We examined expression of genes involved in anti-acetylcholine receptor (AChR) response in MG, MHC class II and alpha-AChR subunit as well as chemokines involved in GC development (CXCL13, CCL21and CXCL12). In resting conditions, estrogens have strong regulatory effects on thymic epithelial cells (TECs), inducing a decreased protein expression of the above molecules. In knockout mouse models for estrogen receptor or aromatase, we observed that perturbation in estrogen transduction pathway altered MHC Class II, alpha-AChR, and CXCL13 expression. However, in inflammatory conditions, estrogen effects were partially overwhelmed by pro-inflammatory cytokines. Interestingly, estrogens were able to control production of type I interferon and therefore play dual roles during inflammatory events. In conclusion, we showed that estrogens inhibited expression of alpha-AChR and HLA-DR in TECs, suggesting that estrogens may alter the tolerization process and favor environment for an autoimmune response. By contrast, under inflammatory conditions, estrogen effects depend upon strength of the partner molecules with which it is confronted to.
C1 [Dragin, Nadine] Inovarion, Paris, France.
   [Dragin, Nadine; Villegas, Jose; Le Panse, Rozen; Berrih-Aknin, Sonia] UPMC Univ Paris 06, Sorbonne Univ, Paris, France.
   [Dragin, Nadine; Villegas, Jose; Le Panse, Rozen; Berrih-Aknin, Sonia] INSERM, U974, Paris, France.
   [Nancy, Patrice] NYU, Sch Med, Dept Pathol, New York, NY USA.
   [Villegas, Jose; Le Panse, Rozen; Berrih-Aknin, Sonia] AIM, Inst Myol, Paris, France.
   [Roussin, Regine] Hop Marie Lannelongue, Le Plessis Robinson, France.
RP Dragin, N (corresponding author), Inovarion, Paris, France.; Dragin, N (corresponding author), UPMC Univ Paris 06, Sorbonne Univ, Paris, France.; Dragin, N (corresponding author), INSERM, U974, Paris, France.
EM nadine.dragin@inovarion.com
RI Berrih‐Aknin, Sonia/F-8025-2013; Le Panse, Rozen/B-8945-2013
OI Berrih‐Aknin, Sonia/0000-0001-9199-4175; Dragin,
   Nadine/0000-0002-5250-322X; Le Panse, Rozen/0000-0001-7522-5974
FU MYASTAID [LSHM-CT-2006-037833]; FIGHT-MG from European Community
   [HEALTH-2009-242-210]; Agence Nationale de la Recherche
   [ANR-06-MRAR-001-01]; Association Francaise contre les Myopathies
FX We would like to thank Evan R. Simpson for providing the Aromatase
   Knock-out mice and Dr Aricha, R for taking care of Aromatase Knock-out
   mice. We would like to thank Geraldine Cizeron Clairac for processing
   the microarray experiment. This work was supported by MYASTAID
   (LSHM-CT-2006-037833) and FIGHT-MG (HEALTH-2009-242-210) grants from
   this European Community, by the "Agence Nationale de la Recherche"
   (ANR-06-MRAR-001-01) and a grant from the Association Francaise contre
   les Myopathies obtained by Dr. S. Berrih-Aknin.
CR Adamski J, 2005, MOL ENDOCRINOL, V19, P113, DOI 10.1210/me.2004-0270
   Adamski J, 2004, MOL ENDOCRINOL, V18, P1963, DOI 10.1210/me.2004-0098
   Alexandropoulos K, 2012, IMMUNOL RES, V54, P177, DOI 10.1007/s12026-012-8301-y
   Allen CDC, 2004, NAT IMMUNOL, V5, P943, DOI 10.1038/ni1100
   Amur S, 2012, J AUTOIMMUN, V38, pJ254, DOI 10.1016/j.jaut.2011.12.001
   Bar F, 2013, CLIN EXP IMMUNOL, V172, P280, DOI 10.1111/cei.12047
   Baggiolini M, 1998, NATURE, V392, P565, DOI 10.1038/33340
   Banisor I, 2005, J NEUROINFLAMM, V2, DOI 10.1186/1742-2094-2-7
   BERRIH S, 1985, J IMMUNOL, V135, P1165
   BERRIH-AKNIN S, 1987, ANN NY ACAD SCI, V505, P50, DOI 10.1111/j.1749-6632.1987.tb51282.x
   Berrih-Aknin S, 2009, ANN NEUROL, V66, P521, DOI 10.1002/ana.21628
   Choubey D, 2011, J INTERF CYTOK RES, V31, P893, DOI 10.1089/jir.2011.0073
   Cizeron-Clairac G, 2008, J NEUROIMMUNOL, V201, P57, DOI 10.1016/j.jneuroim.2008.06.028
   Cufi P, 2014, J AUTOIMMUN, V52, P44, DOI 10.1016/j.jaut.2013.12.016
   Cufi P, 2013, ANN NEUROL, V73, P281, DOI 10.1002/ana.23791
   Cutolo M, 2012, AUTOIMMUN REV, V11, pA460, DOI 10.1016/j.autrev.2011.11.014
   Delpy L, 2005, J IMMUNOL, V175, P5050, DOI 10.4049/jimmunol.175.8.5050
   Dong GJ, 2015, BBA-MOL BASIS DIS, V1852, P1585, DOI 10.1016/j.bbadis.2015.04.019
   Dragin N, 2016, J CLIN INVEST, V126, P1525, DOI 10.1172/JCI81894
   Dupont S, 2000, DEVELOPMENT, V127, P4277
   Ellingsen T, 2001, J RHEUMATOL, V28, P41
   Glace L, 2009, STEROIDS, V74, P1015, DOI 10.1016/j.steroids.2009.07.011
   Gourdy P, 2005, BLOOD, V105, P2415, DOI 10.1182/blood-2004-07-2819
   Gradolatto A, 2014, J AUTOIMMUN, V52, P53, DOI 10.1016/j.jaut.2013.12.015
   Gradolatto A, 2012, ANN NY ACAD SCI, V1274, P40, DOI 10.1111/j.1749-6632.2012.06791.x
   Kovats S, 2015, CELL IMMUNOL, V294, P63, DOI 10.1016/j.cellimm.2015.01.018
   KUKS JBM, 1991, J AUTOIMMUN, V4, P197, DOI 10.1016/0896-8411(91)90018-8
   Kyewski B, 2014, IMMUNITY, V41, P343, DOI 10.1016/j.immuni.2014.08.013
   Le Panse R, 2006, J IMMUNOL, V177, P7868, DOI 10.4049/jimmunol.177.11.7868
   Leker RR, 2000, EUR J NEUROL, V7, P203, DOI 10.1046/j.1468-1331.2000.00042.x
   Lelu K, 2011, J IMMUNOL, V187, P2386, DOI 10.4049/jimmunol.1101578
   LEPRINCE C, 1990, J IMMUNOL, V145, P2115
   Leuzzi G, 2014, EUR J CARDIO-THORAC, V45, pE76, DOI 10.1093/ejcts/ezt641
   Li Y, 2010, INTERNAL MED, V49, P611, DOI 10.2169/internalmedicine.49.2737
   Liang Y, 2017, NAT IMMUNOL, V18, P152, DOI 10.1038/ni.3643
   LINDSTROM JM, 1976, NEUROLOGY, V26, P1054, DOI 10.1212/WNL.26.11.1054
   Lleo A, 2008, AUTOIMMUN REV, V7, P626, DOI 10.1016/j.autrev.2008.06.009
   Luo CY, 2011, CELL MOL IMMUNOL, V8, P50, DOI 10.1038/cmi.2010.54
   Luther SA, 2000, IMMUNITY, V12, P471, DOI 10.1016/S1074-7613(00)80199-5
   Maret A, 2003, EUR J IMMUNOL, V33, P512, DOI 10.1002/immu.200310027
   Medina KL, 2001, NAT IMMUNOL, V2, P718, DOI 10.1038/90659
   Meraouna A, 2006, BLOOD, V108, P432, DOI 10.1182/blood-2005-06-2383
   Muller G, 2003, IMMUNOL REV, V195, P117, DOI 10.1034/j.1600-065X.2003.00073.x
   Nancy P, 2005, ENDOCRINOLOGY, V146, P2345, DOI 10.1210/en.2004-1003
   Narumi S, 2000, CYTOKINE, V12, P1561, DOI 10.1006/cyto.2000.0757
   Oertelt-Prigione S, 2012, AUTOIMMUN REV, V11, pA479, DOI 10.1016/j.autrev.2011.11.022
   Panchanathan R, 2013, INT IMMUNOL, V25, P521, DOI 10.1093/intimm/dxt015
   Panchanathan R, 2013, MOL IMMUNOL, V53, P15, DOI 10.1016/j.molimm.2012.06.013
   Poea-Guyon S, 2005, J IMMUNOL, V174, P5941, DOI 10.4049/jimmunol.174.10.5941
   Polanczyk MJ, 2007, INT IMMUNOL, V19, P337, DOI 10.1093/intimm/dxl151
   Pratap UP, 2015, INT IMMUNOPHARMACOL, V29, P591, DOI 10.1016/j.intimp.2015.09.024
   Prieto GA, 2006, IMMUNOLOGY, V118, P58, DOI 10.1111/j.1365-2567.2006.02339.x
   Qi HB, 2011, J NEUROIMMUNOL, V234, P165, DOI 10.1016/j.jneuroim.2011.03.002
   Salem Mohamed Labib, 2004, Current Drug Targets - Inflammation and Allergy, V3, P97, DOI 10.2174/1568010043483944
   Shen H, 2010, J MOL CELL BIOL, V2, P284, DOI 10.1093/jmcb/mjq023
   Shim GJ, 2004, P NATL ACAD SCI USA, V101, P12628, DOI 10.1073/pnas.0405099101
   Shim GJ, 2004, P NATL ACAD SCI USA, V101, P1720, DOI 10.1073/pnas.0307915100
   Shim GJ, 2003, P NATL ACAD SCI USA, V100, P6694, DOI 10.1073/pnas.0731830100
   Sinmaz N, 2016, J NEUROINFLAMM, V13, DOI 10.1186/s12974-016-0678-4
   Straub RH, 2007, ENDOCR REV, V28, P521, DOI 10.1210/er.2007-0001
   TABIBZADEH SS, 1990, J CLIN ENDOCR METAB, V71, P740, DOI 10.1210/jcem-71-3-740
   Truffault F, 2017, CLIN REV ALLERG IMMU, V52, P108, DOI 10.1007/s12016-016-8558-3
   VANKEMPEN GTH, 1992, J NEURAL TRANSM-GEN, V87, P193
   Wakkach A, 1996, J IMMUNOL, V157, P3752
   Weiss JM, 2016, ONCOTARGET, V7, P7550, DOI 10.18632/oncotarget.6885
   Weiss JM, 2013, IMMUNOBIOLOGY, V218, P373, DOI 10.1016/j.imbio.2012.05.006
   Wira CR, 2000, ENDOCRINOLOGY, V141, P2877, DOI 10.1210/en.141.8.2877
   Wolfe GI, 2016, NEW ENGL J MED, V375, P511, DOI 10.1056/NEJMoa1602489
   Zhang FL, 2014, INT J CLIN EXP MED, V7, P5529
   Zhu ML, 2016, NAT COMMUN, V7, DOI 10.1038/ncomms11350
NR 70
TC 24
Z9 25
U1 0
U2 4
PU NATURE PUBLISHING GROUP
PI LONDON
PA MACMILLAN BUILDING, 4 CRINAN ST, LONDON N1 9XW, ENGLAND
SN 2045-2322
J9 SCI REP-UK
JI Sci Rep
PD AUG 11
PY 2017
VL 7
AR 7970
DI 10.1038/s41598-017-08631-5
PG 13
WC Multidisciplinary Sciences
WE Science Citation Index Expanded (SCI-EXPANDED)
SC Science & Technology - Other Topics
GA FD3OW
UT WOS:000407443300018
PM 28801669
OA gold, Green Published, Green Submitted
DA 2022-10-25
ER

PT J
AU Huda, S
   Woodhall, MR
   Vincent, A
   Heckmann, JM
AF Huda, Saif
   Woodhall, Mark R.
   Vincent, Angela
   Heckmann, Jeannine M.
TI CHARACTERISTICS OF ACETYLCHOLINE-RECEPTOR-ANTIBODY-NEGATIVE MYASTHENIA
   GRAVIS IN A SOUTH AFRICAN COHORT
SO MUSCLE & NERVE
LA English
DT Article
DE AChR; Africa; cell-based assay; LRP4; MuSK; myasthenia gravis
ID STEROID-SPARING AGENTS; RACIAL-DIFFERENCES; MUSK ANTIBODY;
   AUTOANTIBODIES; EPIDEMIOLOGY; RARE
AB Introduction: In this study we determined the frequencies of antibodies (Abs) directed against muscle-specific kinase (MuSK) and lipoprotein receptor-related protein 4 (LRP4) in the sera of a South African cohort with acetylcholine receptor (AChR)-antibody-negative generalized MG and determined outcomes to therapies.
   Methods: Sera negative by commercial AChR radioimmunoassay (RIA) were tested by MuSK RIA (n530; 2006-2012) and AChR, MuSK, and LRP4 RIA with or without cell-based assays (CBA) (n553; 2012-2015).
   Results: AChR-Abs were detected in 4 of 53 and MuSK-Abs in 20 of 83 (24%) cases. Thirty-six of 53 (68%) were triple seronegative (triple-SNMG) for MuSK, AChR, and LRP4-Abs. When compared with triple-SNMG, individuals with MuSK-MG had a younger onset age (P=0.008), a greater likelihood of African genetic ancestry (P=0.008), and 4-fold higher odds of reaching MGFA grade IVB/V (P=0.018), but were also 9-fold more likely to reach at least minimal manifestations status after >= 12 months of therapy (P=0.003).
   Conclusions: Individuals with African genetic ancestry and severe bulbar/respiratory AChR-Ab-negative MG are likely to have MuSK-MG, but most respond favorably to maintenance immunotherapies.
C1 [Huda, Saif; Woodhall, Mark R.; Vincent, Angela] Univ Oxford, John Radcliffe Hosp, Nuffield Dept Clin Neurosci, Oxford, England.
   [Heckmann, Jeannine M.] Univ Cape Town, Dept Med, Div Neurol, E8-74, Cape Town, South Africa.
RP Heckmann, JM (corresponding author), Univ Cape Town, Dept Med, Div Neurol, E8-74, Cape Town, South Africa.
EM jeanine.heckmann@uct.ac.za
RI Vincent, Angela/AAE-7310-2019
FU Watney/MGA/Oxford Biomedical Research Centre; NHS National Specialised
   Commissioning Group for Neuromyelitis Optica, UK
FX This study was supported by a fellowship from the Watney/MGA/Oxford
   Biomedical Research Centre (to S.H.), and also by the NHS National
   Specialised Commissioning Group for Neuromyelitis Optica, UK (to
   M.R.W.).
CR Auret J, 2014, NEUROMUSCULAR DISORD, V24, P499, DOI 10.1016/j.nmd.2014.02.010
   Bateman KJ, 2007, SAMJ S AFR MED J, V97, P959
   Chan JW, 2007, BRIT J OPHTHALMOL, V91, P842, DOI 10.1136/bjo.2006.108498
   Chan KH, 2007, MUSCLE NERVE, V36, P651, DOI 10.1002/mus.20854
   Cossins J, 2012, ANN NY ACAD SCI, V1275, P123, DOI 10.1111/j.1749-6632.2012.06833.x
   Cruz PMR, 2015, JAMA NEUROL, V72, P642, DOI 10.1001/jamaneurol.2015.0203
   Deymeer F, 2007, NEUROLOGY, V68, P609, DOI 10.1212/01.wnl.0000254620.45529.97
   Evoli A, 2003, BRAIN, V126, P2304, DOI 10.1093/brain/awg223
   Gasperi C, 2014, NEUROLOGY, V82, P1976, DOI 10.1212/WNL.0000000000000478
   Guptill JT, 2011, MUSCLE NERVE, V44, P36, DOI 10.1002/mus.22006
   Heckmann JM, 2007, NEUROMUSCULAR DISORD, V17, P929, DOI 10.1016/j.nmd.2007.07.002
   Heckmann JM, 2012, SAMJ S AFR MED J, V102, P532, DOI 10.7196/SAMJ.5390
   Heckmann JM, 2010, GENES IMMUN, V11, P1, DOI 10.1038/gene.2009.61
   Heckmann JM, 2011, BMC NEUROL, V11, DOI 10.1186/1471-2377-11-97
   Heckmann JM, 2001, SAMJ S AFR MED J, V91, P765
   Higuchi O, 2011, ANN NEUROL, V69, P418, DOI 10.1002/ana.22312
   Jaretzki A, 2000, NEUROLOGY, V55, P16, DOI 10.1212/WNL.55.1.16
   Kostera-Pruszczyk A, 2008, EUR J NEUROL, V15, P720, DOI 10.1111/j.1468-1331.2008.02176.x
   Leite MI, 2008, BRAIN, V131, P1940, DOI 10.1093/brain/awn092
   Mombaur B, 2015, MUSCLE NERVE, V51, P533, DOI 10.1002/mus.24348
   Nel M, 2016, J HUM GENET, V61, P307, DOI 10.1038/jhg.2015.146
   Niks EH, 2007, J NEUROL NEUROSUR PS, V78, P417, DOI 10.1136/jnnp.2006.102517
   Oh Shin J, 2012, J Clin Neuromuscul Dis, V14, P57, DOI 10.1097/CND.0b013e318275197c
   Oh SJ, 2009, MUSCLE NERVE, V39, P328, DOI 10.1002/mus.21191
   Pevzner A, 2012, J NEUROL, V259, P427, DOI 10.1007/s00415-011-6194-7
   Tsonis AI, 2015, J NEUROIMMUNOL, V284, P10, DOI 10.1016/j.jneuroim.2015.04.015
   Zisimopoulou P, 2014, J AUTOIMMUN, V52, P139, DOI 10.1016/j.jaut.2013.12.004
NR 27
TC 21
Z9 24
U1 1
U2 12
PU WILEY-BLACKWELL
PI HOBOKEN
PA 111 RIVER ST, HOBOKEN 07030-5774, NJ USA
SN 0148-639X
EI 1097-4598
J9 MUSCLE NERVE
JI Muscle Nerve
PD DEC
PY 2016
VL 54
IS 6
BP 1023
EP 1029
DI 10.1002/mus.25154
PG 7
WC Clinical Neurology; Neurosciences
WE Science Citation Index Expanded (SCI-EXPANDED)
SC Neurosciences & Neurology
GA EE5DO
UT WOS:000389625300007
PM 27105303
DA 2022-10-25
ER

PT J
AU Tsunezuka, Y
   Oda, M
   Matsumoto, I
   Tamura, M
   Watanabe, G
AF Tsunezuka, Y
   Oda, M
   Matsumoto, I
   Tamura, M
   Watanabe, G
TI Extended thymectomy in patients with myasthenia gravis with high
   thoracic epidural anesthesia alone
SO WORLD JOURNAL OF SURGERY
LA English
DT Article
AB Successful extended thymectomy was performed in three patients with myasthenia gravis under only high thoracic epidural anesthesia with voluntary breathing. It was not necessary to intubate a tracheal tube during operation for any of the patients. Neither muscle relaxants nor volatile anesthetic agents were required. The mean operating time was 2.0 +/- 0.5 hours. The drainage tubes were removed the day after operation in all patients. In two patients the arterial oxygen saturation (SaO(2)) and the arterial partial pressure of carbon dioxide (PaCO2) and oxygen (PaO2) were stable; in the third patient the SaO(2) was temporarily decreased to 92 mmHg when bilateral mediastinal pleura were opened. The right pleural defect was then covered with a large wet towel, which was pressed on the defect, and thoracic drainage was performed. The left pleural defect was repaired with 3-0 Vicryl after suctioning the air in the pleural space, after which the SaO(2) recovered. All patients were able to drink water and walk within I hour after the operation. This procedure is advantageous in that the use of muscle relaxants and volatile anesthetic agents prevented the laryngeal injury that results from translaryngeal intubation; in turn we avoided causing postoperative respiratory insufficiency. This may be suitable for the operation of some patients with MG, but further studies are required to define the indication.
C1 Kanazawa Univ, Sch Med, Dept Gen & Cardiothorac Surg, Kanazawa, Ishikawa 9208641, Japan.
RP Tsunezuka, Y (corresponding author), Kanazawa Univ, Sch Med, Dept Gen & Cardiothorac Surg, Takaramachi 13-1, Kanazawa, Ishikawa 9208641, Japan.
EM tsuney@nifty.com
CR Abd Elrazek E, 1999, ANAESTHESIA, V54, P1104, DOI 10.1046/j.1365-2044.1999.01031.x
   Ashton RC, 2003, ANN THORAC SURG, V75, P569, DOI 10.1016/S0003-4975(02)04296-0
   BLOMBERG S, 1990, ANESTHESIOLOGY, V73, P840, DOI 10.1097/00000542-199011000-00008
   Della Rocca G, 2003, CAN J ANAESTH, V50, P547, DOI 10.1007/BF03018638
   Jaretzki A, 2000, ANN THORAC SURG, V70, P327, DOI 10.1016/S0003-4975(00)01595-2
   Karagoz HY, 2003, J THORAC CARDIOV SUR, V125, P1401, DOI 10.1016/S0022-5223(02)73268-6
   Karagoz HY, 2000, ANN THORAC SURG, V70, P91, DOI 10.1016/S0003-4975(00)01271-6
   Kas J, 2001, ANN THORAC SURG, V72, P1691, DOI 10.1016/S0003-4975(01)03080-6
   KIRNO K, 1994, ANESTH ANALG, V79, P1075
   Mantegazza R, 2003, J NEUROL SCI, V212, P31, DOI 10.1016/S0022-510X(03)00087-X
   MASAOKA A, 1981, ANN NY ACAD SCI, V377, P755, DOI 10.1111/j.1749-6632.1981.tb33773.x
   Masaoka A, 1996, ANN THORAC SURG, V62, P853, DOI 10.1016/S0003-4975(96)00376-1
   Meininger D, 2003, WORLD J SURG, V27, P534, DOI 10.1007/s00268-003-6725-1
   Mori Takeshi, 2003, Ann Thorac Cardiovasc Surg, V9, P93
   Savcenko M, 2002, EUR J CARDIO-THORAC, V22, P978, DOI 10.1016/S1010-7940(02)00593-6
   Tripathi M, 2001, J Postgrad Med, V47, P258
NR 16
TC 26
Z9 29
U1 0
U2 0
PU SPRINGER
PI NEW YORK
PA ONE NEW YORK PLAZA, SUITE 4600, NEW YORK, NY, UNITED STATES
SN 0364-2313
EI 1432-2323
J9 WORLD J SURG
JI World J.Surg.
PD OCT
PY 2004
VL 28
IS 10
BP 962
EP 966
DI 10.1007/s00268-004-7480-7
PG 5
WC Surgery
WE Science Citation Index Expanded (SCI-EXPANDED)
SC Surgery
GA 867ST
UT WOS:000224863200004
PM 15573247
DA 2022-10-25
ER

PT J
AU Lin, F
   Kaminski, HJ
   Conti-Fine, BM
   Wang, W
   Richmonds, C
   Medof, ME
AF Lin, F
   Kaminski, HJ
   Conti-Fine, BM
   Wang, W
   Richmonds, C
   Medof, ME
TI Markedly enhanced susceptibility to experimental autoimmune myasthenia
   gravis in the absence of decay-accelerating factor protection
SO JOURNAL OF CLINICAL INVESTIGATION
LA English
DT Article
ID MEMBRANE ATTACK COMPLEX; ACETYLCHOLINE-RECEPTORS;
   ULTRASTRUCTURAL-LOCALIZATION; MONOCLONAL-ANTIBODIES; 2ND EPISODE; FACTOR
   DAF; END-PLATE; CELLS; PROTEIN; REFRACTORINESS
AB Myasthenia gravis (MG) is an autoimmune neuromuscular transmission disorder characterized by loss of acetylcholine receptors (AChR's) due primarily to the production of anti-AChR autoantibodies. In this study we investigated whether the presence of decay-accelerating factor (DAF or CD55), an intrinsic complement regulator, protects against the development of disease. Experimental autoimmune MG was induced in Daf1(-/-) mice (devoid of neuromuscular DAF protein) and their Daf1(+/+) littermates by injection of rat anti-AChR mAb McAb-3. After twenty-four hours, grip strength assessment revealed that Daf1(-/-) mice exhibited hold times of less than 30 seconds, compared with more than 8 minutes for the Daf1(+/+) controls. The weakness was reversed by edrophonium, consistent with a myasthenic disorder. Immunohistochemistry revealed greatly augmented C3b deposition localized at postsynaptic junctions, and radioimmunoassays showed more profound reductions in AChR levels. Electron microscopy demonstrated markedly greater junctional damage in the Daf1(-/-) mice compared with the Daf1(+/+) littermates. Control studies showed equivalent levels of other cell surface regulators, i.e., Crry and CD59. The results demonstrate that mice that lack DAF are markedly more susceptible to anti-AChR-induced MG, which simulates the primary mechanism in the human disease, and strongly suggest that in disease flares complement inhibitors might have therapeutic value.
C1 Case Western Reserve Univ, Univ Hosp Cleveland, Inst Pathol, Cleveland, OH 44106 USA.
   Case Western Reserve Univ, Univ Hosp Cleveland, Dept Neurol, Cleveland, OH 44106 USA.
   Case Western Reserve Univ, Univ Hosp Cleveland, Dept Neurosci, Cleveland, OH 44106 USA.
   Louis Stokes Cleveland Vet Affairs Med Ctr, Cleveland, OH USA.
   Univ Minnesota, Dept Biochem Mol Biol & Biophys, St Paul, MN 55108 USA.
RP Medof, ME (corresponding author), Case Western Reserve Univ, Inst Pathol, Room 301,2085 Adelbert Rd, Cleveland, OH 44106 USA.
EM mxm16@po.cwru.edu
OI Kaminski, Henry/0000-0002-8195-0141
FU NEI NIH HHS [R01 EY-11288, R01 EY-13238, R01 EY011288, P30 EY-11373, R01
   EY013238, P30 EY011373] Funding Source: Medline; NIAID NIH HHS [R01
   AI-23598, R01 AI023598] Funding Source: Medline; NATIONAL EYE INSTITUTE
   [R01EY011288, P30EY011373, R01EY013238] Funding Source: NIH RePORTER;
   NATIONAL INSTITUTE OF ALLERGY AND INFECTIOUS DISEASES [R01AI023598]
   Funding Source: NIH RePORTER
CR BIESECKER G, 1989, J IMMUNOL, V142, P2654
   Boonyapisit K, 1999, AM J MED, V106, P97, DOI 10.1016/S0002-9343(98)00374-X
   CHRISTADOSS P, 1988, J IMMUNOL, V140, P2589
   CONROY WG, 1990, J BIOL CHEM, V265, P21642
   CONTIFINE B, 1997, SCAND J IMMUNOL
   CONTIFINE B, 1997, MYASTHENIA GRAVIS IM
   COREY AL, 1985, NEUROLOGY, V35, P1455, DOI 10.1212/WNL.35.10.1455
   COREY AL, 1987, J IMMUNOL, V138, P3269
   DAVIES A, 1989, J EXP MED, V170, P637, DOI 10.1084/jem.170.3.637
   DRACHMAN DB, 1978, NEW ENGL J MED, V298, P1116, DOI 10.1056/NEJM197805182982004
   DRACHMAN DB, 1982, NEW ENGL J MED, V307, P769, DOI 10.1056/NEJM198209233071301
   ENGEL AG, 1977, NEUROLOGY, V27, P307, DOI 10.1212/WNL.27.4.307
   FAZEKAS A, 1986, CLIN NEUROPATHOL, V5, P78
   HARADA R, 1990, J IMMUNOL, V144, P1823
   HOLGUIN MH, 1989, J CLIN INVEST, V84, P7, DOI 10.1172/JCI114172
   JANEWAY CA, 2000, IMMUNOBIOLOGY IMMUNE, P35
   Karachunski PI, 1999, J NEUROIMMUNOL, V95, P73, DOI 10.1016/S0165-5728(98)00262-8
   KARACHUNSKI PI, 1995, SCAND J IMMUNOL, V42, P215, DOI 10.1111/j.1365-3083.1995.tb03648.x
   Karachunski PI, 2000, J IMMUNOL, V164, P5236, DOI 10.4049/jimmunol.164.10.5236
   LENNON VA, 1978, J EXP MED, V147, P973, DOI 10.1084/jem.147.4.973
   LENNON VA, 1980, NATURE, V285, P238, DOI 10.1038/285238a0
   LENNON VA, 1981, ANN NY ACAD SCI, V377, P77, DOI 10.1111/j.1749-6632.1981.tb33725.x
   Lin F, 2002, LAB INVEST, V82, P563, DOI 10.1038/labinvest.3780451
   Lin F, 2001, IMMUNOLOGY, V104, P215, DOI 10.1046/j.1365-2567.2001.01287.x
   Lindstrom JM, 2000, MUSCLE NERVE, V23, P453, DOI 10.1002/(SICI)1097-4598(200004)23:4<453::AID-MUS3>3.0.CO;2-O
   MATSUO S, 1994, J EXP MED, V180, P1619, DOI 10.1084/jem.180.5.1619
   MEDOF ME, 1984, J EXP MED, V160, P1558, DOI 10.1084/jem.160.5.1558
   NAKANO S, 1993, NEUROLOGY, V43, P1167, DOI 10.1212/WNL.43.6.1167
   Piddlesden SJ, 1996, J NEUROIMMUNOL, V71, P173, DOI 10.1016/S0165-5728(96)00144-0
   Porter JD, 2001, P NATL ACAD SCI USA, V98, P12062, DOI 10.1073/pnas.211257298
   Richman DP, 1998, ANN NY ACAD SCI, V841, P450, DOI 10.1111/j.1749-6632.1998.tb10962.x
   SAHASHI K, 1980, J NEUROPATH EXP NEUR, V39, P160, DOI 10.1097/00005072-198003000-00005
   Schneiter R, 1996, MOL CELL BIOL, V16, P7161
   SEYA T, 1986, J EXP MED, V163, P837, DOI 10.1084/jem.163.4.837
   SPICER AP, 1995, J IMMUNOL, V155, P3079
   Ubogu EE, 2001, NEURO-OPHTHALMOLOGY, V25, P219, DOI 10.1076/noph.25.4.219.8061
   Wood SJ, 2001, PROG NEUROBIOL, V64, P393, DOI 10.1016/S0301-0082(00)00055-1
   Xu CG, 2000, SCIENCE, V287, P498, DOI 10.1126/science.287.5452.498
   [No title captured]
NR 39
TC 75
Z9 76
U1 0
U2 2
PU AMER SOC CLINICAL INVESTIGATION INC
PI ANN ARBOR
PA 2015 MANCHESTER RD, ANN ARBOR, MI 48104 USA
SN 0021-9738
EI 1558-8238
J9 J CLIN INVEST
JI J. Clin. Invest.
PD NOV
PY 2002
VL 110
IS 9
BP 1269
EP 1274
DI 10.1172/JCI200216086
PG 6
WC Medicine, Research & Experimental
WE Science Citation Index Expanded (SCI-EXPANDED)
SC Research & Experimental Medicine
GA 612HW
UT WOS:000179069500009
PM 12417565
OA Bronze
DA 2022-10-25
ER

PT J
AU Yoneda, S
   Marx, A
   Heimann, S
   Shirakusa, T
   Kikuchi, M
   Muller-Hermelink, HK
AF Yoneda, S
   Marx, A
   Heimann, S
   Shirakusa, T
   Kikuchi, M
   Muller-Hermelink, HK
TI Low-grade metaplastic carcinoma of the thymus
SO HISTOPATHOLOGY
LA English
DT Article
DE thymus; thymoma; thymic carcinoma; tumour classification; autoimmunity;
   myasthenia gravis; metaplasia; differential diagnosis
ID EPITHELIAL TUMORS; THYMOMA; CELLS; CARCINOSARCOMA; BREAST;
   DIFFERENTIATION; CLASSIFICATION; FEATURES
AB Aims: Five cases of a characteristic low-grade thymic epithelial tumour are described that we suggest calling metaplastic carcinoma of the thymus.
   Methods and results: The patients' ages ranged from 44 to 71 (mean 56.2) years. Four of the patients were male. Three of five tumours showed invasion into mediastinal fat or pleura but, otherwise, all were well circumscribed. No metastases were present. Histologically, the tumours showed a biphasic pattern with solid carcinomatous areas merging gradually with a spindle cell component. Lymphocytes were rare. Cytological atypia and mitotic activity were variable in the solid areas, but slight or absent in the spindle cell component. On immunohistochemistry, the tumours showed expression of cytokeratin, vimentin and/or epithelial membrane antigen, both in the carcinomatous and spindle cell components. In two cases, actin expression was also present in both components. In one case, chromogranin, S100 protein, glial fibrillary acidic protein and neuron-specific enolase were expressed in at least some cells of both components. None of the patients had myasthenia gravis. All patients are alive without evidence of recurrence or metastasis.
   Conclusion: Metaplastic carcinoma of the thymus is a distinct clinicopathological entity that should be distinguished from the usually benign medullary thymomas and from the clinically aggressive carcinosarcomas and sarcomatoid carcinomas.
C1 Univ Wurzburg, Dept Pathol, Inst Pathol, D-97080 Wurzburg, Germany.
   Univ Benjamin Franklin, Inst Pathol, Berlin, Germany.
   Fukuoka Univ, Sch Med, Dept Surg 2, Fukuoka 81401, Japan.
   Fukuoka Univ, Sch Med, Dept Pathol 1, Fukuoka 81401, Japan.
RP Marx, A (corresponding author), Univ Wurzburg, Dept Pathol, Inst Pathol, Josef Schneider Str 2, D-97080 Wurzburg, Germany.
CR AKIYAMA F, 1996, PATHOL CLIN MED, V14, P1142
   BERNATZ PE, 1961, J THORAC CARDIOV SUR, V42, P424
   CHILOSI M, 1992, AM J SURG PATHOL, V16, P988
   Dorfman DM, 1997, AM J SURG PATHOL, V21, P936, DOI 10.1097/00000478-199708000-00008
   EMOTO M, 1993, CANCER, V71, P3065, DOI 10.1002/1097-0142(19930515)71:10<3065::AID-CNCR2820711029>3.0.CO;2-D
   Harris NL, 1997, EPITHELIAL TUMORS OF THE THYMUS, P1
   HO FCS, 1994, HISTOPATHOLOGY, V25, P21, DOI 10.1111/j.1365-2559.1994.tb00594.x
   KIRCHNER T, 1992, AM J SURG PATHOL, V16, P1153, DOI 10.1097/00000478-199212000-00003
   KIRCHNER T, 1989, THYMUS, V14, P195
   Kirchner Thomas, 1989, PROGR SURGICAL PATHO, P167
   KUO TT, 1993, HUM PATHOL, V24, P766, DOI 10.1016/0046-8177(93)90014-8
   LATTES R, 1962, CANCER, V15, P1224, DOI 10.1002/1097-0142(196211/12)15:6<1224::AID-CNCR2820150621>3.0.CO;2-V
   LEVINE GD, 1978, HUM PATHOL, V9, P495, DOI 10.1016/S0046-8177(78)80131-2
   MARINO M, 1985, VIRCHOWS ARCH A, V407, P119, DOI 10.1007/BF00737071
   MARX A, 1999, IN PRESS AM J SURG P, V23
   MASAOKA A, 1981, CANCER, V48, P2485, DOI 10.1002/1097-0142(19811201)48:11<2485::AID-CNCR2820481123>3.0.CO;2-R
   MullerHermelink HK, 1997, ARCH HISTOL CYTOL, V60, P9, DOI 10.1679/aohc.60.9
   NOGUCHI S, 1995, VIRCHOWS ARCH, V427, P343
   PESCARMONA E, 1990, AM J CLIN PATHOL, V93, P190, DOI 10.1093/ajcp/93.2.190
   QUINTANILLAMARTINEZ L, 1994, CANCER-AM CANCER SOC, V74, P606, DOI 10.1002/1097-0142(19940715)74:2<606::AID-CNCR2820740212>3.0.CO;2-T
   ROSAI J, 1989, ACKERMANS SURG PATHO, P1236
   ROSEN PP, 1993, TUMORS MAMMARY GLAND, P194
   SHIMOSATO Y, 1977, AM J SURG PATHOL, V1, P109, DOI 10.1097/00000478-197706000-00002
   SHIMOSATO Y, 1997, THYMIUC EPITHELIAL T, P7
   Shimosato Y, 1997, ATLAS TUMOR PATHOL, P93
   SNOVER DC, 1982, AM J SURG PATHOL, V6, P451, DOI 10.1097/00000478-198207000-00007
   STEIN H, 1982, INT J CANCER, V30, P445, DOI 10.1002/ijc.2910300411
   SUSTER S, 1991, CANCER-AM CANCER SOC, V67, P1025, DOI 10.1002/1097-0142(19910215)67:4<1025::AID-CNCR2820670427>3.0.CO;2-F
   Suster S, 1996, AM J SURG PATHOL, V20, P1469, DOI 10.1097/00000478-199612000-00006
   Suster S, 1997, AM J SURG PATHOL, V21, P1316, DOI 10.1097/00000478-199711000-00006
   Thompson L, 1996, AM J SURG PATHOL, V20, P277, DOI 10.1097/00000478-199603000-00003
   TZARTOS SJ, 1981, J BIOL CHEM, V256, P8635
   VILELA DS, 1992, HISTOPATHOLOGY, V21, P263, DOI 10.1111/j.1365-2559.1992.tb00385.x
   WARGOTZ ES, 1989, CANCER, V64, P1490, DOI 10.1002/1097-0142(19891001)64:7<1490::AID-CNCR2820640722>3.0.CO;2-L
   WARGOTZ ES, 1989, HUM PATHOL, V20, P628, DOI 10.1016/0046-8177(89)90149-4
   WICK MR, 1982, AM J SURG PATHOL, V6, P613, DOI 10.1097/00000478-198210000-00003
NR 36
TC 31
Z9 40
U1 0
U2 0
PU WILEY
PI HOBOKEN
PA 111 RIVER ST, HOBOKEN 07030-5774, NJ USA
SN 0309-0167
EI 1365-2559
J9 HISTOPATHOLOGY
JI Histopathology
PD JUL
PY 1999
VL 35
IS 1
BP 19
EP 30
PG 12
WC Cell Biology; Pathology
WE Science Citation Index Expanded (SCI-EXPANDED)
SC Cell Biology; Pathology
GA 219XK
UT WOS:000081633600003
PM 10383710
DA 2022-10-25
ER

PT J
AU ZODA, TE
   BRANDON, K
   KROLICK, KA
AF ZODA, TE
   BRANDON, K
   KROLICK, KA
TI NEONATAL TOLERANCE TO AN IMMUNODOMINANT T-CELL REACTIVITY DOES NOT
   CONFER RESISTANCE TO EAMG INDUCTION IN LEWIS RATS
SO JOURNAL OF NEUROIMMUNOLOGY
LA English
DT Article
DE EAMG; NEONATAL TOLERANCE; T CELL IMMUNODOMINANCE
ID AUTOIMMUNE MYASTHENIA-GRAVIS; CALIFORNICA ACETYLCHOLINE-RECEPTOR;
   ANTIBODY-RESPONSE; SYNTHETIC PEPTIDE; ALPHA-CHAIN; SPECIFICITY;
   DETERMINANT; SUBUNITS; ANTIGEN; AUTOANTIBODIES
AB The overall goal of this study was to determine, during induction of experimental autoimmune myasthenia gravis (EAMG) in Lewis rats, the relative importance of acetylcholine receptor (AChR)-reactive helper T cells associated with one particular immunodominant fine specificity. Thus, experiments presented below were designed to evaluate the immunopathological role played by helper T cells with reactivity against the AChR alpha subunit region associated with amino acid residues 100-116 (i.e., alpha 100-116); in particular, the relationship between T cell reactivity with this specificity and disease induction was assessed. In order to examine the importance of this T cell reactivity, Lewis rat neonates were made T cell tolerant to a synthetic peptide alpha 100-116 and subsequently evaluated for anti-AChR antibody production and resulting neuromuscular dysfunction. Results indicated that although T cell reactivity against the alpha 100-116 peptide could be effectively removed from the Lewis T cell repertoire, tolerized Lewis rats immunized with AChR could undergo an active anti-AChR antibody response that produced symptoms of EAMG. Thus, other AChR T cell reactivities appeared capable of providing adequate help to B cells leading to production of anti-AChR antibodies with pathogenic potential.
C1 UNIV TEXAS,HLTH SCI CTR,DEPT MICROBIOL,SAN ANTONIO,TX 78284.
FU NATIONAL INSTITUTE OF ALLERGY AND INFECTIOUS DISEASES [P01AI033195]
   Funding Source: NIH RePORTER; NATIONAL INSTITUTE OF ARTHRITIS AND
   MUSCULOSKELETAL AND SKIN DISEASES [R01AR041441] Funding Source: NIH
   RePORTER; NATIONAL INSTITUTE OF NEUROLOGICAL DISORDERS AND STROKE
   [R55NS024954, R01NS024954] Funding Source: NIH RePORTER; NIAID NIH HHS
   [AI33195] Funding Source: Medline; NIAMS NIH HHS [AR41441] Funding
   Source: Medline; NINDS NIH HHS [NS24954] Funding Source: Medline
CR ATASSI MZ, 1992, P NATL ACAD SCI USA, V89, P5852, DOI 10.1073/pnas.89.13.5852
   ATASSI MZ, 1987, FASEB J, V46, P2538
   BELLONE M, 1993, J IMMUNOL, V151, P1025
   CELADA F, 1988, VACCINE, V6, P94, DOI 10.1016/S0264-410X(88)80006-9
   CHRISTADOSS P, 1979, J IMMUNOL, V123, P2540
   CIBOTTI R, 1992, P NATL ACAD SCI USA, V89, P416, DOI 10.1073/pnas.89.1.416
   DRACHMAN DB, 1982, NEW ENGL J MED, V307, P769, DOI 10.1056/NEJM198209233071301
   DRACHMAN DB, 1981, ANNU REV NEUROSCI, V4, P195, DOI 10.1146/annurev.ne.04.030181.001211
   FUJII Y, 1988, J IMMUNOL, V140, P1830
   GAMMON GM, 1986, J EXP MED, V164, P667, DOI 10.1084/jem.164.2.667
   HOHLFELD R, 1981, J IMMUNOL, V126, P1355
   HOHLFELD R, 1983, MUSCLE NERVE, V6, P160, DOI 10.1002/mus.880060213
   INFANTE AJ, 1991, J IMMUNOL, V146, P2977
   KROLICK KA, 1986, J NEUROIMMUNOL, V13, P75, DOI 10.1016/0165-5728(86)90051-2
   KROLICK KA, 1994, IMMUNOL MED, V24, P209
   LEFKOVITS I, 1979, LIMITING DILUTION AN
   LEHMANN PV, 1993, IMMUNOL TODAY, V14, P203, DOI 10.1016/0167-5699(93)90163-F
   LENNON VA, 1985, P NATL ACAD SCI USA, V82, P8805, DOI 10.1073/pnas.82.24.8805
   LINDSTROM J, 1988, ADV IMMUNOL, V42, P233, DOI 10.1016/S0065-2776(08)60847-0
   LINDSTROM JM, 1976, NEUROLOGY, V26, P1054, DOI 10.1212/WNL.26.11.1054
   NODA M, 1983, NATURE, V302, P528, DOI 10.1038/302528a0
   OLSBERG CA, 1987, J NEUROIMMUNOL, V14, P253, DOI 10.1016/0165-5728(87)90013-0
   OLSBERG CA, 1985, J IMMUNOL, V135, P3062
   SERCARZ EE, 1993, ANNU REV IMMUNOL, V11, P729, DOI 10.1146/annurev.iy.11.040193.003501
   SHENOY M, 1993, CLIN IMMUNOL IMMUNOP, V66, P230, DOI 10.1006/clin.1993.1030
   TAMI JA, 1987, J IMMUNOL, V138, P732
   THOMPSON PA, 1994, INT IMMUNOL, V6, P1807, DOI 10.1093/intimm/6.12.1807
   THOMPSON PA, 1992, CLIN IMMUNOL IMMUNOP, V62, P199, DOI 10.1016/0090-1229(92)90073-W
   THOMPSON PA, 1991, MUSCLE NERVE, V15, P94
   TINDALL RSA, 1981, ANN NY ACAD SCI, V377, P316, DOI 10.1111/j.1749-6632.1981.tb33741.x
   YEH TM, 1987, J NEUROIMMUNOL, V17, P17, DOI 10.1016/0165-5728(87)90028-2
   YEH TM, 1990, J IMMUNOL, V144, P1654
   YOKOI T, 1987, EUR J IMMUNOL, V17, P1697, DOI 10.1002/eji.1830171204
   ZHANG YP, 1988, EUR J IMMUNOL, V18, P551, DOI 10.1002/eji.1830180410
   ZODA T, 1991, J IMMUNOL, V146, P663
   ZODA TE, 1993, J NEUROIMMUNOL, V43, P131, DOI 10.1016/0165-5728(93)90083-B
NR 36
TC 4
Z9 4
U1 0
U2 0
PU ELSEVIER SCIENCE BV
PI AMSTERDAM
PA PO BOX 211, 1000 AE AMSTERDAM, NETHERLANDS
SN 0165-5728
J9 J NEUROIMMUNOL
JI J. Neuroimmunol.
PD MAR
PY 1995
VL 57
IS 1-2
BP 35
EP 44
DI 10.1016/0165-5728(94)00159-L
PG 10
WC Immunology; Neurosciences
WE Science Citation Index Expanded (SCI-EXPANDED)
SC Immunology; Neurosciences & Neurology
GA QP819
UT WOS:A1995QP81900005
PM 7535790
DA 2022-10-25
ER

PT J
AU Haynes, BF
   Hale, LP
   Weinhold, KJ
   Patel, DD
   Liao, HX
   Bressler, PB
   Jones, DM
   Demarest, JF
   Gebhard-Mitchell, K
   Haase, AT
   Bartlett, JA
AF Haynes, BF
   Hale, LP
   Weinhold, KJ
   Patel, DD
   Liao, HX
   Bressler, PB
   Jones, DM
   Demarest, JF
   Gebhard-Mitchell, K
   Haase, AT
   Bartlett, JA
TI Analysis of the adult thymus in reconstitution of T lymphocytes in HIV-1
   infection
SO JOURNAL OF CLINICAL INVESTIGATION
LA English
DT Article
ID ACQUIRED IMMUNODEFICIENCY SYNDROME; IMMUNE-DEFICIENCY SYNDROME;
   MYASTHENIA-GRAVIS; ANTIRETROVIRAL THERAPY; CELL REGENERATION; DISEASE;
   GLAND; CHEMOTHERAPY; PROGRESSION; INVOLUTION
AB A key question in understanding the status of the immune system in HIV-I infection is whether the adult thymus contributes to reconstitution of peripheral T lymphocytes. We analyzed the thymus in adult patients who died of HIV-1 infection. In addition, we studied the clinical course of HIV-1 infection in three patients thymectomized for myasthenia gravis and determined the effect of antiretroviral therapy on CD4(+) T cells. We found that five of seven patients had thymus tissue at autopsy and that all thymuses identified had inflammatory infiltrates surrounding lymphodepleted thymic epithelium. Two of seven patients also had areas of thymopoiesis; one of these patients had peripheral blood CD4(+) T-cell levels of <50/mm(3) for 51 months prior to death. Of three thymectomized patients, one rapidly progressed to AIDS, one progressed to AIDS over seven years (normal progressor), whereas the third remains asymptomatic at least seven years after seroconversion. Both latter patients had rises in peripheral blood CD4(+) T cells after antiretroviral therapy Most patients who died of complications of HIV-1 infection did not have functional thymus tissue, and when present, thymopoiesis did not prevent prolonged lymphopenia. Thymectomy before HIV-1 infection did not preclude either peripheral CD4(+) T-cell rises or clinical responses after antiretroviral therapy.
C1 Duke Univ, Med Ctr, Dept Med, Durham, NC 27710 USA.
   Duke Univ, Med Ctr, Dept Surg, Durham, NC 27710 USA.
   Duke Univ, Med Ctr, Dept Pediat, Durham, NC 27710 USA.
   Duke Univ, Med Ctr, Duke Ctr AIDS Res, Durham, NC 27710 USA.
   Univ Minnesota, Dept Microbiol, Minneapolis, MN 55455 USA.
RP Haynes, BF (corresponding author), Duke Hosp, Box 3703, Durham, NC 27710 USA.
EM Hayne002@mc.duke.edu
FU NCI NIH HHS [CA-28936] Funding Source: Medline; NIAID NIH HHS [AI-28662,
   R37 AI028246, AI-28246] Funding Source: Medline; NATIONAL CANCER
   INSTITUTE [R01CA028936] Funding Source: NIH RePORTER; NATIONAL INSTITUTE
   OF ALLERGY AND INFECTIOUS DISEASES [P30AI028662, R37AI028246] Funding
   Source: NIH RePORTER
CR AUTHIER FJ, 1995, MUSCLE NERVE, V18, P914, DOI 10.1002/mus.880180819
   Autran B, 1997, SCIENCE, V277, P112, DOI 10.1126/science.277.5322.112
   Bartlett JA, 1998, AIDS, V12, P1291, DOI 10.1097/00002030-199811000-00010
   BOFILL M, 1985, AM J PATHOL, V119, P462
   BURKE AP, 1995, ARCH PATHOL LAB MED, V119, P36
   Cavert W, 1997, SCIENCE, V276, P960, DOI 10.1126/science.276.5314.960
   Connors M, 1997, NAT MED, V3, P533, DOI 10.1038/nm0597-533
   DIXON AK, 1981, CLIN RADIOL, V32, P255, DOI 10.1016/S0009-9260(81)80032-3
   Douek DC, 1998, NATURE, V396, P690, DOI 10.1038/25374
   Gorochov G, 1998, NAT MED, V4, P215, DOI 10.1038/nm0298-215
   GRODY WW, 1985, AM J CLIN PATHOL, V84, P85, DOI 10.1093/ajcp/84.1.85
   Hammer SM, 1997, NEW ENGL J MED, V337, P725, DOI 10.1056/NEJM199709113371101
   Haynes B F, 1990, Semin Immunol, V2, P67
   Haynes BF, 1998, IMMUNOL RES, V18, P61, DOI 10.1007/BF02788750
   Haynes BF, 1996, SCIENCE, V271, P324, DOI 10.1126/science.271.5247.324
   HO DD, 1995, NATURE, V373, P123, DOI 10.1038/373123a0
   Joshi V V, 1984, Pediatr Pathol, V2, P71
   JOSHI VV, 1985, ARCH PATHOL LAB MED, V109, P142
   KEY G, 1993, LAB INVEST, V68, P629
   KISSIN CM, 1987, RADIOLOGY, V163, P67, DOI 10.1148/radiology.163.1.3823458
   Kourtis AP, 1996, NEW ENGL J MED, V335, P1431, DOI 10.1056/NEJM199611073351904
   LINDER J, 1987, ARCH PATHOL LAB MED, V111, P1118
   MACKALL CL, 1995, NEW ENGL J MED, V332, P143, DOI 10.1056/NEJM199501193320303
   Mackall CL, 1997, IMMUNOL TODAY, V18, P245, DOI 10.1016/S0167-5699(97)81664-7
   MACKALL CL, 1993, BLOOD, V82, P2585
   McCune JM, 1998, J CLIN INVEST, V101, P2301, DOI 10.1172/JCI2834
   MOORE AV, 1983, AM J ROENTGENOL, V141, P241, DOI 10.2214/ajr.141.2.241
   Pakker NG, 1998, NAT MED, V4, P208, DOI 10.1038/nm0298-208
   Pantaleo G, 1997, P NATL ACAD SCI USA, V94, P254, DOI 10.1073/pnas.94.1.254
   PANTALEO G, 1994, NATURE, V370, P463, DOI 10.1038/370463a0
   PICKER LJ, 1993, J IMMUNOL, V150, P1105
   Rosenberg YJ, 1998, IMMUNOL TODAY, V19, P10, DOI 10.1016/S0167-5699(97)01183-3
   SAVINO W, 1986, AM J PATHOL, V122, P302
   SCHUURMAN HJ, 1989, AM J PATHOL, V134, P1329
   SEEMAYER TA, 1984, HUM PATHOL, V15, P469, DOI 10.1016/S0046-8177(84)80082-9
   Steinmann G G, 1986, Curr Top Pathol, V75, P43
   TENNERRACZ K, 1993, AM J PATHOL, V142, P1750
   Walker RE, 1998, NAT MED, V4, P852, DOI 10.1038/nm0798-852
   WEI XP, 1995, NATURE, V373, P117, DOI 10.1038/373117a0
   WESSEL HB, 1987, PEDIATR NEUROL, V3, P238, DOI 10.1016/0887-8994(87)90027-0
   Wolthers KC, 1998, IMMUNOL TODAY, V19, P44, DOI 10.1016/S0167-5699(97)01188-2
   Zhang ZQ, 1998, P NATL ACAD SCI USA, V95, P1154, DOI 10.1073/pnas.95.3.1154
NR 42
TC 122
Z9 125
U1 0
U2 1
PU AMER SOC CLINICAL INVESTIGATION INC
PI ANN ARBOR
PA 2015 MANCHESTER RD, ANN ARBOR, MI 48104 USA
SN 0021-9738
EI 1558-8238
J9 J CLIN INVEST
JI J. Clin. Invest.
PD FEB
PY 1999
VL 103
IS 4
BP 453
EP 460
DI 10.1172/JCI5201
PG 8
WC Medicine, Research & Experimental
WE Science Citation Index Expanded (SCI-EXPANDED)
SC Research & Experimental Medicine
GA 170VF
UT WOS:000078827200004
PM 10021452
OA Green Published, Bronze
DA 2022-10-25
ER

PT J
AU Nowak, RJ
   Muppidi, S
   Beydoun, SR
   O'Brien, FL
   Yountz, M
   Howard, JF
AF Nowak, Richard J.
   Muppidi, Srikanth
   Beydoun, Said R.
   O'Brien, Fanny L.
   Yountz, Marcus
   Howard, James F., Jr.
CA REGAIN Study Grp
TI Concomitant Immunosuppressive Therapy Use in Eculizumab-Treated Adults
   With Generalized Myasthenia Gravis During the REGAIN Open-Label
   Extension Study
SO FRONTIERS IN NEUROLOGY
LA English
DT Article
DE eculizumab; myasthenia gravis; immunosuppressive therapy; refractory;
   acetylcholine receptor
ID COMPLEMENT INHIBITOR ECULIZUMAB; ACETYLCHOLINE-RECEPTOR; ANTIBODY;
   MANAGEMENT; EFFICACY; SAFETY
AB Introduction: Chronic, broad-spectrum immunosuppressive therapy (IST) can be associated with side effects in many people with generalized myasthenia gravis (gMG), and treatment guidelines recommend that the IST dose be tapered once patients achieve a stable treatment response. We therefore examined IST use in eculizumab-treated patients with refractory gMG.
   Methods: The REGAIN open-label extension (OLE) enrolled 117 adults with refractory anti-acetylcholine receptor antibody-positive gMG who had completed the 6-month, randomized, double-blind, placebo-controlled REGAIN study of eculizumab. Eligible patients had received >= 2 ISTs for >= 1 year or >= 1 IST with intravenous immunoglobulin or plasma exchange >= 4 times in 1 year, without symptom control. During REGAIN, changes in concomitant MG therapies were not permitted; during the OLE, they were permitted at the investigators' discretion. Participants received eculizumab 1,200 mg every 2 weeks for up to 4 years; concomitant prednisone and related corticosteroids (PRED), azathioprine (AZA), and mycophenolate mofetil (MMF) use was recorded. Changes in MG Activities of Daily Living and Quantitative MG total scores, MG exacerbations, and adverse events were also recorded.
   Results: At last OLE assessment, 88.0% (103/117) of participants were using >= 1 IST vs. 98.3% (115/117) at OLE baseline. During the OLE, 76.9% (90/117) of patients experienced a total of 719 IST changes. Almost half of participants [48.7% (57/117)] stopped or decreased >= 1 IST owing to MG symptom improvement, representing 38.9% (280/719) of all changes. In patients who decreased and/or stopped >= 1 IST, mean daily doses of PRED, AZA, and MMF decreased between OLE baseline and last assessment by 60.8% [standard deviation (SD), 28.07; P < 0.0001], 89.1% (SD, 25.77; P < 0.0001), and 56.0% (SD, 32.99; P < 0.0001), respectively. Improved clinical outcomes were observed with eculizumab regardless of IST changes during the OLE, and eculizumab's safety profile was similar in patients who used PRED, AZA, and MMF.
   Conclusions: Use of ISTs by patients with previously refractory gMG decreased during eculizumab treatment in the REGAIN OLE. Clinical improvements with eculizumab were maintained by patients in all groups, including those who decreased and/or stopped concomitant ISTs.
C1 [Nowak, Richard J.] Yale Univ, Sch Med, Dept Neurol, New Haven, CT 06510 USA.
   [Muppidi, Srikanth] Stanford Univ, Dept Neurol & Neurosci, Sch Med, Stanford, CA 94305 USA.
   [Beydoun, Said R.] Univ Southern Calif, Dept Neurol, Los Angeles, CA 90007 USA.
   [O'Brien, Fanny L.; Yountz, Marcus] Alexion Pharmaceut, Boston, MA USA.
   [Howard, James F., Jr.] Univ N Carolina, Dept Neurol, Chapel Hill, NC 27515 USA.
RP Nowak, RJ (corresponding author), Yale Univ, Sch Med, Dept Neurol, New Haven, CT 06510 USA.
EM richard.nowak@yale.edu
FU Alexion Pharmaceuticals
FX This work was funded by Alexion Pharmaceuticals.
CR BIESECKER G, 1989, J IMMUNOL, V142, P2654
   Boldingh MI, 2015, HEALTH QUAL LIFE OUT, V13, DOI 10.1186/s12955-015-0298-1
   CHRISTADOSS P, 1988, J IMMUNOL, V140, P2589
   Conti-Fine BM, 2006, J CLIN INVEST, V116, P2843, DOI 10.1172/JCI29894
   CONTITRONCONI B, 1981, BIOCHEMISTRY-US, V20, P2181, DOI 10.1021/bi00511a017
   Fang F, 2015, J INTERN MED, V277, P594, DOI 10.1111/joim.12310
   FUMAGALLI G, 1982, J NEUROPATH EXP NEUR, V41, P567, DOI 10.1097/00005072-198211000-00001
   Hehir MK, 2020, MUSCLE NERVE, V61, P767, DOI 10.1002/mus.26850
   Hillmen P, 2006, NEW ENGL J MED, V355, P1233, DOI 10.1056/NEJMoa061648
   Howard JF, 2017, LANCET NEUROL, V16, P976, DOI 10.1016/S1474-4422(17)30369-1
   Karachunski PI, 2000, J IMMUNOL, V164, P5236, DOI 10.4049/jimmunol.164.10.5236
   Legendre CM, 2013, NEW ENGL J MED, V368, P2169, DOI 10.1056/NEJMoa1208981
   Licht C, 2015, KIDNEY INT, V87, P1061, DOI 10.1038/ki.2014.423
   LINDSTROM JM, 1976, NEUROLOGY, V26, P1054, DOI 10.1212/WNL.26.11.1054
   MANTEGAZZA R, 1988, ITAL J NEUROL SCI, V9, P141, DOI 10.1007/BF02337460
   Mantegazza R, 2020, POSTINTERVENTION STA
   Muppidi S, 2019, MUSCLE NERVE, V60, P14, DOI 10.1002/mus.26447
[truncated: 2,443,455 more chars]
