# Supplementary material for: Knowledge mapping of global trends for myasthenia gravis development: A bibliometrics analysis
Source: Front Immunol. 2023 Mar 2;14:1132201. doi: 10.3389/fimmu.2023.1132201 (PMC10019893; doi:10.3389/fimmu.2023.1132201)
Supplement: Supplementary Material 2 — The Compressed package of text file with the 9,970 MG-related articles included. [file DataSheet_2.zip › download_7501-8000.txt]

FN Clarivate Analytics Web of Science
VR 1.0
PT J
AU ForstervanHijfte, MA
   Curtis, CF
   White, RN
AF ForstervanHijfte, MA
   Curtis, CF
   White, RN
TI Resolution of exfoliative dermatitis and Malassezia pachydermatis
   overgrowth in a cat after surgical thymoma resection
SO JOURNAL OF SMALL ANIMAL PRACTICE
LA English
DT Article
ID ACQUIRED MYASTHENIA-GRAVIS; DOG
AB A four-year-old, male neutered domestic shorthaired cat was presented with a two-week history of nasal and ocular discharge, generalised exfoliative dermatitis, intense pruritus, polydipsia, polyphagia, weight loss, intermittent hindlimb ataxia and lethargy. Cutaneous populations of Malassezia pachydermatis yeast organisms were found to be elevated, The generalised nature of the disease prompted survey radiography which revealed the presence of a cranial mediastinal mass which was subsequently resected and found to be a thymoma. Within six months of surgery systemic and cutaneous signs had resolved and yeast counts had returned to normal, suggesting a causal relationship between the thymoma and the skin disease.
C1 ROYAL VET COLL,DEPT SMALL ANIM MED & SURG,N MYMMS AL9 7TA,HERTS,ENGLAND.
   DERMATOL REFERRAL SERV,WARE SG12 9JX,HERTS,ENGLAND.
RI White, Robert/AAS-9220-2020
OI White, Robert/0000-0002-3507-278X
CR ARONSOHN MG, 1984, J AM VET MED ASSOC, V184, P1355
   ATWATER SW, 1994, J AM VET MED ASSOC, V205, P1007
   BELLAH JR, 1983, J AM VET MED ASSOC, V183, P306
   BOND R, 1995, J SMALL ANIM PRACT, V36, P99, DOI 10.1111/j.1748-5827.1995.tb02840.x
   Bond R, 1996, J MED VET MYCOL, V34, P145
   Bonnard P, 1992, POINT VET, V23, P1089
   CARPENTER JL, 1982, J AM VET MED ASSOC, V181, P248
   DARKE PGG, 1975, VET REC, V97, P392, DOI 10.1136/vr.97.20.392
   GORES BR, 1994, J AM VET MED ASSOC, V204, P1782
   KLEBANOW ER, 1992, J AM ANIM HOSP ASSOC, V28, P63
   LOVEDAY RK, 1959, J S AFR VET ASSOC, V30, P33
   MARTIN RA, 1986, J AM ANIM HOSP ASSOC, V22, P347
   MCNEIL PH, 1980, NEW ZEAL VET J, V28, P143, DOI 10.1080/00480169.1980.34724
   MIDDLETON DJ, 1985, VET PATHOL, V22, P512, DOI 10.1177/030098588502200513
   ODAIR HA, 1991, J SMALL ANIM PRACT, V32, P198, DOI 10.1111/j.1748-5827.1991.tb00543.x
   PARKER GA, 1976, VET PATHOL, V13, P353, DOI 10.1177/030098587601300505
   POFFENBARGER E, 1985, J AM ANIM HOSP ASSOC, V21, P119
   SCOTT DW, 1995, FELINE PRACT, V23, P8
   SCOTT DW, 1995, MULLER KIRKS SMALL A, P329
   SCOTTMONCRIEFF JC, 1990, J AM VET MED ASSOC, V196, P1291
   SORDE A, 1994, J SMALL ANIM PRACT, V35, P377, DOI 10.1111/j.1748-5827.1994.tb01724.x
   SOUADJIAN JV, 1974, ARCH INTERN MED, V134, P374, DOI 10.1001/archinte.134.2.374
   WILLARD MD, 1980, J AM VET MED ASSOC, V176, P451
   YAGER JA, 1994, COLOR ATLAS TEXT SUR, P100
NR 24
TC 44
Z9 44
U1 0
U2 2
PU BRITISH VETERINARY ASSOC
PI LONDON
PA 7 MANSFIELD ST, LONDON, ENGLAND W1M 0AT
SN 0022-4510
J9 J SMALL ANIM PRACT
JI J. Small Anim. Pract.
PD OCT
PY 1997
VL 38
IS 10
BP 451
EP 454
PG 4
WC Veterinary Sciences
WE Science Citation Index Expanded (SCI-EXPANDED)
SC Veterinary Sciences
GA YC379
UT WOS:A1997YC37900005
PM 9358405
DA 2022-10-25
ER

PT J
AU Huang, Y
   Wang, WK
   Zheng, XM
   Yang, L
   Wang, LH
   Qiu, XH
   Chen, LH
   Li, RL
   Lin, CQ
AF Huang, Ye
   Wang, Wen-Kai
   Zheng, Xiao-Mei
   Yang, Long
   Wang, Li-Hui
   Qiu, Xiang-Hong
   Chen, Long-Hui
   Li, Ru-Liu
   Lin, Chuan-Quan
TI Decreased salivary alpha-amylase activity responding to citric acid
   stimulation in Myasthenia gravis with malnutrition
SO PLOS ONE
LA English
DT Article
ID SECRETION; INGESTION; DYSPHAGIA; HUMANS; TOOLS; TASTE
AB Objectives
   Malnutrition, defined according to Nutritional risk screening (NRS 2002), is commonly observed in patients of Myasthenia gravis (MG), a neuromuscular disorder manifested by varied degrees of skeletal muscle weakness. Because biochemical composition of saliva changes in correspondence to alterations in nutritional status, we tested our hypothesis that a certain saliva component(s) might serve as a biomarker(s) for nutrition status of MG, particularly for those MG patients with high risk of malnutrition.
   Materials and methods
   60 MG patients and 60 subjects belonging to the healthy control group (HCG) were enrolled in this case-control study. The salivary alpha-amylase (sAA) activity, salivary flow rate (SFR), pH, total protein density (TPD), and the concentrations of chloride and calcium ions in MG group with or without malnutrition were measured before and after citric acid stimulation. Thereafter, the relationship between sAA activity and BMI was determined in MG and HCG.
   Results
   Compared with HCG, more patients with malnutrition, increased TPD and chloride and calcium concentrations but decreased pH value and SFR both before and after acid stimulation, as well as reduced sAA activity, pH and TPD responses to acid stimulation. MG with malnutrition showed decreased sAA activity and TPD responding to acid stimulation compared with those without malnutrition. Compared with normal BMI, sAA activity response to acid stimulation was reduced in low BMI. There was a significant strong positive correlation between the ratio of sAA activity and BMI in MG.
   Conclusions
   Salivary biochemical characteristics are abnormally altered in MG with malnutrition. Altered sAA activity responding to acid stimulation was associated with malnutrition.
C1 [Huang, Ye; Wang, Wen-Kai; Yang, Long; Wang, Li-Hui; Qiu, Xiang-Hong; Li, Ru-Liu; Lin, Chuan-Quan] Guangzhou Univ Chinese Med, Sci & Technol Innovat Ctr, Guangzhou, Peoples R China.
   [Huang, Ye; Wang, Wen-Kai; Chen, Long-Hui; Li, Ru-Liu; Lin, Chuan-Quan] Guangzhou Univ Chinese Med, Pi Wei Inst, Guangzhou, Peoples R China.
   [Zheng, Xiao-Mei; Qiu, Xiang-Hong] Guangzhou Univ Chinese Med, Affiliated Hosp 1, Guangzhou, Peoples R China.
RP Lin, CQ (corresponding author), Guangzhou Univ Chinese Med, Sci & Technol Innovat Ctr, Guangzhou, Peoples R China.; Lin, CQ (corresponding author), Guangzhou Univ Chinese Med, Pi Wei Inst, Guangzhou, Peoples R China.
EM chuanquanlin@gzucm.edu.cn
FU National Natural Science Foundation of China [81403297, 81973723];
   Natural Science Foundation of Guangdong [2021A515011476]; Project of
   Administration of Traditional Chinese Medicine of Guangdong Province of
   China [20215005]
FX Our current study was supported by grants from National Natural Science
   Foundation of China (No.81403297, No.81973723), Natural Science
   Foundation of Guangdong (No.2021A515011476), and the Project of
   Administration of Traditional Chinese Medicine of Guangdong Province of
   China (No.20215005.
CR Ahren B, 2001, DIABETES, V50, P1030, DOI 10.2337/diabetes.50.5.1030
   [Anonymous], 2009, ORAL HLTH CONDITION
   [Anonymous], 2012, INTERACTION CHEM SEN
   Bachmanov AA, 2011, FLAVOUR FRAG J, V26, P286, DOI 10.1002/ffj.2074
   Chen LH, 2015, BRIT J NUTR, V113, P1078, DOI 10.1017/S0007114515000446
   Chicharro JL, 1998, SPORTS MED, V26, P17, DOI 10.2165/00007256-199826010-00002
   EKBERG O, 1991, AM J ROENTGENOL, V156, P1181, DOI 10.2214/ajr.156.6.2028863
   Freijer K, 2014, J AM MED DIR ASSOC, V15, P17, DOI 10.1016/j.jamda.2013.09.005
   GARRETT JR, 1987, J DENT RES, V66, P387, DOI 10.1177/00220345870660020201
   GRILL HJ, 1984, AM J PHYSIOL, V246, pR88, DOI 10.1152/ajpregu.1984.246.1.R88
   Guang HS., 2015, PRACTICAL J CARDIAC, V23, P32
   Harthoorn LF, 2008, EUR J APPL PHYSIOL, V102, P601, DOI 10.1007/s00421-007-0622-5
   Hoesmith Nicolle, 2010, MYASTHENIA GRAVIS MG
   Jaretzki A, 2000, NEUROLOGY, V55, P16, DOI 10.1212/WNL.55.1.16
   Jensen SB, 2014, ORAL MAXIL SURG CLIN, V26, P35, DOI 10.1016/j.coms.2013.09.003
   JOHANSSON I, 1984, J NUTR, V114, P2010, DOI 10.1093/jn/114.11.2010
   JOHANSSON I, 1994, J DENT RES, V73, P11, DOI 10.1177/00220345940730010101
   Kocabas ZU, 2018, NEUROL RES, V40, P405, DOI 10.1080/01616412.2018.1446690
   Kondrup J, 2001, CLIN NUTR, V20, P153, DOI 10.1054/clnu.2001.0417
   Kondrup J, 2003, CLIN NUTR, V22, P321, DOI 10.1016/S0261-5614(02)00214-5
   Kyle UG, 2006, CLIN NUTR, V25, P409, DOI 10.1016/j.clnu.2005.11.001
   Lin CQ, 2019, J GASTROEN HEPATOL, V34, P1563, DOI 10.1111/jgh.14587
   Lin H, 2016, HEART FAIL REV, V21, P549, DOI 10.1007/s10741-016-9540-0
   Logan D., 2020, P NUTR SOC, P79
   Mandel AL, 2012, J NUTR, V142, P853, DOI 10.3945/jn.111.156984
   Mantegazza R, 2019, CURR OPIN RHEUMATOL, V31, P623, DOI 10.1097/BOR.0000000000000647
   Navazesh M, 2008, J AM DENT ASSOC, V139, p35S, DOI 10.14219/jada.archive.2008.0353
   Ou C Y, 2017, Zhonghua Yi Xue Za Zhi, V97, P2884, DOI 10.3760/cma.j.issn.0376-2491.2017.37.002
   Pedersen AM, 2002, ORAL DIS, V8, P117, DOI 10.1034/j.1601-0825.2002.02851.x
   Peric S, 2011, J NEUROL SCI, V307, P30, DOI 10.1016/j.jns.2011.05.028
   Proctor GB, 2014, MONOGR ORAL SCI, V24, P14, DOI 10.1159/000358781
   Raynaud-Simon A, 2011, CLIN NUTR, V30, P312, DOI 10.1016/j.clnu.2010.12.003
   Rohleder N, 2009, PSYCHONEUROENDOCRINO, V34, P469, DOI 10.1016/j.psyneuen.2008.12.004
   Rusthen S, 2017, EUR J ORAL SCI, V125, P265, DOI 10.1111/eos.12358
   Schlitzer J., 1986, NUTR TASTE SMELL DEF
   Serra-Prat M, 2012, AGE AGEING, V41, P376, DOI 10.1093/ageing/afs006
   Shukla G, 2013, CLIN NEUROL NEUROSUR, V115, P179, DOI 10.1016/j.clineuro.2012.05.013
   Singh PB, 2019, NUTRIENTS, V11, DOI 10.3390/nu11020264
   SKYPECK HH, 1977, ANN CLIN LAB SCI, V7, P310
   Spielmann N, 2011, ORAL DIS, V17, P345, DOI 10.1111/j.1601-0825.2010.01773.x
   Thanvi BR, 2004, POSTGRAD MED J, V80, P690, DOI 10.1136/pgmj.2004.018903
   Van Lancker A, 2012, INT J NURS STUD, V49, P1568, DOI 10.1016/j.ijnurstu.2012.04.001
   Wang Li-hui, 2015, Shanghai Kou Qiang Yi Xue, V24, P563
   [王丽辉 Wang Lihui], 2017, [中华中医药杂志, China Journal of Traditional Chinese Medicine and Pharmacy], V32, P1324
   Xin YZ, 2016, MEDIAT INFLAMM, V2016, DOI 10.1155/2016/8781740
NR 45
TC 0
Z9 0
U1 1
U2 1
PU PUBLIC LIBRARY SCIENCE
PI SAN FRANCISCO
PA 1160 BATTERY STREET, STE 100, SAN FRANCISCO, CA 94111 USA
SN 1932-6203
J9 PLOS ONE
JI PLoS One
PY 2022
VL 17
IS 6
AR e0269621
DI 10.1371/journal.pone.0269621
PG 14
WC Multidisciplinary Sciences
WE Science Citation Index Expanded (SCI-EXPANDED)
SC Science & Technology - Other Topics
GA 3Y2RM
UT WOS:000843575700037
PM 35704634
OA Green Published, gold
DA 2022-10-25
ER

PT J
AU Ashida, S
   Ochi, H
   Hamatani, M
   Fujii, C
   Kimura, K
   Okada, Y
   Hashi, Y
   Kawamura, K
   Ueno, H
   Takahashi, R
   Mizuno, T
   Kondo, T
AF Ashida, Shinji
   Ochi, Hirofumi
   Hamatani, Mio
   Fujii, Chihiro
   Kimura, Kimitoshi
   Okada, Yoichiro
   Hashi, Yuichiro
   Kawamura, Kazuyuki
   Ueno, Hideki
   Takahashi, Ryosuke
   Mizuno, Toshiki
   Kondo, Takayuki
TI Immune Skew of Circulating Follicular Helper T Cells Associates With
   Myasthenia Gravis Severity
SO NEUROLOGY-NEUROIMMUNOLOGY & NEUROINFLAMMATION
LA English
DT Article
ID ACETYLCHOLINE-RECEPTOR; B-CELLS; IL-21; ANTIBODY; DIFFERENTIATION;
   GENERATION; INTERLEUKIN-21; FREQUENCY; EXPANSION; SUBSET
AB Objective To clarify functional alterations of follicular helper T cells (Tfh) in myasthenia gravis (MG) because Tfh play important roles in helping B cells generate antibody-producing cells. Methods A total of 24 immunotherapy-naive patients with anti-acetylcholine receptor (AchR) antibody-positive MG and 18 age-matched healthy subjects (HS) were enrolled. Samples from 6 patients were available for posttreatment analysis. Subsets of circulating Tfh (cTfh) and B cells were identified by flow cytometry analysis of surface molecules. Cytokine production by isolated cTfh subsets from 5 patients with MG and 5 HS was measured in vitro. Analysis was performed to examine the correlation between the frequency of cTfh subsets and that of plasmablasts and between cTfh subsets and the quantitative MG score. Results cTfh increased with elevated expression of inducible T-cell costimulator (ICOS) in patients with MG. cTfh shifted to Th2 and Th17 over Th1 in MG. ICOS(high)cTfh produced significantly higher levels of interleukin (IL)-21, IL-4, and IL-17A than ICOSlow cTfh only in patients with MG. The frequency of cTfh within CD4 T cells was more closely associated with disease severity than the serum anti-AchR antibody titer and frequency of plasmablasts within B cells. Abnormalities of cTfh were improved after immunotherapy in parallel with clinical improvement. Conclusions Alternation of cTfh is a key feature in the development of MG and may become a biomarker for disease severity and therapeutic efficacy. Classification of Evidence This study provides Class II evidence that the level of cTfh is associated with disease severity in patients with MG.
C1 [Ashida, Shinji; Fujii, Chihiro; Mizuno, Toshiki] Kyoto Prefectural Univ Med, Grad Sch Med Sci, Dept Neurol, Kyoto, Japan.
   [Ochi, Hirofumi] Ehime Univ, Grad Sch Med, Dept Geriatr Med & Neurol, Toon, Japan.
   [Hamatani, Mio; Takahashi, Ryosuke] Kyoto Univ, Grad Sch Med, Dept Neurol, Kyoto, Japan.
   [Hamatani, Mio; Okada, Yoichiro; Hashi, Yuichiro; Kondo, Takayuki] Kansai Med Univ, Med Ctr, Dept Neurol, Osaka, Japan.
   [Kimura, Kimitoshi] Harvard Med Sch, Brigham & Womens Hosp, Boston, MA USA.
   [Kawamura, Kazuyuki] Natl Hosp Org Minami Kyoto Hosp, Dept Neurol, Joyo, Japan.
   [Ueno, Hideki] Kyoto Univ, Grad Sch Med, Dept Immunol, Kyoto, Japan.
RP Kondo, T (corresponding author), Kansai Med Univ, Med Ctr, Dept Neurol, Osaka, Japan.
EM takakon78@hotmail.com
RI ; Ueno, Hideki/L-1237-2016
OI Kimura, Kimitoshi/0000-0002-8359-2886; Ueno, Hideki/0000-0001-7747-0738;
   Ashida, Shinji/0000-0002-2287-2649
FU Kansai Medical University [20K22786]
FX This research was funded by Kansai Medical University and Grant-in-Aid
   for Research Activity start-up (20K22786).
CR Almaani S, 2019, NEPHROL DIAL TRANSPL, V34, P22, DOI 10.1093/ndt/gfy267
   Aurangzeb Sidra, 2009, J Pak Med Assoc, V59, P289
   Barnett Carolina, 2012, J Clin Neuromuscul Dis, V13, P201, DOI 10.1097/CND.0b013e31824619d5
   Bentebibel SE, 2011, P NATL ACAD SCI USA, V108, pE488, DOI 10.1073/pnas.1100898108
   Cebi M, 2020, FRONT IMMUNOL, V11, DOI 10.3389/fimmu.2020.00809
   Ding YN, 2013, J IMMUNOL, V191, P1614, DOI 10.4049/jimmunol.1300479
   Ettinger R, 2005, J IMMUNOL, V175, P7867, DOI 10.4049/jimmunol.175.12.7867
   Fan X., 2016, MEDIAT INFLAMM, V2016, P1
   Frohlich A, 2007, BLOOD, V109, P2023, DOI 10.1182/blood-2006-05-021600
   Gilhus NE, 2015, LANCET NEUROL, V14, P1023, DOI 10.1016/S1474-4422(15)00145-3
   Korn T, 2007, NATURE, V448, P484, DOI 10.1038/nature05970
   Le Coz C, 2013, PLOS ONE, V8, DOI 10.1371/journal.pone.0075319
   Li XY., 2012, BIOCHEM BIOPH RES CO, V422, P238
   LINDSTROM JM, 1976, NEUROLOGY, V26, P1054, DOI 10.1212/WNL.26.11.1054
   Luo CM, 2013, J NEUROIMMUNOL, V256, P55, DOI 10.1016/j.jneuroim.2012.12.001
   Ma J, 2012, CLIN DEV IMMUNOL, DOI 10.1155/2012/827480
   Maecker HT, 2012, NAT REV IMMUNOL, V12, P191, DOI 10.1038/nri3158
   Moens L, 2014, FRONT IMMUNOL, V5, DOI 10.3389/fimmu.2014.00065
   Nakayamada Shingo, 2016, Nihon Rinsho Meneki Gakkai Kaishi, V39, P1, DOI 10.2177/jsci.39.1
   Nurieva RI, 2008, IMMUNITY, V29, P138, DOI 10.1016/j.immuni.2008.05.009
   Nutt SL, 2015, NAT REV IMMUNOL, V15, P160, DOI 10.1038/nri3795
   OOSTERHUIS HJGH, 1983, J NEUROL SCI, V58, P371, DOI 10.1016/0022-510X(83)90096-5
   Ozaki K, 2002, SCIENCE, V298, P1630, DOI 10.1126/science.1077002
   Pene J, 2004, J IMMUNOL, V172, P5154, DOI 10.4049/jimmunol.172.9.5154
   Pesce J, 2006, J CLIN INVEST, V116, P2044, DOI 10.1172/JCI27727
   RODGAARD A, 1987, CLIN EXP IMMUNOL, V67, P82
   Scott BG, 2004, J NEUROIMMUNOL, V153, P16, DOI 10.1016/j.jneuroim.2004.04.019
   Sieb JP, 2014, CLIN EXP IMMUNOL, V175, P408, DOI 10.1111/cei.12217
   Simpson N, 2010, ARTHRITIS RHEUM-US, V62, P234, DOI 10.1002/art.25032
   Song Y, 2016, J THORAC DIS, V8, P314, DOI 10.21037/jtd.2016.03.03
   Spolski R, 2014, NAT REV DRUG DISCOV, V13, P381, DOI 10.1038/nrd4296
   Spolski R, 2010, INT IMMUNOL, V22, P7, DOI 10.1093/intimm/dxp112
   Suto A, 2006, J IMMUNOL, V177, P3721, DOI 10.4049/jimmunol.177.6.3721
   Tian Y, 2016, TRENDS IMMUNOL, V37, P557, DOI 10.1016/j.it.2016.06.001
   Ueno H, 2015, NAT IMMUNOL, V16, P142, DOI 10.1038/ni.3054
   Wikenheiser DJ, 2016, FRONT IMMUNOL, V7, DOI 10.3389/fimmu.2016.00304
   Yang YX, 2017, NEUROL SCI, V38, P1599, DOI 10.1007/s10072-017-3009-3
   Zhang CJ, 2016, J IMMUNOL, V197, P2610, DOI 10.4049/jimmunol.1500725
   Zhou LA, 2007, NAT IMMUNOL, V8, P967, DOI 10.1038/ni1488
NR 39
TC 5
Z9 6
U1 0
U2 5
PU LIPPINCOTT WILLIAMS & WILKINS
PI PHILADELPHIA
PA TWO COMMERCE SQ, 2001 MARKET ST, PHILADELPHIA, PA 19103 USA
SN 2332-7812
J9 NEUROL-NEUROIMMUNOL
JI Neurol.-Neuroimmunol. Neuroinflammation
PD MAR
PY 2021
VL 8
IS 2
AR e945
DI 10.1212/NXI.0000000000000945
PG 9
WC Clinical Neurology; Neurosciences
WE Science Citation Index Expanded (SCI-EXPANDED)
SC Neurosciences & Neurology
GA SL0XH
UT WOS:000656639200028
PM 33436376
OA gold, Green Published
DA 2022-10-25
ER

PT J
AU Cetin, H
   Webster, R
   Liu, WW
   Nagaishi, A
   Koneczny, I
   Zimprich, F
   Maxwell, S
   Cossins, J
   Beeson, D
   Vincent, A
AF Cetin, Hakan
   Webster, Richard
   Liu, Wei Wei
   Nagaishi, Akiko
   Koneczny, Inga
   Zimprich, Fritz
   Maxwell, Susan
   Cossins, Judith
   Beeson, David
   Vincent, Angela
TI Myasthenia gravis AChR antibodies inhibit function of rapsyn-clustered
   AChRs
SO JOURNAL OF NEUROLOGY NEUROSURGERY AND PSYCHIATRY
LA English
DT Article
ID ARTHROGRYPOSIS MULTIPLEX CONGENITA; ACETYLCHOLINE-RECEPTOR; PURIFIED
   IGG; AUTOANTIBODIES; SUBUNITS; CHANNELS; BINDING; PROTEIN; PLASMA
AB Objective
   Direct inhibition of acetylcholine receptor (AChR) function by autoantibodies (Abs) is considered a rare pathogenic mechanism in myasthenia gravis (MG), but is usually studied on AChRs expressed in cell lines, rather than tightly clustered by the intracellular scaffolding protein, rapsyn, as at the intact neuromuscular junction. We hypothesised that clustered AChRs would provide a better target for investigating the functional effects of AChR-Abs.
   Methods
   Acetylcholine-induced currents were measured using whole-cell patch clamping and a fast perfusion system to assess fast (<2 min) functional effects of the serum samples. The sensitivity, specificity and rapidity of the system were first demonstrated by applying maternal AChR-Ab positive plasmas known to inhibit fetal AChR function in TE671 cells. Eleven previously untested AChR-Ab positive MG sera, 10 AChR-Ab negative MG sera and 5 healthy control sera were then applied to unclustered and rapsyn-clustered human adult AChRs in CN21 cells.
   Results
   The maternal AChR-Ab positive plasmas reduced fetal AChR currents, but not adult AChR currents, by >80% within 100 s. Only 2/11 AChR-Ab positive sera inhibited AChR currents in unclustered AChRs, but 6/11 AChR-Ab positive sera compared with none of the 10 AChR-Ab negative sera (p=0.0020) inhibited rapsyn-clustered AChR currents, and current inhibition by the AChR-Ab positive sera was greater when the AChRs were clustered (p=0.0385). None of the sera had detectable effects on desensitisation or recovery from desensitisation.
   Conclusion
   These results show that antibodies can inhibit AChR function rapidly and demonstrate the importance of clustering in exploring pathogenic disease mechanisms of MG Abs.
C1 [Cetin, Hakan; Webster, Richard; Liu, Wei Wei; Nagaishi, Akiko; Maxwell, Susan; Cossins, Judith; Beeson, David; Vincent, Angela] Univ Oxford, Nuffield Dept Clin Neurosci, Oxford OX1 2JD, Oxon, England.
   [Cetin, Hakan; Zimprich, Fritz] Med Univ Vienna, Dept Neurol, Vienna, Austria.
   [Koneczny, Inga] Med Univ Vienna, Inst Neurol, Vienna, Austria.
RP Vincent, A (corresponding author), Univ Oxford, Nuffield Dept Clin Neurosci, Oxford OX1 2JD, Oxon, England.
EM angela.vincent@ndcn.ox.ac.uk
RI Vincent, Angela/AAE-7310-2019
OI Webster, Richard/0000-0001-7893-1348; Koneczny,
   Inga/0000-0002-0567-021X; Cetin, Hakan/0000-0001-9009-7261
FU Austrian Science Fund, Erwin Schrodinger Fellowship [J3589]; Medical
   Research Council [MR/M006824/1]; Austrian Science Fund, Hertha Firnberg
   Fellowship [T996-B30]; MRC [MR/M006824/1] Funding Source: UKRI
FX This study was funded by Austrian Science Fund, Erwin Schrodinger
   Fellowship (J3589); Medical Research Council Program Grant
   (MR/M006824/1); Austrian Science Fund, Hertha Firnberg Fellowship
   (T996-B30).
CR Beeson D, 1996, NEUROSCI LETT, V207, P57, DOI 10.1016/0304-3940(96)12488-5
   Bufler J, 1996, J PHYSIOL-LONDON, V492, P107, DOI 10.1113/jphysiol.1996.sp021293
   Bufler J, 1998, ANN NEUROL, V43, P458, DOI 10.1002/ana.410430408
   BURGES J, 1990, MUSCLE NERVE, V13, P407, DOI 10.1002/mus.880130507
   Cetin H, 2019, J PHYSIOL-LONDON, V597, P3713, DOI 10.1113/JP277819
   Cetin H, 2018, SEMIN NEUROL, V38, P344, DOI 10.1055/s-0038-1660500
   DRACHMAN DB, 1982, NEW ENGL J MED, V307, P769, DOI 10.1056/NEJM198209233071301
   FELS G, 1986, J BIOL CHEM, V261, P5746
   Hoch W, 2001, NAT MED, V7, P365, DOI 10.1038/85520
   Huebsch KA, 2003, J NEUROBIOL, V54, P486, DOI 10.1002/neu.10177
   Jacobson L, 1999, J CLIN INVEST, V103, P1031, DOI 10.1172/JCI5943
   Jacobson L, 1999, J NEUROIMMUNOL, V98, P112, DOI 10.1016/S0165-5728(99)00086-7
   Jahn K, 2000, NEUROLOGY, V54, P474, DOI 10.1212/WNL.54.2.474
   Krampfl K, 2002, EUR J NEUROSCI, V16, P652, DOI 10.1046/j.1460-9568.2002.02114.x
   Leite MI, 2008, BRAIN, V131, P1940, DOI 10.1093/brain/awn092
   LINDSTROM JM, 1976, NEUROLOGY, V26, P1054, DOI 10.1212/WNL.26.11.1054
   MAIMONE MM, 1993, NEURON, V11, P53, DOI 10.1016/0896-6273(93)90270-2
   MATTHEWSBELLINGER JA, 1983, J NEUROSCI, V3, P644
   Plested CP, 2002, NEUROLOGY, V59, P1682, DOI 10.1212/01.WNL.0000041625.41937.FF
   Riemersma S, 1996, J CLIN INVEST, V98, P2358, DOI 10.1172/JCI119048
   Spreadbury I, 2005, J NEUROIMMUNOL, V162, P149, DOI 10.1016/j.jneuroim.2005.01.009
   TZARTOS SJ, 1982, P NATL ACAD SCI-BIOL, V79, P188, DOI 10.1073/pnas.79.1.188
   VINCENT A, 1985, J NEUROL NEUROSUR PS, V48, P1246, DOI 10.1136/jnnp.48.12.1246
   VINCENT A, 1980, J NEUROL NEUROSUR PS, V43, P590, DOI 10.1136/jnnp.43.7.590
   Zhang B, 2012, ARCH NEUROL-CHICAGO, V69, P445, DOI 10.1001/archneurol.2011.2393
NR 25
TC 8
Z9 8
U1 1
U2 4
PU BMJ PUBLISHING GROUP
PI LONDON
PA BRITISH MED ASSOC HOUSE, TAVISTOCK SQUARE, LONDON WC1H 9JR, ENGLAND
SN 0022-3050
EI 1468-330X
J9 J NEUROL NEUROSUR PS
JI J. Neurol. Neurosurg. Psychiatry
PD MAY
PY 2020
VL 91
IS 5
BP 526
EP 532
DI 10.1136/jnnp-2019-322640
PG 7
WC Clinical Neurology; Psychiatry; Surgery
WE Science Citation Index Expanded (SCI-EXPANDED)
SC Neurosciences & Neurology; Psychiatry; Surgery
GA LL2IY
UT WOS:000531380600013
PM 32165373
OA hybrid, Green Published
DA 2022-10-25
ER

PT J
AU Adikari, SB
   Lian, H
   Link, H
   Huang, YM
   Xiao, BG
AF Adikari, SB
   Lian, H
   Link, H
   Huang, YM
   Xiao, BG
TI Interferon-gamma-modified dendritic cells suppress B cell function and
   ameliorate the development of experimental autoimmune myasthenia gravis
SO CLINICAL AND EXPERIMENTAL IMMUNOLOGY
LA English
DT Article
DE dendritic cells; EAMG; IDO; IFN-gamma; 1-MT
ID IFN-GAMMA; INDOLEAMINE 2,3-DIOXYGENASE; ENCEPHALOMYELITIS;
   PROLIFERATION; ANTIGEN; INHIBITION; INDUCTION
AB This study was designed to investigate the therapeutic effects of interferon (IFN)-gamma-modulated dendritic cells (DC) in experimental autoimmune myasthenia gravis (EAMG). We induced EAMG in Lewis rats by immunization with Torpedo nicotinic acetylcholine receptor (nAChR) and adjuvant. On day 33 post-immunization (p.i.), splenic DC were prepared, exposed to IFN-gamma alone (IFN-gamma-DC) or to IFN-gamma in combination with 1-methyl-DL-tryptophan (1-MT), the specific inhibitor of indoleamine 2,3-dioxygenase (IDO) (IFN-gamma + 1-MT-DC), and injected subcutaneously into rats with incipient EAMG on day 5 p.i. A control group of EAMG rats received naive DC on day 5 p.i., while another group received 1-MT every other day, intraperitoneally (p.i.), from days 5 to 41 p.i. The severity of clinical signs of EAMG was reduced dramatically in IFN-gamma-DC-treated rats compared to rats receiving naive DC, IFN-gamma + 1-MT-DC or 1-MT alone. The number of plasma cells secreting nAChR antibodies was reduced and the expression of B cell activation factor (BAFF) on splenic and lymph node mononuclear cells (MNC) was down-regulated in rats treated with IFN-gamma-DC. In vitro co-culture of MNC derived from EAMG rats with IFN-gamma-DC produced relatively few cells secreting nAChR antibodies. Addition of 1-MT to the co-culture significantly increased the number of cells secreting nAChR antibodies. We conclude that IFN-gamma-DC reduced the number of plasma cells secreting nAChR antibodies in an IDO-dependent manner and ameliorated the development of EAMG in Lewis rats.
C1 Karolinska Inst, Neurotec Dept, Div Neuroimmunol, SE-14183 Stockholm, Sweden.
   Karolinska Univ Hosp, Div Neurol, Huddinge, Sweden.
   Univ Peradeniya, Fac Med, Dept Anat, Peradeniya, Sri Lanka.
   Fudan Univ, Inst Neurol, Shanghai 200433, Peoples R China.
RP Xiao, BG (corresponding author), Karolinska Inst, Neurotec Dept, Div Neuroimmunol, Alfred Nobels Alle 10, SE-14183 Stockholm, Sweden.
EM Bao-Guo.Xiao@neurotec.ki.se
OI Adikari, Sanjaya/0000-0002-9069-7475
CR AHMED SA, 1994, J IMMUNOL METHODS, V170, P211, DOI 10.1016/0022-1759(94)90396-4
   BRENAN M, 1992, J EXP MED, V175, P1457, DOI 10.1084/jem.175.6.1457
   CROWLEY M, 1989, CELL IMMUNOL, V118, P108, DOI 10.1016/0008-8749(89)90361-4
   DEIBLER GE, 1972, PREP BIOCHEM, V2, P139, DOI 10.1080/00327487208061467
   Dhodapkar MV, 2001, J EXP MED, V193, P233, DOI 10.1084/jem.193.2.233
   Do RKG, 2002, CYTOKINE GROWTH F R, V13, P19, DOI 10.1016/S1359-6101(01)00025-9
   Ichim TE, 2003, TRANSPL IMMUNOL, V11, P295, DOI 10.1016/S0966-3274(03)00048-0
   Kadowaki N, 2003, THER APHER DIAL, V7, P312, DOI 10.1046/j.1526-0968.2003.00048.x
   LAEMMLI UK, 1970, NATURE, V227, P680, DOI 10.1038/227680a0
   Lindstrom J, 1981, Methods Enzymol, V74 Pt C, P432
   Link H, 2001, IMMUNOL REV, V184, P117, DOI 10.1034/j.1600-065x.2001.1840111.x
   MacLennan ICM, 2002, IMMUNITY, V17, P235, DOI 10.1016/S1074-7613(02)00398-9
   Mahnke K, 2003, NAT BIOTECHNOL, V21, P903, DOI 10.1038/nbt842
   Munn DH, 1999, J EXP MED, V189, P1363, DOI 10.1084/jem.189.9.1363
   Nardelli B, 2001, BLOOD, V97, P198, DOI 10.1182/blood.V97.1.198
   Palace J, 2001, CURR OPIN NEUROL, V14, P583, DOI 10.1097/00019052-200110000-00006
   Robinson CM, 2003, J INTERF CYTOK RES, V23, P413, DOI 10.1089/107999003322277829
   Sakurai K, 2002, J NEUROIMMUNOL, V129, P186, DOI 10.1016/S0165-5728(02)00176-5
   Sarkhosh K, 2003, J CELL BIOCHEM, V90, P206, DOI 10.1002/jcb.10593
   Vincent A, 2001, LANCET, V357, P2122, DOI 10.1016/S0140-6736(00)05186-2
   Widner B, 2000, CURR DRUG METAB, V1, P193, DOI 10.2174/1389200003339063
   Xiao BG, 2004, INT IMMUNOL, V16, P13, DOI 10.1093/intimm/dxh003
   Xiao BG, 2003, CELL IMMUNOL, V223, P63, DOI 10.1016/S0008-8749(03)00118-7
   Zhang GX, 1999, J IMMUNOL, V162, P3775
   Zhang GX, 2002, MULT SCLER, V8, P463, DOI 10.1191/1352458502ms857oa
   Zhong C, 1999, Zhonghua Yi Xue Za Zhi, V79, P174
NR 26
TC 36
Z9 37
U1 0
U2 6
PU WILEY
PI HOBOKEN
PA 111 RIVER ST, HOBOKEN 07030-5774, NJ USA
SN 0009-9104
EI 1365-2249
J9 CLIN EXP IMMUNOL
JI Clin. Exp. Immunol.
PD NOV
PY 2004
VL 138
IS 2
BP 230
EP 236
DI 10.1111/j.1365-2249.2004.02585.x
PG 7
WC Immunology
WE Science Citation Index Expanded (SCI-EXPANDED)
SC Immunology
GA 863VY
UT WOS:000224592700006
PM 15498031
OA Green Published
DA 2022-10-25
ER

PT J
AU Wang, ZY
   Okita, DK
   Howard, J
   ContiFine, BM
AF Wang, ZY
   Okita, DK
   Howard, J
   ContiFine, BM
TI Th1 epitope repertoire on the alpha subunit of human muscle
   acetylcholine receptor in myasthenia gravis
SO NEUROLOGY
LA English
DT Article
ID MAIN IMMUNOGENIC REGION; REACTIVE T-CELLS; MHC CLASS-II;
   MULTIPLE-SCLEROSIS; DIFFERENT SUBPOPULATIONS; PROTEOLIPID PROTEIN;
   SYNTHETIC PEPTIDES; CRYSTAL-STRUCTURE; INTERFERON-GAMMA; DELTA-SUBUNIT
AB In myasthenia gravis (MG), CD4(+) T helper cells recognize the muscle acetylcholine receptor (AChR) alpha subunit. We investigated the epitope repertoire of anti-AChR blood CD4(+) Th1 cells from 13 myasthenic patients and three healthy controls, using overlapping synthetic peptides screening the alpha subunit sequence and an enzyme-linked immunospot (ELISPOT) assay that detects antigen-induced interferon-gamma secretion of individual Th1 cells. All patients recognized a pool of the alpha subunit peptides. All but one patient recognized numerous peptides. Each patient had an individual pattern of peptide recognition, but most or all patients recognized four sequences (residues 48-67, 101-137, 304-322, and 403-437) that stimulated relatively large numbers of Th1 cells. They include previously identified ''immunodominant'' sequences recognized by AChR-specific CD4(+) T cell lines from myasthenic patients. Peptide 1-14 was also recognized frequently. The controls recognized, with a low precursor frequency, the peptide pool and a few peptides that frequently included the immunodominant sequences described above. The present results demonstrate that Th1 cells are involved in the anti-AChR response in MG and that their epitope repertoire is very complex. This indicates that when MG is clinically evident, the AChR itself is the sensitizing antigen and the target of the autoimmune Th1 cells, although it does not exclude that molecular mimicry between one AChR epitope and a microbial structure may have triggered this autoimmune response. Although the complexity of the Th1 repertoire suggests that development of specific immunosuppressive treatments targeted on epitopes recognized by autoimmune T cells will be difficult, the existence of immunodominant T epitope sequences might facilitate that task.
C1 UNIV MINNESOTA,COLL BIOL SCI,DEPT BIOCHEM,ST PAUL,MN 55108.
   UNIV N CAROLINA,DEPT NEUROL,CHAPEL HILL,NC.
OI Howard, James/0000-0002-7136-8617
CR BARKAS T, 1988, J BIOL CHEM, V263, P5916
   BELLONE M, 1989, J IMMUNOL, V143, P3568
   BROCKE S, 1988, J CLIN INVEST, V82, P1894, DOI 10.1172/JCI113807
   BROD SA, 1991, J IMMUNOL, V147, P810
   CHICZ RM, 1994, IMMUNOL TODAY, V15, P155, DOI 10.1016/0167-5699(94)90311-5
   CHOE S, 1992, NATURE, V357, P216, DOI 10.1038/357216a0
   ContiFine BM, 1996, ANNU REV BIOPH BIOM, V25, P197
   CONTITRONCONI BM, 1994, CRIT REV BIOCHEM MOL, V29, P69, DOI 10.3109/10409239409086798
   CORREALE J, 1995, J IMMUNOL, V154, P2959
   CZERKINSKY C, 1988, J IMMUNOL METHODS, V110, P29, DOI 10.1016/0022-1759(88)90079-8
   DiethelmOkita BM, 1997, J INFECT DIS, V175, P382, DOI 10.1093/infdis/175.2.382
   DRACHMAN DB, 1994, NEW ENGL J MED, V330, P1797, DOI 10.1056/NEJM199406233302507
   GAMMON G, 1989, NATURE, V342, P183, DOI 10.1038/342183a0
   GAMMON G, 1990, CLIN IMMUNOL IMMUNOP, V56, P287, DOI 10.1016/0090-1229(90)90150-O
   GU DL, 1995, J EXP MED, V181, P547, DOI 10.1084/jem.181.2.547
   HARCOURT GC, 1988, J CLIN INVEST, V82, P1295, DOI 10.1172/JCI113729
   HOHLFELD R, 1988, J CLIN INVEST, V81, P657, DOI 10.1172/JCI113369
   HOUGHTEN RA, 1985, P NATL ACAD SCI USA, V82, P5131, DOI 10.1073/pnas.82.15.5131
   HUNT DF, 1992, SCIENCE, V256, P1817, DOI 10.1126/science.1319610
   KABILAN L, 1990, EUR J IMMUNOL, V20, P1085, DOI 10.1002/eji.1830200521
   LAMONT A, 1994, IMMUNOL TODAY, V15, P45, DOI 10.1016/0167-5699(94)90130-9
   LEHMANN PV, 1992, NATURE, V358, P155, DOI 10.1038/358155a0
   LINDSTROM J, 1988, ADV IMMUNOL, V42, P233, DOI 10.1016/S0065-2776(08)60847-0
   LINK H, 1991, J CLIN INVEST, V87, P2191, DOI 10.1172/JCI115253
   LINK J, 1994, NEUROLOGY, V44, P728, DOI 10.1212/WNL.44.4.728
   LOMBARDI G, 1994, SCIENCE, V264, P1587, DOI 10.1126/science.8202711
   MANFREDI AA, 1992, NEUROLOGY, V42, P1092, DOI 10.1212/WNL.42.5.1092
   MANFREDI AA, 1993, J CLIN INVEST, V92, P1055, DOI 10.1172/JCI116610
   MANFREDI AA, 1994, J IMMUNOL, V152, P4165
   MELMS A, 1992, ANN NEUROL, V31, P311, DOI 10.1002/ana.410310314
   MILLER SD, 1995, IMMUNOL REV, V144, P225, DOI 10.1111/j.1600-065X.1995.tb00071.x
   MOIOLA L, 1994, J CLIN INVEST, V93, P1020, DOI 10.1172/JCI117050
   MONDINO A, 1994, J LEUKOCYTE BIOL, V55, P805, DOI 10.1002/jlb.55.6.805
   NAKANO S, 1993, NEUROLOGY, V43, P1167, DOI 10.1212/WNL.43.6.1167
   NEWSOMDAVIS J, 1989, J AUTOIMMUN, V2, P101, DOI 10.1016/0896-8411(89)90121-2
   OLDSTONE MBA, 1987, CELL, V50, P819, DOI 10.1016/0092-8674(87)90507-1
   OLSSON T, 1995, NEUROLOGY, V45, P11
   OSHIMA M, 1990, EUR J IMMUNOL, V20, P2563, DOI 10.1002/eji.1830201206
   OSULLIVAN D, 1991, J IMMUNOL, V147, P2663
   PANINABORDIGNON P, 1989, EUR J IMMUNOL, V19, P2237, DOI 10.1002/eji.1830191209
   PANNETIER C, 1995, IMMUNOL TODAY, V16, P176, DOI 10.1016/0167-5699(95)80117-0
   PROTTI MP, 1990, P NATL ACAD SCI USA, V87, P7792, DOI 10.1073/pnas.87.19.7792
   PROTTI MP, 1993, IMMUNOL TODAY, V14, P363, DOI 10.1016/0167-5699(93)90237-F
   PROTTI MP, 1990, J IMMUNOL, V144, P1276
   PROTTI MP, 1991, J IMMUNOL, V146, P2253
   Raju R, 1995, EUR J IMMUNOL, V25, P3207, DOI 10.1002/eji.1830251202
   Raju R, 1996, J AUTOIMMUN, V9, P79, DOI 10.1006/jaut.1996.0010
   ROMAGNANI S, 1995, J CLIN IMMUNOL, V15, P121, DOI 10.1007/BF01543103
   RUDENSKY AY, 1991, NATURE, V353, P622, DOI 10.1038/353622a0
   SCHOEPFER R, 1988, FEBS LETT, V226, P235, DOI 10.1016/0014-5793(88)81430-3
   Schonbeck S, 1990, Int Rev Neurobiol, V32, P175
   SERCARZ EE, 1993, ANNU REV IMMUNOL, V11, P729, DOI 10.1146/annurev.iy.11.040193.003501
   SETTE A, 1994, ANNU REV IMMUNOL, V12, P413, DOI 10.1146/annurev.immunol.12.1.413
   STERN LJ, 1994, NATURE, V368, P215, DOI 10.1038/368215a0
   SUN JB, 1992, EUR J IMMUNOL, V22, P1553, DOI 10.1002/eji.1830220631
   SUN JP, 1991, EUR J IMMUNOL, V21, P1461, DOI 10.1002/eji.1830210620
   TZARTOS SJ, 1988, P NATL ACAD SCI USA, V85, P2899, DOI 10.1073/pnas.85.9.2899
   Vandenbark A A, 1993, Int Rev Immunol, V9, P251, DOI 10.3109/08830189309051210
   VANDERVEEN RC, 1993, J NEUROIMMUNOL, V48, P221, DOI 10.1016/0165-5728(93)90195-5
   VOSKUHL RR, 1993, AUTOIMMUNITY, V15, P137, DOI 10.3109/08916939309043888
   WANG ZY, 1994, CELL IMMUNOL, V157, P353, DOI 10.1006/cimm.1994.1233
   WANG ZY, 1993, SCAND J IMMUNOL, V37, P615, DOI 10.1111/j.1365-3083.1993.tb02580.x
   YI Q, 1994, J NEUROIMMUNOL, V50, P177, DOI 10.1016/0165-5728(94)90044-2
   YI Q, 1994, J IMMUNOL, V153, P3353
   YUEN MH, 1995, J IMMUNOL, V154, P1508
   Yuen MH, 1996, J AUTOIMMUN, V9, P67, DOI 10.1006/jaut.1996.0009
   ZHANG Y, 1990, IMMUNOLOGY, V71, P538
NR 67
TC 43
Z9 44
U1 0
U2 1
PU LIPPINCOTT-RAVEN PUBL
PI PHILADELPHIA
PA 227 EAST WASHINGTON SQ, PHILADELPHIA, PA 19106
SN 0028-3878
J9 NEUROLOGY
JI Neurology
PD JUN
PY 1997
VL 48
IS 6
BP 1643
EP 1653
DI 10.1212/WNL.48.6.1643
PG 11
WC Clinical Neurology
WE Science Citation Index Expanded (SCI-EXPANDED)
SC Neurosciences & Neurology
GA XE091
UT WOS:A1997XE09100031
PM 9191781
DA 2022-10-25
ER

PT J
AU FREDRIKSON, S
   SUN, J
   XIAO, BG
   LINK, H
AF FREDRIKSON, S
   SUN, J
   XIAO, BG
   LINK, H
TI CORD BLOOD CONTAINS CELLS SECRETING ANTIBODIES TO NERVOUS-SYSTEM
   COMPONENTS
SO CLINICAL AND EXPERIMENTAL IMMUNOLOGY
LA English
DT Article
DE ANTIBODIES; MYELIN BASIC PROTEIN; ACETYLCHOLINE RECEPTOR; UMBILICAL CORD
   BLOOD LYMPHOCYTES; MULTIPLE SCLEROSIS
ID MYELIN-ASSOCIATED GLYCOPROTEIN; EXPERIMENTAL ALLERGIC ENCEPHALOMYELITIS;
   AUREUS COWAN-I; MULTIPLE-SCLEROSIS; BASIC-PROTEIN; IMMUNOGLOBULIN
   PRODUCTION; NATURAL AUTOANTIBODIES; PROTEOLIPID PROTEIN;
   CEREBROSPINAL-FLUID; LYMPHOCYTES
AB Umbilical cord blood of newborns and peripheral blood of healthy adults were investigated by an immunospot assay for cells secreting IgG, IgA and IgM antibodies against myelin basic protein (MBP), proteolipid protein (PLP), myelin-associated glycoprotein (MAG) and myelin oligodendrocyte glycoprotein (MOG) which represent putative antigens for an autoimmune attack in multiple sclerosis (MS) and against acetylcholine receptor (AChR) which is considered an important autoantigen in myasthenia gravis.  Cells secreting antibodies against one or more of these autoantigens were detected in 18 out of 24 newborns, and in eight out of 20 adults.  Eight of the cord blood samples contained cells secreting antibodies of IgG, IgA and/or IgM isotypes to one antigen, five to two antigens, two to three antigens, two to four antigens, and one to five antigens.  Most prominent were anti-MBP IgG antibody secreting cells which were detected in 13 newborns at a mean number of 1/20 000 cord blood cells, and in six adults at a mean number of 1/10(5) peripheral blood cells.  Anti-AChR IgG antibody secreting cells were detected in four out of 12 newborns versus four out of 14 peripheral blood specimens, at mean values of 1/10(5) cells in both instances.  Cells secreting autoantibodies of IgA and IgM isotypes were less frequent both in cord blood and peripheral blood.  The occurrence of nervous tissue autoantibody secreting cells in newborns must be related to a possible primary role of such autoantibodies in MS and myasthenia gravis.
RP FREDRIKSON, S (corresponding author), HUDDINGE UNIV HOSP,KAROLINSKA INST,DEPT NEUROL,S-14186 HUDDINGE,SWEDEN.
RI Fredrikson, Sten/AAI-7144-2020
OI Fredrikson, Sten/0000-0002-8042-3286
CR ALMON RR, 1974, SCIENCE, V186, P55, DOI 10.1126/science.186.4158.55
   BAIG S, 1991, SCAND J IMMUNOL, V33, P73, DOI 10.1111/j.1365-3083.1991.tb02493.x
   CHOU CHJ, 1983, NEUROLOGY, V33, P24, DOI 10.1212/WNL.33.1.24
   CRUZ M, 1987, NEUROLOGY, V37, P151
   CZERKINSKY CC, 1983, J IMMUNOL METHODS, V65, P109, DOI 10.1016/0022-1759(83)90308-3
   DEIBLER GE, 1972, PREP BIOCHEM, V2, P139, DOI 10.1080/00327487208061467
   DIGHIERO G, 1985, J IMMUNOL, V134, P765
   FONG S, 1981, J IMMUNOL, V126, P910
   GRIFFITHSCHU S, 1984, BLOOD, V64, P296
   GUNN C, 1989, J NEUROIMMUNOL, V23, P101, DOI 10.1016/0165-5728(89)90028-3
   HAMPSON DR, 1986, J NEUROIMMUNOL, V11, P117, DOI 10.1016/0165-5728(86)90113-X
   HARDY RR, 1987, SCIENCE, V236, P81, DOI 10.1126/science.3105057
   HENRIKSSON A, 1986, ACTA NEUROL SCAND, V73, P1
   JOHNSON D, 1986, J NEUROIMMUNOL, V13, P99, DOI 10.1016/0165-5728(86)90053-6
   LEVINSON AI, 1987, J IMMUNOL, V139, P2237
   LINK H, 1987, ADV CSF PROTEIN RES, P49
   LINK H, 1988, TRENDS EUROPEAN MULT, P173
   LOLLI F, 1989, ACTA NEUROL SCAND, V80, P238, DOI 10.1111/j.1600-0404.1989.tb03869.x
   MATSIOTA P, 1988, ANN INST PASTEUR IMM, V139, P99, DOI 10.1016/0769-2625(88)90134-1
   MOLLER G, 1981, IMMUNOL REV, V57, P5
   MOLLER JR, 1989, J NEUROIMMUNOL, V22, P55, DOI 10.1016/0165-5728(89)90009-X
   MOLLER SA, 1985, J IMMUNOL METHODS, V79, P195, DOI 10.1016/0022-1759(85)90099-7
   MORITO T, 1979, J CLIN INVEST, V64, P990, DOI 10.1172/JCI109565
   NORRBY E, 1974, INFECT IMMUN, V10, P688, DOI 10.1128/IAI.10.4.688-694.1974
   OLDING LB, 1974, NATURE, V249, P161, DOI 10.1038/249161a0
   OLSSON T, 1990, ANN NEUROL, V27, P132, DOI 10.1002/ana.410270207
   QUARLES RH, 1983, BIOCHIM BIOPHYS ACTA, V757, P140, DOI 10.1016/0304-4165(83)90162-9
   REDMAN CWG, 1986, CLIN OBSTET GYNAECOL, V13, P469
   RUUSKANEN O, 1980, J IMMUNOL, V125, P411
   SEDGEWICK JD, 1983, J IMMUNOL METHODS, V79, P195
   TOSATO G, 1980, J CLIN INVEST, V66, P383, DOI 10.1172/JCI109867
   TRAUGOTT U, 1983, J NEUROIMMUNOL, V4, P201, DOI 10.1016/0165-5728(83)90036-X
   UNANDER AM, 1983, CLIN EXP IMMUNOL, V53, P703
   WAJGT A, 1983, ACTA NEUROL SCAND, V68, P337, DOI 10.1111/j.1600-0404.1983.tb04841.x
   WINTER HS, 1983, PEDIATR RES, V17, P573, DOI 10.1203/00006450-198307000-00011
   XIAO BG, 1991, J NEUROIMMUNOL, V31, P91, DOI 10.1016/0165-5728(91)90014-X
   ZACHAU AC, 1989, J NEUROL SCI, V91, P323, DOI 10.1016/0022-510X(89)90061-0
NR 37
TC 10
Z9 10
U1 0
U2 1
PU BLACKWELL SCIENCE LTD
PI OXFORD
PA OSNEY MEAD, OXFORD, OXON, ENGLAND OX2 0EL
SN 0009-9104
J9 CLIN EXP IMMUNOL
JI Clin. Exp. Immunol.
PD MAY
PY 1991
VL 84
IS 2
BP 353
EP 358
PG 6
WC Immunology
WE Science Citation Index Expanded (SCI-EXPANDED)
SC Immunology
GA FJ463
UT WOS:A1991FJ46300028
PM 1709072
DA 2022-10-25
ER

PT J
AU Topaloudi, A
   Zagoriti, Z
   Flint, AC
   Martinez, MB
   Yang, ZY
   Tsetsos, F
   Christou, YP
   Lagoumintzis, G
   Yannaki, E
   Zamba-Papanicolaou, E
   Tzartos, J
   Tsekmekidou, X
   Kotsa, K
   Maltezos, E
   Papanas, N
   Papazoglou, D
   Passadakis, P
   Roumeliotis, A
   Roumeliotis, S
   Theodoridis, M
   Thodis, E
   Panagoutsos, S
   Yovos, J
   Stamatoyannopoulos, J
   Poulas, K
   Kleopa, K
   Tzartos, S
   Georgitsi, M
   Paschou, P
AF Topaloudi, Apostolia
   Zagoriti, Zoi
   Flint, Alyssa Camille
   Martinez, Melanie Belle
   Yang, Zhiyu
   Tsetsos, Fotis
   Christou, Yiolanda-Panayiota
   Lagoumintzis, George
   Yannaki, Evangelia
   Zamba-Papanicolaou, Eleni
   Tzartos, John
   Tsekmekidou, Xanthippi
   Kotsa, Kalliopi
   Maltezos, Efstratios
   Papanas, Nikolaos
   Papazoglou, Dimitrios
   Passadakis, Ploumis
   Roumeliotis, Athanasios
   Roumeliotis, Stefanos
   Theodoridis, Marios
   Thodis, Elias
   Panagoutsos, Stylianos
   Yovos, John
   Stamatoyannopoulos, John
   Poulas, Konstantinos
   Kleopa, Kleopas
   Tzartos, Socrates
   Georgitsi, Marianthi
   Paschou, Peristera
TI Myasthenia gravis genome-wide association study implicates AGRN as a
   risk locus
SO JOURNAL OF MEDICAL GENETICS
LA English
DT Article
DE autoimmune diseases; human genetics; neuromuscular diseases
ID METAANALYSIS; RECEPTOR; ANTIBODIES; SUBGROUPS; COMPLEX; REGION
AB Background Myasthenia gravis (MG) is a rare autoimmune disorder affecting the neuromuscular junction (NMJ). Here, we investigate the genetic architecture of MG via a genome-wide association study (GWAS) of the largest MG data set analysed to date. Methods We performed GWAS meta-analysis integrating three different data sets (total of 1401 cases and 3508 controls). We carried out human leucocyte antigen (HLA) fine-mapping, gene-based and tissue enrichment analyses and investigated genetic correlation with 13 other autoimmune disorders as well as pleiotropy across MG and correlated disorders. Results We confirmed the previously reported MG association with TNFRSF11A (rs4369774; p=1.09x10(-13), OR=1.4). Furthermore, gene-based analysis revealed AGRN as a novel MG susceptibility gene. HLA fine-mapping pointed to two independent MG loci: HLA-DRB1 and HLA-B. MG onset-specific analysis reveals differences in the genetic architecture of early-onset MG (EOMG) versus late-onset MG (LOMG). Furthermore, we find MG to be genetically correlated with type 1 diabetes (T1D), rheumatoid arthritis (RA), late-onset vitiligo and autoimmune thyroid disease (ATD). Cross-disorder meta-analysis reveals multiple risk loci that appear pleiotropic across MG and correlated disorders. Discussion Our gene-based analysis identifies AGRN as a novel MG susceptibility gene, implicating for the first time a locus encoding a protein (agrin) that is directly relevant to NMJ activation. Mutations in AGRN have been found to underlie congenital myasthenic syndrome. Our results are also consistent with previous studies highlighting the role of HLA and TNFRSF11A in MG aetiology and the different risk genes in EOMG versus LOMG. Finally, we uncover the genetic correlation of MG with T1D, RA, ATD and late-onset vitiligo, pointing to shared underlying genetic mechanisms.
C1 [Topaloudi, Apostolia; Flint, Alyssa Camille; Martinez, Melanie Belle; Yang, Zhiyu; Paschou, Peristera] Purdue Univ, Dept Biol Sci, W Lafayette, IN 47907 USA.
   [Zagoriti, Zoi; Lagoumintzis, George; Poulas, Konstantinos; Tzartos, Socrates] Univ Patras, Dept Pharm, Rion, Greece.
   [Tsetsos, Fotis] Democritus Univ Thrace, Dept Mol Biol & Genet, Alexandroupolis, Greece.
   [Christou, Yiolanda-Panayiota; Zamba-Papanicolaou, Eleni; Kleopa, Kleopas] Cyprus Inst Neurol & Genet, Nicosia, Cyprus.
   [Yannaki, Evangelia] George Papanicolaou Hosp, Dept Hematol, Thessaloniki, Greece.
   [Zamba-Papanicolaou, Eleni] Cyprus Inst Neurol & Genet, Dept Neuroepidemiol, Nicosia, Cyprus.
   [Zamba-Papanicolaou, Eleni; Kleopa, Kleopas] Cyprus Inst Neurol & Genet, Ctr Neuromuscular Disorders, Nicosia, Cyprus.
   [Zamba-Papanicolaou, Eleni; Kleopa, Kleopas] Cyprus Sch Mol Med, Nicosia, Cyprus.
   [Tzartos, John] Tzartos NeuroDiagnost, Athens, Greece.
   [Tsekmekidou, Xanthippi; Kotsa, Kalliopi; Yovos, John] Aristotle Univ Thessaloniki, AHEPA Univ Hosp, Div Endocrinol, Dept Internal Med 1, Thessaloniki, Greece.
   [Tsekmekidou, Xanthippi; Kotsa, Kalliopi; Yovos, John] Aristotle Univ Thessaloniki, AHEPA Univ Hosp, Metab Diabet Ctr, Dept Internal Med 1, Thessaloniki, Greece.
   [Maltezos, Efstratios; Papanas, Nikolaos; Papazoglou, Dimitrios] Democritus Univ Thrace, Alexandroupolis Univ Gen Hosp, Diabet Ctr, Dept Internal Med 2, Alexandroupolis, Greece.
   [Passadakis, Ploumis; Theodoridis, Marios; Thodis, Elias; Panagoutsos, Stylianos] Democritus Univ Thrace, Alexandroupolis Univ Gen Hosp, Dept Nephrol, Alexandroupolis, Greece.
   [Roumeliotis, Athanasios; Roumeliotis, Stefanos] Aristotle Univ Thessaloniki, AHEPA Univ Hosp, Dept Internal Med 1, Div Nephrol & Hypertens, Thessaloniki, Greece.
   [Stamatoyannopoulos, John] Univ Washington, Dept Med, Seattle, WA USA.
   [Stamatoyannopoulos, John] Univ Washington, Dept Genome Sci, Seattle, WA 98195 USA.
   [Kleopa, Kleopas] Cyprus Inst Neurol & Genet, Dept Neurosci, Nicosia, Cyprus.
   [Tzartos, Socrates] Hellenic Pasteur Inst, Athens, Greece.
   [Georgitsi, Marianthi] Aristotle Univ Thessaloniki, Fac Hlth Sci, Sch Med, Lab Med Biol Genet 1, Thessaloniki, Greece.
RP Paschou, P (corresponding author), Purdue Univ, Dept Biol Sci, W Lafayette, IN 47907 USA.; Georgitsi, M (corresponding author), Aristotle Univ Thessaloniki, Sch Med, Lab Med Biol Genet 1, Thessaloniki, Greece.
EM margeorgitsi@auth.gr; ppaschou@purdue.edu
OI Roumeliotis, Athanasios/0000-0003-0314-9794
FU NSF [1715202]; European Social Fund; Greek funds through the National
   Strategic Reference Framework (NSRF) THALES Programme 2012-2015; NSRF
   ARISTEIA II Programme 2007-2013; Association Francaise contre les
   Myopathies (AFM) [80077]
FX This work was supported by NSF award #1715202, the European Social Fund,
   and Greek funds through the National Strategic Reference Framework
   (NSRF) THALES Programme 2012-2015 and the NSRF ARISTEIA II Programme
   2007-2013 to PPasc, and grants from the Association Francaise contre les
   Myopathies (AFM, grant no 80077) to ST.
CR Anderson DM, 1997, NATURE, V390, P175, DOI 10.1038/36593
   Berrih-Aknin S, 2014, J AUTOIMMUN, V52, P90, DOI 10.1016/j.jaut.2013.12.011
   Berrih-Aknin S, 2014, J AUTOIMMUN, V48-49, P143, DOI 10.1016/j.jaut.2014.01.003
   Bogdanos DP, 2012, J AUTOIMMUN, V38, pJ156, DOI 10.1016/j.jaut.2011.11.003
   Bulik-Sullivan BK, 2015, NAT GENET, V47, P291, DOI 10.1038/ng.3211
   Carr AS, 2010, BMC NEUROL, V10, DOI 10.1186/1471-2377-10-46
   Chang CC, 2015, GIGASCIENCE, V4, DOI 10.1186/s13742-015-0047-8
   Chuang WY, 2014, J AUTOIMMUN, V52, P122, DOI 10.1016/j.jaut.2013.12.006
   Cordts I, 2017, J NEUROL, V264, P1193, DOI 10.1007/s00415-017-8514-z
   Cuadrado A, 2010, EMBO J, V29, P2014, DOI 10.1038/emboj.2010.85
   Das S, 2016, NAT GENET, V48, P1284, DOI 10.1038/ng.3656
   de Leeuw CA, 2015, PLOS COMPUT BIOL, V11, DOI 10.1371/journal.pcbi.1004219
   Engel AG, 2018, CURR NEUROL NEUROSCI, V18, DOI 10.1007/s11910-018-0852-4
   Gasperi C, 2014, NEUROLOGY, V82, P1976, DOI 10.1212/WNL.0000000000000478
   Gautam M, 1996, CELL, V85, P525, DOI 10.1016/S0092-8674(00)81253-2
   GEE SH, 1994, CELL, V77, P675, DOI 10.1016/0092-8674(94)90052-3
   Gilhus NE, 2015, EUR J NEUROL, V22, P17, DOI 10.1111/ene.12599
   Gregersen PK, 2012, ANN NEUROL, V72, P927, DOI 10.1002/ana.23691
   Guerrini MM, 2008, AM J HUM GENET, V83, P64, DOI 10.1016/j.ajhg.2008.06.015
   Guptill JT, 2011, MUSCLE NERVE, V44, P36, DOI 10.1002/mus.22006
   Han B, 2011, AM J HUM GENET, V88, P586, DOI 10.1016/j.ajhg.2011.04.014
   Jia X, 2013, PLOS ONE, V8, DOI 10.1371/journal.pone.0057858
   Jin Y, 2016, NAT GENET, V48, P1418, DOI 10.1038/ng.3680
   Kim N, 2008, CELL, V135, P334, DOI 10.1016/j.cell.2008.10.002
   Klein R, 2013, HUM IMMUNOL, V74, P1184, DOI 10.1016/j.humimm.2013.06.020
   Lazaridis K, 2020, FRONT IMMUNOL, V11, DOI 10.3389/fimmu.2020.00212
   Lee SH, 2011, AM J HUM GENET, V88, P294, DOI 10.1016/j.ajhg.2011.02.002
   Ling CS, 2020, NEUROL SCI, V41, P1041, DOI 10.1007/s10072-019-04213-7
   Maniaol AH, 2012, PLOS ONE, V7, DOI 10.1371/journal.pone.0036603
   Meriggioli MN, 2009, LANCET NEUROL, V8, P475, DOI 10.1016/S1474-4422(09)70063-8
   Na SJ, 2014, YONSEI MED J, V55, P660, DOI 10.3349/ymj.2014.55.3.660
   Paschou P, 2014, P NATL ACAD SCI USA, V111, P9211, DOI 10.1073/pnas.1320811111
   Patterson N, 2006, PLOS GENET, V2, P2074, DOI 10.1371/journal.pgen.0020190
   Ramanujam R, 2011, TWIN RES HUM GENET, V14, P129, DOI 10.1375/twin.14.2.129
   Renton AE, 2015, JAMA NEUROL, V72, P396, DOI 10.1001/jamaneurol.2014.4103
   Rivner MH, 2020, MUSCLE NERVE, V62, P333, DOI 10.1002/mus.26985
   Rossi SW, 2007, J EXP MED, V204, P1267, DOI 10.1084/jem.20062497
   Salvado M, 2016, J NEUROL SCI, V360, P110, DOI 10.1016/j.jns.2015.11.049
   Saruhan-Direskeneli G, 2016, CLIN IMMUNOL, V166, P81, DOI 10.1016/j.clim.2016.05.003
   Seldin MF, 2015, MOL MED, V21, P769, DOI 10.2119/molmed.2015.00232
   Takamori M, 2017, INT J MOL SCI, V18, DOI 10.3390/ijms18040896
   van der Woude D, 2010, ARTHRITIS RHEUM-US, V62, P1236, DOI 10.1002/art.27366
   Wang XB, 2008, J INTERN MED, V263, P61, DOI 10.1111/j.1365-2796.2007.01879.x
   Watanabe K, 2017, NAT COMMUN, V8, DOI 10.1038/s41467-017-01261-5
   Willer CJ, 2010, BIOINFORMATICS, V26, P2190, DOI 10.1093/bioinformatics/btq340
   Yan M, 2018, NEUROSCIENCE, V373, P113, DOI 10.1016/j.neuroscience.2018.01.015
   Yang J, 2012, NAT GENET, V44, P369, DOI 10.1038/ng.2213
   Ye BQ, 2017, NAT COMMUN, V8, DOI 10.1038/s41467-017-01788-7
   Yu GC, 2012, OMICS, V16, P284, DOI 10.1089/omi.2011.0118
   Zhang B, 2014, PLOS ONE, V9, DOI 10.1371/journal.pone.0091816
NR 50
TC 1
Z9 1
U1 0
U2 0
PU BMJ PUBLISHING GROUP
PI LONDON
PA BRITISH MED ASSOC HOUSE, TAVISTOCK SQUARE, LONDON WC1H 9JR, ENGLAND
SN 0022-2593
EI 1468-6244
J9 J MED GENET
JI J. Med. Genet.
PD AUG
PY 2022
VL 59
IS 8
BP 801
EP 809
DI 10.1136/jmedgenet-2021-107953
EA AUG 2021
PG 9
WC Genetics & Heredity
WE Science Citation Index Expanded (SCI-EXPANDED)
SC Genetics & Heredity
GA 3M3NU
UT WOS:000725066800001
PM 34400559
DA 2022-10-25
ER

PT J
AU Huang, ZY
   Yang, YY
   Liu, FB
   Li, LJ
AF Huang, Zhongyu
   Yang, Yunying
   Liu, Fengbin
   Li, Lijuan
TI Development of a Computerized Adaptive Test for Quantifying Chinese
   Medicine Syndrome of Myasthenia Gravis on Basis of Multidimensional Item
   Response Theory
SO EVIDENCE-BASED COMPLEMENTARY AND ALTERNATIVE MEDICINE
LA English
DT Article
ID ACUPUNCTURE; PATIENT; DISEASE
AB Background. Making comprehensive management of myasthenia gravis (MG) is a challenge in clinical practice due to heterogeneity and multiple comorbidities among patients. Aim. To develop an end-to-end instrument for individualized assessment of MG in the perspective of Chinese medicine (TCM) with the application of multidisciplinary quantification approaches. Methods. A self-administrated questionnaire was developed integrating typical symptoms of MG and spleen-kidney deficiency syndrome on basis of the conceptual framework of TCM. With data collected in a multicenter cross-sectional study, confirmatory factor analysis together with multidimensional item response theory (MIRT) was used for evaluating the psychometric property of the questionnaire. A computerized adaptive test was developed based on the MIRT model, and scores of syndrome factors were calculated in simulation. A logistics regression model was also estimated for evaluating the consistency between the quantitative result and the clinical diagnosis of syndrome from clinical practitioners. Result. With 337 patients enrolled and assessed, the 14-item questionnaire was evaluated to be with adequate validity and reliability (Cronbach's alpha indices = 0.87, AIC = 195.827, BIC = 348.631, CFI = 0.921, RMR = 0.006, GFI = 0.954, RMSEA = 0.048, and chi 2/df = 1.782). With adequate factor loadings of symptoms on related syndrome factor, the instrument was evaluated with preliminary interpretation and was suitable for evaluating patients with moderate severity of the spleen and kidney deficiency syndrome. Conclusion. Setting typical symptoms of MG together with systemic discomforts in a computerized adaptive test on the basis of MIRT, this study proposed an innovative research paradigm for quantifying individual condition in the perspective of TCM with application of interdisciplinary approaches.
C1 [Huang, Zhongyu] Jinan Univ, Integrated Chinese & Western Med Postdoctoral Res, Guangzhou 510632, Peoples R China.
   [Huang, Zhongyu; Yang, Yunying; Liu, Fengbin; Li, Lijuan] Guangzhou Univ Chinese Med, Affiliated Hosp 1, Guangzhou 510000, Peoples R China.
   [Li, Lijuan] Guangzhou Med Univ, Guangzhou Women & Childrens Med Ctr, Inst Pediat, Guangzhou, Peoples R China.
RP Liu, FB; Li, LJ (corresponding author), Guangzhou Univ Chinese Med, Affiliated Hosp 1, Guangzhou 510000, Peoples R China.; Li, LJ (corresponding author), Guangzhou Med Univ, Guangzhou Women & Childrens Med Ctr, Inst Pediat, Guangzhou, Peoples R China.
EM zy1717086@163.com; yangyunying74@hotmail.com; liufb163@163.com;
   jlily0252@126.com
OI liu, feng bin/0000-0003-2641-7499; Huang, Zhongyu/0000-0001-5990-2103
FU Natural Science Foundation of China [82004256, 71704031, 81774264]
FX This study was supported by the Natural Science Foundation of China
   (Nos. 82004256, 71704031, and 81774264).
CR Bardhan I., 2020, MIS QUART, V44, P185, DOI [10.25300/MISQ/2020/14644, DOI 10.25300/MISQ/2020/14644]
   Barnett C, 2017, NEUROLOGY, V89, P2357, DOI 10.1212/WNL.0000000000004676
   BESINGER UA, 1983, NEUROLOGY, V33, P1316, DOI 10.1212/WNL.33.10.1316
   Birnbaum S, 2018, TRIALS, V19, DOI 10.1186/s13063-017-2433-2
   Burns TM, 2008, MUSCLE NERVE, V38, P1553, DOI 10.1002/mus.21185
   Chalmers R.P., 2020, MIRTCAT COMPUTERIZED
   Chalmers RP, 2012, J STAT SOFTW, V48, P1
   Chen Xin-lin, 2010, Zhong Xi Yi Jie He Xue Bao, V8, P121
   Chiang HY, 2020, AM J OCCUP THER, V74, DOI 10.5014/ajot.2020.036293
   Ciafaloni Emma, 2019, Continuum (Minneap Minn), V25, P1767, DOI 10.1212/CON.0000000000000800
   Cui L, 2015, J CHEM INF MODEL, V55, P2455, DOI 10.1021/acs.jcim.5b00449
   Du Yuan-Hao, 2010, Zhen Ci Yan Jiu, V35, P394
   Evoli A, 2017, CURR OPIN NEUROL, V30, P464, DOI 10.1097/WCO.0000000000000473
   Gibbons RD, 2020, J AM ACAD CHILD PSY, V59, P1264, DOI 10.1016/j.jaac.2019.08.009
   Gilhus NE, 2016, NEW ENGL J MED, V375, P2570, DOI 10.1056/NEJMra1602678
   Hsu CL, 2019, APPL PSYCH MEAS, V43, P464, DOI 10.1177/0146621618800280
   Huang HP, 2016, NEURAL REGEN RES, V11, P465, DOI 10.4103/1673-5374.179060
   Huang ZY, 2020, EVID-BASED COMPL ALT, V2020, DOI 10.1155/2020/2562080
   Huang ZY, 2018, EVID-BASED COMPL ALT, V2018, DOI 10.1155/2018/6467135
   Jiang C, 2013, J TRADIT CHIN MED, V33, P444, DOI 10.1016/S0254-6272(13)60146-6
   Kim YJ, 2017, J ACUPUNCT MERIDIAN, V10, P290, DOI 10.1016/j.jams.2017.05.003
   Li Z-Y., 2016, NEUROL-NEUROIMMUNOL, V20, P1, DOI [10.20517/2347-8659.2015.60, DOI 10.20517/2347-8659.2015.60]
   Liu FB, 2012, CHIN J INTEGR MED, V18, P737, DOI 10.1007/s11655-011-0944-3
   Liu Ping, 2007, Zhong Xi Yi Jie He Xue Bao, V5, P150
   Poulas K, 2001, J NEUROL NEUROSUR PS, V71, P352, DOI 10.1136/jnnp.71.3.352
   Robertson NP, 1998, J NEUROL NEUROSUR PS, V65, P492, DOI 10.1136/jnnp.65.4.492
   Sanders Donald B, 2008, Handb Clin Neurol, V91, P229, DOI 10.1016/S0072-9752(07)01507-2
   Shi S, 2019, MEDICINE, V98, DOI 10.1097/MD.0000000000017563
   Thomsen JLS, 2020, FRONT NEUROL, V11, DOI 10.3389/fneur.2020.596382
   Wang Shu-Hui, 2007, Zhongguo Zhen Jiu, V27, P901
   Weng SH, 2020, MEDICINE, V99, DOI 10.1097/MD.0000000000023679
   Xu Feng-quan, 2006, Zhongguo Zhen Jiu, V26, P339
   Yang LL, 2014, PLOS ONE, V9, DOI 10.1371/journal.pone.0104827
   Zhang D, 2020, MEDICINE, V99, DOI 10.1097/MD.0000000000019901
NR 34
TC 1
Z9 1
U1 7
U2 12
PU HINDAWI LTD
PI LONDON
PA ADAM HOUSE, 3RD FLR, 1 FITZROY SQ, LONDON, W1T 5HF, ENGLAND
SN 1741-427X
EI 1741-4288
J9 EVID-BASED COMPL ALT
JI Evid.-based Complement Altern. Med.
PD MAY 24
PY 2021
VL 2021
AR 9915503
DI 10.1155/2021/9915503
PG 9
WC Integrative & Complementary Medicine
WE Science Citation Index Expanded (SCI-EXPANDED)
SC Integrative & Complementary Medicine
GA TD0OE
UT WOS:000669034700002
PM 34122609
OA Green Published, gold
DA 2022-10-25
ER

PT J
AU Shelly, S
   Paul, P
   Bi, HY
   Dubey, D
   Milone, M
   Sorenson, EJ
   Crum, BA
   Laughlin, RS
   Liewluck, T
   Mandrekar, J
   Pittock, SJ
   Zekeridou, A
   McKeon, A
   Harper, MC
   Mills, JR
   Klein, CJ
AF Shelly, Shahar
   Paul, Pritikanta
   Bi, Hongyan
   Dubey, Divyanshu
   Milone, Margherita
   Sorenson, Eric J.
   Crum, Brian A.
   Laughlin, Ruple S.
   Liewluck, Teerin
   Mandrekar, Jay
   Pittock, Sean J.
   Zekeridou, Anastasia
   McKeon, Andrew
   Harper, Michael C.
   Mills, John R.
   Klein, Christopher J.
TI Improving accuracy of myasthenia gravis autoantibody testing by reflex
   algorithm
SO NEUROLOGY
LA English
DT Article
AB Objective
   To improve myasthenia gravis (MG) autoantibody testing.
   Methods
   MG serologic tests with confirmatory or refuting clinical-electrodiagnostic (EDX) testing and cancer evaluations were reviewed over 4 years (2012-2015). All patients had acetylcholine receptor-binding (AChR-Bi), modulating (AChR-Mo), and striational (STR) autoantibody testing, and negatives reflexed to muscle-specific kinase (MuSK). Thymoma and cancer occurrences were correlated with STR and reflexed glutamic acid decarboxylase 65 (GAD65), ganglionic acetylcholine receptor (alpha 3), collapsin response mediating protein-5, and voltage-gated potassium channel complex autoantibodies.
   Results
   Of 433 samples tested, 133 (31%) met clinical-EDX criteria for MG. Best sensitivity (90%) occurred at AChR-Bi >0.02 nmol/L, leaving 14 negative (6 ocular MG, 7 generalized MG, 1 MuSK MG) with specificity 90% (31 false-positives). Using AChR-Mo antibodies (>20% loss), specificity was better (92%, 24 false-positives), but sensitivity dropped (85%). Specificity improved (95%) by testing AChR-Mo when AChR-Bi are positive, resulting in 45% reduction of false-positives (31-17), maintaining AChR-Bi 90% sensitivity. Cutoff values recommended by area under the curve analysis did not outperform this approach. AChR-Bi and AChR-Mo values were significantly higher in true-positives. CT evaluations in 121 MG samples revealed 16 thymomas. Historical or subsequent cancers occurred in 22. STR and reflexed autoantibodies were not more common in MG with thymoma or other cancers. Full-body CT (n = 34) was performed in those with STR and reflex autoantibody positivity, but without additional cancers found.
   Conclusion
   Accuracy of MG serologic testing is improved by reflexing AChR-Bi-positive cases to AChRMo. STR and other reflexed cancer evaluation autoantibodies did not provide value beyond standard CT chest imaging at the time of MG diagnosis. Diagnostic certainty is informed by AChR-Bi and AChR-Mo with higher values increasing specificity.
C1 [Shelly, Shahar; Paul, Pritikanta; Bi, Hongyan; Dubey, Divyanshu; Milone, Margherita; Sorenson, Eric J.; Crum, Brian A.; Laughlin, Ruple S.; Liewluck, Teerin; Pittock, Sean J.; Zekeridou, Anastasia; McKeon, Andrew; Harper, Michael C.; Klein, Christopher J.] Mayo Clin Fdn, Dept Neurol, Rochester, MN 55902 USA.
   [Dubey, Divyanshu; Pittock, Sean J.; Zekeridou, Anastasia; McKeon, Andrew; Mills, John R.; Klein, Christopher J.] Mayo Clin Fdn, Dept Lab Med & Pathol, Rochester, MN 55902 USA.
   [Mandrekar, Jay] Mayo Clin Fdn, Dept Biomed Stat & Bioinformat, Rochester, MN USA.
RP Klein, CJ (corresponding author), Mayo Clin Fdn, Dept Neurol, Rochester, MN 55902 USA.; Klein, CJ (corresponding author), Mayo Clin Fdn, Dept Lab Med & Pathol, Rochester, MN 55902 USA.
EM klein.christopher@mayo.edu
RI Paul, Pritikanta/ABG-6587-2021; McKeon, Andrew/AAY-9214-2021; Shelly,
   Shahar/AAC-8209-2022
OI Paul, Pritikanta/0000-0001-9842-8803; Shelly,
   Shahar/0000-0002-3585-1687; Dubey, Divyanshu/0000-0001-6865-9045
FU Mayo Clinic Foundation; Department of Laboratory Medicine and Pathology,
   The Center of Individualized Medicine; Department of Laboratory Medicine
   and Pathology, Center for MS and Autoimmune Neurology
FX This work was supported by the Mayo Clinic Foundation and the Department
   of Laboratory Medicine and Pathology, The Center of Individualized
   Medicine, and The Center for MS and Autoimmune Neurology.
CR AAEM Quality Assurance Comm, 2001, MUSCLE NERVE, V24, P1239
   Brier MR, 2019, NEUROLOGY, V93, P602, DOI 10.1212/WNL.0000000000008178
   Chan KH, 2007, MUSCLE NERVE, V36, P651, DOI 10.1002/mus.20854
   Ciafaloni Emma, 2019, Continuum (Minneap Minn), V25, P1767, DOI 10.1212/CON.0000000000000800
   Citterio A, 2009, J NEUROL, V256, P1221, DOI 10.1007/s00415-009-5091-9
   Decroos EC, 2014, MUSCLE NERVE, V49, P30, DOI 10.1002/mus.23882
   Ebright MJ, 2018, NEUROLOGY, V91, pE2057, DOI 10.1212/WNL.0000000000006577
   Gilhus NE, 2016, NEW ENGL J MED, V375, P2570, DOI 10.1056/NEJMra1602678
   Griesmann G.E., 2002, MANUAL CLIN LAB IMMU, V6, P1005
   Haven TR, 2010, CLIN CHEM, V56, P1028, DOI 10.1373/clinchem.2009.140392
   Hendee WR, 2013, RADIOLOGY, V267, P326, DOI 10.1148/radiol.13130567
   Hoch W, 2001, NAT MED, V7, P365, DOI 10.1038/85520
   HOWARD FM, 1987, ANN NY ACAD SCI, V505, P526, DOI 10.1111/j.1749-6632.1987.tb51321.x
   Howard JF, 2013, PHYS MED REH CLIN N, V24, P169, DOI 10.1016/j.pmr.2012.08.013
   LANSKA DJ, 1991, NEUROLOGY, V41, P520
   Lazaridis K, 2020, FRONT IMMUNOL, V11, DOI 10.3389/fimmu.2020.00212
   LENNON VA, 1978, HUM PATHOL, V9, P541, DOI 10.1016/S0046-8177(78)80135-X
   Liu CJ, 2012, EUR J NEUROL, V19, P746, DOI 10.1111/j.1468-1331.2011.03621.x
   McKeon A, 2013, MUSCLE NERVE, V47, P585, DOI 10.1002/mus.23774
   MONDEN Y, 1991, EUR J CANCER, V27, P745, DOI 10.1016/0277-5379(91)90179-H
   SANDERS DB, 1986, MUSCLE NERVE, V9, P809, DOI 10.1002/mus.880090904
   Sanders DB, 2019, CLIN NEUROPHYSIOL, V130, P1417, DOI 10.1016/j.clinph.2019.04.005
   STALBERG E, 1980, J NEUROL NEUROSUR PS, V43, P622, DOI 10.1136/jnnp.43.7.622
   Stalberg E, 2016, MUSCLE NERVE, V53, P351, DOI 10.1002/mus.24750
   Vernino S, 2004, CLIN CANCER RES, V10, P7270, DOI 10.1158/1078-0432.CCR-04-0735
   VINCENT A, 1985, J NEUROL NEUROSUR PS, V48, P1246, DOI 10.1136/jnnp.48.12.1246
   Wolfe GI, 2016, NEW ENGL J MED, V375, P511, DOI 10.1056/NEJMoa1602489
   Yeh JH, 2014, NEUROMUSCULAR DISORD, V24, P245, DOI 10.1016/j.nmd.2013.11.007
   Zekeridou A, 2016, JAMA NEUROL, V73, P853, DOI 10.1001/jamaneurol.2016.0603
NR 29
TC 9
Z9 9
U1 0
U2 2
PU LIPPINCOTT WILLIAMS & WILKINS
PI PHILADELPHIA
PA TWO COMMERCE SQ, 2001 MARKET ST, PHILADELPHIA, PA 19103 USA
SN 0028-3878
EI 1526-632X
J9 NEUROLOGY
JI Neurology
PD DEC 1
PY 2020
VL 95
IS 22
BP E3002
EP E3011
DI 10.1212/WNL.0000000000010910
PG 10
WC Clinical Neurology
WE Science Citation Index Expanded (SCI-EXPANDED)
SC Neurosciences & Neurology
GA QI9DZ
UT WOS:000619290000005
PM 32938782
DA 2022-10-25
ER

PT J
AU Butterly, SJ
   Pillans, P
   Horn, B
   Miles, R
   Sturtevant, J
AF Butterly, S. J.
   Pillans, P.
   Horn, B.
   Miles, R.
   Sturtevant, J.
TI Off-label use of rituximab in a tertiary Queensland hospital
SO INTERNAL MEDICINE JOURNAL
LA English
DT Article
DE rituximab off-label use
ID THROMBOTIC THROMBOCYTOPENIC PURPURA; ANTI-CD20 MONOCLONAL-ANTIBODY;
   MYASTHENIA-GRAVIS; NEPHROTIC SYNDROME; EFFICACY; THERAPY; SPLENECTOMY;
   PROTEINURIA; REMISSION; SAFETY
AB Background: Rituximab is a monoclonal antibody directed against CD20, a pan B lymphocyte marker. It is approved in Australia for treatment of CD20-positive B cell non-Hodgkin lymphoma and rheumatoid arthritis. There is increasing off-label use of rituximab in conditions where B cells and autoantibodies play a role in the pathophysiology. Rituximab is not only expensive, but its safety in unregistered indications is uncertain.
   Methods: We performed a retrospective review of the off-label use of rituximab approved by the High Cost Drug Subcommittee at the Princess Alexandra Hospital between 2005 and 2008. Cases of post transplant lymphoproliferative disorder were excluded.
   Results: A total of 28 patients received rituximab for a variety of off-label indications. There were no reported cases of serious infusion reactions or other notable adverse events. The most favourable outcomes were seen in myasthenia gravis, shrinking lung syndrome, thrombotic thrombocytopenic purpura, prevention and treatment of renal transplant rejection and lupus nephritis. No benefit was observed in cases of focal segmental glomerulosclerosis (primary or post-transplant recurrence) and post-transplant recurrence of haemolytic uremic syndrome. There was limited benefit in cryoglobulinaemic vasculitis. The cost of off-label use was in excess of $210 000.
   Conclusion: In the absence of formal clinical trials, decisions regarding off-label use of rituximab are difficult. Our cases contribute to the published literature and should help provide clinicians with greater insights into which conditions are likely to respond. As can be seen in our series, rituximab benefits people with certain conditions; longevity and cost-effectiveness are currently unknown.
C1 [Butterly, S. J.; Pillans, P.] Princess Alexandra Hosp, Dept Clin Pharmacol, Brisbane, Qld 4102, Australia.
   [Miles, R.] Princess Alexandra Hosp, Dept Nephrol, Brisbane, Qld 4102, Australia.
   [Sturtevant, J.] Princess Alexandra Hosp, Dept Pharm, Brisbane, Qld 4102, Australia.
   [Horn, B.] Univ Queensland, Dept Pharm, Brisbane, Qld, Australia.
RP Pillans, P (corresponding author), Princess Alexandra Hosp, Dept Clin Pharmacol, Ipswich Rd, Woolloongabba, Qld 4102, Australia.
EM peter_pillans@health.qld.gov.au
RI Pillans, Peter/G-8719-2013
CR AGNELLO V, 1992, NEW ENGL J MED, V327, P1490, DOI 10.1056/NEJM199211193272104
   Ahmad A, 2004, AM J HEMATOL, V77, P171, DOI 10.1002/ajh.20166
   Arnold DM, 2007, ANN INTERN MED, V146, P25, DOI 10.7326/0003-4819-146-1-200701020-00006
   Bayry J, 2007, NAT CLIN PRACT RHEUM, V3, P262, DOI 10.1038/ncprheum0481
   Becker YT, 2004, AM J TRANSPLANT, V4, P996, DOI 10.1111/j.1600-6143.2004.00454.x
   Benz K, 2004, PEDIATR NEPHROL, V19, P794, DOI 10.1007/s00467-004-1434-z
   Braendstrup P, 2005, AM J HEMATOL, V78, P275, DOI 10.1002/ajh.20276
   CAMPBELL T, 2003, OFF LABEL USE REGIST
   Carr DR, 2007, DERMATOL THER, V20, P277, DOI 10.1111/j.1529-8019.2007.00141.x
   Cines DB, 2002, NEW ENGL J MED, V346, P995, DOI 10.1056/NEJMra010501
   Fakhouri F, 2005, BLOOD, V106, P1932, DOI 10.1182/blood-2005-03-0848
   Furlan M, 1998, NEW ENGL J MED, V339, P1578, DOI 10.1056/NEJM199811263392202
   Galbusera M, 2005, BLOOD, V106, P925, DOI 10.1182/blood-2004-12-4885
   Garvey B, 2008, BRIT J HAEMATOL, V141, P149, DOI 10.1111/j.1365-2141.2008.07054.x
   Gazarian M, 2006, MED J AUSTRALIA, V185, P544, DOI 10.5694/j.1326-5377.2006.tb00689.x
   Gossmann J, 2007, TRANSPL INT, V20, P558, DOI 10.1111/j.1432-2277.2007.00477.x
   Gottenberg JE, 2005, ANN RHEUM DIS, V64, P913, DOI 10.1136/ard.2004.029694
   Hain B, 2006, MUSCLE NERVE, V33, P575, DOI 10.1002/mus.20479
   Hoch W, 2001, NAT MED, V7, P365, DOI 10.1038/85520
   Jacobson SH, 2006, NEPHROL DIAL TRANSPL, V21, P1742, DOI 10.1093/ndt/gfk068
   Nozu K, 2005, PEDIATR NEPHROL, V20, P1660, DOI 10.1007/s00467-005-2013-7
   Odendahl M, 2000, J IMMUNOL, V165, P5970, DOI 10.4049/jimmunol.165.10.5970
   Pescovitz MD, 2006, NEW ENGL J MED, V354, P1961, DOI 10.1056/NEJMc055495
   Pescovitz MD, 2006, AM J TRANSPLANT, V6, P859, DOI 10.1111/j.1600-6143.2006.01288.x
   REFF ME, 1994, BLOOD, V83, P435
   ROCHE, 2006, MABTHERA RITUXIMAB P, V2006
   Sansonno D, 2003, BLOOD, V101, P3818, DOI 10.1182/blood-2002-10-3162
   Sarwal M, 2003, NEW ENGL J MED, V349, P125, DOI 10.1056/NEJMoa035588
   Sawada T, 2004, CLIN TRANSPLANT, V18, P254, DOI 10.1111/j.1399-0012.2004.00151.x
   Sharma R, 2007, INTERN MED J, V37, P569, DOI 10.1111/j.1445-5994.2007.01406.x
   Silverman GJ, 2005, ARTHRITIS RHEUM-US, V52, P371, DOI 10.1002/art.20857
   Sonnenday CJ, 2004, AM J TRANSPLANT, V4, P1315, DOI 10.1111/j.1600-6143.2004.00507.x
   Thakre M, 2007, J NEUROL, V254, P968, DOI 10.1007/s00415-006-0442-2
   Tyden G, 2003, TRANSPLANTATION, V76, P730, DOI 10.1097/01.TP.0000078622.43689.D4
   VANVOLLENHOVEN RF, SCAND J RHEUMATOL, V204, P423
   Vigna-Perez M, 2006, ARTHRITIS RES THER, V8, DOI 10.1186/ar1954
   Visentini M, 2007, CLIN IMMUNOL, V125, P30, DOI 10.1016/j.clim.2007.06.008
   Wylam ME, 2003, J PEDIATR-US, V143, P674, DOI 10.1067/S0022-3476(03)00300-7
   Yabu JM, 2008, AM J TRANSPLANT, V8, P222, DOI 10.1111/j.1600-6143.2007.02021.x
   Yomtovian R, 2004, BRIT J HAEMATOL, V124, P787, DOI 10.1111/j.1365-2141.2004.04836.x
   Zaja F, 2006, EXP HEMATOL, V34, P571, DOI 10.1016/j.exphem.2006.02.009
   Zaja F, 2003, BLOOD, V101, P3827, DOI 10.1182/blood-2002-09-2856
   Zhou ZP, 2008, CRIT REV ONCOL HEMAT, V65, P21, DOI 10.1016/j.critrevonc.2007.06.007
NR 43
TC 18
Z9 18
U1 0
U2 1
PU WILEY
PI HOBOKEN
PA 111 RIVER ST, HOBOKEN 07030-5774, NJ USA
SN 1444-0903
EI 1445-5994
J9 INTERN MED J
JI Intern. Med. J.
PD JUN
PY 2010
VL 40
IS 6
BP 443
EP 452
DI 10.1111/j.1445-5994.2009.01988.x
PG 10
WC Medicine, General & Internal
WE Science Citation Index Expanded (SCI-EXPANDED)
SC General & Internal Medicine
GA 612RU
UT WOS:000278921000007
PM 19460062
DA 2022-10-25
ER

PT J
AU Paas-Rozner, M
   Dayan, M
   Paas, Y
   Changeux, JP
   Wirguin, I
   Sela, M
   Mozes, E
AF Paas-Rozner, M
   Dayan, M
   Paas, Y
   Changeux, JP
   Wirguin, I
   Sela, M
   Mozes, E
TI Oral administration of a dual analog of two myasthenogenic T cell
   epitopes down-regulates experimental autoimmune myasthenia gravis in
   mice
SO PROCEEDINGS OF THE NATIONAL ACADEMY OF SCIENCES OF THE UNITED STATES OF
   AMERICA
LA English
DT Article
ID HUMAN ACETYLCHOLINE-RECEPTOR; INTERFERON-GAMMA; ALPHA-SUBUNIT;
   RESPONSES; TOLERANCE; DISEASES; SUPPRESSION; REACTIVITY; MODULATORS;
   MECHANISMS
AB Myasthenia gravis (MG) and experimental autoimmune MG (EAMG) are T cell-regulated, antibody-mediated autoimmune diseases. The major autoantigen in MG is the nicotinic acetylcholine receptor (AChR), Two peptides, representing sequences of the human AChR alpha-subunit, p195-212 and p259-271, were previously shown to be immunodominant T cell epitopes in MG patients as well as, respectively, in SJL and BALB/c mice. A dual analog (termed Lys-262-Ala-207) composed of the tandemly arranged two single amino acid analogs of p195-212 and p259-271 was shown to inhibit, in vitro and in vivo, MG-associated autoimmune responses. Furthermore, the dual analog could down-regulate myasthenogenic manifestations in mice with EAMG that was induced by inoculation of a pathogenic T cell line. In the present study, the ability of the dual analog to treat EAMG induced in susceptible C57BL/6 mice by native Torpedo AChR was evaluated. Mice that were diagnosed to have clinical symptoms of EAMG were treated with the dual analog by oral administration, 500 mu g per mouse three times a week for 5-8 weeks, Treatment with the dual analog down-regulated the clinical manifestations of the ongoing disease as assessed by the clinical score, grip strength (measured by a grip strength meter), and electromyography. The effects on the clinical EAMG correlated with a reduced production of anti-AChR antibody as well as a decrease in the secretion of interleukin-2 and, more dramatically, interferon-gamma, in response to AChR triggering. Thus, the dual analog is an efficient immunomodulator of EAMG in mice and might be of specific therapeutic potential for MG.
C1 Weizmann Inst Sci, Dept Immunol, IL-76100 Rehovot, Israel.
   Inst Pasteur, CNRS, UA D1284, Mol Neurobiol Unit, F-75734 Paris 15, France.
   Ben Gurion Univ Negev, Fac Hlth Sci, Soroka Med Ctr, Dept Neurol, IL-84105 Beer Sheva, Israel.
RP Sela, M (corresponding author), Weizmann Inst Sci, Dept Immunol, IL-76100 Rehovot, Israel.
CR Balasa B, 1997, J EXP MED, V186, P385, DOI 10.1084/jem.186.3.385
   BELL J, 1986, LANCET, V1, P1058
   BERMAN PW, 1980, J EXP MED, V151, P204, DOI 10.1084/jem.151.1.204
   BROCKE S, 1990, IMMUNOLOGY, V69, P495
   BROCKE S, 1988, J CLIN INVEST, V82, P1894, DOI 10.1172/JCI113807
   CHRISTADOSS P, 1984, CELL IMMUNOL, V88, P1, DOI 10.1016/0008-8749(84)90046-7
   CHRISTADOSS P, 1985, IMMUNOGENETICS, V21, P33, DOI 10.1007/BF00372239
   DRACHMAN DB, 1994, NEW ENGL J MED, V330, P1797, DOI 10.1056/NEJM199406233302507
   Karachunski PI, 1999, J NEUROIMMUNOL, V93, P108, DOI 10.1016/S0165-5728(98)00208-2
   Karni A, 1997, NEUROLOGY, V48, P1638, DOI 10.1212/WNL.48.6.1638
   Katz-Levy Y, 1998, J NEUROIMMUNOL, V85, P78, DOI 10.1016/S0165-5728(97)00265-8
   KatzLevy Y, 1997, P NATL ACAD SCI USA, V94, P3200, DOI 10.1073/pnas.94.7.3200
   KATZLEVY Y, 1993, P NATL ACAD SCI USA, V90, P7000, DOI 10.1073/pnas.90.15.7000
   Kirshner SL, 1996, SCAND J IMMUNOL, V44, P512, DOI 10.1046/j.1365-3083.1996.d01-330.x
   KIRSHNER SL, 1994, CELL IMMUNOL, V157, P11, DOI 10.1006/cimm.1994.1201
   LINDSTROM J, 1988, ADV IMMUNOL, V42, P233, DOI 10.1016/S0065-2776(08)60847-0
   LINDSTROM JM, 1976, J EXP MED, V144, P726, DOI 10.1084/jem.144.3.726
   MANFREDI AA, 1992, J LAB CLIN MED, V120, P13
   MELMS A, 1988, J CLIN INVEST, V81, P902, DOI 10.1172/JCI113401
   MOKHTARIAN F, 1993, ANN NY ACAD SCI, V681, P315, DOI 10.1111/j.1749-6632.1993.tb22905.x
   OKUMURA S, 1994, ANN NEUROL, V36, P704, DOI 10.1002/ana.410360504
   PATRICK J, 1973, SCIENCE, V180, P871, DOI 10.1126/science.180.4088.871
   Saoudi A, 1999, J IMMUNOL, V162, P7189
   Shi FD, 1999, J IMMUNOL, V162, P5757
   TARRABHAZDAI R, 1975, NATURE, V256, P128, DOI 10.1038/256128a0
   TOURNIERLASSERVE E, 1993, J NEUROIMMUNOL, V47, P103, DOI 10.1016/0165-5728(93)90020-Y
   WANG ZY, 1993, J NEUROIMMUNOL, V44, P209, DOI 10.1016/0165-5728(93)90045-Z
   Weiner HL, 1997, IMMUNOL TODAY, V18, P335, DOI 10.1016/S0167-5699(97)01053-0
   Wu B, 1997, J IMMUNOL, V159, P3016
   Xiao BG, 1997, CLIN IMMUNOL IMMUNOP, V85, P119, DOI 10.1006/clin.1997.4432
   Zhang GX, 1999, J IMMUNOL, V162, P3775
   Zisman E, 1996, P NATL ACAD SCI USA, V93, P4492, DOI 10.1073/pnas.93.9.4492
NR 32
TC 30
Z9 37
U1 0
U2 2
PU NATL ACAD SCIENCES
PI WASHINGTON
PA 2101 CONSTITUTION AVE NW, WASHINGTON, DC 20418 USA
SN 0027-8424
J9 P NATL ACAD SCI USA
JI Proc. Natl. Acad. Sci. U. S. A.
PD FEB 29
PY 2000
VL 97
IS 5
BP 2168
EP 2173
DI 10.1073/pnas.040554597
PG 6
WC Multidisciplinary Sciences
WE Science Citation Index Expanded (SCI-EXPANDED)
SC Science & Technology - Other Topics
GA 289QJ
UT WOS:000085633200039
PM 10681457
OA Green Published, Bronze
DA 2022-10-25
ER

PT J
AU Ruffini, E
   Mancuso, M
   Oliaro, A
   Casadio, C
   Cavallo, A
   Cianci, R
   Filosso, PL
   Molinatti, M
   Porrello, C
   Cappello, N
   Maggi, G
AF Ruffini, E
   Mancuso, M
   Oliaro, A
   Casadio, C
   Cavallo, A
   Cianci, R
   Filosso, PL
   Molinatti, M
   Porrello, C
   Cappello, N
   Maggi, G
TI Recurrence of thymoma: Analysis of clinicopathologic features,
   treatment, and outcome
SO JOURNAL OF THORACIC AND CARDIOVASCULAR SURGERY
LA English
DT Article
ID SURGICAL-TREATMENT; COMPLETE RESECTION; MALIGNANT THYMOMA;
   MYASTHENIA-GRAVIS; CLINICAL STAGES; THERAPY; PROGNOSIS; SURVIVAL
AB Objective and methods: This study reports clinicopathologic features, treatment, and outcome of 30 recurrent thymomas out of 266 totally resected thymomas, Results: The mean disease-free interval to recurrence was 86 months, Recurrence occurred less frequently and after a longer disease-free interval after resection of encapsulated versus invasive thymomas, The presence of associated myasthenia gravis did not affect recurrence proportion, disease-free interval, or survival after recurrence, A local recurrence occurred in 11 patients, 17 patients had a distant recurrence, and the extent of the recurrence could not be determined in 2 cases, Surgical treatment of the recurrent tumor was attempted in 16 cases, and a total resection was possible in 10 cases; exclusive radiotherapy was done in 11 cases, Overall 5- and 10-year survivals were 48% and 24%, respectively, In a univariate analysis, survival was significantly better in the presence of a local recurrence and in case of a total resection of the recurrent tumor, The use of adjuvant therapy after the resection of the initial thymoma had no effect on reducing the incidence of recurrence, in prolonging the disease-free interval, or in improving survival after the development of the recurrence, In a multivariate survival analysis, significant prognostic factors were the presence of a local recurrence and total resection of the recurrent tumor, Conclusions: Surgical resection is recommended in patients with recurrent thymoma, Local recurrence and total resection of the recurrent tumor are associated with excellent prognosis, A poor prognosis may be anticipated in the presence of distant recurrence and when radical surgical treatment is not done.
C1 UNIV TURIN,DEPT THORAC SURG,I-10126 TURIN,ITALY.
   UNIV TURIN,DEPT GENET,BIOSTAT SECT,I-10126 TURIN,ITALY.
RI Cappello, Nazario/D-9530-2012
OI Filosso, Pier Luigi/0000-0002-1210-307X; Ruffini,
   Enrico/0000-0002-7225-2456; Oliaro, Alberto/0000-0003-0422-029X
CR BATATA MA, 1974, CANCER, V34, P389, DOI 10.1002/1097-0142(197408)34:2<389::AID-CNCR2820340224>3.0.CO;2-Z
   BLUMBERG D, 1995, ANN THORAC SURG, V60, P908, DOI 10.1016/0003-4975(95)00669-C
   COHEN DJ, 1984, J THORAC CARDIOV SUR, V87, P301
   CRUCITTI F, 1992, J SURG ONCOL, V50, P43, DOI 10.1002/jso.2930500113
   FUJIMURA S, 1987, J THORAC CARDIOV SUR, V93, P708
   HANIUDA M, 1992, ANN THORAC SURG, V54, P311, DOI 10.1016/0003-4975(92)91391-L
   KIRSCHNER PA, 1990, ANN THORAC SURG, V49, P550, DOI 10.1016/0003-4975(90)90300-U
   LEE ET, 1992, STAT METHODS SURVIVA, P243
   LEWIS JE, 1987, CANCER, V60, P2727, DOI 10.1002/1097-0142(19871201)60:11<2727::AID-CNCR2820601125>3.0.CO;2-D
   MAGGI G, 1991, ANN THORAC SURG, V51, P152, DOI 10.1016/0003-4975(91)90478-9
   MARKS RD, 1978, CANCER, V41, P117, DOI 10.1002/1097-0142(197801)41:1<117::AID-CNCR2820410118>3.0.CO;2-V
   MASAOKA A, 1981, CANCER, V48, P2485, DOI 10.1002/1097-0142(19811201)48:11<2485::AID-CNCR2820481123>3.0.CO;2-R
   MONDEN Y, 1985, ANN THORAC SURG, V39, P165, DOI 10.1016/S0003-4975(10)62558-1
   NAKAHARA K, 1988, J THORAC CARDIOV SUR, V95, P1041
   REA F, 1993, J THORAC CARDIOV SUR, V106, P543
   Ribet M, 1988, Eur J Cardiothorac Surg, V2, P261, DOI 10.1016/1010-7940(88)90081-4
   SHAMJI F, 1984, J THORAC CARDIOV SUR, V87, P43
   SIMPSON WJ, 1990, SURG THYMUS PATHOLOG, P299
   SLATER G, 1978, ANN SURG, V188, P171, DOI 10.1097/00000658-197808000-00008
   URGESI A, 1992, RADIOTHER ONCOL, V24, P221, DOI 10.1016/0167-8140(92)90227-L
   VERLEY JM, 1985, CANCER, V55, P1074, DOI 10.1002/1097-0142(19850301)55:5<1074::AID-CNCR2820550524>3.0.CO;2-T
NR 21
TC 149
Z9 157
U1 0
U2 2
PU MOSBY-YEAR BOOK INC
PI ST LOUIS
PA 11830 WESTLINE INDUSTRIAL DR, ST LOUIS, MO 63146-3318
SN 0022-5223
J9 J THORAC CARDIOV SUR
JI J. Thorac. Cardiovasc. Surg.
PD JAN
PY 1997
VL 113
IS 1
BP 55
EP 63
DI 10.1016/S0022-5223(97)70399-4
PG 9
WC Cardiac & Cardiovascular Systems; Respiratory System; Surgery
WE Science Citation Index Expanded (SCI-EXPANDED)
SC Cardiovascular System & Cardiology; Respiratory System; Surgery
GA WC267
UT WOS:A1997WC26700008
PM 9011702
OA Bronze
DA 2022-10-25
ER

PT J
AU MCINTOSH, KR
   LINSLEY, PS
   DRACHMAN, DB
AF MCINTOSH, KR
   LINSLEY, PS
   DRACHMAN, DB
TI IMMUNOSUPPRESSION AND INDUCTION OF ANERGY BY CTLA4IG IN-VITRO - EFFECTS
   ON CELLULAR AND ANTIBODY-RESPONSES OF LYMPHOCYTES FROM RATS WITH
   EXPERIMENTAL AUTOIMMUNE MYASTHENIA-GRAVIS
SO CELLULAR IMMUNOLOGY
LA English
DT Article
ID ANTIGEN-PRESENTING CELLS; COSTIMULATORY MOLECULE; ACTIVATION ANTIGEN-B7;
   CARDIAC ALLOGRAFT; CLONAL ANERGY; CD28; CTLA-4; RECEPTOR; INTERLEUKIN-2;
   INVIVO
AB The pathogenic antibody response to acetylcholine receptor (AChR) in experimental autoimmune myasthenia gravis (EAMG) is T cell dependent, Therefore, it should be possible to design specific immunotherapeutic approaches to treat EAMG (and human MG) by interfering with AChR-specific helper T cells, Productive T cell activation by antigen requires at least two signals: one signal delivered through the T cell receptor by antigen and a second costimulatory signal delivered through the CD28 receptor via the B7 counterreceptor expressed on antigen-presenting cells. Here we show that interference with the B7 costimulatory signal, using a soluble CD28 analogue, CTLA4Ig, resulted in a profound decrease in IL2 production and significantly decreased lymphoproliferative responses and antibody responses by primed lymph node cells from rats with EAMG, when stimulated with AChR in vitro. Nonclonal AChR-specific T cell lines, when stimulated with AChR in the presence of CTLA4Ig, were also inhibited in their ability to proliferate and to produce the cytokines IL2 and IFN-gamma, They remained deficient in their ability to produce IL2 when restimulated with AChR plus fresh antigen-presenting cells and showed variable inhibition of proliferation, The induction of hyporesponsiveness was accompanied by the expression of functional IL2 receptors, as shown by vigorous proliferative responses to addition of exogenous IL2, These results indicate that specific antigen stimulation in the presence of CTLA4Ig can induce certain features typical of anergy, CTLA4Ig provides a promising approach for the immunomodulation of MG and other antibody-mediated autoimmune diseases. (C) 1995 Academic Press Inc.
C1 BRISTOL MYERS SQUIBB CO,SEATTLE,WA 98121.
RP MCINTOSH, KR (corresponding author), JOHNS HOPKINS UNIV HOSP,SCH MED,DEPT NEUROL,DIV NEUROMUSCULAR,BALTIMORE,MD 21287, USA.
FU NINDS NIH HHS [1R01 NS23719] Funding Source: Medline; NATIONAL INSTITUTE
   OF NEUROLOGICAL DISORDERS AND STROKE [R01NS023719] Funding Source: NIH
   RePORTER
CR AZUMA M, 1993, NATURE, V366, P76, DOI 10.1038/366076a0
   BOUSSIOTIS VA, 1993, P NATL ACAD SCI USA, V90, P11059, DOI 10.1073/pnas.90.23.11059
   BOUSSIOTIS VA, 1994, SCIENCE, V266, P1039, DOI 10.1126/science.7973657
   CORRY DB, 1994, J IMMUNOL, V153, P4142
   CUAX C, 1994, J EXP MED, V180, P1841
   DAMLE NK, 1992, J IMMUNOL, V148, P1985
   DAMLE NK, 1991, EUR J IMMUNOL, V21, P1277, DOI 10.1002/eji.1830210527
   DING L, 1994, EUR J IMMUNOL, V24, P859, DOI 10.1002/eji.1830240413
   Drachman D B, 1988, Ann N Y Acad Sci, V540, P176, DOI 10.1111/j.1749-6632.1988.tb27060.x
   DRACHMAN DB, 1981, ANNU REV NEUROSCI, V4, P195, DOI 10.1146/annurev.ne.04.030181.001211
   ELDEFRAWI ME, 1973, ARCH BIOCHEM BIOPHYS, V159, P363
   ENGEL AG, 1984, ANN NEUROL, V16, P519, DOI 10.1002/ana.410160502
   FINCK BK, 1994, SCIENCE, V265, P1225, DOI 10.1126/science.7520604
   FRASER JD, 1991, SCIENCE, V251, P313, DOI 10.1126/science.1846244
   FREEDMAN AS, 1991, CELL IMMUNOL, V137, P429, DOI 10.1016/0008-8749(91)90091-O
   FREEMAN GJ, 1993, SCIENCE, V262, P909, DOI 10.1126/science.7694363
   GAJEWSKI TF, 1991, J IMMUNOL, V146, P1750
   GILBERT KM, 1994, J EXP MED, V179, P249, DOI 10.1084/jem.179.1.249
   GIMMI CD, 1993, P NATL ACAD SCI USA, V90, P6586, DOI 10.1073/pnas.90.14.6586
   HARDING FA, 1992, NATURE, V356, P607, DOI 10.1038/356607a0
   HATHCOCK KS, 1993, SCIENCE, V262, P905, DOI 10.1126/science.7694361
   ISOBE M, 1992, SCIENCE, V255, P1125, DOI 10.1126/science.1347662
   JENKINS MK, 1987, IMMUNOL REV, V95, P113, DOI 10.1111/j.1600-065X.1987.tb00502.x
   JOHNSON JG, 1994, J IMMUNOL, V152, P429
   KAHN CR, 1990, J AUTOIMMUN, V3, P659, DOI 10.1016/S0896-8411(05)80033-2
   LANE P, 1994, J EXP MED, V179, P819, DOI 10.1084/jem.179.3.819
   LARSEN CP, 1992, J EXP MED, V176, P1215, DOI 10.1084/jem.176.4.1215
   LENNON VA, 1976, ANN NY ACAD SCI, V274, P283, DOI 10.1111/j.1749-6632.1976.tb47693.x
   LENSCHOW DJ, 1992, SCIENCE, V257, P789, DOI 10.1126/science.1323143
   LICHTMAN AH, 1988, P NATL ACAD SCI USA, V85, P9699, DOI 10.1073/pnas.85.24.9699
   LIN H, 1993, J EXP MED, V178, P1801, DOI 10.1084/jem.178.5.1801
   LINDSTROM J, 1985, ANNU REV IMMUNOL, V3, P109
   LINSLEY PS, 1991, J EXP MED, V173, P721, DOI 10.1084/jem.173.3.721
   LINSLEY PS, 1993, ANNU REV IMMUNOL, V11, P191, DOI 10.1146/annurev.immunol.11.1.191
   LINSLEY PS, 1991, J EXP MED, V174, P561, DOI 10.1084/jem.174.3.561
   LINSLEY PS, 1992, SCIENCE, V257, P792, DOI 10.1126/science.1496399
   LIU Y, 1992, J EXP MED, V175, P437, DOI 10.1084/jem.175.2.437
   MCARTHUR JG, 1993, J EXP MED, V178, P1645, DOI 10.1084/jem.178.5.1645
   MCINTOSH KR, 1989, J NEUROIMMUNOL, V25, P75, DOI 10.1016/0165-5728(89)90088-X
   MILICH DR, 1994, J IMMUNOL, V153, P429
   NISHIKAWA K, 1994, EUR J IMMUNOL, V24, P1249, DOI 10.1002/eji.1830240602
   RAZIWOLF Z, 1994, EUR J IMMUNOL, V24, P805, DOI 10.1002/eji.1830240405
   REIM J, 1992, J NEUROIMMUNOL, V41, P61, DOI 10.1016/0165-5728(92)90196-R
   RONCHESE F, 1994, J EXP MED, V179, P809, DOI 10.1084/jem.179.3.809
   SCHWARTZ RH, 1992, CELL, V71, P1065, DOI 10.1016/S0092-8674(05)80055-8
   SCHWARTZ RH, 1990, SCIENCE, V248, P1349, DOI 10.1126/science.2113314
   SEDER RA, 1994, J EXP MED, V179, P299, DOI 10.1084/jem.179.1.299
   TAN P, 1993, J EXP MED, V177, P165, DOI 10.1084/jem.177.1.165
   TURKA LA, 1992, P NATL ACAD SCI USA, V89, P11102, DOI 10.1073/pnas.89.22.11102
   WALLACE PM, 1995, J IMMUNOL, V154, P5885
   WEAVER CT, 1988, P NATL ACAD SCI USA, V85, P8181, DOI 10.1073/pnas.85.21.8181
   WILLIAMS DP, 1987, PROTEIN ENG, V1, P493, DOI 10.1093/protein/1.6.493
   YOKOCHI T, 1982, J IMMUNOL, V128, P823
NR 53
TC 22
Z9 23
U1 0
U2 0
PU ACADEMIC PRESS INC JNL-COMP SUBSCRIPTIONS
PI SAN DIEGO
PA 525B STREET, SUITE 1900, SAN DIEGO, CA 92101-4495
SN 0008-8749
J9 CELL IMMUNOL
JI Cell. Immunol.
PD NOV
PY 1995
VL 166
IS 1
BP 103
EP 112
DI 10.1006/cimm.1995.0012
PG 10
WC Cell Biology; Immunology
WE Science Citation Index Expanded (SCI-EXPANDED)
SC Cell Biology; Immunology
GA TE593
UT WOS:A1995TE59300012
PM 7585970
DA 2022-10-25
ER

PT J
AU MOIOLA, L
   PROTTI, MP
   MCCORMICK, D
   HOWARD, JF
   CONTITRONCONI, BM
AF MOIOLA, L
   PROTTI, MP
   MCCORMICK, D
   HOWARD, JF
   CONTITRONCONI, BM
TI MYASTHENIA-GRAVIS - RESIDUES OF THE ALPHA-SUBUNIT AND GAMMA-SUBUNIT OF
   MUSCLE ACETYLCHOLINE-RECEPTOR INVOLVED IN FORMATION OF IMMUNODOMINANT
   CD4(+) EPITOPES
SO JOURNAL OF IMMUNOLOGY
LA English
DT Article
ID MAJOR HISTOCOMPATIBILITY COMPLEX; T-CELL CLONES; LYMPHOCYTES-T; HLA-DR;
   AUTOIMMUNE ENCEPHALOMYELITIS; SYNTHETIC PEPTIDES; TARGET EPITOPES; MHC;
   IDENTIFICATION; HELPER
AB We propagated from myasthenia gravis (MC) patients by stimulation in vitro with synthetic sequences (alpha 48-67, alpha 304-322, gamma 75-94 and gamma 321-340) of the human muscle acetylcholine receptor (AChR), CD4(+) lines against four 20-residue sequence regions of the AChR alpha and gamma subunits that are recognized by Th cells of most MG patients. Most lines secreted IL-2 and not IL-4, suggesting that they comprise Th1 cells. For three lines we verified that, as reported previously, AChR epitopes are presented by DR molecules: their response to the relevant peptide was abolished by anti-DR Abs. The DR molecules presenting AChR epitopes were identified by testing the response of the lines to the relevant peptide, using APC from donors homozygous for the different DR alleles of the line. We tested the lines with single residue-substituted analogues of the epitope sequence. The results of these experiments indicated that the lines were polyclonal and recognized overlapping epitopes. Their response was abolished by some substitutions, identifying residues common to all epitopes within a given region, whereas other substitutions reduced but did not obliterate the response, indicating residues included in some but not all epitopes recognized by the line. Comparison of the residues involved in epitope formation for different lines supported the conclusion that within the 20-residue immunodominant regions investigated here, the same sequence segment is involved in formation of epitopes, even in DR-discordant patients.
C1 UNIV MINNESOTA,COLL BIOL SCI,DEPT BIOCHEM,ST PAUL,MN 55108.
   UNIV MINNESOTA,SCH MED,DEPT PHARMACOL,MINNEAPOLIS,MN 55455.
   MAYO CLIN & MAYO FDN,DEPT BIOCHEM & MOLEC BIOL,MAYO PROT CORE,ROCHESTER,MN 55905.
   UNIV N CAROLINA,DEPT NEUROL,CHAPEL HILL,NC 27599.
   HOSP SAN RAFFAELE,I-20132 MILAN,ITALY.
RI Moiola, Lucia/AAN-5568-2020; Protti, Maria Pia/J-7899-2016
OI Protti, Maria Pia/0000-0001-9079-2336; Howard,
   James/0000-0002-7136-8617; moiola, lucia/0000-0001-6313-4952
FU NATIONAL INSTITUTE OF NEUROLOGICAL DISORDERS AND STROKE [R01NS029919]
   Funding Source: NIH RePORTER; NINDS NIH HHS [NS 29919] Funding Source:
   Medline
CR BELL JI, 1987, P NATL ACAD SCI USA, V84, P6234, DOI 10.1073/pnas.84.17.6234
   BELLONE M, 1991, J IMMUNOL, V147, P1484
   CHICZ RM, 1992, NATURE, V358, P764, DOI 10.1038/358764a0
   CLAUDIO T, 1989, FRONTIERS MOL BIOL M, P63
   CRISTADOSS P, 1985, IMMUNOGENETICS, V21, P33
   DELPRETE GF, 1991, J CLIN INVEST, V88, P346, DOI 10.1172/JCI115300
   DELPRETE GF, 1991, J EXP MED, V174, P809, DOI 10.1084/jem.174.4.809
   DEMAGISTRIS MT, 1992, P NATL ACAD SCI USA, V89, P2990, DOI 10.1073/pnas.89.7.2990
   DEMOTZ S, 1989, J IMMUNOL, V142, P3942
   DOSREIS GA, 1985, EUR J IMMUNOL, V15, P466, DOI 10.1002/eji.1830150510
   DRACHMAN DB, 1983, TRENDS NEUROSCI, V6, P446, DOI 10.1016/0166-2236(83)90216-3
   ENGEL AG, 1984, ANN NEUROL, V16, P519, DOI 10.1002/ana.410160502
   FREMONT DH, 1992, SCIENCE, V257, P919, DOI 10.1126/science.1323877
   GAMMON G, 1991, J EXP MED, V173, P609, DOI 10.1084/jem.173.3.609
   GAUR A, 1992, SCIENCE, V258, P1491, DOI 10.1126/science.1279812
   GORIN MB, 1984, CELL, V39, P49, DOI 10.1016/0092-8674(84)90190-9
   GUO HC, 1992, NATURE, V360, P364, DOI 10.1038/360364a0
   HAMMER J, 1992, J EXP MED, V176, P1007, DOI 10.1084/jem.176.4.1007
   HARCOURT GC, 1988, J CLIN INVEST, V82, P1295, DOI 10.1172/JCI113729
   HEINRICKSON S, 1983, ANAL BIOCHEM, V136, P65
   HO PC, 1990, EUR J IMMUNOL, V20, P477, DOI 10.1002/eji.1830200304
   HOHLFELD R, 1987, P NATL ACAD SCI USA, V84, P5379, DOI 10.1073/pnas.84.15.5379
   HOHLFELD R, 1988, J CLIN INVEST, V81, P657, DOI 10.1172/JCI113369
   HOHLFELD R, 1985, J IMMUNOL, V135, P2393
   HOUGHTEN RA, 1985, P NATL ACAD SCI USA, V82, P7048
   INFANTE AJ, 1991, J IMMUNOL, V146, P2977
   IRLE C, 1988, J EXP MED, V167, P853, DOI 10.1084/jem.167.3.853
   JARDETZKY TS, 1990, EMBO J, V9, P1797, DOI 10.1002/j.1460-2075.1990.tb08304.x
   JAULIN C, 1992, J IMMUNOL, V149, P3990
   KOTANI H, 1984, CLIN EXP IMMUNOL, V56, P390
   KROPSHOFER H, 1992, J EXP MED, V175, P1799, DOI 10.1084/jem.175.6.1799
   LEVINSON AI, 1987, J CLIN IMMUNOL, V7, P1876
   LINDSTROM J, 1977, CLIN IMMUNOL IMMUNOP, V7, P36, DOI 10.1016/0090-1229(77)90027-7
   LINDSTROM J, 1988, ADV IMMUNOL, V42, P233, DOI 10.1016/S0065-2776(08)60847-0
   MADDEN DR, 1992, CELL, V70, P1033
   MANFREDI AA, 1992, NEUROLOGY, V42, P1092, DOI 10.1212/WNL.42.5.1092
   MANFREDI AA, 1993, J CLIN INVEST, V92, P1055, DOI 10.1172/JCI116610
   MARTIN R, 1992, J IMMUNOL, V148, P1359
   MATSUMURA M, 1992, SCIENCE, V257, P927, DOI 10.1126/science.1323878
   MCCARTHY MP, 1986, ANNU REV NEUROSCI, V9, P383
   MELMS A, 1989, J CLIN INVEST, V83, P785, DOI 10.1172/JCI113958
   MELMS A, 1992, ANN NEUROL, V31, P3118
   MOIOLA L, 1994, J CLIN INVEST, V93, P1020, DOI 10.1172/JCI117050
   MOSMANN TR, 1986, J IMMUNOL, V136, P2348
   NEWSOMDAVIS J, 1989, J AUTOIMMUN, V2, P101, DOI 10.1016/0896-8411(89)90121-2
   NOREEN HJ, 1989, TRANSPLANT P, V21, P2968
   OFFNER H, 1991, SCIENCE, V251, P430, DOI 10.1126/science.1989076
   OFFNER H, 1989, J EXP MED, V170, P355, DOI 10.1084/jem.170.2.355
   ONG B, 1991, P NATL ACAD SCI USA, V88, P7343, DOI 10.1073/pnas.88.16.7343
   OSULLIVAN D, 1991, J IMMUNOL, V146, P1240
   OSULLIVAN D, 1991, J IMMUNOL, V147, P2663
   PARHAM P, 1992, NATURE, V360, P300, DOI 10.1038/360300a0
   PROTTI MP, 1992, J CLIN INVEST, V90, P1558, DOI 10.1172/JCI116024
   PROTTI MP, 1990, P NATL ACAD SCI USA, V87, P7792, DOI 10.1073/pnas.87.19.7792
   PROTTI MP, 1993, IMMUNOL TODAY, V14, P363, DOI 10.1016/0167-5699(93)90237-F
   PROTTI MP, 1991, J IMMUNOL, V146, P2253
   PROTTI MP, 1990, J IMMUNOL, V144, P1711
   PROTTI MP, 1991, NEUROLOGY, V41, P1809, DOI 10.1212/WNL.41.11.1809
   ROMAGNANI S, 1991, IMMUNOL TODAY, V12, P256, DOI 10.1016/0167-5699(91)90120-I
   RUDENSKY AY, 1991, NATURE, V353, P622, DOI 10.1038/353622a0
   SAKAI K, 1989, P NATL ACAD SCI USA, V86, P9470, DOI 10.1073/pnas.86.23.9470
   SALVETTI M, 1991, ANN NEUROL, V29, P508, DOI 10.1002/ana.410290510
   Schonbeck S, 1990, Int Rev Neurobiol, V32, P175
   SILVER ML, 1992, NATURE, V360, P367, DOI 10.1038/360367a0
   TIERCY JM, 1988, P NATL ACAD SCI USA, V85, P198, DOI 10.1073/pnas.85.1.198
   VANDENBARK AA, 1989, NATURE, V341, P541, DOI 10.1038/341541a0
   WIERTZ EJHJ, 1992, J EXP MED, V176, P79, DOI 10.1084/jem.176.1.79
   ZAMVIL SS, 1990, ANNU REV IMMUNOL, V8, P579, DOI 10.1146/annurev.iy.08.040190.003051
   ZHANG WG, 1992, P NATL ACAD SCI USA, V89, P8403, DOI 10.1073/pnas.89.17.8403
   ZHANG Y, 1990, EUR J IMMUNOL, V20, P2577, DOI 10.1002/eji.1830201208
NR 70
TC 25
Z9 25
U1 0
U2 0
PU AMER ASSOC IMMUNOLOGISTS
PI BETHESDA
PA 9650 ROCKVILLE PIKE, BETHESDA, MD 20814
SN 0022-1767
J9 J IMMUNOL
JI J. Immunol.
PD MAY 1
PY 1994
VL 152
IS 9
BP 4686
EP 4698
PG 13
WC Immunology
WE Science Citation Index Expanded (SCI-EXPANDED)
SC Immunology
GA NG719
UT WOS:A1994NG71900051
PM 7908921
DA 2022-10-25
ER

PT J
AU Bo, CR
   Zhang, HX
   Cao, YZ
   Lu, XY
   Zhang, C
   Li, S
   Kong, XT
   Zhang, XM
   Bai, M
   Tian, K
   Saitgareeva, A
   Lyaysan, G
   Wang, JJ
   Ning, SW
   Wang, LH
AF Bo, Chunrui
   Zhang, Huixue
   Cao, Yuze
   Lu, Xiaoyu
   Zhang, Cong
   Li, Shuang
   Kong, Xiaotong
   Zhang, Xiaoming
   Bai, Ming
   Tian, Kuo
   Saitgareeva, Aigul
   Lyaysan, Gaysina
   Wang, Jianjian
   Ning, Shangwei
   Wang, Lihua
TI Construction of a TF-miRNA-gene feed-forward loop network predicts
   biomarkers and potential drugs for myasthenia gravis
SO SCIENTIFIC REPORTS
LA English
DT Article
ID MANUALLY CURATED DATABASE; TRANSCRIPTION FACTORS; REGULATORY NETWORKS;
   DOWN-REGULATION; EXPRESSION; PROTEIN; PD-L1; ESTRAMUSTINE; RALOXIFENE;
   PROSTATE
AB Myasthenia gravis (MG) is an autoimmune disease and the most common type of neuromuscular disease. Genes and miRNAs associated with MG have been widely studied; however, the molecular mechanisms of transcription factors (TFs) and the relationship among them remain unclear. A TF-miRNA-gene network (TMGN) of MG was constructed by extracting six regulatory pairs (TF-miRNA, miRNA-gene, TF-gene, miRNA-TF, gene-gene and miRNA-miRNA). Then, 3/4/5-node regulatory motifs were detected in the TMGN. Then, the motifs with the highest Z-score, occurring as 3/4/5-node composite feed-forward loops (FFLs), were selected as statistically significant motifs. By merging these motifs together, we constructed a 3/4/5-node composite FFL motif-specific subnetwork (CFMSN). Then, pathway and GO enrichment analyses were performed to further elucidate the mechanism of MG. In addition, the genes, TFs and miRNAs in the CFMSN were also utilized to identify potential drugs. Five related genes, 3 TFs and 13 miRNAs, were extracted from the CFMSN. As the most important TF in the CFMSN, MYC was inferred to play a critical role in MG. Pathway enrichment analysis showed that the genes and miRNAs in the CFMSN were mainly enriched in pathways related to cancer and infections. Furthermore, 21 drugs were identified through the CFMSN, of which estradiol, estramustine, raloxifene and tamoxifen have the potential to be novel drugs to treat MG. The present study provides MG-related TFs by constructing the CFMSN for further experimental studies and provides a novel perspective for new biomarkers and potential drugs for MG.
C1 [Bo, Chunrui; Zhang, Huixue; Cao, Yuze; Lu, Xiaoyu; Li, Shuang; Kong, Xiaotong; Zhang, Xiaoming; Bai, Ming; Tian, Kuo; Saitgareeva, Aigul; Lyaysan, Gaysina; Wang, Jianjian; Wang, Lihua] Harbin Med Univ, Affiliated Hosp 2, Dept Neurol, Harbin 150081, Heilongjiang, Peoples R China.
   [Cao, Yuze] Chinese Acad Med Sci, Peking Union Med Coll Hosp, Dept Neurol, Beijing 100730, Peoples R China.
   [Zhang, Cong] Harbin Med Univ, Affiliated Hosp 3, Dept Head & Neck Surg, Harbin 150000, Heilongjiang, Peoples R China.
   [Lyaysan, Gaysina] Bashkir State Med Univ, Dept Neurol, Bashkir, Russia.
   [Ning, Shangwei] Harbin Med Univ, Coll Bioinformat Sci & Technol, Harbin 150081, Heilongjiang, Peoples R China.
RP Wang, JJ; Wang, LH (corresponding author), Harbin Med Univ, Affiliated Hosp 2, Dept Neurol, Harbin 150081, Heilongjiang, Peoples R China.; Ning, SW (corresponding author), Harbin Med Univ, Coll Bioinformat Sci & Technol, Harbin 150081, Heilongjiang, Peoples R China.
EM wangjian_427@163.com; ningsw@ems.hrbmu.edu.cn; wanglh211@163.com
RI lu, xiaoyu/GWU-6357-2022
OI Bo, Chunrui/0000-0002-6131-4105
FU National Natural Science Foundation of China [81820108014, 81771361,
   81701190, 81701155, 81801190, 81901277]; National Key Research and
   Development Project [2018YFE0114400]; Postdoctoral Foundation of
   Heilongjiang Province [LBH-Z17138, LBH-Z18204]; China Postdoctoral
   Science Foundation [2018M640307]
FX This work was supported by the National Natural Science Foundation of
   China (Grant Nos. 81820108014, 81771361, 81701190, 81701155, 81801190
   and 81901277), National Key Research and Development Project
   (2018YFE0114400), The Postdoctoral Foundation of Heilongjiang Province
   (Grant Nos. LBH-Z17138 and LBH-Z18204) and China Postdoctoral Science
   Foundation Grant (Grant No. 2018M640307).
CR Amaral LAN, 2000, P NATL ACAD SCI USA, V97, P11149, DOI 10.1073/pnas.200327197
   Barrett T, 2013, NUCLEIC ACIDS RES, V41, pD991, DOI 10.1093/nar/gks1193
   Bo CR, 2019, MOL MED REP, V19, P2350, DOI 10.3892/mmr.2019.9845
   Cao YZ, 2017, INT J MOL MED, V39, P268, DOI 10.3892/ijmm.2017.2853
   Cheng J, 2017, INFLAMMATION, V40, P676, DOI 10.1007/s10753-017-0514-8
   Chou CH, 2018, NUCLEIC ACIDS RES, V46, pD296, DOI 10.1093/nar/gkx1067
   Clemett D, 2000, DRUGS, V60, P379, DOI 10.2165/00003495-200060020-00013
   Cummings SR, 1999, JAMA-J AM MED ASSOC, V281, P2189, DOI 10.1001/jama.281.23.2189
   Delpy L, 2005, J IMMUNOL, V175, P5050, DOI 10.4049/jimmunol.175.8.5050
   Dennis G, 2003, GENOME BIOL, V4, DOI 10.1186/gb-2003-4-9-r60
   Engel T, 2017, BBA-MOL CELL RES, V1864, P255, DOI 10.1016/j.bbamcr.2016.11.007
   Engelman JA, 2006, NAT REV GENET, V7, P606, DOI 10.1038/nrg1879
   Farahani M, 2018, NANOTOXICOLOGY, V12, P1014, DOI 10.1080/17435390.2018.1513090
   FORSGREN B, 1979, P NATL ACAD SCI USA, V76, P3149, DOI 10.1073/pnas.76.7.3149
   Garcia-Segura LM, 2006, NEUROENDOCRINOLOGY, V84, P275, DOI 10.1159/000097485
   Gerstein MB, 2012, NATURE, V489, P91, DOI 10.1038/nature11245
   Gilhus NE, 2016, NEW ENGL J MED, V375, P2570, DOI 10.1056/NEJMra1602678
   Han H, 2018, NUCLEIC ACIDS RES, V46, pD380, DOI 10.1093/nar/gkx1013
   Hobert O, 2008, SCIENCE, V319, P1785, DOI 10.1126/science.1151651
   Huang Z, 2019, NUCLEIC ACIDS RES, V47, pD1013, DOI 10.1093/nar/gky1010
   Iwasa K, 2018, J NEUROIMMUNOL, V325, P74, DOI 10.1016/j.jneuroim.2018.09.012
   Javan MR, 2016, IRAN J ALLERGY ASTHM, V15, P296
   Jiang C, 2007, NUCLEIC ACIDS RES, V35, pD137, DOI 10.1093/nar/gkl1041
   Jiang QH, 2009, NUCLEIC ACIDS RES, V37, pD98, DOI 10.1093/nar/gkn714
   Jordan VC, 2006, BRIT J PHARMACOL, V147, pS269, DOI 10.1038/sj.bjp.0706399
   Li QR, 2018, SCAND J IMMUNOL, V88, DOI 10.1111/sji.12676
   Liang C, 2015, BIOINFORMATICS, V31, P2348, DOI 10.1093/bioinformatics/btv159
   Liu XF, 2016, CLIN IMMUNOL, V164, P106, DOI 10.1016/j.clim.2015.12.009
   Luo ZH, 2015, BMC MED GENOMICS, V8, DOI 10.1186/s12920-015-0087-z
   Mangan S, 2003, P NATL ACAD SCI USA, V100, P11980, DOI 10.1073/pnas.2133841100
   Megraw M, 2013, GENOME BIOL, V14, DOI 10.1186/gb-2013-14-8-r85
   Mongroo PS, 2011, CANCER RES, V71, P2172, DOI 10.1158/0008-5472.CAN-10-3295
   Morgan RJ, 2008, P NATL ACAD SCI USA, V105, P6179, DOI 10.1073/pnas.0801372105
   Muhlbauer M, 2006, J HEPATOL, V45, P520, DOI 10.1016/j.jhep.2006.05.007
   Nagata T, 2001, J NEUROIMMUNOL, V115, P199, DOI 10.1016/S0165-5728(01)00252-1
   Nampoothiri SS, 2018, MOL NEUROBIOL, V55, P8251, DOI 10.1007/s12035-018-0963-6
   Ogata H, 1999, NUCLEIC ACIDS RES, V27, P29, DOI 10.1093/nar/27.1.29
   Petrylak DP, 1999, SEMIN ONCOL, V26, P28
   PLAUCHE WC, 1979, AM J OBSTET GYNECOL, V135, P691, DOI 10.1016/S0002-9378(16)32998-2
   Prasad TSK, 2009, NUCLEIC ACIDS RES, V37, pD767, DOI 10.1093/nar/gkn892
   Schmidt JW, 2006, GYNECOL ENDOCRINOL, V22, P564, DOI 10.1080/09513590600927017
   Sengupta M, 2018, PLOS ONE, V13, DOI 10.1371/journal.pone.0205464
   Shamsasenjan K, 2009, INT J HEMATOL, V89, P310, DOI 10.1007/s12185-009-0256-y
   Shi HB, 2019, J CELL MOL MED, V23, P306, DOI 10.1111/jcmm.13928
   Silverman Stuart L, 2010, Curr Osteoporos Rep, V8, P151, DOI 10.1007/s11914-010-0025-0
   Sun JC, 2012, PLOS COMPUT BIOL, V8, DOI 10.1371/journal.pcbi.1002488
   Tong Z, 2019, NUCLEIC ACIDS RES, V47, pD253, DOI 10.1093/nar/gky1023
   Tsang J, 2007, MOL CELL, V26, P753, DOI 10.1016/j.molcel.2007.05.018
   Wang JJ, 2017, NUCLEIC ACIDS RES, V45, pD902, DOI 10.1093/nar/gkw1038
   Wang J, 2013, J NEUROIMMUNE PHARM, V8, P1287, DOI 10.1007/s11481-013-9498-9
   Wang L, 2008, P NATL ACAD SCI USA, V105, P9331, DOI 10.1073/pnas.0710441105
   Wernicke S, 2006, BIOINFORMATICS, V22, P1152, DOI 10.1093/bioinformatics/btl038
   Whitacre CC, 2001, NAT IMMUNOL, V2, P777, DOI 10.1038/ni0901-777
   Wishart DS, 2018, NUCLEIC ACIDS RES, V46, pD1074, DOI 10.1093/nar/gkx1037
   Xu JA, 2011, NUCLEIC ACIDS RES, V39, P825, DOI 10.1093/nar/gkq832
   Yang LL, 2014, PLOS ONE, V9, DOI 10.1371/journal.pone.0104827
   Yang LY, 2017, INT J GYNECOL CANCER, V27, P196, DOI 10.1097/IGC.0000000000000875
   Yu HY, 2004, TRENDS GENET, V20, P227, DOI 10.1016/j.tig.2004.04.008
   Zhang Y, 2018, AUTOIMMUNITY, V51, P126, DOI 10.1080/08916934.2018.1454913
   Zhou KR, 2017, NUCLEIC ACIDS RES, V45, pD43, DOI 10.1093/nar/gkw965
NR 60
TC 10
Z9 10
U1 2
U2 9
PU NATURE PORTFOLIO
PI BERLIN
PA HEIDELBERGER PLATZ 3, BERLIN, 14197, GERMANY
SN 2045-2322
J9 SCI REP-UK
JI Sci Rep
PD JAN 28
PY 2021
VL 11
IS 1
AR 2416
DI 10.1038/s41598-021-81962-6
PG 15
WC Multidisciplinary Sciences
WE Science Citation Index Expanded (SCI-EXPANDED)
SC Science & Technology - Other Topics
GA QF3SE
UT WOS:000616817000015
PM 33510225
OA Green Published, gold
DA 2022-10-25
ER

PT J
AU Sabre, L
   Maddison, P
   Wong, SH
   Sadalage, G
   Ambrose, PA
   Plant, GT
   Punga, AR
AF Sabre, Liis
   Maddison, Paul
   Wong, Sui H.
   Sadalage, Girija
   Ambrose, Philip A.
   Plant, Gordon T.
   Punga, Anna R.
TI miR-30e-5p as predictor of generalization in ocular myasthenia gravis
SO ANNALS OF CLINICAL AND TRANSLATIONAL NEUROLOGY
LA English
DT Article
ID MICRORNAS
AB Objective To determine a predictive factor for the risk of conversion from ocular myasthenia gravis (OMG) to generalized MG (GMG) in a prospective study. Methods RNA was isolated from serum samples and detection of microRNA (miRNA) expression analyzed with qPCR. In the discovery set, 179 human miRNAs were assayed for profiling of five OMG patients and four age- and gender-matched healthy controls. Based on the specific accumulation pattern of 19 miRNAs from the discovery set, in addition to miRNAs previously found elevated in generalized MG (GMG; miR-150-5p and miR-30e-5p), 21 miRNAs were subsequently analyzed in a validation cohort of 83 OMG patients (82 immunosuppression treatment naive; 49 male) within 3 months of diagnosis and at a follow-up visit (median duration 28 months from first visit). Results Thirteen patients generalized 14.8 +/- 12.0 months after the diagnosis and the majority (85%) belonged to the late onset MG group. Two miRNAs were significantly higher in secondary GMG (SGMG) patients compared to OMG patients with late onset MG: miR-30e-5p (9.1 +/- 0.5 vs. 6.3 +/- 0.9; P < 0.0001) and miR-150-5p (7.4 +/- 1.1 vs. 6.4 +/- 1.1; P = 0.01). The sensitivity for miR-30e-5p in differentiating OMG and SGMG was 96% in all OMG patients and 100% in late onset OMG patients. Interpretation This is the first study to describe a potential predictive factor associated with the risk of generalization for patients with OMG. Raised levels (>8) of miR-30e-5p at initial presentation in patients with ocular MG symptoms, give a predictive cut-off for subsequent generalization of 96-100%.
C1 [Sabre, Liis; Punga, Anna R.] Uppsala Univ, Dept Neurosci, Clin Neurophysiol, Uppsala, Sweden.
   [Maddison, Paul; Sadalage, Girija; Ambrose, Philip A.] Nottingham Univ Hosp NHS Trust, Dept Neurol, Queens Med Ctr, Nottingham, Notts, England.
   [Wong, Sui H.; Plant, Gordon T.] Moorfields Eye Hosp NHS Fdn Trust, Dept Neuroophthalmol, London, England.
RP Punga, AR (corresponding author), Uppsala Univ, Dept Neurosci, Clin Neurophysiol, BMC, Husargatan 3, S-75237 Uppsala, Sweden.
EM anna.rostedt.punga@neuro.uu.se
OI Punga, Anna/0000-0002-2178-9413
FU Swedish Research Council [VR-523-2014-2048]
FX The study was funded by the Swedish Research Council (VR-523-2014-2048
   to ARP).
CR BEVER CT, 1983, ANN NEUROL, V14, P516, DOI 10.1002/ana.410140504
   Carr AS, 2010, BMC NEUROL, V10, DOI 10.1186/1471-2377-10-46
   Chen JQ, 2016, AUTOIMMUN REV, V15, P1171, DOI 10.1016/j.autrev.2016.09.003
   Cheng ZA, 2013, J CLIN IMMUNOL, V33, P567, DOI 10.1007/s10875-012-9834-5
   Evoli A, 2000, J AM GERIATR SOC, V48, P1442, DOI 10.1111/j.1532-5415.2000.tb02635.x
   Evoli A, 2017, J NEUROL NEUROSUR PS, V88, P761, DOI 10.1136/jnnp-2017-315782
   Garo LP, 2016, CELL MOL LIFE SCI, V73, P2041, DOI 10.1007/s00018-016-2167-4
   Gilhus NE, 2015, LANCET NEUROL, V14, P1023, DOI 10.1016/S1474-4422(15)00145-3
   Grob D, 2008, MUSCLE NERVE, V37, P141, DOI 10.1002/mus.20950
   Jiang L, 2012, INT IMMUNOPHARMACOL, V14, P217, DOI 10.1016/j.intimp.2012.07.003
   Jing L, 2015, SCI REP-UK, V5, DOI 10.1038/srep11953
   Kerty E, 2014, EUR J NEUROL, V21, P687, DOI 10.1111/ene.12359
   Kroesen BJ, 2015, IMMUNOLOGY, V144, P1, DOI 10.1111/imm.12367
   Kupersmith MJ, 2009, J NEUROL, V256, P1314, DOI 10.1007/s00415-009-5120-8
   Kupersmith MJ, 2003, J NEURO-OPHTHALMOL, V23, P249, DOI 10.1097/00041327-200312000-00001
   Kusner LL, 2006, NEUROLOGIST, V12, P231, DOI 10.1097/01.nrl.0000240856.03505.b5
   Liu XF, 2016, CLIN IMMUNOL, V164, P106, DOI 10.1016/j.clim.2015.12.009
   Lu JY, 2013, NEUROSCI LETT, V555, P85, DOI 10.1016/j.neulet.2013.09.014
   Marabita F, 2016, BRIEF BIOINFORM, V17, P204, DOI 10.1093/bib/bbv056
   Mazzoli M, 2018, INT J NEUROSCI, V128, P15, DOI 10.1080/00207454.2017.1344237
   Meriggioli MN, 2009, LANCET NEUROL, V8, P475, DOI 10.1016/S1474-4422(09)70063-8
   Molin CJ, 2018, NEUROL-NEUROIMMUNOL, V5, DOI 10.1212/NXI.0000000000000450
   Nie CJ, 2015, EUR CYTOKINE NETW, V26, P61, DOI 10.1684/ecn.2015.0367
   Nogales-Gadea G, 2014, PLOS ONE, V9, DOI 10.1371/journal.pone.0091927
   OOSTERHUIS HJGH, 1989, J NEUROL NEUROSUR PS, V52, P1121, DOI 10.1136/jnnp.52.10.1121
   Punga AR, 2018, ANN NY ACAD SCI, V1412, P33, DOI 10.1111/nyas.13510
   Punga AR, 2015, J NEUROL SCI, V356, P90, DOI 10.1016/j.jns.2015.06.019
   Punga T, 2016, J NEUROIMMUNOL, V292, P21, DOI 10.1016/j.jneuroim.2016.01.003
   Punga T, 2014, ANN CLIN TRANSL NEUR, V1, P49, DOI 10.1002/acn3.24
   Rostedt A, 2000, J Clin Neuromuscul Dis, V2, P6, DOI 10.1097/00131402-200009000-00003
   Sabre L, 2018, J NEUROIMMUNOL, V321, P164, DOI 10.1016/j.jneuroim.2018.05.003
   Sabre L, 2017, BRAIN BEHAV, V7, DOI 10.1002/brb3.653
   Schwarzenbach H, 2014, NAT REV CLIN ONCOL, V11, P145, DOI 10.1038/nrclinonc.2014.5
   Suzuki A, 2015, MOL CELL BIOL, V35, P1763, DOI 10.1128/MCB.01180-14
   Wang J, 2013, CELL DEATH DIS, V4, DOI 10.1038/cddis.2013.356
   Weizer JS, 2001, CAN J OPHTHALMOL, V36, P26, DOI 10.1016/S0008-4182(01)80063-6
   Wong SH, 2016, J NEURO-OPHTHALMOL, V36, P252, DOI 10.1097/WNO.0000000000000350
   Wong SH, 2016, J NEURO-OPHTHALMOL, V36, P98, DOI 10.1097/WNO.0000000000000270
   Wong SH, 2014, CURR NEUROL NEUROSCI, V14, DOI 10.1007/s11910-013-0421-9
NR 39
TC 17
Z9 19
U1 0
U2 5
PU WILEY
PI HOBOKEN
PA 111 RIVER ST, HOBOKEN 07030-5774, NJ USA
SN 2328-9503
J9 ANN CLIN TRANSL NEUR
JI Ann. Clin. Transl. Neurol.
PD FEB
PY 2019
VL 6
IS 2
BP 243
EP 251
DI 10.1002/acn3.692
PG 9
WC Clinical Neurology; Neurosciences
WE Science Citation Index Expanded (SCI-EXPANDED)
SC Neurosciences & Neurology
GA HM8DH
UT WOS:000459708100004
PM 30847357
OA Green Published, gold
DA 2022-10-25
ER

PT J
AU Nagane, Y
   Suzuki, S
   Suzuki, N
   Utsugisawa, K
AF Nagane, Yuriko
   Suzuki, Shigeaki
   Suzuki, Norihiro
   Utsugisawa, Kimiaki
TI Two-Year Treatment with Cyclosporine Microemulsion for Responder
   Myasthenia Gravis Patients
SO EUROPEAN NEUROLOGY
LA English
DT Article
ID TRIAL; THERAPY
AB Background: Cyclosporine (CsA) microemulsion pre-concentrate (MEPC) is a potential steroid-sparing agent for myasthenia gravis (MG) patients; however, there is a paucity of information on the long-term use of CsA MEPC in these patients. Objectives: We examined the efficacy and safety of CsA MEPC therapy administered to MG patients in a 2-year prospective open trial. Methods: From Hanamaki General Hospital and Keio University Hospital, 28 patients provided informed consent. They were enrolled in a prospective open study of CsA MEPC for the initial 6-month observation period; after this 9 were defined as poor responders and excluded from the long-term analysis. Results: The proportion of patients with minimal manifestations or pharmacologic remission status increased significantly. Among 18 patients taking oral prednisolone, 16 (88.9%) achieved a >= 50% reduction in prednisolone dose. Time to attain the minimal quantitative MG (QMG) score (4.2 +/- 2.6) was 4.2 +/- 4.2 months. Time to attain the minimal dose of prednisolone (2.9 +/- 3.1 mg/day) was 9.3 +/- 6.9 months. The dose of CsA MEPC was reduced to 2.6 mg/kg/day 2 years after starting the drug. Both total and ocular QMG scores were significantly decreased at 6 months and were generally maintained thereafter. The dose of prednisolone was significantly reduced at 1 year, and further reduced at 2 years. BMI decreased significantly, and 9 of 12 (75%) patients complaining of moon face reported that this had resolved on exit. All patients tolerated CsA MEPC without significant side effects. Conclusion: CsA MEPC therapy in responder MG patients suppressed disease severity, reduced steroid requirements, and alleviated steroid-related side effects. These findings should be confirmed by prospective controlled double-blind trials. Copyright (c) 2010 S. Karger AG, Basel
C1 [Nagane, Yuriko; Utsugisawa, Kimiaki] Hanamaki Gen Hosp, Dept Neurol, Hanamaki 0250075, Japan.
   [Suzuki, Shigeaki; Suzuki, Norihiro] Keio Univ, Sch Med, Dept Neurol, Tokyo, Japan.
RP Utsugisawa, K (corresponding author), Hanamaki Gen Hosp, Dept Neurol, 4-28 Kajoh Chou, Hanamaki 0250075, Japan.
EM kutsugi@s4.dion.ne.jp
RI Suzuki, Norihiro/J-5125-2013; Suzuki, Shigeaki/N-9555-2013
OI Suzuki, Norihiro/0000-0002-0399-6590; 
CR Bonifati DM, 1997, J NEUROL, V244, P542, DOI 10.1007/s004150050141
   Brown ES, 1998, HARVARD REV PSYCHIAT, V5, P239, DOI 10.3109/10673229809000307
   Ciafaloni E, 2000, NEUROLOGY, V55, P448, DOI 10.1212/WNL.55.3.448
   Dunn CJ, 2001, DRUGS, V61, P1957, DOI 10.2165/00003495-200161130-00006
   FUJII Y, 1988, J IMMUNOL, V141, P3361
   Jaretzki A, 2000, NEUROLOGY, V55, P16, DOI 10.1212/WNL.55.1.16
   MOKHTARIAN F, 1990, J CLIN INVEST, V86, P2099, DOI 10.1172/JCI114948
   Nagane Y, 2010, MUSCLE NERVE, V41, P212, DOI 10.1002/mus.21462
   Nashan B, 2005, TRANSPLANT INT, V18, P768, DOI 10.1111/j.1432-2277.2005.00151.x
   PASCUZZI RM, 1984, ANN NEUROL, V15, P291, DOI 10.1002/ana.410150316
   PATRICK J, 1973, SCIENCE, V180, P871, DOI 10.1126/science.180.4088.871
   Sanders DB, 2008, NEUROLOGY, V71, P394, DOI 10.1212/01.wnl.0000312373.67493.7f
   SCHREIBER SL, 1992, IMMUNOL TODAY, V13, P136, DOI 10.1016/0167-5699(92)90111-J
   TINDALL RSA, 1987, NEW ENGL J MED, V316, P719, DOI 10.1056/NEJM198703193161205
   TINDALL RSA, 1993, ANN NY ACAD SCI, V681, P539, DOI 10.1111/j.1749-6632.1993.tb22937.x
   TRUHAN AP, 1989, ANN ALLERGY, V62, P375
   Utsugisawa K, 2008, EUR J NEUROL, V15, P598, DOI 10.1111/j.1468-1331.2008.02130.x
NR 17
TC 7
Z9 9
U1 0
U2 2
PU KARGER
PI BASEL
PA ALLSCHWILERSTRASSE 10, CH-4009 BASEL, SWITZERLAND
SN 0014-3022
J9 EUR NEUROL
JI Eur. Neurol.
PY 2010
VL 64
IS 3
BP 186
EP 190
DI 10.1159/000319172
PG 5
WC Clinical Neurology; Neurosciences
WE Science Citation Index Expanded (SCI-EXPANDED)
SC Neurosciences & Neurology
GA 638PF
UT WOS:000280906300010
PM 20720424
DA 2022-10-25
ER

PT J
AU Romi, F
   Skeie, GO
   Aarli, JA
   Gilhus, NE
AF Romi, F
   Skeie, GO
   Aarli, JA
   Gilhus, NE
TI The severity of myasthenia gravis correlates with the serum
   concentration of titin and ryanodine receptor antibodies
SO ARCHIVES OF NEUROLOGY
LA English
DT Article
ID ACETYLCHOLINE-RECEPTOR; SKELETAL-MUSCLE; NATURAL-HISTORY; THYMOMA;
   AUTOANTIBODIES; PREVALENCE; MYOPATHY; TUMOR
AB Background: Myasthenia gravis (MG) is caused by autoantibodies to the acetylcholine receptor (AChR). Non-AChR muscle autoantibodies are present in many MG serum samples, mainly from patients with thymoma or late-onset MG. The exact relationship between MG severity and several non-AChR muscle antibodies is unknown.
   Objective: To study the correlation between the severity of MG and the concentration of antibodies against striated muscle tissue sections, titin, citric acid antigen, ryanodine receptor, and AChR.
   Setting: The severity of MG was graded in 146 consecutive patients with MG, and their serum samples were tested for the presence of autoantibodies. Ten patients who were titin antibody positive were observed in longitudinal follow-up.
   Results: No significant difference was found in MG se verity between late-onset and thymoma MG. Titin. citric acid antigen, and ryanodine receptor antibodies occurred significantly more often among patients with severe MG than among patients with less severe disease. Changes in MG severity correlated with changes in titin antibody titer in the individual patient. Titin antibodies showed a better longitudinal correlation with disease severity than the AChR antibodies.
   Conclusions: Non-AChR muscle autoantibodies occurred more frequently in severe MG regardless of MG subgroup. Thymoma per se does not generate a more severe MG. It may well be the presence of a humoral immune response to non-AChR muscle antigens such as titin, citric acid antigen, and ryanodine receptor that leads to a severe disease, not the presence of thymoma or a late age of onset. These antibodies can serve as important prognostic markers in MG regardless of the presence of thymoma.
C1 Haukeland Univ Hosp, Dept Neurol, N-5021 Bergen, Norway.
RP Romi, F (corresponding author), Haukeland Univ Hosp, Dept Neurol, N-5021 Bergen, Norway.
CR Aarli JA, 1998, CURR OPIN NEUROL, V11, P233, DOI 10.1097/00019052-199806000-00007
   AARLI JA, 1988, MONOGR ALLERGY, V25, P128
   AARLI JA, 1990, CLIN EXP IMMUNOL, V82, P284
   Aarli JA, 1999, ARCH NEUROL-CHICAGO, V56, P25, DOI 10.1001/archneur.56.1.25
   AARLI JA, 1987, ACTA NEUROL SCAND, V63, P55
   BEUTNER E H, 1962, JAMA, V182, P46
   Bril V, 1998, NEUROLOGY, V51, P1198, DOI 10.1212/WNL.51.4.1198
   Detterbeck FC, 1996, ANN THORAC SURG, V62, P242, DOI 10.1016/0003-4975(96)00202-0
   Evoli A, 1996, NEUROMUSCULAR DISORD, V6, P155, DOI 10.1016/0960-8966(96)00009-0
   GILHUS NE, 1984, NEUROLOGY, V34, P246, DOI 10.1212/WNL.34.2.246
   Hill M, 1999, ANN NEUROL, V45, P224, DOI 10.1002/1531-8249(199902)45:2<224::AID-ANA13>3.0.CO;2-B
   KIRCHNER T, 1988, AM J PATHOL, V130, P268
   KUKS JBM, 1993, J NEUROL SCI, V120, P168, DOI 10.1016/0022-510X(93)90269-5
   KUKS JBM, 1993, J NEUROL SCI, V120, P78, DOI 10.1016/0022-510X(93)90028-W
   Kusner LL, 1998, MUSCLE NERVE, V21, P1299, DOI 10.1002/(SICI)1097-4598(199810)21:10<1299::AID-MUS8>3.3.CO;2-Y
   LEFVERT AK, 1978, J NEUROL NEUROSUR PS, V41, P394, DOI 10.1136/jnnp.41.5.394
   Li ZY, 1996, J NEUROIMMUNOL, V64, P179, DOI 10.1016/0165-5728(95)00169-7
   LINDSTROM J, 1985, ANNU REV IMMUNOL, V3, P109
   Lindstrom JM, 1998, NEUROLOGY, V51, P933
   Marx A, 1992, Dev Immunol, V2, P77, DOI 10.1155/1992/86853
   MARX A, 1991, LYMPHATIC TISSUES AND IN VIVO IMMUNE RESPONSES, P577
   MULLERHERMELINK HK, 1993, ANN NY ACAD SCI, V681, P56, DOI 10.1111/j.1749-6632.1993.tb22869.x
   MYGLAND A, 1992, J NEUROIMMUNOL, V37, P1, DOI 10.1016/0165-5728(92)90150-J
   MYGLAND A, 1992, ANN NEUROL, V32, P589, DOI 10.1002/ana.410320419
   MYGLAND A, 1994, J NEUROL NEUROSUR PS, V57, P843, DOI 10.1136/jnnp.57.7.843
   OOSTERHUIS HJ, 1981, ANN NY ACAD SCI, V377, P678, DOI 10.1111/j.1749-6632.1981.tb33766.x
   OOSTERHUIS HJGH, 1983, J NEUROL SCI, V58, P371, DOI 10.1016/0022-510X(83)90096-5
   OSSERMAN KE, 1971, MT SINAI J MED, V38, P497
   Phillips LH, 1996, NEUROLOGY, V47, P1233, DOI 10.1212/WNL.47.5.1233
   Romi F, 2000, J NEUROL, V247, P369, DOI 10.1007/s004150050604
   Skeie GO, 1997, J AUTOIMMUN, V10, P551, DOI 10.1006/jaut.1997.0162
   SKEIE GO, 1995, AUTOIMMUNITY, V20, P99, DOI 10.3109/08916939509001933
   Skeie GO, 1996, EUR J NEUROL, V3, P136, DOI 10.1111/j.1468-1331.1996.tb00205.x
   Somnier FE, 1999, EUR J NEUROL, V6, P555, DOI 10.1046/j.1468-1331.1999.650555.x
   TINDALL RSA, 1987, NEW ENGL J MED, V316, P719, DOI 10.1056/NEJM198703193161205
   VICTOR KD, 1992, EUR J IMMUNOL, V22, P2231, DOI 10.1002/eji.1830220908
   Voltz RD, 1997, NEUROLOGY, V49, P1454, DOI 10.1212/WNL.49.5.1454
   Wolfe GI, 1999, NEUROLOGY, V52, P1487, DOI 10.1212/WNL.52.7.1487
NR 38
TC 70
Z9 82
U1 0
U2 3
PU AMER MEDICAL ASSOC
PI CHICAGO
PA 515 N STATE ST, CHICAGO, IL 60610 USA
SN 0003-9942
J9 ARCH NEUROL-CHICAGO
JI Arch. Neurol.
PD NOV
PY 2000
VL 57
IS 11
BP 1596
EP 1600
DI 10.1001/archneur.57.11.1596
PG 5
WC Clinical Neurology
WE Science Citation Index Expanded (SCI-EXPANDED)
SC Neurosciences & Neurology
GA 370NM
UT WOS:000165129200005
PM 11074791
OA Bronze
DA 2022-10-25
ER

PT J
AU Vernino, S
   Adamski, J
   Kryzer, TJ
   Fealey, RD
   Lennon, VA
AF Vernino, S
   Adamski, J
   Kryzer, TJ
   Fealey, RD
   Lennon, VA
TI Neuronal nicotinic ACh receptor antibody in subacute autonomic
   neuropathy and cancer-related syndromes
SO NEUROLOGY
LA English
DT Article; Proceedings Paper
CT 50th Annual Meeting of the American-Academy-of-Neurology
CY APR 25-MAY 02, 1998
CL MINNEAPOLIS, MINNESOTA
SP Amer Acad Neurol
ID MYASTHENIA-GRAVIS; ACETYLCHOLINE-RECEPTORS; MONOCLONAL-ANTIBODIES;
   ISAACS-SYNDROME; AUTOANTIBODIES; BRAIN; SITES
AB Background: Autoantibodies specific for the acetylcholine receptor (AChR) of skeletal muscle (containing the al subunit) impair neuromuscular transmission in myasthenia gravis (MG). AChRs mediating fast synaptic transmission through autonomic ganglia are structurally similar to muscle AChR, but contain the alpha 3 subunit. We propose that ganglionic AChR autoimmunity may cause dysautonomia. Objective: To test serum of patients with autonomic neuropathy for autoantibodies of neuronal ganglionic AChR specificity. Methods: We developed an immunoprecipitation radioassay by complexing epibatidine (I-125-labeled high affinity agonist) to a Triton X-100-solubilized AChR antigen from peripheral neuroblastoma membranes. Monoclonal rat immunoglobulins (IgG) specific for muscle or neuronal AChRs validated the assay's specificity. We tested serum from 52 healthy subjects, 12 patients with subacute autonomic neuropathy, and 248 patients with other neurologic disorders. Results: Twelve patients had antibodies that bound unequivocally to ganglionic AChR. Five had subacute autonomic neuropathy, and three (of six tested) had Isaacs' syndrome; four of these eight had a carcinoma (lung, bladder, rectum, thyroid). The remaining four seropositive patients (two Lambert-Eaton syndrome, one dementia, one sensory neuronopathy) all had Ca2+ channel antibodies and three had small cell lung carcinoma. No healthy subject had ganglionic AChR antibodies, nor did 62 patients with AChr and muscle AChR antibodies. Conclusion: Neuronal AChR antibodies are a novel serologic marker of neurologic autoimmunity. The pathogenicity of neuronal AChR autoantibodies in autonomic neuropathy, Isaacs' syndrome, or other neurologic disorders remains to be shown, as has been demonstrated for muscle AChR antibodies in MG. An autoimmune and potentially paraneoplastic etiology is implicated in seropositive patients.
C1 Mayo Clin & Mayo Fdn, Neuroimmunol Lab, Dept Immunol, Rochester, MN 55905 USA.
   Mayo Clin & Mayo Fdn, Dept Neurol, Rochester, MN 55905 USA.
   Mayo Clin & Mayo Fdn, Dept Pathol & Lab Med, Rochester, MN 55905 USA.
RP Lennon, VA (corresponding author), Mayo Clin & Mayo Fdn, Neuroimmunol Lab, Dept Immunol, Gruggenheim Bldg,Rm 828,200 1st St SW, Rochester, MN 55905 USA.
RI Vernino, Steven/AAD-5181-2020
OI Vernino, Steven/0000-0001-7799-8495
FU NATIONAL CANCER INSTITUTE [R01CA037343] Funding Source: NIH RePORTER;
   NCI NIH HHS [CA-37343] Funding Source: Medline
CR APPEL SH, 1975, NEW ENGL J MED, V293, P760, DOI 10.1056/NEJM197510092931508
   Arimura K, 1997, MUSCLE NERVE, V20, P299, DOI 10.1002/(SICI)1097-4598(199703)20:3<299::AID-MUS6>3.0.CO;2-6
   BETZ H, 1990, NEURON, V5, P383, DOI 10.1016/0896-6273(90)90077-S
   Bohnen Nicolaas I., 1997, Neurology, V48, pA131
   BRUNS RF, 1983, ANAL BIOCHEM, V132, P74, DOI 10.1016/0003-2697(83)90427-X
   DRACHMAN DB, 1994, NEW ENGL J MED, V330, P1797, DOI 10.1056/NEJM199406233302507
   GERZANICH V, 1995, MOL PHARMACOL, V48, P774
   GRIESMANN GE, 1997, MANUAL CLIN LAB IMMU, P983
   Hart IK, 1997, ANN NEUROL, V41, P238, DOI 10.1002/ana.410410215
   Husebye ES, 1996, J INTERN MED, V239, P139, DOI 10.1046/j.1365-2796.1996.423766000.x
   ISAACS H, 1961, J NEUROL NEUROSUR PS, V24, P319, DOI 10.1136/jnnp.24.4.319
   JACOB MH, 1984, P NATL ACAD SCI-BIOL, V81, P3223, DOI 10.1073/pnas.81.10.3223
   LENNON VA, 1975, J EXP MED, V141, P1365, DOI 10.1084/jem.141.6.1365
   LENNON VA, 1980, NATURE, V285, P238, DOI 10.1038/285238a0
   LENNON VA, 1995, NEW ENGL J MED, V332, P1467, DOI 10.1056/NEJM199506013322203
   LENNON VA, 1991, GASTROENTEROLOGY, V100, P137, DOI 10.1016/0016-5085(91)90593-A
   LENNON VA, 1989, NEUROLOGY, V39, P1069, DOI 10.1212/WNL.39.8.1069
   LENNON VA, 1996, TXB AUTOANTIBODIES, P139
   LENNON VA, 1998, IN PRESS NEUROLOGY
   Lennon Vanda A., 1997, Neurology, V48, pS23
   Lindstrom J, 1996, Ion Channels, V4, P377
   LINDSTROM JM, 1976, NEUROLOGY, V26, P1054, DOI 10.1212/WNL.26.11.1054
   LOW PA, 1983, ANN NEUROL, V14, P573, DOI 10.1002/ana.410140513
   Lucchinetti CF, 1998, NEUROLOGY, V50, P652, DOI 10.1212/WNL.50.3.652
   LUKAS RJ, 1993, J PHARMACOL EXP THER, V265, P294
   NEWSOMDAVIS J, 1993, BRAIN, V116, P453, DOI 10.1093/brain/116.2.453
   OrrUrtreger A, 1997, J NEUROSCI, V17, P9165
   RICHE G, 1995, J NEUROL NEUROSUR PS, V59, P448, DOI 10.1136/jnnp.59.4.448
   SANO M, 1993, NEUROLOGY, V43, P573, DOI 10.1212/WNL.43.3_Part_1.573
   SCHOEPFER R, 1989, FEBS LETT, V257, P393, DOI 10.1016/0014-5793(89)81580-7
   Sciamanna MA, 1997, J NEUROCHEM, V69, P2302
   SINE SM, 1988, J BIOL CHEM, V263, P18052
   Smit AAJ, 1997, MAYO CLIN PROC, V72, P333, DOI 10.4065/72.4.333
   SUAREZ GA, 1994, NEUROLOGY, V44, P1675, DOI 10.1212/WNL.44.9.1675
   TSUNEKI H, 1995, NEUROSCI LETT, V196, P13, DOI 10.1016/0304-3940(95)11824-G
   TZARTOS SJ, 1982, P NATL ACAD SCI-BIOL, V79, P188, DOI 10.1073/pnas.79.1.188
NR 36
TC 156
Z9 160
U1 0
U2 4
PU LIPPINCOTT WILLIAMS & WILKINS
PI PHILADELPHIA
PA 227 EAST WASHINGTON SQ, PHILADELPHIA, PA 19106 USA
SN 0028-3878
J9 NEUROLOGY
JI Neurology
PD JUN
PY 1998
VL 50
IS 6
BP 1806
EP 1813
DI 10.1212/WNL.50.6.1806
PG 8
WC Clinical Neurology
WE Conference Proceedings Citation Index - Science (CPCI-S); Science Citation Index Expanded (SCI-EXPANDED)
SC Neurosciences & Neurology
GA ZU712
UT WOS:000074226700047
PM 9633732
DA 2022-10-25
ER

PT J
AU Ma, CG
   Zhang, GX
   Xiao, BG
   Link, H
AF Ma, CG
   Zhang, GX
   Xiao, BG
   Link, H
TI Cellular mRNA expression of interferon-gamma (IFN-gamma), IL-4 and
   transforming growth factor-beta (TGF-beta) in rats nasally tolerized
   against experimental autoimmune myasthenia gravis (EAMG)
SO CLINICAL AND EXPERIMENTAL IMMUNOLOGY
LA English
DT Article
DE tolerance; experimental autoimmune myasthenia gravis; IFN-gamma; IL-4;
   transforming growth factor-beta
ID MYELIN BASIC-PROTEIN; HUMAN LYMPHOCYTES-T; ACETYLCHOLINE-RECEPTOR;
   CELLS; INVIVO; FACTOR-BETA-1; RESPONSES; CYTOKINES; ANTIGENS; COMPLEX
AB Nasal administration of nicotinic acetylcholine receptor (AChR) to Lewis rats prior to myasthenogenic immunization with AChR plus Freund's complete adjuvant (FCA) resulted in prevention or marked decrease of the severity of EAMG, suppression of AChR-specific B cell responses and of AChR-reactive T cell functions. To examine the involvement of immunoregulatory cytokines and the underlying mechanisms involved in tolerance induction, in situ hybridization with radiolabelled synthetic oligonucleotide probes was adopted to enumerate mononuclear cells (MNC) expressing mRNA for the proinflammatory cytokine IFN-gamma, the B cell stimulating IL-4 and the immune response-down-regulating TGF-beta. Popliteal and inguinal lymph nodes from EAMG rats contained elevated numbers of AChR-reactive IFN-gamma, IL-4 and TGF-beta mRNA-expressing cells compared with control rats receiving PBS nasally and injected with FCA only. Nasal tolerance to EAMG was accompanied by decreased numbers of AChR-reactive IFN-gamma and IL-4 mRNA-expressing cells, and strong up-regulation of TGF-beta mRNA-positive cells in lymphoid organs compared with non-tolerized EAMG control rats. The relative affinity of anti-AChR antibodies was lower, but muscle AChR amounts were higher in nasally tolerized rats compared with non-tolerized EAMG control rats. The results suggest that IFN-gamma and IL-4 are central effector molecules in the development of EAMG, and that TGF-beta plays an important role in tolerance induction to EAMG.
C1 KAROLINSKA INST,HUDDINGE UNIV HOSP,DIV NEUROL,S-14186 HUDDINGE,SWEDEN.
CR CHRISTADOSS P, 1985, J NEUROIMMUNOL, V8, P29, DOI 10.1016/S0165-5728(85)80045-X
   COLLART MA, 1986, J EXP MED, V164, P2113, DOI 10.1084/jem.164.6.2113
   CZARNIECKI CW, 1988, J IMMUNOL, V140, P4217
   DEIBLER GE, 1972, PREP BIOCHEM, V2, P139, DOI 10.1080/00327487208061467
   FINKELMAN FD, 1990, ANNU REV IMMUNOL, V8, P303, DOI 10.1146/annurev.iy.08.040190.001511
   GAMBLE JR, 1991, J IMMUNOL, V146, P1149
   GU DL, 1995, J EXP MED, V181, P547, DOI 10.1084/jem.181.2.547
   HAMEL CP, 1990, EXP EYE RES, V50, P173, DOI 10.1016/0014-4835(90)90228-M
   HOHLFELD R, 1985, J IMMUNOL, V135, P2393
   KEHRL JH, 1986, J EXP MED, V163, P1037, DOI 10.1084/jem.163.5.1037
   KEHRL JH, 1991, J IMMUNOL, V146, P4016
   KIM KJ, 1990, CELL IMMUNOL, V131, P261, DOI 10.1016/0008-8749(90)90253-N
   LIK J, 1995, J NEUROIMMUNOL, V58, P21
   LINDSTROM J, 1988, ADV IMMUNOL, V42, P233, DOI 10.1016/S0065-2776(08)60847-0
   LINK H, 1991, J CLIN INVEST, V87, P2191, DOI 10.1172/JCI115253
   LINK J, 1994, ANN NEUROL, V35, P197, DOI 10.1002/ana.410350211
   LINK J, 1994, NEUROLOGY, V44, P728, DOI 10.1212/WNL.44.4.728
   LINK J, 1994, J NEUROIMMUNOL, V51, P185, DOI 10.1016/0165-5728(94)90080-9
   MC CG, 1995, J NEUROIMMUNOL, V58, P51
   MILLER A, 1992, P NATL ACAD SCI USA, V89, P421, DOI 10.1073/pnas.89.1.421
   NAKANO S, 1993, NEUROLOGY, V43, P1167, DOI 10.1212/WNL.43.6.1167
   OKUMURA S, 1994, ANN NEUROL, V36, P704, DOI 10.1002/ana.410360504
   PULLEN GR, 1986, J IMMUNOL METHODS, V86, P83, DOI 10.1016/0022-1759(86)90268-1
   SASAKI H, 1992, CLIN IMMUNOL IMMUNOP, V65, P1, DOI 10.1016/0090-1229(92)90241-F
   SCHATTNER A, 1994, CLIN IMMUNOL IMMUNOP, V70, P177, DOI 10.1006/clin.1994.1027
   SIDMAN CL, 1984, NATURE, V309, P801, DOI 10.1038/309801a0
   SIMMONS RD, 1990, J NEUROL SCI, V100, P37, DOI 10.1016/0022-510X(90)90010-K
   SKOSKIEWICZ MJ, 1985, J EXP MED, V162, P1645, DOI 10.1084/jem.162.5.1645
   STEVENS DB, 1994, J NEUROIMMUINOL, V51, P7
   VRETHEM M, 1995, J NEUROL SCI, V131, P190, DOI 10.1016/0022-510X(95)00109-F
   WANG ZY, 1993, J NEUROIMMUNOL, V45, P103, DOI 10.1016/0165-5728(93)90169-Y
   WANG ZY, 1994, CELL IMMUNOL, V157, P353, DOI 10.1006/cimm.1994.1233
   WANG ZY, 1993, CELL IMMUNOL, V152, P394, DOI 10.1006/cimm.1993.1300
   WEINER HL, 1994, ANNU REV IMMUNOL, V12, P809, DOI 10.1146/annurev.iy.12.040194.004113
   ZHANG GX, 1995, EUR J IMMUNOL, V25, P1191, DOI 10.1002/eji.1830250509
   ZHANG GX, 1995, SCAND J IMMUNOL, V42, P457, DOI 10.1111/j.1365-3083.1995.tb03680.x
NR 36
TC 26
Z9 31
U1 0
U2 1
PU BLACKWELL SCIENCE LTD
PI OXFORD
PA OSNEY MEAD, OXFORD, OXON, ENGLAND OX2 0EL
SN 0009-9104
J9 CLIN EXP IMMUNOL
JI Clin. Exp. Immunol.
PD JUN
PY 1996
VL 104
IS 3
BP 509
EP 516
DI 10.1046/j.1365-2249.1996.50755.x
PG 8
WC Immunology
WE Science Citation Index Expanded (SCI-EXPANDED)
SC Immunology
GA UN970
UT WOS:A1996UN97000020
PM 9099937
OA Green Published
DA 2022-10-25
ER

PT J
AU RICH, MM
   COLMAN, H
   LICHTMAN, JW
AF RICH, MM
   COLMAN, H
   LICHTMAN, JW
TI IN-VIVO IMAGING SHOWS LOSS OF SYNAPTIC SITES FROM
   NEUROMUSCULAR-JUNCTIONS IN A MODEL OF MYASTHENIA-GRAVIS
SO NEUROLOGY
LA English
DT Article
ID ACETYLCHOLINE-RECEPTOR; MONOCLONAL-ANTIBODIES; ELECTROPHYSIOLOGIC
   CORRELATIONS; ULTRASTRUCTURAL-LOCALIZATION; INVIVO VISUALIZATION;
   POSTSYNAPTIC CHANGES; MOTOR ENDPLATE; MUSCLE; TRANSMITTER; RELEASE
AB We examined the pre- and postsynaptic elements of the neuromuscular junction during immune attack on the postsynaptic acetylcholine receptors (AChRs) in a model of myasthenia gravis (MG). We followed, in the sternomastoid muscle of living mice, the staining of nerve terminals and postsynaptic AChRs at individual neuromuscular junctions in situ for up to 16 days after exposure to a monoclonal anti-AChR antibody. Several exposures to this antibody over 6 days led to spotty loss of AChR staining 1 to 3 days later within individual neuromuscular junctions. In addition, we observed loss of motor nerve terminal staining at presynaptic sites opposed to postsynaptic regions that had lost AChRs. Sites that lost pre- and postsynaptic staining were often immediately adjacent to other junctional regions that maintained a high density of AChRs and still stained presynaptically. Ultimately, the loss of synaptic sites resulted in neuromuscular junctions that appeared to be abnormally fragmented. To determine whether junctions recovered from the immune attack, we followed some antibody-treated muscle fibers for an additional 8 days without further exposure to antibody. Signs of recovery were evident because some of the synaptic regions that had previously lost AChRs subsequently regained them. But these junctions still remained fragmented both pre- and postsynaptically. These findings suggest that the postsynaptic membrane is affected in a highly local way by the immune attack on AChRs occurring in MG. One consequence of this attack is a long-term loss of not only postsynaptic components but also the overlying nerve terminals.
C1 WASHINGTON UNIV, SCH MED, DEPT ANAT & NEUROBIOL, ST LOUIS, MO 63110 USA.
RI Colman, Howard/L-5433-2019
CR ALBUQUERQUE EX, 1976, EXP NEUROL, V51, P536, DOI 10.1016/0014-4886(76)90179-5
   BALICE-GORDON R J, 1991, Society for Neuroscience Abstracts, V17, P1287
   BALICEGORDON RJ, 1990, J NEUROSCI, V10, P894
   BALICEGORDON RJ, 1990, J NEUROSCI, V10, P2660
   BALICEGORDON RJ, 1993, NEURON, V11, P801, DOI 10.1016/0896-6273(93)90110-D
   BALICEGORDON RJ, 1991, RES NEUROL, V5, P71
   BALICEGORDON RJ, 1993, J NEUROSCI, V13, P834
   BICKERSTAFF ER, 1960, BRAIN, V83, P10, DOI 10.1093/brain/83.1.10
   BLATT Y, 1986, J NEUROSCI, V6, P481
   BURRES SA, 1981, ANN NEUROL, V9, P563, DOI 10.1002/ana.410090609
   CULLCANDY SG, 1978, NATURE, V271, P74, DOI 10.1038/271074a0
   CULLCANDY SG, 1980, J PHYSIOL-LONDON, V299, P621, DOI 10.1113/jphysiol.1980.sp013145
   DAHLBAECK O, 1961, J PHYSIOL-LONDON, V156, P336, DOI 10.1113/jphysiol.1961.sp006679
   DRACHMAN DB, 1983, TRENDS NEUROSCI, V6, P446, DOI 10.1016/0166-2236(83)90216-3
   DRACHMAN DB, 1978, NEW ENGL J MED, V298, P1116, DOI 10.1056/NEJM197805182982004
   DRACHMAN DB, 1982, NEW ENGL J MED, V307, P769, DOI 10.1056/NEJM198209233071301
   ENGEL AG, 1977, MAYO CLIN PROC, V52, P267
   ENGEL AG, 1971, ANN NY ACAD SCI, V183, P46, DOI 10.1111/j.1749-6632.1971.tb30741.x
   ENGEL AG, 1977, NEUROLOGY, V27, P307, DOI 10.1212/WNL.27.4.307
   ENGEL AG, 1976, J NEUROPATH EXP NEUR, V35, P569, DOI 10.1097/00005072-197609000-00008
   ENGEL AG, 1984, ANN NEUROL, V16, P519, DOI 10.1002/ana.410160502
   FUMAGALLI M, 1982, GIORN ECON ANN ECON, V41, P567
   GOMEZ CM, 1984, ACTA NEUROPATHOL, V63, P131, DOI 10.1007/BF00697195
   GOMEZ CM, 1987, J IMMUNOL, V139, P73
   ITO Y, 1976, PROC R SOC SER B-BIO, V192, P475, DOI 10.1098/rspb.1976.0025
   KIMURA JK, 1989, ELECTRODIAGNOSIS DIS, P175
   LENNON VA, 1980, NATURE, V285, P238, DOI 10.1038/285238a0
   LINDSTROM J, 1988, ADV IMMUNOL, V42, P233, DOI 10.1016/S0065-2776(08)60847-0
   LINGLE CJ, 1988, INT ANESTHESIOL CLIN, V26, P288, DOI 10.1097/00004311-198802640-00007
   MACDERMOT V, 1960, BRAIN, V83, P24, DOI 10.1093/brain/83.1.24
   MAGRASSI L, 1987, J NEUROSCI, V7, P1207
   MASELLI RA, 1991, NEUROLOGY, V41, P1497, DOI 10.1212/WNL.41.9.1497
   MERLIE JP, 1979, J BIOL CHEM, V254, P6328
   Molenaar P C, 1979, Prog Brain Res, V49, P449
   NAKANO S, 1993, NEUROLOGY, V43, P1167, DOI 10.1212/WNL.43.6.1167
   RAVDIN P, 1977, ANAL BIOCHEM, V80, P585, DOI 10.1016/0003-2697(77)90682-0
   RICH M, 1989, NEURON, V3, P677, DOI 10.1016/0896-6273(89)90236-5
   RICH MM, 1989, J NEUROSCI, V9, P1781, DOI 10.1523/jneurosci.09-05-01781.1989
   RICHMAN DP, 1980, NATURE, V286, P738, DOI 10.1038/286738a0
   SAHASHI K, 1980, J NEUROPATH EXP NEUR, V39, P160, DOI 10.1097/00005072-198003000-00005
   SANTA T, 1972, NEUROLOGY, V22, P71, DOI 10.1212/WNL.22.1.71
   TAKAMORI M, 1984, J NEUROL SCI, V66, P245, DOI 10.1016/0022-510X(84)90013-3
   TZARTOS S, 1987, J NEUROIMMUNOL, V15, P185, DOI 10.1016/0165-5728(87)90092-0
   WOOLF AL, 1966, ANN NY ACAD SCI, V135, P35, DOI 10.1111/j.1749-6632.1966.tb45461.x
NR 44
TC 11
Z9 11
U1 0
U2 0
PU LIPPINCOTT WILLIAMS & WILKINS
PI PHILADELPHIA
PA TWO COMMERCE SQ, 2001 MARKET ST, PHILADELPHIA, PA 19103 USA
SN 0028-3878
EI 1526-632X
J9 NEUROLOGY
JI Neurology
PD NOV
PY 1994
VL 44
IS 11
BP 2138
EP 2145
DI 10.1212/WNL.44.11.2138
PG 8
WC Clinical Neurology
WE Science Citation Index Expanded (SCI-EXPANDED)
SC Neurosciences & Neurology
GA PR095
UT WOS:A1994PR09500026
PM 7969973
DA 2022-10-25
ER

PT J
AU Tian, D
   Shiiya, H
   Sato, M
   Sun, CB
   Anraku, M
   Nakajima, J
AF Tian, Dong
   Shiiya, Haruhiko
   Sato, Masaaki
   Sun, Chang-Bo
   Anraku, Masaki
   Nakajima, Jun
TI Tumor location may affect the clinicopathological features and prognosis
   of thymomas
SO THORACIC CANCER
LA English
DT Article
DE Clinicopathological features; prognosis; recurrence; thymoma; tumor
   location
ID THYMIC EPITHELIAL TUMORS; FORTHCOMING 8TH EDITION; STANDARD OUTCOME
   MEASURES; LONG-TERM SURVIVAL; TNM CLASSIFICATION; MYASTHENIA-GRAVIS;
   STAGING PROJECT; HISTOLOGIC CLASSIFICATION; RECURRENCE; PREDICTORS
AB Background The current staging systems do not consider the tumor location of thymomas, and its clinical relevance is poorly understood. This study aimed to evaluate the impact of tumor location on the clinicopathological features and prognosis of thymomas. Methods We performed a retrospective review of patients at our institution who underwent an extended thymectomy for a thymoma from 1976 to 2015. The tumor location was classified as either the superior or inferior mediastinum based on the maximum tumor diameter. The clinicopathological characteristics of the thymoma were also evaluated. Kaplan-Meier estimates and Cox proportional hazards models were used to analyze the survival outcomes and risk factors for recurrence. Results A total of 194 patients with thymoma were eligible for this study. Compared with the inferior mediastinum group (n = 167), the superior mediastinum group (n = 27) had a higher frequency of myasthenia gravis (MG), advanced Masaoka-Koga staging, disease progression and recurrence (P < 0.05). The Kaplan-Meier analysis demonstrated thymomas in the superior mediastinum had worse survival outcomes that included overall survival, progression-free survival and disease-free survival (P < 0.05). The multivariate analysis showed tumor location was an independent prognostic factor for all the survival outcomes (P < 0.05). Furthermore, the tumor location (P = 0.004) and Masaoka-Koga stage (P < 0.001) were the only two independent risk factors for recurrence in the multivariate analysis. Conclusions The clinicopathological features of thymomas on MG, Masaoka-Koga staging, disease progression, and recurrence were different between locations of superior and inferior mediastinum locations. Thymomas in the superior mediastinum tended to be associated with worse survival and increased recurrence.
C1 [Tian, Dong; Shiiya, Haruhiko; Sato, Masaaki; Sun, Chang-Bo; Anraku, Masaki; Nakajima, Jun] Univ Tokyo, Grad Sch Med, Dept Thorac Surg, Tokyo, Japan.
   [Tian, Dong] North Sichuan Med Coll, Affiliated Hosp, Dept Thorac Surg, Nanchong, Peoples R China.
   [Tian, Dong] Sichuan Univ, West China Hosp, Dept Thorac Surg, Chengdu, Sichuan, Peoples R China.
   [Shiiya, Haruhiko] Hokkaido Univ, Grad Sch Med, Dept Cardiovasc & Thorac Surg, Sapporo, Hokkaido, Japan.
RP Nakajima, J (corresponding author), Univ Tokyo, Grad Sch Med, Dept Thorac Surg, Bunkyo Ku, 7-3-1 Hongo, Tokyo 1138655, Japan.
EM nakajima-tho@h.u-tokyo.ac.jp
RI Tian, Dong/AAV-1949-2021
OI Anraku, Masaki/0000-0002-2710-3486
CR AHARONOV A, 1975, LANCET, V2, P340
   Bhora FY, 2014, J THORAC ONCOL, V9, pS88, DOI 10.1097/JTO.0000000000000293
   CURRAN WJ, 1988, J CLIN ONCOL, V6, P1722, DOI 10.1200/JCO.1988.6.11.1722
   de Jong WK, 2008, EUR J CANCER, V44, P123, DOI 10.1016/j.ejca.2007.11.004
   Detterbeck F, 2011, J THORAC ONCOL, V6, pS1698, DOI 10.1097/JTO.0b013e31821e7b12
   Detterbeck FC, 2014, J THORAC ONCOL, V9, pS65, DOI 10.1097/JTO.0000000000000290
   Engels EA, 2010, J THORAC ONCOL, V5, pS260, DOI 10.1097/JTO.0b013e3181f1f62d
   Falkson CB, 2009, J THORAC ONCOL, V4, P911, DOI 10.1097/JTO.0b013e3181a4b8e0
   Fukui T, 2016, EUR J CARDIO-THORAC, V50, P1068, DOI 10.1093/ejcts/ezw178
   Hamaji M, 2012, ANN THORAC SURG, V94, P247, DOI 10.1016/j.athoracsur.2012.02.092
   Huang J, 2011, J THORAC ONCOL, V6, pS1691, DOI 10.1097/JTO.0b013e3182254ac1
   Huang J, 2010, J THORAC ONCOL, V5, P2017, DOI 10.1097/JTO.0b013e3181f13682
   Huang YX, 2010, SURG RADIOL ANAT, V32, P693, DOI 10.1007/s00276-010-0627-3
   Jaretzki A, 2000, ANN THORAC SURG, V70, P327, DOI 10.1016/S0003-4975(00)01595-2
   Kelly RJ, 2011, J CLIN ONCOL, V29, P4820, DOI 10.1200/JCO.2011.36.0487
   KOGA K, 1994, PATHOL INT, V44, P359
   Kondo K, 2003, ANN THORAC SURG, V76, P878, DOI 10.1016/S0003-4975(03)00555-1
   Kondo K, 2004, ANN THORAC SURG, V77, P1183, DOI 10.1016/j.athoracsur.2003.07.042
   Kondo K, 2014, J THORAC ONCOL, V9, pS81, DOI 10.1097/JTO.0000000000000291
   Marx A, 2015, J THORAC ONCOL, V10, P1383, DOI 10.1097/JTO.0000000000000654
   MASAOKA A, 1981, CANCER, V48, P2485, DOI 10.1002/1097-0142(19811201)48:11<2485::AID-CNCR2820481123>3.0.CO;2-R
   Murakawa T, 2000, Jpn J Thorac Cardiovasc Surg, V48, P89
   Nakagawa K, 2003, J THORAC CARDIOV SUR, V126, P1134, DOI 10.1016/S0022-5223(03)00798-0
   Nakajima J, 2008, ANN THORAC SURG, V86, P941, DOI 10.1016/j.athoracsur.2008.04.070
   Nakajima J, 2016, EUR J CARDIO-THORAC, V49, P1510, DOI 10.1093/ejcts/ezv380
   Okumura M, 2002, CANCER-AM CANCER SOC, V94, P624, DOI 10.1002/cncr.10226
   Padda SK, 2018, J THORAC ONCOL, V13, P436, DOI 10.1016/j.jtho.2017.11.118
   Rea F, 2004, EUR J CARDIO-THORAC, V26, P412, DOI 10.1016/j.ejcts.2004.04.041
   Regnard JF, 1996, J THORAC CARDIOV SUR, V112, P376, DOI 10.1016/S0022-5223(96)70265-9
   Rizvi S, 2019, ANATOMY THORAX MEDIA
   Ruffini E, 1997, J THORAC CARDIOV SUR, V113, P55, DOI 10.1016/S0022-5223(97)70399-4
   Ruffini E, 2014, EUR J CARDIO-THORAC, V46, P361, DOI 10.1093/ejcts/ezt649
   Safieddine N, 2014, J THORAC ONCOL, V9, P1018, DOI 10.1097/JTO.0000000000000215
   Sakamoto M, 2012, EUR J CARDIO-THORAC, V41, P623, DOI 10.1093/ejcts/ezr026
   Sandri A, 2014, J THORAC ONCOL, V9, P1796, DOI 10.1097/JTO.0000000000000370
   Scorsetti M, 2016, CRIT REV ONCOL HEMAT, V99, P332, DOI 10.1016/j.critrevonc.2016.01.012
   Shelly S, 2011, CELL MOL IMMUNOL, V8, P199, DOI 10.1038/cmi.2010.74
   Suster S, 2006, J CLIN PATHOL, V59, P1238, DOI 10.1136/jcp.2005.031138
   Thomas CR, 1999, J CLIN ONCOL, V17, P2280, DOI 10.1200/JCO.1999.17.7.2280
   Venuta F, 2010, EUR J CARDIO-THORAC, V37, P13, DOI 10.1016/j.ejcts.2009.05.038
   Wilkins KB, 1999, ANN SURG, V230, P562, DOI 10.1097/00000658-199910000-00012
   Wright CD, 2005, J THORAC CARDIOV SUR, V130, P1413, DOI 10.1016/j.jtcvs.2005.07.026
   Xu C, 2015, RADIOTHER ONCOL, V115, P30, DOI 10.1016/j.radonc.2015.03.001
   Yamada Y, 2015, ANN THORAC SURG, V100, P961, DOI 10.1016/j.athoracsur.2015.04.059
   Zhao MN, 2019, THORAC CANCER, V10, P1167, DOI 10.1111/1759-7714.13059
   Zhu L, 2016, J THORAC DIS, V8, P718, DOI 10.21037/jtd.2016.03.24
   Zisis C, 2005, ANN THORAC SURG, V80, P1056, DOI 10.1016/j.athoracsur.2005.03.093
NR 47
TC 5
Z9 6
U1 1
U2 4
PU WILEY
PI HOBOKEN
PA 111 RIVER ST, HOBOKEN 07030-5774, NJ USA
SN 1759-7706
EI 1759-7714
J9 THORAC CANCER
JI Thorac. Cancer
PD NOV
PY 2019
VL 10
IS 11
BP 2096
EP 2105
DI 10.1111/1759-7714.13188
EA SEP 2019
PG 10
WC Oncology; Respiratory System
WE Science Citation Index Expanded (SCI-EXPANDED)
SC Oncology; Respiratory System
GA JI8KE
UT WOS:000486082700001
PM 31499597
OA gold, Green Published
DA 2022-10-25
ER

PT J
AU Yu, SS
   Lin, J
   Fu, XN
   Li, J
   Li, Y
   Chen, B
   Yang, MS
   Zhang, M
   Bu, BT
AF Yu, Shanshan
   Lin, Jing
   Fu, Xiangning
   Li, Jun
   Li, Yue
   Chen, Bo
   Yang, Mingshan
   Zhang, Min
   Bu, Bitao
TI Risk factors of myasthenic crisis after thymectomy in 178 generalized
   myasthenia gravis patients in a five-year follow-up study
SO INTERNATIONAL JOURNAL OF NEUROSCIENCE
LA English
DT Article
DE myasthenia gravis; myasthenic crisis; thymectomy; thymoma
ID CLINICAL CHARACTERISTICS; EXPERIENCE; STANDARDS; FEATURES; CHINA
AB Purpose: The aims of this study were to assess the clinical characteristics of patients with postoperative myasthenic crisis (PMC) and to identify the risk factors affecting the occurrence of PMC. Method: Extended thymectomy was performed on 178 patients with generalized MG with a mean onset age of 36.8 years. The potentially risk factors were analyzed by binary logistic regression analysis. Result: During the over five-year follow-up, 44 patients (24.7%) experienced 58 episodes of PMC. The mean interval between surgery and the first episodes of PMC was 13.8 months, and for 81.8% of the patients it occurred within the first 2 years after thymectomy. Nine of 16 patients (56.3%) with a history of preoperative MC had recurrent crises. Respiratory tract infection was the most common precipitant of PMC. Univariate analysis showed that age at onset, preoperative MGFA class, preoperative MC, presence of bulbar symptoms, operation duration, amount of intraoperative blood loss, and the presence of thymoma were significantly associated with the occurrence of PMC. However, multivariate logistic regression analysis revealed that a history of preoperative MC (OR = 2.845, p = 0.044), presence of bulbar symptoms (OR = 3.062, p = 0.027), and longer operation duration (OR = 1.026, p = 0.009) were the independent risk factors for PMC. Conclusion: The important risk factors for developing PMC in generalized MG patients include the presence of bulbar symptoms, history of preoperative MC, and longer operation duration. Optimization of the preoperative evaluation and proper perioperative care of MG patients may decrease the frequency of PMC.
C1 [Yu, Shanshan; Lin, Jing; Li, Yue; Chen, Bo; Yang, Mingshan; Zhang, Min; Bu, Bitao] Huazhong Univ Sci & Technol, Dept Neurol, Tongji Hosp, Tongji Med Coll, Wuhan 430074, Peoples R China.
   [Fu, Xiangning] Huazhong Univ Sci & Technol, Dept Thorac Surg, Tongji Hosp, Tongji Med Coll, Wuhan 430074, Peoples R China.
   [Li, Jun] Huazhong Univ Sci & Technol, Dept Large Vessel Disorders, Tongji Hosp, Tongji Med Coll, Wuhan 430074, Peoples R China.
RP Bu, BT (corresponding author), Huazhong Univ Sci & Technol, Dept Neurol, Tongji Hosp, Tongji Med Coll, Wuhan 430074, Peoples R China.
EM bubitao@tjh.tjmu.edu.cn
FU NSCF [81271320]
FX The study was supported by a grant from NSCF to Dr. Bu (81271320).
CR Barohn RJ, 2003, ANN NY ACAD SCI, V998, P432, DOI 10.1196/annals.1254.056
   Christensson B, 1988, Ann N Y Acad Sci, V540, P293, DOI 10.1111/j.1749-6632.1988.tb27079.x
   Chu XY, 2011, CHINESE MED J-PEKING, V124, P1246, DOI 10.3760/cma.j.issn.0366-6999.2011.08.023
   COHEN MS, 1981, ANN NY ACAD SCI, V377, P670, DOI 10.1111/j.1749-6632.1981.tb33765.x
   Gritti P, 2012, ACTA ANAESTH SCAND, V56, P66, DOI 10.1111/j.1399-6576.2011.02564.x
   Gronseth GS, 2000, NEUROLOGY, V55, P7, DOI 10.1212/WNL.55.1.7
   Huang YC, 2008, J FORMOS MED ASSOC, V107, P572, DOI 10.1016/S0929-6646(08)60171-0
   Jani-Acsadi A, 2010, CURR TREAT OPTION NE, V12, P231, DOI 10.1007/s11940-010-0070-0
   Jani-Aesadi A, 2007, J NEUROL SCI, V261, P127, DOI 10.1016/j.jns.2007.04.045
   Juel VC, 2007, ORPHANET J RARE DIS, V2, DOI 10.1186/1750-1172-2-44
   Koinuma Toshitaka, 2012, Masui, V61, P170
   Lacomis D, 2005, NEUROCRIT CARE, V3, P189, DOI 10.1385/NCC:3:3:189
   Liu Wei-bin, 2006, Zhonghua Yi Xue Za Zhi, V86, P2737
   Marx A, 2012, ANN NY ACAD SCI, V1275, P92, DOI 10.1111/j.1749-6632.2012.06799.x
   Nam TS, 2011, J CLIN NEUROSCI, V18, P1185, DOI 10.1016/j.jocn.2011.01.011
   Panda S, 2004, NEUROL INDIA, V52, P453
   Phillips LH, 2004, SEMIN NEUROL, V24, P17, DOI 10.1055/s-2004-829593
   Soleimani A, 2004, BMC NEUROL, V4, DOI 10.1186/1471-2377-4-12
   Thomas CE, 1997, NEUROLOGY, V48, P1253, DOI 10.1212/WNL.48.5.1253
   Vincent A, 2001, LANCET, V357, P2122, DOI 10.1016/S0140-6736(00)05186-2
   Watanabe A, 2004, J THORAC CARDIOV SUR, V127, P868, DOI 10.1016/j.jtcvs.2003.07.036
   Yang L, 2011, J NEUROL SCI, V301, P71, DOI 10.1016/j.jns.2010.10.023
   Zhang XF, 2007, J NEUROL NEUROSUR PS, V78, P386, DOI 10.1136/jnnp.2006.100545
NR 23
TC 13
Z9 16
U1 0
U2 8
PU TAYLOR & FRANCIS LTD
PI ABINGDON
PA 2-4 PARK SQUARE, MILTON PARK, ABINGDON OR14 4RN, OXON, ENGLAND
SN 0020-7454
EI 1563-5279
J9 INT J NEUROSCI
JI Int. J. Neurosci.
PD NOV
PY 2014
VL 124
IS 11
BP 792
EP 798
DI 10.3109/00207454.2014.883391
PG 7
WC Neurosciences
WE Science Citation Index Expanded (SCI-EXPANDED)
SC Neurosciences & Neurology
GA AS0OX
UT WOS:000343978400002
PM 24433121
DA 2022-10-25
ER

PT J
AU Qi, GY
   Liu, P
   Gao, BL
AF Qi, Guo-Yan
   Liu, Peng
   Gao, Bu-Lang
TI Shenqi Fuzheng Injection Alleviates the Transient Worsening Caused by
   Steroids Pulse Therapy in Treating Myasthenia Gravis
SO EVIDENCE-BASED COMPLEMENTARY AND ALTERNATIVE MEDICINE
LA English
DT Article
ID ALLERGIC DISEASES; POLYSACCHARIDES; IMMUNOLOGY; MEDICINE
AB Purpose. To evaluate the treatment effect and side effect of Shenqi Fuzheng Injection (SFI) on alleviating transient worsening of myasthenia gravis (MG) symptoms caused by high-dose steroids pulse therapy. Methods. Sixty-six consecutive patients with MG were randomly divided into two groups: the treatment group treated with SFI and methylprednisolone pulse therapy (MPT) and the control group treated with MPT alone. The severity of MG before, during, and after MPT and the duration of transient worsening (TW) were evaluated and compared with the clinical absolute scoring (AS) and relative scoring (RS) system. Results. Twenty-nine patients experienced TW in each group. At TW, the AS was significantly increased (P < 0.000) in both groups compared with baseline data, with the AS increase in the treatment group (16.8 +/- 2) significantly smaller (P < 0.05) than in the control group (24.9 +/- 2.5). At the end of the treatment course, the AS for the treatment group was significantly decreased (7.5 +/- 0.9) compared with at TW, although no significant difference compared with the control (9.7 +/- 1.1). The TW lasted 1-6 days (mean 3.7) for the treatment group, significantly shorter (P < 0.05) than 2-12 days (mean 7.8) for the control. The RS for the treatment group at the end of treatment was 43.8%-100% (mean 76.8% +/- 2.6%), significantly better than the control group: 33.3%-100% (mean 67.2 +/- 3.6%). Slight side effects (18.75%) included maldigestion and rash in the treatment group. Conclusion. SFI has a better treatment effect and few side effects and can alleviate the severity and shorten the duration of the transient worsening of MG during steroids pulse therapy.
C1 [Gao, Bu-Lang] Shijiazhuang First Hosp, Dept Oncol, Shijiazhuang 050011, Hebei, Peoples R China.
   Hebei Prov Hosp Myasthenia Gravis, Shijiazhuang 050011, Hebei, Peoples R China.
RP Gao, BL (corresponding author), Shijiazhuang First Hosp, Dept Oncol, 36 Fanxi Rd, Shijiazhuang 050011, Hebei, Peoples R China.
EM browngao@163.com
RI Gao, Bu-Lang/N-3669-2015
OI Gao, Bu-Lang/0000-0003-4668-0737
CR Bae JS, 2006, J CLIN NEUROSCI, V13, P1006, DOI 10.1016/j.jocn.2005.12.041
   Chapel H, 2003, CLIN EXP IMMUNOL, V132, P9, DOI 10.1046/j.1365-2249.2003.02110.x
   De Cock KM, 2001, PHILOS T ROY SOC B, V356, P795, DOI 10.1098/rstb.2001.0857
   Dong J., 2010, J EXPT CLIN CANC RES, V29
   DRACHMAN DB, 1994, NEW ENGL J MED, V330, P1797, DOI 10.1056/NEJM199406233302507
   Gilhus NE, 2009, EXPERT REV NEUROTHER, V9, P351, DOI 10.1586/14737175.9.3.351
   Guo H, 2013, CHINESE MED J-PEKING, V126, P756, DOI 10.3760/cma.j.issn.0366-6999.20121844
   Huang CF, 2008, CELL MOL IMMUNOL, V5, P23, DOI 10.1038/cmi.2008.3
   Jiang MH, 2010, EXPERT OPIN THER TAR, V14, P1367, DOI 10.1517/14728222.2010.531010
   Jiao H. J., 2005, CHINESE J CLIN MED, V25, P89
   Kay AB, 2001, NEW ENGL J MED, V344, P30, DOI 10.1056/NEJM200101043440106
   Kay AB, 2001, NEW ENGL J MED, V344, P109, DOI 10.1056/NEJM200101113440206
   Kim JY, 2011, J CLIN NEUROL, V7, P173, DOI 10.3988/jcn.2011.7.4.173
   Kiyohara H, 2006, EVID-BASED COMPL ALT, V3, P459, DOI 10.1093/ecam/nel030
   Lynch N, 2007, COMPLEMENT THER MED, V15, P84, DOI 10.1016/j.ctim.2006.06.007
   Ma HD, 2013, CLIN REV ALLERG IMMU, V44, P229, DOI 10.1007/s12016-012-8332-0
   Ma XQ, 2002, J AGR FOOD CHEM, V50, P4861, DOI 10.1021/jf0202279
   MILLER RG, 1986, NEUROLOGY, V36, P729, DOI 10.1212/WNL.36.5.729
   Molassiotis A, 2009, COMPLEMENT THER MED, V17, P92, DOI 10.1016/j.ctim.2008.11.002
   Richman DP, 2003, NEUROLOGY, V61, P1652, DOI 10.1212/01.WNL.0000098887.24618.A0
   Shao BM, 2004, BIOCHEM BIOPH RES CO, V320, P1103, DOI 10.1016/j.bbrc.2004.06.065
   Skeie GO, 2006, EUR J NEUROL, V13, P691, DOI 10.1111/j.1468-1331.2006.01476.x
   Steinman L, 1996, CELL, V85, P299, DOI 10.1016/S0092-8674(00)81107-1
   Wang CM, 2012, CHIN MED-UK, V7, DOI 10.1186/1749-8546-7-16
   Wang XY., 1997, ZHONGHUA SHEN JING K, V30, P87, DOI DOI 10.3760/J.ISSN:1006-7876.1997.02.007
NR 25
TC 1
Z9 1
U1 0
U2 6
PU HINDAWI LTD
PI LONDON
PA ADAM HOUSE, 3RD FLR, 1 FITZROY SQ, LONDON, W1T 5HF, ENGLAND
SN 1741-427X
EI 1741-4288
J9 EVID-BASED COMPL ALT
JI Evid.-based Complement Altern. Med.
PY 2013
VL 2013
AR 816829
DI 10.1155/2013/816829
PG 7
WC Integrative & Complementary Medicine
WE Science Citation Index Expanded (SCI-EXPANDED)
SC Integrative & Complementary Medicine
GA 260UE
UT WOS:000327619100001
PM 24348721
OA Green Published, gold, Green Submitted
DA 2022-10-25
ER

PT S
AU Le Panse, R
   Cizeron-Clairac, G
   Cuvelier, M
   Truffault, F
   Bismuth, J
   Nancy, P
   De Rosbo, NK
   Berrih-Aknin, S
AF Le Panse, Rozen
   Cizeron-Clairac, Geraldine
   Cuvelier, Melinee
   Truffault, Frederique
   Bismuth, Jacky
   Nancy, Patrice
   De Rosbo, Nicole Kerlero
   Berrih-Aknin, Sonia
BE Kaminski, HJ
   Barohn, RJ
TI Regulatory and pathogenic mechanisms in human autoimmune myasthenia
   gravis
SO MYASTHENIA GRAVIS AND RELATED DISORDERS: 11TH INTERNATIONAL CONFERENCE
SE Annals of the New York Academy of Sciences
LA English
DT Article; Proceedings Paper
CT 11th International Conference on Myasthenia Gravis and Related Disorder
CY MAY 13-15, 2007
CL Chicago, IL
DE thymic hyperplasia; Treg; chemokines; B cells; T cells; germinal center;
   thymic remodeling; anti-AChR antibodies
ID ACTIVATED B-CELLS; T-CELLS; ACETYLCHOLINE-RECEPTOR; THYMIC HYPERPLASIA;
   EXPRESSION; LYMPHOCYTES; RESPONSES; THYMUSES; ANTIBODY
AB The thymus is frequently hyperplastic in young female myasthenia gravis (MG) patients presenting with anti-acetylcholine receptor (AChR) antibodies. This thymic pathology is characterized by the presence of ectopic germinal centers (GCs) containing B cells involved at least partially in the production of pathogenic anti-AChR antibodies. Our recent studies have furthered our understanding of the mechanisms leading to GC formation in the hyperplastic thymus. First, we showed that CXCL13 and CCL21, chemokines involved in GC formation, are overexpressed in MG thymus. Second, we demonstrated an increase in pro-inflammatory activity in the thymus from MG patients and its partial normalization by glucocorticoids, as evidenced by gene expression profile. Third, we found that pro-inflammatory cytokines are able to upregulate the expression of AChR subunits in thymic epithelial and myoid cells. Fourth, we showed that the function of T regulatory (Treg) cells, whose role is to downregulate the immune response, is severely impaired in the thymus of MG patients; such a defect could explain the chronic immune activation observed consistently in MG thymic hyperplasia. Altogether, these new data suggest that CXCL13 and CCL21, which are produced in excess in MG thymus, attract peripheral B cells and activated T cells, which are maintained chronically activated in the inflammatory thymic environment because of the defect in suppressive activity of Treg cells. Presence of AChR in the thymus and upregulation of its expression by the pro-inflammatory environment contribute to the triggering and maintenance of the anti-AChR autoimmune response.
C1 UPS, CNRS, UMR 8162, CCML, F-92350 Le Plessis Robinson, France.
   Univ Paris Sud, F-94275 Le Kremlin Bicetre, France.
RP Berrih-Aknin, S (corresponding author), UPS, CNRS, UMR 8162, CCML, 133 Ave Resistance, F-92350 Le Plessis Robinson, France.
EM sonia.berrih-aknin@u-psud.fr
RI Berrih‐Aknin, Sonia/F-8025-2013; Le Panse, Rozen/B-8945-2013; Kerlero de
   Rosbo, Nicole/I-1134-2018
OI Berrih‐Aknin, Sonia/0000-0001-9199-4175; Le Panse,
   Rozen/0000-0001-7522-5974; Kerlero de Rosbo, Nicole/0000-0002-0493-0964;
   TRUFFAULT, Frederique/0000-0003-1284-8634
CR Balandina A, 2005, BLOOD, V105, P735, DOI 10.1182/blood-2003-11-3900
   Bertho JM, 1997, CELL IMMUNOL, V179, P30, DOI 10.1006/cimm.1997.1148
   Braun D, 2002, INT IMMUNOL, V14, P411, DOI 10.1093/intimm/14.4.411
   COHENKAMINSKY S, 1989, THYMUS, V14, P187
   COHENKAMINSKY S, 1989, J NEUROIMMUNOL, V24, P75, DOI 10.1016/0165-5728(89)90101-X
   EMILIE D, 1991, HUM PATHOL, V22, P461, DOI 10.1016/0046-8177(91)90132-9
   Feferman T, 2005, J IMMUNOL, V174, P5324, DOI 10.4049/jimmunol.174.9.5324
   Flores KG, 1999, J CLIN INVEST, V104, P1031, DOI 10.1172/JCI7558
   Forster R, 1999, CELL, V99, P23, DOI 10.1016/S0092-8674(00)80059-8
   Fraga MF, 2007, TRENDS GENET, V23, P413, DOI 10.1016/j.tig.2007.05.008
   GUIGOU V, 1991, CLIN EXP IMMUNOL, V83, P262
   Irminger-Finger I, 2007, J CLIN ONCOL, V25, P1844, DOI 10.1200/JCO.2007.10.8928
   Iwasa K, 1997, MUSCLE NERVE, V20, P753
   Le Bon A, 2006, J IMMUNOL, V176, P2074, DOI 10.4049/jimmunol.176.4.2074
   Le Panse R, 2006, J IMMUNOL, V177, P7868, DOI 10.4049/jimmunol.177.11.7868
   Legler DF, 1998, J EXP MED, V187, P655, DOI 10.1084/jem.187.4.655
   LEPRINCE C, 1990, J IMMUNOL, V145, P2115
   LEVINE GD, 1978, HUM PATHOL, V9, P495, DOI 10.1016/S0046-8177(78)80131-2
   Liu WH, 2006, J EXP MED, V203, P1701, DOI 10.1084/jem.20060772
   MELMS A, 1988, J CLIN INVEST, V81, P902, DOI 10.1172/JCI113401
   Meraouna A, 2006, BLOOD, V108, P432, DOI 10.1182/blood-2005-06-2383
   MIYAWAKI T, 1992, J IMMUNOL, V149, P3753
   Moulian N, 1997, BLOOD, V89, P3287, DOI 10.1182/blood.V89.9.3287
   Nancy P, 2005, ENDOCRINOLOGY, V146, P2345, DOI 10.1210/en.2004-1003
   Seddiki N, 2006, J EXP MED, V203, P1693, DOI 10.1084/jem.20060468
   Wakkach A, 1996, J IMMUNOL, V157, P3752
   Wakkach A, 1999, AM J PATHOL, V155, P1229, DOI 10.1016/S0002-9440(10)65225-X
NR 27
TC 35
Z9 35
U1 0
U2 9
PU WILEY-BLACKWELL
PI MALDEN
PA COMMERCE PLACE, 350 MAIN STREET, MALDEN 02148, MA USA
SN 0077-8923
BN 978-1-57331-687-3
J9 ANN NY ACAD SCI
JI Ann.NY Acad.Sci.
PY 2008
VL 1132
BP 135
EP 142
DI 10.1196/annals.1405.019
PG 8
WC Multidisciplinary Sciences; Clinical Neurology; Neurosciences
WE Conference Proceedings Citation Index - Science (CPCI-S); Science Citation Index Expanded (SCI-EXPANDED)
SC Science & Technology - Other Topics; Neurosciences & Neurology
GA BHX10
UT WOS:000257139900017
PM 18567863
DA 2022-10-25
ER

PT J
AU STUHLMULLER, B
   KALIES, I
   KACHELRIES, H
   DRUSCHKY, KF
   KALDEN, JR
AF STUHLMULLER, B
   KALIES, I
   KACHELRIES, H
   DRUSCHKY, KF
   KALDEN, JR
TI CHARACTERIZATION OF A 58-KD AND A 78-KD MONOCYTIC MEMBRANE-PROTEIN WITH
   AFFINITY TO THE ACETYLCHOLINE-RECEPTOR IN MYASTHENIA-GRAVIS PATIENTS
SO SCANDINAVIAN JOURNAL OF IMMUNOLOGY
LA English
DT Article
ID MONOCLONAL-ANTIBODIES; LYMPHOCYTES-T; CELL LINE; STIMULATION; ANTIGEN;
   ESTABLISHMENT; RECOGNITION; MYOGENESIS; ACTIVATION; THYMUS
AB The autoimmune disease myasthenia gravis (MG), caused by the effect of specific antibodies, directed towards the nicotinic acetylcholine receptor, is triggered by autoantigen-specific T cells. In order to investigate cellular parts of the immune response in MG, the authors investigated the binding of the nicotinic acetylcholine receptor (AChR) to peripheral blood mononuclear cells (PBMC) from MG patients. AChR binding cells were identified by resetting experiments using AChR-coated fluoresceine beads. Applying this technique, a significant percentage of PBMC (21.2 +/- 7.65%) from MG patients formed rosettes with AChR-coated beads.
   Membrane preparations of nycodenz- or percoll-separated monocytes from MG patients or T-cell depleted monocytic subpopulations were applied to SDS-PAGE under reducing conditions. Ligand-blotting studies with biotinylated AChRs revealed two cell-membrane proteins with molecular weights of 58- and 78-kD. In parallel the same results were obtained by affinity chromatography of monocytic membrane proteins using AChR-sepharose. A possible interference of anti-AChR IgG was excluded. The 58- and the 78-kD proteins are detectable under reducing conditions by ligand blotting with AChR-biotin, while under non-reducing conditions only the 58-kD protein can be detected. Furthermore, in experiments using Endoglycosidase-H, the 58-kD protein appears to be non-glycosylated, while the 78-kD protein bears carbohydrates.
   These findings suggest that monocytes which bind the AChR via specific membrane proteins on their surface might act as antigen-presenting cells and may lead to an induction of the T-cell response, in the early phase of the disease.
RP STUHLMULLER, B (corresponding author), UNIV ERLANGEN NURNBERG, INST CLIN IMMUNOL & RHEUMATOL, DEPT MED 3, NEUROL CLIN, D-91054 ERLANGEN, GERMANY.
RI Stuhlmuller, Bruno/Q-4086-2016
OI Stuhlmuller, Bruno/0000-0002-3309-4934
CR AHARONOV A, 1975, P NATL ACAD SCI USA, V72, P1456, DOI 10.1073/pnas.72.4.1456
   ALLEN PM, 1987, IMMUNOL TODAY, V8, P270, DOI 10.1016/0167-5699(87)90187-3
   BASHAM TY, 1983, J IMMUNOL, V130, P1492
   BERRIH S, 1983, CLIN IMMUNOL IMMUNOP, V28, P272, DOI 10.1016/0090-1229(83)90161-7
   BONIFACIO E, 1987, PUBLICATION ROYAL PE, V8709
   BRADFORD MM, 1976, ANAL BIOCHEM, V72, P248, DOI 10.1016/0003-2697(76)90527-3
   CATES GA, 1978, BIOCHEM J, V174, P873, DOI 10.1042/bj1740873
   CHRISTADOSS P, 1985, IMMUNOGENETICS, V21, P33, DOI 10.1007/BF00372239
   COLLINS SJ, 1977, NATURE, V270, P347, DOI 10.1038/270347a0
   COOPER D, 1972, J BIOL CHEM, V247, P3008
   DRACHMAN DB, 1978, NEW ENGL J MED, V298, P186, DOI 10.1056/NEJM197801262980404
   DRACHMAN DB, 1978, NEW ENGL J MED, V298, P136, DOI 10.1056/NEJM197801192980305
   HOHLFELD R, 1986, NEUROLOGY, V36, P618, DOI 10.1212/WNL.36.5.618
   HOHLFELD R, 1984, NATURE, V310, P244, DOI 10.1038/310244a0
   HOHLFELD R, 1985, J NEUROIMMUNOL, V9, P193, DOI 10.1016/S0165-5728(85)80018-7
   KALIES I, 1984, MOL CELL BIOCHEM, V64, P69, DOI 10.1007/BF00420930
   KALIES I, 1979, KLIN WOCHENSCHR, V57, P875, DOI 10.1007/BF01477026
   KALIES I, 1987, PROTIDES BIOL FLUIDS, V35, P189
   LAEMMLI UK, 1970, NATURE, V227, P680, DOI 10.1038/227680a0
   LINDSTROM JM, 1976, NEUROLOGY, V26, P1054, DOI 10.1212/WNL.26.11.1054
   MATTINGLY JA, 1979, J IMMUNOL, V122, P787
   MCALLISTER RM, 1977, INT J CANCER, V20, P206, DOI 10.1002/ijc.2910200207
   MILLER AE, 1982, ANN NEUROL, V12, P341, DOI 10.1002/ana.410120405
   MILLS KHG, 1986, EUR J IMMUNOL, V16, P276, DOI 10.1002/eji.1830160312
   NEWSOMDAVIS J, 1981, NEW ENGL J MED, V305, P1313, DOI 10.1056/NEJM198111263052203
   SCHALKE BCG, 1985, J IMMUNOL, V134, P3643
   Simpson JA, 1960, SCOT MED J, V5, P419, DOI [DOI 10.1177/003693306000501001, 10.1177/003693306000501001]
   SUNDSTROM C, 1976, INT J CANCER, V17, P565, DOI 10.1002/ijc.2910170504
   SZER IS, 1981, LEUCOCYTE TYPING, P718
   TZARTOS S, 1986, J NEUROIMMUNOL, V10, P235, DOI 10.1016/0165-5728(86)90105-0
   VINCENT A, 1988, MONOGR ALLERGY, V25, P33
   WEINTRAUB H, 1985, FEBS LETT, V184, P263, DOI 10.1016/0014-5793(85)80619-0
   WEKERLE H, 1981, ANN NY ACAD SCI, V377, P455, DOI 10.1111/j.1749-6632.1981.tb33753.x
   WRAITH DC, 1986, IMMUNOLOGY, V59, P173
   ZHANG Y, 1987, ANN NY ACAD SCI, V505, P71, DOI 10.1111/j.1749-6632.1987.tb51283.x
   ZHANG YP, 1988, EUR J IMMUNOL, V18, P211, DOI 10.1002/eji.1830180205
   ZIEGLER HK, 1987, EUR J IMMUNOL, V17, P1287, DOI 10.1002/eji.1830170911
NR 37
TC 0
Z9 0
U1 0
U2 0
PU WILEY
PI HOBOKEN
PA 111 RIVER ST, HOBOKEN 07030-5774, NJ USA
SN 0300-9475
EI 1365-3083
J9 SCAND J IMMUNOL
JI Scand. J. Immunol.
PD MAR
PY 1994
VL 39
IS 3
BP 305
EP 313
DI 10.1111/j.1365-3083.1994.tb03376.x
PG 9
WC Immunology
WE Science Citation Index Expanded (SCI-EXPANDED)
SC Immunology
GA MY465
UT WOS:A1994MY46500012
PM 7510415
DA 2022-10-25
ER

PT J
AU Hung, SC
AF Hung, Sheng-Che
TI Imaging of Neuromyelitis Optica Spectrum Disorders
SO SEMINARS IN ULTRASOUND CT AND MRI
LA English
DT Article
ID OLIGODENDROCYTE GLYCOPROTEIN ANTIBODIES; ACQUIRED DEMYELINATING
   SYNDROMES; SPINAL-CORD INVOLVEMENT; BRIGHT SPOTTY LESIONS;
   MULTIPLE-SCLEROSIS; MYASTHENIA-GRAVIS; MOG-IGG; DIAGNOSTIC-CRITERIA;
   BRAIN ABNORMALITIES; CLINICAL-FEATURES
AB Neuromyelitis optica (NMO) is a rare and chronic disabling autoimmune astrocytopathy of the central nervous system. Current advances regarding aquaporin-4 antibody function facilitate the understanding of clinical manifestations and imaging findings beyond optic neuritis and transverse myelitis. The current definition of NMO spectrum disorder (NMOSD) includes both aquaporin-4-IgG seropositive and seronegative patients who present with characteristic findings. This review will briefly summarize the pathophysiology and the latest NMOSD diagnostic criteria and focus on the NMOSD imaging findings and its differential diagnosis. (C) 2020 Elsevier Inc. All rights reserved.
C1 [Hung, Sheng-Che] Univ N Carolina, Div Neuroradiol, Dept Radiol, Chapel Hill, NC 27515 USA.
   [Hung, Sheng-Che] Univ N Carolina, Biomed Res Imaging Ctr, Chapel Hill, NC 27515 USA.
RP Hung, SC (corresponding author), Dept Radiol, Neuroradiol Div, Room 3320,CB 7510,101 Manning Dr, Chapel Hill, NC 27599 USA.
EM hsz829@gmail.com
RI Hung, Sheng Che/Q-3778-2019
OI Hung, Sheng Che/0000-0001-6288-3556
CR Absoud M, 2015, J NEUROL NEUROSUR PS, V86, P470, DOI 10.1136/jnnp-2014-308550
   Alvarenga M P, 2017, Mult Scler J Exp Transl Clin, V3, p2055217317730098, DOI 10.1177/2055217317730098
   Banwell B, 2016, NEUROLOGY, V87, pS88, DOI 10.1212/WNL.0000000000002787
   Bennett JL, 2016, J NEURO-OPHTHALMOL, V36, P238, DOI 10.1097/WNO.0000000000000396
   Boesen MS, 2019, MULT SCLER RELAT DIS, V33, P162, DOI 10.1016/j.msard.2019.06.002
   Cacciaguerra L, 2019, ANN NEUROL, V85, P371, DOI 10.1002/ana.25411
   Chalmoukou K, 2015, NEUROL-NEUROIMMUNOL, V2, DOI 10.1212/NXI.0000000000000131
   Chan KH, 2011, ARCH NEUROL-CHICAGO, V68, P1432, DOI 10.1001/archneurol.2011.249
   Chien C, 2018, AM J NEURORADIOL, V39, P1362, DOI 10.3174/ajnr.A5665
   Chitnis T, 2016, NEUROLOGY, V86, P245, DOI 10.1212/WNL.0000000000002283
   Ciccarelli O, 2019, LANCET NEUROL, V18, P185, DOI 10.1016/S1474-4422(18)30460-5
   Collongues N, 2010, NEUROLOGY, V75, P1084, DOI 10.1212/WNL.0b013e3181f39a66
   Delgado SR, 2014, J NEUROVIROL, V20, P531, DOI 10.1007/s13365-014-0260-8
   Do Rego CA, 2018, REV NEUROL-FRANCE, V174, P458, DOI 10.1016/j.neurol.2018.02.084
   dos Passos GR, 2018, FRONT NEUROL, V9, DOI 10.3389/fneur.2018.00217
   Dubey D, 2019, JAMA NEUROL, V76, P301, DOI 10.1001/jamaneurol.2018.4053
   Etemadifar M, 2015, MULT SCLER INT, V2015, DOI 10.1155/2015/174720
   Flanagan EP, 2016, ANN NEUROL, V79, P775, DOI 10.1002/ana.24617
   Flanagan EP, 2015, JAMA NEUROL, V72, P81, DOI 10.1001/jamaneurol.2014.2137
   Hacohen Y, 2017, NEUROLOGY, V89, P269, DOI 10.1212/WNL.0000000000004117
   Hacohen Y, 2014, J NEUROL NEUROSUR PS, V85, P456, DOI 10.1136/jnnp-2013-306411
   Hamid SHM, 2018, JAMA NEUROL, V75, P65, DOI 10.1001/jamaneurol.2017.3196
   Hamid SHM, 2017, J NEUROL, V264, P2088, DOI 10.1007/s00415-017-8596-7
   Huh SY, 2017, MULT SCLER J, V23, P413, DOI 10.1177/1352458516687043
   Hyun JW, 2015, J NEUROL NEUROSUR PS, V86, P1280, DOI 10.1136/jnnp-2014-309761
   Ito S, 2009, ANN NEUROL, V66, P425, DOI 10.1002/ana.21753
   Jarius S, 2018, J NEUROINFLAMM, V15, DOI 10.1186/s12974-018-1144-2
   Jarius S, 2012, MULT SCLER J, V18, P1135, DOI 10.1177/1352458511431728
   Jarius S, 2016, J NEUROINFLAMM, V13, DOI 10.1186/s12974-016-0717-1
   Martin CJ, 2019, APPL SCI-BASEL, V9, DOI 10.3390/app9224880
   Jurynczyk M, 2017, BRAIN, V140, P617, DOI 10.1093/brain/aww350
   Jurynczyk M, 2017, J NEUROL NEUROSUR PS, V88, P132, DOI 10.1136/jnnp-2016-314005
   Kearney H, 2015, NAT REV NEUROL, V11, P327, DOI 10.1038/nrneurol.2015.80
   Khalil M, 2018, NAT REV NEUROL, V14, P577, DOI 10.1038/s41582-018-0058-z
   Kim HJ, 2015, NEUROLOGY, V84, P1165, DOI 10.1212/WNL.0000000000001367
   Kim SM, 2009, MULT SCLER J, V15, P1062, DOI 10.1177/1352458509106636
   Kim SM, 2015, NEUROL-NEUROIMMUNOL, V2, DOI 10.1212/NXI.0000000000000163
   Kim W, 2012, MULT SCLER INT, V2012, DOI 10.1155/2012/735486
   Kim W, 2010, MULT SCLER J, V16, P1229, DOI 10.1177/1352458510376640
   Kister I, 2016, MULT SCLER RELAT DIS, V9, P62, DOI 10.1016/j.msard.2016.04.005
   Kitley J, 2014, JAMA NEUROL, V71, P276, DOI 10.1001/jamaneurol.2013.5857
   Kruer MC, 2010, NEUROLOGY, V74, P1473, DOI 10.1212/WNL.0b013e3181dc1a7f
   Langer-Gould A, 2011, NEUROLOGY, V77, P1143, DOI 10.1212/WNL.0b013e31822facdd
   Leite MI, 2012, NEUROLOGY, V78, P1601, DOI 10.1212/WNL.0b013e31825644ff
   Lennon VA, 2004, LANCET, V364, P2106, DOI 10.1016/S0140-6736(04)17551-X
   Li HY, 2015, J NEUROIMMUNOL, V281, P38, DOI 10.1016/j.jneuroim.2015.02.014
   Liu YO, 2015, NEUROLOGY, V84, P1465, DOI 10.1212/WNL.0000000000001441
   Long YM, 2014, J NEUROIMMUNOL, V269, P62, DOI 10.1016/j.jneuroim.2014.02.006
   Lucchinetti CF, 2014, BRAIN PATHOL, V24, P83, DOI 10.1111/bpa.12099
   Mathew T, 2019, MULT SCLER RELAT DIS, V27, P289, DOI 10.1016/j.msard.2018.11.014
   Matthews L, 2013, NEUROLOGY, V80, P1330, DOI 10.1212/WNL.0b013e3182887957
   McGraw CA, 2012, EUR J NEUROL, V19, pe57, DOI 10.1111/j.1468-1331.2012.03696.x
   Mckeon A, 2009, MUSCLE NERVE, V39, P87, DOI 10.1002/mus.21197
   Min JH, 2009, MULT SCLER J, V15, P1069, DOI 10.1177/1352458509106228
   Misu T, 2009, J NEUROL NEUROSUR PS, V80, P575, DOI 10.1136/jnnp.2008.150698
   Miyamoto K, 2018, J NEUROL NEUROSUR PS, V89, P667, DOI 10.1136/jnnp-2017-317321
   Papadopoulos MC, 2014, NAT REV NEUROL, V10, P493, DOI 10.1038/nrneurol.2014.141
   Papadopoulos MC, 2013, NAT REV NEUROSCI, V14, P265, DOI 10.1038/nrn3468
   Papadopoulos MC, 2012, LANCET NEUROL, V11, P535, DOI 10.1016/S1474-4422(12)70133-3
   Papadopoulou A, 2014, MULT SCLER RELAT DIS, V3, P542, DOI 10.1016/j.msard.2014.01.001
   Papp V, 2018, NEUROLOGY, V91, pE2265, DOI [10.1212/WNL.0000000000006645, 10.1212/wnl.0000000000006645]
   Pekcevik Y, 2016, CLIN IMAG, V40, P573, DOI 10.1016/j.clinimag.2015.07.027
   Pittock SJ, 2008, ARCH NEUROL-CHICAGO, V65, P78, DOI 10.1001/archneurol.2007.17
   Pittock SJ, 2006, ARCH NEUROL-CHICAGO, V63, P390, DOI 10.1001/archneur.63.3.390
   Qin KY, 2017, BMC NEUROL, V17, DOI 10.1186/s12883-016-0787-9
   Ramanathan S, 2016, MULT SCLER J, V22, P470, DOI 10.1177/1352458515593406
   Ran Y, 2017, CLIN NEUROL NEUROSUR, V155, P75, DOI 10.1016/j.clineuro.2017.02.016
   Reindl M, 2017, CURR OPIN NEUROL, V30, P295, DOI 10.1097/WCO.0000000000000446
   S Mariotto, 2017, Mult Scler J Exp Transl Clin, V3, p2055217317743098, DOI 10.1177/2055217317743098
   Saadoun S, 2010, NEUROSCIENCE, V168, P1036, DOI 10.1016/j.neuroscience.2009.08.019
   Saadoun S, 2019, CONTEMP CLIN NEUROSC, P523, DOI 10.1007/978-3-030-19515-1_16
   Sato DK, 2014, NEUROLOGY, V82, P474, DOI 10.1212/WNL.0000000000000101
   Shahmohammadi S, 2019, MULT SCLER RELAT DIS, V27, P350, DOI 10.1016/j.msard.2018.11.008
   Tatekawa H, 2018, AM J NEURORADIOL, V39, P1239, DOI 10.3174/ajnr.A5663
   Tenembaum S, 2007, NEUROLOGY, V68, pS23, DOI 10.1212/01.wnl.0000259404.51352.7f
   Titulaer MJ, 2014, ANN NEUROL, V75, P411, DOI 10.1002/ana.24117
   Traboulsee A, 2016, AM J NEURORADIOL, V37, P394, DOI 10.3174/ajnr.A4539
   Valsasina P, 2018, RADIOLOGY, V288, P234, DOI 10.1148/radiol.2018172311
   van Pelt ED, 2016, EUR J NEUROL, V23, P580, DOI 10.1111/ene.12898
   Ventura RE, 2016, NEUROL-NEUROIMMUNOL, V3, DOI 10.1212/NXI.0000000000000224
   Verhey LH, 2010, NEURORADIOLOGY, V52, P1153, DOI 10.1007/s00234-010-0755-9
   Virot E, 2017, MEDICINE, V96, DOI 10.1097/MD.0000000000005769
   Wang YQ, 2016, MULT SCLER RELAT DIS, V8, P9, DOI 10.1016/j.msard.2016.04.007
   Watanabe M, 2019, NEUROLOGY, V93, pE1299, DOI 10.1212/WNL.0000000000008160
   Wingerchuk DM, 2007, LANCET NEUROL, V6, P805, DOI 10.1016/S1474-4422(07)70216-8
   Wingerchuk DM, 2015, NEUROLOGY, V85, P177, DOI 10.1212/WNL.0000000000001729
   Wuerfel J, 2019, CLIN NEURORADIOL, P1
   Yonezu T, 2014, MULT SCLER J, V20, P331, DOI 10.1177/1352458513495581
   Zalewski NL, 2017, J NEUROL NEUROSUR PS, V88, P218, DOI 10.1136/jnnp-2016-314738
   Zekeridou A, 2015, NEUROL-NEUROIMMUNOL, V2, DOI 10.1212/NXI.0000000000000110
   Zoccarato M, 2013, J NEUROL, V260, P3185, DOI 10.1007/s00415-013-7182-x
NR 91
TC 0
Z9 0
U1 0
U2 0
PU W B SAUNDERS CO-ELSEVIER INC
PI PHILADELPHIA
PA 1600 JOHN F KENNEDY BOULEVARD, STE 1800, PHILADELPHIA, PA 19103-2899 USA
SN 0887-2171
EI 1558-5034
J9 SEMIN ULTRASOUND CT
JI Semin. Ultrasound CT MRI
PD JUN
PY 2020
VL 41
IS 3
BP 319
EP 331
DI 10.1053/j.sult.2020.02.006
PG 13
WC Radiology, Nuclear Medicine & Medical Imaging
WE Science Citation Index Expanded (SCI-EXPANDED)
SC Radiology, Nuclear Medicine & Medical Imaging
GA MG8UO
UT WOS:000546308500005
PM 32448488
DA 2022-10-25
ER

PT J
AU Peel, JK
   Prisman, E
   Ng, TL
   McGuire, AL
AF Peel, John K.
   Prisman, Eitan
   Ng, Tony L.
   McGuire, Anna L.
TI Ectopic thymoma managed by neck dissection & video-assisted
   thoracoscopic thymectomy
SO JOURNAL OF THORACIC DISEASE
LA English
DT Article
DE Thymoma; ectopic thymoma; video-assisted thoracoscopic surgery (VATS);
   neck dissection
ID MYASTHENIA-GRAVIS; CERVICAL THYMOMA
AB Ectopic thymoma in the neck is a rare phenomenon, with fewer than 20 cases reported worldwide. Evidence for management of ectopic thymoma comes from literature for mediastinal thymoma despite clinical features that distinguish the two. Here we present a case of a 31-year-old female with an asymptomatic neck mass who was found to have an ectopic cervical thymoma with concomitant mediastinal thymic hyperplasia. The decision was made to perform a left-sided neck dissection and a video-assisted thoracoscopic surgery (VATS) thymectomy. We suggest that this approach be considered for a minimally invasive management of this rare but important condition.
C1 [Peel, John K.; Prisman, Eitan; Ng, Tony L.; McGuire, Anna L.] Univ British Columbia, Fac Med, Vancouver, BC, Canada.
   [Prisman, Eitan] Vancouver Gen Hosp, Dept Surg, Div Otolaryngol, Vancouver, BC, Canada.
   [Prisman, Eitan; Ng, Tony L.; McGuire, Anna L.] Vancouver Coastal Hlth Res Inst, Vancouver, BC, Canada.
   [Ng, Tony L.] Vancouver Gen Hosp, Dept Pathol & Lab Med, Vancouver, BC, Canada.
   [McGuire, Anna L.] Vancouver Gen Hosp, Dept Surg, Div Thorac Surg, Vancouver, BC, Canada.
RP McGuire, AL (corresponding author), Gordon & Leslie Diamond Hlth Care Ctr, 7113-2775 Laurel St, Vancouver, BC V5Z 1M9, Canada.
EM anna.mcguire@vch.ca
RI Peel, John/AAI-1528-2021
OI Peel, John K./0000-0002-1320-477X; Prisman, Eitan/0000-0001-7201-6181
CR Choi H, 2008, J CLIN NEUROSCI, V15, P1393, DOI 10.1016/j.jocn.2007.06.018
   Haynes J, 2015, AM FAM PHYSICIAN, V91, P698
   Kondo K, 2005, ANN THORAC SURG, V79, P219, DOI 10.1016/j.athoracsur.2004.06.090
   Milde P, 1999, CYTOPATHOLOGY, V10, P415, DOI 10.1046/j.1365-2303.1999.00189.x
   Mineo TC, 1996, J THORAC CARDIOV SUR, V111, P486, DOI 10.1016/S0022-5223(96)70461-0
   Tomaszek S, 2009, ANN THORAC SURG, V87, P1973, DOI 10.1016/j.athoracsur.2008.12.095
   Weissferdt A, 2016, VIRCHOWS ARCH, V469, P245, DOI 10.1007/s00428-016-1967-0
   Wu TH, 2011, J CARDIOTHORAC SURG, V6, DOI 10.1186/1749-8090-6-89
   Yokoyama S, 2015, ANN THORAC CARDIOVAS, V21, P293, DOI 10.5761/atcs.cr.14-00277
NR 9
TC 2
Z9 4
U1 0
U2 1
PU AME PUBL CO
PI SHATIN
PA FLAT-RM C 16F, KINGS WING PLAZA 1, NO 3 KWAN ST, SHATIN, HONG KONG
   00000, PEOPLES R CHINA
SN 2072-1439
EI 2077-6624
J9 J THORAC DIS
JI J. Thorac. Dis.
PD DEC
PY 2017
VL 9
IS 12
BP E1050
EP E1053
DI 10.21037/jtd.2017.10.141
PG 4
WC Respiratory System
WE Science Citation Index Expanded (SCI-EXPANDED)
SC Respiratory System
GA FR8KK
UT WOS:000419323400003
PM 29312764
OA Green Published
DA 2022-10-25
ER

PT J
AU Totzeck, A
   Ramakrishnan, E
   Schlag, M
   Stolte, B
   Kizina, K
   Bolz, S
   Thimm, A
   Stettner, M
   Marchesi, JR
   Buer, J
   Kleinschnitz, C
   Verhasselt, HL
   Hagenacker, T
AF Totzeck, Andreas
   Ramakrishnan, Elakiya
   Schlag, Melina
   Stolte, Benjamin
   Kizina, Kathrin
   Bolz, Saskia
   Thimm, Andreas
   Stettner, Mark
   Marchesi, Julian R.
   Buer, Jan
   Kleinschnitz, Christoph
   Verhasselt, Hedda Luise
   Hagenacker, Tim
TI Gut bacterial microbiota in patients with myasthenia gravis: results
   from the MYBIOM study
SO THERAPEUTIC ADVANCES IN NEUROLOGICAL DISORDERS
LA English
DT Article
DE CIDP; MG; Deltaproteobacteria; Faecalibacterium
ID REGULATORY T-CELLS; INFLAMMATORY DEMYELINATING POLYRADICULONEUROPATHY;
   GRANZYME-B; INDUCTION; PATHOGENESIS; PRAUSNITZII
AB Background: Myasthenia gravis (MG) is an autoimmune neuromuscular disease, with gut microbiota considered to be a pathogenetic factor. Previous pilot studies have found differences in the gut microbiota of patients with MG and healthy individuals. To determine whether gut microbiota has a pathogenetic role in MG, we compared the gut microbiota of patients with MG with that of patients with non-inflammatory and inflammatory neurological disorders of the peripheral nervous system (primary endpoint) and healthy volunteers (secondary endpoint). Methods: Faecal samples were collected from patients with MG (n = 41), non-inflammatory neurological disorder (NIND, n = 18), chronic inflammatory demyelinating polyradiculoneuropathy (CIDP, n = 6) and healthy volunteers (n = 12). DNA was isolated from these samples, and the variable regions of the 16S rRNA gene were sequenced and statistically analysed. Results: No differences were found in alpha- and beta-diversity indices computed between the MG, NIND and CIDP groups, indicating an unaltered bacterial diversity and structure of the microbial community. However, the alpha-diversity indices, namely Shannon, Chao 1 and abundance-based coverage estimators, were significantly reduced between the MG group and healthy volunteers. Deltaproteobacteria and Faecalibacterium were abundant within the faecal microbiota of patients with MG compared with controls with non-inflammatory diseases. Conclusion: Although the overall diversity and structure of the gut microbiota did not differ between the MG, NIND and CIDP groups, the significant difference in the abundance of Deltaproteobacteria and Faecalibacterium supports the possible role of gut microbiota as a contributor to pathogenesis of MG. Further studies are needed to confirm these findings and to develop possible treatment strategies.
C1 [Totzeck, Andreas; Ramakrishnan, Elakiya; Schlag, Melina; Stolte, Benjamin; Kizina, Kathrin; Bolz, Saskia; Thimm, Andreas; Stettner, Mark; Kleinschnitz, Christoph; Hagenacker, Tim] Univ Hosp Essen, Dept Neurol, Hufelandstr 55, D-45147 Essen, Germany.
   [Totzeck, Andreas; Ramakrishnan, Elakiya; Schlag, Melina; Stolte, Benjamin; Kizina, Kathrin; Bolz, Saskia; Thimm, Andreas; Stettner, Mark; Kleinschnitz, Christoph; Hagenacker, Tim] Univ Hosp Essen, Ctr Translat Neuro & Behav Sci C TNBS, Hufelandstr 55, D-45147 Essen, Germany.
   [Marchesi, Julian R.] Imperial Coll London, Dept Metab Digest & Reprod, London, England.
   [Buer, Jan; Verhasselt, Hedda Luise] Univ Duisburg Essen, Univ Hosp Essen, Inst Med Microbiol, Essen, Germany.
RP Totzeck, A (corresponding author), Univ Hosp Essen, Dept Neurol, Hufelandstr 55, D-45147 Essen, Germany.; Totzeck, A (corresponding author), Univ Hosp Essen, Ctr Translat Neuro & Behav Sci C TNBS, Hufelandstr 55, D-45147 Essen, Germany.
EM andreas.totzeck@uk-essen.de
RI Stettner, Mark/GQY-7516-2022
OI Kleinschnitz, Christoph/0000-0002-1650-8875
FU National Institute for Health Research Imperial Biomedical Research
   Centre
FX JRM acknowledges support from the National Institute for Health Research
   Imperial Biomedical Research Centre.
CR Amini ME, 2020, INT IMMUNOPHARMACOL, V88, DOI 10.1016/j.intimp.2020.107024
   [Anonymous], 2016, BABRAHAM BIOINFORMAT
   Atarashi K, 2013, NATURE, V500, P232, DOI 10.1038/nature12331
   Atarashi K, 2011, SCIENCE, V331, P337, DOI 10.1126/science.1198469
   Boivin WA, 2009, LAB INVEST, V89, P1195, DOI 10.1038/labinvest.2009.91
   Carr AS, 2010, BMC NEUROL, V10, DOI 10.1186/1471-2377-10-46
   Casciola-Rosen L, 2008, J NEUROIMMUNOL, V201, P33, DOI 10.1016/j.jneuroim.2008.04.041
   Castleman MJ, 2020, GUT MICROBES, V12, DOI 10.1080/19490976.2019.1667723
   Cekanaviciute E, 2017, P NATL ACAD SCI USA, V114, P10713, DOI 10.1073/pnas.1711235114
   Chi LJ, 2008, J PERIPHER NERV SYST, V13, P54, DOI 10.1111/j.1529-8027.2008.00158.x
   Cole JR, 2009, NUCLEIC ACIDS RES, V37, pD141, DOI 10.1093/nar/gkn879
   Dalakas MC, 2015, THER ADV NEUROL DISO, V8, P316, DOI 10.1177/1756285615605700
   de Boer R, 2010, J MICROBIOL METH, V80, P209, DOI 10.1016/j.mimet.2009.11.009
   Docimo G, 2020, FRONT ENDOCRINOL, V11, DOI 10.3389/fendo.2020.586529
   Drachman Daniel B, 2008, Handb Clin Neurol, V91, P253, DOI 10.1016/S0072-9752(07)01508-4
   Duncan SH, 2002, INT J SYST EVOL MICR, V52, P2141, DOI [10.1099/ijs.0.02241-0, 10.1099/00207713-52-6-2141]
   Duvallet C, 2017, NAT COMMUN, V8, DOI 10.1038/s41467-017-01973-8
   Edgar RC, 2011, BIOINFORMATICS, V27, P2194, DOI 10.1093/bioinformatics/btr381
   Fattorossi A, 2005, IMMUNOLOGY, V116, P134, DOI 10.1111/j.1365-2567.2005.02220.x
   Gibson CM, 2021, TRANSPL INFECT DIS, V23, DOI 10.1111/tid.13397
   Igarashi H, 2014, PLOS ONE, V9, DOI 10.1371/journal.pone.0107909
   Klindworth A, 2013, NUCLEIC ACIDS RES, V41, DOI 10.1093/nar/gks808
   Koneczny I, 2019, CELLS-BASEL, V8, DOI 10.3390/cells8070671
   Lehmann HC, 2019, J NEUROL NEUROSUR PS, V90, P981, DOI 10.1136/jnnp-2019-320314
   Li X, 2008, CLIN IMMUNOL, V126, P180, DOI 10.1016/j.clim.2007.10.001
   Masuda M, 2010, J NEUROIMMUNOL, V225, P123, DOI 10.1016/j.jneuroim.2010.03.016
   Melzer N, 2016, J NEUROL, V263, P1473, DOI 10.1007/s00415-016-8045-z
   Moris G, 2018, SCI REP-UK, V8, DOI 10.1038/s41598-018-32700-y
   Nagano Y, 2012, CURR OPIN IMMUNOL, V24, P392, DOI 10.1016/j.coi.2012.05.007
   Nobile-Orazio E, 2014, J PERIPHER NERV SYST, V19, P2, DOI 10.1111/jns5.12053
   Parks DH, 2014, BIOINFORMATICS, V30, P3123, DOI 10.1093/bioinformatics/btu494
   Peragallo JH, 2016, J NEURO-OPHTHALMOL, V36, P29, DOI 10.1097/WNO.0000000000000276
   Price MN, 2010, PLOS ONE, V5, DOI 10.1371/journal.pone.0009490
   Qiu DX, 2018, FRONT MICROBIOL, V9, DOI 10.3389/fmicb.2018.02627
   Qiu XY, 2013, J CROHNS COLITIS, V7, pE558, DOI 10.1016/j.crohns.2013.04.002
   Schloss PD, 2009, APPL ENVIRON MICROB, V75, P7537, DOI 10.1128/AEM.01541-09
   Sharshar T, 2021, JAMA NEUROL, V78, P426, DOI 10.1001/jamaneurol.2020.5407
   Shin DS, 2014, EMBO REP, V15, P991, DOI 10.15252/embr.201338233
   Takewaki D, 2020, P NATL ACAD SCI USA, V117, P22402, DOI 10.1073/pnas.2011703117
   Van den Bergh PYK, 2010, EUR J NEUROL, V17, P356, DOI 10.1111/j.1468-1331.2009.02930.x
   Ventura RE, 2019, SCI REP-UK, V9, DOI 10.1038/s41598-019-52894-z
   Veugelers K, 2006, MOL BIOL CELL, V17, P623, DOI 10.1091/mbc.E05-07-0631
   Vila AV, 2020, NAT COMMUN, V11, DOI 10.1038/s41467-019-14177-z
   Vincent A, 2004, AUTOIMMUNITY, V37, P317, DOI 10.1080/08916930410001708751
   Zhang Y, 2009, IMMUNOL LETT, V122, P52, DOI 10.1016/j.imlet.2008.11.015
   Zheng P, 2019, ADV SCI, V6, DOI 10.1002/advs.201901441
NR 46
TC 0
Z9 0
U1 2
U2 3
PU SAGE PUBLICATIONS LTD
PI LONDON
PA 1 OLIVERS YARD, 55 CITY ROAD, LONDON EC1Y 1SP, ENGLAND
SN 1756-2856
EI 1756-2864
J9 THER ADV NEUROL DISO
JI Ther. Adv. Neurol. Disord.
PD AUG
PY 2021
VL 14
AR 17562864211035657
DI 10.1177/17562864211035657
PG 13
WC Clinical Neurology
WE Science Citation Index Expanded (SCI-EXPANDED)
SC Neurosciences & Neurology
GA UM9EQ
UT WOS:000693627600001
PM 34394728
OA gold, Green Published
DA 2022-10-25
ER

PT J
AU Alanazy, MH
AF Alanazy, Mohammed H.
TI Prevalence and Associated Factors of Depressive Symptoms in Patients
   with Myasthenia Gravis: A Cross-Sectional Study of Two Tertiary
   Hospitals in Riyadh, Saudi Arabia
SO BEHAVIOURAL NEUROLOGY
LA English
DT Article
ID ANXIETY; VALIDATION; SEVERITY; DISORDERS; MG-QOL15
AB Objectives. This study is aimed at elucidating the prevalence of depression in patients with myasthenia gravis (MG) and examining the risk factors associated with depression. Methods. We evaluated adult patients with MG who were recruited from two tertiary hospitals in the central region (Riyadh) of Saudi Arabia. Data were collected with a two-part standardized questionnaire: the first part included data on sociodemographic and clinical features of MG including disease type and duration, therapies, prednisolone dose, time of the last relapse, previous critical care unit admissions, MG status (controlled, partially controlled, or uncontrolled), and comorbid diseases; the second part included items from the previously validated Arabic version of the Patient Health Questionnaire-9 (PHQ-9). Results. In total, 104/150 (69.3%) patients participated (72 females) with a mean age of 38.0 +/- 16.0 years. The mean PHQ-9 score was 7.02 +/- 6.1. Among all the participants, 27 (26.0%) patients had depression (PHQ-9 >= 10). Multiple logistic regression analysis revealed that uncontrolled MG status (OR=12.31, 95%CI=1.13-133.8, P=0.04) was the only factor independently associated with depression. Collectively, the prevalence of depression among patients of the primary care clinics (PCC) as reported by 5 previous studies across multiple regions of the country was 15.8%. The odds of depression among MG patients were twofold higher than those among PCC patients (OR=2.05, 95%CI=1.30-3.22, P=0.002). Conclusions. Approximately a quarter of MG patients have depression. Achieving a minimal manifestation or better MG status may decrease the depression rate in these patients.
C1 [Alanazy, Mohammed H.] King Saud Univ Med City, Dept Internal Med, Riyadh, Saudi Arabia.
   [Alanazy, Mohammed H.] King Saud Univ, Coll Med, Riyadh, Saudi Arabia.
RP Alanazy, MH (corresponding author), King Saud Univ Med City, Dept Internal Med, Riyadh, Saudi Arabia.; Alanazy, MH (corresponding author), King Saud Univ, Coll Med, Riyadh, Saudi Arabia.
EM mohalanazy@ksu.edu.sa
FU College of Medicine Research Center, Deanship of Scientific Research,
   King Saud University, Riyadh, Saudi Arabia [E18-3036]
FX The author thanks Drs. Rahaf S. Binabbad, Norah I. Alromaih, Raghad A.
   Almansour, Shahad N. Alanazi, Malak F. Alhamdi, and Naael Alazwary for
   their help with data collection. This work was supported by the College
   of Medicine Research Center, Deanship of Scientific Research, King Saud
   University, Riyadh, Saudi Arabia, grant number E18-3036.
CR Abdelwahid HA, 2011, SAUDI MED J, V32, P948
   Abuelgasim KA, 2016, SAUDI MED J, V37, P877, DOI 10.15537/smj.2016.8.14597
   Al Zahrani OS, 2019, SAUDI MED J, V40, P59, DOI 10.15537/smj.2019.1.22919
   Al-Dabal B. K., 2015, International Journal of Medical Science and Public Health, V4, P205
   Al-Qadhi W, 2014, BMC PSYCHIATRY, V14, DOI 10.1186/1471-244X-14-190
   Alanazy MH, 2019, NEUROSCIENCES, V24, P176, DOI 10.17712/nsj.2019.3.20190011
   AlKhathami AD, 2017, SAUDI MED J, V38, P621, DOI 10.15537/smj.2017.6.17941
   Alosaimi FD, 2017, PATIENT PREFER ADHER, V11, P513, DOI 10.2147/PPA.S129678
   Alosaimi FD, 2014, SAUDI J GASTROENTERO, V20, P233, DOI 10.4103/1319-3767.136977
   Amtmann D, 2015, J PSYCHOSOM RES, V79, P550, DOI 10.1016/j.jpsychores.2015.08.007
   Aysal F, 2013, NOROPSIKIYATRI ARS, V50, P295, DOI 10.4274/npa.y5611
   Becker S, 2002, INT J PSYCHIAT MED, V32, P271, DOI 10.2190/XTDD-8L18-P9E0-JYRV
   Burns TM, 2016, MUSCLE NERVE, V54, P1015, DOI 10.1002/mus.25198
   CIID, 2013, CHIN HOUS INC PROJ
   Fisher Justin, 2003, J Clin Neuromuscul Dis, V4, P105, DOI 10.1097/00131402-200303000-00001
   Hoffmann S, 2016, BRAIN BEHAV, V6, DOI 10.1002/brb3.538
   Howard JF, 2017, LANCET NEUROL, V16, P976, DOI 10.1016/S1474-4422(17)30369-1
   Jeong A, 2018, PLOS ONE, V13, DOI 10.1371/journal.pone.0206754
   Kim J, 2019, INT J ENV RES PUB HE, V16, DOI 10.3390/ijerph16050860
   Kroenke K, 2001, J GEN INTERN MED, V16, P606, DOI 10.1046/j.1525-1497.2001.016009606.x
   MAGNI G, 1988, ACTA PSYCHIAT SCAND, V77, P443, DOI 10.1111/j.1600-0447.1988.tb05148.x
   Masuda M, 2012, MUSCLE NERVE, V46, P166, DOI 10.1002/mus.23398
   Mitchell AJ, 2013, J AFFECT DISORDERS, V150, P861, DOI 10.1016/j.jad.2013.03.020
   Paul RH, 2000, J NEUROPSYCH CLIN N, V12, P499, DOI 10.1176/appi.neuropsych.12.4.499
   Richards HS, 2014, ORBIT, V33, P263, DOI 10.3109/01676830.2014.904375
   Sanders DB, 2016, NEUROLOGY, V87, P419, DOI 10.1212/WNL.0000000000002790
   Sitek EJ, 2009, NEUROL SCI, V30, P9, DOI 10.1007/s10072-008-0001-y
   Suzuki Y, 2011, BMJ OPEN, V1, DOI 10.1136/bmjopen-2011-000313
   Braz NFT, 2018, J CLIN NEUROSCI, V50, P41, DOI 10.1016/j.jocn.2018.01.011
   Tran C, 2018, MUSCLE NERVE, V58, P197, DOI 10.1002/mus.26069
   Ybarra MI, 2011, ARQ NEURO-PSIQUIAT, V69, P176, DOI 10.1590/S0004-282X2011000200006
NR 31
TC 4
Z9 4
U1 0
U2 0
PU HINDAWI LTD
PI LONDON
PA ADAM HOUSE, 3RD FLR, 1 FITZROY SQ, LONDON, W1T 5HF, ENGLAND
SN 0953-4180
EI 1875-8584
J9 BEHAV NEUROL
JI Behav. Neurol.
PD SEP 15
PY 2019
VL 2019
AR 9367453
DI 10.1155/2019/9367453
PG 6
WC Clinical Neurology
WE Science Citation Index Expanded (SCI-EXPANDED)
SC Neurosciences & Neurology
GA JB7TY
UT WOS:000488769400001
PM 31636730
OA gold, Green Published
DA 2022-10-25
ER

PT J
AU Zhang, HL
   Chen, LQ
   Zheng, Y
   Wang, ZH
   Geng, YC
   Wang, FQ
   Liu, D
   He, AD
   Li, J
   Wang, Y
AF Zhang, Hanlu
   Chen, Longqi
   Zheng, Yu
   Wang, Zihao
   Geng, Yingcai
   Wang, Fuqiang
   Liu, Dan
   He, Andong
   Li, Jing
   Wang, Yun
TI Robot-assisted thymectomy via subxiphoid approach: technical details and
   early outcomes
SO JOURNAL OF THORACIC DISEASE
LA English
DT Article
DE Thymectomy; subxiphoid; robot-assisted thoracic surgery
ID EXTENDED THYMECTOMY; SURGERY
AB Background: Trans-subxiphoid thoracoscopic thymectomy is a promising procedure but technically demanding associated with ergonomic discomfort. In order to facilitate this complex procedure, the authors present a modified trans-subxiphoid thymectomy by the use of the Da Vinci robotic system.
   Methods: A 2-cm longitudinal incision for camera was made below the xiphoid process. Through this incision, the space among the posterior surface of the sternum, bilateral mediastinal pleura and diaphragm (extra pleural space) was enlarged blindly with a finger. Additional two operation holes were created below bilateral costal arches, and then two 8-mm robotic trocars were inserted into the extra pleural space. A third robotic instrument was placed in the 5th intercostal space after bilateral mediastinal pleura were dissected. The whole thymus was excised for patients with thymic tumor, and simultaneous resection of surrounding adipose tissues was performed for patients with myasthenia gravis. Clinical characteristics and early surgical outcomes of the patients were retrospectively collected and analyzed.
   Results: Between August 2016 and September 2017, 70 consecutive patients with myasthenia gravis or thymic neoplasm were successfully treated by the described surgical procedure. The median overall operative time was 115 (range, 60-150) min. The median hospital stay was 5 (range, 4-7) days. The median duration of chest tube was 3 (range, 1-8) days. The blood loss was minimal for all the patients. There was no mortality, conversion or postoperative complication during the postoperative and follow-up period.
   Conclusions: Based on our preliminary experience, the described technique of thymectomy is safe and feasible, and provides an optimal access for the robot camera and the instruments.
C1 [Zhang, Hanlu; Chen, Longqi; Zheng, Yu; Wang, Zihao; Geng, Yingcai; Wang, Fuqiang; Liu, Dan; He, Andong; Wang, Yun] Sichuan Univ, West China Hosp, Dept Thorac Surg, Chengdu 610041, Sichuan, Peoples R China.
   [Li, Jing] Sichuan Univ, West China Hosp, Derpartment Operat Room, Chengdu 610041, Sichuan, Peoples R China.
RP Wang, Y (corresponding author), 37 Guoxue Alley, Chengdu 610041, Sichuan, Peoples R China.
EM yunwwang@yeah.net
RI Wang, Yun/AAH-8383-2019
FU Chengdu City Science and Technology Project of China [0040205301E42];
   National Key Research Project of China [2017YFC0113502]
FX This study was supported by grants from Chengdu City Science and
   Technology Project of China (No. 0040205301E42) and the National Key
   Research Project of China (No. 2017YFC0113502).
CR Bakker PFA, 2004, SURG ENDOSC, V18, P986, DOI 10.1007/s00464-003-9161-2
   Hsu Chung-Ping, 2002, Interact Cardiovasc Thorac Surg, V1, P4, DOI 10.1016/S1569-9293(02)00003-8
   Straughan DM, 2015, CANCER CONTROL, V22, P326, DOI 10.1177/107327481502200310
   Suda T, 2015, INTERACT CARDIOV TH, V20, P669, DOI 10.1093/icvts/ivv001
   Suda T, 2012, ANN THORAC SURG, V93, P334, DOI 10.1016/j.athoracsur.2011.08.047
   Xie A, 2015, ANN CARDIOTHORAC SUR, V4, P495, DOI 10.3978/j.issn.2225-319X.2015.08.01
   Yano M, 2017, WORLD J SURG, V41, P763, DOI 10.1007/s00268-016-3783-8
   Zhao JB, 2016, J THORAC DIS, V8, pS258, DOI 10.3978/j.issn.2072-1439.2016.02.42
NR 8
TC 12
Z9 15
U1 0
U2 9
PU AME PUBL CO
PI SHATIN
PA FLAT-RM C 16F, KINGS WING PLAZA 1, NO 3 KWAN ST, SHATIN, HONG KONG
   00000, PEOPLES R CHINA
SN 2072-1439
EI 2077-6624
J9 J THORAC DIS
JI J. Thorac. Dis.
PD MAR
PY 2018
VL 10
IS 3
BP 1677
EP 1682
DI 10.21037/jtd.2018.03.07
PG 6
WC Respiratory System
WE Science Citation Index Expanded (SCI-EXPANDED)
SC Respiratory System
GA GF1LK
UT WOS:000431695300118
PM 29707320
OA Green Published
DA 2022-10-25
ER

PT J
AU Yamada, Y
   Yoshida, S
   Iwata, T
   Suzuki, H
   Tagawa, T
   Mizobuchi, T
   Kawaguchi, N
   Yoshino, I
AF Yamada, Yoshito
   Yoshida, Shigetoshi
   Iwata, Takekazu
   Suzuki, Hidemi
   Tagawa, Tetsuzo
   Mizobuchi, Teruaki
   Kawaguchi, Naoki
   Yoshino, Ichiro
TI Risk Factors for Developing Postthymectomy Myasthenia Gravis in Thymoma
   Patients
SO ANNALS OF THORACIC SURGERY
LA English
DT Article
ID ACETYLCHOLINE-RECEPTOR; THYMECTOMY; CLASSIFICATION
AB Background. Thymoma patients with no prior history of myasthenia gravis (MG) occasionally have MG after thymectomy. This study aimed to identify risk factors for developing postthymectomy MG.
   Methods. We retrospectively reviewed the characteristics and clinical outcomes of thymoma patients without preoperative MG who underwent a thymectomy at our institute.
   Results. Of the 229 thymoma patients who underwent surgery from 1991 to 2011, 123 had no history of MG. The serum of all patients was analyzed for acetylcholine receptor antibodies (AchR-Ab), and 33 patients had detectable levels (greater than 0.2 nmol/L). Ten seropositive patients had MG develop postoperatively within 3 to 2,859 days, whereas 90 seronegative patients did not. Univariate analysis showed that a positive result for serum AchR-Ab (p < 0.001), type B1/B2/B3 thymoma histology (p = 0.025), and incomplete resection (p = 0.008) were risk factors for the development of MG. In patients with post-thymectomy MG, the AchR-Ab levels at the onset of MG were significantly higher than the preoperative levels (p = 0.036). The analysis of the 33 antibody-positive patients showed a significant correlation between antibody levels and the onset of disease (p = 0.003). The analysis of 12 patients with incomplete resection revealed that perioperative chemotherapy or radiotherapy reduced the risk of development of MG (p = 0.009).
   Conclusions. A positive result for serum AchR-Ab, type B1/B2/B3 thymoma histology, and incomplete resection were considered risk factors for the development of postthymectomy MG. Preoperative levels of serum AchR-Ab should be examined in all thymoma patients. Perioperative chemotherapy or radiotherapy for the patients with incomplete resection might reduce the risk of MG development. (C) 2015 by The Society of Thoracic Surgeons
C1 Chiba Univ, Grad Sch Med, Dept Gen Thorac Surg, Chiba, Japan.
   Douwa Kai Neurol Ctr, Chiba, Japan.
RP Yamada, Y (corresponding author), Univ Zurich Hosp, Div Thorac Surg, Raemistr 100, CH-8091 Zurich, Switzerland.
EM yoshito.yamada@usz.ch
RI Mizobuchi, Teruaki/AAC-4011-2020
CR Buckley C, 2001, ANN NEUROL, V50, P64, DOI 10.1002/ana.1017
   CUENOUD S, 1980, NEUROLOGY, V30, P201, DOI 10.1212/WNL.30.2.201
   FERSHTAND JB, 1951, ANN INTERN MED, V34, P1025, DOI 10.7326/0003-4819-34-4-1025
   Haroutiunian Simon, 2009, J Pain Palliat Care Pharmacother, V23, P242, DOI 10.1080/15360280903098523
   He ZC, 2013, J BIOMED RES, V27, P62, DOI 10.7555/JBR.27.20120060
   Hoffacker V, 2000, BLOOD, V96, P3872, DOI 10.1182/blood.V96.12.3872.h8003872_3872_3879
   Ito M, 1992, Nihon Kyobu Geka Gakkai Zasshi, V40, P189
   Jaretzki A, 2000, ANN THORAC SURG, V70, P327, DOI 10.1016/S0003-4975(00)01595-2
   Kondo K, 2005, EUR J CARDIO-THORAC, V28, P22, DOI 10.1016/j.ejcts.2005.03.039
   Kondo K, 2005, ANN THORAC SURG, V79, P219, DOI 10.1016/j.athoracsur.2004.06.090
   KOSMIDIS PA, 1988, CANCER, V61, P1736, DOI 10.1002/1097-0142(19880501)61:9<1736::AID-CNCR2820610903>3.0.CO;2-T
   Mao ZF, 2012, J CLIN NEUROL, V8, P161, DOI 10.3988/jcn.2012.8.3.161
   Marx A, 2004, WHO CLASSIFICATION T, P152
   Meyer DM, 2009, ANN THORAC SURG, V87, P385, DOI 10.1016/j.athoracsur.2008.11.040
   Nakajima J, 2008, ANN THORAC SURG, V86, P941, DOI 10.1016/j.athoracsur.2008.04.070
   NAMBA T, 1978, MEDICINE, V57, P411, DOI 10.1097/00005792-197809000-00002
   Obata S, 1983, Rinsho Kyobu Geka, V3, P729
   Okumura M, 2002, CANCER-AM CANCER SOC, V94, P624, DOI 10.1002/cncr.10226
   Okumura M, 2001, AM J SURG PATHOL, V25, P103, DOI 10.1097/00000478-200101000-00012
   OSSERMAN KE, 1971, MT SINAI J MED, V38, P497
   Ragheb S, 2008, ARCH NEUROL-CHICAGO, V65, P1358, DOI 10.1001/archneur.65.10.1358
   Rosai J, 1999, WHO INT HIST CLASSIF
   Ruffini E, 2011, EUR J CARDIO-THORAC, V40, P146, DOI 10.1016/j.ejcts.2010.09.042
   Sanders DB, 2014, MUSCLE NERVE, V49, P483, DOI 10.1002/mus.23944
   Song F, 2006, J IMMUNOL, V177, P1500, DOI 10.4049/jimmunol.177.3.1500
   Sun XG, 2011, J CLIN NEUROSCI, V18, P57, DOI 10.1016/j.jocn.2010.05.018
   Thanvi BR, 2004, POSTGRAD MED J, V80, P690, DOI 10.1136/pgmj.2004.018903
   Watanabe A, 2004, J THORAC CARDIOV SUR, V127, P868, DOI 10.1016/j.jtcvs.2003.07.036
   Wittbrodt ET, 1997, ARCH INTERN MED, V157, P399, DOI 10.1001/archinte.157.4.399
   Yamada Y, 2013, J CARDIOTHORAC SURG, V8, DOI 10.1186/1749-8090-8-226
NR 30
TC 23
Z9 24
U1 0
U2 5
PU ELSEVIER SCIENCE INC
PI NEW YORK
PA STE 800, 230 PARK AVE, NEW YORK, NY 10169 USA
SN 0003-4975
EI 1552-6259
J9 ANN THORAC SURG
JI Ann. Thorac. Surg.
PD MAR
PY 2015
VL 99
IS 3
BP 1013
EP 1019
DI 10.1016/j.athoracsur.2014.10.068
PG 7
WC Cardiac & Cardiovascular Systems; Respiratory System; Surgery
WE Science Citation Index Expanded (SCI-EXPANDED)
SC Cardiovascular System & Cardiology; Respiratory System; Surgery
GA CC7TH
UT WOS:000350570800050
PM 25633463
DA 2022-10-25
ER

PT J
AU Buckley, C
   Douek, D
   Newsom-Davis, J
   Vincent, A
   Willcox, N
AF Buckley, C
   Douek, D
   Newsom-Davis, J
   Vincent, A
   Willcox, N
TI Mature, long-lived CD4(+) and CD8(+) T cells are generated by the
   thymoma in myasthenia gravis
SO ANNALS OF NEUROLOGY
LA English
DT Article
ID ACETYLCHOLINE-RECEPTOR; THYMIC EMIGRANTS; ANTIBODIES; INTERLEUKIN-12;
   THYMECTOMY; FEATURES; APLASIA; THERAPY; TUMORS; TITIN
AB Antibodies to muscle acetylcholine receptors, to other muscle antigens, and to some cytokines are found in the majority of patients with thymic tumors (thymomas) and myasthenia gravis (MG), The role of the tumor in initiating autoimmunity, however, is unclear; in particular, it is not known whether the thymoma exports mature and long-lived T cells, which could provide help for antibody production in the periphery. Here, we quantified recently exported thymic T cells using the approach of measuring episomal DNA fragments [T-cell receptor excision circles (TRECs)], generated by T-cell receptor gene rearrangement, Compared to values in healthy individuals (n = 10) or in patients with late-onset MG (n = 8), TREC levels were significantly raised in both the CD4(+) and CD8(+) peripheral blood compartments of patients with thymoma and MG (n = 14, p = 0.002 and p = 0.0004 compared to healthy controls) but only in the CD8+ compartment of the three patients with thymoma without MG (p = 0.4 and p = 0.01 for CD4(+) and CD8(+)). TREC levels decreased following thymectomy to values similar to controls but were substantially raised in patients who had developed tumor recurrence (n = 6, p = 0.04 and p = 0.02 for CD4(+) and CD8(+))(3) this was associated with increased antibodies to interferon-alpha and interleukin-12 in the one case studied serially, Collectively, these results support the hypothesis that the neoplastic thymoma tissue itself can generate and export mature, long-lived T cells and that these T cells reflect the thymic pathology and are likely to be related to the associated autoimmune diseases. The results also provide a new approach for early diagnosis of thymoma recurrence.
C1 John Radcliffe Hosp, Weatherall Inst Mol Med, Neurosci Grp, Oxford OX3 9DS, England.
   Univ Texas, SW Med Ctr, Dept Med, Dallas, TX 75230 USA.
RP Buckley, C (corresponding author), John Radcliffe Hosp, Weatherall Inst Mol Med, Neurosci Grp, Oxford OX3 9DS, England.
RI Vincent, Angela/AAE-7310-2019
CR BELL EB, 1990, NATURE, V348, P163, DOI 10.1038/348163a0
   Berzins SP, 1999, P NATL ACAD SCI USA, V96, P9787, DOI 10.1073/pnas.96.17.9787
   Berzins SP, 1998, J EXP MED, V187, P1839, DOI 10.1084/jem.187.11.1839
   BRUNDA MJ, 1993, J EXP MED, V178, P1223, DOI 10.1084/jem.178.4.1223
   Buckley C, 1999, ANN NEUROL, V46, P482
   Di Mario A, 1998, EUR J HAEMATOL, V61, P221
   Douek DC, 1998, NATURE, V396, P690, DOI 10.1038/25374
   DRACHMAN DB, 1994, NEW ENGL J MED, V330, P1797, DOI 10.1056/NEJM199406233302507
   EGERTON M, 1990, P NATL ACAD SCI USA, V87, P2579, DOI 10.1073/pnas.87.7.2579
   Evoli A, 1998, ANN NY ACAD SCI, V841, P781, DOI 10.1111/j.1749-6632.1998.tb11018.x
   FUJII Y, 1985, NEUROLOGY, V35, P577, DOI 10.1212/WNL.35.4.577
   Heid CA, 1996, GENOME RES, V6, P986, DOI 10.1101/gr.6.10.986
   HOHLFELD R, 1984, NATURE, V310, P244, DOI 10.1038/310244a0
   HOHLFELD R, 1994, NEUROL CLIN, V12, P331, DOI 10.1016/S0733-8619(18)30100-2
   Jaretzki III A, 1997, NEUROLOGY S5, V48, P52
   LEWIS JE, 1987, CANCER, V60, P2727, DOI 10.1002/1097-0142(19871201)60:11<2727::AID-CNCR2820601125>3.0.CO;2-D
   Mackall CL, 1997, IMMUNOL TODAY, V18, P245, DOI 10.1016/S0167-5699(97)81664-7
   Marx A, 1999, PATHOL RES PRACT, V195, P515, DOI 10.1016/S0344-0338(99)80001-6
   Marx A, 1998, Dev Immunol, V6, P129, DOI 10.1155/1998/49484
   Masuda M, 1997, AM J HEMATOL, V54, P324, DOI 10.1002/(SICI)1096-8652(199704)54:4<324::AID-AJH12>3.0.CO;2-B
   McCune JM, 2000, J CLIN INVEST, V105, pR1, DOI 10.1172/JCI8647
   Meager A, 1997, LANCET, V350, P1596, DOI 10.1016/S0140-6736(05)64012-3
   MONDEN Y, 1985, ANN THORAC SURG, V39, P165, DOI 10.1016/S0003-4975(10)62558-1
   Nagvekar N, 1998, J CLIN INVEST, V101, P2268, DOI 10.1172/JCI2068
   NAMBA T, 1978, MEDICINE, V57, P411, DOI 10.1097/00005792-197809000-00002
   Palace J, 1998, NEUROLOGY, V50, P1463, DOI 10.1212/WNL.50.5.1463
   PEDRAZA MA, 1977, CANCER, V39, P1455, DOI 10.1002/1097-0142(197704)39:4<1455::AID-CNCR2820390417>3.0.CO;2-#
   PESCARMONA E, 1992, HISTOPATHOLOGY, V20, P263, DOI 10.1111/j.1365-2559.1992.tb00966.x
   Rosai J, 1999, INT HISTOLOGICAL CLA, P1
   Seddon B, 1999, J EXP MED, V189, P877, DOI 10.1084/jem.189.5.877
   SKEIE GO, 1995, AUTOIMMUNITY, V20, P99, DOI 10.3109/08916939509001933
   SOUADJIAN JV, 1974, ARCH INTERN MED, V134, P374, DOI 10.1001/archinte.134.2.374
   VERLEY JM, 1985, CANCER, V55, P1074, DOI 10.1002/1097-0142(19850301)55:5<1074::AID-CNCR2820550524>3.0.CO;2-T
   Verschuren MCM, 1997, J IMMUNOL, V158, P1208
   Vincent A, 1999, PATHOL RES PRACT, V195, P535, DOI 10.1016/S0344-0338(99)80002-8
   WILLCOX N, 1987, AM J PATHOL, V127, P447
   WILLCOX N, 1995, OXFORD TXB ONCOLOGY, P1562
   YOSHIOKA R, 1995, LIVER, V15, P53
   Zhang LQ, 1999, J EXP MED, V190, P725, DOI 10.1084/jem.190.5.725
NR 39
TC 115
Z9 121
U1 0
U2 7
PU WILEY-LISS
PI NEW YORK
PA DIV JOHN WILEY & SONS INC, 605 THIRD AVE, NEW YORK, NY 10158-0012 USA
SN 0364-5134
J9 ANN NEUROL
JI Ann. Neurol.
PD JUL
PY 2001
VL 50
IS 1
BP 64
EP 72
DI 10.1002/ana.1017
PG 9
WC Clinical Neurology; Neurosciences
WE Science Citation Index Expanded (SCI-EXPANDED)
SC Neurosciences & Neurology
GA 447FR
UT WOS:000169561300009
PM 11456312
DA 2022-10-25
ER

PT J
AU Oka, T
   Hayashi, K
   Nakaoka, Y
   Ohtsuki, Y
   Akagi, T
AF Oka, T
   Hayashi, K
   Nakaoka, Y
   Ohtsuki, Y
   Akagi, T
TI Differentiation of rat thymic myoid progenitor cell line established by
   coculture with human T-lymphotropic virus type-I-producing human T cells
SO CELL AND TISSUE RESEARCH
LA English
DT Article
DE thymic myoid cell; differentiation; myasthenia gravis; HTLV-I; thymic
   selection; autoimmune disease; cell line; rat (F344/DuCrj; WKAH/HkmSlc);
   human
ID MYASTHENIA-GRAVIS; HTLV-I; SKELETAL-MUSCLE; EDUCATION; ANTIBODIES;
   DISTINCT
AB A thymus-derived myoid precursor cell line (STI), which differentiates to myoid cells in the growth arrest condition, was established by the cocultivation of F344 rat thymic cells with human T-lymphotropic virus type-I (HTLV-I)-producing human lymphoid cells. No integration of HTLV-I was detected in ST1 cells by Southern blot hybridization. III a differentiation culture condition such as confluent culture or serum starvation, STI cells began to fuse, creating multinuclear giant cells, with the induced expression of MyoD1 and various muscle-specific antigens, including a-sarcomeric actin, skeletal muscle myosin, myoglobin, desmin, and acetylcholine receptor. Ultrastructural investigation revealed that differentiated ST1B cells created aggregates of thick and thin filaments with Z-band-like composition, then formed sarcomeric structures and tubular honeycomb arrays. Finally, these cells spontaneously contracted with a frequency of 0.5-2.0 Hz and synchronized with adjoining cells. Transplantation of ST1B cells into nude mice produced a small tumor nodule, showing clear differentiation to skeletal muscle cells. ST1B cells did not indicate any colony-forming activities in soft agar, demonstrating that ST1B cells retain some of the physiologically normal phenotypes. This rare cell line is promising for use in various physiological and pathological investigations including functional research of thymic myoid cells and the pathological role in autoimmune diseases, as well as animal model experiments of cell therapy related to muscular degenerative disorders or regeneration of injured muscles.
C1 Okayama Univ, Sch Med, Dept Pathol, Okayama 7008558, Japan.
   Osaka Univ, Div Biophys Engn, Grad Sch Engn Sci, Osaka 5608531, Japan.
   Kochi Med Sch, Dept Pathol, Nanko Ku, Kochi 7838505, Japan.
RP Oka, T (corresponding author), Okayama Univ, Sch Med, Dept Pathol, 2-5-1 Shikata Cho, Okayama 7008558, Japan.
CR BEAUCHAMP JR, 1992, AM J PATHOL, V140, P387
   Behrens L, 1998, J IMMUNOL, V161, P5943
   Buckle GJ, 1996, J ACQ IMMUN DEF SYND, V13, pS107, DOI 10.1097/00042560-199600001-00018
   DEFRESNE MP, 1989, THYMUS, V13, P201
   DRENCKHAHN D, 1979, VIRCHOWS ARCH B, V32, P33
   EYMARD B, 1995, REV NEUROL-FRANCE, V151, P6
   FURUYA A, 1991, J NEUROL SCI, V101, P208, DOI 10.1016/0022-510X(91)90048-C
   GESSAIN A, 1985, LANCET, V2, P407
   GILMORE RSC, 1974, J ANAT, V118, P409
   HENRY K, 1981, THYMUS GLAND, P85
   HENRY K, 1992, THYMUS LYMPH NODES S, V7, P27
   ITOH T, 1983, CELL TISSUE RES, V231, P39
   KAMO I, 1984, BIOSCIENCE REP, V4, P925, DOI 10.1007/BF01116890
   KIRCHNER T, 1988, VIRCHOWS ARCH B, V54, P295
   LAGRENADE L, 1990, LANCET, V336, P1345
   LEONMONZON M, 1994, ANN NEUROL, V36, P643, DOI 10.1002/ana.410360414
   MARTINFONTECHA A, 1994, THYMUS, V22, P201
   Marx A, 1997, VIRCHOWS ARCH, V430, P355, DOI 10.1007/s004280050044
   MIYOSHI I, 1981, NATURE, V294, P770, DOI 10.1038/294770a0
   MOCHIZUKI M, 1992, JPN J CANCER RES, V83, P236, DOI 10.1111/j.1349-7006.1992.tb00092.x
   NAKAMURA H, 1986, CURR TOP DEV BIOL, V20, P111, DOI 10.1016/S0070-2153(08)60658-4
   Nishioka K, 1996, ARTHRITIS RHEUM, V39, P1410, DOI 10.1002/art.1780390821
   OKA T, 1992, INT J CANCER, V51, P915, DOI 10.1002/ijc.2910510614
   PAWLOWSKI TJ, 1994, IMMUNOL TODAY, V15, P205, DOI 10.1016/0167-5699(94)90244-5
   PUCHTLER, 1975, HISTOCHEMISTRY, V45, P163
   RATNER L, 1985, J VIROL, V54, P781, DOI 10.1128/JVI.54.3.781-790.1985
   RUDLAND PS, 1984, CANCER RES, V44, P2089
   SUGIMOTO M, 1987, LANCET, V2, P1220
   TERADA K, 1994, LANCET, V344, P1116, DOI 10.1016/S0140-6736(94)90630-0
   TORO I, 1969, ANAT REC, V165, P329, DOI 10.1002/ar.1091650302
   TOUBIN HT, 1979, P NATL ACAD SCI USA, V76, P4350
   WEKERLE H, 1975, NATURE, V256, P496
NR 32
TC 7
Z9 7
U1 0
U2 1
PU SPRINGER VERLAG
PI NEW YORK
PA 175 FIFTH AVE, NEW YORK, NY 10010 USA
SN 0302-766X
J9 CELL TISSUE RES
JI Cell Tissue Res.
PD APR
PY 2000
VL 300
IS 1
BP 119
EP 127
DI 10.1007/s004419900174
PG 9
WC Cell Biology
WE Science Citation Index Expanded (SCI-EXPANDED)
SC Cell Biology
GA 311JC
UT WOS:000086880100012
PM 10805081
DA 2022-10-25
ER

PT J
AU Marie, JC
   Wakkach, A
   Coudray, AM
   Chastre, E
   Berrih-Aknin, S
   Gespach, C
AF Marie, JC
   Wakkach, A
   Coudray, AM
   Chastre, E
   Berrih-Aknin, S
   Gespach, C
TI Functional expression of receptors for calcitonin gene-related peptide,
   calcitonin, and vasoactive intestinal peptide in the human thymus and
   thymomas from myasthenia gravis patients
SO JOURNAL OF IMMUNOLOGY
LA English
DT Article
ID T-CELL DEVELOPMENT; ACETYLCHOLINE-RECEPTOR; EPITHELIAL-CELLS;
   SIGNAL-TRANSDUCTION; MESSENGER-RNA; POSITIVE SELECTION; LIGAND-BINDING;
   RAT THYMUS; THYMOCYTES; DIFFERENTIATION
AB The molecular and functional expression of serpentine membrane receptors for vasoactive intestinal peptide (VIP), calcitonin gene-related peptide (CGRP), and calcitonin (CT) were characterized in human thymus and thymomas from myasthenia gravis (MG) patients and thymic epithelial cells either in primary culture (PTEC) or transformed by the siman virus 40 large T (SV40LT) oncogene (LT-TEC), Using RT-PCR combined with Southern analysis, we identified the PCR products corresponding to the receptor (-R) transcripts for VIP, CGRP, aad CT in thymus from control subjects and MG patients with either hyperplasia or thymoma, Similar expressions of the VIP- and CGRP-R transcripts were observed in PTEC, whereas the CT-R message was not detected. In LT-TEC, the signals for VIP-R, CGRP-R, and CT-R transcripts were seen with a lower intensity than those in control and MG thymus, In agreement with our molecular analysis, 1) VIP was the most potent peptide among VIP-related peptides (VIP > PACAP > PHM > PBV) to stimulate cAMP production through specific type 1 VIP receptors in both PTEC and LT-TEC; 2) cAMP generation was induced by CGRP in PTEC and by CT in LT-TEC; 3) in frozen thymic sections and by flow cytometry, type 1 VIP-R, CGRP-R, and CT-R were localized in epithelial cells; and 4) in parallel, the transcription of the acetylcholine receptor cr subunit (the main autoantigen in MG) was induced by CGRP and CT in PTEC and LT-TEC, respectively. Our data suggest that the neuroendocrine peptides VIP, CGRP, and CT may exert functional roles during MG and malignant transformation of the human thymus.
C1 Hop St Antoine, INRA, U482, F-75571 Paris 12, France.
   Hop Marie Lannelongue, CNRS, Unite Propre Rech & Enseignement Super Associee, Immunol Lab, F-92350 Le Plessis Robinson, France.
RP Gespach, C (corresponding author), Hop St Antoine, INRA, U482, F-75571 Paris 12, France.
EM gespach@adr.st-antoine.inserm.fr
RI Berrih‐Aknin, Sonia/F-8025-2013; CHASTRE, Eric/L-8446-2018
OI Berrih‐Aknin, Sonia/0000-0001-9199-4175; CHASTRE,
   Eric/0000-0002-8993-1228
CR Aiyar N, 1996, J BIOL CHEM, V271, P11325, DOI 10.1074/jbc.271.19.11325
   AMARA SG, 1982, NATURE, V298, P240, DOI 10.1038/298240a0
   ANDERSON G, 1993, NATURE, V362, P70, DOI 10.1038/362070a0
   BARAKAT A, 1994, BIOSCIENCE REP, V14, P1, DOI 10.1007/BF01901633
   BERRIH S, 1985, J IMMUNOL, V135, P1165
   BERRIH-AKNIN S, 1987, ANN NY ACAD SCI, V505, P50, DOI 10.1111/j.1749-6632.1987.tb51282.x
   Blackburn CC, 1996, P NATL ACAD SCI USA, V93, P5742, DOI 10.1073/pnas.93.12.5742
   BODO K, 1995, PEPTIDES, V16, P1497
   Bonetto V, 1995, P NATL ACAD SCI USA, V92, P11985, DOI 10.1073/pnas.92.26.11985
   BOUDARD F, 1991, J NEUROSCI RES, V29, P29, DOI 10.1002/jnr.490290104
   BULLOCH K, 1991, ANN NY ACAD SCI, V621, P218
   BULLOCH K, 1995, AM J PHYSIOL-ENDOC M, V268, pE168, DOI 10.1152/ajpendo.1995.268.1.E168
   Bulloch K, 1991, PROG NEURENDOCRINIMM, V4, P186
   CHAKRABORTY M, 1991, SCIENCE, V251, P1078, DOI 10.1126/science.1847755
   CHASTRE E, 1991, J BIOL CHEM, V266, P21239
   Chen WJ, 1997, MOL PHARMACOL, V52, P1164, DOI 10.1124/mol.52.6.1164
   Couvineau A, 1996, J BIOL CHEM, V271, P12795, DOI 10.1074/jbc.271.22.12795
   DelaFuente M, 1996, ADV NEUROIMMUNOL, V6, P75, DOI 10.1016/S0960-5428(96)00002-2
   Delgado M, 1996, BLOOD, V87, P5152, DOI 10.1182/blood.V87.12.5152.bloodjournal87125152
   EGERTON M, 1990, P NATL ACAD SCI USA, V87, P2579, DOI 10.1073/pnas.87.7.2579
   EMAMI S, 1989, P NATL ACAD SCI USA, V86, P3194, DOI 10.1073/pnas.86.9.3194
   ERNSTROM U, 1995, REGUL PEPTIDES, V57, P99, DOI 10.1016/0167-0115(95)00023-5
   Fehling HJ, 1997, CURR OPIN IMMUNOL, V9, P263, DOI 10.1016/S0952-7915(97)80146-X
   FONTAINE B, 1987, J CELL BIOL, V105, P1337, DOI 10.1083/jcb.105.3.1337
   FRENDO JL, 1994, FEBS LETT, V342, P214, DOI 10.1016/0014-5793(94)80503-2
   Gao Y, 1996, CELL MOL BIOL, V42, P227
   GLUTZMAN Y, 1980, COLD SPRING HARB SYM, V44, P293
   GLUZMAN Y, 1981, CELL, V23, P175, DOI 10.1016/0092-8674(81)90282-8
   GOETZL EJ, 1994, MOL CELL NEUROSCI, V5, P145, DOI 10.1006/mcne.1994.1016
   GOMARIZ RP, 1993, BRAIN BEHAV IMMUN, V7, P271, DOI 10.1006/brbi.1993.1027
   GORN AH, 1995, J CLIN INVEST, V95, P2680, DOI 10.1172/JCI117970
   GUYON T, 1994, J CLIN INVEST, V94, P16, DOI 10.1172/JCI117302
   Hall JM, 1998, TRENDS PHARMACOL SCI, V19, P303, DOI 10.1016/S0165-6147(98)01234-6
   HORNE WC, 1994, TRENDS ENDOCRIN MET, V5, P395, DOI 10.1016/1043-2760(95)92521-J
   HOUSSAMI S, 1994, ENDOCRINOLOGY, V135, P183, DOI 10.1210/en.135.1.183
   HUESMANN M, 1991, CELL, V66, P533, DOI 10.1016/0092-8674(81)90016-7
   KENDALL MD, 1991, BRAIN BEHAV IMMUN, V5, P9, DOI 10.1016/0889-1591(91)90004-T
   LUTHER MA, 1989, J NEUROSCI, V9, P1082
   MAORET JJ, 1994, BIOCHEM BIOPH RES CO, V203, P465, DOI 10.1006/bbrc.1994.2205
   Marine JC, 1996, ENDOCRINOLOGY, V137, P4108, DOI 10.1210/en.137.10.4108
   MATHEW RC, 1992, J IMMUNOL, V148, P3572
   MCGILLIS JP, 1993, CELL IMMUNOL, V150, P405, DOI 10.1006/cimm.1993.1208
   McLatchie LM, 1998, NATURE, V393, P333, DOI 10.1038/30666
   MEILIN A, 1995, SCAND J IMMUNOL, V42, P185, DOI 10.1111/j.1365-3083.1995.tb03644.x
   MOORE EE, 1995, MOL ENDOCRINOL, V9, P959, DOI 10.1210/me.9.8.959
   Nehls M, 1996, SCIENCE, V272, P886, DOI 10.1126/science.272.5263.886
   NOSSAL GJV, 1994, CELL, V76, P229, DOI 10.1016/0092-8674(94)90331-X
   NUSSENZVEIG DR, 1994, J BIOL CHEM, V269, P28123
   Pugliese A, 1997, NAT GENET, V15, P293, DOI 10.1038/ng0397-293
   ROSENFELD MG, 1983, NATURE, V304, P129, DOI 10.1038/304129a0
   Sakuta H, 1996, J NEUROIMMUNOL, V67, P103
   SEXTON PM, 1993, MOL ENDOCRINOL, V7, P815, DOI 10.1210/me.7.6.815
   SHAH GV, 1994, ENDOCRINOLOGY, V134, P596, DOI 10.1210/en.134.2.596
   SHORTMAN K, 1992, CURR OPIN IMMUNOL, V4, P140, DOI 10.1016/0952-7915(92)90003-W
   Throsby M, 1998, ENDOCRINOLOGY, V139, P2399, DOI 10.1210/en.139.5.2399
   VANEWIJK W, 1991, ANNU REV IMMUNOL, V9, P591, DOI 10.1146/annurev.iy.09.040191.003111
   VONBOEHMER H, 1994, CELL, V76, P219, DOI 10.1016/0092-8674(94)90330-1
   Wakkach A, 1996, J IMMUNOL, V157, P3752
   WEIHE E, 1989, NEUROSCI LETT, V100, P77, DOI 10.1016/0304-3940(89)90663-0
   Wimalawansa SJ, 1996, ENDOCR REV, V17, P533, DOI 10.1210/er.17.5.533
   XIN ZC, 1994, J NEUROIMMUNOL, V54, P59, DOI 10.1016/0165-5728(94)90231-3
NR 61
TC 30
Z9 32
U1 0
U2 0
PU AMER ASSOC IMMUNOLOGISTS
PI BETHESDA
PA 9650 ROCKVILLE PIKE, BETHESDA, MD 20814 USA
SN 0022-1767
EI 1550-6606
J9 J IMMUNOL
JI J. Immunol.
PD FEB 15
PY 1999
VL 162
IS 4
BP 2103
EP 2112
PG 10
WC Immunology
WE Science Citation Index Expanded (SCI-EXPANDED)
SC Immunology
GA 165FV
UT WOS:000078510800032
PM 9973484
DA 2022-10-25
ER

PT J
AU Dalakas, MC
AF Dalakas, MC
TI Intravenous immune globulin therapy for neurologic diseases
SO ANNALS OF INTERNAL MEDICINE
LA English
DT Article
ID GUILLAIN-BARRE-SYNDROME; MULTIFOCAL MOTOR NEUROPATHY; IMMUNOGLOBULIN
   THERAPY; GAMMA-GLOBULIN; MYASTHENIA-GRAVIS; PLASMA-EXCHANGE; KAWASAKI
   SYNDROME; DRUG-THERAPY; DOUBLE-BLIND; B-CELL
AB High-dose intravenous immune globulin (IVIg) has emerged as an important therapy for various neurologic diseases. Different interpretations of clinical trial results; the expected benefit of IVIg compared with that of alternate therapies; and issues about IVIg's safety, cost, and mechanisms of action have raised concern and uncertainty among practitioners. To clarify these areas, this paper examines the clinical, serologic, and immunologic data on more than 110 patients with various autoimmune neurologic diseases who received IVIg during the past 6 years at the National Institute of Neurological Disorders and Stroke. It also reviews work by other investigators on the efficacy, risks, benefits, and mechanisms of the action of IVIg in these diseases.
   In controlled clinical trials, IVIg has been effective in treating the Guillain-Barre syndrome, multifocal motor neuropathy, chronic inflammatory demyelinating polyneuropathy, and dermatomyositis. In other controlled or open-label trials and case reports, IVIg produced improvement in several patients with the Lambert-Eaton myasthenic syndrome and myasthenia gravis but had a variable, mild, or unsubstantiated benefit in some patients with inclusion-body myositis, paraproteinemic IgM demyelinating polyneuropathy, certain intractable childhood epilepsies, polymyositis, multiple sclerosis, optic neuritis, and the stiff-man syndrome. The primary adverse reaction was headache; aseptic meningitis, skin reactions, thromboembolic events, and renal tubular necrosis occurred rarely. The most relevant immunomodulatory actions of IVIg, operating alone or in combination, are inhibition of complement deposition, neutralization of cytokines, modulation of Fc-receptor-mediated phagocytosis, and downregulation of autoantibody production. Therapy with IVIg is effective for certain autoimmune neurologic diseases, but its spectrum of efficacy has not been fully established. Additional controlled clinical trials are needed.
RP Dalakas, MC (corresponding author), NIH, NINDS,BLDG 10,ROOM 4N248,10 CTR DR, MSC 1382, BETHESDA, MD 20892 USA.
CR ABE Y, 1994, IMMUNOL REV, V139, P5, DOI 10.1111/j.1600-065X.1994.tb00854.x
   ACHIRON A, 1992, ARCH NEUROL-CHICAGO, V49, P1233, DOI 10.1001/archneur.1992.00530360031013
   AHSAN N, 1994, ARCH INTERN MED, V154, P1985, DOI 10.1001/archinte.154.17.1985
   ALEZMARTINEZ JE, 1993, IMMUNOL TODAY, V12, P201
   AZULAY JP, 1994, NEUROLOGY, V44, P429, DOI 10.1212/WNL.44.3_Part_1.429
   Bain PG, 1996, NEUROLOGY, V47, P678, DOI 10.1212/WNL.47.3.678
   BASTA M, 1994, J CLIN INVEST, V94, P1729, DOI 10.1172/JCI117520
   BASTA M, 1989, J CLIN INVEST, V84, P1974, DOI 10.1172/JCI114387
   BERKMAN SA, 1990, ANN INTERN MED, V112, P278, DOI 10.7326/0003-4819-112-4-278
   BIRD SJ, 1992, NEUROLOGY, V42, P1422, DOI 10.1212/WNL.42.7.1422
   BJORKANDER J, 1987, J CLIN IMMUNOL, V7, P8, DOI 10.1007/BF00915419
   BLASCZYK R, 1993, LANCET, V341, P789, DOI 10.1016/0140-6736(93)90563-V
   BLICK KE, 1985, PRINCIPLES CLIN CHEM, P401
   BOOM BW, 1988, ARCH DERMATOL, V124, P1550, DOI 10.1001/archderm.124.10.1550
   BUCKLEY RH, 1991, NEW ENGL J MED, V325, P110, DOI 10.1056/NEJM199107113250207
   BURKS AW, 1986, NEW ENGL J MED, V314, P560, DOI 10.1056/NEJM198602273140907
   CAPPA M, 1994, J NEUROL NEUROSUR PS, V57, P69, DOI 10.1136/jnnp.57.Suppl.69
   CASTRO LHM, 1993, NEUROLOGY, V43, P1034, DOI 10.1212/WNL.43.5.1034
   CHANLAM D, 1987, LANCET, V1, P1436
   CHAUDHRY V, 1993, ANN NEUROL, V33, P237, DOI 10.1002/ana.410330303
   CONSTANTINESCU CS, 1993, NEW ENGL J MED, V329, P583, DOI 10.1056/NEJM199308193290820
   COOK D, 1996, NEUROLOGY, V40, P792
   COSI V, 1991, ACTA NEUROL SCAND, V84, P81, DOI 10.1111/j.1600-0404.1991.tb04912.x
   DALAKAS MC, 1994, NEUROLOGY, V44, P223, DOI 10.1212/WNL.44.2.223
   DALAKAS MC, 1994, ARCH NEUROL-CHICAGO, V51, P861, DOI 10.1001/archneur.1994.00540210031010
   DALAKAS MC, 1995, ANN INTERN MED, V122, P316, DOI 10.7326/0003-4819-122-4-199502150-00021
   DALAKAS MC, 1991, NEW ENGL J MED, V325, P1487, DOI 10.1056/NEJM199111213252107
   DALAKAS MC, 1993, NEW ENGL J MED, V329, P1993, DOI 10.1056/NEJM199312303292704
   Dalakas MC, 1997, NEUROLOGY, V48, P712, DOI 10.1212/WNL.48.3.712
   DALAKAS MC, 1995, ANN NEUROL, V38, P302
   DALAKAS MC, 1981, ANN NEUROL, V9, P134, DOI 10.1002/ana.410090719
   DIETRICH G, 1990, J CLIN INVEST, V85, P620, DOI 10.1172/JCI114483
   *DUTCH GUILL BARR, 1994, ANN NEUROL, V35, P741
   DWYER JM, 1992, NEW ENGL J MED, V326, P107
   DYCK PJ, 1994, ANN NEUROL, V36, P838, DOI 10.1002/ana.410360607
   Eibl M M, 1989, Immunodefic Rev, V1 Suppl, P1
   ELLIE E, 1992, NEW ENGL J MED, V327, P1032
   ENGELHARD D, 1986, J PEDIATR-US, V108, P77, DOI 10.1016/S0022-3476(86)80772-7
   Fazekas F, 1997, LANCET, V349, P589, DOI 10.1016/S0140-6736(96)09377-4
   GAJDOS P, 1994, CLIN EXP IMMUNOL, V97, P49
   HAGUE RA, 1990, BLUT, V61, P66, DOI 10.1007/BF02076702
   Hahn AF, 1996, BRAIN, V119, P1067, DOI 10.1093/brain/119.4.1067
   HART YM, 1994, NEUROLOGY, V44, P1030, DOI 10.1212/WNL.44.6.1030
   HARTUNG HP, 1995, MUSCLE NERVE, V18, P137, DOI 10.1002/mus.880180202
   Heafield MTE, 1996, LANCET, V347, P28, DOI 10.1016/S0140-6736(96)91559-7
   Helveston WR, 1996, NEUROLOGY, V46, P584, DOI 10.1212/WNL.46.2.584
   Hughes RAC, 1997, LANCET, V349, P225
   IMBACH P, 1981, LANCET, V1, P1228
   Imbach P., 1991, IMMUNOTHERAPY INTRAV
   IRANI DN, 1993, NEUROLOGY, V43, P872, DOI 10.1212/WNL.43.5.872
   JANN S, 1992, J NEUROL NEUROSUR PS, V55, P60, DOI 10.1136/jnnp.55.1.60
   JAYNE DRW, 1991, LANCET, V337, P1137, DOI 10.1016/0140-6736(91)92797-6
   KARLSON HW, 1994, ARTHRITIS RHEUM-US, V37, P915, DOI 10.1002/art.1780370621
   Kaveri S, 1996, J CLIN INVEST, V97, P865, DOI 10.1172/JCI118488
   KAZATCHKINE MD, 1994, IMMUNOL REV, V139, P79, DOI 10.1111/j.1600-065X.1994.tb00858.x
   KAZATCHKINE MD, 1996, INTRAVENOUS IMMUNOGL
   KIPPS TJ, 1989, ADV IMMUNOL, V47, P117, DOI 10.1016/S0065-2776(08)60663-X
   KLEYWEG RP, 1991, J NEUROL NEUROSUR PS, V54, P957, DOI 10.1136/jnnp.54.11.957
   KOFFMAN B, 1995, NEUROLOGY, V45, pA235
   KURLANDER RJ, 1980, J CLIN INVEST, V66, P773, DOI 10.1172/JCI109915
   KURLANDER RJ, 1986, J CLIN INVEST, V77, P2010, DOI 10.1172/JCI112530
   KURODA Y, 1991, J NEUROL, V238, P309, DOI 10.1007/BF00315327
   LEGER JM, 1994, J NEUROL NEUROSUR PS, V57, P46, DOI 10.1136/jnnp.57.Suppl.46
   LEUNG DYM, 1987, J CLIN INVEST, V79, P468, DOI 10.1172/JCI112835
   Malik U, 1996, ANN NEUROL, V39, P136, DOI 10.1002/ana.410390121
   MARCHALONIS JJ, 1992, P NATL ACAD SCI USA, V89, P3325, DOI 10.1073/pnas.89.8.3325
   MCKHANN, 1985, NEUROLOGY, V35, P1096
   MIKOL J, 1994, MYOLOGY, P1384
   MOLL JWB, 1993, J NEUROL NEUROSUR PS, V56, P112, DOI 10.1136/jnnp.56.1.112
   NEWBURGER JW, 1991, NEW ENGL J MED, V324, P1633, DOI 10.1056/NEJM199106063242305
   NOBILEORAZIO E, 1993, NEUROLOGY, V43, P537, DOI 10.1212/WNL.43.3_Part_1.537
   RIGAL D, 1994, CLIN IMMUNOL IMMUNOP, V71, P309, DOI 10.1006/clin.1994.1091
   ROPPER AH, 1992, NEW ENGL J MED, V326, P1130, DOI 10.1056/NEJM199204233261706
   ROUX KH, 1990, J IMMUNOL, V144, P1387
   SCHIFF RI, 1994, NEW ENGL J MED, V331, P1649, DOI 10.1056/NEJM199412153312409
   SEKUL EA, 1994, ANN INTERN MED, V121, P259, DOI 10.7326/0003-4819-121-4-199408150-00004
   SILBERT PL, 1992, NEUROLOGY, V42, P257, DOI 10.1212/WNL.42.1.257
   SOUEIDAN SA, 1993, NEUROLOGY, V43, P876, DOI 10.1212/WNL.43.5.876
   STEG RE, 1994, NEUROLOGY, V44, P1180, DOI 10.1212/WNL.44.6.1180
   SVENSON M, 1993, J CLIN INVEST, V92, P2533, DOI 10.1172/JCI116862
   TAKANO H, 1994, MUSCLE NERVE, V17, P1073, DOI 10.1002/mus.880170919
   TAKEI S, 1993, J CLIN INVEST, V91, P602, DOI 10.1172/JCI116240
   TANKERSLEY DL, 1988, MOL IMMUNOL, V25, P41, DOI 10.1016/0161-5890(88)90088-0
   Uchuya M, 1996, J NEUROL NEUROSUR PS, V60, P388, DOI 10.1136/jnnp.60.4.388
   UHER F, 1986, J IMMUNOL, V137, P3124
   VANDERMECHE FGA, 1992, NEW ENGL J MED, V326, P1123, DOI 10.1056/NEJM199204233261705
   VANENGELEN BGM, 1994, J NEUROL NEUROSUR PS, V57, P72, DOI 10.1136/jnnp.57.Suppl.72
   VANENGELEN BGM, 1992, ANN NEUROL, V32, P834, DOI 10.1002/ana.410320624
   VARELA F, 1991, P NATL ACAD SCI USA, V88, P5917, DOI 10.1073/pnas.88.13.5917
   VASSILEV T, 1993, CLIN EXP IMMUNOL, V92, P369
   Voltz R, 1996, NEUROLOGY, V46, P250, DOI 10.1212/WNL.46.1.250
   WIJDICKS EFM, 1994, MUSCLE NERVE, V17, P1494
   WOODRUFF RK, 1986, LANCET, V2, P217
   Younger DS, 1996, MUSCLE NERVE, V19, P722
   1994, MMWR-MORBID MORTAL W, V43, P505
   1987, AM J MED, V83, P1
   1994, J NEUROL NEUROSURG S, V57, P1
NR 97
TC 190
Z9 203
U1 0
U2 11
PU AMER COLL PHYSICIANS
PI PHILADELPHIA
PA INDEPENDENCE MALL WEST 6TH AND RACE ST, PHILADELPHIA, PA 19106-1572 USA
SN 0003-4819
EI 1539-3704
J9 ANN INTERN MED
JI Ann. Intern. Med.
PD MAY 1
PY 1997
VL 126
IS 9
BP 721
EP 730
DI 10.7326/0003-4819-126-9-199705010-00008
PG 10
WC Medicine, General & Internal
WE Science Citation Index Expanded (SCI-EXPANDED)
SC General & Internal Medicine
GA WW147
UT WOS:A1997WW14700008
PM 9139559
DA 2022-10-25
ER

PT J
AU Gordon, MS
   Battiato, LA
   Gonin, R
   HarrisonMann, BC
   Loehrer, PJ
AF Gordon, MS
   Battiato, LA
   Gonin, R
   HarrisonMann, BC
   Loehrer, PJ
TI A phase II trial of subcutaneously administered recombinant human
   interleukin-2 in patients with relapsed refractory thymoma
SO JOURNAL OF IMMUNOTHERAPY
LA English
DT Article
DE immunotherapy; mediastinal tumors; cytokines; thymoma
ID MALIGNANT THYMOMA; INVASIVE THYMOMA; CHEMOTHERAPY; THERAPY; IL-2
AB The thymus is the site of T-cell maturation and contains T-cell precursors that differentiate into cytolytic T lymphocytes (CTLs) in vitro in the presence of interleukin-2 (IL-2). Malignant thymoma is often associated with a lymphocytic infiltration of these precursors. The antitumor effects of IL-2 are mediated in part by activated CTLs. Based on these considerations and anecdotal reports of its anti-tumor activity in thymoma, we conducted a Phase II trial of IL-2 in 14 patients with thymoma. IL-2 was administered s.c. at a dose of 12 x 10(6) IU/m(2)/day for 5 days for 4 weeks followed by a 2-week rest period. Patients were evaluated for response after each 6-week cycle, and those tolerating therapy with no disease progression were eligible for a maximum of 4 cycles. All patients had failed prior standard chemotherapy and 12 had received prior radiotherapy. All 14 patients were evaluable for toxicity and response. The median number of cycles received was two. One patient was removed from study during cycle 1 because of severe bronchospasm Five patients required dose reductions for grade 3 toxicity (anorexia, nausea, hyperbilirubinemia, elevated SGPT, and skin desquamation, one patient each). Two patients developed new symptoms of myasthenia gravis while in the study and were removed (one for progressive disease, one for steroid requirement). There were no objective responses. The one patient who required steroids for newly diagnosed myasthenia gravis had a minor response. We conclude that subcutaneously administered IL-2, although it has acceptable toxicity, has no significant clinical activity in previously treated patients with advanced thymoma.
C1 INDIANA UNIV,SCH MED,HEMATOL ONCOL SECT,CLIN HEMATOL & CYTOKINE PROGRAM,INDIANAPOLIS,IN.
   INDIANA UNIV,SCH MED,DIV BIOSTAT,INDIANAPOLIS,IN.
   WALTHER CANC INST,INDIANAPOLIS,IN.
FU NCRR NIH HHS [MO1 RR750] Funding Source: Medline
CR BATATA MA, 1974, CANCER, V34, P389, DOI 10.1002/1097-0142(197408)34:2<389::AID-CNCR2820340224>3.0.CO;2-Z
   BERNATZ PE, 1961, J THORAC CARDIOV SUR, V42, P424
   BERTHAUD P, 1990, LANCET, V335, P1590, DOI 10.1016/0140-6736(90)91415-7
   COHN LH, 1970, SURG GYNECOL OBSTETR, V131, P206
   DY C, 1988, J CLIN ONCOL, V6, P536, DOI 10.1200/JCO.1988.6.3.536
   FECHNER RE, 1969, CANCER, V23, P1423, DOI 10.1002/1097-0142(196906)23:6<1423::AID-CNCR2820230625>3.0.CO;2-M
   FORNASIERO A, 1990, J CLIN ONCOL, V8, P1419, DOI 10.1200/JCO.1990.8.8.1419
   GOLDEL N, 1989, CANCER, V63, P1492
   GREEN JD, 1974, CHEST, V65, P114, DOI 10.1378/chest.65.1.114
   KOSMIDIS PA, 1988, CANCER, V61, P1736, DOI 10.1002/1097-0142(19880501)61:9<1736::AID-CNCR2820610903>3.0.CO;2-T
   LAURIOLA L, 1981, CANCER, V48, P1992, DOI 10.1002/1097-0142(19811101)48:9<1992::AID-CNCR2820480914>3.0.CO;2-0
   LEGG MA, 1965, CANCER, V18, P1131, DOI 10.1002/1097-0142(196509)18:9<1131::AID-CNCR2820180914>3.0.CO;2-F
   LEGHA SS, 1993, SEMIN ONCOL, V20, P27
   LOEHRER PJ, 1990, ANN INTERN MED, V113, P520, DOI 10.7326/0003-4819-113-7-520
   MASAOKA A, 1977, CANCER, V40, P1222, DOI 10.1002/1097-0142(197709)40:3<1222::AID-CNCR2820400336>3.0.CO;2-2
   MICHON JM, 1988, J IMMUNOL, V140, P3660
   NABHOLZ M, 1983, ANNU REV IMMUNOL, V1, P273, DOI 10.1146/annurev.iy.01.040183.001421
   PHILLIPS JH, 1987, J IMMUNOL, V139, P683
   POSNER JB, 1977, ANN NEUROL, V2, P409, DOI 10.1002/ana.410020511
   ROBIN M, 1964, ARCH INTERN MED, V114, P389
   SALYER WR, 1976, CANCER, V37, P229, DOI 10.1002/1097-0142(197601)37:1<229::AID-CNCR2820370133>3.0.CO;2-2
   SHELLITO J, 1978, CANCER TREAT REP, V62, P1397
   SIMON R, 1989, CONTROL CLIN TRIALS, V10, P1, DOI 10.1016/0197-2456(89)90015-9
   SLEIJFER DT, 1992, J CLIN ONCOL, V10, P1119, DOI 10.1200/JCO.1992.10.7.1119
   STADLER WM, 1995, SEMIN ONCOL, V22, P67
   Sznol M, 1994, Oncology (Williston Park), V8, P61
   SZNOL M, 1994, ONCOLOGY, V8, P71
   SZNOL M, 1994, ONCOLOGY, V8, P74
   SZNOL M, 1994, ONCOLOGY, V8, P67
   WEISBERG D, 1976, ANN THORAC SURG, V16, P141
   ZAR JH, 1984, BIOSTAT ANAL, P153
   ZECK J, 1979, ANN THORAC SURG, V28, P257
   1992, STATXACT VERSION 2 0
NR 33
TC 18
Z9 19
U1 0
U2 0
PU LIPPINCOTT-RAVEN PUBL
PI PHILADELPHIA
PA 227 EAST WASHINGTON SQ, PHILADELPHIA, PA 19106
SN 1053-8550
J9 J IMMUNOTHER
JI J. Immunother.
PD OCT
PY 1995
VL 18
IS 3
BP 179
EP 184
DI 10.1097/00002371-199510000-00005
PG 6
WC Oncology; Immunology; Medicine, Research & Experimental
WE Science Citation Index Expanded (SCI-EXPANDED)
SC Oncology; Immunology; Research & Experimental Medicine
GA TN419
UT WOS:A1995TN41900005
PM 8770773
DA 2022-10-25
ER

PT J
AU Trampert, DC
   Hubers, LM
   van de Graaf, SFJ
   Beuers, U
AF Trampert, David C.
   Hubers, Lowiek M.
   van de Graaf, Stan F. J.
   Beuers, Ulrich
TI On the role of IgG4 in inflammatory conditions: lessons for IgG4-related
   disease
SO BIOCHIMICA ET BIOPHYSICA ACTA-MOLECULAR BASIS OF DISEASE
LA English
DT Article
DE Autoimmune pancreatitis; Cholangiocarcinoma; IgG4-associated
   cholangitis; Melanoma; Primary sclerosing cholangitis; Review
ID PRIMARY SCLEROSING CHOLANGITIS; IMMUNOGLOBULIN G4-ASSOCIATED
   CHOLANGITIS; MUSCLE-SPECIFIC KINASE; T-REGULATORY-CELLS; FAB-ARM
   EXCHANGE; MYASTHENIA-GRAVIS; PEMPHIGUS-VULGARIS; IGG4-ASSOCIATED
   CHOLANGITIS; AUTOIMMUNE PANCREATITIS; G4-RELATED DISEASE
AB The pathophysiology of immunoglobulin G4-related disease (IgG4-RD) and its most common manifestations, IgG4-associated (sclerosing) cholangitis and autoimmune pancreatitis, remains largely unknown, but IgG4 is presumably involved. IgG4 is a promiscuous antibody, which could be directly pathogenic, fulfill a protective role, or could just be a fortuitous marker of an aberrant inflammatory response. IgG4 antibodies possess exclusive structural and functional characteristics suggesting anti-inflammatory and tolerance-inducing effects. By studying the role of IgG4 in other inflammatory conditions, namely hypersensitivity and allergies, autoimmune and immune-mediated diseases, infections and malignancies, new insights can be obtained increasing our understanding of the role of IgG4 antibodies in IgG4-RD. Beekeepers, animal laboratory workers and individuals undergoing allergen immunotherapy possess high serum levels of allergen-specific IgG4, which exhibit immunosuppressive functions, protecting the individual from anaphylactic reactions. In autoimmune/immune-mediated diseases, such as pemphigus vulgaris, pemphigus foliaceus and MuSK-myasthenia gravis, IgG4 auto antibodies are pathogenic. Regarding malignancies such as melanoma and cholangiocarcinoma or helminthic infections, lgG4 antibodies inhibit clearance of tumor cells or the invader, respectively. Translating these findings to IgG4-RD, IgG4 alone can implement pathogenic effects and structural damage, but may also function as a protective antibody dampening the more harmful effects of IgG1 when directed against the same epitopes. This article is part of a Special Issue entitled: Cholangiocytes in Health and Disease edited by Jesus Banales, Marco Marzioni, Nicholas LaRusso and Peter Jansen.
C1 [Trampert, David C.; Hubers, Lowiek M.; van de Graaf, Stan F. J.; Beuers, Ulrich] Univ Amsterdam, Acad Med Ctr, Tytgat Inst Liver & Intestinal Res, Dept Gastroenterol & Hepatol, Meibergdreef 9,Room G4-216, NL-1105 AZ Amsterdam, Netherlands.
RP Beuers, U (corresponding author), Univ Amsterdam, Acad Med Ctr, Tytgat Inst Liver & Intestinal Res, Dept Gastroenterol & Hepatol, Meibergdreef 9,Room G4-216, NL-1105 AZ Amsterdam, Netherlands.
EM u.h.beuers@amc.uva.nl
OI van de Graaf, Stan/0000-0003-4238-4359
FU German (Deutsche Crohn and Colitis Vereinigung, Sektion PSC); American
   (PSC Partners); South African PSC Patient Foundations
FX This work was supported by German (Deutsche Crohn and Colitis
   Vereinigung, Sektion PSC), American (PSC Partners) and South African PSC
   Patient Foundations (to UB).
CR Akiyama M., 2017, RHEUMATOLOGY OXFORD
   Akiyama M, 2016, ARTHRITIS RES THER, V18, DOI 10.1186/s13075-016-1064-4
   Akiyama M, 2015, ARTHRITIS RHEUMATOL, V67, P2476, DOI 10.1002/art.39209
   Alderlieste YA, 2009, DIGESTION, V79, P220, DOI 10.1159/000213364
   AMAGAI M, 1991, CELL, V67, P869, DOI 10.1016/0092-8674(91)90360-B
   ANGAL S, 1993, MOL IMMUNOL, V30, P105, DOI 10.1016/0161-5890(93)90432-B
   ANHALT GJ, 1982, NEW ENGL J MED, V306, P1189, DOI 10.1056/NEJM198205203062001
   Anthony RM, 2007, NAT REV IMMUNOL, V7, P975, DOI 10.1038/nri2199
   ATMADJA AK, 1995, J INFECT DIS, V172, P1567, DOI 10.1093/infdis/172.6.1567
   BHOL K, 1995, P NATL ACAD SCI USA, V92, P5239, DOI 10.1073/pnas.92.11.5239
   Bjornsson E, 2007, HEPATOLOGY, V45, P1547, DOI 10.1002/hep.21685
   Boonpiyathad T, 2017, ALLERGY, V72, P407, DOI 10.1111/all.12966
   Buijs J, 2014, PANCREAS, V43, P261, DOI 10.1097/MPA.0000000000000044
   Chari ST, 2007, J GASTROENTEROL, V42, P39, DOI 10.1007/s00535-007-2046-8
   Chari ST, 2009, CLIN GASTROENTEROL H, V7, P1097, DOI 10.1016/j.cgh.2009.04.020
   Coomes SM, 2017, MUCOSAL IMMUNOL, V10, P150, DOI 10.1038/mi.2016.47
   Crescioli S, 2016, CURR ALLERGY ASTHM R, V16, DOI 10.1007/s11882-015-0580-7
   Deshpande V, 2012, MODERN PATHOL, V25, P1181, DOI 10.1038/modpathol.2012.72
   Deshpande V, 2009, MODERN PATHOL, V22, P1287, DOI 10.1038/modpathol.2009.94
   Ding X, 1999, J INVEST DERMATOL, V112, P739, DOI 10.1046/j.1523-1747.1999.00585.x
   Doorenspleet ME, 2016, HEPATOLOGY, V64, P501, DOI 10.1002/hep.28568
   Filippone EJ, 2014, CLIN NEPHROL, V82, P7, DOI 10.5414/CN107768
   Freeman JA, 2013, LEUKEMIA LYMPHOMA, V54, P99, DOI 10.3109/10428194.2012.706285
   GarciaRobaina JC, 1997, CLIN EXP ALLERGY, V27, P418, DOI 10.1111/j.1365-2222.1997.tb00727.x
   Ghazale A, 2008, GASTROENTEROLOGY, V134, P706, DOI 10.1053/j.gastro.2007.12.009
   Gomez AM, 2010, AUTOIMMUNITY, V43, P353, DOI 10.3109/08916930903555943
   Hamano H, 2001, NEW ENGL J MED, V344, P732, DOI 10.1056/NEJM200103083441005
   Harada K, 2012, HEPATOLOGY, V56, P157, DOI 10.1002/hep.25627
   Hubers L. M., 2017, GUT IN PRESS
   Hubers LM, 2015, CLIN REV ALLERG IMMU, V48, P198, DOI 10.1007/s12016-014-8430-2
   Huijbers MG, 2013, P NATL ACAD SCI USA, V110, P20783, DOI 10.1073/pnas.1313944110
   Jeannin P, 1998, J IMMUNOL, V160, P3555
   Jones M, 2014, OCCUP ENVIRON MED, V71, P619, DOI 10.1136/oemed-2014-102119
   Kalaitzakis E, 2011, CLIN GASTROENTEROL H, V9, P800, DOI 10.1016/j.cgh.2011.05.019
   Kamisawa T, 2015, LANCET, V385, P1460, DOI 10.1016/S0140-6736(14)60720-0
   Karagiannis P, 2015, ONCOIMMUNOLOGY, V4, DOI 10.1080/2162402X.2015.1032492
   Karagiannis P, 2013, CANCER RES, V73, DOI [10.1158/1538-7445.TUMIMM2012-B65, 10.1172/JCI65579]
   Karagiannis P, 2013, ONCOIMMUNOLOGY, V2, DOI 10.4161/onci.24889
   KAWAGUCHI K, 1991, HUM PATHOL, V22, P387, DOI 10.1016/0046-8177(91)90087-6
   Kawakami H, 2010, J GASTROEN HEPATOL, V25, P1648, DOI 10.1111/j.1440-1746.2010.06346.x
   Kawakami Y, 2011, NEUROLOGY, V77, P1819, DOI 10.1212/WNL.0b013e318237f660
   KAWANO Y, 1994, J IMMUNOL, V153, P4948
   King IL, 2009, J EXP MED, V206, P1001, DOI 10.1084/jem.20090313
   Kiyama K, 2015, BMC MUSCULOSKEL DIS, V16, DOI 10.1186/s12891-015-0584-4
   Klooster R, 2012, BRAIN, V135, P1081, DOI 10.1093/brain/aws025
   Kolfschoten MV, 2007, SCIENCE, V317, P1554, DOI 10.1126/science.1144603
   Koneczny I, 2017, J AUTOIMMUN, V77, P104, DOI 10.1016/j.jaut.2016.11.005
   Koneczny I, 2013, PLOS ONE, V8, DOI 10.1371/journal.pone.0080695
   Kricheli D, 2000, BRIT J DERMATOL, V143, P337, DOI 10.1046/j.1365-2133.2000.03659.x
   KURNIAWAN A, 1993, J IMMUNOL, V150, P3941
   Labrijn AF, 2011, J IMMUNOL, V187, P3238, DOI 10.4049/jimmunol.1003336
   Lamb PM, 2008, INT J DERMATOL, V47, P150, DOI 10.1111/j.1365-4632.2008.03361.x
   Masamune A, 2017, GUT, V66, P487, DOI 10.1136/gutjnl-2016-312049
   Matsui EC, 2005, CLIN EXP ALLERGY, V35, P1347, DOI 10.1111/j.1365-2222.2005.02331.x
   McGuirk P, 2002, J EXP MED, V195, P221, DOI 10.1084/jem.20011288
   McSorley HJ, 2012, CLIN MICROBIOL REV, V25, P585, DOI 10.1128/CMR.05040-11
   Meiler F, 2008, ALLERGY, V63, P1455, DOI 10.1111/j.1398-9995.2008.01774.x
   Meiler F, 2008, J EXP MED, V205, P2887, DOI 10.1084/jem.20080193
   Mihai S, 2007, J CELL MOL MED, V11, P1117, DOI 10.1111/j.1582-4934.2007.00081.x
   Mori S, 2013, AUTOIMMUN REV, V12, P912, DOI 10.1016/j.autrev.2013.03.005
   MOSS RB, 1992, J PEDIATR-US, V120, P16, DOI 10.1016/S0022-3476(05)80590-6
   Muller R., 2002, WORMS HUMAN DIS, V2nd
   Nakazawa T, 2005, PANCREAS, V30, P20
   Nakazawa T, 2006, PANCREAS, V32, P229, DOI 10.1097/01.mpa.0000202941.85955.07
   Nakazawa T, 2011, J HEPATO-BIL-PAN SCI, V18, P127, DOI 10.1007/s00534-010-0320-2
   Niks EH, 2008, J NEUROIMMUNOL, V195, P151, DOI 10.1016/j.jneuroim.2008.01.013
   Okazaki K, 2017, PANCREATOLOGY, V17, P1, DOI 10.1016/j.pan.2016.12.003
   Oseini AM, 2011, HEPATOLOGY, V54, P940, DOI 10.1002/hep.24487
   Otsuka K, 2015, SCI REP-UK, V5, DOI 10.1038/srep13928
   ROCK B, 1990, J CLIN INVEST, V85, P296, DOI 10.1172/JCI114426
   ROCK B, 1989, NEW ENGL J MED, V320, P1463, DOI 10.1056/NEJM198906013202206
   Schuurman J, 2001, MOL IMMUNOL, V38, P1, DOI 10.1016/S0161-5890(01)00050-5
   Shiokawa M, 2016, GUT, V65, P1322, DOI 10.1136/gutjnl-2015-310336
   Smyrk TC, 2011, CURR OPIN RHEUMATOL, V23, P74, DOI 10.1097/BOR.0b013e328341347b
   Tabata T, 2009, CLIN CHIM ACTA, V408, P25, DOI 10.1016/j.cca.2009.06.036
   Tabibian JH, 2016, HEPATOLOGY, V64, P340, DOI 10.1002/hep.28624
   TAO MH, 1993, J EXP MED, V178, P661, DOI 10.1084/jem.178.2.661
   Umemura T, 2007, HEPATOLOGY, V46, P463, DOI 10.1002/hep.21700
   van de Veen W, 2013, J ALLERGY CLIN IMMUN, V131, P1204, DOI 10.1016/j.jaci.2013.01.014
   van der Kleij D, 2002, J BIOL CHEM, V277, P48122, DOI 10.1074/jbc.M206941200
   Varga EM, 2013, J ALLERGY CLIN IMMUN, V131, P1419, DOI 10.1016/j.jaci.2012.08.037
   Wenniger LMD, 2012, ENDOSCOPY, V44, P66, DOI 10.1055/s-0031-1291540
   Wenniger LJMD, 2014, HEPATOLOGY, V60, P1453, DOI 10.1002/hep.26999
   Wenniger LJMD, 2013, HEPATOLOGY, V57, P2390, DOI 10.1002/hep.26232
   Yamagami J, 2010, J CLIN INVEST, V120, P4111, DOI 10.1172/JCI44425
   Zaretsky AG, 2009, J EXP MED, V206, P991, DOI 10.1084/jem.20090303
   Zhang FB, 2015, BMC INFECT DIS, V15, DOI 10.1186/s12879-015-1156-9
NR 87
TC 44
Z9 47
U1 0
U2 10
PU ELSEVIER
PI AMSTERDAM
PA RADARWEG 29, 1043 NX AMSTERDAM, NETHERLANDS
SN 0925-4439
EI 1879-260X
J9 BBA-MOL BASIS DIS
JI Biochim. Biophys. Acta-Mol. Basis Dis.
PD APR
PY 2018
VL 1864
IS 4
SI SI
BP 1401
EP 1409
DI 10.1016/j.bbadis.2017.07.038
PN B
PG 9
WC Biochemistry & Molecular Biology; Biophysics; Cell Biology
WE Science Citation Index Expanded (SCI-EXPANDED)
SC Biochemistry & Molecular Biology; Biophysics; Cell Biology
GA GB1QH
UT WOS:000428824800022
PM 28782655
OA Bronze
DA 2022-10-25
ER

PT J
AU White, M
   Meenan, K
   Patel, T
   Jaworek, A
   Sataloff, RT
AF White, Michelle
   Meenan, Kirsten
   Patel, Tirth
   Jaworek, Aaron
   Sataloff, Robert T.
TI Laboratory Evaluation of Vocal Fold Paralysis and Paresis
SO JOURNAL OF VOICE
LA English
DT Article
DE Vocal fold paralysis; Vocal fold paresis; Dysphonia; Laboratory tests;
   Blood tests; Work-up for dysphonia; Hoarseness
ID UNITED-STATES; MANAGEMENT; PREVALENCE; ANTIBODIES; ETIOLOGY
AB Objectives. This study aimed to assess the value of comprehensive laboratory evaluation in patients with vocal fold paralysis or paresis.
   Study Design. This is a retrospective chart review.
   Methods. Records of 231 patients with vocal fold paralysis or paresis were reviewed to determine whether there is a significant increase in the number of abnormal test results compared with rates of abnormal results for these tests in the general population and whether testing resulted in clinically important diagnosis. Laboratory data were collected from charts from initial visits from 2010 to 2014 and compared with national data.
   Results. When controlled for age and sex, white blood cell count was found to have a significantly higher rate of abnormal test results (P < 0.001) in patients with vocal fold paralysis or paresis than the general population. Although hemoglobin, thyroid-stimulating hormone, and thyroid antibody tests were more likely to be abnormal in our patient population, the trend was not statistically significant. Further, the prevalence of syphilis and myasthenia gravis was found to be higher in these subjects than their respective national prevalences, and the incidence of Lyme disease was found to be higher than the national prevalence of Lyme disease. Several patients were diagnosed with medically important conditions such as diabetes, thyroid dysfunction, syphilis, myasthenia gravis, and Lyme disease based on these tests.
   Conclusion. This study suggests that comprehensive testing of patients with vocal fold movement disorders results in diagnoses that would be missed without a comprehensive evaluation, some of which are important medically, although their causal relationship to vocal fold paralysis or paresis was not investigated or established.
C1 [White, Michelle; Meenan, Kirsten; Jaworek, Aaron] Drexel Univ, Coll Med, Dept Otolaryngol Head & Neck Surg, Philadelphia, PA 19104 USA.
   [Patel, Tirth] Univ N Carolina, Sch Med, Dept Radiol, Chapel Hill, NC USA.
   [Sataloff, Robert T.] Drexel Univ, Coll Med, Clin Acad Specialties, Dept Otolaryngol Head & Neck Surg, Philadelphia, PA 19104 USA.
RP Sataloff, RT (corresponding author), Drexel Univ, Coll Med, Clin Acad Specialties, Dept Otolaryngol Head & Neck Surg, Philadelphia, PA 19104 USA.
EM journal@voicefoundation.org
CR Abboud B, 1999, J LARYNGOL OTOL, V113, P473, DOI 10.1017/S0022215100144251
   BENNINGER MS, 1994, OTOLARYNG HEAD NECK, V111, P497
   Benninger MS, 1998, LARYNGOSCOPE, V108, P1346, DOI 10.1097/00005537-199809000-00016
   CDC Division of Diabetes Translation, 2014, DIAB PUBL HLTH RES
   CDC Division of STD Prevention, 2014, SYPHILIS
   Centers for Disease Control and Prevention, SYPH BACKGR
   Centers for Disease Control and Prevention, 2015, LYM DIS
   Chen HC, 2007, ORL-J OTO-RHIN-LARYN, V69, P167, DOI 10.1159/000099226
   COLLAZOCLAVELL ML, 1995, HEAD NECK-J SCI SPEC, V17, P24, DOI 10.1002/hed.2880170106
   Guralnik JM, 2004, BLOOD, V104, P2263, DOI 10.1182/blood-2004-05-1812
   Heitmiller R F, 1999, Semin Thorac Cardiovasc Surg, V11, P41
   Hollowell JG, 2002, J CLIN ENDOCR METAB, V87, P489, DOI 10.1210/jc.87.2.489
   Ishman SL, 2006, OTOLARYNG HEAD NECK, V135, P590, DOI 10.1016/j.otohns.2006.04.014
   KABADI UM, 1988, POSTGRAD MED, V84, P53
   Klein TAL, 2014, J VOICE, V28, P255, DOI 10.1016/j.jvoice.2013.08.018
   KRECICKI T, 1994, J LARYNGOL OTOL, V108, P433, DOI 10.1017/S0022215100127008
   Linda C, 2015, SEMIN ARTHRITIS RHEU, V45, P190, DOI 10.1016/j.semarthrit.2015.05.009
   Mao VH, 2001, J VOICE, V15, P122, DOI 10.1016/S0892-1997(01)00012-1
   Martzolff L, 2010, REV MED INTERNE, V31, P229, DOI 10.1016/j.revmed.2009.07.012
   Merati AL, 2006, LARYNGOSCOPE, V116, P1539, DOI 10.1097/01.mlg.0000234937.46306.c2
   Misono S, 2012, OTOLARYNG CLIN N AM, V45, P1083, DOI 10.1016/j.otc.2012.06.011
   O'Duffy F, 2013, J LARYNGOL OTOL, V127, P768, DOI 10.1017/S0022215113001552
   Phillips LH, 2003, ANN NY ACAD SCI, V998, P407, DOI 10.1196/annals.1254.053
   RABKIN R, 1963, Eye Ear Nose Throat Mon, V42, P53
   Rubin AD, 2007, OTOLARYNG CLIN N AM, V40, P1109, DOI 10.1016/j.otc.2007.05.012
   Sataloff RT, 1991, PROFESSIONAL VOICE S, P296
   Satoh M, 2012, ARTHRITIS RHEUM-US, V64, P2319, DOI 10.1002/art.34380
   SCHECHTER G L, 1972, Transactions of the American Academy of Ophthalmology and Oto-Laryngology, V76, P729
   SCHROETER V, 1988, LANCET, V2, P1245
   Westwood OMR, 2006, RHEUMATOLOGY, V45, P379, DOI 10.1093/rheumatology/kei228
NR 30
TC 4
Z9 5
U1 1
U2 2
PU MOSBY-ELSEVIER
PI NEW YORK
PA 360 PARK AVENUE SOUTH, NEW YORK, NY 10010-1710 USA
SN 0892-1997
EI 1873-4588
J9 J VOICE
JI J. Voice
PD MAR
PY 2017
VL 31
IS 2
BP 168
EP 174
DI 10.1016/j.jvoice.2016.07.022
PG 7
WC Audiology & Speech-Language Pathology; Otorhinolaryngology
WE Science Citation Index Expanded (SCI-EXPANDED)
SC Audiology & Speech-Language Pathology; Otorhinolaryngology
GA EQ2RT
UT WOS:000397918800009
PM 27777055
DA 2022-10-25
ER

PT J
AU Yamada, C
   Pham, HP
   Wu, YY
   Cooling, L
   Kim, HC
   Morgan, S
   Schwartz, J
   Winters, JL
   Wong, ECC
AF Yamada, Chisa
   Pham, Huy P.
   Wu, Yanyun
   Cooling, Laura
   Kim, Haewon C.
   Morgan, Shanna
   Schwartz, Joseph
   Winters, Jeffrey L.
   Wong, Edward C. C.
TI Report of the ASFA apheresis registry on muscle specific kinase antibody
   positive myasthenia gravis
SO JOURNAL OF CLINICAL APHERESIS
LA English
DT Article
DE ASFA apheresis registry; therapeutic plasma exchange; MuSK MG
ID THERAPEUTIC PLASMA-EXCHANGE; MUSK; AUTOANTIBODIES; COMPLICATIONS
AB Background: Anti-muscle specific kinase antibody positive (MuSK Ab) myasthenia gravis (MG) patients are known to have different clinical course compared to anti-acetylcholine receptor Ab positive MG patients. Therapeutic plasma exchange (TPE) has been reported to be effective; however, little is known of the response and of TPE procedural information. An ASFA Apheresis Registry was developed to analyze those data. Methods: The study collected detailed de-identified patient data, TPE procedures, and treatment outcome/complications. Collected data was described in aggregate. Results: A total of 15 MuSK Ab MG patients with exacerbation of MG symptoms, 13 females/2 males, median age 44, were investigated. Thirty TPE courses (median 5 procedures/course, total 145 procedures) were evaluated. All TPE procedures were performed with citrate anticoagulation, 1-1.25 plasma volume exchange in 100% fluid balance, and 90% of courses used only albumin as replacement. Calcium was added to albumin or given orally as needed. TPE was performed every other day in 55% of courses. Adverse events occurred in 3.4% of procedures. Ten patients (67%) experienced relapses within a median of 7 weeks. Objective symptoms were resolved in more than 75% of courses. Overall subjective improvement rates were 94.1%/93.3% after 3/4 TPE procedures, respectively. Thirty-one percent of patients responded poorly with minimal recovery. Conclusion: Overall subjective improvement was seen up to 94% of patients after one course of TPE. Some patients were poor-responders. Five TPE may be adequate for initial course with additional TPE as needed. Based upon this preliminary data, we will modify our future data collection. J. Clin. Apheresis 32:5-11, 2017. (c) 2016 Wiley Periodicals, Inc.
C1 [Yamada, Chisa; Cooling, Laura] Univ Michigan, Dept Pathol, Div Transfus Med, Ann Arbor, MI 48109 USA.
   [Pham, Huy P.] Univ Alabama Birmingham, Dept Pathol, Div Lab Med, Birmingham, AL 35294 USA.
   [Wu, Yanyun] Bloodworks Northwest, Seattle, WA USA.
   [Wu, Yanyun] Yale Med Sch, Div Lab Med, New Haven, CT USA.
   [Kim, Haewon C.] Childrens Hosp Philadelphia, Dept Pathol, Div Transfus Med, Philadelphia, PA 19104 USA.
   [Morgan, Shanna] Amer Red Cross, St Paul, MN USA.
   [Schwartz, Joseph] Columbia Univ, Dept Pathol & Cell Biol, Div Transfus Med, New York, NY USA.
   [Winters, Jeffrey L.] Mayo Clin, Dept Lab Med & Pathol, Div Transfus Med, Rochester, MN USA.
   [Wong, Edward C. C.] Childrens Natl Med Ctr, George Washington Sch Med & Hlth Sci, Ctr Canc & Blood Disorders, Div Lab Med,Dept Pediat, Washington, DC 20010 USA.
   [Wong, Edward C. C.] Childrens Natl Med Ctr, Dept Pathol, Ctr Canc & Blood Disorders, George Washington Sch Med & Hlth Sci, Washington, DC 20010 USA.
RP Yamada, C (corresponding author), Univ Michigan, Blood Bank Transfus Med, Dept Pathol, 1500 E Med Ctr Dr,SPC 5054,2F228 UH, Ann Arbor, MI 48109 USA.
EM yamadac@med.umich.edu
RI Winters, Jeffrey Lawrence/A-2000-2013
OI Winters, Jeffrey Lawrence/0000-0001-8654-3732; Pham,
   Huy/0000-0003-4168-3859; Yamada, Chisa/0000-0002-1968-2385; Schwartz,
   Joseph/0000-0002-8944-3566
FU NIH National Center for Advancing Translational Sciences [UL1TR000075]
FX Contract grant sponsor: NIH National Center for Advancing Translational
   Sciences; Contract grant number: UL1TR000075.
CR Cossins J, 2012, ANN NY ACAD SCI, V1275, P123, DOI 10.1111/j.1749-6632.2012.06833.x
   COURIEL D, 1994, J CLIN APHERESIS, V9, P1, DOI 10.1002/jca.2920090102
   El-Salem K, 2014, CURR TREAT OPTION NE, V16, DOI 10.1007/s11940-014-0283-8
   Guptill JT, 2010, CURR OPIN NEUROL, V23, P530, DOI 10.1097/WCO.0b013e32833c0982
   Harris PA, 2009, J BIOMED INFORM, V42, P377, DOI 10.1016/j.jbi.2008.08.010
   Higuchi O, 2011, ANN NEUROL, V69, P418, DOI 10.1002/ana.22312
   Hoch W, 2001, NAT MED, V7, P365, DOI 10.1038/85520
   Madore F, 2002, CRIT CARE CLIN, V18, P375, DOI 10.1016/S0749-0704(01)00010-0
   MCCULLOUGH J, 1982, VOX SANG, V43, P270
   MOKRZYCKI MH, 1994, AM J KIDNEY DIS, V23, P817, DOI 10.1016/S0272-6386(12)80135-1
   Muppidi S, 2009, FRONT NEUROL NEUROSC, V26, P109, DOI 10.1159/000212372
   Pasnoor M, 2010, MUSCLE NERVE, V41, P370, DOI 10.1002/mus.21533
   Reddel SW, 2014, CURR OPIN NEUROL, V27, P558, DOI 10.1097/WCO.0000000000000136
   Romi F, 2005, ACTA NEUROL SCAND, V111, P134, DOI 10.1111/j.1600-0404.2005.00374.x
   Yamada C, 2015, J CLIN APHERESIS, V30, P314, DOI 10.1002/jca.21377
NR 15
TC 8
Z9 9
U1 0
U2 4
PU WILEY-BLACKWELL
PI HOBOKEN
PA 111 RIVER ST, HOBOKEN 07030-5774, NJ USA
SN 0733-2459
EI 1098-1101
J9 J CLIN APHERESIS
JI J. Clin. Apheresis
PD FEB
PY 2017
VL 32
IS 1
BP 5
EP 11
DI 10.1002/jca.21454
PG 7
WC Hematology
WE Science Citation Index Expanded (SCI-EXPANDED)
SC Hematology
GA EI4ZY
UT WOS:000392504200001
PM 26946363
OA Green Published
DA 2022-10-25
ER

PT J
AU Qu, YJ
   Liu, GB
   Shi, HS
   Liao, MY
   Yang, GF
   Tian, ZX
AF Qu, Yan-juan
   Liu, Guo-bing
   Shi, He-shui
   Liao, Mei-yan
   Yang, Gui-fang
   Tian, Zhi-xiong
TI Preoperative CT Findings of Thymoma are Correlated with Postoperative
   Masaoka Clinical Stage
SO ACADEMIC RADIOLOGY
LA English
DT Article
DE Clinical stage; computed tomography; Masaoka staging system; thymic
   epithelial tumors; thymoma
ID THYMIC EPITHELIAL TUMORS; NONINVASIVE THYMOMA; COMPUTED-TOMOGRAPHY;
   MYASTHENIA-GRAVIS; CLASSIFICATION; MALIGNANCIES; PROGNOSIS; FEATURES
AB Rationale and Objectives: Both preoperative computed tomography (CT) staging and postoperative surgical Masaoka clinical staging are of great clinical importance for diagnosing thymomas. Our study aimed to investigate the relationships between these two staging systems.
   Materials and Methods: This was a retrospective review of 129 patients who had undergone thymoma surgery. Helical CT and 16-slice CT were performed preoperatively. Surgical findings were evaluated according to the Masaoka clinical staging system.
   Results: A significant association was shown between Masaoka clinical staging and CT staging, especially of features including tumor size (P = .004), tumor shape (P < .001), tumor density (P < .001), capsule completeness (P < .001), and involvement of surrounding tissues (P < .001). Based on the CT findings, there were 35.09% of Masaoka stage I patients who had a tumor size <5 cm as compared to 14.81% of stage IV patients. Only 8.77% of Masaoka stage I patients had a tumor size >= 10 cm as compared to 40.74% of stage IV patients. In stages III and IV, most tumors were irregularly shaped with an uneven density and incomplete capsule. Invasive tumors were more frequently found in stages III (81.48%) and IV (88.89%) than in stages I (0%) and II (38.89%). The incidence of myasthenia gravis was comparable in different stages. Consistency between CT and Masaoka clinical stages was higher in stage I (37.98%) than other stages (approximately 10%).
   Conclusion: This study documented a close relationship between preoperative CT thymoma staging and postoperative Masaoka clinical staging. Thus, preoperative CT findings can be beneficial for determining the proper management and prognosis of thymoma patients.
C1 [Qu, Yan-juan; Liu, Guo-bing; Liao, Mei-yan; Tian, Zhi-xiong] Wuhan Univ, Zhongnan Hosp, Dept Radiol, Wuhan 430071, Peoples R China.
   [Yang, Gui-fang] Wuhan Univ, Zhongnan Hosp, Dept Pathol, Wuhan 430071, Peoples R China.
   [Shi, He-shui] Huazhong Univ Sci & Technol, Tongji Med Coll, Union Hosp, Dept Radiol, Wuhan 430022, Peoples R China.
RP Qu, YJ (corresponding author), Wuhan Univ, Zhongnan Hosp, Dept Radiol, 169 E Lake Rd, Wuhan 430071, Peoples R China.
EM quyanjuan7676@163.com
OI , Heshui/0000-0002-5587-2696
CR Chen G, 2002, CANCER, V95, P420, DOI 10.1002/cncr.10665
   de Perrot M, 2002, ANN THORAC SURG, V74, P1658, DOI 10.1016/S0003-4975(02)04083-3
   Engels EA, 2003, INT J CANCER, V105, P546, DOI 10.1002/ijc.11099
   Ge JL, 1997, J PRACT RADIOL, V13, P734
   Han JH, 2003, KOREAN J RADIOL, V4, P46, DOI 10.3348/kjr.2003.4.1.46
   Huang J, 2011, J THORAC ONCOL, V6, pS1691, DOI 10.1097/JTO.0b013e3182254ac1
   Jeong YJ, 2004, AM J ROENTGENOL, V183, P283, DOI 10.2214/ajr.183.2.1830283
   Maher MM, 2005, SEMIN THORAC CARDIOV, V17, P12, DOI 10.1053/j.semtcvs.2004.12.003
   Marom EM, 2011, J THORAC ONCOL, V6, P1274, DOI 10.1097/JTO.0b013e31821c4203
   Marom EM, 2010, J THORAC ONCOL, V5, pS296, DOI 10.1097/JTO.0b013e3181f209ca
   MASAOKA A, 1981, CANCER, V48, P2485, DOI 10.1002/1097-0142(19811201)48:11<2485::AID-CNCR2820481123>3.0.CO;2-R
   Nakagawa K, 2003, J THORAC CARDIOV SUR, V126, P1134, DOI 10.1016/S0022-5223(03)00798-0
   Okumura M, 2002, CANCER-AM CANCER SOC, V94, P624, DOI 10.1002/cncr.10226
   Okumura M, 2008, GEN THORAC CARDIOVAS, V56, P10, DOI 10.1007/s11748-007-0177-8
   Priola AM, 2010, RADIOL MED, V115, P1, DOI 10.1007/s11547-009-0478-3
   Rios A, 2002, EUR J CARDIO-THORAC, V21, P307, DOI 10.1016/S1010-7940(01)01091-0
   Rosai J, 1999, HISTOLOGICAL TYPING
   Sadohara J, 2006, EUR J RADIOL, V60, P70, DOI 10.1016/j.ejrad.2006.05.003
   Sun ZH, 1998, CHIN J RADIOL, V32, P15
   Tomaszek S, 2009, ANN THORAC SURG, V87, P1973, DOI 10.1016/j.athoracsur.2008.12.095
   Tomiyama N, 2001, J COMPUT ASSIST TOMO, V25, P388, DOI 10.1097/00004728-200105000-00010
   Tormoehlen LM, 2008, HEMATOL ONCOL CLIN N, V22, P509, DOI 10.1016/j.hoc.2008.03.004
   Wang AW, 2008, J PRACT MED, V24, P90
   Whooley BP, 2000, J EXP CLIN CANC RES, V19, P3
   Yanagawa M, 2011, THORAC SURG CLIN, V21, P1, DOI 10.1016/j.thorsurg.2010.08.008
   Yang W T, 1997, Australas Radiol, V41, P118, DOI 10.1111/j.1440-1673.1997.tb00610.x
   Zhang XF., 2007, CHIN J CLIN THORAC C, V14, P108
NR 27
TC 42
Z9 44
U1 0
U2 11
PU ELSEVIER SCIENCE INC
PI NEW YORK
PA 360 PARK AVE SOUTH, NEW YORK, NY 10010-1710 USA
SN 1076-6332
J9 ACAD RADIOL
JI Acad. Radiol.
PD JAN
PY 2013
VL 20
IS 1
BP 66
EP 72
DI 10.1016/j.acra.2012.08.002
PG 7
WC Radiology, Nuclear Medicine & Medical Imaging
WE Science Citation Index Expanded (SCI-EXPANDED)
SC Radiology, Nuclear Medicine & Medical Imaging
GA 063CL
UT WOS:000312973600009
PM 22981603
DA 2022-10-25
ER

PT J
AU Vernino, S
   Lennon, VA
AF Vernino, S
   Lennon, VA
TI Autoantibody profiles and neurological correlations of thymoma
SO CLINICAL CANCER RESEARCH
LA English
DT Article
ID GLUTAMIC-ACID DECARBOXYLASE; STIFF-MAN SYNDROME; MYASTHENIA-GRAVIS;
   STRIATIONAL AUTOANTIBODIES; LIMBIC ENCEPHALITIS; NEUROMUSCULAR
   HYPEREXCITABILITY; NEURONAL AUTOANTIBODY; AUTONOMIC NEUROPATHY; CHANNEL
   ANTIBODIES; MALIGNANT THYMOMA
AB Purpose: Determine muscle and neuronal autoantibody frequencies in patients with thymoma, with and without paraneoplastic neurological accompaniments.
   Experimental Design: Analysis of IgG autoantibodies in stored serum collected between 1985 and 2003 from 201 patients with histologically diagnosed thymoma (including six with thymic carcinoma). Contemporary assays quantitated antibodies reactive with muscle and neuronal cation channels, muscle sarcomeric proteins and neuronal cytoplasmic, and nuclear proteins.
   Results: Neurological diagnoses included myasthenia gravis (MG), myositis, encephalitis, neuromuscular hyperexcitability, autonomic neuropathy, and subacute hearing loss, a previously unrecognized accompaniment of thymoma. Muscle acetylcholine receptor (AChR) binding antibodies were found in all patients with a diagnosis of MG. Muscle autoantibodies (AChR-binding, AChR-modulating, or striational) were also found in 59% of patients without any neurological disorder. One or more neuronal autoantibodies were found in 41% of patients without any neurological disorder, 43% of patients with MG only, and 78% of patients with other neurological disorders. Neuronal autoantibody specificities were, in descending order of frequency, as follows: glutamic acid decarboxylase, voltage-gated potassium channel, collapsin response-mediator protein-5, ganglionic AChR, and antineuronal nuclear antibody-type 1 (ANNA-1).
   Conclusions: Neuronal autoantibodies complement skeletal muscle autoantibodies as serological markers of thymoma in patients with and without clinical evidence of a neurological disorder. The high prevalence of glutamic acid decarboxylase autoantibody, not previously considered a paraneoplastic marker, justifies its consideration as a marker of thymoma-related neurological autoimmunity. Serological evaluation of a patient's profile of neuronal and muscle autoantibodies may aid in preoperative identification of an indeterminate mediastinal mass.
C1 Mayo Clin, Coll Med, Dept Neurol, Rochester, MN 55905 USA.
   Mayo Clin, Coll Med, Dept Immunol, Rochester, MN 55905 USA.
   Mayo Clin, Coll Med, Lab Med & Pathol, Rochester, MN 55905 USA.
RP Lennon, VA (corresponding author), Mayo Clin, Coll Med, Dept Neurol, 200 1st St SW, Rochester, MN 55905 USA.
EM lennon.vanda@mayo.edu
RI Vernino, Steven/AAD-5181-2020
OI Vernino, Steven/0000-0001-7799-8495
FU NINDS NIH HHS [NS23537] Funding Source: Medline; NATIONAL INSTITUTE OF
   NEUROLOGICAL DISORDERS AND STROKE [R01NS023537] Funding Source: NIH
   RePORTER
CR AARLI JA, 1990, CLIN EXP IMMUNOL, V82, P284
   Anderson NE, 1996, NEUROLOGY, V47, P985, DOI 10.1212/WNL.47.4.985
   AUGER RG, 1994, MUSCLE NERVE, V17, P1250, DOI 10.1002/mus.880171103
   BAEKKESKOV S, 1990, NATURE, V347, P782, DOI 10.1038/347782a0
   Buckley C, 2001, ANN NEUROL, V50, P73, DOI 10.1002/ana.1097
   CASTLEMAN B, 1949, MEDICINE, V28, P27, DOI 10.1097/00005792-194902000-00002
   CIKES N, 1988, MAYO CLIN PROC, V63, P474, DOI 10.1016/S0025-6196(12)65645-6
   Cross SA, 2003, ANN NEUROL, V54, P38, DOI 10.1002/ana.10587
   CUENOUD S, 1980, NEUROLOGY, V30, P201, DOI 10.1212/WNL.30.2.201
   Galanis E, 1999, CANCER IMMUNOL IMMUN, V48, P85, DOI 10.1007/s002620050551
   Griesmann G.E., 2002, MANUAL CLIN LAB IMMU, V6, P1005
   Honnorat J, 1996, J NEUROL NEUROSUR PS, V61, P270, DOI 10.1136/jnnp.61.3.270
   Honnorat J, 2001, ARCH NEUROL-CHICAGO, V58, P225, DOI 10.1001/archneur.58.2.225
   HOWARD FM, 1987, ANN NY ACAD SCI, V505, P526
   INGENITO GG, 1990, NEUROLOGY, V40, P382
   Kitae S, 2001, Rinsho Shinkeigaku, V41, P818
   LENNON VA, 1995, NEW ENGL J MED, V332, P1467, DOI 10.1056/NEJM199506013322203
   Lennon Vanda A., 1996, P139, DOI 10.1016/B978-044482383-0/50022-4
   LEWIS JE, 1987, CANCER, V60, P2727, DOI 10.1002/1097-0142(19871201)60:11<2727::AID-CNCR2820601125>3.0.CO;2-D
   Lucchinetti CF, 1998, NEUROLOGY, V50, P652, DOI 10.1212/WNL.50.3.652
   Mathews J, 2003, J LARYNGOL OTOL, V117, P212, DOI 10.1258/002221503321192548
   MCARDLE JP, 1988, PATHOLOGY, V20, P292, DOI 10.3109/00313028809059510
   MYGLAND A, 1992, ANN NEUROL, V32, P589, DOI 10.1002/ana.410320419
   Newsom-Davis J, 1997, ANN NY ACAD SCI, V835, P111, DOI 10.1111/j.1749-6632.1997.tb48622.x
   Peltola J, 2000, NEUROLOGY, V55, P46, DOI 10.1212/WNL.55.1.46
   Pittock SJ, 2003, ANN NEUROL, V53, P580, DOI 10.1002/ana.10518
   Rickman OB, 2000, MAYO CLIN PROC, V75, P1321, DOI 10.4065/75.12.1321
   ROSENOW EC, 1984, ARCH INTERN MED, V144, P763, DOI 10.1001/archinte.144.4.763
   SOLIMENA M, 1990, NEW ENGL J MED, V322, P1555, DOI 10.1056/NEJM199005313222202
   SOUADJIAN JV, 1974, ARCH INTERN MED, V134, P374, DOI 10.1001/archinte.134.2.374
   STRAUSS AJL, 1966, ANN NY ACAD SCI, V135, P557, DOI 10.1111/j.1749-6632.1966.tb45504.x
   TABBAA MA, 1986, ARCH NEUROL-CHICAGO, V43, P955, DOI 10.1001/archneur.1986.00520090079023
   Vernino S, 1998, NEUROLOGY, V50, P1806, DOI 10.1212/WNL.50.6.1806
   Vernino S, 2000, ANN NEUROL, V47, P297, DOI 10.1002/1531-8249(200003)47:3<297::AID-ANA4>3.3.CO;2-W
   Vernino S, 1999, NEUROLOGY, V53, P1233, DOI 10.1212/WNL.53.6.1233
   Vernino S, 2000, NEW ENGL J MED, V343, P847, DOI 10.1056/NEJM200009213431204
   Vernino S, 2002, MUSCLE NERVE, V26, P702, DOI 10.1002/mus.10266
   Vernino S, 2002, NEUROLOGY, V59, P929, DOI 10.1212/WNL.59.6.929
   Vernino S, 2001, AUTON NEUROSCI-BASIC, V88, P187, DOI 10.1016/S1566-0702(01)00239-9
   VERNINO S, 2002, MANUAL CLIN LAB IMMU, P1013
   Walikonis JE, 1998, MAYO CLIN PROC, V73, P1161, DOI 10.4065/73.12.1161
   WILLCOX N, 1993, CURR OPIN IMMUNOL, V5, P910, DOI 10.1016/0952-7915(93)90105-2
   WILLIAMS CL, 1992, LAB INVEST, V66, P331
   WILLIAMS CL, 1986, J EXP MED, V164, P1043, DOI 10.1084/jem.164.4.1043
   Yu ZY, 2001, ANN NEUROL, V49, P146
NR 45
TC 137
Z9 143
U1 0
U2 1
PU AMER ASSOC CANCER RESEARCH
PI PHILADELPHIA
PA 615 CHESTNUT ST, 17TH FLOOR, PHILADELPHIA, PA 19106-4404 USA
SN 1078-0432
EI 1557-3265
J9 CLIN CANCER RES
JI Clin. Cancer Res.
PD NOV 1
PY 2004
VL 10
IS 21
BP 7270
EP 7275
DI 10.1158/1078-0432.CCR-04-0735
PG 6
WC Oncology
WE Science Citation Index Expanded (SCI-EXPANDED)
SC Oncology
GA 869HZ
UT WOS:000224975300022
PM 15534101
DA 2022-10-25
ER

PT J
AU Konen, E
   Konen, O
   Katz, M
   Levy, Y
   Rozenman, J
   Hertz, M
AF Konen, E
   Konen, O
   Katz, M
   Levy, Y
   Rozenman, J
   Hertz, M
TI Are referring clinicians aware of patients at risk from intravenous
   injection of iodinated contrast media?
SO CLINICAL RADIOLOGY
LA English
DT Article
DE contrast media; adverse reaction; complications; toxicity
ID ADVERSE REACTIONS; RENAL-INSUFFICIENCY; PHEOCHROMOCYTOMA; NEPHROPATHY;
   METFORMIN; AGENT
AB AIM: The purpose of our study was to assess the level of awareness of referring clinicians to populations at risk for complications of intravascular administration of iodinated contrast media.
   SUBJECTS AND METHODS: Two hundred and three physicians from three university hospitals completed an anonymous questionnaire regarding risk factors and contraindications to the intravenous administration of iodinated contrast media. The questionnaire included medical conditions with increased risk for anaphylactoid reaction (asthma, hay fever and food allergy) as wen as chemotoxic (ischaemic heart disease, phaeochromocytoma and myasthenia gravis) adverse reactions, some with dependence on renal function (metformin treatment, diabetes mellitus and multiple myeloma). Two additional multiple-choice questions addressed pre-medication protocols and risk of nephrotoxicity in diabetic patients.
   RESULTS: Asthma, food allergy and hay fever were recognized as risk factors by 81.3%, 77.8% and 61.6% of respondents respectively, while ischaemic heart disease, phaeochromocytoma and myasthenia gravis. were defined as such only by 9.8%, 30.0% and 28.6% respectively. Metformin treatment, diabetes mellitus and multiple myeloma, in the presence of normal renal function, were considered as risk factors by 46.3%, 38.9% and 58.1% of respondents respectively. One of the generally accepted premedication protocols was selected by 89.8%. The risk of nephrotoxicity in a diabetic patient was correctly assessed by 63.5% of respondents.
   CONCLUSION: We found a relatively high awareness among referring clinicians of a potential anaphylactoid reaction and nephrotoxicity due to iodinated contrast media. However, additional chemotoxic adverse reactions are less well known. Future efforts to improve communication between clinicians and radiologists should be focused in this direction. (C) 2002 The Royal College of Radiologists.
C1 Tel Aviv Univ, Sackler Sch Med, Chaim Sheba Med Ctr, Dept Med B, IL-69978 Tel Aviv, Israel.
   Tel Aviv Univ, Sackler Sch Med, Rabin Med Ctr, Dept Diagnost Imaging, IL-69978 Tel Aviv, Israel.
   Tel Aviv Univ, Sackler Sch Med, Meir Gen, Sapir Med Ctr,Dept Diagnost Imaging, IL-69978 Tel Aviv, Israel.
RP Konen, E (corresponding author), Toronto Gen Hosp, Gen Div, Dept Med Imaging, 200 Elizabeth St,ESI-401C, Toronto, ON M5G 2C4, Canada.
CR BARRETT BJ, 1992, KIDNEY INT, V41, P1274, DOI 10.1038/ki.1992.189
   CHAGNAC Y, 1985, NEUROLOGY, V35, P1219, DOI 10.1212/WNL.35.8.1219
   Cohan RH, 1996, RADIOL CLIN N AM, V34, P1055
   DAVIDSON CJ, 1989, ANN INTERN MED, V110, P119, DOI 10.7326/0003-4819-110-2-119
   GREENBERGER PA, 1991, J ALLERGY CLIN IMMUN, V87, P867, DOI 10.1016/0091-6749(91)90135-B
   HARRIS KG, 1991, RADIOLOGY, V179, P849, DOI 10.1148/radiology.179.3.2028004
   KATAYAMA H, 1990, RADIOLOGY, V175, P621, DOI 10.1148/radiology.175.3.2343107
   LASSER EC, 1994, AM J ROENTGENOL, V162, P523, DOI 10.2214/ajr.162.3.8109489
   LASSER EC, 1988, AM J ROENTGENOL, V150, P257, DOI 10.2214/ajr.150.2.257
   MASON RA, 1985, JAMA-J AM MED ASSOC, V253, P1001, DOI 10.1001/jama.253.7.1001
   MCCARTHY CS, 1992, RADIOLOGY, V183, P519, DOI 10.1148/radiology.183.2.1561361
   McCartney MM, 1999, CLIN RADIOL, V54, P29, DOI 10.1016/S0009-9260(99)91236-9
   MEANEY TF, 1966, RADIOLOGY, V87, P309, DOI 10.1148/87.2.309
   Mukherjee JJ, 1997, RADIOLOGY, V202, P227, DOI 10.1148/radiology.202.1.8988215
   PARFREY PS, 1989, NEW ENGL J MED, V320, P143, DOI 10.1056/NEJM198901193200303
   RAISANEN J, 1984, AM J ROENTGENOL, V143, P43, DOI 10.2214/ajr.143.1.43
   ROCHA MD, 1994, AM J ROENTGENOL, V162, P997
   SHEHADI WH, 1975, AM J ROENTGENOL, V124, P145, DOI 10.2214/ajr.124.1.145
   Spring DB, 1997, RADIOLOGY, V204, P325, DOI 10.1148/radiology.204.2.9240515
   Thomsen HS, 1999, EUR RADIOL, V9, P738, DOI 10.1007/s003300050746
   Tublin ME, 1998, AM J ROENTGENOL, V171, P933, DOI 10.2214/ajr.171.4.9762972
   WITTEN DM, 1973, AM J ROENTGENOL, V119, P832, DOI 10.2214/ajr.119.4.832
NR 22
TC 20
Z9 25
U1 0
U2 5
PU W B SAUNDERS CO LTD
PI LONDON
PA 24-28 OVAL RD, LONDON NW1 7DX, ENGLAND
SN 0009-9260
J9 CLIN RADIOL
JI Clin. Radiol.
PD FEB
PY 2002
VL 57
IS 2
BP 132
EP 135
DI 10.1053/crad.2001.0849
PG 4
WC Radiology, Nuclear Medicine & Medical Imaging
WE Science Citation Index Expanded (SCI-EXPANDED)
SC Radiology, Nuclear Medicine & Medical Imaging
GA 532XU
UT WOS:000174501000010
PM 11977947
DA 2022-10-25
ER

PT J
AU Zifko, UA
   Nicolle, MW
   Grisold, W
   Bolton, CF
AF Zifko, UA
   Nicolle, MW
   Grisold, W
   Bolton, CF
TI Repetitive phrenic nerve stimulation in myasthenia gravis
SO NEUROLOGY
LA English
DT Article
DE diaphragm; phrenic nerve; repetitive nerve stimulation; neuromuscular
   transmission; myasthenia gravis; dyspnea; respiratory muscle weakness
ID RESPIRATORY-FAILURE; CLINICAL-FEATURES; DIAGNOSIS
AB Objective: In patients with MG it may be difficult to determine whether respiratory insufficiency is due to a defect in neuromuscular transmission. We therefore studied the clinical value of repetitive electrical stimulation of the phrenic nerve. Methods: Repetitive phrenic nerve stimulation at 3 Hz was performed in 25 patients with MG. We recorded from the ipsilateral hemidiaphragm with surface electrodes before and after exercising the diaphragm for 10 and 90 seconds. The percent decrement of the negative peak (NP) area between the first and the fifth or sixth diaphragmatic compound muscle action potential (DCMAP) was analyzed and results compared with those from 10 healthy individuals. Results: The mean +/- standard deviation percent change of the NP area in healthy individuals was -2.1 +/- 4.2%, with a normal cutoff of greater than or equal to 11%. Twelve patients (48%) had an abnormal decrement of DCMAP-9 had a decrement when the diaphragm was rested, 3 only after fatiguing of the diaphragm. The mean percent change in the 12 patients was -20% at rest, -18% after 10 seconds of exercise, and -23% after 90 seconds of exercise-a pattern consistent with MG. Repetitive stimulation of the accessory nerve with recording of the trapezius CMAP (TCMAP) was abnormal in nine patients (86%). The three patients with abnormal decrement of the DCMAP despite normal TCMAP had symptoms of dyspnea. Conclusions: Repetitive phrenic nerve stimulation studies are a promising tool in the diagnosis of respiratory muscle weakness in MG and should be part of electrophysiologic studies in patients with undiagnosed respiratory failure.
C1 Klin Pirawarth, Kur & Rehabil Klin, A-2222 Bad Pirawarth, Austria.
   Univ Western Ontario, London Hlth Sci Ctr, Dept Clin Neurol Sci, Myasthenia Gravis Clin, London, ON, Canada.
   Kaiser Franz Josef Spital, Ludwig Boltzmann Inst Neurooncol, Vienna, Austria.
   Kaiser Franz Josef Spital, Dept Neurol, Vienna, Austria.
   Univ Western Ontario, London Hlth Sci Ctr, Neuromuscular Clin, London, ON, Canada.
   Univ Western Ontario, London Hlth Sci Ctr, Clin Neurophysiol Lab, London, ON, Canada.
RP Zifko, UA (corresponding author), Klin Pirawarth, Kur & Rehabil Klin, Kurhausstr 100, A-2222 Bad Pirawarth, Austria.
CR BARR CW, 1993, MUSCLE NERVE, V16, P712
   BEYDOUN SR, 1994, MUSCLE NERVE, V17, P689, DOI 10.1002/mus.880170623
   BLACK LF, 1969, AM REV RESPIR DIS, V99, P696
   BOLTON CF, 1993, MUSCLE NERVE, V16, P809, DOI 10.1002/mus.880160802
   BOLTON CF, 1992, MUSCLE NERVE, V15, P678, DOI 10.1002/mus.880150608
   CHEN R, 1995, MUSCLE NERVE, V18, P330, DOI 10.1002/mus.880180311
   Evoli A, 1996, NEUROMUSCULAR DISORD, V6, P155, DOI 10.1016/0960-8966(96)00009-0
   Gajdos P, 1997, ANN NEUROL, V41, P789, DOI 10.1002/ana.410410615
   GRACEY DR, 1987, CHEST, V91, P716, DOI 10.1378/chest.91.5.716
   HOPKINS LC, 1994, NEUROL CLIN, V12, P243, DOI 10.1016/S0733-8619(18)30095-1
   JOLLY F, 1895, BERL KLIN WOCHENSCHR, V32, P1
   KEESEY JC, 1989, MUSCLE NERVE, V12, P613, DOI 10.1002/mus.880120802
   KIMURA J, 1989, ELECTRODIAGNOSIS DIS, P167
   Maher J, 1998, MUSCLE NERVE, V21, P577, DOI 10.1002/(SICI)1097-4598(199805)21:5<577::AID-MUS3>3.0.CO;2-5
   MAHER J, 1992, CAN J NEUROL SCI, V19, P282
   MIER A, 1992, THORAX, V47, P640, DOI 10.1136/thx.47.8.640
   MIER A, 1990, THORAX, V45, P422, DOI 10.1136/thx.45.5.422
   MIERJEDRZEJOWICZ AK, 1988, AM REV RESPIR DIS, V138, P867, DOI 10.1164/ajrccm/138.4.867
   Nicolle MW, 1996, MUSCLE NERVE, V19, P1328
   OH SJ, 1995, MUSCLE NERVE, V18, P867, DOI 10.1002/mus.880180811
   ONEILL JH, 1988, BRAIN, V111, P577, DOI 10.1093/brain/111.3.577
   OZDEMIR C, 1976, ANN NY ACAD SCI, V274, P203, DOI 10.1111/j.1749-6632.1976.tb47686.x
   RIVNER MH, 1993, CLIN ELECTROMYOGRAPH, P625
   SCHUMM F, 1984, MUSCLE NERVE, V7, P147, DOI 10.1002/mus.880070211
   STEWART DJ, 1995, CAN J NEUROL SCI, V22, P14
   Thomas CE, 1997, NEUROLOGY, V48, P1253, DOI 10.1212/WNL.48.5.1253
   TIM RW, 1994, MUSCLE NERVE, V17, P995, DOI 10.1002/mus.880170906
   WANKE T, 1996, DEPENDENCE MAXIMAL S, V46, P352
   Zifko U, 1996, J NEUROL NEUROSUR PS, V60, P191, DOI 10.1136/jnnp.60.2.191
   Zifko U, 1997, J CLIN NEUROPHYSIOL, V14, P235, DOI 10.1097/00004691-199705000-00009
   ZIFKO U, 1992, J NEUROL, V239, pS109
   Zifko UA, 1996, BRAIN, V119, P1911, DOI 10.1093/brain/119.6.1911
NR 32
TC 20
Z9 20
U1 0
U2 1
PU LIPPINCOTT WILLIAMS & WILKINS
PI PHILADELPHIA
PA 530 WALNUT ST, PHILADELPHIA, PA 19106-3621 USA
SN 0028-3878
J9 NEUROLOGY
JI Neurology
PD SEP 22
PY 1999
VL 53
IS 5
BP 1083
EP 1087
DI 10.1212/WNL.53.5.1083
PG 5
WC Clinical Neurology
WE Science Citation Index Expanded (SCI-EXPANDED)
SC Neurosciences & Neurology
GA 236DG
UT WOS:000082582500031
PM 10496270
DA 2022-10-25
ER

PT J
AU Yi, Q
   Pirskanen, R
   Lefvert, AK
AF Yi, Q
   Pirskanen, R
   Lefvert, AK
TI Anti-idiotypic T cells in early stages of myasthenia gravis: Increase in
   the number and prevalence correlated to clinical improvement in patients
SO SCANDINAVIAN JOURNAL OF IMMUNOLOGY
LA English
DT Article
ID ACETYLCHOLINE-RECEPTOR; DIFFERENT SUBPOPULATIONS; LYMPHOCYTES-T;
   ANTIBODIES; AUTOANTIBODIES; DETERMINANTS; SPECIFICITY; INVOLVEMENT;
   SERUM; BLOOD
AB An idiotypic network involving T and B cells bearing complementary structures has been suggested to be important for the regulation of immune response in healthy and disease situations. A previous study by the authors has demonstrated the presence of a relatively higher concentration of anti-idiotypic antibodies than of idiotypic antibodies in early myasthenia gravis (MG), suggesting that the development of an anti-idiotypic immunity is important in early MG. The present study was conducted to examine the cellular components of thr idiotypic network in the same situation. T and B cells reactive to acetylcholine receptor (AChR) or io a disease-related idiotype and ro an anti-idiotype were analysed in seven patients with early MG at various times ater the start of the disease. The results show that a significant increase in the number of idiotype-reactive interferon-gamma-secreting T cells and a shift from AChR-reactive to idiotype- and/or anti-idiotype-reactive T cells in the patients at 6 month follow-up were noted. Such changes seem to correlate to a clinical improvement in the patients. The enhanced anti-idiotypic T-cell response and the clinical improvement in the patients may speak in favour of a role for the anti-idiotypic immunity in controlling the autoimmune response in MG, i.e., down-regulating autoantibody-producing B cells and idiotypic (AChR-specific) T cells. Thus, an immune intervention towards the enhancement of the anti-idiotypic immunity in patients might br a rewarding approach, Further studies with regard io cell interactions and immune regulations in the network are warranted.
C1 SODER SJUKHUSET,DEPT NEUROL,STOCKHOLM,SWEDEN.
RP Yi, Q (corresponding author), KAROLINSKA HOSP,DEPT MED,IMMUNOL RES LAB,S-17176 STOCKHOLM,SWEDEN.
CR ALMON RR, 1974, SCIENCE, V186, P55, DOI 10.1126/science.186.4158.55
   BINZ H, 1975, J EXP MED, V142, P197, DOI 10.1084/jem.142.1.197
   COHEN IR, 1991, IMMUNOL TODAY, V12, P105, DOI 10.1016/0167-5699(91)90093-9
   DRACHMAN DB, 1994, NEW ENGL J MED, V330, P1797, DOI 10.1056/NEJM199406233302507
   EICHMANN K, 1978, EUR J IMMUNOL, V8, P8533
   GISCOMBE R, 1995, CLIN EXP IMMUNOL, V101, P213
   HOHLFELD R, 1986, NEUROLOGY, V36, P618, DOI 10.1212/WNL.36.5.618
   HOHLFELD R, 1984, NATURE, V310, P244, DOI 10.1038/310244a0
   JANEWAY CA, 1975, P NATL ACAD SCI USA, V72, P2357, DOI 10.1073/pnas.72.6.2357
   JERNE NK, 1974, ANN INST PASTEUR IMM, VC125, P373
   LEFVERT AK, 1986, SCAND J IMMUNOL, V23, P655, DOI 10.1111/j.1365-3083.1986.tb02001.x
   LEFVERT AK, 1978, J NEUROL NEUROSUR PS, V41, P394, DOI 10.1136/jnnp.41.5.394
   LEFVERT AK, 1987, MONOGR ALLERGY, V22, P57
   LEFVERT AK, 1988, ANN INST PASTEUR IMM, V139, P633, DOI 10.1016/0769-2625(88)90052-9
   LINDSTROM J, 1977, CLIN IMMUNOL IMMUNOP, V7, P36, DOI 10.1016/0090-1229(77)90027-7
   LINK H, 1991, J CLIN INVEST, V87, P2191, DOI 10.1172/JCI115253
   MARTINEZA C, 1986, J MOL CELL IMMUNOL, V2, P307
   OOSTERHUIS HJG, 1964, J NEUROL SCI, V1, P512, DOI 10.1016/0022-510X(64)90171-6
   ROMAGNANI S, 1994, ANNU REV IMMUNOL, V12, P227, DOI 10.1146/annurev.iy.12.040194.001303
   ROMAGNANI S, 1991, IMMUNOL TODAY, V12, P256, DOI 10.1016/0167-5699(91)90120-I
   YI Q, 1994, J NEUROIMMUNOL, V50, P177, DOI 10.1016/0165-5728(94)90044-2
   YI Q, 1992, J IMMUNOL, V149, P3423
   YI Q, 1992, RES IMMUNOL, V143, P149
   YI Q, 1993, J NEUROIMMUNOL, V42, P215, DOI 10.1016/0165-5728(93)90013-O
   YI Q, 1994, J IMMUNOL, V153, P3353
   YI Q, 1993, THESIS KAROLINSKA I
NR 26
TC 1
Z9 1
U1 0
U2 1
PU BLACKWELL SCIENCE LTD
PI OXFORD
PA OSNEY MEAD, OXFORD, OXON, ENGLAND OX2 0EL
SN 0300-9475
J9 SCAND J IMMUNOL
JI Scand. J. Immunol.
PD DEC
PY 1996
VL 44
IS 6
BP 630
EP 637
DI 10.1046/j.1365-3083.1996.d01-356.x
PG 8
WC Immunology
WE Science Citation Index Expanded (SCI-EXPANDED)
SC Immunology
GA VX173
UT WOS:A1996VX17300015
PM 8972746
DA 2022-10-25
ER

PT J
AU Liu, J
   Guo, YP
   Jiao, Z
   Zhao, CB
   Wu, H
   Li, ZR
   Cai, XJ
   Xi, JY
AF Liu, Jue
   Guo, Yun-Peng
   Jiao, Zheng
   Zhao, Chong-Bo
   Wu, Hui
   Li, Zi-Ran
   Cai, Xiao-Jun
   Xi, Jian-Ying
TI Population Pharmacokinetic Analysis of Tacrolimus in Adult Chinese
   Patients with Myasthenia Gravis: A Prospective Study
SO EUROPEAN JOURNAL OF DRUG METABOLISM AND PHARMACOKINETICS
LA English
DT Article
ID SCHISANDRA-SPHENANTHERA EXTRACT; CLINICAL PHARMACOKINETICS;
   BAYESIAN-ESTIMATION; CYP3A5 GENOTYPE; MODEL; ASSOCIATION;
   CYP3A4-ASTERISK-18B; PHARMACOGENETICS; CYCLOSPORINE; PREDICTION
AB Background and Objectives Tacrolimus is a widely used immunosuppressive agent with narrow therapeutic window. Nowadays, tacrolimus has gained acceptance as a therapeutic option in myasthenia gravis (MG) treament, however, little is known about its pharmacokinetic characteristics in MG population. In this study, we aimed to investigate the population pharmacokinetic (PopPK) of tacrolimus in patients with MG and to develop model-informed dosing regimens. Methods Trough concentrations of tacrolimus (267 measurements) and cytochrome P450 (CYP) genotypes were determined in 97 Chinese adults. The non-linear mixed-effects model was used for PopPK modeling. Monte Carlo simulations based on the established model were employed to design dosing regimens. Results The PopPK model was described using a one-compartment model with first-order absorption and elimination. The mean apparent clearance (CL/F) of tacrolimus was 17.1 L/h, with a between-subject variability of 20.1%. Covariate screening of demographic characteristics, blood test results, co-medications, andCYP3A5*3orCYP3A4*1Gpolymorphisms showed that theCYP3A5*3genotype and co-administration of a Wuzhi capsule significantly affected tacrolimus CL/F. Conclusions For patients with theCYP3A5*3*3allele, the required tacrolimus dose for 75% of subjects to achieve target trough concentrations of 4.8-15 ng/mL was 2 mg every 12 h (q12h). For patients with theCYP3A5*1*1allele, the required dose was 2 mg tacrolimus q12h with a Wuzhi capsule, and for patients with theCYP3A5*1*3allele, the required dose was 3 mg of tacrolimus q12h or 4 mg q24h co-administered with a Wuzhi capsule. This model could be employed to optimize individualized therapies for patients with MG.
C1 [Liu, Jue; Guo, Yun-Peng; Jiao, Zheng; Li, Zi-Ran; Cai, Xiao-Jun] Fudan Univ, Huashan Hosp, Dept Pharm, 12 Middle Urumqi Rd, Shanghai 200040, Peoples R China.
   [Guo, Yun-Peng] China Pharmaceut Univ, Sch Basic Med & Clin Pharm, Nanjing, Peoples R China.
   [Jiao, Zheng] Shanghai Chest Hosp, Dept Pharm, 241 West Huaihai Rd, Shanghai 200030, Peoples R China.
   [Zhao, Chong-Bo; Xi, Jian-Ying] Fudan Univ, Huashan Hosp, Dept Neurol, 12 Middle Urumqi Rd, Shanghai 200040, Peoples R China.
   [Wu, Hui] Jingan Dist Ctr Hosp Shanghai, Dept Neurol, Shanghai, Peoples R China.
   [Cai, Xiao-Jun] Nanjing Med Univ, Affiliated Wuxi Peoples Hosp, Dept Pharm, Wuxi, Jiangsu, Peoples R China.
RP Jiao, Z (corresponding author), Fudan Univ, Huashan Hosp, Dept Pharm, 12 Middle Urumqi Rd, Shanghai 200040, Peoples R China.; Jiao, Z (corresponding author), Shanghai Chest Hosp, Dept Pharm, 241 West Huaihai Rd, Shanghai 200030, Peoples R China.; Xi, JY (corresponding author), Fudan Univ, Huashan Hosp, Dept Neurol, 12 Middle Urumqi Rd, Shanghai 200040, Peoples R China.
EM zjiao@fudan.edu.cn; xijianying@fudan.edu.cn
RI Jiao, Zheng/H-7596-2014
OI Jiao, Zheng/0000-0001-7999-7162; Jiao, Zheng/0000-0003-2810-9369; Liu,
   Jue/0000-0002-0846-5377
FU National Natural Science Foundation of China [81573505] Funding Source:
   Medline; Shanghai Jing&apos;an district Municipal Commission of Health
   and Family Planning [20164Y0238] Funding Source: Medline; Huashan
   Hospital, Fudan University [2014QD08] Funding Source: Medline; Shanghai
   Municipal Population and Family Planning Commission [2016ZB0301-01]
   Funding Source: Medline
CR Andrews LM, 2019, BRIT J CLIN PHARMACO, V85, P601, DOI 10.1111/bcp.13838
   Andrews LM, 2018, CLIN PHARMACOKINET, V57, P475, DOI 10.1007/s40262-017-0567-8
   Benkali K, 2010, CLIN PHARMACOKINET, V49, P683, DOI 10.2165/11535950-000000000-00000
   Bergmann TK, 2014, THER DRUG MONIT, V36, P62, DOI 10.1097/FTD.0b013e31829f1ab8
   Bergstrand M, 2011, AAPS J, V13, P143, DOI 10.1208/s12248-011-9255-z
   Brunet M, 2019, THER DRUG MONIT, V41, P261, DOI 10.1097/FTD.0000000000000640
   Chen B, 2017, J CLIN PHARM THER, V42, P679, DOI 10.1111/jcpt.12599
   Chen YS, 2017, ACTA PHARMACOL SIN, V38, P1195, DOI 10.1038/aps.2016.174
   Cruz JL, 2015, THER ADV NEUROL DISO, V8, P92, DOI 10.1177/1756285615571873
   Ette EL, 2003, J CLIN PHARMACOL, V43, P610, DOI 10.1177/0091270003253624
   FDA, 2009, PROGR TACR CAPS TACR
   Han N, 2014, BASIC CLIN PHARMACOL, V114, P400, DOI 10.1111/bcpt.12176
   Han N, 2013, EUR J CLIN PHARMACOL, V69, P53, DOI 10.1007/s00228-012-1296-4
   Kanai T, 2017, EUR J NEUROL, V24, P270, DOI 10.1111/ene.13189
   Lai CH, 2010, NEUROEPIDEMIOLOGY, V35, P66, DOI 10.1159/000311012
   Li JL, 2017, DRUG METAB DISPOS, V45, P1114, DOI 10.1124/dmd.117.076737
   Liu W B, 2017, Zhonghua Yi Xue Za Zhi, V97, P2881, DOI 10.3760/cma.j.issn.0376-2491.2017.37.001
   Lu T, 2019, PHARM RES-DORDR, V36, DOI 10.1007/s11095-019-2579-6
   McGrogan A, 2010, NEUROEPIDEMIOLOGY, V34, P171, DOI 10.1159/000279334
   Meriggioli MN, 2009, LANCET NEUROL, V8, P475, DOI 10.1016/S1474-4422(09)70063-8
   Minami N, 2011, J NEUROL SCI, V300, P59, DOI 10.1016/j.jns.2010.09.033
   Monchaud C, 2012, CLIN PHARMACOKINET, V51, P175, DOI 10.2165/11594760-000000000-00000
   Murai H, 2018, ANN NY ACAD SCI, V1413, P35, DOI 10.1111/nyas.13544
   O'Grady JG, 2002, LANCET, V360, P1119, DOI 10.1016/S0140-6736(02)11196-2
   Passey C, 2011, BRIT J CLIN PHARMACO, V72, P948, DOI 10.1111/j.1365-2125.2011.04039.x
   Qin XL, 2010, INT J PHARMACEUT, V389, P114, DOI 10.1016/j.ijpharm.2010.01.025
   Qin XL, 2014, PHYTOMEDICINE, V21, P766, DOI 10.1016/j.phymed.2013.12.006
   Qiu XY, 2008, EUR J CLIN PHARMACOL, V64, P1069, DOI 10.1007/s00228-008-0520-8
   Riff C, 2019, BRIT J CLIN PHARMACO, V85, P1740, DOI 10.1111/bcp.13960
   Sanders DB, 2016, NEUROLOGY, V87, P419, DOI 10.1212/WNL.0000000000002790
   Shi XJ, 2011, J CLIN PHARM THER, V36, P614, DOI 10.1111/j.1365-2710.2010.01206.x
   Siemens Healthcare Diagnosis Global Website, VIV E SYST GOLD STAN
   Sikma MA, 2020, CLIN PHARMACOKINET, V59, P403, DOI 10.1007/s40262-019-00846-1
   Sikma MA, 2020, CLIN PHARMACOKINET, V59, P771, DOI 10.1007/s40262-019-00854-1
   Staatz CE, 2004, CLIN PHARMACOKINET, V43, P623, DOI 10.2165/00003088-200443100-00001
   Staatz CE, 2003, LIVER TRANSPLANT, V9, P130, DOI 10.1053/jlts.2003.50023
   Staatz CE, 2002, CLIN PHARMACOL THER, V72, P660, DOI 10.1067/mcp.2002.129304
   Sussman J, 2018, ANN NY ACAD SCI, V1412, P166, DOI 10.1111/nyas.13503
   Venkataramanan R, 2001, J CLIN PHARMACOL, V41, P542, DOI 10.1177/00912700122010429
   Venkataramanan R, 1995, CLIN PHARMACOKINET, V29, P404, DOI 10.2165/00003088-199529060-00003
   Xin HW, 2007, BRIT J CLIN PHARMACO, V64, P469, DOI 10.1111/j.1365-2125.2007.02922.x
   Xue L, 2011, PHARMACOLOGY, V88, P288, DOI 10.1159/000331856
   Yano Y, 2001, J PHARMACOKINET PHAR, V28, P171, DOI 10.1023/A:1011555016423
   Yoshikawa H, 2011, J NEUROL NEUROSUR PS, V82, P1180, DOI 10.1136/jnnp-2011-300148corr1
   Zhao W, 2013, EUR J CLIN PHARMACOL, V69, P189, DOI 10.1007/s00228-012-1330-6
   Zhou L, 2017, THER ADV NEUROL DISO, V10, P315, DOI 10.1177/1756285617721092
NR 46
TC 3
Z9 4
U1 1
U2 13
PU SPRINGER FRANCE
PI PARIS
PA 22 RUE DE PALESTRO, PARIS, 75002, FRANCE
SN 0378-7966
EI 2107-0180
J9 EUR J DRUG METAB PH
JI Eur. J. Drug Metabol. Pharmacokinet.
PD AUG
PY 2020
VL 45
IS 4
BP 453
EP 466
DI 10.1007/s13318-020-00609-5
PG 14
WC Pharmacology & Pharmacy
WE Science Citation Index Expanded (SCI-EXPANDED)
SC Pharmacology & Pharmacy
GA MJ7EX
UT WOS:000548251000004
PM 32170643
DA 2022-10-25
ER

PT J
AU Zhao, J
   Wang, CC
   Xu, XL
   Zhang, YX
   Ren, HT
   Ren, ZX
   Li, G
   Zhang, JW
   Guan, HZ
AF Zhao, Jing
   Wang, Cancan
   Xu, Xiaolu
   Zhang, Yuanxing
   Ren, Haitao
   Ren, Zhixia
   Li, Gai
   Zhang, Jiewen
   Guan, Hongzhi
TI Coexistence of Autoimmune Encephalitis and Other Systemic Autoimmune
   Diseases
SO FRONTIERS IN NEUROLOGY
LA English
DT Article
DE autoantibodies; encephalitis; autoimmune encephalitis; autoimmune
   diseases; comorbidities
ID ANTI-LGI1 ENCEPHALITIS; MYASTHENIA-GRAVIS; CLASS-II; EPIDEMIOLOGY;
   EXPRESSION; GENES
AB Background: In recent years, the phenomenon of coexisting systemic autoimmune diseases (ADs) in patients with autoimmune encephalitis (AE) has been increasingly found, while its clinical significance remains unexplored. This study aimed to investigate the types and potential clinical associations of autoimmune comorbidities in patients with antibody-positive AE. Methods: A retrospective cohort study of patients with antibody-positive AE was conducted from 2011 to 2018. The demographics, clinical characteristics, and follow-up data were reviewed. Results: We enrolled 517 patients, among whom 45 were affected by one or more types of ADs, including Hashimoto's thyroiditis (HT) (n = 28), systemic lupus erythematosus (SLE) (n = 3), anaphylactoid purpura (n = 3), vitiligo (n = 3), Sjogren's syndrome (SS) (n = 2), chronic urticaria (n = 2), bullous pemphigoid (n = 1), uveitis (n = 1), myasthenia gravis (MG) (n = 1), and the coexistence of SLE and anaphylactoid purpura (n = 1). The proportion of patients with coexisting ADs was higher in those with anti-leucine-rich glioma-inactivated 1 (LGI1) encephalitis than in those with anti-N-methyl-d-aspartate receptor (NMDAR) encephalitis (13/111 vs. 16/307) (P = 0.021). In anti-NMDAR and anti-LGI1 encephalitis patients, there were no significant differences in the age at onset, sex ratio, proportion of patients with tumors, disease severity, or recurrence between the groups with and without ADs. Conclusions: One or more types of ADs developed in AE patients, and patients with anti-LGI1 encephalitis had a higher frequency of autoimmune comorbidities than those with anti-NMDAR encephalitis. And we found that autoimmune comorbidities did not affect the clinical course of AE.
C1 [Zhao, Jing; Zhang, Yuanxing; Ren, Zhixia; Li, Gai; Zhang, Jiewen] Zhengzhou Univ, Peoples Hosp, Dept Neurol, Zhengzhou, Henan, Peoples R China.
   [Wang, Cancan] People Hosp Beijing Daxing Dist, Dept Neurol, Beijing, Peoples R China.
   [Xu, Xiaolu; Ren, Haitao; Guan, Hongzhi] Chinese Acad Med Sci, Peking Union Med Coll Hosp, Depatment Neurol, Beijing, Peoples R China.
RP Zhang, JW (corresponding author), Zhengzhou Univ, Peoples Hosp, Dept Neurol, Zhengzhou, Henan, Peoples R China.; Guan, HZ (corresponding author), Chinese Acad Med Sci, Peking Union Med Coll Hosp, Depatment Neurol, Beijing, Peoples R China.
EM zhangjiewen99000@126.com; guanhz@263.net
RI Zhang, Jiewen/GSE-5744-2022
CR Caturegli P, 2014, AUTOIMMUN REV, V13, P391, DOI 10.1016/j.autrev.2014.01.007
   Dalmau J, 2007, ANN NEUROL, V61, P25, DOI 10.1002/ana.21050
   Dubey D, 2018, ANN NEUROL, V83, P166, DOI 10.1002/ana.25131
   Graus F, 2016, LANCET NEUROL, V15, P391, DOI 10.1016/S1474-4422(15)00401-9
   Head K, 2007, MAMM GENOME, V18, P328, DOI 10.1007/s00335-007-9024-6
   Hsu YR, 2019, EYE, V33, P66, DOI 10.1038/s41433-018-0223-z
   Kim TJ, 2017, ANN NEUROL, V81, P183, DOI 10.1002/ana.24860
   Liu YM, 2014, IMMUNOL LETT, V161, P50, DOI 10.1016/j.imlet.2014.04.008
   Miller JFAP, 2014, FRONT IMMUNOL, V5, DOI 10.3389/fimmu.2014.00411
   Mok Chi Chiu, 2007, Expert Rev Clin Immunol, V3, P925, DOI 10.1586/1744666X.3.6.925
   Mueller SH, 2018, ANN NEUROL, V83, P863, DOI 10.1002/ana.25216
   Ogawa E, 2016, MOD RHEUMATOL, V26, P377, DOI 10.3109/14397595.2015.1083163
   Paradowska-Gorycka A, 2016, HLA, V87, P13, DOI 10.1111/tan.12698
   Qin BD, 2015, ANN RHEUM DIS, V74, P1983, DOI 10.1136/annrheumdis-2014-205375
   Shu YQ, 2019, J NEUROL NEUROSUR PS, V90, P652, DOI 10.1136/jnnp-2018-319714
   Strobel P, 2008, ANN NY ACAD SCI, V1132, P143, DOI 10.1196/annals.1405.018
   Teng WP, 2006, NEW ENGL J MED, V354, P2783, DOI 10.1056/NEJMoa054022
   Tuzun E, 2011, NEUROL INDIA, V59, P47, DOI 10.4103/0028-3886.76857
   van Sonderen A, 2017, ANN NEUROL, V81, P193, DOI 10.1002/ana.24858
   Wang XY, 2013, ACTA DERM-VENEREOL, V93, P62, DOI 10.2340/00015555-1397
   Xu Y, 2019, J INVEST MED, V67, P771, DOI 10.1136/jim-2018-000906
   Yin HX, 2018, NEUROL SCI, V39, P165, DOI 10.1007/s10072-017-3173-5
   YU YL, 1992, ACTA NEUROL SCAND, V86, P113, DOI 10.1111/j.1600-0404.1992.tb05050.x
   Zeitlin A, 2008, GENES IMMUN, V9, P358, DOI 10.1038/gene.2008.26
   Zhernakova A, 2013, NAT REV ENDOCRINOL, V9, P646, DOI 10.1038/nrendo.2013.161
NR 25
TC 17
Z9 22
U1 0
U2 7
PU FRONTIERS MEDIA SA
PI LAUSANNE
PA AVENUE DU TRIBUNAL FEDERAL 34, LAUSANNE, CH-1015, SWITZERLAND
SN 1664-2295
J9 FRONT NEUROL
JI Front. Neurol.
PD OCT 31
PY 2019
VL 10
AR 1142
DI 10.3389/fneur.2019.01142
PG 5
WC Clinical Neurology; Neurosciences
WE Science Citation Index Expanded (SCI-EXPANDED)
SC Neurosciences & Neurology
GA JO1ZO
UT WOS:000497383500001
PM 31736858
OA Green Published, gold
DA 2022-10-25
ER

PT J
AU Mamrut, S
   Avidan, N
   Truffault, F
   Staun-Ram, E
   Sharshar, T
   Eymard, B
   Frenkian, M
   Pitha, J
   de Baets, M
   Servais, L
   Berrih-Aknin, S
   Miller, A
AF Mamrut, Shimrat
   Avidan, Nili
   Truffault, Frederique
   Staun-Ram, Elsebeth
   Sharshar, Tarek
   Eymard, Bruno
   Frenkian, Melinee
   Pitha, Jiri
   de Baets, Marc
   Servais, Laurent
   Berrih-Aknin, Sonia
   Miller, Ariel
TI Methylome and transcriptome profiling in Myasthenia Gravis monozygotic
   twins
SO JOURNAL OF AUTOIMMUNITY
LA English
DT Article
DE Autoimmunity; Biomarkers; Disease chronicity; Epigenetics; Monocyte
   function; Predisposition; Resolution of inflammation
ID DIFFERENTIALLY METHYLATED REGIONS; RHEUMATOID-ARTHRITIS; DNA
   METHYLATION; WIDE ASSOCIATION; IDENTICAL-TWINS; T-CELLS; THYMUS;
   EXPRESSION; EPIGENETICS; TREM-1
AB Objective: To identify novel genetic and epigenetic factors associated with Myasthenia gravis (MG) using an identical twins experimental study design.
   Methods: The transcriptome and methylome of peripheral monocytes were compared between mono zygotic (MZ) twins discordant and concordant for MG, as well as with MG singletons and healthy controls, all females. Sets of differentially expressed genes and differentially methylated CpGs were validated using RT-PCR for expression and target bisulfite sequencing for methylation on additional samples.
   Results: >100 differentially expressed genes and similar to 1800 differentially methylated CpGs were detected in peripheral monocytes between MG patients and controls. Several transcripts associated with immune homeostasis and inflammation resolution were reduced in MG patients. Only a relatively few genes differed between the discordant healthy and MG co-twins, and both their expression and methylation profiles demonstrated very high similarity.
   Interpretation: This is the first study to characterize the DNA methylation profile in MG, and the expression profile of immune cells in MZ twins with MG. Results suggest that numerous small changes in gene expression or methylation might together contribute to disease. Impaired monocyte function in MG and decreased expression of genes associated with inflammation resolution could contribute to the chronicity of the disease. Findings may serve as potential new predictive biomarkers for disease and disease activity, as well as potential future targets for therapy development. The high similarity between the healthy and the MG discordant twins, suggests that a molecular signature might precede a clinical phenotype, and that genetic predisposition may have a stronger contribution to. disease than previously assumed. (C) 2017 Elsevier Ltd. All rights reserved.
C1 [Mamrut, Shimrat; Avidan, Nili; Staun-Ram, Elsebeth; Miller, Ariel] Technion Israel Inst Technol, Rappaport Fac Med, IL-31096 Haifa, Israel.
   [Truffault, Frederique; Frenkian, Melinee; Berrih-Aknin, Sonia] UPMC, Inst Myol Pitie Salpetriere, AIM, INSERM,U974,CNRS,UMR7215,UM76, F-73013 Paris, France.
   [Sharshar, Tarek] Univ Versailles St Quentin En Yvelines, Raymond Poincare Hosp, AP HP, Gen Intens Care Med, F-92380 Garches, France.
   [Eymard, Bruno] CHU Salpetriere, Dept Neuromuscular Disorders, F-75013 Paris, France.
   [Pitha, Jiri] Charles Univ Prague, Fac Med 1, Dept Neurol, Prague, Czech Republic.
   [Pitha, Jiri] Charles Univ Prague, Fac Med 1, Clin Neurosci Ctr, Prague, Czech Republic.
   [Pitha, Jiri] Gen Teaching Hosp, Prague, Czech Republic.
   [de Baets, Marc] Maastricht Univ, Sch Mental Hlth & Neurosci, Div Neurosci, Neuroimmunol Grp, Maastricht, Netherlands.
   [Servais, Laurent] UPMC Univ Paris 06, Sorbonne Univ, Grp Hosp Pitie Salpetriere, AP HP,Inst Myol,INSERM, F-75013 Paris, France.
   [Miller, Ariel] Lady Davis Carmel Med Ctr, Div Neuroimmunol, IL-34362 Haifa, Israel.
RP Miller, A (corresponding author), Lady Davis Carmel Med Ctr, Div Neuroimmunol, Dept Neurol, Michal St 7, IL-34362 Haifa, Israel.
EM milleras@netvision.net.il
RI Servais, Laurent/AAL-7384-2020; Sharshar, Tarek/ABF-4117-2021;
   Berrih‐Aknin, Sonia/F-8025-2013
OI Berrih‐Aknin, Sonia/0000-0001-9199-4175; Servais,
   Laurent/0000-0001-9270-4061; Miller, Ariel/0000-0001-5843-6841;
   TRUFFAULT, Frederique/0000-0003-1284-8634
FU 7th Framework Program of the European Union FIGHT-MG [242210];
   AFM-Telethon [16910]
FX The authors acknowledge Catherine Blanc and Benedicte Hoar-eau from the
   Flow Cytometry Core CYPS, Pierre & Marie Curie University,
   Pitie-Salpetriere Hospital, Paris, France for the cell sorting
   experiments, and the team at the Genomics Core Facility at the Rappaport
   Faculty of Medicine, Technion, Israel for generation of the gene
   expression and DNA methylation data. This work was supported by 7th
   Framework Program of the European Union FIGHT-MG [grant no. 242210] and
   by AFM-Telethon [grant no. 16910].
CR Arts RJW, 2013, J LEUKOCYTE BIOL, V93, P209, DOI 10.1189/jlb.0312145
   Avidan N, 2014, J AUTOIMMUN, V52, P146, DOI 10.1016/j.jaut.2013.12.001
   Barzago C., 2016, IMMUNOBIOLOGY
   Bell JT, 2012, GENOME BIOL, V13, DOI 10.1186/gb-2012-13-10-172
   Bell JT, 2011, TRENDS GENET, V27, P116, DOI 10.1016/j.tig.2010.12.005
   Bernasconi P, 2005, AM J PATHOL, V167, P129, DOI 10.1016/S0002-9440(10)62960-4
   Berrih-Aknin S, 2014, J AUTOIMMUN, V52, P1, DOI 10.1016/j.jaut.2014.05.001
   Bogdanos DP, 2012, J AUTOIMMUN, V38, pJ156, DOI 10.1016/j.jaut.2011.11.003
   Butcher LM, 2015, METHODS, V72, P21, DOI 10.1016/j.ymeth.2014.10.036
   Castillo-Fernandez JE, 2014, GENOME MED, V6, DOI 10.1186/s13073-014-0060-z
   Cavalcante P, 2012, CURR OPIN NEUROL, V25, P621, DOI 10.1097/WCO.0b013e328357a829
   Churchill JD, 2016, INT J LEGAL MED, V130, P1169, DOI 10.1007/s00414-016-1355-y
   Doncel-Perez E., 2015, J IMMUNOL
   Dower K, 2008, J IMMUNOL, V180, P3520, DOI 10.4049/jimmunol.180.5.3520
   Dufton N, 2010, J IMMUNOL, V184, P2611, DOI 10.4049/jimmunol.0903526
   Dunham I, 2012, NATURE, V489, P57, DOI 10.1038/nature11247
   Giraud M, 2007, NATURE, V448, P934, DOI 10.1038/nature06066
   Gradolatto A, 2014, J AUTOIMMUN, V52, P53, DOI 10.1016/j.jaut.2013.12.015
   Gregersen PK, 2012, ANN NEUROL, V72, P927, DOI 10.1002/ana.23691
   Gren ST, 2015, PLOS ONE, V10, DOI 10.1371/journal.pone.0144351
   HURST NP, 1981, BRIT MED J, V282, P2081, DOI 10.1136/bmj.282.6282.2081
   Jeffries Matlock A, 2011, Int J Clin Rheumtol, V6, P423
   Kaminsky Z, 2008, TWIN RES HUM GENET, V11, P1, DOI 10.1375/twin.11.1.1
   Katsiari CG, 2010, SEMIN ARTHRITIS RHEU, V39, P491, DOI 10.1016/j.semarthrit.2008.11.002
   Kramer A, 2014, BIOINFORMATICS, V30, P523, DOI 10.1093/bioinformatics/btt703
   Krueger F, 2011, BIOINFORMATICS, V27, P1571, DOI 10.1093/bioinformatics/btr167
   Le Panse R, 2008, ANN NY ACAD SCI, V1132, P135, DOI 10.1196/annals.1405.019
   Lea AJ, 2015, PLOS GENET, V11, DOI 10.1371/journal.pgen.1005650
   Li SL, 2012, IMMUNITY, V37, P685, DOI 10.1016/j.immuni.2012.08.001
   Liu JY, 2010, PLOS ONE, V5, DOI 10.1371/journal.pone.0010028
   Liu Y, 2013, NAT BIOTECHNOL, V31, P142, DOI 10.1038/nbt.2487
   Mamrut S, 2015, EPIGENETICS-US, V10, P943, DOI 10.1080/15592294.2015.1084462
   Mao W., 2014, BRIT J PHARMACOL, V171, P4087
   Masuda M, 2010, J NEUROIMMUNOL, V225, P123, DOI 10.1016/j.jneuroim.2010.03.016
   McLean CY, 2010, NAT BIOTECHNOL, V28, P495, DOI 10.1038/nbt.1630
   Meriggioli MN, 2009, LANCET NEUROL, V8, P475, DOI 10.1016/S1474-4422(09)70063-8
   Miao TZ, 2013, J IMMUNOL, V190, P58, DOI 10.4049/jimmunol.1200868
   Moghekar A, 2013, NEUROLOGY, V81, P1753, DOI 10.1212/01.wnl.0000435558.98447.17
   Morris TJ, 2014, BIOINFORMATICS, V30, P428, DOI 10.1093/bioinformatics/btt684
   MURPHY J, 1986, NEUROLOGY, V36, P78, DOI 10.1212/WNL.36.1.78
   Nikolic A, 2013, CLIN NEUROL NEUROSUR, V115, P432, DOI 10.1016/j.clineuro.2012.06.013
   Olsson AH, 2014, PLOS GENET, V10, DOI 10.1371/journal.pgen.1004735
   Palacios BS, 2015, J PATHOL, V235, P515, DOI 10.1002/path.4466
   Prufer S, 2014, J INNATE IMMUN, V6, P339, DOI 10.1159/000355892
   Rakyan VK, 2011, PLOS GENET, V7, DOI 10.1371/journal.pgen.1002300
   Ramanujam R, 2011, TWIN RES HUM GENET, V14, P129, DOI 10.1375/twin.14.2.129
   Randolph GJ, 2008, CURR OPIN IMMUNOL, V20, P52, DOI 10.1016/j.coi.2007.10.010
   Reiner A, 2003, BIOINFORMATICS, V19, P368, DOI 10.1093/bioinformatics/btf877
   Renton AE, 2015, JAMA NEUROL, V72, P396, DOI 10.1001/jamaneurol.2014.4103
   Roe K, 2014, FRONT MICROBIOL, V5, DOI 10.3389/fmicb.2014.00627
   Roos L, 2014, EPIGENOMICS-UK, V6, P299, DOI [10.2217/EPI.14.13, 10.2217/epi.14.13]
   Sahlen P, 2015, GENOME BIOL, V16, DOI 10.1186/s13059-015-0727-9
   Saruhan-Direskeneli G, 2016, CLIN IMMUNOL, V166, P81, DOI 10.1016/j.clim.2016.05.003
   Satoh Noriko, 2010, Diabetes Care, V33, pe7, DOI 10.2337/dc09-1315
   Schoenfelder S, 2015, GENOME RES, V25, P582, DOI 10.1101/gr.185272.114
   Schroder WA, 2011, CRIT REV IMMUNOL, V31, P15, DOI 10.1615/CritRevImmunol.v31.i1.20
   Seldin MF, 2015, MOL MED, V21, P769, DOI 10.2119/molmed.2015.00232
   Sumitomo Shuji, 2013, JAKSTAT, V2, pe23952, DOI 10.4161/jkst.23952
   Teleshova N, 2000, MUSCLE NERVE, V23, P946, DOI 10.1002/(SICI)1097-4598(200006)23:6<946::AID-MUS16>3.0.CO;2-4
   Wang XB, 2008, J INTERN MED, V263, P61, DOI 10.1111/j.1365-2796.2007.01879.x
   Weiss JM, 2013, IMMUNOBIOLOGY, V218, P373, DOI 10.1016/j.imbio.2012.05.006
   Xu HQ, 2014, HUM MOL GENET, V23, P1260, DOI 10.1093/hmg/ddt516
   YI Q, 1994, J NEUROIMMUNOL, V50, P177, DOI 10.1016/0165-5728(94)90044-2
   Yuan ZH, 2014, J BIOL CHEM, V289, P15118, DOI 10.1074/jbc.M113.536490
   Zerbino DR, 2015, GENOME BIOL, V16, DOI 10.1186/s13059-015-0621-5
   Zhang ZM, 2015, AUTOIMMUN REV, V14, P854, DOI 10.1016/j.autrev.2015.05.008
   Zhou D, 2015, ONCOTARGET, V6, P39995, DOI 10.18632/oncotarget.5650
NR 67
TC 12
Z9 12
U1 0
U2 11
PU ACADEMIC PRESS LTD- ELSEVIER SCIENCE LTD
PI LONDON
PA 24-28 OVAL RD, LONDON NW1 7DX, ENGLAND
SN 0896-8411
EI 1095-9157
J9 J AUTOIMMUN
JI J. Autoimmun.
PD AUG
PY 2017
VL 82
BP 62
EP 73
DI 10.1016/j.jaut.2017.05.005
PG 12
WC Immunology
WE Science Citation Index Expanded (SCI-EXPANDED)
SC Immunology
GA FD4YG
UT WOS:000407537500006
PM 28549776
DA 2022-10-25
ER

PT J
AU Maniaol, AH
   Elsais, A
   Lorentzen, AR
   Owe, JF
   Viken, MK
   Saether, H
   Flam, ST
   Brathen, G
   Kampman, MT
   Midgard, R
   Christensen, M
   Rognerud, A
   Kerty, E
   Gilhus, NE
   Tallaksen, CME
   Lie, BA
   Harbo, HF
AF Maniaol, Angelina H.
   Elsais, Ahmed
   Lorentzen, Aslaug R.
   Owe, Jone F.
   Viken, Marte K.
   Saether, Hanne
   Flam, Siri T.
   Brathen, Geir
   Kampman, Margitta T.
   Midgard, Rune
   Christensen, Marte
   Rognerud, Anna
   Kerty, Emilia
   Gilhus, Nils Erik
   Tallaksen, Chantal M. E.
   Lie, Benedicte A.
   Harbo, Hanne F.
TI Late Onset Myasthenia Gravis Is Associated with HLA DRB1*15:01 in the
   Norwegian Population
SO PLOS ONE
LA English
DT Article
ID ANTI-TITIN ANTIBODIES; A ANTIGENS; ACETYLCHOLINE-RECEPTOR; THYMUS
   HYPERPLASIA; MULTIPLE-SCLEROSIS; HETEROGENEITY; SUSCEPTIBILITY;
   AUTOANTIBODIES; HAPLOTYPES; THYMOMA
AB Background: Acquired myasthenia gravis (MG) is a rare antibody-mediated autoimmune disease caused by impaired neuromuscular transmission, leading to abnormal muscle fatigability. The aetiology is complex, including genetic risk factors of the human leukocyte antigen (HLA) complex and unknown environmental factors. Although associations between the HLA complex and MG are well established, not all involved components of the HLA predisposition to this heterogeneous disease have been revealed. Well-powered and comprehensive HLA analyses of subgroups in MG are warranted, especially in late onset MG.
   Methodology/Principal Findings: This case-control association study is of a large population-based Norwegian cohort of 369 MG patients and 651 healthy controls. We performed comprehensive genotyping of four classical HLA loci (HLA-A, -B, -C and -DRB1) and showed that the DRB1*15:01 allele conferred the strongest risk in late onset MG (LOMG; onset >= 60years) (OR 2.38, p(c)7.4 x 10(-5)). DRB*13:01 was found to be a protective allele for both early onset MG (EOMG) and LOMG (OR 0.31, p(c) 4.71 x 10(-4)), a finding not previously described. No significant association was found to the DRB1*07:01 allele (p(nc) = 0.18) in a subset of nonthymomatous anti-titin antibody positive LOMG as reported by others. HLA-B*08 was mapped to give the strongest contribution to EOMG, supporting previous studies.
   Conclusion: The results from this study provide important new information concerning the susceptibility of HLA alleles in Caucasian MG, with highlights on DRB1*15:01 as being a major risk allele in LOMG.
C1 [Maniaol, Angelina H.; Lorentzen, Aslaug R.; Saether, Hanne; Tallaksen, Chantal M. E.; Harbo, Hanne F.] Oslo Univ Hosp, Dept Neurol, Oslo, Norway.
   [Elsais, Ahmed; Kerty, Emilia] Oslo Univ Hosp, Dept Neurol, Rikshosp, Oslo, Norway.
   [Maniaol, Angelina H.; Lorentzen, Aslaug R.; Viken, Marte K.; Saether, Hanne; Flam, Siri T.; Lie, Benedicte A.] Oslo Univ Hosp, Dept Immunol, Rikshosp, Oslo, Norway.
   [Owe, Jone F.; Gilhus, Nils Erik] Haukeland Hosp, Dept Neurol, N-5021 Bergen, Norway.
   [Brathen, Geir] St Olavs Hosp, Dept Neurol, Trondheim, Norway.
   [Kampman, Margitta T.] Univ Hosp N Norway, Ctr Clin Res & Educ, Tromso, Norway.
   [Midgard, Rune] Molde Hosp, Dept Neurol, Molde, Norway.
   [Christensen, Marte] Stavanger Univ Hosp, Dept Neurol, Stavanger, Norway.
   [Rognerud, Anna] Lillehammer Hosp, Dept Neurol, Lillehammer, Norway.
   [Gilhus, Nils Erik] Univ Bergen, Dept Clin Med, Bergen, Norway.
   [Viken, Marte K.; Lie, Benedicte A.] Univ Oslo, Dept Med Genet, Oslo, Norway.
   [Elsais, Ahmed; Kerty, Emilia; Tallaksen, Chantal M. E.; Harbo, Hanne F.] Univ Oslo, Inst Clin Med, Oslo, Norway.
   [Kampman, Margitta T.] Univ Tromso, Dept Clin Med, Tromo, Norway.
RP Maniaol, AH (corresponding author), Oslo Univ Hosp, Dept Neurol, Oslo, Norway.
EM angman@ous-hf.no
RI Bråthen, Geir/H-9125-2016
OI Bråthen, Geir/0000-0003-3224-7983; Viken, Marte
   Kathrine/0000-0002-3917-9269; Midgard, Rune/0000-0002-6096-726X
FU South-Eastern Norway Regional Health Authority; Norwegian Association
   for Patients with Muscle Diseases (Foreningen for Muskelsyke); Odd
   Fellow Society, Norway
FX The study was funded by the South-Eastern Norway Regional Health
   Authority and partly by grants from the Norwegian Association for
   Patients with Muscle Diseases (Foreningen for Muskelsyke) and Odd Fellow
   Society, Norway, all to AHM. The funders had no role in study design,
   data collection and analysis, decision to publish, or preparation of the
   manuscript.
CR Aarli JA, 2003, ANN NY ACAD SCI, V998, P424, DOI 10.1196/annals.1254.055
   Aarli JA, 1999, ARCH NEUROL-CHICAGO, V56, P25, DOI 10.1001/archneur.56.1.25
   Aarli JA, 2008, ANN NY ACAD SCI, V1132, P238, DOI 10.1196/annals.1405.040
   CARLSSON B, 1990, IMMUNOGENETICS, V31, P285, DOI 10.1007/BF02115001
   Carr AS, 2010, BMC NEUROL, V10, DOI 10.1186/1471-2377-10-46
   COMPSTON DAS, 1980, BRAIN, V103, P579, DOI 10.1093/brain/103.3.579
   DEGLIESPOSTI MA, 1992, IMMUNOGENETICS, V35, P355
   Dudbridge F, 2003, GENET EPIDEMIOL, V25, P115, DOI 10.1002/gepi.10252
   Evoli A, 2002, NEUROLOGY, V59, P1844, DOI 10.1212/01.WNL.0000032502.89361.0C
   Evoli A, 2000, J AM GERIATR SOC, V48, P1442, DOI 10.1111/j.1532-5415.2000.tb02635.x
   FELTKAMP TE, 1974, BMJ-BRIT MED J, V1, P131, DOI 10.1136/bmj.1.5899.131
   FRITZE D, 1974, LANCET, V1, P240
   Gilhus NE, 2011, AUTOIMMUN DIS, V2011, DOI 10.4061/2011/847393
   Giraud M, 2001, NEUROLOGY, V57, P1555, DOI 10.1212/WNL.57.9.1555
   Giraud M, 2008, ANN NY ACAD SCI, V1132, P180, DOI 10.1196/annals.1405.027
   HAMMARSTROM L, 1975, CLIN EXP IMMUNOL, V21, P202
   Hjelmstrom P, 1995, AUTOIMMUNITY, V22, P59, DOI 10.3109/08916939508995300
   Hoch W, 2001, NAT MED, V7, P365, DOI 10.1038/85520
   Janer M, 1999, HUM IMMUNOL, V60, P909, DOI 10.1016/S0198-8859(99)00062-2
   Jaretzki A, 2000, NEUROLOGY, V55, P16, DOI 10.1212/WNL.55.1.16
   Keesey JC, 2004, MUSCLE NERVE, V29, P484, DOI 10.1002/mus.20030
   KIDA K, 1987, ANN NEUROL, V21, P274, DOI 10.1002/ana.410210309
   Leite MI, 2008, BRAIN, V131, P1940, DOI 10.1093/brain/awn092
   LINDSTROM JM, 1976, NEUROLOGY, V26, P1054, DOI 10.1212/WNL.26.11.1054
   Lorentzen AR, 2009, ANN NEUROL, V65, P658, DOI 10.1002/ana.21695
   Machens A, 1999, CLIN IMMUNOL, V91, P296, DOI 10.1006/clim.1999.4710
   Machens A, 1998, J NEUROIMMUNOL, V88, P177, DOI 10.1016/S0165-5728(98)00120-9
   Maverakis E, 2012, CLIN REV ALLERG IMMU, V42, P135, DOI 10.1007/s12016-010-8248-5
   Meriggioli MN, 2009, LANCET NEUROL, V8, P475, DOI 10.1016/S1474-4422(09)70063-8
   NEWSOMDAVIS J, 1987, ANN NY ACAD SCI, V505, P12
   Oksenberg JR, 2004, AM J HUM GENET, V74, P160, DOI 10.1086/380997
   OOSTERHUIS HJGH, 1981, CLIN NEUROL NEUROSUR, V83, P105, DOI 10.1016/0303-8467(81)90014-7
   OSSERMAN KE, 1971, MT SINAI J MED, V38, P497
   PIRSKANEN R, 1976, J NEUROL NEUROSUR PS, V39, P23, DOI 10.1136/jnnp.39.1.23
   Rioux JD, 2009, P NATL ACAD SCI USA, V106, P18680, DOI 10.1073/pnas.0909307106
   Romi F, 2000, J NEUROL, V247, P369, DOI 10.1007/s004150050604
   Sayer DC, 2004, TISSUE ANTIGENS, V63, P412, DOI 10.1111/j.0001-2815.2004.00214.x
   SPURKLAND A, 1991, TISSUE ANTIGENS, V37, P90, DOI 10.1111/j.1399-0039.1991.tb01851.x
   SVEJGAARD A, 1994, TISSUE ANTIGENS, V43, P18, DOI 10.1111/j.1399-0039.1994.tb02291.x
   Valdes AM, 1997, AM J HUM GENET, V60, P703
   VANDENBERGLOONEN EM, 1977, J IMMUNOGENET, V4, P331
   Vandiedonck C, 2004, P NATL ACAD SCI USA, V101, P15464, DOI 10.1073/pnas.0406756101
   Vandiedonck C, 2009, J NEUROIMMUNOL, V210, P120, DOI 10.1016/j.jneuroim.2009.02.004
   VIEIRA ML, 1993, J NEUROIMMUNOL, V47, P115, DOI 10.1016/0165-5728(93)90021-P
   Vincent A, 2003, LANCET NEUROL, V2, P99, DOI 10.1016/S1474-4422(03)00306-5
   VINCENT A, 1994, ADV NEUROIMMUNOL, V4, P355, DOI 10.1016/0960-5428(94)00041-L
   Yamamoto AM, 2001, ARCH NEUROL-CHICAGO, V58, P885, DOI 10.1001/archneur.58.6.885
NR 47
TC 86
Z9 87
U1 0
U2 12
PU PUBLIC LIBRARY SCIENCE
PI SAN FRANCISCO
PA 1160 BATTERY STREET, STE 100, SAN FRANCISCO, CA 94111 USA
SN 1932-6203
J9 PLOS ONE
JI PLoS One
PD MAY 9
PY 2012
VL 7
IS 5
AR e36603
DI 10.1371/journal.pone.0036603
PG 8
WC Multidisciplinary Sciences
WE Science Citation Index Expanded (SCI-EXPANDED)
SC Science & Technology - Other Topics
GA 959TK
UT WOS:000305336100045
PM 22590574
OA Green Published, Green Submitted, gold
DA 2022-10-25
ER

PT J
AU Moser, B
   Bekos, C
   Zimprich, F
   Nickl, S
   Klepetko, W
   Ankersmit, J
AF Moser, Bernhard
   Bekos, Christine
   Zimprich, Fritz
   Nickl, Stefanie
   Klepetko, Walter
   Ankersmit, Jan
TI The receptor for advanced glycation endproducts and its ligands in
   patients with myasthenia gravis
SO BIOCHEMICAL AND BIOPHYSICAL RESEARCH COMMUNICATIONS
LA English
DT Article
DE Myasthenia gravis; Receptor for advanced glycation endproducts; RAGE
   ligands; Autoimmunity
ID GLYCOSYLATION END-PRODUCTS; BLOCKADE; RAGE; PATHOGENESIS; ACTIVATION;
   PROTEINS
AB Objective: Myasthenia gravis (MG) is a T- and B-cell mediated autoimmune disorder affecting the neuromuscular junction. The receptor for advanced glycation endproducts (RAGE) plays a role in the amplification of chronic inflammatory disorders and autoimmune diseases. We sought to investigate the role of RAGE and its ligands in the pathophysiology of MG.
   Methods: In this cross-sectional study we enrolled 42 patients with MG and 36 volunteers. we employed enzyme-linked immunosorbent assays to determine the concentration of soluble RAGE (sRAGE) and high mobility group box 1 (HMGB1) in serum of patients and volunteers. In a subpopulation of patients we measured the serum levels of endogenous secretory (es) RAGE and various RAGE ligands, such as S100B, S100A8 and advanced glycation endproducts (AGE-CML). Reported are means and standard error mean.
   Results: We found significantly reduced levels of the soluble receptors sRAGE and esRAGE in patients with MG compared to volunteers without MG (sRAGE [pg/ml] 927.2 +/- 80.8 vs. 1400.1 +/- 92.4; p < 0.001 esRAGE [pg/ml] 273.5 +/- 24.6 vs. 449.0 +/- 22.4; p < 0.001). Further categorization of patients with MG according to the distribution of muscle involvement revealed the following sRAGE concentrations: generalized MG 999.4 +/- 90.8 and ocular MG 696.1 +/- 161.8 (vs. control; One-way ANOVA: p < 0.001: Post hoc analysis: generalized vs. ocular MG: p = 0.264, generalized MG vs. control: p = 0.008, ocular MG vs. control: p =0.001). In patients with detectable antibodies specific for acetylcholine receptors (Anti-AChR positive) the sRAGE concentration was 970.0 +/- 90.2 compared to those without (seronegative) 670.6 +/- 133.1 (vs. control; One-way ANOVA: p < 0.001; Post hoc analysis: Pos vs. Neg.: p = 0.418, Pos vs. control: p = 0.003, Neg. vs. control: p = 0.008). We next investigated the role of RAGE ligands in MG. The concentrations of RAGE ligands in patients with MG and controls were as follows: (HMGB1 [ng/ml] 1.7 +/- 0.1 vs. 2.1 +/- 0.2; p = 0.058; S100B [pg/ml] 22.5 +/- 22.5 vs. 14.4 +/- 9.2; p = 0.698; S100A8 [pg/ml] 107.0 +/- 59.3 vs. 242.5 +/- 103.6; p = 0.347; and AGE-CML [ng/ml] 1100.8 +/- 175.1 vs. 1399.8 +/- 132.8; p = 0.179).
   Conclusions: Our data suggest a role for the RAGE pathway in the pathophysiology of MG. Further studies are warranted to elucidate more about this immunological axis in patients with MG. (C) 2012 Elsevier Inc. All rights reserved.
C1 [Moser, Bernhard; Bekos, Christine; Nickl, Stefanie; Klepetko, Walter; Ankersmit, Jan] Med Univ Vienna, Dept Thorac Surg, Div Surg, A-1090 Vienna, Austria.
   [Zimprich, Fritz] Med Univ Vienna, Dept Neurol, A-1090 Vienna, Austria.
   [Nickl, Stefanie; Ankersmit, Jan] Christian Doppler Lab Cardiac & Thorac Diag & Reg, A-1090 Vienna, Austria.
RP Moser, B (corresponding author), Med Univ Vienna, Dept Thorac Surg, Div Surg, Wahringer Gurtel 18-20, A-1090 Vienna, Austria.
EM bernhard.moser@meduniwien.ac.at; n0840363@students.meduniwien.ac.at;
   friedrich.zimprich@meduniwien.ac.at; stefanie.nickl@meduniwien.ac.at;
   walter.klepetko@meduniwien.ac.at; hendrik.ankersmit@meduniwien.ac.at
RI Moser, Bernhard/ABA-9436-2020; Zimprich, Fritz/O-1406-2019; Zimprich,
   Fritz/W-1738-2017
OI Moser, Bernhard/0000-0002-6037-5475; Zimprich,
   Fritz/0000-0002-6998-5480; Zimprich, Fritz/0000-0002-6998-5480; Bekos,
   Christine/0000-0003-4038-6860; Ankersmit, Hendrik
   Jan/0000-0002-8761-3517; Nickl, Stefanie/0000-0002-3762-4840
CR Aarli JA, 1999, ARCH NEUROL-CHICAGO, V56, P25, DOI 10.1001/archneur.56.1.25
   AHMED MU, 1986, J BIOL CHEM, V261, P4889
   Andersson U, 2010, BBA-GENE REGUL MECH, V1799, P141, DOI 10.1016/j.bbagrm.2009.11.003
   Bierhaus A, 2001, DIABETES, V50, P2792, DOI 10.2337/diabetes.50.12.2792
   Chen YL, 2004, J IMMUNOL, V173, P1399, DOI 10.4049/jimmunol.173.2.1399
   Foell D, 2007, J LEUKOCYTE BIOL, V81, P28, DOI 10.1189/jlb.0306170
   Halayko AJ, 2009, CAN J PHYSIOL PHARM, V87, P743, DOI 10.1139/Y09-054
   Kalea AZ, 2011, FRONT BIOSCI-LANDMRK, V16, P2756, DOI 10.2741/3884
   Leclerc E, 2010, CARDIOVAS PSYCH NEUR, V2010, DOI DOI 10.1155/2010/539581
   Ma CY, 2012, RHEUMATOL INT, V32, P395, DOI 10.1007/s00296-010-1636-6
   Moser B, 2007, AM J TRANSPLANT, V7, P293, DOI 10.1111/j.1600-6143.2006.01617.x
   Moser B, 2005, ARTHRITIS RES THER, V7, P142, DOI 10.1186/ar1764
   Moser B, 2007, J IMMUNOL, V179, P8051, DOI 10.4049/jimmunol.179.12.8051
   Mu LL, 2011, CLIN IMMUNOL, V141, P36, DOI 10.1016/j.clim.2011.04.013
   Phillips LH, 2003, ANN NY ACAD SCI, V998, P407, DOI 10.1196/annals.1254.053
   Pullerits R, 2005, ARTHRITIS RES THER, V7, pR817, DOI 10.1186/ar1749
   SCHMIDT AM, 1992, J BIOL CHEM, V267, P14987
   Taguchi A, 2000, NATURE, V405, P354, DOI 10.1038/35012626
   Urbonaviciute V, 2011, J INTERN MED, V270, P309, DOI 10.1111/j.1365-2796.2011.02432.x
   Vincent A, 2002, NAT REV IMMUNOL, V2, P797, DOI 10.1038/nri916
   Virella G, 2003, J LIPID RES, V44, P487, DOI 10.1194/jlr.M200370-JLR200
   VLASSARA H, 1994, LAB INVEST, V70, P138
   Voll Reinhard E, 2008, Curr Rheumatol Rep, V10, P341, DOI 10.1007/s11926-008-0054-1
   Yan SS, 2003, NAT MED, V9, P287, DOI 10.1038/nm831
NR 24
TC 13
Z9 14
U1 0
U2 5
PU ACADEMIC PRESS INC ELSEVIER SCIENCE
PI SAN DIEGO
PA 525 B ST, STE 1900, SAN DIEGO, CA 92101-4495 USA
SN 0006-291X
EI 1090-2104
J9 BIOCHEM BIOPH RES CO
JI Biochem. Biophys. Res. Commun.
PD MAR 30
PY 2012
VL 420
IS 1
BP 96
EP 101
DI 10.1016/j.bbrc.2012.02.121
PG 6
WC Biochemistry & Molecular Biology; Biophysics
WE Science Citation Index Expanded (SCI-EXPANDED)
SC Biochemistry & Molecular Biology; Biophysics
GA 934GI
UT WOS:000303431400017
PM 22405771
DA 2022-10-25
ER

PT J
AU Chen, XY
   Huang, XC
   Qiu, Y
   Chen, HZ
   Fu, YY
   Li, XC
AF Chen, Xiaoyan
   Huang, Xiaochun
   Qiu, Yuan
   Chen, Hanzhang
   Fu, Yingyu
   Li, Xinchun
TI A case of thymic Langerhans cell histiocytosis with diabetes insipidus
   as the first presentation
SO FRONTIERS OF MEDICINE
LA English
DT Article
DE diabetes insipidus; thymus; Langerhans cell histiocytosis
AB Langerhans cell histiocytosis (LCH) is an idiopathic group of reactive proliferative diseases linked to aberrant immunity, pathologically characterized by clonal proliferation of Langerhans cells. LCH rarely involves the thymus. We report a case of thymic LCH with diabetes insipidus as the first presentation, without evidence of myasthenia gravis and without evidenced involvement of the skin, liver, spleen, bones, lungs and superficial lymph nodes. This present case may have important clinical implications. In screening for LCH lesions, attention should be attached to rarely involved sites in addition to commonly involved organs. Follow-up and imageological examination are very important to a final diagnosis.
C1 [Chen, Xiaoyan; Huang, Xiaochun; Fu, Yingyu] Guangzhou Med Univ, Affiliated Hosp 1, Dept Endocrinol, Guangzhou 510120, Guangdong, Peoples R China.
   [Qiu, Yuan; Chen, Hanzhang] Guangzhou Med Univ, Affiliated Hosp 1, Dept Thorac Surg, Guangzhou 510120, Guangdong, Peoples R China.
   [Li, Xinchun] Guangzhou Med Univ, Affiliated Hosp 1, Dept Radiol, Guangzhou 510120, Guangdong, Peoples R China.
RP Chen, XY (corresponding author), Guangzhou Med Univ, Affiliated Hosp 1, Dept Endocrinol, Guangzhou 510120, Guangdong, Peoples R China.
EM gzscxy@126.com
CR Soares ECS, 2012, J CLIN PEDIATR DENT, V36, P377
   Guyot-Goubin A, 2008, PEDIATR BLOOD CANCER, V51, P71, DOI 10.1002/pbc.21498
   Lee Benjamin H, 2003, Arch Pathol Lab Med, V127, pe294
   Lu Hong-sheng, 2005, Zhonghua Bing Li Xue Za Zhi, V34, P401
   Novak L, 2003, ARCH PATHOL LAB MED, V127, P218
   Park L, 2012, J CUTAN MED SURG, V16, P45, DOI 10.1177/120347541201600109
   Shankar U, 2012, WORLD J GASTROENTERO, V18, P1410, DOI 10.3748/wjg.v18.i12.1410
   Windebank K, 2009, ARCH DIS CHILD, V94, P904, DOI 10.1136/adc.2007.125872
   Zhang Kong, 2006, Ai Zheng, V25, P88
NR 9
TC 1
Z9 1
U1 1
U2 4
PU SPRINGER
PI NEW YORK
PA 233 SPRING ST, NEW YORK, NY 10013 USA
SN 2095-0217
EI 2095-0225
J9 FRONT MED-PRC
JI Front. Med.
PD MAR
PY 2013
VL 7
IS 1
BP 143
EP 146
DI 10.1007/s11684-013-0238-6
PG 4
WC Oncology; Medicine, Research & Experimental
WE Science Citation Index Expanded (SCI-EXPANDED)
SC Oncology; Research & Experimental Medicine
GA V41UM
UT WOS:000209571100017
PM 23275040
DA 2022-10-25
ER

PT J
AU Tomelleri, G
   Vattemi, G
   Filosto, M
   Tonin, P
AF Tomelleri, G.
   Vattemi, G.
   Filosto, M.
   Tonin, P.
TI Eyelid ptosis from sympathetic nerve dysfunction mistaken as myopathy: a
   simple test to identify this condition
SO JOURNAL OF NEUROLOGY NEUROSURGERY AND PSYCHIATRY
LA English
DT Article
AB Acquired isolated unilateral or bilateral blepharoptosis has many aetiologies. When the pupils are normal, a myasthenic syndrome or myopathy has to be ruled out. If the tests for myasthenia gravis are negative, the next step is to perform a muscle biopsy to establish a diagnosis. Muscle examination may show a mitochondrial disorder, non-specific abnormalities or be quite normal. We identified three patients, who had previously undergone various investigations, including a muscle biopsy, whose lid ptosis disappeared using eye drops containing naphazoline nitrate, a sympathomimetic drug, thus suggesting partial Horner's syndrome. We emphasise the usefulness of this simple and cheap test before performing more traumatic and expensive investigations.
C1 Univ Verona, Dept Neurol Sci, Sect Clin Neurol, I-37100 Verona, Italy.
   Univ & Hosp Spedali Civili, Dept Med & Surg Sci, Brescia, Italy.
RP Tomelleri, G (corresponding author), Dept Neurol Sci & Vis, Sect Clin Neurol, Piazzale LA Scuro 10, I-37134 Verona, Italy.
EM giuliano.tomelleri@univr.it
RI Filosto, Massimiliano/S-9446-2019; Tonin, Paola/AAC-5052-2022; Vattemi,
   Gaetano/AAC-4668-2022
OI Filosto, Massimiliano/0000-0002-2852-7512; Vattemi,
   Gaetano/0000-0003-3412-8339
CR ADAMS RD, 1985, PRINCIPLES NEUROLOGY
   DORTZBACH RK, 1980, ARCH OPHTHALMOL-CHIC, V98, P2045, DOI 10.1001/archopht.1980.01020040897022
   Havelius U, 1996, HEADACHE, V36, P568, DOI 10.1046/j.1526-4610.1996.3609568.x
   Miller NR, 1985, WALSH HOYTS CLIN NEU
   Palace J, 2001, CURR OPIN NEUROL, V14, P583, DOI 10.1097/00019052-200110000-00006
   PATEL AD, 1999, HDB CLIN NEUROLOGY A, P399
   Petzold A, 2001, J NEUROL NEUROSUR PS, V70, P819, DOI 10.1136/jnnp.70.6.819
   Sieb JP, 2000, J NEUROL NEUROSUR PS, V69, P282, DOI 10.1136/jnnp.69.2.282
   SJOQVIST F, 1986, HDB CLIN NEUROLOGY H, P217
   SMALL RG, 1995, OPHTHALMOLOGY, V102, P599, DOI 10.1016/S0161-6420(95)30978-5
NR 10
TC 4
Z9 4
U1 0
U2 1
PU B M J PUBLISHING GROUP
PI LONDON
PA BRITISH MED ASSOC HOUSE, TAVISTOCK SQUARE, LONDON WC1H 9JR, ENGLAND
SN 0022-3050
J9 J NEUROL NEUROSUR PS
JI J. Neurol. Neurosurg. Psychiatry
PD JUN
PY 2007
VL 78
IS 6
BP 632
EP 634
DI 10.1136/jnnp.2006.103432
PG 3
WC Clinical Neurology; Psychiatry; Surgery
WE Science Citation Index Expanded (SCI-EXPANDED)
SC Neurosciences & Neurology; Psychiatry; Surgery
GA 169LO
UT WOS:000246593900021
PM 17287241
OA Green Published
DA 2022-10-25
ER

PT J
AU Mukherjee, PK
   Kumar, V
   Mal, M
   Houghton, PJ
AF Mukherjee, Pulok K.
   Kumar, Venkatesan
   Mal, Mainak
   Houghton, Peter J.
TI Acetylcholinesterase inhibitors from plants
SO PHYTOMEDICINE
LA English
DT Article
DE plants; botanicals; acetylcholinesterase inhibition; acetylcholine;
   Alzheimer's disease
ID ALZHEIMERS-DISEASE; IN-VITRO; ANTICHOLINESTERASE ACTIVITY;
   CHOLINESTERASE-INHIBITORS; CHOLINERGIC ACTIVITIES; COGNITIVE FUNCTION;
   MEDICINAL-PLANTS; AERIAL PARTS; HUPERZINE-A; DEMENTIA
AB Inhibition of acetylcholinesterase (AChE), the key enzyme in the breakdown of acetylcholine, is considered as a promising strategy for the treatment of neurological disorders such as Alzheimer's disease, senile dementia, ataxia and myasthenia gravis. A potential source of AChE inhibitors is certainly provided by the abundance of plants in nature. This article aims to provide a comprehensive literature survey of plants that have been tested for AChE inhibitory activity. Numerous phytoconstituents and promising plant species as AChE inhibitors are being reported in this communication. (c) 2007 Elsevier GmbH. All rights reserved.
C1 Jadavpur Univ, Sch Nat Prod Studies, Dept Pharmaceut Technol, Kolkata 700032, W Bengal, India.
   Kings Coll London, Pharmacognosy Res Labs, Dept Pharm, London SE1 9NH, England.
RP Mukherjee, PK (corresponding author), Jadavpur Univ, Sch Nat Prod Studies, Dept Pharmaceut Technol, Kolkata 700032, W Bengal, India.
EM pulokm@gmail.com
RI MUKHERJEE, PULOK K/ABD-7810-2020; Houghton, Peter/C-4970-2013;
   Venkatesan, Kumar/AAB-1395-2019
OI MUKHERJEE, PULOK K/0000-0002-2859-3923; Venkatesan,
   Kumar/0000-0001-5077-9380
CR Ahmad W., 2003, J BIOL SCI, V3, P1046
   Andrade MT, 2005, BIOORGAN MED CHEM, V13, P4092, DOI 10.1016/j.bmc.2005.03.045
   Andrisano V, 2001, J CHROMATOGR B, V753, P375, DOI 10.1016/S0378-4347(00)00571-5
   [Anonymous], 2000, COMPENDIUM PHARM SPE
   ASHANI Y, 1994, MOL PHARMACOL, V45, P555
   Atta-ur-Rahman, 2001, PURE APPL CHEM, V73, P555, DOI 10.1351/pac200173030555
   Brenner G.M., 2000, PHARMACOLOGY
   Bruhlmann C, 2004, CHEM BIODIVERS, V1, P819, DOI 10.1002/cbdv.200490064
   Chung YK, 2001, MOL CELLS, V11, P137
   Das A, 2002, PHARMACOL BIOCHEM BE, V73, P893, DOI 10.1016/S0091-3057(02)00940-1
   DAVIES P, 1976, LANCET, V2, P1403
   DEKOSKY ST, 1992, ANN NEUROL, V32, P625
   ELLMAN GL, 1961, BIOCHEM PHARMACOL, V7, P88, DOI 10.1016/0006-2952(61)90145-9
   ENZ A, 1993, PROG BRAIN RES, V98, P431
   Erkinjuntti T, 2002, LANCET, V359, P1283, DOI 10.1016/S0140-6736(02)08267-3
   Foye W., 1995, PRINCIPLES MED CHEM
   Giacobini E, 2002, J NEURAL TRANSM-SUPP, P181
   Gottwald, 1999, Expert Opin Investig Drugs, V8, P1673, DOI 10.1517/13543784.8.10.1673
   Hillhouse BJ, 2004, PHARM BIOL, V42, P68, DOI 10.1080/13880200490505636
   Howes MJR, 2003, PHARMACOL BIOCHEM BE, V75, P513, DOI 10.1016/S0091-3057(03)00128-X
   Howes MJR, 2003, PHYTOTHER RES, V17, P1, DOI 10.1002/ptr.1280
   Ingkaninan K, 2000, J CHROMATOGR A, V872, P61, DOI 10.1016/S0021-9673(99)01292-3
   Ingkaninan K, 2003, J ETHNOPHARMACOL, V89, P261, DOI 10.1016/j.jep.2003.08.008
   Karczmar A, 1998, NEUROCHEM INT, V32, P401, DOI 10.1016/S0197-0186(97)00123-X
   Kasa P, 1997, PROG NEUROBIOL, V52, P511, DOI 10.1016/S0301-0082(97)00028-2
   Kelly CA, 1997, BRIT MED J, V314, P693, DOI 10.1136/bmj.314.7082.693
   Khalid A, 2004, J STEROID BIOCHEM, V92, P477, DOI 10.1016/j.jsbmb.2004.08.003
   Kim DK, 2004, ARCH PHARM RES, V27, P1127, DOI 10.1007/BF02975117
   Kim DK, 2002, ARCH PHARM RES, V25, P856, DOI 10.1007/BF02977004
   Kim DK, 2002, ARCH PHARM RES, V25, P817, DOI 10.1007/BF02976997
   Kishnani PS, 1999, LANCET, V353, P1064, DOI 10.1016/S0140-6736(98)05285-4
   Lee KY, 2003, HELV CHIM ACTA, V86, P474, DOI 10.1002/hlca.200390047
   Lopez S, 2002, LIFE SCI, V71, P2521, DOI 10.1016/S0024-3205(02)02034-9
   Marston A, 2002, PHYTOCHEM ANALYSIS, V13, P51, DOI 10.1002/pca.623
   Melzer D, 1998, BMJ-BRIT MED J, V316, P762, DOI 10.1136/bmj.316.7133.762
   Mukherjee PK, 2001, DRUG INF J, V35, P623, DOI 10.1177/009286150103500235
   Oh MH, 2004, PHYTOMEDICINE, V11, P544, DOI 10.1016/j.phymed.2004.03.001
   Orhan I, 2004, J ETHNOPHARMACOL, V91, P57, DOI 10.1016/j.jep.2003.11.016
   Perry EK, 1998, J ALTERN COMPLEM MED, V4, P419, DOI 10.1089/acm.1998.4.419
   PERRY EK, 1994, NEUROREPORT, V5, P747, DOI 10.1097/00001756-199403000-00002
   Perry N, 1996, INT J GERIATR PSYCH, V11, P1063, DOI 10.1002/(SICI)1099-1166(199612)11:12<1063::AID-GPS532>3.0.CO;2-1
   Perry NSL, 2000, J PHARM PHARMACOL, V52, P895, DOI 10.1211/0022357001774598
   Perry NSL, 2001, J PHARM PHARMACOL, V53, P1347, DOI 10.1211/0022357011777846
   PRICE DL, 1986, ANNU REV NEUROSCI, V9, P489
   Raves ML, 1997, NAT STRUCT BIOL, V4, P57, DOI 10.1038/nsb0197-57
   Rhee IK, 2001, J CHROMATOGR A, V915, P217, DOI 10.1016/S0021-9673(01)00624-0
   Rizzi A, 1999, J CHROMATOGR B, V730, P167, DOI 10.1016/S0378-4347(99)00186-3
   RODDICK JG, 1989, PHYTOCHEMISTRY, V28, P2631, DOI 10.1016/S0031-9422(00)98055-5
   Schulz V, 2003, PHYTOMEDICINE, V10, P74, DOI 10.1078/1433-187X-00302
   Scott LJ, 2000, DRUGS, V60, P1095, DOI 10.2165/00003495-200060050-00008
   Siddiqui Muhammad F., 1999, Drugs of the Future, V24, P417, DOI 10.1358/dof.1999.024.04.668318
   SIMS NR, 1983, J NEUROCHEM, V40, P503, DOI 10.1111/j.1471-4159.1983.tb11311.x
   Siqueira IR, 2003, PHARMACOL BIOCHEM BE, V75, P645, DOI 10.1016/S0091-3057(03)00113-8
   Sung SH, 2002, BIOL PHARM BULL, V25, P125, DOI 10.1248/bpb.25.125
   TANG XC, 1994, J ETHNOPHARMACOL, V44, P147, DOI 10.1016/0378-8741(94)01182-6
   Urbain A, 2004, PLANTA MED, V70, P1011, DOI 10.1055/s-2004-832632
   Wang T, 1998, EUR J PHARMACOL, V349, P137, DOI 10.1016/S0014-2999(98)00199-X
   WHITEHOUSE PJ, 1993, ACTA NEUROL SCAND, V88, P42
   Zhu DY, 1996, DRUG DEVELOP RES, V39, P147, DOI 10.1002/(SICI)1098-2299(199610)39:2&lt;147::AID-DDR6&gt;3.0.CO;2-P
NR 59
TC 512
Z9 532
U1 3
U2 108
PU ELSEVIER GMBH, URBAN & FISCHER VERLAG
PI JENA
PA OFFICE JENA, P O BOX 100537, 07705 JENA, GERMANY
SN 0944-7113
J9 PHYTOMEDICINE
JI Phytomedicine
PD APR
PY 2007
VL 14
IS 4
BP 289
EP 300
DI 10.1016/j.phymed.2007.02.002
PG 12
WC Plant Sciences; Chemistry, Medicinal; Integrative & Complementary
   Medicine; Pharmacology & Pharmacy
WE Science Citation Index Expanded (SCI-EXPANDED)
SC Plant Sciences; Pharmacology & Pharmacy; Integrative & Complementary
   Medicine
GA 163BV
UT WOS:000246134400009
PM 17346955
DA 2022-10-25
ER

PT J
AU Serrano, MC
   Rabinstein, AA
AF Serrano, Macarena Cabrera
   Rabinstein, Alejandro A.
TI Causes and Outcomes of Acute Neuromuscular Respiratory Failure
SO ARCHIVES OF NEUROLOGY
LA English
DT Article
ID GUILLAIN-BARRE-SYNDROME; INTENSIVE-CARE-UNIT; MYASTHENIA-GRAVIS; CRISIS;
   VENTILATION; DISORDERS; MORBIDITY
AB Objective: To identify the spectrum of causes, analyze the usefulness of diagnostic tests, and recognize prognostic factors in patients with acute neuromuscular respiratory failure.
   Methods: We evaluated 85 patients admitted to the intensive care unit (ICU) at Mayo Clinic, Rochester, between 2003 and 2009 with acute neuromuscular respiratory failure, defined as a need for mechanical ventilation owing to primary impairment of the peripheral nervous system. Outcome was assessed at hospital discharge and at last follow-up. Poor outcome was defined as a modified Rankin score greater than 3.
   Results: The median age was 66 years; median follow-up 5 months. The most frequent diagnoses were myasthenia gravis, Guillain-Barre syndrome, myopathies, and amyotrophic lateral sclerosis (27, 12, 12, and 12 patients, respectively). Forty-seven patients (55%) had no known neuromuscular diagnosis before admission, and 36 of them (77%) had poor short-term outcomes. In 10 patients (12%), the diagnosis remained unknown on dis-charge; only 1 (10%) had regained independent function. Older age was associated with increased mortality during hospitalization. Longer mechanical ventilation times and ICU stays were associated with poor outcome at discharge but not at the last follow-up. Patients without a known neuromuscular diagnosis before admission had longer duration of mechanical ventilation, longer ICU stays, and worse outcomes at discharge. Electromyography was the most useful diagnostic test in patients without previously known neuromuscular diagnoses. The presence of spontaneous activity on needle insertion predicted poor short-term outcome regardless of final diagnosis. Coexistent cardiopulmonary diseases also predicted poor long-term outcome.
   Conclusions: Among patients with neuromuscular respiratory failure, those without known diagnosis before admission have poorer outcomes. Patients whose diagnoses remain unclear at discharge have the highest rates of disability.
C1 [Serrano, Macarena Cabrera; Rabinstein, Alejandro A.] Mayo Clin, Dept Neurol, Rochester, MN 55905 USA.
RP Rabinstein, AA (corresponding author), Mayo Clin, Dept Neurol, 200 1st St SW,Mayo W8B, Rochester, MN 55905 USA.
EM rabinstein.alejandro@mayo.edu
RI IBIS, FISIOLOGIA/O-9485-2015
OI Cabrera-Serrano, Macarena/0000-0003-3109-6095
CR Ali MI, 2006, RESP CARE, V51, P1403
   BOREL CO, 1993, CRIT CARE MED, V21, P1717, DOI 10.1097/00003246-199311000-00022
   Chen R, 1996, J NEUROL NEUROSUR PS, V60, P455, DOI 10.1136/jnnp.60.4.455
   Cheng BC, 2004, AM J MED SCI, V327, P336, DOI 10.1097/00000441-200406000-00007
   Dhar R, 2008, J NEUROL SCI, V264, P121, DOI 10.1016/j.jns.2007.08.005
   Henderson RD, 2003, NEUROLOGY, V60, P17, DOI 10.1212/01.WNL.0000035640.84053.5B
   HUGHES RAC, 1993, J NEUROL NEUROSUR PS, V56, P334, DOI 10.1136/jnnp.56.4.334
   Ito H, 2007, ACTA NEUROL SCAND, V116, P255, DOI 10.1111/j.1600-0404.2007.00874.x
   Lacomis D, 2005, NEUROCRIT CARE, V3, P189, DOI 10.1385/NCC:3:3:189
   MAHER J, 1995, INTENS CARE MED, V21, P737, DOI 10.1007/BF01704741
   Mantegazza R, 2003, ANN NY ACAD SCI, V998, P413, DOI 10.1196/annals.1254.054
   Marinelli WA, 2002, CRIT CARE CLIN, V18, P915, DOI 10.1016/S0749-0704(02)00020-9
   Martignago S, 2009, NEUROPATH APPL NEURO, V35, P103, DOI 10.1111/j.1365-2990.2008.00965.x
   Mehta S, 2006, RESP CARE, V51, P1016
   Rabinstein AA, 2003, SEMIN NEUROL, V23, P97
   Rabinstein Alejandro A, 2005, Curr Neurol Neurosci Rep, V5, P476, DOI 10.1007/s11910-005-0037-9
   Seneviratne J, 2008, ARCH NEUROL-CHICAGO, V65, P54, DOI 10.1001/archneurol.2007.1
   SPITZER AR, 1992, MUSCLE NERVE, V15, P682, DOI 10.1002/mus.880150609
   Stevens Robert D, 2009, Crit Care Med, V37, pS299, DOI 10.1097/CCM.0b013e3181b6ef67
   Thomas CE, 1997, NEUROLOGY, V48, P1253, DOI 10.1212/WNL.48.5.1253
   Varelas PN, 2002, CRIT CARE MED, V30, P2663, DOI 10.1097/00003246-200212000-00009
NR 21
TC 43
Z9 44
U1 0
U2 1
PU AMER MEDICAL ASSOC
PI CHICAGO
PA 330 N WABASH AVE, STE 39300, CHICAGO, IL 60611-5885 USA
SN 0003-9942
EI 1538-3687
J9 ARCH NEUROL-CHICAGO
JI Arch. Neurol.
PD SEP
PY 2010
VL 67
IS 9
BP 1089
EP 1094
PG 6
WC Clinical Neurology
WE Science Citation Index Expanded (SCI-EXPANDED)
SC Neurosciences & Neurology
GA 653OW
UT WOS:000282102800008
PM 20837853
OA Bronze
DA 2022-10-25
ER

PT J
AU Agreda-Vasquez, GP
   Espinosa-Poblano, I
   Sanchez-Guerrero, SA
   Crespo-Solis, E
   Cabrera-Vasquez, S
   Lopez-Salmoran, J
   Barajas, J
   Penaloza-Ramirez, P
   Cardenas, NT
   Velazquez, A
AF Agreda-Vasquez, Gladys P.
   Espinosa-Poblano, Irma
   Sanchez-Guerrero, Sergio A.
   Crespo-Solis, Erick
   Cabrera-Vasquez, Siram
   Lopez-Salmoran, Josefa
   Barajas, Josefina
   Penaloza-Ramirez, Paula
   Cardenas, Nelly Tirado
   Velazquez, Antonio
TI Starch and Albumin Mixture as Replacement Fluid in Therapeutic Plasma
   Exchange Is Safe and Effective
SO JOURNAL OF CLINICAL APHERESIS
LA English
DT Article
DE therapeutic plasma exchange; hydroxyethyl starch; albumin;
   Guillain-Barre syndrome; Myasthenia gravis
ID PENTASTARCH; APHERESIS
AB Therapeutic plasma exchange (TPE) is an effective treatment in Myasthenia gravis (MG) and Guillain-Barre syndrome (GBS) and 5% human albumin is the replacement fluid of choice; however, it is expensive. More recently, it has been suggested that starch is a safe and cheaper choice to human albumin. Objective: To evaluate our 5-year experience using 3% hydroxyethyl starch (HES) and 5% human albumin mixture, as replacement fluid in TPE for these diseases. Materials and methods: Retrospective study carried out from January 2001 through September 2006. We included those patients with MG and GBS undergoing TPE. We analyzed clinical outcome (CO) and adverse events (AE) and our results were compared with a previous study which included similar patients undergoing TPE using just 5% human albumin. Results: Thirty-one procedures were carried out in 26 patients, a total of 147 TPE sessions. In the group of MG we had 57% complete responses (CR) and 86% overall response (OR) while in the group of GBS we had 40% CR and 60% OR. When we analyzed our CO with the previous study no statistical differences were found. Mean processed plasma volume (PPV) was 4.2 in MG and 5.5 in GBS. Twenty patients had AE, being hypotension and catheter dysfunction the most frequent ones, while tachycardia, hypertension and paresthesias were statistically more frequent in the HES/albumin group. Conclusions: TPE with a mixture of 3% HES and 5% human albumin is as effective and safe as 5% human albumin alone for patients with these diseases. J. Clin. Apheresis 23:163-167, 2008. (C) 2008 Wiley-Liss, Inc.
C1 [Agreda-Vasquez, Gladys P.; Sanchez-Guerrero, Sergio A.; Crespo-Solis, Erick] Inst Nacl Ciencias Med & Nutr Salvador Zubiran, Dept Hematol Oncol, Mexico City 14000, DF, Mexico.
   [Espinosa-Poblano, Irma; Cabrera-Vasquez, Siram; Lopez-Salmoran, Josefa; Barajas, Josefina; Penaloza-Ramirez, Paula; Cardenas, Nelly Tirado; Velazquez, Antonio] Inst Nacl Ciencias Med & Nutr Salvador Zubiran, Transfus Med Serv, Mexico City 14000, DF, Mexico.
RP Agreda-Vasquez, GP (corresponding author), Inst Nacl Ciencias Med & Nutr Salvador Zubiran He, Vasco Quiroga 15 Delegac Tlalpan, Mexico City 14000, DF, Mexico.
EM patyr2mi@hotmail.com
OI Agreda-Vasquez, Gladys Patricia/0000-0002-1998-747X
CR Auwerda JJA, 2002, ANN INTERN MED, V137, P1013, DOI 10.7326/0003-4819-137-12-200212170-00037
   Auwerda JJA, 2006, TRANSFUSION, V46, P1705, DOI 10.1111/j.1537-2995.2006.00962.x
   Brecher ME, 1997, J CLIN APHERESIS, V12, P146, DOI 10.1002/(SICI)1098-1101(1997)12:3<146::AID-JCA8>3.0.CO;2-A
   DRACHMAN DB, 1994, NEW ENGL J MED, V330, P1797, DOI 10.1056/NEJM199406233302507
   FRIDEY JL, 2005, BLOOD BANKING TRANSF, P226
   Goss GA, 1999, J CLIN APHERESIS, V14, P114, DOI 10.1002/(SICI)1098-1101(1999)14:3<114::AID-JCA2>3.0.CO;2-8
   Hughes RAC, 2005, LANCET, V366, P1653, DOI 10.1016/S0140-6736(05)67665-9
   Lazo-Langner A, 2002, AM J HEMATOL, V70, P16, DOI 10.1002/ajh.10081
   Lehmann HC, 2006, ARCH NEUROL-CHICAGO, V63, P1066, DOI 10.1001/archneur.63.8.1066
   MCKHANN, 1985, NEUROLOGY, V35, P1096
   McLeod BC, 2000, J CLIN APHERESIS, V15, P1
   Owen HG, 1997, J CLIN APHERESIS, V12, P87, DOI 10.1002/(SICI)1098-1101(1997)12:2<87::AID-JCA6>3.0.CO;2-5
   Rock G, 1997, J CLIN APHERESIS, V12, P165, DOI 10.1002/(SICI)1098-1101(1997)12:4<165::AID-JCA2>3.0.CO;2-8
   RUDMANN SV, 2005, BLOOD BANKING TRANSF, P458
   Szczepiorkowski ZM, 2007, J CLIN APHERESIS, V22, P106, DOI 10.1002/jca.20129
   Weinstein R, 2000, J CLIN APHERESIS, V15, P74, DOI 10.1002/(SICI)1098-1101(2000)15:1/2<74::AID-JCA6>3.0.CO;2-O
NR 16
TC 9
Z9 11
U1 0
U2 1
PU WILEY
PI HOBOKEN
PA 111 RIVER ST, HOBOKEN 07030-5774, NJ USA
SN 0733-2459
EI 1098-1101
J9 J CLIN APHERESIS
JI J. Clin. Apheresis
PY 2008
VL 23
IS 5
BP 163
EP 167
DI 10.1002/jca.20175
PG 5
WC Hematology
WE Science Citation Index Expanded (SCI-EXPANDED)
SC Hematology
GA 366MN
UT WOS:000260485900003
PM 18819155
DA 2022-10-25
ER

PT J
AU Husebye, ES
   Sthoeger, ZM
   Dayan, M
   Zinger, H
   Elbirt, D
   Levite, M
   Mozes, E
AF Husebye, ES
   Sthoeger, ZM
   Dayan, M
   Zinger, H
   Elbirt, D
   Levite, M
   Mozes, E
TI Autoantibodies to a NR2A peptide of the glutamate/NMDA receptor in sera
   of patients with systemic lupus erythematosus
SO ANNALS OF THE RHEUMATIC DISEASES
LA English
DT Article
ID NMDA RECEPTOR; ANTIBODIES; IMPAIRMENT; PREVALENCE
AB Objective: To determine the prevalence of autoantibodies directed against an epitope of the glutamate/N-methyl-D- aspartic acid ( NMDA) receptor subunit NR2A ( which is highly expressed in human brain) in the sera of lupus patients, and to investigate the possible correlation of these antibodies with clinical and serological manifestations of systemic lupus erythematosus (SLE).
   Methods: Sera were obtained from 109 consecutive SLE patients. Controls were 65 patients with myasthenia gravis, 19 with autoimmune polyendocrine syndrome type I ( APS I), and 65 healthy donors. A 15 amino acid long peptide based on a sequence within the NR2A subunit of the NMDA/glutamate receptor was synthesised. Antibodies to this peptide were determined by enzyme linked immunosorbent assay. Antibodies against double stranded DNA ( dsDNA) were measured by Chrithidia luciliae assay. Disease activity was determined using the SLE disease activity index (SLEDAI).
   Results: Sera of 34/109 SLE patients (31%) reacted specifically with the NR2A peptide compared with only 4/65 myasthenia gravis patients (6.1%, p < 0.001), 1/19 APS I patients (5.3%, p < 0.02), and 3/65 healthy controls (4.6%, p < 0.001). No correlation was found between the presence of NR2A and dsDNA or anti-cardiolipin specific autoantibodies. In addition, no significant correlation was observed between the presence of NR2A specific antibodies and the SLEDAI score or any lupus related clinical manifestations.
   Conclusions: A significant number of SLE patients (31%) have NR2A specific antibodies that do not correlate with anti-dsDNA antibodies. Additional studies of lupus patients with neurological disorders should elucidate the role of NR2A specific antibodies in lupus related CNS manifestations.
C1 Weizmann Inst Sci, Dept Immunol, IL-76100 Rehovot, Israel.
   Weizmann Inst Sci, Dept Neurobiol, IL-76100 Rehovot, Israel.
   Kaplan Hosp, Dept Med B, IL-76100 Rehovot, Israel.
RP Mozes, E (corresponding author), Weizmann Inst Sci, Dept Immunol, IL-76100 Rehovot, Israel.
EM edna.mozes@weizmann.ac.il
CR Ainiala H, 2001, NEUROLOGY, V57, P496, DOI 10.1212/WNL.57.3.496
   Arbuckle MR, 2003, NEW ENGL J MED, V349, P1526, DOI 10.1056/NEJMoa021933
   BOMBARDIER C, 1992, ARTHRITIS RHEUM, V35, P630, DOI 10.1002/art.1780350606
   CHOI DW, 1990, ANNU REV NEUROSCI, V13, P171, DOI 10.1146/annurev.neuro.13.1.171
   Dambinova SA, 2003, CLIN CHEM, V49, P1752, DOI 10.1373/49.10.1752
   DeGiorgio LA, 2001, NAT MED, V7, P1189, DOI 10.1038/nm1101-1189
   Hahn BH, 1993, DUBOIS LUPUS ERYTHEM, P69
   KURKI P, 1986, J RHEUMATOL, V13, P69
   Lefkowith JB, 1996, ARTHRITIS RHEUM, V39, P894, DOI 10.1002/art.1780390605
   Liang MH, 1999, ARTHRITIS RHEUM-US, V42, P599
   Loukkola J, 2003, J CLIN EXP NEUROPSYC, V25, P145, DOI 10.1076/jcen.25.1.145.13621
   Mattson MP, 2000, TRENDS NEUROSCI, V23, P222, DOI 10.1016/S0166-2236(00)01548-4
   Mayer ML, 2004, ANNU REV PHYSIOL, V66, P161, DOI 10.1146/annurev.physiol.66.050802.084104
   MORRIS RGM, 1986, NATURE, V319, P774, DOI 10.1038/319774a0
   Reichlin M, 2003, LUPUS, V12, P916, DOI 10.1191/0961203303lu502oa
   Sanna G, 2003, J RHEUMATOL, V30, P985
   SCATTON B, 1993, FUND CLIN PHARMACOL, V7, P389, DOI 10.1111/j.1472-8206.1993.tb01036.x
   SCHNOLZER M, 1992, SCIENCE, V256, P221, DOI 10.1126/science.1566069
   Skerry TM, 2001, TRENDS PHARMACOL SCI, V22, P174, DOI 10.1016/S0165-6147(00)01642-4
   STHOEGER ZM, 1993, J CLIN IMMUNOL, V13, P127, DOI 10.1007/BF00919269
   Takahashi Y, 2003, NEUROLOGY, V61, P891, DOI 10.1212/01.WNL.0000086819.53078.70
   TAN EM, 1982, ARTHRITIS RHEUM, V25, P1271, DOI 10.1002/art.1780251101
   TAN EM, 1982, ADV IMMUNOL, V33, P167, DOI 10.1016/S0065-2776(08)60836-6
   Williams RC, 2004, ARTHRITIS RHEUM-US, V50, P1239, DOI 10.1002/art.20156
   WINCHESTER RJ, 1996, ARTHRITIS ALLIED CON, P1361
NR 25
TC 89
Z9 96
U1 0
U2 4
PU BMJ PUBLISHING GROUP
PI LONDON
PA BRITISH MED ASSOC HOUSE, TAVISTOCK SQUARE, LONDON WC1H 9JR, ENGLAND
SN 0003-4967
EI 1468-2060
J9 ANN RHEUM DIS
JI Ann. Rheum. Dis.
PD AUG
PY 2005
VL 64
IS 8
BP 1210
EP 1213
DI 10.1136/ard.2004.029280
PG 4
WC Rheumatology
WE Science Citation Index Expanded (SCI-EXPANDED)
SC Rheumatology
GA 945CE
UT WOS:000230478200020
PM 15708887
OA Green Published, Bronze, Green Submitted
DA 2022-10-25
ER

PT J
AU Savitt, MA
   Gao, GQ
   Furnary, AP
   Swanson, J
   Gately, HL
   Handy, JR
AF Savitt, MA
   Gao, GQ
   Furnary, AP
   Swanson, J
   Gately, HL
   Handy, JR
TI Application of robotic-assisted techniques to the surgical evaluation
   and treatment of the anterior mediastinum
SO ANNALS OF THORACIC SURGERY
LA English
DT Article
ID MYASTHENIA-GRAVIS; THORACOSCOPIC THYMECTOMY; EXPERIENCE; MANAGEMENT;
   DIAGNOSIS; THYMOMA; CYSTS
AB Background. We report our initial experience with the application of robotic-assisted technologies to the treatment of diseases of the anterior mediastinum.
   Methods. Between October 2001 and December 2003, 18 consecutive patients with anterior mediastinal masses were referred for diagnosis and treatment. Fifteen patients underwent robotic-assisted surgery with the da Vinci robotic system. A single surgical team performed all operations. Resection was accomplished by either median sternotomy or robotic-assisted techniques.
   Results. Fourteen patients underwent successful robotic-assisted thymectomy. One patient underwent robotic-assisted biopsy of a mass that was later determined to be a poorly differentiated carcinoma, 3 patients underwent complete thymectomy by median sternotomy for biopsy-proven extracapsular thymoma, 7 patients had thymoma, and 3 had myasthenia gravis. There were 2 patients each with benign thymic cysts and thymic hyperplasia. Primary thymic carcinoid, thymolipoma, papillary thyroid cancer, and poorly differentiated carcinoma were present in 1 patient each. No conversions, intraoperative complications, or deaths occurred in the 15 patients who underwent robotic-assisted resection. The mean operative time was 96 minutes (range 62 to 132 minutes). The mean robotic time was 48 minutes (range 22 to 76). The median hospital stay was 2 days. All patients are doing well, with a median follow-up of 1 year.
   Conclusions. Robotic-assisted surgery of the anterior mediastinum, and particularly thymectomy, can be performed safely and efficiently. The increased visualization and instrument dexterity afforded by this technology provides an optimal minimally invasive approach to the anterior mediastinum. From this experience we have formulated a comprehensive treatment algorithm for the surgical evaluation and treatment of patients with anterior mediastinal diseases. (C) 2005 by The Society of Thoracic Surgeons.
C1 Providence St Vincent Heart & Vasc Inst, Portland, OR 97225 USA.
RP Savitt, MA (corresponding author), Providence St Vincent Heart & Vasc Inst, 9155 SW Barnes Rd,Suite 240, Portland, OR 97225 USA.
EM msavitt@starrwood.com
CR Ashton RC, 2003, ANN THORAC SURG, V75, P569, DOI 10.1016/S0003-4975(02)04296-0
   Autschbach R, 2000, J CARDIAC SURG, V15, P82, DOI 10.1111/j.1540-8191.2000.tb00447.x
   Burkell C C, 1969, Curr Probl Surg, P2
   Conkle D M, 1972, Ann Thorac Surg, V14, P533
   DAVIS RD, 1987, ANN THORAC SURG, V44, P229, DOI 10.1016/S0003-4975(10)62059-0
   Falk V, 2000, CURR OPIN CARDIOL, V15, P378, DOI 10.1097/00001573-200011000-00002
   HAZELRIGG SR, 1993, ANN THORAC SURG, V56, P659, DOI 10.1016/0003-4975(93)90944-D
   Jaretzki A, 2000, ANN THORAC SURG, V70, P327, DOI 10.1016/S0003-4975(00)01595-2
   Jaretzki A, 2004, J NEUROL SCI, V217, P233, DOI 10.1016/j.jns.2003.10.007
   JARETZKI A, 1988, J THORAC CARDIOV SUR, V95, P747
   JARETZKI A, 1977, ANN THORAC SURG, V24, P120, DOI 10.1016/S0003-4975(10)63720-4
   KERN JA, 1993, ANN THORAC SURG, V56, P92, DOI 10.1016/0003-4975(93)90408-A
   KIRSCHNER PA, 1990, ANN THORAC SURG, V49, P550, DOI 10.1016/0003-4975(90)90300-U
   Mohr FW, 2001, J THORAC CARDIOV SUR, V121, P842, DOI 10.1067/mtc.2001.112625
   Pearson FG, 2002, ANN THORAC SURG, V74, P326
   Pego-Fernandes PMP, 2002, ANN THORAC SURG, V74, P204, DOI 10.1016/S0003-4975(02)03640-8
   Ponn RB, 2003, CHEST, V124, P4, DOI 10.1378/chest.124.1.4
   Popescu I, 2002, SURG ENDOSC, V16, P679, DOI 10.1007/s00464-001-9114-6
   RENDINA EA, 1988, THORAX, V43, P441, DOI 10.1136/thx.43.6.441
   Savcenko M, 2002, EUR J CARDIO-THORAC, V22, P978, DOI 10.1016/S1010-7940(02)00593-6
   Shrager JB, 2002, ANN THORAC SURG, V74, P320, DOI 10.1016/S0003-4975(02)03722-0
   Takeda S, 2003, CHEST, V124, P125, DOI 10.1378/chest.124.1.125
   VERLEY JM, 1985, CANCER, V55, P1074, DOI 10.1002/1097-0142(19850301)55:5<1074::AID-CNCR2820550524>3.0.CO;2-T
   WICK MR, 1982, AM J SURG PATHOL, V6, P195, DOI 10.1097/00000478-198204000-00001
   WICK MR, 1982, AM J SURG PATHOL, V6, P613, DOI 10.1097/00000478-198210000-00003
   Wright GM, 2002, INTERN MED J, V32, P367, DOI 10.1046/j.1445-5994.2002.00251.x
   YIM APC, 1995, SURG ENDOSC-ULTRAS, V9, P1184
   YIM APC, 1995, CHEST, V108, P1440, DOI 10.1378/chest.108.5.1440
NR 28
TC 79
Z9 84
U1 0
U2 1
PU ELSEVIER SCIENCE INC
PI NEW YORK
PA STE 800, 230 PARK AVE, NEW YORK, NY 10169 USA
SN 0003-4975
EI 1552-6259
J9 ANN THORAC SURG
JI Ann. Thorac. Surg.
PD FEB
PY 2005
VL 79
IS 2
BP 450
EP 455
DI 10.1016/j.athoracsur.2004.07.022
PG 6
WC Cardiac & Cardiovascular Systems; Respiratory System; Surgery
WE Science Citation Index Expanded (SCI-EXPANDED)
SC Cardiovascular System & Cardiology; Respiratory System; Surgery
GA 895GY
UT WOS:000226850200010
PM 15680812
DA 2022-10-25
ER

PT J
AU WANG, ZY
   LINK, H
   LJUNGDAHL, A
   HOJEBERG, B
   LINK, J
   HE, B
   QIAO, J
   MELMS, A
   OLSSON, T
AF WANG, ZY
   LINK, H
   LJUNGDAHL, A
   HOJEBERG, B
   LINK, J
   HE, B
   QIAO, J
   MELMS, A
   OLSSON, T
TI INDUCTION OF INTERFERON-GAMMA, INTERLEUKIN-4, AND TRANSFORMING
   GROWTH-FACTOR-BETA IN RATS ORALLY TOLERIZED AGAINST EXPERIMENTAL
   AUTOIMMUNE MYASTHENIA-GRAVIS
SO CELLULAR IMMUNOLOGY
LA English
DT Article
ID MYELIN BASIC-PROTEIN; HUMAN LYMPHOCYTES-T; ACETYLCHOLINE-RECEPTOR;
   IMMUNE-RESPONSES; MESSENGER-RNA; END-PLATE; ENCEPHALOMYELITIS; CELLS;
   SUPPRESSION; TISSUE
AB Oral administration of nicotinic acetylcholine receptor (AChR) to Lewis rats prior to myasthenogenic immunization with Torpedo AChR + complete Freund's adjuvant (CFA) results in the prevention of experimental autoimmune myasthenia gravis (EAMG) and the suppression of AChR-specific B cell responses and counteracts the development of AChR-reactive interferon-gamma (IFN-gamma) secreting T cells. To study the involvement of the T helper type 1 (Th1) cell-related lymphokine IFN-gamma, the Th2 cell-related interleukin-4 (IL-4), and transforming growth factor beta (TGF-beta) that suppresses the synthesis of IFN-gamma and IL-4, we used in situ hybridization with complementary DNA oligonucleotide probes to enumerate mononuclear cells (MNC) expressing mRNA for the cytokines IFN-gamma, IL-4, and TGF-beta. Upon in vivo recognition of AChR, popliteal, inguinal, and mesenteric lymph nodes, spleen and thymus of rats with EAMG contained higher levels of IFN-gamma, IL,-4, and TGF-beta mRNA-expressing cells compared to CFA-injected control rats, implicating the involvement in EAMG of AChR-reactive Th1 and Th2 cells in parallel. TGF-beta was also upregulated in EAMG. Oral tolerance to EAMG was characterized by suppression of the levels of MNC expressing IFN-gamma and IL-4, but augmentation of cells expressing TGF-beta. The results suggest that IFN-gamma, IL-4, and TGF-beta are involved in the development of EAMG, and that TGF-beta is important in the induction of oral tolerance to EAMG. (C) 1994 Academic Press, Inc.
C1 HUDDINGE UNIV HOSP,KAROLINSKA INST,DEPT NEUROL,STOCKHOLM,SWEDEN.
   UNIV TUBINGEN,DEPT NEUROL,W-7400 TUBINGEN,GERMANY.
CR ANWYL R, 1977, NATURE, V267, P262, DOI 10.1038/267262a0
   BEVAN S, 1977, NATURE, V267, P263, DOI 10.1038/267263a0
   BITAR DM, 1988, CELL IMMUNOL, V112, P364, DOI 10.1016/0008-8749(88)90305-X
   DAGERLIND A, 1992, HISTOCHEMISTRY, V98, P39, DOI 10.1007/BF00716936
   DEIBLER GE, 1972, PREP BIOCHEM, V2, P139, DOI 10.1080/00327487208061467
   ENGEL AG, 1976, ANN NY ACAD SCI, V274, P60, DOI 10.1111/j.1749-6632.1976.tb47676.x
   ESPEVIK T, 1987, J EXP MED, V166, P571, DOI 10.1084/jem.166.2.571
   FARGEAS C, 1992, EUR J IMMUNOL, V22, P2173, DOI 10.1002/eji.1830220833
   FINKELMAN FD, 1990, ANNU REV IMMUNOL, V8, P303, DOI 10.1146/annurev.iy.08.040190.001511
   HAYGLASS KT, 1991, J EXP MED, V173, P279, DOI 10.1084/jem.173.2.279
   HIGGINS PJ, 1988, J IMMUNOL, V140, P440
   HOHLFELD R, 1985, J IMMUNOL, V135, P2393
   KAO I, 1977, SCIENCE, V196, P527, DOI 10.1126/science.850793
   KEHRL JH, 1986, J EXP MED, V163, P1037, DOI 10.1084/jem.163.5.1037
   KEHRL JH, 1986, J IMMUNOL, V137, P3855
   KEHRL JH, 1991, J IMMUNOL, V146, P4016
   LENNON VA, 1978, J EXP MED, V147, P973, DOI 10.1084/jem.147.4.973
   LIDER O, 1989, J IMMUNOL, V142, P748
   LINDSTROM J, 1988, ADV IMMUNOL, V42, P233, DOI 10.1016/S0065-2776(08)60847-0
   LINK H, 1991, J CLIN INVEST, V87, P2191, DOI 10.1172/JCI115253
   LINK J, IN PRESS NEUROLOGY
   MILLER A, 1992, P NATL ACAD SCI USA, V89, P421, DOI 10.1073/pnas.89.1.421
   MOSSMANN TR, 1989, ANNU REV IMMUNOL, V7, P145
   MUSTAFA ML, 1991, J NEUROIMMUNOL, V31, P167
   NAKANO S, 1993, NEUROLOGY, V43, P1167, DOI 10.1212/WNL.43.6.1167
   NUMA S, 1986, CHEM SCRIPTA, V26B, P173
   SHULL MM, 1992, NATURE, V359, P693, DOI 10.1038/359693a0
   SIMMONS RD, 1990, J NEUROL SCI, V100, P37, DOI 10.1016/0022-510X(90)90010-K
   STEINIGER B, 1988, J NEUROIMMUNOL, V19, P111, DOI 10.1016/0165-5728(88)90040-9
   VERCELLI D, 1990, J IMMUNOL, V144, P570
   WANG ZY, 1993, J NEUROIMMUNOL, V44, P209, DOI 10.1016/0165-5728(93)90045-Z
   WANG ZY, 1993, CELL IMMUNOL, V152, P394, DOI 10.1006/cimm.1993.1300
   WEKERLE H, 1981, ANN NY ACAD SCI, V377, P455, DOI 10.1111/j.1749-6632.1981.tb33753.x
   WHITACRE CC, 1991, J IMMUNOL, V147, P2155
NR 34
TC 71
Z9 76
U1 0
U2 0
PU ACADEMIC PRESS INC JNL-COMP SUBSCRIPTIONS
PI SAN DIEGO
PA 525 B ST, STE 1900, SAN DIEGO, CA 92101-4495
SN 0008-8749
J9 CELL IMMUNOL
JI Cell. Immunol.
PD SEP
PY 1994
VL 157
IS 2
BP 353
EP 368
DI 10.1006/cimm.1994.1233
PG 16
WC Cell Biology; Immunology
WE Science Citation Index Expanded (SCI-EXPANDED)
SC Cell Biology; Immunology
GA PE520
UT WOS:A1994PE52000006
PM 7520837
DA 2022-10-25
ER

PT J
AU NICOLLE, MW
   NAG, B
   SHARMA, SD
   WILLCOX, N
   VINCENT, A
   FERGUSON, DJP
   NEWSOMDAVIS, J
AF NICOLLE, MW
   NAG, B
   SHARMA, SD
   WILLCOX, N
   VINCENT, A
   FERGUSON, DJP
   NEWSOMDAVIS, J
TI SPECIFIC TOLERANCE TO AN ACETYLCHOLINE-RECEPTOR EPITOPE INDUCED IN-VITRO
   IN MYASTHENIA-GRAVIS CD4(+) LYMPHOCYTES BY SOLUBLE MAJOR
   HISTOCOMPATIBILITY COMPLEX CLASS II-PEPTIDE COMPLEXES
SO JOURNAL OF CLINICAL INVESTIGATION
LA English
DT Article
DE AUTOIMMUNE DISEASE; IMMUNOTHERAPY; APOPTOSIS; ANERGY
ID ANTIGEN-PRESENTING CELLS; HUMAN T-CELLS; THYMIC MYOID CELLS; CLONAL
   ANERGY; ACTIVATION; INDUCTION; MOLECULES; INVITRO; ENCEPHALOMYELITIS;
   MICROENVIRONMENT
AB In autoimmune disorders, inactivation of pathogenic antigen-specific T cells, rather than global immunosuppression, would be highly desirable. One way to achieve this would be to deliver the first antigen-specific signal to the T cell in the absence of the second costimulatory signal. Myasthenia gravis (MG) is a well-characterized autoimmune disease in which T cell-dependent autoantibodies are directed against the acetylcholine receptor (AChR) at the neuromuscular junction. AChR-specific T cells have been cloned from MG patients, and in this study, we have induced long-lasting tolerance in vitro in one particular clone (PM-A1) with a known peptide epitope (alpha 144-163) and MHC class II restriction (DR4 Dw14.2 or 4.2) by using soluble MHC-class II peptide complexes.
   Preincubation of PM-A1 T cells with such complexes induced death by apoptosis in less than or equal to 40-50% of the AChR-specific cells. Surviving cells remained refractory to stimulation with AChR-derived synthetic peptides or recombinant polypeptides for less than or equal to 38 d after complex treatment. These effects were highly specific, dose-dependent and required > 2 h preincubation. The T cells could be protected from the tolerizing effects of complex by coincubation with DR-matched or -mismatched antigen-presenting cells.
   This work shows that antigen-specific T cells can be selectively killed or anergized using soluble MHC class II:peptide complexes. Such an antigen-specific therapy offers a rational approach to the immunotherapy of autoimmune or allergic disease in vivo.
C1 UNIV OXFORD,JOHN RADCLIFFE HOSP,INST MOLEC MED,NEUROSCI GRP,OXFORD OX3 9DU,ENGLAND.
   UNIV OXFORD,JOHN RADCLIFFE HOSP,ELECTRON MICROSCOPE UNIT,OXFORD OX3 9DU,ENGLAND.
   ANERGEN INC,REDWOOD CITY,CA 94063.
RI Vincent, Angela/AAE-7310-2019
OI Ferguson, David/0000-0001-5045-819X
CR ACHAORBEA H, 1988, CELL, V54, P263, DOI 10.1016/0092-8674(88)90558-2
   BAGGI F, 1993, J NEUROIMMUNOL, V46, P57, DOI 10.1016/0165-5728(93)90233-O
   BEESON D, 1993, EUR J BIOCHEM, V215, P229, DOI 10.1111/j.1432-1033.1993.tb18027.x
   BEESON D, 1988, BIOCHEM SOC T, V17, P219
   COFFMAN RL, 1993, ANN NY ACAD SCI, V681, P25, DOI 10.1111/j.1749-6632.1993.tb22865.x
   DAMLE NK, 1992, J IMMUNOL, V148, P665
   DELPRETE GF, 1991, J EXP MED, V174, P809, DOI 10.1084/jem.174.4.809
   DEMAGISTRIS MT, 1992, CELL, V68, P625, DOI 10.1016/0092-8674(92)90139-4
   Green D R, 1992, Semin Immunol, V4, P379
   HAWKE S, 1992, J IMMUNOL METHODS, V155, P41, DOI 10.1016/0022-1759(92)90269-Y
   JENKINS MK, 1988, J IMMUNOL, V140, P3324
   JENKINS MK, 1992, IMMUNOL TODAY, V13, P69, DOI 10.1016/0167-5699(92)90137-V
   JENKINS MK, 1987, J EXP MED, V165, P302, DOI 10.1084/jem.165.2.302
   JUNE CH, 1990, IMMUNOL TODAY, V11, P211, DOI 10.1016/0167-5699(90)90085-N
   KABELITZ D, 1993, IMMUNOL TODAY, V14, P338, DOI 10.1016/0167-5699(93)90231-9
   KAO I, 1977, SCIENCE, V195, P74, DOI 10.1126/science.831257
   KIRCHNER T, 1988, VIRCHOWS ARCH B, V54, P295
   KOPF M, 1993, NATURE, V362, P245, DOI 10.1038/362245a0
   LASALLE JM, 1992, J EXP MED, V176, P177, DOI 10.1084/jem.176.1.177
   MASSELLI RA, 1991, NEUROLOGY, V41, P1497
   MELMS A, 1993, ANN NY ACAD SCI, V681, P313, DOI 10.1111/j.1749-6632.1993.tb22904.x
   MOIOLA L, 1993, ANN NY ACAD SCI, V681, P198, DOI 10.1111/j.1749-6632.1993.tb22887.x
   MOSMANN TR, 1986, J IMMUNOL, V136, P2348
   MUELLER DL, 1989, ANNU REV IMMUNOL, V7, P445, DOI 10.1146/annurev.iy.07.040189.002305
   NAG B, 1993, P NATL ACAD SCI USA, V90, P1604, DOI 10.1073/pnas.90.4.1604
   NAG B, 1991, J IMMUNOL METHODS, V142, P105, DOI 10.1016/0022-1759(91)90297-S
   NAG B, 1992, J IMMUNOL, V148, P369
   ONG B, 1991, P NATL ACAD SCI USA, V88, P7343, DOI 10.1073/pnas.88.16.7343
   PARKS DR, 1979, P NATL ACAD SCI USA, V76, P1962, DOI 10.1073/pnas.76.4.1962
   QUILL H, 1987, J IMMUNOL, V138, P3704
   REIM J, 1992, J NEUROIMMUNOL, V41, P61, DOI 10.1016/0165-5728(92)90196-R
   REINER SL, 1993, SCIENCE, V259, P1457, DOI 10.1126/science.8451641
   ROSKA AK, 1985, J IMMUNOL, V135, P2953
   SCADDING GK, 1981, NEUROLOGY, V31, P935, DOI 10.1212/WNL.31.8.935
   SCALA G, 1983, J IMMUNOL, V131, P1160
   SCHLUEP M, 1987, ANN NEUROL, V22, P212, DOI 10.1002/ana.410220205
   SCHLUEP M, 1988, J AUTOIMMUN, V1, P445, DOI 10.1016/0896-8411(88)90067-4
   SCHONBECK S, 1992, J CLIN INVEST, V90, P245, DOI 10.1172/JCI115843
   SCHWARTZ RH, 1990, SCIENCE, V248, P1349, DOI 10.1126/science.2113314
   SCOTT P, 1993, CURR OPIN IMMUNOL, V5, P391, DOI 10.1016/0952-7915(93)90058-Z
   SEDER RA, 1992, J EXP MED, V176, P1091, DOI 10.1084/jem.176.4.1091
   SHARMA SD, 1991, P NATL ACAD SCI USA, V88, P11465, DOI 10.1073/pnas.88.24.11465
   SHENOY M, 1993, CLIN IMMUNOL IMMUNOP, V66, P230, DOI 10.1006/clin.1993.1030
   SIDHU S, 1992, J EXP MED, V176, P875, DOI 10.1084/jem.176.3.875
   TAN P, 1993, J EXP MED, V177, P165, DOI 10.1084/jem.177.1.165
   VANDERPOUWKRAAN T, 1993, EUR J IMMUNOL, V23, P1, DOI 10.1002/eji.1830230102
   VINCENT A, 1980, PHYSIOL REV, V60, P756, DOI 10.1152/physrev.1980.60.3.756
   WEAVER CT, 1990, IMMUNOL TODAY, V11, P49
   WEKERLE H, 1977, LANCET, V1, P677
   WILLCOX N, 1993, ANN NY ACAD SCI, V681, P219, DOI 10.1111/j.1749-6632.1993.tb22888.x
   WILLCOX N, 1988, B LYMPHOCYTES HUMAN, P469
NR 51
TC 72
Z9 76
U1 0
U2 1
PU ROCKEFELLER UNIV PRESS
PI NEW YORK
PA 1114 FIRST AVE, 4TH FL, NEW YORK, NY 10021
SN 0021-9738
J9 J CLIN INVEST
JI J. Clin. Invest.
PD APR
PY 1994
VL 93
IS 4
BP 1361
EP 1369
DI 10.1172/JCI117112
PG 9
WC Medicine, Research & Experimental
WE Science Citation Index Expanded (SCI-EXPANDED)
SC Research & Experimental Medicine
GA NF562
UT WOS:A1994NF56200005
PM 7512979
OA Green Published, Bronze
DA 2022-10-25
ER

PT J
AU Spagni, G
   Todi, L
   Monte, G
   Valentini, M
   Di Sante, G
   Damato, V
   Marino, M
   Evoli, A
   Lantieri, F
   Provenzano, C
AF Spagni, Gregorio
   Todi, Laura
   Monte, Gabriele
   Valentini, Mariagrazia
   Di Sante, Gabriele
   Damato, Valentina
   Marino, Mariapaola
   Evoli, Amelia
   Lantieri, Francesca
   Provenzano, Carlo
TI Human Leukocyte Antigen Class II associations in late-onset Myasthenia
   Gravis
SO ANNALS OF CLINICAL AND TRANSLATIONAL NEUROLOGY
LA English
DT Article
AB Objective Genetic factors predisposing to late-onset myasthenia gravis (LOMG) have not been clearly defined yet. However, genome-wide association studies identified Human Leukocyte Antigen (HLA) Class II alleles as a hotspot in this disease subtype. The aim of this study was to analyze the correlations of HLA Class II alleles with clinical data and titin antibodies in this patient subgroup.
   Methods This study consecutively enrolled anti-acetylcholine receptor antibody-positive, non-thymoma patients with generalized LOMG. All patients were of Italian ancestry. HLA-DRB1 and -DQB1 genotyping and serum titin antibody testing were performed in this population.
   Results A total of 107 patients (females: 28/107, 26.2%; median age of onset: 68 years, range: 50-92) were included. We found a positive association with HLA-DRB1*07 (P = 1.1 x 10(-5)), HLA-DRB1*14 (P = 0.0251) and HLA-DQB1*02 (P = 0.0095). HLA-DRB1*03, HLA-DRB1*11, and HLA-DQB1*03 were protective alleles (P = 7.9 x 10(-5), P = 0.0104, and P = 0.0067, respectively). By conditional haplotype analysis, HLA-DRB1*07-DQB1*02 was found to be the major risk haplotype (OR = 4.10; 95% C.I.: 2.80-5.99; P = 6.01 x 10(-11)). The mean age at onset was 73.4 years in DRB1*07 homozygotes, 69.7 years in heterozygotes, and 66.6 in non-carriers (P = 0.0488). DRB1*07 carriers and non-carriers did not differ in disease severity and response to therapy. Titin antibodies were detected in 61.4% of the cases, having no association with HLA alleles or specific clinical characteristics.
   Interpretation In our study, we identified the HLA DRB1*07-DQB1*02 haplotype as a predisposing factor for the development of generalized LOMG in the Italian population.
C1 [Spagni, Gregorio; Monte, Gabriele; Damato, Valentina; Evoli, Amelia] Univ Cattolica Sacro Cuore, Fdn Policlin Univ A Gemelli IRCCS, Sez Neurol, Dipartimento Neurosci, Rome, Italy.
   [Todi, Laura; Valentini, Mariagrazia; Di Sante, Gabriele; Marino, Mariapaola; Provenzano, Carlo] Univ Cattolica Sacro Cuore, Fdn Policlin Univ A Gemelli IRCCS, Sez Patol Gen, Dipartimento Med & Chirurg Traslaz, Rome, Italy.
   [Damato, Valentina; Evoli, Amelia] Fdn Policlin Univ A Gemelli IRCCS, UOC Neurol, Rome, Italy.
   [Lantieri, Francesca] Univ Genoa, Dipartimento Sci Salute, Genoa, Italy.
RP Evoli, A (corresponding author), Univ Cattolica Sacro Cuore, Fdn Policlin Univ A Gemelli IRCCS, Sez Neurol, Dipartimento Neurosci, Rome, Italy.; Evoli, A (corresponding author), Fdn Policlin Univ A Gemelli IRCCS, UOC Neurol, Rome, Italy.
EM amelia.evoli@unicatt.it
RI Todi, Laura/AAZ-9978-2021; Damato, Valentina/AAB-6233-2022; Di Sante,
   Gabriele/N-5280-2018; Di Sante, Gabriele/AHD-9850-2022; Spagni,
   Gregorio/ABE-8021-2021; Evoli, Amelia/AAD-6807-2022; Di Sante,
   Gabriele/N-5294-2018; Monte, Gabriele/ABB-6310-2021
OI Di Sante, Gabriele/0000-0001-6608-3388; Di Sante,
   Gabriele/0000-0001-6608-3388; Di Sante, Gabriele/0000-0001-6608-3388;
   TODI, LAURA/0000-0001-7813-7881; Spagni, Gregorio/0000-0003-0656-9671;
   damato, valentina/0000-0003-1740-4522; Monte,
   Gabriele/0000-0002-4763-7784
FU "Linea D.1" grant of the Catholic University of Sacred Heart (Rome,
   Italy) [R4124500986]; Italian Ministry of Health [RF-2016-02364384]
FX This study was funded by the "Linea D.1" grant of the Catholic
   University of Sacred Heart (Rome, Italy), grant code R4124500986, and by
   the Italian Ministry of Health Grant No. RF-2016-02364384.
CR Aarli JA, 2003, ANN NY ACAD SCI, V998, P424, DOI 10.1196/annals.1254.055
   Aarli JA, 2008, ANN NY ACAD SCI, V1132, P238, DOI 10.1196/annals.1405.040
   Alahgholi-Hajibehzad M, 2013, HUM IMMUNOL, V74, P1633, DOI 10.1016/j.humimm.2013.08.271
   Bartoccioni E, 2009, NEUROLOGY, V72, P195, DOI 10.1212/01.wnl.0000339103.08830.86
   Bruijstens A.L., 2020, NEUROL NEUROIMMUNOL, V7
   Casetta I, 2004, NEUROEPIDEMIOLOGY, V23, P281, DOI 10.1159/000080093
   COMPSTON DAS, 1980, BRAIN, V103, P579, DOI 10.1093/brain/103.3.579
   Cortes-Vicente E, 2020, NEUROLOGY, V94, pE1171, DOI 10.1212/WNL.0000000000008903
   Di Sante G, 2015, EBIOMEDICINE, V2, P2037, DOI 10.1016/j.ebiom.2015.11.019
   Evoli A, 2019, NEUROL SCI, V40, P1111, DOI 10.1007/s10072-019-03746-1
   Fekih-Mrissa N, 2013, CLIN NEUROL NEUROSUR, V115, P32, DOI 10.1016/j.clineuro.2012.04.001
   FRITZE D, 1974, LANCET, V1, P240
   Ge XH, 2011, J AUTOIMMUN, V36, P155, DOI 10.1016/j.jaut.2010.12.004
   Gilhus NE, 2019, NAT REV DIS PRIMERS, V5, DOI 10.1038/s41572-019-0079-y
   Gilhus NE, 2015, LANCET NEUROL, V14, P1023, DOI 10.1016/S1474-4422(15)00145-3
   Giraud M, 2001, NEUROLOGY, V57, P1555, DOI 10.1212/WNL.57.9.1555
   Gregersen PK, 2012, ANN NEUROL, V72, P927, DOI 10.1002/ana.23691
   Jaretzki A, 2000, NEUROLOGY, V55, P16, DOI 10.1212/WNL.55.1.16
   Kanai T, 2016, J NEUROL SCI, V363, P116, DOI 10.1016/j.jns.2016.02.031
   Mangalam AK, 2013, J IMMUNOL, V190, P513, DOI 10.4049/jimmunol.1201891
   Maniaol AH, 2012, PLOS ONE, V7, DOI 10.1371/journal.pone.0036603
   Massa R, 2019, J NEUROL, V266, P982, DOI 10.1007/s00415-019-09225-z
   Matsui N, 2009, J NEUROL NEUROSUR PS, V80, P1168, DOI 10.1136/jnnp.2008.152637
   Niks EH, 2006, NEUROLOGY, V66, P1772, DOI 10.1212/01.wnl.0000218159.79769.5c
   Niu ZL, 2015, INT J RHEUM DIS, V18, P17, DOI 10.1111/1756-185X.12528
   Purcell S, 2007, AM J HUM GENET, V81, P559, DOI 10.1086/519795
   R Development Core Team, 2019, LANGUAGE ENV STAT CO
   Rendine S, 2012, HUM IMMUNOL, V73, P399, DOI 10.1016/j.humimm.2012.01.005
   Renton AE, 2015, JAMA NEUROL, V72, P396, DOI 10.1001/jamaneurol.2014.4103
   Romi F, 2000, ARCH NEUROL-CHICAGO, V57, P1596, DOI 10.1001/archneur.57.11.1596
   Romi F, 2000, J NEUROL, V247, P369, DOI 10.1007/s004150050604
   Santos E, 2017, NEUROMUSCULAR DISORD, V27, P650, DOI 10.1016/j.nmd.2017.04.002
   Saruhan-Direskeneli G, 2006, HUM IMMUNOL, V67, P352, DOI 10.1016/j.humimm.2006.02.039
   Saruhan-Direskeneli G, 2016, CLIN IMMUNOL, V166, P81, DOI 10.1016/j.clim.2016.05.003
   Seldin MF, 2015, MOL MED, V21, P769, DOI 10.2119/molmed.2015.00232
   SKEIE GO, 1995, AUTOIMMUNITY, V20, P99, DOI 10.3109/08916939509001933
   Somnier FE, 2005, NEUROLOGY, V65, P928, DOI 10.1212/01.wnl.0000176067.32186.a3
   Stephens M, 2001, AM J HUM GENET, V68, P978, DOI 10.1086/319501
   Szczudlik P, 2014, ACTA NEUROL SCAND, V130, P229, DOI 10.1111/ane.12271
   Testi M, 2012, AUTOIMMUN DIS, V2012, DOI 10.1155/2012/541760
   Tsai S, 2013, FRONT IMMUNOL, V4, DOI 10.3389/fimmu.2013.00321
   Yamamoto AM, 2001, ARCH NEUROL-CHICAGO, V58, P885, DOI 10.1001/archneur.58.6.885
NR 42
TC 6
Z9 6
U1 0
U2 2
PU WILEY
PI HOBOKEN
PA 111 RIVER ST, HOBOKEN 07030-5774, NJ USA
SN 2328-9503
J9 ANN CLIN TRANSL NEUR
JI Ann. Clin. Transl. Neurol.
PD MAR
PY 2021
VL 8
IS 3
BP 656
EP 665
DI 10.1002/acn3.51309
EA FEB 2021
PG 10
WC Clinical Neurology; Neurosciences
WE Science Citation Index Expanded (SCI-EXPANDED)
SC Neurosciences & Neurology
GA QU7JX
UT WOS:000615182200001
PM 33547763
OA Green Published
DA 2022-10-25
ER

PT J
AU Lee, I
   Kaminski, HJ
   McPherson, T
   Feese, M
   Cutter, G
AF Lee, Ikjae
   Kaminski, Henry J.
   McPherson, Tarrant
   Feese, Michelle
   Cutter, Gary
TI Gender differences in prednisone adverse effects Survey result from the
   MG registry
SO NEUROLOGY-NEUROIMMUNOLOGY & NEUROINFLAMMATION
LA English
DT Article
ID ALTERNATE-DAY PREDNISONE; MYASTHENIA-GRAVIS; RANDOMIZED-TRIAL; THERAPY;
   NONCOMPLIANCE
AB Objective
   Prednisone is a first-line immunosuppressive treatment for myasthenia gravis (MG), whereas short-term and long-term adverse effects (AEs) are a limiting factor in its usage.
   Method
   TheMGpatient registry is a patient-driven, nation-wide database with patients of age >= 18 years, who were diagnosed with MG and live in the United States. Custom-designed "prednisonesteroid use and MG" survey was sent out to MG registry participants as part of semi-annual follow-up. Data were collected and analyzed for frequency.
   Results
   A total of 398 MG participants (21% response rate) completed the survey, including 173 men and 225 women. Among them, 298 reported current (174) or past (288) prednisone intake. Current prednisone dosage varied from 0.5 to 75 mg (median 10 mg, IQR 7-20), dosing frequency was daily in 132 (76%) and every other day in 31 (18%). Peak prednisone dose was commonly between 25 mg and 60 mg (Median 50 mg, IQR 25-60); however, doses more than 60 mg daily were reported in 59 (20%). Prednisone AEs were reported more commonly in women (95% vs 81%, p < 0.0001). Women reported more intolerable AEs (77% vs 50%, p < 0.00001) and less willingness to accept a dose increase (26% vs 44%, p = 0.03) compared with men.
   Conclusions
   Prednisone is commonly used in the treatment of MG, with highly variable dosages and dosing frequencies reflecting the absence of a standard guideline. Intolerable AEs were more commonly reported among women and was associated with unwillingness to accept a dose increase. Consensus guidelines and their validation are required to guide prednisone treatment for MG.
C1 [Lee, Ikjae] Univ Alabama Birmingham, Dept Neurol, UAB Stn, Birmingham, AL 35294 USA.
   [Kaminski, Henry J.] George Washington Univ, Dept Neurol, Washington, DC 20052 USA.
   [McPherson, Tarrant; Feese, Michelle; Cutter, Gary] Univ Alabama Birmingham, Dept Biostat, Birmingham, AL 35294 USA.
RP Lee, I (corresponding author), Univ Alabama Birmingham, Dept Neurol, UAB Stn, Birmingham, AL 35294 USA.
EM Ikjaelee@uabmc.edu
RI Cutter, Gary/AAY-5392-2021; Lee, Ikjae/AAV-5014-2020
OI Cutter, Gary/0000-0002-8455-980X; Kaminski, Henry/0000-0002-8195-0141
CR ACKERMAN GL, 1968, NEW ENGL J MED, V278, P405, DOI 10.1056/NEJM196802222780801
   Beekman R, 1997, J NEUROL, V244, P112, DOI 10.1007/s004150050059
   Benatar M, 2016, MUSCLE NERVE, V53, P363, DOI 10.1002/mus.24769
   Bergmann TK, 2012, CLIN PHARMACOKINET, V51, P711, DOI 10.1007/s40262-012-0007-8
   DIDLAKE RH, 1988, TRANSPLANT P, V20, P63
   EVOLI A, 1992, EUR NEUROL, V32, P37, DOI 10.1159/000116785
   Gonzalez-Gonzalez JG, 2013, DIABETOL METAB SYNDR, V5, DOI 10.1186/1758-5996-5-18
   HOWARD FM, 1976, ANN NY ACAD SCI, V274, P596, DOI 10.1111/j.1749-6632.1976.tb47718.x
   HUNDER GG, 1975, ANN INTERN MED, V82, P613, DOI 10.7326/0003-4819-82-5-613
   Lee I, MUSCLE NERVE
   LEVENTHAL H, 1992, COGNITIVE THER RES, V16, P143, DOI 10.1007/BF01173486
   Lewis K, 2008, SOC NETWORKS, V30, P330, DOI 10.1016/j.socnet.2008.07.002
   MACGREGO.RR, 1969, NEW ENGL J MED, V280, P1427, DOI 10.1056/NEJM196906262802601
   Moons P, 1998, HEART LUNG, V27, P315, DOI 10.1016/S0147-9563(98)90052-8
   Palace J, 1998, NEUROLOGY, V50, P1778, DOI 10.1212/WNL.50.6.1778
   PASCUZZI RM, 1984, ANN NEUROL, V15, P291, DOI 10.1002/ana.410150316
   Psylla I, 2017, PLOS ONE, V12, DOI 10.1371/journal.pone.0189873
   Rhen T, 2005, NEW ENGL J MED, V353, P1711, DOI 10.1056/NEJMra050541
   Sanders DB, 2008, NEUROLOGY, V71, P400, DOI 10.1212/01.wnl.0000312374.95186.cc
   SCHWEIZER RT, 1990, TRANSPLANTATION, V49, P374, DOI 10.1097/00007890-199002000-00029
   SGHIRLANZONI A, 1984, NEUROLOGY, V34, P170, DOI 10.1212/WNL.34.2.170
   SHAPIRO GG, 1976, J ALLERGY CLIN IMMUN, V57, P430, DOI 10.1016/0091-6749(76)90058-0
   SOYKA LF, 1965, J AMER MED ASSOC, V192, P225, DOI 10.1001/jama.1965.03080160045012
   SPRATLING L, 1985, CHEST, V88, P687, DOI 10.1378/chest.88.5.687
   Testa MA, 1996, NEW ENGL J MED, V334, P835, DOI 10.1056/NEJM199603283341306
   Wolfe GI, 2016, NEW ENGL J MED, V375, P511, DOI 10.1056/NEJMoa1602489
NR 26
TC 13
Z9 13
U1 1
U2 1
PU LIPPINCOTT WILLIAMS & WILKINS
PI PHILADELPHIA
PA TWO COMMERCE SQ, 2001 MARKET ST, PHILADELPHIA, PA 19103 USA
SN 2332-7812
J9 NEUROL-NEUROIMMUNOL
JI Neurol.-Neuroimmunol. Neuroinflammation
PD NOV
PY 2018
VL 5
IS 6
AR e507
DI 10.1212/NXI.0000000000000507
PG 8
WC Clinical Neurology; Neurosciences
WE Science Citation Index Expanded (SCI-EXPANDED)
SC Neurosciences & Neurology
GA HE8DJ
UT WOS:000453673400013
PM 30345333
OA Green Published, gold
DA 2022-10-25
ER

PT J
AU Moser, B
   Janik, S
   Schiefer, AI
   Mullauer, L
   Bekos, C
   Scharrer, A
   Mildner, M
   Renyi-Vamos, F
   Klepetko, W
   Ankersmit, HJ
AF Moser, Bernhard
   Janik, Stefan
   Schiefer, Ana-Iris
   Muellauer, Leonhard
   Bekos, Christine
   Scharrer, Anke
   Mildner, Michael
   Renyi-Vamos, Ferenc
   Klepetko, Walter
   Ankersmit, Hendrik Jan
TI Expression of RAGE and HMGB1 in Thymic Epithelial Tumors, Thymic
   Hyperplasia and Regular Thymic Morphology
SO PLOS ONE
LA English
DT Article
ID GLYCATION END-PRODUCTS; MYASTHENIA-GRAVIS; SOLUBLE RECEPTOR; THERAPEUTIC
   TARGET; DENDRITIC CELLS; T-CELLS; PATHOGENESIS; THYMOMA; CLASSIFICATION;
   BLOCKADE
AB Recently, a role of the receptor for advanced glycation endproducts (RAGE) in myasthenia gravis was described. RAGE and its ligand high mobility group box 1 (HMGB1) play key roles in autoimmunity and cancer. To test whether these molecules are involved in patients with thymic abnormalities we applied immunohistochemical analysis in 33 cases of thymic epithelial tumors, comprising 27 thymomas and 6 thymic carcinomas, and 21 nonneoplastic thymuses. Both molecules were detected in neoplastic epithelial cells: RAGE staining was most intense in WHO type B2 thymomas and thymic carcinomas (p<0.001). HMGB1 nuclear staining was strongest in A and AB, and gradually less in B1 = B2>B3> thymic carcinoma (p<0.001). Conversely, HMGB1 cytoplasmic staining intensities were as follows: A and AB (none), B1 (strong), B2 (moderate), B3 and thymic carcinoma (weak); (p<0.001). Fetal thymic tissue showed a distinct expression of RAGE and HMGB1 in subcapsular cortical epithelial cells which was found in 50% of myasthenic patients. Furthermore RAGE and HMGB1 were expressed in thymocytes, macrophages, Hassall's corpuscles, thymic medulla, and germinal center cells in myasthenic patients. Immunohistochemistry results were complemented by systemic measurements (immunosorbent assay): serum levels of soluble RAGE were significantly reduced in patients with epithelial tumors (p = 0.008); and in invasive tumors (p = 0.008). Whereas RAGE was equally reduced in thymic hyperplasia and epithelial tumors (p = 0.003), HMGB1 was only elevated in malignancies (p = 0.036). Results were most pronounced in thymic carcinomas. Thus, RAGE and HMGB1 are involved in the (patho-) physiology of thymus, as evidenced by differentiated thymic and systemic expression patterns that may act as diagnostic or therapeutic targets in autoimmune disease and cancer.
C1 [Moser, Bernhard; Janik, Stefan; Bekos, Christine; Klepetko, Walter; Ankersmit, Hendrik Jan] Med Univ Vienna, Div Surg, Dept Thorac Surg, Vienna, Austria.
   [Schiefer, Ana-Iris; Muellauer, Leonhard; Scharrer, Anke] Med Univ Vienna, Dept Pathol, Vienna, Austria.
   [Bekos, Christine; Ankersmit, Hendrik Jan] Med Univ Vienna, Christian Doppler Lab Diag & Regenerat Cardiac &, Vienna, Austria.
   [Mildner, Michael] Med Univ Vienna, Dept Dermatol, Vienna, Austria.
   [Renyi-Vamos, Ferenc] Natl Inst Oncol, Dept Gen & Thorac Surg, Budapest, Hungary.
RP Moser, B (corresponding author), Med Univ Vienna, Div Surg, Dept Thorac Surg, Vienna, Austria.
EM bernhard.moser@meduniwien.ac.at
RI Schiefer, Ana-Iris/AAX-8123-2020; Moser, Bernhard/ABA-9436-2020;
   Müllauer, Leonhard/GSN-9884-2022
OI Moser, Bernhard/0000-0002-6037-5475; Müllauer,
   Leonhard/0000-0002-3399-078X; Ankersmit, Hendrik
   Jan/0000-0002-8761-3517; Mildner, Michael/0000-0002-6892-925X; Bekos,
   Christine/0000-0003-4038-6860
FU FOLAB - Research Laboratories of the Department of Surgery, Medical
   University Vienna; Christian Doppler Laboratory for the Diagnosis and
   Regeneration of Cardiac and Thoracic Diseases
FX Funding sources: FOLAB - Research Laboratories of the Department of
   Surgery, Medical University Vienna. Christian Doppler Laboratory for the
   Diagnosis and Regeneration of Cardiac and Thoracic Diseases. The funders
   had no role in study design, data collection and analysis, decision to
   publish, or preparation of the manuscript.
CR Bergeron S, 2005, J BIOL CHEM, V280, P31314, DOI 10.1074/jbc.M503063200
   BURNET M, 1957, BRIT MED J, V1, P779, DOI 10.1136/bmj.1.5022.779
   Calder AE, 2011, NEUROIMMUNOMODULAT, V18, P281, DOI 10.1159/000329496
   Castleman B, 1955, ATLAS TUMOR PATHOLOG
   Cataldegirmen G, 2005, J EXP MED, V201, P473, DOI 10.1084/jem.20040934
   Cavalcante P, 2011, MUSCLE NERVE, V44, P467, DOI 10.1002/mus.22103
   Chen G, 2002, CANCER, V95, P420, DOI 10.1002/cncr.10665
   COSGROVE D, 1992, INT IMMUNOL, V4, P707, DOI 10.1093/intimm/4.6.707
   Detterbeck F, 2010, J THORAC ONCOL, V5, P1, DOI 10.1097/JTO.0b013e3181c59224
   Detterbeck FC, 2011, J THORAC ONCOL, V6, pS1710, DOI 10.1097/JTO.0b013e31821e8cff
   Dougan M, 2008, J EXP MED, V205, P267, DOI 10.1084/jem.20080136
   Duwe BV, 2005, CHEST, V128, P2893, DOI 10.1378/chest.128.4.2893
   Engels EA, 2010, J THORAC ONCOL, V5, pS260, DOI 10.1097/JTO.0b013e3181f1f62d
   Fujii Y, 2011, THORAC SURG CLIN, V21, P125, DOI 10.1016/j.thorsurg.2010.08.002
   Gao Ke, 2008, Zhonghua Yixue Yichuanxue Zazhi, V25, P311
   Halayko AJ, 2009, CAN J PHYSIOL PHARM, V87, P743, DOI 10.1139/Y09-054
   Hiwatashi K, 2008, ANN SURG ONCOL, V15, P923, DOI 10.1245/s10434-007-9698-8
   Hofmann MA, 2002, GENES IMMUN, V3, P123, DOI 10.1038/sj.gene.6363861
   Hohlfeld R, 2008, J NEUROIMMUNOL, V201, P21, DOI 10.1016/j.jneuroim.2008.05.020
   Imai K, 2000, LANCET, V356, P1795, DOI 10.1016/S0140-6736(00)03231-1
   Jablonska-Mestanova V, 2013, BRATISL MED J, V114, P402, DOI 10.4149/BLL_2013_086
   Jiao L, 2011, CANCER EPIDEM BIOMAR, V20, P1430, DOI 10.1158/1055-9965.EPI-11-0066
   Jiao L, 2011, CANCER RES, V71, P3582, DOI 10.1158/0008-5472.CAN-10-2573
   Johnson SB, 2001, ONCOLOGIST, V6, P239, DOI 10.1634/theoncologist.6-3-239
   Kalea AZ, 2011, FRONT BIOSCI-LANDMRK, V16, P2756, DOI 10.2741/3884
   Kang R, 2013, CLIN CANCER RES, V19, P4046, DOI 10.1158/1078-0432.CCR-13-0495
   KONDO K, 1990, AM J SURG PATHOL, V14, P1139, DOI 10.1097/00000478-199012000-00006
   Kuniyasu H, 2003, ONCOL REP, V10, P445
   Lara PN, 2000, CANCER TREAT REV, V26, P127
   LE PT, 1991, J EXP MED, V174, P1147, DOI 10.1084/jem.174.5.1147
   Leclerc Estelle, 2010, Cardiovasc Psychiatry Neurol, V2010, P539581, DOI 10.1155/2010/539581
   Li Ronghua, 2010, Lin Chung Er Bi Yan Hou Tou Jing Wai Ke Za Zhi, V24, P823
   Lin LG, 2012, J CANCER RES CLIN, V138, P11, DOI 10.1007/s00432-011-1067-0
   Little AJ, 2013, NUCLEIC ACIDS RES, V41, P3289, DOI 10.1093/nar/gks1461
   Livesey KM, 2012, CANCER RES, V72, P1996, DOI 10.1158/0008-5472.CAN-11-2291
   Ma CY, 2012, SCAND J IMMUNOL, V75, P614, DOI 10.1111/j.1365-3083.2012.02691.x
   Marx A, 2013, AUTOIMMUN REV, V12, P875, DOI 10.1016/j.autrev.2013.03.007
   Miyata T, 1996, J CLIN INVEST, V98, P1088, DOI 10.1172/JCI118889
   Moser B, 2007, AM J TRANSPLANT, V7, P293, DOI 10.1111/j.1600-6143.2006.01617.x
   Moser B, 2007, J IMMUNOL, V179, P8051, DOI 10.4049/jimmunol.179.12.8051
   Moser B, 2014, THORAC CARDIOV SURG, V62, P153, DOI 10.1055/s-0032-1322611
   Moser B, 2012, BIOCHEM BIOPH RES CO, V420, P96, DOI 10.1016/j.bbrc.2012.02.121
   NEEPER M, 1992, J BIOL CHEM, V267, P14998
   Omatsu M, 2012, GEN THORAC CARDIOVAS, V60, P803, DOI 10.1007/s11748-012-0160-x
   PAPATESTAS AE, 1971, AM J MED, V50, P465, DOI 10.1016/0002-9343(71)90336-6
   Papoudou-Bai A, 2012, IN VIVO, V26, P985
   Pisetsky DS, 2008, ARTHRITIS RES THER, V10, DOI 10.1186/ar2440
   Pullerits R, 2005, ARTHRITIS RES THER, V7, pR817, DOI 10.1186/ar1749
   Raica M, 2007, Rom J Morphol Embryol, V48, P101
   Raica M, 2006, ANN ANAT, V188, P345, DOI 10.1016/j.aanat.2006.01.012
   Ramasamy R, 2009, J LEUKOCYTE BIOL, V86, P505, DOI 10.1189/jlb.0409230
   Roithmaier S, 2007, J HEART LUNG TRANSPL, V26, P845, DOI 10.1016/j.healun.2007.05.019
   Rosai J, 1976, ATLAS TUMOR PATHOLOG
   Ruffini E, 2011, J THORAC ONCOL, V6, P614, DOI 10.1097/JTO.0b013e318207cd74
   Sasahira T, 2005, VIRCHOWS ARCH, V446, P411, DOI 10.1007/s00428-005-1210-x
   Savchenko AS, 2006, CELL TISSUE RES, V325, P455, DOI 10.1007/s00441-006-0202-8
   SCHMIDT AM, 1992, J BIOL CHEM, V267, P14987
   Sims GP, 2010, ANNU REV IMMUNOL, V28, P367, DOI 10.1146/annurev.immunol.021908.132603
   Sims GP, 2001, J IMMUNOL, V167, P1935, DOI 10.4049/jimmunol.167.4.1935
   Sparvero LJ, 2009, J TRANSL MED, V7, DOI 10.1186/1479-5876-7-17
   Strobel P, 2005, SURG TODAY, V35, P805, DOI 10.1007/s00595-005-3047-y
   Tafani M, 2011, J NEUROINFLAMM, V8, DOI 10.1186/1742-2094-8-32
   Taguchi A, 2000, NATURE, V405, P354, DOI 10.1038/35012626
   THOMAS L, 1982, YALE J BIOL MED, V55, P329
   Urbonaviciute V, 2011, J INTERN MED, V270, P309, DOI 10.1111/j.1365-2796.2011.02432.x
   Vincent A, 2002, NAT REV IMMUNOL, V2, P797, DOI 10.1038/nri916
   Wang XL, 2012, PLOS ONE, V7, DOI [10.1371/journal.pone.0036663, 10.1371/journal.pone.0052707, 10.1371/journal.pone.0038932, 10.1371/journal.pone.0047429, 10.1371/journal.pone.0040711, 10.1371/journal.pone.0045939, 10.1371/journal.pone.0052082, 10.1371/journal.pone.0040857, 10.1371/journal.pone.0045036, 10.1371/journal.pone.0045380, 10.1371/journal.pone.0040084]
   Watanabe N, 2005, NATURE, V436, P1181, DOI 10.1038/nature03886
   Weksler B, 2012, ANN THORAC SURG, V93, P884, DOI 10.1016/j.athoracsur.2011.05.089
   Xu XC, 2013, INT J IMMUNOPATH PH, V26, P485, DOI 10.1177/039463201302600222
   Yan SS, 2003, NAT MED, V9, P287, DOI 10.1038/nm831
   Zhu XJ, 2013, CELL BIOCHEM BIOPHYS, V66, P843, DOI 10.1007/s12013-013-9515-x
   Zuckerman NS, 2010, EUR J IMMUNOL, V40, P1150, DOI 10.1002/eji.200939914
NR 73
TC 26
Z9 29
U1 1
U2 10
PU PUBLIC LIBRARY SCIENCE
PI SAN FRANCISCO
PA 1160 BATTERY STREET, STE 100, SAN FRANCISCO, CA 94111 USA
SN 1932-6203
J9 PLOS ONE
JI PLoS One
PD APR 4
PY 2014
VL 9
IS 4
AR e94118
DI 10.1371/journal.pone.0094118
PG 14
WC Multidisciplinary Sciences
WE Science Citation Index Expanded (SCI-EXPANDED)
SC Science & Technology - Other Topics
GA AE6MJ
UT WOS:000334107500125
PM 24705787
OA gold, Green Published, Green Submitted
DA 2022-10-25
ER

PT J
AU Kawakami, Y
   Ito, M
   Hirayama, M
   Sahashi, K
   Ohkawara, B
   Masuda, A
   Nishida, H
   Mabuchi, N
   Engel, AG
   Ohno, K
AF Kawakami, Y.
   Ito, M.
   Hirayama, M.
   Sahashi, K.
   Ohkawara, B.
   Masuda, A.
   Nishida, H.
   Mabuchi, N.
   Engel, A. G.
   Ohno, K.
TI Anti-MuSK autoantibodies block binding of collagen Q to MuSK
SO NEUROLOGY
LA English
DT Article
ID MUSCLE-SPECIFIC KINASE; SERONEGATIVE MYASTHENIA-GRAVIS;
   NEUROMUSCULAR-JUNCTION; TAIL SUBUNIT; ANCHORING ACETYLCHOLINESTERASE;
   ANTIBODIES; RECEPTOR; MICE; COLQ; IMMUNIZATION
AB Objective: Muscle-specific receptor tyrosine kinase (MuSK) antibody-positive myasthenia gravis (MG) accounts for 5%-15% of autoimmune MG. MuSK mediates the agrin-signaling pathway and also anchors the collagenic tail subunit (ColQ) of acetylcholinesterase (AChE). The exact molecular target of MuSK-immunoglobulin G (IgG), however, remains elusive. As acetylcholine receptor (AChR) deficiency is typically mild and as cholinesterase inhibitors are generally ineffective, we asked if MuSK-IgG interferes with binding of ColQ to MuSK.
   Methods: We used 3 assays: in vitro overlay of the human ColQ-tailed AChE to muscle sections of Colq-/- mice; in vitro plate-binding assay to quantitate binding of MuSK to ColQ and to LRP4; and passive transfer of MuSK-IgG to mice.
   Results: The in vitro overlay assay revealed that MuSK-IgG blocks binding of ColQ to the neuromuscular junction. The in vitro plate-binding assay showed that MuSK-IgG exerts a dosedependent block of MuSK binding to ColQ by but not to LRP4. Passive transfer of MuSK-IgG to mice reduced the size and density of ColQ to similar to 10% of controls and had a lesser effect on the size and density of AChR and MuSK.
   Conclusions: As lack of ColQ compromises agrin-mediated AChR clustering in Colq-/- mice, a similar mechanism may lead to AChR deficiency in MuSK-MG patients. Our experiments also predict partial AChE deficiency in MuSK-MG patients, but AChE is not reduced in biopsied NMJs. In humans, binding of ColQ to MuSK may be dispensable for clustering ColQ, but is required for facilitating AChR clustering. Further studies will be required to elucidate the basis of this paradox. Neurology (R) 2011;77:1819-1826
C1 [Ohno, K.] Nagoya Univ, Grad Sch Med, Div Neurogenet, Ctr Neurol Dis & Canc,Showa Ku, Nagoya, Aichi 4668550, Japan.
   [Hirayama, M.] Nagoya Univ, Grad Sch Med, Dept Pathophysiol Lab Sci, Nagoya, Aichi 4668550, Japan.
   [Sahashi, K.] Aichi Med Univ, Dept Neurol, Aichi, Japan.
   [Nishida, H.] Gifu Prefectural Gen Med Ctr, Dept Neurol, Gifu, Japan.
   [Mabuchi, N.] Okazaki City Hosp, Dept Neurol, Okazaki, Aichi, Japan.
   [Engel, A. G.] Mayo Clin, Dept Neurol, Rochester, MN USA.
RP Ohno, K (corresponding author), Nagoya Univ, Grad Sch Med, Div Neurogenet, Ctr Neurol Dis & Canc,Showa Ku, 65 Tsurumai, Nagoya, Aichi 4668550, Japan.
EM ohnok@med.nagoya-u.ac.jp
RI Ohno, Kinji/H-4020-2012; Ito, Mikako/I-1941-2012; Hirayama,
   Masaaki/I-9341-2018; Hirayama, Masaaki/ABH-2669-2020; Ohno,
   Kinji/ABD-5787-2020
OI Ohno, Kinji/0000-0002-1529-2750; Hirayama, Masaaki/0000-0003-0092-7837;
   Ohno, Kinji/0000-0002-1529-2750; Ohkawara, Bisei/0000-0002-1987-458X
FU Ministry of Education, Culture, Sports, Science, and Technology of
   Japan; Ministry of Health, Labor, and Welfare of Japan; National
   Institute of Neurological Disorders and Stroke [NS6277]; Muscular
   Dystrophy Association; NIH; Grants-in-Aid for Scientific Research
   [23710253] Funding Source: KAKEN
FX Study funding: Supported by a Grant-in-Aid from the Ministry of
   Education, Culture, Sports, Science, and Technology of Japan; a
   Grant-in-Aid from the Ministry of Health, Labor, and Welfare of Japan; a
   research grant from the National Institute of Neurological Disorders and
   Stroke (NS6277); and a research grant from the Muscular Dystrophy
   Association.; Dr. Kawakami, Dr. Ito, Dr. Hirayama, Dr. Sahashi, Dr.
   Ohkawara, Dr. Masuda, Dr. Nishida, and Dr. Mabuchi report no
   disclosures. Dr. Engel serves as an Associate Editor of Neurology (R);
   receives publishing royalties for Myology 3rd ed. (McGraw-Hill, 2004);
   and has received research support from the NIH and the Muscular
   Dystrophy Association. Dr. Ohno has received Grants-in-Aids from the
   Japan Society for the Promotion of Science, the Ministry of Health,
   Labour and Welfare, and the Japan Science and Technology Agency.
CR Boneva N, 2006, J NEUROIMMUNOL, V177, P119, DOI 10.1016/j.jneuroim.2006.05.017
   Cartaud A, 2004, J CELL BIOL, V165, P505, DOI 10.1083/jcb.200307164
   Cole RN, 2010, J PHYSIOL-LONDON, V588, P3217, DOI 10.1113/jphysiol.2010.190298
   Cole RN, 2008, ANN NEUROL, V63, P782, DOI 10.1002/ana.21371
   DeChiara TM, 1996, CELL, V85, P501, DOI 10.1016/S0092-8674(00)81251-9
   Deprez P, 2003, J BIOL CHEM, V278, P23233, DOI 10.1074/jbc.M301384200
   Evoli A, 2003, BRAIN, V126, P2304, DOI 10.1093/brain/awg223
   Farrugia ME, 2007, J NEUROIMMUNOL, V185, P136, DOI 10.1016/j.jneuroim.2007.01.010
   Farrugia ME, 2006, BRAIN, V129, P1481, DOI 10.1093/brain/awl095
   Farrugia ME, 2010, CURR OPIN NEUROL, V23, P489, DOI 10.1097/WCO.0b013e32833cc968
   Feng GP, 1999, J CELL BIOL, V144, P1349, DOI 10.1083/jcb.144.6.1349
   Hatanaka Y, 2005, NEUROLOGY, V65, P1508, DOI 10.1212/01.wnl.0000183145.91579.74
   HOREJSI J, 1956, ACTA MED SCAND, V155, P65
   Jha S, 2006, J NEUROIMMUNOL, V175, P107, DOI 10.1016/j.jneuroim.2006.03.016
   Kim N, 2008, CELL, V135, P334, DOI 10.1016/j.cell.2008.10.002
   Kimbell LM, 2004, J BIOL CHEM, V279, P10997, DOI 10.1074/jbc.M305462200
   Krejci E, 1997, J BIOL CHEM, V272, P22840, DOI 10.1074/jbc.272.36.22840
   Krejci E, 1999, J NEUROSCI, V19, P10672, DOI 10.1523/JNEUROSCI.19-24-10672.1999
   McConville J, 2004, ANN NEUROL, V55, P580, DOI 10.1002/ana.20061
   Niks EH, 2008, J NEUROIMMUNOL, V195, P151, DOI 10.1016/j.jneuroim.2008.01.013
   Niks EH, 2010, MUSCLE NERVE, V42, P283, DOI 10.1002/mus.21642
   Ohno K, 1998, P NATL ACAD SCI USA, V95, P9654, DOI 10.1073/pnas.95.16.9654
   Okada K, 2006, SCIENCE, V312, P1802, DOI 10.1126/science.1127142
   Okada T, 2002, METHOD ENZYMOL, V346, P378
   Pasnoor M, 2010, MUSCLE NERVE, V41, P370, DOI 10.1002/mus.21533
   Peng HB, 1999, J CELL BIOL, V145, P911, DOI 10.1083/jcb.145.4.911
   Punga AR, 2011, EUR J NEUROSCI, V33, P890, DOI 10.1111/j.1460-9568.2010.07569.x
   Sanders DB, 2003, NEUROLOGY, V60, P1978, DOI 10.1212/01.WNL.0000065882.63904.53
   Selcen D, 2004, NEUROLOGY, V62, P1945, DOI 10.1212/01.WNL.0000128048.23930.1D
   Shigemoto K, 2006, J CLIN INVEST, V116, P1016, DOI 10.1172/JCI21545
   Shiraishi H, 2005, ANN NEUROL, V57, P289, DOI 10.1002/ana.20341
   Sigoillot SM, 2010, J NEUROSCI, V30, P13, DOI 10.1523/JNEUROSCI.4374-09.2010
   ter Beek WP, 2009, AM J PATHOL, V175, P1536, DOI 10.2353/ajpath.2009.090040
   TOYKA KV, 1977, NEW ENGL J MED, V296, P125, DOI 10.1056/NEJM197701202960301
   Wu HT, 2010, DEVELOPMENT, V137, P1017, DOI 10.1242/dev.038711
   Xu K, 2006, NEUROSCIENCE, V143, P655, DOI 10.1016/j.neuroscience.2006.09.022
   Zhang B, 2008, NEURON, V60, P285, DOI 10.1016/j.neuron.2008.10.006
NR 37
TC 86
Z9 90
U1 0
U2 17
PU LIPPINCOTT WILLIAMS & WILKINS
PI PHILADELPHIA
PA 530 WALNUT ST, PHILADELPHIA, PA 19106-3621 USA
SN 0028-3878
J9 NEUROLOGY
JI Neurology
PD NOV
PY 2011
VL 77
IS 20
BP 1819
EP 1826
DI 10.1212/WNL.0b013e318237f660
PG 8
WC Clinical Neurology
WE Science Citation Index Expanded (SCI-EXPANDED)
SC Neurosciences & Neurology
GA 849WS
UT WOS:000297156700015
PM 22013178
OA Green Published
DA 2022-10-25
ER

PT J
AU Tsukagoshi, H
   Morita, T
   Takahashi, K
   Kunimoto, F
   Goto, F
AF Tsukagoshi, H
   Morita, T
   Takahashi, K
   Kunimoto, F
   Goto, F
TI Cecal ligation and puncture peritonitis model shows decreased nicotinic
   acetylcholine receptor numbers in rat muscle - Immunopathologic
   mechanisms?
SO ANESTHESIOLOGY
LA English
DT Article
DE acetylcholine receptor; antinicotinic acetylcholine receptor;
   autoantibody; beta-glucuronidase; neuromuscular relaxant; nicotinic;
   systemic inflammation; d-tubocurarine
ID EXPERIMENTAL AUTOIMMUNE MYASTHENIA; CRITICALLY ILL PATIENTS;
   D-TUBOCURARINE; UP-REGULATION; ANTIGENIC DETERMINANTS; INTENSIVE-CARE;
   GRAVIS; ANTIBODY; INFECTION; MEMBRANE
AB Background: Although systemic inflammation is believed to cause upregulation of nicotinic acetylcholine receptors (nAchRs) in muscle, chronic infections such as Chagas' disease occasionally are complicated by myasthenia gravis, The authors investigated how a nonlethal cecal ligation and puncture (CLP) peritonitis model in rats could affect muscle nAchR.
   Methods: On day 1, 4, 7, 14, or 21 after WP or sham operation, nAchR binding was assayed in the anterior tibial muscle and diaphragm using [I-125]alpha-bungarotoxin. The presence or absence of weakness, in vivo dose-response relationships for d-tubocurarine, and serum anti-nAchR antibody titers were assayed in separate experiments,
   Results: Systemic inflammation was most severe during the first 4 to 5 days. Numbers of nAchRs were decreased in anterior tibial muscle on days 7, 14, and 21 after CLP, and in the diaphragm on days 7 and 14 (P < 0.01), Both 50% and 90% blocking doses of d-tubocurarine) were lower in CLP rats than in sham-operated rats on days 7, 14, and 21 (P < .05). Weakness was overt in approximately half of CLP rats at these times. Serum anti-nAchR antibody (0.7-1.4 nM) was detectable beginning on day 4 and continuing throughout the 21-day observation period in 58-67% of CLP rats,
   Conclusions: During the recovery phase of injury, nonlethal CLP peritonitis resulted Ln downregulation of nAchR. However, further study is needed to determine the role of anti-nAchR antibodies in the development of decreased receptor numbers and impaired neuromuscular function.
C1 Gunma Univ, Sch Med, Dept Anesthesiol & Reanimatol, Maebashi, Gumma 371, Japan.
   Gunma Univ, Div Crit Care Med, Maebashi, Gumma 371, Japan.
RP Morita, T (corresponding author), Gunma Univ, Sch Med, Dept Anesthesiol & Reanimatol, 3-39-22 Showa Machi, Maebashi, Gumma 371, Japan.
CR AUTHIER FJ, 1995, MUSCLE NERVE, V18, P914, DOI 10.1002/mus.880180819
   BAMBRICK L, 1987, J PHYSIOL-LONDON, V382, P69, DOI 10.1113/jphysiol.1987.sp016356
   BIRCH AA, 1969, J AMER MED ASSOC, V210, P490, DOI 10.1001/jama.210.3.490
   CALLANAN DL, 1985, ANESTH ANALG, V64, P1126
   Cimolai N, 1997, J APPL MICROBIOL, V82, P625, DOI 10.1111/j.1365-2672.1997.tb03594.x
   COURSIN DB, 1989, ANESTH ANALG, V69, P518
   DODL HS, 1993, IMMUNOBIOLOGY, V187, P330
   DODSON BA, 1995, CRIT CARE MED, V23, P815, DOI 10.1097/00003246-199505000-00007
   DORNAN RIP, 1995, ANAESTHESIA, V50, P1006, DOI 10.1111/j.1365-2044.1995.tb05903.x
   FASSOULAKI A, 1994, ANESTHESIOLOGY, V80, P457, DOI 10.1097/00000542-199402000-00024
   FISHMAN WH, 1948, J BIOL CHEM, V173, P449
   FREUND HR, 1985, J SURG RES, V38, P267, DOI 10.1016/0022-4804(85)90037-X
   FUMAGALLI G, 1990, NEURON, V4, P563, DOI 10.1016/0896-6273(90)90114-U
   GNANADURAI TV, 1977, ANAESTHESIA, V32, P743, DOI 10.1111/j.1365-2044.1977.tb10074.x
   Goin JC, 1997, CLIN EXP IMMUNOL, V110, P219
   GRAUS YMF, 1993, IMMUNOL RES, V12, P78, DOI 10.1007/BF02918370
   HOGUE CW, 1990, ANESTHESIOLOGY, V73, P703, DOI 10.1097/00000542-199010000-00016
   HOGUE CW, 1992, J APPL PHYSIOL, V72, P1326, DOI 10.1152/jappl.1992.72.4.1326
   HYMAN C, 1983, J CELL BIOL, V96, P1316, DOI 10.1083/jcb.96.5.1316
   KIM C, 1995, ANESTHESIOLOGY, V83, P309, DOI 10.1097/00000542-199508000-00011
   KIM CS, 1992, ANESTHESIOLOGY, V77, P500, DOI 10.1097/00000542-199209000-00015
   KIM CS, 1988, ANESTHESIOLOGY, V68, P401, DOI 10.1097/00000542-198803000-00014
   KOHLSCHUTTER B, 1976, BRIT J ANAESTH, V48, P557, DOI 10.1093/bja/48.6.557
   KUNIMOTO F, 1987, CIRC SHOCK, V21, P15
   KUSHIMO OT, 1991, BRIT J ANAESTH, V67, P781, DOI 10.1093/bja/67.6.781
   LENNON VA, 1975, J EXP MED, V141, P1365, DOI 10.1084/jem.141.6.1365
   LINDSTROM JM, 1976, J EXP MED, V144, P726, DOI 10.1084/jem.144.3.726
   LINDSTROM JM, 1976, NEUROLOGY, V26, P1054, DOI 10.1212/WNL.26.11.1054
   MARTYN JAJ, 1992, ANESTHESIOLOGY, V76, P822
   MAZZE RI, 1969, ANESTHESIOLOGY, V31, P540, DOI 10.1097/00000542-196912000-00006
   MCMANAMAN JL, 1982, BIOCHIM BIOPHYS ACTA, V720, P28, DOI 10.1016/0167-4889(82)90035-0
   Nosek MT, 1997, J APPL PHYSIOL, V82, P1333, DOI 10.1152/jappl.1997.82.4.1333
   PATRICK J, 1973, P NATL ACAD SCI USA, V70, P3334, DOI 10.1073/pnas.70.12.3334
   ROSS AF, 1991, J CELL BIOL, V113, P623, DOI 10.1083/jcb.113.3.623
   ROTH F, 1969, BRIT J ANAESTH, V41, P311, DOI 10.1093/bja/41.4.311
   SAITOH Y, 1980, J PHARMACOBIO-DYNAM, V3, P230, DOI 10.1248/bpb1978.3.230
   SIMPSON LL, 1977, J PHARMACOL EXP THER, V200, P343
   SMITH PK, 1985, ANAL BIOCHEM, V150, P76, DOI 10.1016/0003-2697(85)90442-7
   STEFANSSON K, 1985, NEW ENGL J MED, V312, P221, DOI 10.1056/NEJM198501243120407
   TOMERA JF, 1989, J PHARMACOL EXP THER, V250, P216
   VERMA A, 1995, MUSCLE NERVE, V18, P1355
   WANG X, 1995, SHOCK, V3, P34, DOI 10.1097/00024382-199501000-00005
   WARD JM, 1993, MUSCLE NERVE, V16, P348, DOI 10.1002/mus.880160403
   WICHTERMAN KA, 1980, J SURG RES, V29, P189, DOI 10.1016/0022-4804(80)90037-2
   WITZEMANN V, 1991, J CELL BIOL, V114, P125, DOI 10.1083/jcb.114.1.125
   WONNACOTT S, 1990, TRENDS PHARMACOL SCI, V11, P216, DOI 10.1016/0165-6147(90)90242-Z
   WOOD JN, 1982, NATURE, V296, P34, DOI 10.1038/296034a0
   Yanez P, 1996, ANESTHESIOLOGY, V84, P384, DOI 10.1097/00000542-199602000-00017
NR 48
TC 20
Z9 21
U1 3
U2 5
PU LIPPINCOTT WILLIAMS & WILKINS
PI PHILADELPHIA
PA 530 WALNUT ST, PHILADELPHIA, PA 19106-3621 USA
SN 0003-3022
J9 ANESTHESIOLOGY
JI Anesthesiology
PD AUG
PY 1999
VL 91
IS 2
BP 448
EP 460
DI 10.1097/00000542-199908000-00020
PG 13
WC Anesthesiology
WE Science Citation Index Expanded (SCI-EXPANDED)
SC Anesthesiology
GA 221KM
UT WOS:000081726300019
PM 10443609
DA 2022-10-25
ER

PT J
AU Boccaletti, V
   Accorsi, P
   Pinelli, L
   Ungari, M
   Giordano, L
   Neri, I
   De Panfilis, G
AF Boccaletti, Valeria
   Accorsi, Patrizia
   Pinelli, Lorenzo
   Ungari, Marco
   Giordano, Lucio
   Neri, Iria
   De Panfilis, Giuseppe
TI Congenital Systematized Basaloid Follicular Hamartoma with
   Microphthalmia and Hemimegalencephaly
SO PEDIATRIC DERMATOLOGY
LA English
DT Article
ID UNILATERAL SKIN-LESIONS; CELL NEVUS; MYASTHENIA-GRAVIS; ALOPECIA;
   MOSAICISM
AB The lines of Blaschko are a cutaneous pattern of mosaicism present in a variety of skin disorders. Developmental abnormalities affecting other tissues derived from the embryonic ectoderm and mesoderm are sometimes associated. Here, we describe a 5-year-old boy with basaloid follicular hamartoma affecting the left side of the body in linear multiple bands, following Blaschko lines. Lesions were predominantly hypopigmented macules and streaks, but among these, we could observe brownish atrophic patches and brown papules. Furthermore, ipsilateral hemimegaloencephaly and microphthalmia were present. These findings suggest a neurocutaneous condition recently described by Happle and Tinschert. Its nosologic classification will be discussed.
C1 [Boccaletti, Valeria; De Panfilis, Giuseppe] Univ Parma, Dermatol Sect, Dept Surg Sci, I-43100 Parma, Italy.
   [Accorsi, Patrizia; Giordano, Lucio] Univ Brescia, Spedali Civili, Div Infantile Neuropsychiat, Brescia, Italy.
   [Pinelli, Lorenzo] Inst Radiol, Neuroradiol Sect, Brescia, Italy.
   [Ungari, Marco] Univ Brescia, Pathol Unit, Spedali Civili, Brescia, Italy.
   [Neri, Iria] Univ Bologna, Div Dermatol, Dept Specialist & Expt Clin Med, Bologna, Italy.
RP Boccaletti, V (corresponding author), Osped Maggiore Parma, Clin Dermatol, Via Gramsci 14, I-43100 Parma, Italy.
EM valeria.boccaletti@gmail.com
RI accorsi, patrizia/AAB-7808-2019; Neri, Iria/AAF-7650-2019; Pinelli,
   Lorenzo/AAA-7079-2019
OI accorsi, patrizia/0000-0002-8801-5498; Pinelli,
   Lorenzo/0000-0003-0177-7682; neri, iria/0000-0002-8552-0771
CR ALOI FG, 1989, J AM ACAD DERMATOL, V20, P973, DOI 10.1016/S0190-9622(89)70122-5
   Alpsoy E, 2005, INT J DERMATOL, V44, P499, DOI 10.1111/j.1365-4632.2005.02055.x
   BLEIBERG J, 1969, ARCH DERMATOL, V100, P187, DOI 10.1001/archderm.100.2.187
   BROWN AC, 1969, ARCH DERMATOL, V99, P478, DOI 10.1001/archderm.99.4.478
   BURCK U, 1982, DERMATOLOGICA, V165, P208, DOI 10.1159/000249943
   BURCK U, 1984, DERMATOLOGICA, V168, P78, DOI 10.1159/000249672
   CARNEY RG, 1952, AMA ARCH DERM SYPH, V65, P471, DOI 10.1001/archderm.1952.01530230095011
   DELACRETAZ J, 1979, DERMATOLOGICA, V159, P316, DOI 10.1159/000250621
   Flores-Sarnat L, 2002, J CHILD NEUROL, V17, P373, DOI 10.1177/088307380201700512
   Hamm H, 1999, AM J MED GENET, V85, P342, DOI 10.1002/(SICI)1096-8628(19990806)85:4<342::AID-AJMG6>3.0.CO;2-8
   Happle R, 2008, ACTA DERM-VENEREOL, V88, P382, DOI 10.2340/00015555-0495
   Itin PH, 2009, DERMATOLOGY, V218, P221, DOI 10.1159/000174103
   JIMENEZACOSTA FJ, 1992, J AM ACAD DERMATOL, V27, P316, DOI 10.1016/0190-9622(92)70189-M
   Kraus Z, 1960, SBORN VED PRACI LEK, V3, P58
   LAUSECKER H, 1952, Arch Dermatol Syph, V194, P639, DOI 10.1007/BF00361853
   Lee MW, 2005, CLIN EXP DERMATOL, V30, P30, DOI 10.1111/j.1365-2230.2004.01626.x
   MASCARO JM, 1995, ARCH DERMATOL, V131, P454, DOI 10.1001/archderm.131.4.454
   MEHREGAN AH, 1985, J CUTAN PATHOL, V12, P55, DOI 10.1111/j.1600-0560.1985.tb00430.x
   NELSON BR, 1993, ARCH DERMATOL, V129, P915, DOI 10.1001/archderm.129.7.915
   RIDLEY CM, 1981, CLIN EXP DERMATOL, V6, P283, DOI 10.1111/j.1365-2230.1981.tb02305.x
   Traupe H, 1999, AM J MED GENET, V85, P324, DOI 10.1002/(SICI)1096-8628(19990806)85:4<324::AID-AJMG2>3.0.CO;2-O
   WALSH N, 1993, J AM ACAD DERMATOL, V29, P125, DOI 10.1016/S0190-9622(08)81821-X
   WALSH N, 1993, J AM ACAD DERMATOL, V29, P127
   ZAROUR H, 1992, ANN DERMATOL VENER, V119, P901
NR 24
TC 9
Z9 9
U1 0
U2 3
PU WILEY-BLACKWELL
PI MALDEN
PA COMMERCE PLACE, 350 MAIN ST, MALDEN 02148, MA USA
SN 0736-8046
J9 PEDIATR DERMATOL
JI Pediatr. Dermatol.
PD SEP-OCT
PY 2011
VL 28
IS 5
BP 555
EP 560
DI 10.1111/j.1525-1470.2010.01225.x
PG 6
WC Dermatology; Pediatrics
WE Science Citation Index Expanded (SCI-EXPANDED)
SC Dermatology; Pediatrics
GA 823BI
UT WOS:000295096000015
PM 21062348
DA 2022-10-25
ER

PT S
AU Kisand, K
   Peterson, P
AF Kisand, Kai
   Peterson, Paet
GP Annals NY Acad Sci
TI Autoimmune polyendocrinopathy candidiasis ectodermal dystrophy: known
   and novel aspects of the syndrome
SO YEAR IN HUMAN AND MEDICAL GENETICS: INBORN ERRORS OF IMMUNITY II
SE Annals of the New York Academy of Sciences
LA English
DT Article; Book Chapter
DE APECED; AIRE; chronic mucocutaneous candidiasis; IL-17; IL-22
ID SYNDROME TYPE-I; CHRONIC MUCOCUTANEOUS CANDIDIASIS; POLYGLANDULAR
   SYNDROME TYPE-1; AMINO-ACID DECARBOXYLASE; AIRE GENE-MUTATIONS;
   ADDISONS-DISEASE; REGULATOR GENE; APS-I; MYASTHENIA-GRAVIS;
   INTERFERON-OMEGA
AB Autoimmune polyendocrinopathy candidiasis ectodermal dystrophy (APECED) is a monogenic autosomal recessive disease caused by mutations in the autoimmune regulator (AIRE) gene and, as a syndrome, is characterized by chronic mucocutaneous candidiasis and the presentation of various autoimmune diseases. During the last decade, research on APECED and AIRE has provided immunologists with several invaluable lessons regarding tolerance and autoimmunity. This review describes the clinical and immunological features of APECED and discusses emerging alternative models to explain the pathogenesis of the disease.
C1 [Kisand, Kai; Peterson, Paet] Univ Tartu, Inst Gen & Mol Pathol, EE-50411 Tartu, Estonia.
[truncated: 2,386,700 more chars]
