# Supplementary material for: Knowledge mapping of global trends for myasthenia gravis development: A bibliometrics analysis
Source: Front Immunol. 2023 Mar 2;14:1132201. doi: 10.3389/fimmu.2023.1132201 (PMC10019893; doi:10.3389/fimmu.2023.1132201)
Supplement: Supplementary Material 2 — The Compressed package of text file with the 9,970 MG-related articles included. [file DataSheet_2.zip › download_8001-8500.txt]

FN Clarivate Analytics Web of Science
VR 1.0
PT J
AU Legoedec, J
   Gasque, P
   Jeanne, JF
   Scotte, M
   Fontaine, M
AF Legoedec, J
   Gasque, P
   Jeanne, JF
   Scotte, M
   Fontaine, M
TI Complement classical pathway expression by human skeletal myoblasts in
   vitro
SO MOLECULAR IMMUNOLOGY
LA English
DT Article
DE skeletal muscle; inflammation; myoblast
ID MEMBRANE ATTACK COMPLEX; DUCHENNE MUSCULAR-DYSTROPHY; MYASTHENIA-GRAVIS;
   INFLAMMATORY MYOPATHIES; MUSCLE-FIBERS; FACTOR-H; CELLS;
   TRANSPLANTATION; REJECTION; DERMATOMYOSITIS
AB Human myoblasts express immunological properties in vitro and we have previously reported that they produce Complement (C) components of the alternative pathway. Myoblasts activate the classical pathway but are fully protected against C attack by the expression of major C regulators. In order to fully understand the relationship between myoblasts and C, we here report the biosynthesis of C components of the classical pathway by skeletal muscle cells. Human myoblasts in vitro produced C1q, C1r, C1s, C2 and C4 constitutively and all syntheses were upregulated after stimulation with IFN-gamma. We suggest that human myoblasts may constitute a local source of C and therefore C could be implicated in inflammatory or physiopathological processes developed in skeletal muscle. (C) 1997 Elsevier Science Ltd. All rights reserved.
C1 INSERM, U78, Inst Federatif Rech Multidisciplinaires Peptides, F-76233 Bois Guillaume, France.
RP Legoedec, J (corresponding author), INSERM, U78, Inst Federatif Rech Multidisciplinaires Peptides, BP 73, F-76233 Bois Guillaume, France.
OI scotte, michel/0000-0001-9519-7632
CR ANDREWS PA, 1994, TRANSPLANTATION, V58, P637, DOI 10.1097/00007890-199409150-00023
   BALDWIN WM, 1995, TRANSPLANTATION, V59, P797, DOI 10.1097/00007890-199503270-00001
   BIESECKER G, 1989, J IMMUNOL, V142, P2654
   BLAU HM, 1981, P NATL ACAD SCI-BIOL, V78, P5623, DOI 10.1073/pnas.78.9.5623
   CHIRGWIN JM, 1979, BIOCHEMISTRY-US, V18, P5294, DOI 10.1021/bi00591a005
   DALAKAS MC, 1991, NEW ENGL J MED, V325, P1487, DOI 10.1056/NEJM199111213252107
   DRACHMAN DB, 1994, NEW ENGL J MED, V330, P1797, DOI 10.1056/NEJM199406233302507
   EMSLIESMITH AM, 1990, ANN NEUROL, V27, P343, DOI 10.1002/ana.410270402
   ENGEL AG, 1982, ANN NEUROL, V12, P289, DOI 10.1002/ana.410120314
   ENGEL AG, 1986, HUM PATHOL, V17, P704, DOI 10.1016/S0046-8177(86)80180-0
   Garlepp MJ, 1995, CLIN EXP IMMUNOL, V102, P614
   Gasque P, 1996, J IMMUNOL, V156, P3402
   GASQUE P, 1993, J BIOL CHEM, V268, P25068
   Gasque P, 1996, M S-MED SCI, V12, P941, DOI 10.4267/10608/851
   GOEBELS N, 1992, J IMMUNOL, V149, P661
   GUERETTE B, 1995, MUSCLE NERVE, V18, P39
   GUSSONI E, 1992, NATURE, V356, P435, DOI 10.1038/356435a0
   HALPERIN JA, 1993, J CLIN INVEST, V91, P1974, DOI 10.1172/JCI116418
   Hohfeld R, 1994, IMMUNOL TODAY, V15, P269
   HOHLFELD R, 1991, ANN NEUROL, V29, P498, DOI 10.1002/ana.410290509
   HUARD J, 1992, TRANSPLANT P, V24, P3049
   HUARD J, 1994, MUSCLE NERVE, V17, P224, DOI 10.1002/mus.880170214
   KARPATI G, 1989, AM J PATHOL, V135, P27
   KISSEL JT, 1986, NEW ENGL J MED, V314, P329, DOI 10.1056/NEJM198602063140601
   LABRECQUE C, 1992, TRANSPLANT P, V24, P2889
   LANG TJ, 1993, J NEUROIMMUNOL, V44, P185, DOI 10.1016/0165-5728(93)90041-V
   LAPPIN DF, 1992, BIOCHEM J, V281, P437, DOI 10.1042/bj2810437
   LAPPIN DF, 1990, BIOCHEM J, V268, P387, DOI 10.1042/bj2680387
   Legoedec J, 1995, EUR J IMMUNOL, V25, P3460, DOI 10.1002/eji.1830251238
   LENNON VA, 1978, J EXP MED, V147, P973, DOI 10.1084/jem.147.4.973
   LIN Y, 1995, TRANSPLANT P, V27, P286
   MASCARO JM, 1995, ARCH DERMATOL, V131, P1386, DOI 10.1001/archderm.131.12.1386
   MORGAN BP, 1984, IMMUNOLOGY, V52, P181
   MORGAN JE, 1994, HUM GENE THER, V5, P165, DOI 10.1089/hum.1994.5.2-165
   NAKANO S, 1993, NEUROLOGY, V43, P1167, DOI 10.1212/WNL.43.6.1167
   PARTRIDGE TA, 1991, MUSCLE NERVE, V14, P197, DOI 10.1002/mus.880140302
   PARTRIDGE TA, 1989, NATURE, V337, P176, DOI 10.1038/337176a0
   PAVLATH GK, 1994, J CELL BIOL, V127, P1923, DOI 10.1083/jcb.127.6.1923
   PRUITT SK, 1994, TRANSPLANTATION, V57, P363, DOI 10.1097/00007890-199402150-00009
   REID R, 1993, J NEUROPATHOL EXP NE, V52, P339
   Rubin BB, 1996, J APPL PHYSIOL, V80, P369, DOI 10.1152/jappl.1996.80.2.369
   SCHULTZ E, 1985, MUSCLE NERVE, V8, P217, DOI 10.1002/mus.880080307
   SEWRY CA, 1987, J NEUROL SCI, V81, P141, DOI 10.1016/0022-510X(87)90091-8
   TSUJIHATA M, 1989, NEUROLOGY, V39, P1359, DOI 10.1212/WNL.39.10.1359
   VAKAVA A, 1994, AM J PATHOL, V144, P1357
NR 45
TC 29
Z9 30
U1 0
U2 2
PU PERGAMON-ELSEVIER SCIENCE LTD
PI OXFORD
PA THE BOULEVARD, LANGFORD LANE, KIDLINGTON, OXFORD OX5 1GB, ENGLAND
SN 0161-5890
J9 MOL IMMUNOL
JI Mol. Immunol.
PD JUL
PY 1997
VL 34
IS 10
BP 735
EP 741
DI 10.1016/S0161-5890(97)00093-X
PG 7
WC Biochemistry & Molecular Biology; Immunology
WE Science Citation Index Expanded (SCI-EXPANDED)
SC Biochemistry & Molecular Biology; Immunology
GA YM954
UT WOS:000071118500006
PM 9430201
DA 2022-10-25
ER

PT J
AU Shelly, S
   Mills, JR
   Dubey, D
   McKeon, A
   Zekeridou, A
   Pittock, SJ
   Harper, CM
   Naddaf, E
   Milone, M
   Mandrekar, J
   Klein, CJ
AF Shelly, Shahar
   Mills, John R.
   Dubey, Divyanshu
   McKeon, Andrew
   Zekeridou, Anastasia
   Pittock, Sean J.
   Harper, C. Michel
   Naddaf, Elie
   Milone, Margherita
   Mandrekar, Jay
   Klein, Christopher J.
TI Clinical Utility of Striational Antibodies in Paraneoplastic and
   Myasthenia Gravis Paraneoplastic Panels
SO NEUROLOGY
LA English
DT Article
ID ACETYLCHOLINE-RECEPTOR; MUSCLE ANTIBODIES; THYMOMA; DIAGNOSIS; CANCER;
   RISK; AUTOANTIBODIES; SPECIFICITY; PREDICT
AB Objective To critically assess the clinical utility of striational antibodies (StrAbs) within paraneoplastic and myasthenia gravis (MG) serologic evaluations. Methods All Mayo Clinic patients tested for StrAbs from January 1, 2012, to December 31, 2018, utilizing Mayo's Unified Data Platform (UDP) were reviewed for neurologic diagnosis and cancer. Results A total of 38,502 unique paraneoplastic evaluations and 1,899 patients with MG were tested. In paraneoplastic evaluations, the StrAbs positivity rate was higher in cancer vs without cancer (5% [321/6,775] vs 4% [1,154/31,727]; p < 0.0001; odds ratio [OR] 1.35; confidence interval [CI] 1.19-1.53), but receiver operating characteristic (ROC) analysis indicated no diagnostic accuracy in cancer (area under the ROC curve [AUC] 0.505). No neurologic phenotype was significantly associated with StrAbs in the paraneoplastic group. Positivity was more common in all MG cancers compared to paraneoplastic cancers (p < 0.0001). In MG evaluations, the StrAbs positivity rate was higher in those with cancer vs without (46% [217/474] vs 26% [372/1,425]; p < 0.0001; OR 2.39, CI 1.9-2.96), with ROC analysis indicating poor diagnostic accuracy for thymic cancer (AUC 0.634, recommended cutoff = 1:60, sensitivity = 56%, specificity = 71%), with worse accuracy for extrathymic cancers (AUC 0.543). In paraneoplastic or MG evaluations, the value of antibody positivity did not improve cancer predictions. Paraneoplastic evaluated patients with positive StrAbs were more likely to obtain CT (p = 0.0001), with cancer found in 3% (12/468). Conclusion Despite a statistically significant association with cancer, an expansive review of performance in clinical service demonstrates that StrAbs are neither specific nor sensitive in predicting malignancy or neurologic phenotypes. CT imaging is overutilized with positive StrAbs results. Removal of StrAbs from paraneoplastic or MG evaluations will improve the diagnostic characteristics of the current MG test. Classification of Evidence This study provides Class II evidence that the presence of StrAbs does not accurately identify patients with malignancy or neurologic phenotypes.
C1 [Shelly, Shahar; Dubey, Divyanshu; McKeon, Andrew; Zekeridou, Anastasia; Pittock, Sean J.; Harper, C. Michel; Naddaf, Elie; Milone, Margherita; Klein, Christopher J.] Mayo Clin, Dept Neurol, Rochester, MN 55905 USA.
   [Shelly, Shahar; Mills, John R.; Dubey, Divyanshu; McKeon, Andrew; Zekeridou, Anastasia; Pittock, Sean J.; Klein, Christopher J.] Mayo Clin, Dept Lab Med & Pathol, Rochester, MN 55905 USA.
   [Mandrekar, Jay] Mayo Clin, Dept Biomed Stat & Bioinformat, Rochester, MN 55905 USA.
RP Shelly, S; Klein, CJ (corresponding author), Mayo Clin, Dept Neurol, Rochester, MN 55905 USA.; Shelly, S; Klein, CJ (corresponding author), Mayo Clin, Dept Lab Med & Pathol, Rochester, MN 55905 USA.
EM mills.john2@mayo.edu; klein.christopher@mayo.edu
RI Shelly, Shahar/AAC-8209-2022
OI Shelly, Shahar/0000-0002-3585-1687; Naddaf, Elie/0000-0001-6212-1236
FU Mayo Clinic Foundation; Mayo Clinic Center of Individualized Medicine,
   Mayo Clinic Center of MS and Autoimmune Neurology
FX Mayo Clinic Foundation, Mayo Clinic Center of Individualized Medicine,
   Mayo Clinic Center of MS and Autoimmune Neurology.
CR Albadareen R, 2017, INT J NEUROSCI, V127, P531, DOI 10.1080/00207454.2016.1207644
   Attia ZI, 2019, NAT MED, V25, P70, DOI 10.1038/s41591-018-0240-2
   Dalmau J, 2008, LANCET NEUROL, V7, P327, DOI 10.1016/S1474-4422(08)70060-7
   Decroos EC, 2014, MUSCLE NERVE, V49, P30, DOI 10.1002/mus.23882
   Ebright MJ, 2018, NEUROLOGY, V91, pE2057, DOI 10.1212/WNL.0000000000006577
   Gadoth A, 2017, ANN NEUROL, V82, P79, DOI 10.1002/ana.24979
   Griesmann G.E., 2002, MANUAL CLIN LAB IMMU, V6, P1005
   Haven TR, 2010, CLIN CHEM, V56, P1028, DOI 10.1373/clinchem.2009.140392
   Hendee WR, 2013, RADIOLOGY, V267, P326, DOI 10.1148/radiol.13130567
   Horta ES, 2014, CLIN CANCER RES, V20, P3862, DOI 10.1158/1078-0432.CCR-14-0652
   Karni Arnon, 2016, eNeurologicalSci, V4, P30, DOI 10.1016/j.ensci.2016.04.005
   KEESEY J, 1980, NEUROLOGY, V30, P233, DOI 10.1212/WNL.30.3.233
   Khera AV, 2018, NAT GENET, V50, P1219, DOI 10.1038/s41588-018-0183-z
   Klein CJ, 2016, HAND CLINIC, V133, P417, DOI 10.1016/B978-0-444-63432-0.00023-2
   LANSKA DJ, 1991, NEUROLOGY, V41, P520
   LAVA NS, 1976, NEUROLOGY, V26, P696, DOI 10.1212/WNL.26.7.696
   Liu CJ, 2012, EUR J NEUROL, V19, P746, DOI 10.1111/j.1468-1331.2011.03621.x
   Mandrekar JN, 2010, J THORAC ONCOL, V5, P1315, DOI 10.1097/JTO.0b013e3181ec173d
   McKeon A, 2020, MULT SCLER J, V26, P1618, DOI 10.1177/1352458520905485
   McKeon A, 2013, MUSCLE NERVE, V47, P585, DOI 10.1002/mus.23774
   Narayanaswami P, 2021, NEUROLOGY, V96, P114, DOI 10.1212/WNL.0000000000011124
   National Center for Health Statistics, CLIN MOD ICD 9 CM
   PEERS J, 1977, CLIN EXP IMMUNOL, V27, P66
   PENN AS, 1986, MUSCLE NERVE, V9, P407, DOI 10.1002/mus.880090505
   Pittock SJ, 2016, HAND CLINIC, V133, P165, DOI 10.1016/B978-0-444-63432-0.00010-4
   Pittock SJ, 2004, ANN NEUROL, V56, P715, DOI 10.1002/ana.20269
   Romi F, 2000, J NEUROL, V247, P369, DOI 10.1007/s004150050604
   SAHASHI K, 1980, J NEUROPATH EXP NEUR, V39, P160, DOI 10.1097/00005072-198003000-00005
   Scheinfeldt LB, 2016, INT J MOL SCI, V17, DOI 10.3390/ijms17081267
   Shelly S, 2020, NEUROLOGY, V95, pE3002, DOI 10.1212/WNL.0000000000010910
   Smith-Bindman R, 2009, ARCH INTERN MED, V169, P2078, DOI 10.1001/archinternmed.2009.427
   STRAUSS AJL, 1966, ANN NY ACAD SCI, V135, P557, DOI 10.1111/j.1749-6632.1966.tb45504.x
   Vernino S, 2004, CLIN CANCER RES, V10, P7270, DOI 10.1158/1078-0432.CCR-04-0735
   WILLIAMS CL, 1986, J EXP MED, V164, P1043, DOI 10.1084/jem.164.4.1043
   Wolfe GI, 2016, NEW ENGL J MED, V375, P511, DOI 10.1056/NEJMoa1602489
   Yamamoto AM, 2001, ARCH NEUROL-CHICAGO, V58, P885, DOI 10.1001/archneur.58.6.885
   Yeh JH, 2014, NEUROMUSCULAR DISORD, V24, P245, DOI 10.1016/j.nmd.2013.11.007
   Zekeridou A, 2016, JAMA NEUROL, V73, P853, DOI 10.1001/jamaneurol.2016.0603
NR 38
TC 3
Z9 3
U1 0
U2 2
PU LIPPINCOTT WILLIAMS & WILKINS
PI PHILADELPHIA
PA TWO COMMERCE SQ, 2001 MARKET ST, PHILADELPHIA, PA 19103 USA
SN 0028-3878
EI 1526-632X
J9 NEUROLOGY
JI Neurology
PD JUN 15
PY 2021
VL 96
IS 24
BP E2966
EP E2976
DI 10.1212/WNL.0000000000012050
PG 11
WC Clinical Neurology
WE Science Citation Index Expanded (SCI-EXPANDED)
SC Neurosciences & Neurology
GA UZ7QK
UT WOS:000702396100019
PM 33903199
DA 2022-10-25
ER

PT J
AU Cufi, P
   Dragin, N
   Ruhlmann, N
   Weiss, JM
   Fadel, E
   Serraf, A
   Berrih-Aknin, S
   Le Panse, R
AF Cufi, Perrine
   Dragin, Nadine
   Ruhlmann, Nathalie
   Weiss, Julia Miriam
   Fadel, Elie
   Serraf, Alain
   Berrih-Aknin, Sonia
   Le Panse, Rozen
TI Central role of interferon-beta in thymic events leading to myasthenia
   gravis
SO JOURNAL OF AUTOIMMUNITY
LA English
DT Article
DE Thymus; Germinal centers; Interferon; Glucocorticoids; Virus; Chemokines
ID SYSTEMIC-LUPUS-ERYTHEMATOSUS; ALPHA MONOCLONAL-ANTIBODY;
   B-CELL-SURVIVAL; ACETYLCHOLINE-RECEPTOR; EPITHELIAL-CELLS;
   VIRAL-INFECTION; III INTERFERON; I INTERFERON; PHASE-I; EXPRESSION
AB The thymus plays a primary role in early-onset Myasthenia Gravis (MG) mediated by anti-acetylcholine receptor (AChR) antibodies. As we recently showed an inflammatory and anti-viral signature in MG thymuses, we investigated in detail the contribution of interferon (IFN)-I and IFN-III subtypes in thymic changes associated with MG. We showed that IFN-I and IFN-III subtypes, but especially IFN-beta, induced specifically alpha-AChR expression in thymic epithelial cells (TECs). We also demonstrated that IFN-beta increased TEC death and the uptake of TEC proteins by dendritic cells.
   In parallel, we showed that IFN-beta increased the expression of the chemokines CXCL13 and CCL21 by TECs and lymphatic endothelial cells, respectively. These two chemokines are involved in germinal center (GC) development and overexpressed in MG thymus with follicular hyperplasia. We also demonstrated that the B-cell activating factor (BAFF), which favors autoreactive B-cells, was overexpressed by TECs in MG thymus and was also induced by IFN-beta in TEC cultures.
   Some of IFN-beta effects were down-regulated when cell cultures were treated with glucocorticoids, a treatment widely used in MG patients that decreases the number of thymic GCs.
   Similar changes were observed in vivo. The injections of Poly(I:C) to C57BL/6 mice triggered a thymic overexpression of IFN-beta and IFN-alpha 2 associated with increased expressions of CXCL13, CCL21, BAFF, and favored the recruitment of B cells. These changes were not observed in the thymus of IFN-1 receptor KO mice injected with Poly(I:C), even if IFN-beta and IFN-alpha 2 were overexpressed.
   Altogether, these results demonstrate that IFN-beta could play a central role in thymic events leading to MG by triggering the overexpression of alpha-AChR probably leading to thymic DC autosensitization, the abnormal recruitment of peripheral cells and GC formation. (C) 2013 Elsevier Ltd. All rights reserved.
C1 [Cufi, Perrine; Dragin, Nadine; Ruhlmann, Nathalie; Weiss, Julia Miriam; Berrih-Aknin, Sonia; Le Panse, Rozen] INSERM, U974, Paris, France.
   [Cufi, Perrine; Dragin, Nadine; Ruhlmann, Nathalie; Weiss, Julia Miriam; Berrih-Aknin, Sonia; Le Panse, Rozen] CNRS, UMR 7215, Paris, France.
   [Cufi, Perrine; Dragin, Nadine; Ruhlmann, Nathalie; Weiss, Julia Miriam; Berrih-Aknin, Sonia; Le Panse, Rozen] Univ Paris 06, Paris, France.
   [Cufi, Perrine; Dragin, Nadine; Weiss, Julia Miriam; Berrih-Aknin, Sonia; Le Panse, Rozen] AIM, Inst Myol, Paris, France.
   [Fadel, Elie; Serraf, Alain] Univ Paris Sud, Hop Marie Lannelongue, Le Plessis Robinson, France.
   [Serraf, Alain] Jacques Cartier Hosp, Massy, France.
RP Le Panse, R (corresponding author), Grp Hosp Pitie Salpetriere, UMR CNRS UMR7215 INSERM U974 UPMC UM76 AIM, 105 Blvd Hop, F-75651 Paris 13, France.
EM rozen.lepanse@upmc.fr
RI Berrih‐Aknin, Sonia/F-8025-2013; Le Panse, Rozen/B-8945-2013
OI Berrih‐Aknin, Sonia/0000-0001-9199-4175; Le Panse,
   Rozen/0000-0001-7522-5974; Dragin, Nadine/0000-0002-5250-322X
FU Agence Nationale de la Recherche [ANR-06-MRAR-001-01]; European
   Community [FIGHT-MG/HEALTH-2009-242-210]; Association Francaise contre
   les Myopathies (AFM)
FX This work was supported by grants from the "Agence Nationale de la
   Recherche" (ANR-06-MRAR-001-01), from the European Community
   (FIGHT-MG/HEALTH-2009-242-210) and from the "Association Francaise
   contre les Myopathies" (AFM).
CR Badr G, 2005, INT IMMUNOL, V17, P459, DOI 10.1093/intimm/dxh227
   Balandina A, 2005, BLOOD, V105, P735, DOI 10.1182/blood-2003-11-3900
   Banchereau J, 2006, IMMUNITY, V25, P383, DOI 10.1016/j.immuni.2006.08.010
   Barone F, 2005, ARTHRITIS RHEUM-US, V52, P1773, DOI 10.1002/art.21062
   BATOCCHI AP, 1995, NEUROLOGY, V45, P382, DOI 10.1212/WNL.45.2.382
   Berrih-Aknin S, 2013, AUTOIMMUN REV, V12, P885, DOI 10.1016/j.autrev.2013.03.011
   Berrih-Aknin S, 2009, ANN NEUROL, V66, P521, DOI 10.1002/ana.21628
   Brink R, 2006, SEMIN IMMUNOL, V18, P276, DOI 10.1016/j.smim.2006.04.003
   Cavalcante P, 2010, NEUROLOGY, V74, P1118, DOI 10.1212/WNL.0b013e3181d7d884
   Cavalcante P, 2010, ANN NEUROL, V67, P726, DOI 10.1002/ana.21902
   Cizeron-Clairac G, 2008, J NEUROIMMUNOL, V201, P57, DOI 10.1016/j.jneuroim.2008.06.028
   Cufi P, 2014, J AUTOIMMUN, V52, P29, DOI 10.1016/j.jaut.2013.12.018
   Cufi P, 2013, ANN NEUROL, V73, P281, DOI 10.1002/ana.23791
   Dionisiotis J, 2004, J NEUROL NEUROSUR PS, V75, P1079, DOI 10.1136/jnnp.2003.028233
   Feferman T, 2003, J NEUROIMMUNOL, V140, P153, DOI 10.1016/S0165-5728(03)00209-1
   Flammer JR, 2010, MOL CELL BIOL, V30, P4564, DOI 10.1128/MCB.00146-10
   FUJII Y, 1985, CLIN IMMUNOL IMMUNOP, V34, P141, DOI 10.1016/0090-1229(85)90018-2
   Giraud M, 2007, NATURE, V448, P934, DOI 10.1038/nature06066
   Gray D, 2007, J EXP MED, V204, P2521, DOI 10.1084/jem.20070795
   Honda K, 2003, P NATL ACAD SCI USA, V100, P10872, DOI 10.1073/pnas.1934678100
   Kalled SL, 2006, SEMIN IMMUNOL, V18, P290, DOI 10.1016/j.smim.2006.06.002
   KORDOSSI AA, 1989, J NEUROIMMUNOL, V23, P35, DOI 10.1016/0165-5728(89)90070-2
   Le Panse R, 2008, ANN NY ACAD SCI, V1132, P135, DOI 10.1196/annals.1405.019
   Le Panse R, 2006, J IMMUNOL, V177, P7868, DOI 10.4049/jimmunol.177.11.7868
   Le Panse R, 2010, AUTOIMMUNITY, V43, P401, DOI 10.3109/08916930903563491
   LEHMANN PV, 1992, NATURE, V358, P155, DOI 10.1038/358155a0
   Leite MI, 2007, AM J PATHOL, V171, P893, DOI 10.2353/ajpath.2007.070240
   LEPRINCE C, 1990, J IMMUNOL, V145, P2115
   Levy DE, 2011, CURR OPIN VIROL, V1, P476, DOI 10.1016/j.coviro.2011.11.001
   Lichtman EI, 2012, CLIN IMMUNOL, V143, P210, DOI 10.1016/j.clim.2012.03.005
   Loutrari H, 1997, CLIN EXP IMMUNOL, V109, P538, DOI 10.1046/j.1365-2249.1997.4701367.x
   Mase G, 1996, J NEUROL NEUROSUR PS, V60, P348, DOI 10.1136/jnnp.60.3.348-a
   McHeyzer-Williams LJ, 2001, CURR OPIN HEMATOL, V8, P52, DOI 10.1097/00062752-200101000-00010
   Meager A, 2003, CLIN EXP IMMUNOL, V132, P128, DOI 10.1046/j.1365-2249.2003.02113.x
   MELMS A, 1988, J CLIN INVEST, V81, P902, DOI 10.1172/JCI113401
   Meloni A, 2008, J CLIN ENDOCR METAB, V93, P4389, DOI 10.1210/jc.2008-0935
   Meraouna A, 2006, BLOOD, V108, P432, DOI 10.1182/blood-2005-06-2383
   Meriggioli MN, 2009, FRONT NEUROL NEUROSC, V26, P94, DOI 10.1159/000212371
   Merrill JT, 2011, ANN RHEUM DIS, V70, P1905, DOI 10.1136/ard.2010.144485
   Papadopoulou AS, 2012, NAT IMMUNOL, V13, P181, DOI 10.1038/ni.2193
   Pestka S, 2004, IMMUNOL REV, V202, P8, DOI 10.1111/j.0105-2896.2004.00204.x
   Piccolo G, 1996, J NEUROL NEUROSUR PS, V60, P348, DOI 10.1136/jnnp.60.3.348
   Poea-Guyon S, 2005, J IMMUNOL, V174, P5941, DOI 10.4049/jimmunol.174.10.5941
   SAFAR D, 1987, J CLIN IMMUNOL, V7, P225, DOI 10.1007/BF00915728
   Sakamoto S, 2004, J BIOL CHEM, V279, P3245, DOI 10.1074/jbc.M309631200
   Savino W, 2006, PLOS PATHOG, V2, P472, DOI 10.1371/journal.ppat.0020062
   Sommereyns C, 2008, PLOS PATHOG, V4, DOI 10.1371/journal.ppat.1000017
   Thangarajh M, 2006, J NEUROIMMUNOL, V178, P161, DOI 10.1016/j.jneuroim.2006.05.023
   Vandiedonck C, 2009, J NEUROIMMUNOL, V210, P120, DOI 10.1016/j.jneuroim.2009.02.004
   Vrolix K, 2010, AUTOIMMUNITY, V43, P380, DOI 10.3109/08916930903518073
   Wakkach A, 1996, J IMMUNOL, V157, P3752
   Weiss JM, 2013, IMMUNOBIOLOGY, V218, P373, DOI 10.1016/j.imbio.2012.05.006
   Yao YH, 2009, ARTHRITIS RHEUM, V60, P1785, DOI 10.1002/art.24557
   Zahn S, 2011, J INVEST DERMATOL, V131, P133, DOI 10.1038/jid.2010.244
NR 54
TC 45
Z9 48
U1 1
U2 12
PU ACADEMIC PRESS LTD- ELSEVIER SCIENCE LTD
PI LONDON
PA 24-28 OVAL RD, LONDON NW1 7DX, ENGLAND
SN 0896-8411
EI 1095-9157
J9 J AUTOIMMUN
JI J. Autoimmun.
PD AUG
PY 2014
VL 52
SI SI
BP 44
EP 52
DI 10.1016/j.jaut.2013.12.016
PG 9
WC Immunology
WE Science Citation Index Expanded (SCI-EXPANDED)
SC Immunology
GA AN0WA
UT WOS:000340303500004
PM 24393484
DA 2022-10-25
ER

PT J
AU Fernandez-Mestre, M
   Sanchez, K
   Balbas, O
   Gendzekhzadze, K
   Ogando, V
   Cabrera, M
   Layrisse, Z
AF Fernandez-Mestre, Mercedes
   Sanchez, Karen
   Balbas, Omar
   Gendzekhzadze, Ketevan
   Ogando, Violeta
   Cabrera, Mayra
   Layrisse, Zulay
TI Influence of CTLA-4 gene polymorphism in autoimmune and infectious
   diseases
SO HUMAN IMMUNOLOGY
LA English
DT Article
DE Infectious disease; Autoimmune disease; CTLA-4; Gene polymorphism
ID PROMOTER REGION; ASSOCIATION; DETERMINANT; EXPRESSION; EXON-1
AB Cell-mediated immunity requires costimulatory activity to initiate or inhibit antigen-specific T-cell responses. CTLA-4 is an inhibitory receptor expressed by activated and regulatory T cells. The single nucleotide polymorphism (SNP) +49 A/G of the CTLA-4 gene alters intracellular distribution of CTLA-4, interleukin-2 production, and, as a consequence, T-cell proliferation. The aim of this study was to analyze the only coding SNP CTLA-4 +49 A/G polymorphism in patients with either infectious (Chagas's, Dengue, and American cutaneous Ieishmaniasis) or autoimmune diseases (myasthenia gravis, pemphigus, and psoriasis). No statistically significant differences were reported when all patients of each disease group were compared with healthy individuals. However, the +49 G/G genotype was moderately increased in pemphigus and myasthenia gravis. Patients with diffuse cutaneous leishmaniasis (DCL) exhibited an increased frequency of the A/G +49 genotype compared with patients with localized cutaneous leishmaniasis (LCL; p = 0.009; odds ratio [OR] = 4.25; 95% confidence interval [CI] = 1.245-14.501) and intermediate cutaneous leishmaniasis (ICL; p = 0.027; OR = 4.44; 95% Cl = 1.273-15.516), indicating that the heterozygous genotype, associated with overactivation of T-cell proliferation, could confer susceptibility to the development of the more severe clinical form of cutaneous leishmaniasis. The A/A +49 genotype was increased in LCL patients compared with DCL patients (p = 0.019; OR = 0.25; 95% CI = 0.067-0.953), indicating that this genotype, which has been associated with normal proliferation of T cells, could confer protection to the development of DCL. The results indicate that the polymorphism of CTLA-4 is an important genetic factor associated with risk or protection for the development of diffuse cutaneous leishmaniasis and has influence in the pathogenesis of autoimmune diseases. However, other closely linked candidate genes in linkage disequilibrium with CTLA4, such as CD28 and ICOS, could be associated with the development of autoimmune and infectious disease. (C) 2009 American Society for Histocompatibility and Immunogenetics. Published by Elsevier Inc. All rights reserved.
C1 [Fernandez-Mestre, Mercedes; Sanchez, Karen; Balbas, Omar; Gendzekhzadze, Ketevan; Ogando, Violeta; Layrisse, Zulay] Inst Venezolano Invest Cient, Ctr Med Expt Miguel Layrisse, Lab Fisiopatol, Caracas, Venezuela.
   [Gendzekhzadze, Ketevan] Stanford Univ, Sch Med, Dept Biol Struct, Stanford, CA 94305 USA.
   [Cabrera, Mayra] Cent Univ Venezuela, Inst Biomed, Caracas, Venezuela.
RP Layrisse, Z (corresponding author), Inst Venezolano Invest Cient, Ctr Med Expt Miguel Layrisse, Lab Fisiopatol, Caracas, Venezuela.
EM zlayriss@ivic.ve
RI Fernández, Mercedes/ABB-1502-2020
OI Sanchez, Karen/0000-0002-6685-8240
FU FONACIT [S1-2002000504, G-2000001530]
FX This work was partially supported by FONACIT Grants S1-2002000504 and
   G-2000001530. Our gratitude is extended to the patients who participated
   in the Study and to A. M. Saenz, V. Vargas, M. T. Wrida, H. Acquatella,
   F. Catalioti, I. Marquez, and F. Naranjo for help in the collection of
   samples.
CR Abrams JR, 1999, J CLIN INVEST, V103, P1243, DOI 10.1172/JCI5857
   ACQUATELLA H, 1987, CIRCULATION, V76, P556, DOI 10.1161/01.CIR.76.3.556
   Bach JF, 2005, REV MED INTERNE, V26, P32
   Berry A, 2008, J NEGAT RESULTS BIOM, V7, DOI 10.1186/1477-5751-7-8
   Bunce M, 2000, HISTOCOMPATIBILITY TESTING, P149, DOI 10.1142/9781848160507_0010
   Carreno BM, 2000, J IMMUNOL, V165, P1352, DOI 10.4049/jimmunol.165.3.1352
   CONVIT J, 1974, CUTANEOUS LEISHMANIA, P160
   Correa PA, 2005, J RHEUMATOL, V32, P219
   Deichmann K, 1996, BIOCHEM BIOPH RES CO, V225, P817, DOI 10.1006/bbrc.1996.1256
   DIAZ NL, 2005, EXP DERMATOL, V31, P114
   Favali C, 2005, MICROBES INFECT, V7, P86, DOI 10.1016/j.micinf.2004.09.015
   Gavin M, 2003, CURR OPIN IMMUNOL, V15, P690, DOI 10.1016/j.coi.2003.09.011
   HALDANE JBS, 1956, ANN HUM GENET, V20, P309
   Huang D, 1998, J NEUROIMMUNOL, V88, P192, DOI 10.1016/S0165-5728(98)00119-2
   Huang DR, 2000, J NEUROIMMUNOL, V105, P69, DOI 10.1016/S0165-5728(00)00191-0
   Hudson LL, 2002, HUM GENET, V111, P452, DOI 10.1007/s00439-002-0807-2
   Johnson GCL, 2001, NAT GENET, V29, P233, DOI 10.1038/ng1001-233
   Khoury SJ, 2004, IMMUNITY, V20, P529, DOI 10.1016/S1074-7613(04)00116-5
   Kouki T, 2000, J IMMUNOL, V165, P6606, DOI 10.4049/jimmunol.165.11.6606
   Kristiansen OP, 2000, GENES IMMUN, V1, P170, DOI 10.1038/sj.gene.6363655
   Luszczek W, 2006, INT J IMMUNOGENET, V33, P217, DOI 10.1111/j.1744-313X.2006.00600.x
   Maurer M, 2002, IMMUNOGENETICS, V54, P1, DOI 10.1007/s00251-002-0429-9
   Pavoni DP, 2006, BRAZ J MED BIOL RES, V39, P1227, DOI 10.1590/S0100-879X2006000900010
   Riley JL, 2005, BLOOD, V105, P13, DOI 10.1182/blood-2004-04-1596
   SVEJGAARD A, 1994, TISSUE ANTIGENS, V43, P18, DOI 10.1111/j.1399-0039.1994.tb02291.x
   Ubaldi Vanessa, 2003, Clin Dev Immunol, V10, P13, DOI 10.1080/10446670310001598519
   ULRICH M, 1995, CLIN EXP IMMUNOL, V100, P54
   Wang HB, 2001, J IMMUNOL, V166, P6430, DOI 10.4049/jimmunol.166.10.6430
   Wang XB, 2008, J INTERN MED, V263, P61, DOI 10.1111/j.1365-2796.2007.01879.x
   Wang XB, 2002, GENES IMMUN, V3, P233, DOI 10.1038/sj.gene.6363869
   Wang XB, 2002, J NEUROIMMUNOL, V130, P224, DOI 10.1016/S0165-5728(02)00228-X
   Woolf B., 1995, ANN HUM GENET, V19, P251
   1997, DENGUE HEMORRHAGIC F, P1
NR 33
TC 55
Z9 61
U1 1
U2 6
PU ELSEVIER SCIENCE INC
PI NEW YORK
PA STE 800, 230 PARK AVE, NEW YORK, NY 10169 USA
SN 0198-8859
EI 1879-1166
J9 HUM IMMUNOL
JI Hum. Immunol.
PD JUL
PY 2009
VL 70
IS 7
BP 532
EP 535
DI 10.1016/j.humimm.2009.03.016
PG 4
WC Immunology
WE Science Citation Index Expanded (SCI-EXPANDED)
SC Immunology
GA 469WR
UT WOS:000267931900010
PM 19345707
DA 2022-10-25
ER

PT J
AU Antoniuk, SA
AF Antoniuk, Sergio A.
TI Acute muscle weakness: differential diagnoses
SO REVISTA DE NEUROLOGIA
LA Spanish
DT Article
DE Acute flaccid paralysis; Acute muscle weakness; Myopathies;
   Neuromuscular diseases; Peripheral neuropathies
ID ACUTE FLACCID PARALYSIS; GUILLAIN-BARRE-SYNDROME; PERIODIC PARALYSIS;
   MYASTHENIA-GRAVIS; CLINICAL-FEATURES; MYOSITIS
AB Acute muscle weakness, a common disorder in pediatrics, can occur from impairment of any part of the motor unit, including the upper motor neuron, lower motor neuron, peripheral nerve, neuromuscular junction or muscle. It usually manifests itself as an acute or hyperacute motor disorder of progressive or rapidly progressive course. Acute muscle weakness is a neuromuscular emergency, especially if it affects the respiratory or oropharyngeal musculature. The location of the motor weakness and associated neurological signs and symptoms usually indicate the location of the lesion. The onset, speed and clinical evolution, as well as other data from the patient's history, suggest the pathophysiological differential diagnosis. Successful treatment depends on the immediate and correct differential diagnosis. This paper presents the main differential diagnosis of main neuromuscular diseases that cause acute muscle weakness in children.
C1 Univ Fed Parana, Dept Pediat, BR-80750340 Curitiba, Parana, Brazil.
RP Antoniuk, SA (corresponding author), Univ Fed Parana, Dept Pediat, Rua Hildebrando Cordeiro 147, BR-80750340 Curitiba, Parana, Brazil.
EM antoniuk@uol.com.br
CR Anderson KE, 2005, ANN INTERN MED, V142, P439, DOI 10.7326/0003-4819-142-6-200503150-00010
   [Anonymous], 1981, 45 MED RES COUNC
   Ayuso T, 2008, AN SIST SANIT NAVAR, V31, P115, DOI 10.4321/s1137-66272008000200010
   Campos-Olazabal P, 2002, REV NEUROLOGIA, V34, P131, DOI 10.33588/rn.3402.2001306
   Torricelli RE, 2009, MEDICINA-BUENOS AIRE, V69, P84
   Evans O B, 1997, Pediatr Rev, V18, P10, DOI 10.1542/pir.18-1-10
   Fontaine B, 2008, ADV GENET, V63, P3, DOI 10.1016/S0065-2660(08)01001-8
   Giannoglou GD, 2007, EUR J INTERN MED, V18, P90, DOI 10.1016/j.ejim.2006.09.020
   Grob D, 2008, MUSCLE NERVE, V37, P141, DOI 10.1002/mus.20950
   Hsieh MJ, 2008, EUR J NEUROL, V15, P559, DOI 10.1111/j.1468-1331.2008.02132.x
   Lin JJ, 2012, PEDIATR NEUROL, V47, P91, DOI 10.1016/j.pediatrneurol.2012.05.011
   LIPSITZ PJ, 1971, PEDIATRICS, V47, P501
   Long SS, 2001, PEDIATR INFECT DIS J, V20, P707, DOI 10.1097/00006454-200107000-00013
   Modlin JF, 2005, PRINCIPLES PRACTICE, P2141
   Ramanan AV, 2002, RHEUM DIS CLIN N AM, V28, P833, DOI 10.1016/S0889-857X(02)00024-8
   SENANAYAKE N, 1987, NEW ENGL J MED, V316, P761, DOI 10.1056/NEJM198703263161301
   Singhi SC, 2012, INDIAN J PEDIATR, V79, P1351, DOI 10.1007/s12098-012-0831-8
   Spillane J, 2012, BMJ-BRIT MED J, V345, DOI 10.1136/bmj.e8497
   Venance SL, 2006, BRAIN, V129, P8, DOI 10.1093/brain/awh639
   Walling AD, 2013, AM FAM PHYSICIAN, V87, P191
   WRIGHT EA, 1971, ANN NY ACAD SCI, V183, P358, DOI 10.1111/j.1749-6632.1971.tb30765.x
   Yuki N, 2012, J NEUROL, V259, P1181, DOI 10.1007/s00415-011-6330-4
   Zafeiriou DI, 2000, ACTA PAEDIATR, V89, P1493, DOI 10.1080/080352500456714
NR 23
TC 2
Z9 2
U1 0
U2 1
PU REVISTA DE NEUROLOGIA
PI BARCELONA
PA C/O CESAR VIGUERA, EDITOR, APDO 94121, 08080 BARCELONA, SPAIN
SN 0210-0010
EI 1576-6578
J9 REV NEUROLOGIA
JI Rev. Neurologia
PD SEP 6
PY 2013
VL 57
SU 1
BP S149
EP S154
PG 6
WC Clinical Neurology
WE Science Citation Index Expanded (SCI-EXPANDED)
SC Neurosciences & Neurology
GA 225SM
UT WOS:000324982600017
PM 23897142
DA 2022-10-25
ER

PT J
AU Amornvipas, P
   Nattee, P
   Chongsrisawat, V
   Pongpunlert, W
   Wisedopas, N
   Poovorawan, Y
AF Amornvipas, Patcharin
   Nattee, Papit
   Chongsrisawat, Voranush
   Pongpunlert, Wiroje
   Wisedopas, Naruemon
   Poovorawan, Yong
TI Overwhelming strongyloidiasis
SO ASIAN BIOMEDICINE
LA English
DT Article
DE Strongyloides stercoralis; Hyperinfection; Disseminated
   strongyloidiasis; thiabendazole; Ivermectin
ID STERCORALIS; IVERMECTIN; HYPERINFECTION; DIAGNOSIS; COMPLICATION;
   INFECTION; PATIENT
AB Background: Overwhelming strongyloidiasis defined by multi-organ dissemination causes severe morbidity and high mortality.
   Objective: To report a case of disseminated strongyloidiasis presenting with unusual gastrointestinal manifestations in an immunocompromised host.
   Methods: A Thai girl with myasthenia gravis treated by chronic administration of corticosteroids presented with disseminated strongyloidiasis. Pulmonary and gastrointestinal symptoms were the clinical manifestations of hyperinfection or disseminated strongyloidiasis.
   Results: Strongyloid larvae were found in her sputum, stool, and peritoneal fluid. They were present in all layers of the intestinal wall. She did not respond to oral antihelminthic drugs (albendazole). Subcutaneous ivermectin was administered. She succumbed to unresponsive cardiac arrest that was unresponsive to standard resuscitation protocols due to severe septicemia. Pulmonary and gastrointestinal symptoms were the clinical manifestations of hyperinfection or disseminated strongyloidiasis.
   Conclusion: Serial stool examination should be performed prior to the onset and during immunosuppressive treatment.
C1 [Amornvipas, Patcharin; Chongsrisawat, Voranush; Poovorawan, Yong] Chulalongkorn Univ, Fac Med, Ctr Excellence Clin Virol, Bangkok 10330, Thailand.
   [Nattee, Papit; Pongpunlert, Wiroje] Chulalongkorn Univ, Fac Med, Dept Pediat, Div Neurol, Bangkok 10330, Thailand.
   [Wisedopas, Naruemon] Chulalongkorn Univ, Fac Med, Dept Pathol, Bangkok 10330, Thailand.
RP Poovorawan, Y (corresponding author), Chulalongkorn Univ, Fac Med, Ctr Excellence Clin Virol, Bangkok 10330, Thailand.
EM Yong.P@chula.ac.th
OI Poovorawan, Yong/0000-0002-2337-6807
CR ALIKHAN Z, 1975, T ROY SOC TROP MED H, V69, P473, DOI 10.1016/0035-9203(75)90101-7
   Ashraf M, 1996, AM J MED SCI, V311, P178, DOI 10.1097/00000441-199604000-00005
   BAILEY JW, 1989, ANN TROP MED PARASIT, V83, P241, DOI 10.1080/00034983.1989.11812338
   Chiodini PL, 2000, LANCET, V355, P43, DOI 10.1016/S0140-6736(99)02744-0
   COULTER C, 1992, MED J AUSTRALIA, V157, P331, DOI 10.5694/j.1326-5377.1992.tb137191.x
   Csermely L, 2006, WORLD J GASTROENTERO, V12, P6401, DOI 10.3748/wjg.v12.i39.6401
   Dourmishev AL, 2005, INT J DERMATOL, V44, P981, DOI 10.1111/j.1365-4632.2004.02253.x
   GENTA RM, 1992, CLIN MICROBIOL REV, V5, P345, DOI 10.1128/CMR.5.4.345-355.1992
   GROVE DI, 1982, T ROY SOC TROP MED H, V76, P114, DOI 10.1016/0035-9203(82)90034-7
   HARCOURTWEBSTER JN, 1991, J CLIN PATHOL, V44, P346, DOI 10.1136/jcp.44.4.346
   Huaman MC, 2003, T ROY SOC TROP MED H, V97, P535, DOI 10.1016/S0035-9203(03)80017-2
   Hughes P, 2001, INTENS CARE MED, V27, P310, DOI 10.1007/s001340000798
   IGRASIEGMAN Y, 1981, REV INFECT DIS, V3, P397
   Keiser PB, 2004, CLIN MICROBIOL REV, V17, P208, DOI 10.1128/CMR.17.1.208-217.2004
   LIEPMAN M, 1975, JAMA-J AM MED ASSOC, V231, P387, DOI 10.1001/jama.231.4.387
   Lim S, 2004, CAN MED ASSOC J, V171, P479, DOI 10.1503/cmaj.1031698
   Link K, 1999, SOUTHERN MED J, V92, P728, DOI 10.1097/00007611-199907000-00016
   LIU LX, 1993, INFECT DIS CLIN N AM, V7, P655
   Mansfield LS, 1996, AM J TROP MED HYG, V55, P617, DOI 10.4269/ajtmh.1996.55.617
   Roman-Sanchez P, 2003, AM J TROP MED HYG, V69, P336, DOI 10.4269/ajtmh.2003.69.336
   SATO Y, 1995, AM J TROP MED HYG, V53, P248, DOI 10.4269/ajtmh.1995.53.248
   Sauca Subias G, 2005, An Med Interna, V22, P139
   SCOWDEN EB, 1978, MEDICINE, V57, P527, DOI 10.1097/00005792-197811000-00004
   Tarr PE, 2003, AM J TROP MED HYG, V68, P453, DOI 10.4269/ajtmh.2003.68.453
   Toma Hiromu, 2000, Southeast Asian Journal of Tropical Medicine and Public Health, V31, P147
   Turner SA, 2005, AM J TROP MED HYG, V73, P911, DOI 10.4269/ajtmh.2005.73.911
   Uparanukraw P, 1999, AM J TROP MED HYG, V60, P967, DOI 10.4269/ajtmh.1999.60.967
   VONKUSTER LC, 1988, ARCH DERMATOL, V124, P1826, DOI 10.1001/archderm.124.12.1826
   WALKERSMITH JA, 1969, MED J AUSTRALIA, V2, P1263, DOI 10.5694/j.1326-5377.1969.tb103376.x
NR 29
TC 0
Z9 0
U1 0
U2 3
PU WALTER DE GRUYTER GMBH
PI BERLIN
PA GENTHINER STRASSE 13, D-10785 BERLIN, GERMANY
SN 1905-7415
EI 1875-855X
J9 ASIAN BIOMED
JI Asian Biomed.
PD OCT
PY 2009
VL 3
IS 5
BP 531
EP 536
PG 6
WC Medicine, Research & Experimental
WE Science Citation Index Expanded (SCI-EXPANDED)
SC Research & Experimental Medicine
GA 521WH
UT WOS:000271956200009
DA 2022-10-25
ER

PT J
AU Tsuchiya, N
   Morimura, E
   Hanafusa, T
   Shinomura, T
AF Tsuchiya, Naohisa
   Morimura, Eri
   Hanafusa, Tetsuji
   Shinomura, Tetsutaro
TI Postoperative neuroleptic malignant syndrome that occurred repeatedly in
   a patient with cerebral palsy
SO PEDIATRIC ANESTHESIA
LA English
DT Article
DE neuroleptic malignant syndrome; anesthetics; nondepolarizing muscle
   relaxants; cerebral palsy
ID MYASTHENIA-GRAVIS; MUSCLE-RELAXANTS; TRACHEAL INTUBATION; REMIFENTANIL;
   PROPOFOL; ANESTHESIA; THYMECTOMY; CHILDREN; SURGERY
AB A wide variety of neuroleptic agents are associated with neuroleptic malignant syndrome (NMS). However, the association between general anesthesia and NMS is uncertain. We report a case of a patient with cerebral palsy, who showed signs of NMS only after repeated general anesthesia. The patient received general anesthesia three times in a period of 9 months. The first anesthetic passed uneventfully. NMS symptoms were observed only after the second and third anesthetics. The NMS was effectively treated with IV dantrolene and the patient recovered on both occasions. Inhalational anesthetics, muscle relaxants and fentanyl were suspected as possible triggering factors for NMS. After examining the three anesthesia records and previous publications, we surmized that a nondepolarizing muscle relaxant was associated with NMS in this patient.
C1 Otsu Red Cross Hosp, Dept Anesthesia, Otsu, Shiga 5208511, Japan.
   Otsu Red Cross Hosp, Dept Paediat Surg, Otsu, Shiga 5208511, Japan.
RP Shinomura, T (corresponding author), Otsu Red Cross Hosp, Dept Anesthesia, 1-1-35 Nagara, Otsu, Shiga 5208511, Japan.
EM tshinomura@nifty.com
CR Alexander R, 1999, ANAESTHESIA, V54, P1037, DOI 10.1046/j.1365-2044.1999.00904.x
   Baraka AS, 2004, ANESTHESIOLOGY, V100, P460, DOI 10.1097/00000542-200402000-00055
   Batra YK, 2004, PEDIATR ANESTH, V14, P452, DOI 10.1111/j.1460-9592.2004.01208.x
   Bouaggad A, 2005, EUR J ANAESTH, V22, P393, DOI 10.1017/S0265021505220677
   Della Rocca G, 2003, CAN J ANAESTH, V50, P547, DOI 10.1007/BF03018638
   DRACHMAN DB, 1994, NEW ENGL J MED, V330, P1797, DOI 10.1056/NEJM199406233302507
   ELDAWLATLY AA, 1994, ANAESTH INTENS CARE, V22, P458, DOI 10.1177/0310057X9402200423
   Fodale V, 2003, CAN J ANAESTH, V50, P1083, DOI 10.1007/BF03018388
   Hepaguslar H, 2003, PAEDIATR ANAESTH, V13, P842, DOI 10.1046/j.1460-9592.2003.01157.x
   Mostafa SM, 1998, ANAESTHESIA, V53, P721, DOI 10.1046/j.1365-2044.1998.537s-az0584s.x
   O'Flaherty D, 1992, J Clin Anesth, V4, P241
   Sanders DB, 2003, NEUROLOGY, V60, P1978, DOI 10.1212/01.WNL.0000065882.63904.53
   SELLICK BA, 1961, LANCET, V2, P404
   Stevens JB, 1998, ANESTH ANALG, V86, P45, DOI 10.1097/00000539-199801000-00009
   White MC, 2004, PEDIATR ANESTH, V14, P625, DOI 10.1111/j.1460-9592.2004.01292.x
NR 15
TC 5
Z9 6
U1 0
U2 1
PU WILEY
PI HOBOKEN
PA 111 RIVER ST, HOBOKEN 07030-5774, NJ USA
SN 1155-5645
EI 1460-9592
J9 PEDIATR ANESTH
JI Pediatr. Anesth.
PD MAR
PY 2007
VL 17
IS 3
BP 281
EP 288
DI 10.1111/j.1460-9592.2006.02079.x
PG 8
WC Anesthesiology; Pediatrics
WE Science Citation Index Expanded (SCI-EXPANDED)
SC Anesthesiology; Pediatrics
GA 130IC
UT WOS:000243792300014
PM 17263746
DA 2022-10-25
ER

PT J
AU Smith, AN
   Wright, JC
   Brawner, WR
   LaRue, SM
   Fineman, L
   Hogge, GS
   Kitchell, BE
   Hohenhaus, AE
   Burk, RL
   Dhaliwal, RS
   Duda, LE
AF Smith, AN
   Wright, JC
   Brawner, WR
   LaRue, SM
   Fineman, L
   Hogge, GS
   Kitchell, BE
   Hohenhaus, AE
   Burk, RL
   Dhaliwal, RS
   Duda, LE
TI Radiation therapy in the treatment of canine and feline thymomas: A
   retrospective study (1985-1999)
SO JOURNAL OF THE AMERICAN ANIMAL HOSPITAL ASSOCIATION
LA English
DT Article
ID ACQUIRED MYASTHENIA-GRAVIS; INVASIVE THYMOMA; MALIGNANT THYMOMA;
   CLINICAL STAGES; DOG; MANAGEMENT; CHEMOTHERAPY; RESECTION; CAT
AB A retrospective study was performed of 17 dogs and seven cats with various stages of thymoma treated with radiation alone or as an adjunctive therapy. Analysis revealed an overall response rate of 75% (15/20 evaluable cases). Partial (i.e., >50% reduction in tumor size) and complete (i.e., no detectable tumor) responses were included. Complete responses were rare (4/20). Three of five animals with stable disease (i.e., <50% change in tumor size) had improvements in clinical signs, despite lack of measurable response. A median survival time of 248 days (range, 93 to 1,657+ days) was achieved in dogs, and a median survival time of 720 days (range, 485 to 1,825+ days) was achieved in cats. Radiation therapy appears to be useful in the management of invasive thymomas in dogs and cats.
C1 Auburn Univ, Coll Vet Med, Dept Clin Sci, Auburn, AL 36849 USA.
   Auburn Univ, Coll Vet Med, Dept Pathobiol, Auburn, AL 36849 USA.
   Colorado State Univ, Coll Vet Med & Biomed Sci, Dept Radiol Hlth Sci, Ft Collins, CO 80523 USA.
   Vet Tumor Inst, Santa Cruz, CA 95065 USA.
   Univ Illinois, Coll Vet Med, Dept Vet Clin Med, Urbana, IL 61801 USA.
   Pet Emergency & Specialty Ctr, La Mesa, CA 91941 USA.
   Anim Med Ctr, New York, NY 10021 USA.
   Vet Specialists S Florida, Cooper, FL 33024 USA.
   All Care Anim Referral Ctr, Fountain Valley, CA 92708 USA.
   Univ Penn, Sch Vet Med, Dept Clin Studies Philadelphia, Philadelphia, PA 19104 USA.
RP Smith, AN (corresponding author), Auburn Univ, Coll Vet Med, Dept Clin Sci, Auburn, AL 36849 USA.
CR Akaogi E, 1996, J SURG ONCOL, V63, P17
   ARONSOHN MG, 1984, J AM VET MED ASSOC, V184, P1355
   ARRIAGADA R, 1984, EUR J CANCER CLIN ON, V20, P69, DOI 10.1016/0277-5379(84)90036-1
   ATWATER SW, 1994, J AM VET MED ASSOC, V205, P1007
   BATRA P, 1987, AM J ROENTGENOL, V148, P515, DOI 10.2214/ajr.148.3.515
   BELLAH JR, 1983, J AM VET MED ASSOC, V183, P306
   BONOMI PD, 1993, AM J CLIN ONCOL-CANC, V16, P342, DOI 10.1097/00000421-199308000-00014
   BOSTON B, 1976, CANCER, V38, P49, DOI 10.1002/1097-0142(197607)38:1<49::AID-CNCR2820380109>3.0.CO;2-6
   CARPENTER JL, 1982, J AM VET MED ASSOC, V181, P248
   COHEN DJ, 1984, J THORAC CARDIOV SUR, V87, P301
   COOPER JD, 1993, CHEST, V103, pS334, DOI 10.1378/chest.103.4_Supplement.334S
   COWEN D, 1995, RADIOTHER ONCOL, V34, P9, DOI 10.1016/0167-8140(94)01493-M
   CURRAN WJ, 1988, J CLIN ONCOL, V6, P1722, DOI 10.1200/JCO.1988.6.11.1722
   DARKE PGG, 1975, VET REC, V97, P392, DOI 10.1136/vr.97.20.392
   FORNASIERO A, 1991, CANCER, V68, P30, DOI 10.1002/1097-0142(19910701)68:1<30::AID-CNCR2820680106>3.0.CO;2-4
   ForstervanHijfte MA, 1997, J SMALL ANIM PRACT, V38, P451, DOI 10.1111/j.1748-5827.1997.tb03439.x
   GORES BR, 1997, J AM VET MED ASSOC, V204, P1782
   Gripp S, 1998, CANCER-AM CANCER SOC, V83, P1495, DOI 10.1002/(SICI)1097-0142(19981015)83:8<1495::AID-CNCR4>3.3.CO;2-F
   HACKETT TB, 1995, J AM VET MED ASSOC, V206, P1173
   HALL GA, 1972, J PATHOL, V108, P177, DOI 10.1002/path.1711080214
   HARRIS CL, 1991, J AM ANIM HOSP ASSOC, V27, P281
   Hejna M, 1999, CANCER-AM CANCER SOC, V85, P1871, DOI 10.1002/(SICI)1097-0142(19990501)85:9<1871::AID-CNCR1>3.0.CO;2-Y
   Highley MS, 1999, J CLIN ONCOL, V17, P2737, DOI 10.1200/JCO.1999.17.9.2737
   HITT ME, 1987, J AM VET MED ASSOC, V190, P1187
   ICHINOSE Y, 1993, J SURG ONCOL, V54, P180, DOI 10.1002/jso.2930540311
   Kirkove C, 1992, Clin Oncol (R Coll Radiol), V4, P64
   KLEBANOW ER, 1992, J AM ANIM HOSP ASSOC, V28, P63
   Kohman LJ, 1997, CHEST, V112, pS296, DOI 10.1378/chest.112.4_Supplement.296S
   Lainesse MFC, 1996, J AM ANIM HOSP ASSOC, V32, P111, DOI 10.5326/15473317-32-2-111
   MARKS RD, 1978, CANCER, V41, P117, DOI 10.1002/1097-0142(197801)41:1<117::AID-CNCR2820410118>3.0.CO;2-V
   MASAOKA A, 1981, CANCER, V48, P2485, DOI 10.1002/1097-0142(19811201)48:11<2485::AID-CNCR2820481123>3.0.CO;2-R
   Moulton JE, 1990, TUMORS DOMESTIC ANIM, P231
   OGILVIE GK, 1995, MANAGING VET CANC PA, P441
   POFFENBARGER E, 1985, J AM ANIM HOSP ASSOC, V21, P119
   POLLACK A, 1992, INT J RADIAT ONCOL, V23, P1037, DOI 10.1016/0360-3016(92)90911-Z
   SCOTTMONCRIEFF JC, 1990, J AM VET MED ASSOC, V196, P1291
   UEMATSU M, 1986, CANCER, V58, P1978
   URGESI A, 1992, RADIOTHER ONCOL, V24, P221, DOI 10.1016/0167-8140(92)90227-L
   VERLEY JM, 1985, CANCER, V55, P1074, DOI 10.1002/1097-0142(19850301)55:5<1074::AID-CNCR2820550524>3.0.CO;2-T
   Withrow S.J., 1996, SMALL ANIMAL CLIN ON, P530
NR 40
TC 34
Z9 34
U1 0
U2 13
PU AMER ANIMAL HOSPITAL ASSOC
PI LAKEWOOD
PA PO BOX 150899, LAKEWOOD, CO 80215-0899 USA
SN 0587-2871
EI 1547-3317
J9 J AM ANIM HOSP ASSOC
JI J. Am. Anim. Hosp. Assoc.
PD SEP-OCT
PY 2001
VL 37
IS 5
BP 489
EP 496
DI 10.5326/15473317-37-5-489
PG 8
WC Veterinary Sciences
WE Science Citation Index Expanded (SCI-EXPANDED)
SC Veterinary Sciences
GA 526CG
UT WOS:000174110400012
PM 11563450
DA 2022-10-25
ER

PT J
AU Hou, JH
   Cao, JM
   Tan, PL
   Yu, Y
AF Hou, Jiahui
   Cao, Junmin
   Tan, Panli
   Yu, Ying
TI Pneumocystis jiroveci pneumonia, Nocardia brasiliensis, and
   Mycobacterium tuberculosis co-infection in a myasthenia gravis patient A
   case report
SO MEDICINE
LA English
DT Article
DE co-infection; Mycobacterium tuberculosis; Nocardia brasiliensis;
   pneumocystis jiroveci pneumonia
ID RISK
AB Rationale: Myasthenia gravis (MG) is an autoimmune disorder of the neuromuscular junctions that leads to fluctuating weakness and disabling fatigability. Due to difficulty in breathing caused by weakness of the respiratory muscles, patients with MG are more susceptible to pneumonia and other respiratory infections. As many patients with MG are given immunosuppressive therapy, this makes them more prone to infections. However, coinfection with 3 pathogens is very rare. Patient concerns: Here, we report the case of a 41-year-old gentleman with MG who was receiving long-term steroid therapy. He presented with a cough with pale brown expectoration that occurred without obvious inducement, severe pain in the scapula, as well as swelling and weakness of both legs. Despite undergoing treatment, but his symptoms did not improve, prompting two additional hospital admissions over a period of several months. Diagnosis: Bronchoscopy and bronchoalveolar lavage (BAL) were performed, revealing the presence of Pneumocystis jirovecii , Nocardia brasiliensis, and Mycobacterium tuberculosis (MTB). N brasiliensis was identified by positive modified acid-fast Kinyoun staining as well as a positive colony culture identified by matrix-assisted laser desorption ionization-time of flight mass spectrometry from the BAL sample. MTB was confirmed using GeneXpert, and due to the limitations of the culture conditions, methenamine silver stain was used to confirm Pneumocystis jirovecii. Next-generation sequencing (NGS) assay of the BAL samples also confirmed these pathogens. Interventions: The patient was transferred to a designated tuberculosis hospital and received anti-infective and anti-TB treatment. Outcomes: During treatment at the designated hospital, the patient developed gastrointestinal bleeding and impaired liver function. One month later, he developed multiple organ failure, consolidation of the left lower lung, and pan-drug resistant bacteremia. He refused further treatment and was discharged Conclusion: In conclusion, physicians should be aware of the predisposition of MG patients to co-infections, especially patients with metabolic disorders, to avoid inadequate treatment and poor patient outcomes. Due to the limitations of culture conditions, NGS should be considered as a new technique for identifying pathogens.
C1 [Hou, Jiahui; Cao, Junmin; Tan, Panli; Yu, Ying] Zhejiang Chinese Med Univ, Affiliated Hosp 1, Dept Lab Med, Hangzhou 310006, Peoples R China.
RP Yu, Y (corresponding author), Zhejiang Chinese Med Univ, Affiliated Hosp 1, Dept Lab Med, Hangzhou 310006, Peoples R China.
EM yuying721030@163.com
FU Natural Science Foundation of Zhejiang Province [LGF20H080004]
FX The work was sponsored by the Natural Science Foundation of Zhejiang
   Province (No. LGF20H080004).
CR Ambrosioni J, 2010, INFECTION, V38, P89, DOI 10.1007/s15010-009-9193-9
   Catherinot E, 2010, INFECT DIS CLIN N AM, V24, P107, DOI 10.1016/j.idc.2009.10.010
   Daniel JH, 2007, SEMIN ROENTGENOL, V42, P4, DOI 10.1053/j.ro.2006.08.006
   Inghammar M, 2010, PLOS ONE, V5, DOI 10.1371/journal.pone.0010138
   Jick SS, 2006, ARTHRIT RHEUM-ARTHR, V55, P19, DOI 10.1002/art.21705
   Kanne JP, 2012, AM J ROENTGENOL, V198, pW555, DOI 10.2214/AJR.11.7329
   Mecoli CA, 2017, CLIN EXP RHEUMATOL, V35, P671
   Nam TS, 2010, J CLIN NEUROL, V6, P224, DOI 10.3988/jcn.2010.6.4.224
   Ou SM, 2013, INT J TUBERC LUNG D, V17, P79, DOI 10.5588/ijtld.12.0260
   Tam LS, 2002, SCAND J RHEUMATOL, V31, P296, DOI 10.1080/030097402760375205
   TINDALL RSA, 1980, NEUROLOGY, V30, P554
NR 11
TC 2
Z9 2
U1 0
U2 3
PU LIPPINCOTT WILLIAMS & WILKINS
PI PHILADELPHIA
PA TWO COMMERCE SQ, 2001 MARKET ST, PHILADELPHIA, PA 19103 USA
SN 0025-7974
EI 1536-5964
J9 MEDICINE
JI Medicine (Baltimore)
PD JAN 8
PY 2021
VL 100
IS 1
AR e24245
DI 10.1097/MD.0000000000024245
PG 3
WC Medicine, General & Internal
WE Science Citation Index Expanded (SCI-EXPANDED)
SC General & Internal Medicine
GA PZ5QI
UT WOS:000612794500104
PM 33429828
OA Green Published, gold
DA 2022-10-25
ER

PT J
AU TURKI, J
   LIGGETT, SB
AF TURKI, J
   LIGGETT, SB
TI RECEPTOR-SPECIFIC FUNCTIONAL-PROPERTIES OF BETA(2)-ADRENERGIC RECEPTOR
   AUTOANTIBODIES IN ASTHMA
SO AMERICAN JOURNAL OF RESPIRATORY CELL AND MOLECULAR BIOLOGY
LA English
DT Article
ID IDIOPATHIC DILATED CARDIOMYOPATHY; BETA-2-ADRENERGIC RECEPTORS; INSULIN
   RESISTANCE; MYASTHENIA-GRAVIS; ANTIBODIES; BINDING
AB beta(2)-Adrenergic receptor (beta(2)AR) autoantibodies have been reported in the serum from subjects with asthma but the functional significance of such antibodies is not known, To characterize these antibodies, we developed a Western blot (WE) technique that utilized overexpressed recombinant human beta(2)AR as antigen and also developed a control antisera in rabbits directed against the C-terminus of the receptor. beta(2)AR autoantibodies were detected in similar to 5% of normal subjects and in similar to 40% of asthmatic subjects. Eighty-four percent of these antibodies were of the IgG class, with the remainder being IgM. Most (73%) of WE-positive sera inhibited [I-125]cyanopindolol binding to recombinant solubilized receptors. The mean binding inhibition was 40.4 +/- 5.1% for WE-positive sera versus 7.6 +/- 1.2% for WB-negative sera, Binding of antibody to beta(2)AR expressed on intact cells significantly depressed receptor function, with a > 50% attenuation of isoproterenol-stimulated cAMP production. This effect was receptor specific, as forskolin-stimulated cAMP accumulation was not affected by exposure to sera, WE-positive sera that did not inhibit radioligand binding had no effect on receptor function, Thus, some antibodies appear to bind near the ligand binding pocket and act as functional antagonists. In addition, incubation of intact cells expressing beta(2)AR with WB-positive sera for 18 h resulted in a 30.3 +/- 0.6% downregulation of receptor number, whereas WE-negative sera induced no downregulation. This downregulation response with WB-positive sera was not affected by coincubation with the antagonist propranolol and was apparently not dependent upon whether the antibody interacted with ligand binding pocket. Thus, autoantibodies to beta(2)AR in the serum of asthmatic subjects are directed to an extracellular or transmembrane spanning domain of the protein and can act to antagonize functional activation of the receptor by agonist and/or to downregulate receptor expression, These beta(2)AR antibodies share certain properties with autoantibodies against other types of receptors such as those found in myasthenia gravis and insulin resistance.
C1 UNIV CINCINNATI,MED CTR,COLL MED,DEPT PULM MED,CINCINNATI,OH 45267.
   UNIV CINCINNATI,COLL MED,DEPT MOLEC GENET,CINCINNATI,OH 45267.
   UNIV CINCINNATI,COLL MED,DEPT PHARMACOL,CINCINNATI,OH 45267.
RI liggett, stephen b/E-7453-2012
FU NATIONAL HEART, LUNG, AND BLOOD INSTITUTE [R01HL045967] Funding Source:
   NIH RePORTER; NHLBI NIH HHS [R01 HL45967] Funding Source: Medline
CR BLECHER M, 1984, J ALLERGY CLIN IMMUN, V74, P246, DOI 10.1016/0091-6749(84)90253-7
   BOEYNAEMS JM, 1980, OUTLINES RECEPTOR TH, P1
   DESAI RK, 1993, J CLIN ENDOCR METAB, V77, P658, DOI 10.1210/jc.77.3.658
   DRACHMAN DB, 1987, ANN NY ACAD SCI, V505, P90
   FLIER JS, 1975, SCIENCE, V190, P63, DOI 10.1126/science.170678
   FRASER CM, 1981, NEW ENGL J MED, V305, P1165, DOI 10.1056/NEJM198111123052001
   GREEN SA, 1994, BIOCHEMISTRY-US, V33, P9414, DOI 10.1021/bi00198a006
   GREEN SA, 1993, J BIOL CHEM, V268, P23116
   GREEN SA, 1994, J BIOL CHEM, V269, P26215
   GREEN SA, 1992, MOL PHARMACOL, V41, P889
   HARA H, 1993, CLIN CHEM, V39, P2053
   KAHN CR, 1976, NEW ENGL J MED, V294, P739, DOI 10.1056/NEJM197604012941401
   LIGGETT SB, 1989, BIOCHEM BIOPH RES CO, V165, P257, DOI 10.1016/0006-291X(89)91063-2
   LIGGETT SB, CATECHOLAMINES BAILL, P279
   Liggett SB, 1993, REGULATION CELLULAR, P71
   LIMAS CJ, 1990, AM HEART J, V119, P1322, DOI 10.1016/S0002-8703(05)80182-6
   LIMAS CJ, 1989, CIRC RES, V64, P97, DOI 10.1161/01.RES.64.1.97
   LIMAS CJ, 1991, AM HEART J, V122, P108, DOI 10.1016/0002-8703(91)90766-B
   POTTER PC, 1993, CLIN EXP ALLERGY, V23, P219, DOI 10.1111/j.1365-2222.1993.tb00885.x
   SCATCHARD G, 1949, ANN NY ACAD SCI, V51, P660, DOI 10.1111/j.1749-6632.1949.tb27297.x
   SMITH PK, 1985, ANAL BIOCHEM, V150, P76, DOI 10.1016/0003-2697(85)90442-7
   THOMAS RF, 1992, P NATL ACAD SCI USA, V89, P4490, DOI 10.1073/pnas.89.10.4490
   VENTER JC, 1980, SCIENCE, V207, P1361, DOI 10.1126/science.6153472
   ZAKARIJA M, 1985, J CLIN INVEST, V76, P1885, DOI 10.1172/JCI112183
   ZAKARIJA M, 1985, AUTOIMMUNITY THYROID, P109
   1991, AM REV RESPIR DIS, V144, P1202
NR 26
TC 17
Z9 17
U1 0
U2 0
PU AMER LUNG ASSOC
PI NEW YORK
PA 1740 BROADWAY, NEW YORK, NY 10019
SN 1044-1549
J9 AM J RESP CELL MOL
JI Am. J. Respir. Cell Mol. Biol.
PD MAY
PY 1995
VL 12
IS 5
BP 531
EP 539
DI 10.1165/ajrcmb.12.5.7742016
PG 9
WC Biochemistry & Molecular Biology; Cell Biology; Respiratory System
WE Science Citation Index Expanded (SCI-EXPANDED)
SC Biochemistry & Molecular Biology; Cell Biology; Respiratory System
GA QY913
UT WOS:A1995QY91300010
PM 7742016
DA 2022-10-25
ER

PT J
AU Bello-Rivero, I
   Cervantes, M
   Torres, Y
   Ferrero, J
   Rodriguez, E
   Perez, J
   Garcia, D
   Diaz, G
   Lopez-Saura, P
AF Bello-Rivero, I
   Cervantes, M
   Torres, Y
   Ferrero, J
   Rodriguez, E
   Perez, J
   Garcia, D
   Diaz, G
   Lopez-Saura, P
TI Characterization of the immunoreactivity of anti-interferon alpha
   antibodies in myasthenia gravis patients. Epitope mapping
SO JOURNAL OF AUTOIMMUNITY
LA English
DT Article
ID T-CELLS; AUTOANTIBODIES; AUTOIMMUNITY; MICE
AB Cytokines, such as interferons (IFN), Underlie many immunological functions and are increasingly implicated in disease-related symptoms and pathology. In order to study the potential roles of IFN a and its antagonists in autoimmune phenomena, the sera from 89 patients (aged 15-95 years, 65 females) diagnosed as having myasthenia gravis (MG) (2 months to 34 years duration) were tested for the presence of natural anti-IFN alpha-2b auto-antibodies. Sera were screened for anti-IFN a-2b by a sandwich-type enzyme immunoassay system. Ten (11.2%) and 6 (6.7%) sera were identified that contained positive-competing and non-competing anti-IFN of alpha-2b auto-antibodies, respectively. The MG sera were further analyzed by immunobloting against reduced IFN alpha-2b and for neutralizing anti-IFNalpha. activity in an antiviral assay cells system. From tested EIA positive-competing sera, 5 were shown to be positive by immunoblot and 6 sera were found to contain neutralizing anti-IFN alpha-2b. Four of the 6 neutralizing anti-IFN alpha-2b sera came from patients with thymoma-associated MG. The sera were studied for linear epitope recognition on the IFN alpha-2b molecule by a solid phase binding assay, in which overlapping peptides homologous with the entire IFN a-2b sequence were separately synthesized on a nitrocellulose sheet. Peptides number 2 (residues 8-21), 3 (15-28), 6 (33-46), 10 (63-76), 15 (98-112), and 21 (141-154) were immunoreactive. Peptide 21 was apparently associated with antiviral activity, although peptide 21 has not been previously described as an immunogenic determinant on the IFN alpha-2b molecule. These results indicate that neutralizing anti-IFN alpha-2b is often present in MG, particularly in cases of thymoma-associated MG, and recognize a variety of epitopes on the IFN alpha-2b molecule, including those involved in its biological activity. Two groups of IFN epitopes were described associated with patient's age but not with diseases evolution. (C) 2004 Elsevier Ltd. All rights reserved.
C1 Ctr Invest Biol, Clin Trials Div, Havana, Cuba.
   Ctr Ingn Genet & Biotecnol, Qual Control Div, Havana, Cuba.
   Ctr Ingn Genet & Biotecnol, Div Phys Chem, Havana, Cuba.
   Hosp Hermanos Amiejeiras, Dept Neurol, Havana, Cuba.
RP Bello-Rivero, I (corresponding author), Ctr Invest Biol, Clin Trials Div, POB 6332, Havana, Cuba.
EM iraldo.bello@cigb.edu.cu
CR Balasa B, 2000, IMMUNOL TODAY, V21, P19, DOI 10.1016/S0167-5699(99)01553-4
   BAROHN R, 1994, J CHILD NEUROL, V9, P205
   Clegg CH, 1999, EXP HEMATOL, V27, P712, DOI 10.1016/S0301-472X(98)00084-8
   DEMAEYERGUIGNARD J, 1984, J IMMUNOL, V133, P775
   FISH EN, 1989, J INTERFERON RES, V9, P97, DOI 10.1089/jir.1989.9.97
   Fitzgerald-Bocarsly P, 2002, BIOTECHNIQUES, P16
   FRANK R, 1992, TETRAHEDRON, V48, P9217, DOI 10.1016/S0040-4020(01)85612-X
   Gonzalez-Cabanas Rolando, 1998, Biotecnologia Aplicada, V15, P71
   GROSSBERG SE, 1988, J INTERFERON RES, V8, pR5
   Jander S, 2002, NEUROLOGY, V59, P287, DOI 10.1212/WNL.59.2.287
   JENSEN PE, 1991, J EXP MED, V174, P1121, DOI 10.1084/jem.174.5.1121
   LAEMMLI UK, 1970, NATURE, V227, P680, DOI 10.1038/227680a0
   LINK H, 1991, J CLIN INVEST, V87, P2191, DOI 10.1172/JCI115253
   LYDON NB, 1985, BIOCHEMISTRY-US, V24, P4131, DOI 10.1021/bi00336a048
   Matikainen S, 2001, EUR J IMMUNOL, V31, P2236, DOI 10.1002/1521-4141(200107)31:7<2236::AID-IMMU2236>3.0.CO;2-G
   Meager A, 1997, LANCET, V350, P1596, DOI 10.1016/S0140-6736(05)64012-3
   Meager A, 1997, J INTERF CYTOK RES, V17, pS51
   MERKEL BJ, 1995, J IMMUNOL, V154, P128
   MITSUI Y, 1993, PHARMACOL THERAPEUT, V58, P93, DOI 10.1016/0163-7258(93)90068-O
   Ortiz-Suarez A, 2002, CLIN IMMUNOL, V104, P282, DOI 10.1006/clim.2002.5221
   Phan UT, 2000, J BIOL CHEM, V275, P25907, DOI 10.1074/jbc.M003459200
   Piehler J, 2000, J BIOL CHEM, V275, P40425, DOI 10.1074/jbc.M006854200
   PRUMMER O, 1989, J INTERFERON RES, V9, pS67
   Prummer O, 1996, BONE MARROW TRANSPL, V17, P617
   Radhakrishnan R, 1996, STRUCTURE, V4, P1453, DOI 10.1016/S0969-2126(96)00152-9
   Ronnblom L, 2001, TRENDS IMMUNOL, V22, P427, DOI 10.1016/S1471-4906(01)01955-X
   Shiono H, 2003, INT IMMUNOL, V15, P903, DOI 10.1093/intimm/dxg088
   Shodell M, 2002, SCAND J IMMUNOL, V56, P518, DOI 10.1046/j.1365-3083.2002.01148.x
   Sinigaglia F, 1999, DEV COMP IMMUNOL, V23, P657, DOI 10.1016/S0145-305X(99)00039-7
   Vernino S, 2002, NEUROLOGY, V59, P929, DOI 10.1212/WNL.59.6.929
   Wilisch A, 1996, Verh Dtsch Ges Pathol, V80, P261
NR 31
TC 9
Z9 9
U1 0
U2 0
PU ACADEMIC PRESS LTD- ELSEVIER SCIENCE LTD
PI LONDON
PA 24-28 OVAL RD, LONDON NW1 7DX, ENGLAND
SN 0896-8411
EI 1095-9157
J9 J AUTOIMMUN
JI J. Autoimmun.
PD AUG
PY 2004
VL 23
IS 1
BP 63
EP 73
DI 10.1016/j.jaut.2004.03.013
PG 11
WC Immunology
WE Science Citation Index Expanded (SCI-EXPANDED)
SC Immunology
GA 841CH
UT WOS:000222906400008
PM 15236754
DA 2022-10-25
ER

PT J
AU Zhuang, JM
   Guan, MH
   Liu, ML
   Liu, YH
   Yang, SY
   Hu, ZJ
   Lai, FC
   He, F
AF Zhuang, Jinman
   Guan, Maohao
   Liu, Maolin
   Liu, Yuhang
   Yang, Shuyan
   Hu, Zhijian
   Lai, Fancai
   He, Fei
TI Immune-Related Molecular Profiling of Thymoma With Myasthenia Gravis
SO FRONTIERS IN GENETICS
LA English
DT Article
DE thymoma; mg; bioinformatics; immune-related lncRNAs; functional
   enrichment analysis
ID WT1; DIFFERENTIATION; DISEASE
AB Background: Approximately 50% of thymoma patients also show myasthenia gravis (MG), which is an autoimmune disease; however, the pathogenesis of MG-associated thymoma remains elusive. Our aim was to investigate immune-related lncRNA profiles of a set of candidate genes for better understanding of the molecular mechanism underlying the pathogenesis of thymoma with or without MG.
   Methods: Molecular profiles of thymoma with or without MG were downloaded from The Cancer Genome Atlas, and Pearson's correlation analysis was performed to identify immune-related lncRNAs. T test was used to examine the differential expression and differential methylation between thymoma patients with or without MG. Gene Ontology and Kyoto Encyclopedia of Genes and Genomes analyses were performed to predict the function of target genes of immune-related lncRNAs.
   Results: Analyses of the 87 thymoma samples with complete MG information revealed that 205 mRNAs and 56 lncRNAs showed up-regulated expression in thymoma with MG patients, while 458 mRNAs and 84 lncRNAs showed down-regulated expression. The methylation level of three immune-related lncRNAs (AP000787.1, AC004943.1, WT1-AS, FOXG1-AS1) was significantly decreased in thymoma tissues, and the methylation level of these immune-related lncRNAs (WT1-AS: Cor = 0.368, p < 0.001; FOXG1-AS1: Cor = 0.288, p < 0.01; AC004943.1: Cor = -0.236, p < 0.05) correlated with their expression. GO and KEGG pathway analysis revealed that targets of the immune-related lncRNA FOXG1-AS1 were enriched in small GTPase binding and herpes simplex virus 1 infection. Transcription coregulator activity and cell cycle were the most enriched pathways for targets of lncRNA AC004943.1. LncRNA WT1-AS targets were most enriched in actin binding and axon guidance.
   Conclusion: Our results revealed the immune-related molecular profiling of thymoma with MG and without MG and identified key pathways involved in the underlying molecular mechanism of thymoma-related MG. These findings provide insights for further research of potential markers for thymoma-related MG.
C1 [Zhuang, Jinman; Liu, Maolin; Liu, Yuhang; Yang, Shuyan; Hu, Zhijian; He, Fei] Fujian Med Univ, Sch Publ Hlth, Dept Epidemiol & Hlth Stat, Fuzhou, Peoples R China.
   [Zhuang, Jinman; Liu, Maolin; Liu, Yuhang; Yang, Shuyan; Hu, Zhijian; He, Fei] Fujian Med Univ, Fujian Prov Key Lab Tumor Microbiol, Fuzhou, Peoples R China.
   [Zhuang, Jinman; Liu, Maolin; Liu, Yuhang; Yang, Shuyan; Hu, Zhijian; He, Fei] Fujian Digital Tumor Data Res Ctr, Fuzhou, Peoples R China.
   [Guan, Maohao; Lai, Fancai] Fujian Med Univ, Affiliated Hosp 1, Dept Thorac Surg, Fuzhou, Peoples R China.
RP He, F (corresponding author), Fujian Med Univ, Sch Publ Hlth, Dept Epidemiol & Hlth Stat, Fuzhou, Peoples R China.; He, F (corresponding author), Fujian Med Univ, Fujian Prov Key Lab Tumor Microbiol, Fuzhou, Peoples R China.; He, F (corresponding author), Fujian Digital Tumor Data Res Ctr, Fuzhou, Peoples R China.; Lai, FC (corresponding author), Fujian Med Univ, Affiliated Hosp 1, Dept Thorac Surg, Fuzhou, Peoples R China.
EM i.fei.he@fjmu.edu.cn; laifancai@163.com
FU Fujian Provincial Natural Science Foundation Project [2019J01436];
   Fujian Provincial Health Research Talents Training Programme Medical
   Innovation Project [2019-CX-33]; Joint Funds for the innovation of
   science and Technology, Fujian province [2019Y9022]
FX This study was supported by grants from the Fujian Provincial Natural
   Science Foundation Project (Grant No 2019J01436), Fujian Provincial
   Health Research Talents Training Programme Medical Innovation Project
   (Grant No 2019-CX-33) and Joint Funds for the innovation of science and
   Technology, Fujian province (Grant No 2019Y9022)
CR Baldi A, 2005, CLIN CANCER RES, V11, P5078, DOI 10.1158/1078-0432.CCR-05-0070
   Barzago C, 2016, IMMUNOBIOLOGY, V221, P1227, DOI 10.1016/j.imbio.2016.06.012
   Bernard C, 2016, AUTOIMMUN REV, V15, P82, DOI 10.1016/j.autrev.2015.09.005
   Chen WL, 2020, ADV EXP MED BIOL, V1231, P53, DOI 10.1007/978-3-030-36667-4_6
   Cufi P, 2014, J AUTOIMMUN, V52, P29, DOI 10.1016/j.jaut.2013.12.018
   Evoli A, 2002, NEUROLOGY, V59, P1844, DOI 10.1212/01.WNL.0000032502.89361.0C
   Garibaldi M, 2020, AUTOIMMUN REV, V19, DOI 10.1016/j.autrev.2020.102498
   Kato T, 2020, SEMIN THORAC CARDIOV, V32, P378, DOI 10.1053/j.semtcvs.2019.09.002
   Kim SW, 2020, INT J MOL SCI, V21, DOI 10.3390/ijms21103566
   Kumar R, 2015, WORLD J CLIN CASES, V3, P980, DOI 10.12998/wjcc.v3.i12.980
   Le F, 2020, CANCER MANAG RES, V12, P443, DOI [10.2147/CMAR.S232294, 10.2147/CMRA.S232294]
   Luo ZH, 2015, BMC MED GENOMICS, V8, DOI 10.1186/s12920-015-0087-z
   Malik K, 2000, CANCER RES, V60, P2356
   Mangold CA, 2019, VIRUSES-BASEL, V11, DOI 10.3390/v11100966
   Mineo TC, 2005, CANCER-AM CANCER SOC, V104, P2063, DOI 10.1002/cncr.21433
   Mineo TC, 2009, J THORAC CARDIOV SUR, V138, P40, DOI 10.1016/j.jtcvs.2008.11.048
   Mishra S, 2021, J CANCER RES CLIN, V147, P295, DOI 10.1007/s00432-020-03440-2
   Niftullayev S, 2019, INT J MOL SCI, V20, DOI 10.3390/ijms20061497
   Niu L, 2020, CLIN EXP PHARMACOL P, V47, P989, DOI 10.1111/1440-1681.13280
   Oji Y, 2018, INT J CANCER, V142, P2375, DOI 10.1002/ijc.31253
   Ponting CP, 2009, CELL, V136, P629, DOI 10.1016/j.cell.2009.02.006
   Qiu GT, 2020, TECHNOL CANCER RES T, V19, DOI 10.1177/1533033820919759
   Radovich M, 2018, CANCER CELL, V33, P244, DOI 10.1016/j.ccell.2018.01.003
   Raica M, 2008, CLIN EXP MED, V8, P61, DOI 10.1007/s10238-008-0158-y
   Russell SA, 2018, DEV DYNAM, V247, P571, DOI 10.1002/dvdy.24609
   Shelly S, 2011, CELL MOL IMMUNOL, V8, P199, DOI 10.1038/cmi.2010.74
   Singh S, 2020, BIOCHEM SOC T, V48, P2241, DOI 10.1042/BST20200506
   Tan YX, 2016, CLIN REV ALLERG IMMU, V50, P70, DOI 10.1007/s12016-015-8470-2
   Thomachot MC, 2004, INT J CANCER, V110, P710, DOI 10.1002/ijc.20146
   Wan YH, 2021, BMC CANCER, V21, DOI 10.1186/s12885-020-07767-4
   Wang QB, 2020, AGING-US, V12, P23974, DOI 10.18632/aging.104079
   Wu XJ, 2018, FRONT IMMUNOL, V9, DOI 10.3389/fimmu.2018.02093
   Xiao N, 2021, INT J RADIAT BIOL, V97, P139, DOI 10.1080/09553002.2021.1846816
   Xu JZ, 2018, J ZHEJIANG UNIV-SC B, V19, P739, DOI 10.1631/jzus.B1700594
   Yamada Y, 2020, FRONT IMMUNOL, V11, DOI 10.3389/fimmu.2020.00664
   Yu L, 2019, SCI REP-UK, V9, DOI 10.1038/s41598-019-38878-z
   Yu WD, 2018, J CELL PHYSIOL, V233, P6518, DOI 10.1002/jcp.26568
   Zheng XR, 2019, J EXP CLIN CANC RES, V38, DOI 10.1186/s13046-019-1433-3
NR 39
TC 1
Z9 1
U1 2
U2 5
PU FRONTIERS MEDIA SA
PI LAUSANNE
PA AVENUE DU TRIBUNAL FEDERAL 34, LAUSANNE, CH-1015, SWITZERLAND
EI 1664-8021
J9 FRONT GENET
JI Front. Genet.
PD OCT 28
PY 2021
VL 12
AR 756493
DI 10.3389/fgene.2021.756493
PG 14
WC Genetics & Heredity
WE Science Citation Index Expanded (SCI-EXPANDED)
SC Genetics & Heredity
GA WW1OO
UT WOS:000717695000001
PM 34777476
OA Green Published, gold
DA 2022-10-25
ER

PT J
AU Rosenberg, JS
   Oshima, M
   Atassi, MZ
AF Rosenberg, JS
   Oshima, M
   Atassi, MZ
TI B-Cell activation in vitro by helper T cells specific to region alpha
   146-162 of Torpedo californica nicotinic acetylcholine receptor
SO JOURNAL OF IMMUNOLOGY
LA English
DT Article
ID AUTOIMMUNE MYASTHENIA-GRAVIS; ALPHA-CHAIN; EXTRACELLULAR PART; SYNTHETIC
   PEPTIDES; GENETIC-CONTROL; ANTIGEN; ANTIBODY; SUBUNIT; PROFILE; CLONES
AB We have previously mapped the T and B cell epitopes on the alpha-subunit of acetylcholine receptor (AChR) in human myasthenia gravis (MG) and in experimental autoimmune MG-susceptible (C57BL/6 (86)) and nonsusceptible mouse strains, In addition to regions recognized by both T and B cells, the AChR alpha-subunit has regions that are recognized solely by T cells, An exclusive T cell epitope within residues alpha 146-162 of Torpedo californica (t), tAChR, plays an important role in experimental autoimmune MC pathogenesis in 86 mice, To study its function, we established, from tAChR-primed 86 mice, two t alpha 146-162-specific T cell lines (P14Th) which comprised Th2-type cells because they secreted IL-4 but not IL-2, P14Th did not recognize the corresponding region on mouse (m) AChR (m alpha 146-162), They caused in vitro differentiation of tAChR-primed 8 cells into plasma cells that secreted anti-AChR Abs directed, in decreasing order, against the following tAChR alpha regions: t alpha 122-138 > t alpha 134-150 > t alpha 45-60 > t alpha 170-186 > t alpha 56-71, Little or no Ab response could be detected against peptides t alpha 182-198 or t alpha 146-162 itself, The major enhancement was in the Abs against region t alpha 122-150 (spanning the t alpha 122-138/t alpha 134-150 overlap) that is involved in ACh binding, These Abs cross-reacted completely with m alpha 122-150, the corresponding region on mAChR, Therefore, t alpha 136-162-specific T cells, although unable to recognize m alpha 146-162, are nevertheless pathogenic because they help B cells responding to a tAChR region that is conserved in mAChR and involved in ACh binding, These Abs cross-react with the corresponding effector-binding region of mAChR, thereby disrupting the normal physiologic function of the mouse receptor.
C1 BAYLOR COLL MED,VERNA & MARRS MCLEAN DEPT BIOCHEM,HOUSTON,TX 77030.
FU NINDS NIH HHS [NS-26280] Funding Source: Medline; NATIONAL INSTITUTE OF
   NEUROLOGICAL DISORDERS AND STROKE [R01NS026280] Funding Source: NIH
   RePORTER
CR APPEL SH, 1975, NEW ENGL J MED, V293, P760, DOI 10.1056/NEJM197510092931508
   ASHIZAWA T, 1992, MOL IMMUNOL, V29, P1507, DOI 10.1016/0161-5890(92)90225-M
   ASTHANA D, 1993, CLIN IMMUNOL IMMUNOP, V67, P240, DOI 10.1006/clin.1993.1071
   ATASSI MZ, 1992, P NATL ACAD SCI USA, V89, P5852, DOI 10.1073/pnas.89.13.5852
   ATASSI MZ, 1994, ADV NEUROIMMUNOL, V4, P403, DOI 10.1016/0960-5428(94)00037-O
   ATASSI MZ, 1981, MOL IMMUNOL, V18, P945, DOI 10.1016/0161-5890(81)90017-1
   BELL J, 1986, LANCET, V1, P1058
   BOULTER J, 1986, NATURE, V319, P368, DOI 10.1038/319368a0
   CELADA F, 1988, VACCINE, V6, P94, DOI 10.1016/S0264-410X(88)80006-9
   CHRISTADOSS P, 1985, IMMUNOGENETICS, V21, P33, DOI 10.1007/BF00372239
   CHRISTADOSS P, 1979, J IMMUNOL, V123, P2540
   CHRISTADOSS P, 1989, CRIT REV IMMUNOL, V9, P247
   CHRISTADOSS P, 1981, ANN NY ACAD SCI, V377, P258, DOI 10.1111/j.1749-6632.1981.tb33737.x
   CLARK EA, 1991, ANNU REV IMMUNOL, V9, P97
   CROFT M, 1991, J IMMUNOL, V146, P4055
   de Vries J E, 1993, Semin Immunol, V5, P431, DOI 10.1006/smim.1993.1049
   Foy T M, 1994, Semin Immunol, V6, P259, DOI 10.1006/smim.1994.1034
   FUCHS S, 1976, NATURE, V263, P329, DOI 10.1038/263329a0
   HODGKIN PD, 1995, CURR OPIN IMMUNOL, V7, P121, DOI 10.1016/0952-7915(95)80037-9
   HODGKIN PD, 1991, J IMMUNOL, V147, P3696
   HOHLFELD R, 1986, NEUROLOGY, V36, P618, DOI 10.1212/WNL.36.5.618
   HOHLFELD R, 1984, NATURE, V310, P244, DOI 10.1038/310244a0
   HUNTER WM, 1962, NATURE, V194, P495, DOI 10.1038/194495a0
   INFANTE AJ, 1991, J IMMUNOL, V146, P2977
   KAWAKAMI K, 1992, EUR J IMMUNOL, V22, P85, DOI 10.1002/eji.1830220114
   Kehry M R, 1993, Semin Immunol, V5, P393, DOI 10.1006/smim.1993.1045
   KEHRY MR, 1994, CRIT REV IMMUNOL, V14, P221, DOI 10.1615/CritRevImmunol.v14.i3-4.20
   KLAUS SJ, 1994, J IMMUNOL, V152, P5643
   KROLICK KA, 1987, CELL IMMUNOL, V105, P75, DOI 10.1016/0008-8749(87)90057-8
   LANE PJL, 1991, J IMMUNOL, V147, P4103
   LENNON VA, 1985, P NATL ACAD SCI USA, V82, P8805, DOI 10.1073/pnas.82.24.8805
   LINDSTROM JM, 1976, NEUROLOGY, V26, P1054, DOI 10.1212/WNL.26.11.1054
   MARSHALL LS, 1994, J IMMUNOL, V152, P4816
   MCCORMICK DJ, 1984, BIOCHEM J, V224, P995, DOI 10.1042/bj2240995
   MULACJERICEVIC B, 1987, J PROTEIN CHEM, V6, P365, DOI 10.1007/BF02343335
   MULACJERICEVIC B, 1987, P NATL ACAD SCI USA, V84, P3633, DOI 10.1073/pnas.84.11.3633
   NISHIOKA Y, 1994, J IMMUNOL, V153, P1027
   NODA M, 1982, NATURE, V299, P793, DOI 10.1038/299793a0
   NOELLE R, 1992, CURR OPIN IMMUNOL, V4, P333, DOI 10.1016/0952-7915(92)90085-S
   NOELLE RJ, 1989, J IMMUNOL, V143, P1807
   NOELLE RJ, 1992, MECH LYMPHOCYTE ACTI, V4, P131
   OFOSUAPPIAH W, 1994, J LAB CLIN MED, V124, P231
   OSHIMA M, 1995, J IMMUNOL, V154, P5245
   OSHIMA M, 1994, MOL IMMUNOL, V31, P833, DOI 10.1016/0161-5890(94)90021-3
   OSHIMA M, 1990, EUR J IMMUNOL, V20, P2563, DOI 10.1002/eji.1830201206
   OWENS T, 1988, EUR J IMMUNOL, V18, P395, DOI 10.1002/eji.1830180312
   PACHNER AR, 1989, IMMUNOL LETT, V20, P199, DOI 10.1016/0165-2478(89)90080-1
   PARKER DC, 1993, ANNU REV IMMUNOL, V11, P331, DOI 10.1146/annurev.iy.11.040193.001555
   SAFWENBERG J, 1978, TISSUE ANTIGENS, V12, P136, DOI 10.1111/j.1399-0039.1978.tb01309.x
   SCHERLE PA, 1986, J EXP MED, V164, P1114, DOI 10.1084/jem.164.4.1114
   SEN J, 1992, J IMMUNOL, V148, P1037
   SHENOY M, 1993, CLIN IMMUNOL IMMUNOP, V66, P230, DOI 10.1006/clin.1993.1030
   SHENOY M, 1994, CLIN IMMUNOL IMMUNOP, V73, P338, DOI 10.1006/clin.1994.1207
   SHORES EW, 1988, J IMMUNOL, V140, P2977
   VALLE A, 1991, INT IMMUNOL, V3, P229, DOI 10.1093/intimm/3.3.229
   WHALEN BJ, 1988, J IMMUNOL, V141, P2230
   YOKOI T, 1987, EUR J IMMUNOL, V17, P1697, DOI 10.1002/eji.1830171204
   YOSHIOKA M, 1983, MOL IMMUNOL, V20, P1133
NR 58
TC 36
Z9 38
U1 0
U2 0
PU AMER ASSOC IMMUNOLOGISTS
PI BETHESDA
PA 9650 ROCKVILLE PIKE, BETHESDA, MD 20814
SN 0022-1767
J9 J IMMUNOL
JI J. Immunol.
PD OCT 1
PY 1996
VL 157
IS 7
BP 3192
EP 3199
PG 8
WC Immunology
WE Science Citation Index Expanded (SCI-EXPANDED)
SC Immunology
GA VL106
UT WOS:A1996VL10600060
PM 8816433
DA 2022-10-25
ER

PT J
AU Eisenbud, L
   Ejadi, S
   Mar, N
AF Eisenbud, Lauren
   Ejadi, Samuel
   Mar, Nataliya
TI Development of carpal tunnel syndrome in association with checkpoint
   inhibitors
SO JOURNAL OF ONCOLOGY PHARMACY PRACTICE
LA English
DT Article
DE Checkpoint inhibitors; immunotherapy; carpal tunnel; neuropathy
AB Introduction The incidence of neuropathy with checkpoint inhibitors is 0.3-1%, typically occurring 2-12 weeks after treatment initiation. Common neuropathy phenotypes include inflammatory myopathies, myasthenia gravis, acute and chronic demyelinating polyradiculopathies, vasculitic neuropathies, isolated cranial neuropathies, aseptic meningitis, autoimmune encephalitis, multiple sclerosis and hypophysitis. Carpal tunnel syndrome is the most common entrapment neuropathy in the general population; however, the association of carpal tunnel syndrome with checkpoint inhibitors is exceedingly rare. Case Report We report two cases of patients with no prior history of carpal tunnel syndrome treated with checkpoint inhibitors that developed de novo bilateral carpal tunnel syndrome. Management & Outcome:For both patients, the neurologic symptoms improved with cessation of the checkpoint inhibitor and initiation of corticosteroids. Discussion Given the prevalence of carpal tunnel syndrome in the general population, a high index of suspicion for carpal tunnel in patients receiving checkpoint inhibitors and prompt treatment with corticosteroids is essential.
C1 [Eisenbud, Lauren; Ejadi, Samuel; Mar, Nataliya] Univ Calif Irvine, Dept Med, Div Hematol Oncol, Chao Family Comprehens Canc Ctr, Irvine, CA 92717 USA.
RP Eisenbud, L (corresponding author), Univ Calif Irvine, Dept Med, Div Hematol Oncol, Chao Family Comprehens Canc Ctr, Irvine, CA 92717 USA.
EM leisenbud@gmail.com
OI Mar, Nataliya/0000-0003-2485-6201
CR Dias MC, 2017, EUR J NEUROL, V24, P231
   Dalakas MC, 2018, THER ADV NEUROL DISO, V11, DOI 10.1177/1756286418799864
   Dubey D, 2019, NEUROLOGY, V93, pE1093, DOI 10.1212/WNL.0000000000008091
   Kao JC, 2017, JAMA NEUROL, V74, P1216, DOI 10.1001/jamaneurol.2017.1912
   LeBlanc KE, 2011, AM FAM PHYSICIAN, V83, P952
   NARANJO CA, 1981, CLIN PHARMACOL THER, V30, P239, DOI 10.1038/clpt.1981.154
   Patrick A, 2017, J CLIN ONCOL, V35, P3823
   Zimmer L, 2016, EUR J CANCER, V60, P210, DOI 10.1016/j.ejca.2016.02.024
NR 8
TC 1
Z9 1
U1 0
U2 2
PU SAGE PUBLICATIONS LTD
PI LONDON
PA 1 OLIVERS YARD, 55 CITY ROAD, LONDON EC1Y 1SP, ENGLAND
SN 1078-1552
EI 1477-092X
J9 J ONCOL PHARM PRACT
JI J. Oncol. Pharm. Pract.
PD APR
PY 2021
VL 27
IS 3
BP 764
EP 765
AR 1078155220950430
DI 10.1177/1078155220950430
EA AUG 2020
PG 2
WC Oncology; Pharmacology & Pharmacy
WE Science Citation Index Expanded (SCI-EXPANDED)
SC Oncology; Pharmacology & Pharmacy
GA RF5BC
UT WOS:000562404300001
PM 32819198
DA 2022-10-25
ER

PT J
AU FOSSATI, A
   VIMERCATI, MG
   BANDI, GL
   FORMENTI, A
AF FOSSATI, A
   VIMERCATI, MG
   BANDI, GL
   FORMENTI, A
TI PHARMACOKINETIC STUDY OF NEOSTIGMINE AFTER INTRANASAL AND INTRAVENOUS
   ADMINISTRATION IN THE GUINEA-PIG
SO DRUGS UNDER EXPERIMENTAL AND CLINICAL RESEARCH
LA English
DT Article
AB It is well known that the nasal route may be an effective alternative to the administration of drugs poorly absorbed via oral administration.  Thus an investigation of neostigmine biovailability after nasal administration was undertaken.  The neostigmine kinetic profiles after nasal and intravenous administration in the guinea pig have been compared, and results indicate good nasal absorption of neostigmine.  At the same dose, no significant differences have been noticed between the two administration routes, as the area under the curve and the bioavailability index is close to 100%.  Moreover nasal administration shows a longer plasmatic elimination compared with the i.v. route (t1/2-beta e.n. = 160.04 min; t1/2-beta i.v. = 23.35 min).  Nasal absorption is observed to be dose-related.  The present results suggest that nasal administration of neostigmine may be an effective clinical means in Myasthenia gravis therapy.
RP FOSSATI, A (corresponding author), FORMENTI PHARMACEUT CO,RES & DEV,VIA DI VITTORIO 2,I-21040 ORIGGIO,ITALY.
CR AQUILONIUS SM, 1986, CLIN PHARMACOKINET, V11, P236, DOI 10.2165/00003088-198611030-00005
   CHAN K, 1981, METHOD FIND EXP CLIN, V3, P291
   DRACHMAN DB, 1978, NEW ENGL J MED, V298, P186, DOI 10.1056/NEJM197801262980404
   HUSSAIN A, 1980, J PHARM SCI, V69, P1411, DOI 10.1002/jps.2600691215
   HUSSAIN AA, 1981, J PHARM SCI, V70, P466, DOI 10.1002/jps.2600700435
   ILLUM L, 1987, STP PHARM, V3, P594
   KUNZE H, 1971, N-S ARCH PHARMAKOL, V270, P161, DOI 10.1007/BF00997086
   NOWELL PT, 1962, BRIT J PHARM CHEMOTH, V18, P617, DOI 10.1111/j.1476-5381.1962.tb01181.x
   POND SM, 1984, CLIN PHARMACOKINET, V9, P125
   TALLARIDA RJ, 1987, MANUAL PHARM CALCULA
NR 10
TC 2
Z9 2
U1 0
U2 0
PU BIOSCIENCE EDIPRINT INC
PI CAROUGE
PA RUE ALEXANDRE-GAVARD 16, 1227 CAROUGE, SWITZERLAND
SN 0378-6501
J9 DRUG EXP CLIN RES
JI Drug Exp. Clin. Res
PY 1990
VL 16
IS 11
BP 575
EP 579
PG 5
WC Pharmacology & Pharmacy
WE Science Citation Index Expanded (SCI-EXPANDED)
SC Pharmacology & Pharmacy
GA FQ146
UT WOS:A1990FQ14600006
PM 2101780
DA 2022-10-25
ER

PT J
AU Seror, R
   Pagnoux, C
   Guillevin, L
AF Seror, Raphaele
   Pagnoux, Christian
   Guillevin, Loic
TI Plasma exchange for rheumatoid arthritis
SO TRANSFUSION AND APHERESIS SCIENCE
LA English
DT Article
DE rheumatoid arthritis; plasma exchanges; plasmapheresis; immunoadsorption
ID PROTEIN-A-IMMUNOADSORPTION; DOUBLE-BLIND; IMMUNE-COMPLEXES; PROSORBA
   COLUMN; MYASTHENIA-GRAVIS; CONTROLLED TRIAL; ANTI-GLOBULINS; VASCULITIS;
   PLASMAPHERESIS; APHERESIS
AB Rheumatoid arthritis (RA) is the most common inflammatory joint disease. Even though, physiopathology of rheumatoid arthritis remains unclear, the presence of circulating immune complexes and rheumatoid factors had led to the use of plasma exchange (PE). Even though PE procedures have evolved over the last decades, their indications and use in RA must be replaced in the context of the evolution of disease-modifying anti-rheumatic drugs. Results of PE and leukapheresis were disappointing in patients with severe and resistant RA. Conversely, immunoadsorption, and particularly over a Staphylococcus aureus protein A column, has resulted in some good responses in refractory RA patients. But, the emergence of effective biologics has clearly restrained their use and limited their indications to some rare patients with refractory and severe RA. (c) 2007 Elsevier Ltd. All rights reserved.
C1 Univ Paris 05, Dept Internal Med, Hop Cochin, Assistance Publ Hop Paris, F-75679 Paris 14, France.
RP Guillevin, L (corresponding author), Univ Paris 05, Dept Internal Med, Hop Cochin, Assistance Publ Hop Paris, 27 Rue Fauborg St Jacques, F-75679 Paris 14, France.
EM loic.guillevin@cch.aphp.fr
RI Pagnoux, Christian/C-4612-2015; SEROR, Raphaele/E-2283-2017
OI SEROR, Raphaele/0000-0002-5523-1856
CR Benny WB, 1999, TRANSFUSION, V39, P682, DOI 10.1046/j.1537-2995.1999.39070682.x
   Braun N, 2000, NEPHROL DIAL TRANSPL, V15, P1367, DOI 10.1093/ndt/15.9.1367
   Caldwell J, 1999, J RHEUMATOL, V26, P1657
   Deodhar A, 2002, SEMIN ARTHRITIS RHEU, V32, P3, DOI 10.1053/sarh.2002.33723
   DWOSH IL, 1983, NEW ENGL J MED, V308, P1124, DOI 10.1056/NEJM198305123081903
   Felson DT, 1999, ARTHRITIS RHEUM-US, V42, P2153, DOI 10.1002/1529-0131(199910)42:10<2153::AID-ANR16>3.0.CO;2-W
   FELSON DT, 1995, ARTHRITIS RHEUM, V38, P727, DOI 10.1002/art.1780380602
   FINK PC, 1979, ARTHRITIS RHEUM, V22, P896, DOI 10.1002/art.1780220814
   GOLDMAN JA, 1979, ARTHRITIS RHEUM, V22, P1146, DOI 10.1002/art.1780221019
   Haas M, 2002, J CLIN APHERESIS, V17, P84, DOI 10.1002/jca.10023
   Harada T, 1998, Ther Apher, V2, P193, DOI 10.1111/j.1744-9987.1998.tb00103.x
   HAY FC, 1983, CLIN EXP IMMUNOL, V54, P723
   Hidaka T, 1999, ARTHRITIS RHEUM, V42, P431, DOI 10.1002/1529-0131(199904)42:3<431::AID-ANR6>3.0.CO;2-2
   JAFFE IA, 1963, ANN RHEUM DIS, V22, P71, DOI 10.1136/ard.22.2.71
   KARSH J, 1979, ARTHRITIS RHEUM, V22, P1055, DOI 10.1002/art.1780221002
   KARSH J, 1981, ARTHRITIS RHEUM, V24, P867, DOI 10.1002/art.1780240701
   Kashiwagi N, 1998, Ther Apher, V2, P134, DOI 10.1111/j.1744-9987.1998.tb00091.x
   LANGONE JJ, 1982, ADV IMMUNOL, V32, P157
   LOCKWOOD CM, 1979, NEW ENGL J MED, V300, P524, DOI 10.1056/NEJM197903083001003
   Mugnier B, 2003, ARTHRIT RHEUM-ARTHR, V49, P722, DOI 10.1002/art.11193
   Nagashima M, 1998, RHEUMATOL INT, V18, P113, DOI 10.1007/s002960050068
   NYDEGGER UE, 1977, J CLIN INVEST, V59, P862, DOI 10.1172/JCI108708
   Ohara M, 1997, ARTIF ORGANS, V21, P989
   PAULUS HE, 1990, ARTHRITIS RHEUM, V33, P477, DOI 10.1002/art.1780330403
   Poullin P, 2005, JOINT BONE SPINE, V72, P101, DOI 10.1016/j.jbspin.2004.02.009
   Roth S, 2004, J RHEUMATOL, V31, P2131
   ROTHWELL RS, 1980, ARTHRITIS RHEUM, V23, P785, DOI 10.1002/art.1780230702
   Sanmarti R, 2005, RHEUMATOLOGY, V44, P1140, DOI 10.1093/rheumatology/keh701
   SCHOONEMAN F, 1994, ANN MED INTERNE, V145, P316
   SCOTT DGI, 1981, CLIN EXP IMMUNOL, V43, P54
   SCOTT DGI, 1981, J RHEUMATOL, V8, P433
   Scroggie D, 2001, JCR-J CLIN RHEUMATOL, V7, P238, DOI 10.1097/00124743-200108000-00009
   Snyder H W Jr, 1992, J Clin Apher, V7, P110, DOI 10.1002/jca.2920070303
   SNYDER HW, 1992, BLOOD, V79, P2237
   SNYDER HW, 1991, AIDS, V5, P1257, DOI 10.1097/00002030-199110000-00017
   Stegmayr BG, 2005, TRANSFUS APHER SCI, V32, P209, DOI 10.1016/j.transci.2004.10.023
   STROBER S, 1990, IMMUNOL REV, V118, P233, DOI 10.1111/j.1600-065X.1990.tb00818.x
   TENENBAUM J, 1979, ANN RHEUM DIS, V38, P40, DOI 10.1136/ard.38.1.40
   VERDICKT W, 1983, ARTHRITIS RHEUM, V26, P1419, DOI 10.1002/art.1780261202
   WALLACE D, 1982, NEW ENGL J MED, V306, P1406, DOI 10.1056/NEJM198206103062307
   WALLACE DJ, 1979, ARTHRITIS RHEUM, V22, P703, DOI 10.1002/art.1780220703
   WIESENHUTTER CW, 1994, J RHEUMATOL, V21, P804
   ZUBLER RH, 1976, J CLIN INVEST, V57, P1308, DOI 10.1172/JCI108399
NR 43
TC 6
Z9 8
U1 0
U2 2
PU PERGAMON-ELSEVIER SCIENCE LTD
PI OXFORD
PA THE BOULEVARD, LANGFORD LANE, KIDLINGTON, OXFORD OX5 1GB, ENGLAND
SN 1473-0502
J9 TRANSFUS APHER SCI
JI Transfus. Apher. Sci.
PD APR
PY 2007
VL 36
IS 2
BP 195
EP 199
DI 10.1016/j.transci.2007.01.005
PG 5
WC Hematology
WE Science Citation Index Expanded (SCI-EXPANDED)
SC Hematology
GA 178OY
UT WOS:000247231200012
PM 17499763
DA 2022-10-25
ER

PT J
AU Jacobson, DM
AF Jacobson, DM
TI Dysthyroid orbitopathy
SO SEMINARS IN NEUROLOGY
LA English
DT Article
DE Graves'; thyroid; eye; orbit; ophthalmopathy
ID EXTRAOCULAR-MUSCLE ENLARGEMENT; TRANSANTRAL ORBITAL DECOMPRESSION;
   THYROID-ASSOCIATED OPHTHALMOPATHY; PALPEBRAE-SUPERIORIS MUSCLE; UPPER
   EYELID RETRACTION; GRAVES-OPHTHALMOPATHY; OPTIC NEUROPATHY; TEMPORAL
   RELATIONSHIP; COMPUTED-TOMOGRAPHY; MYASTHENIA-GRAVIS
AB Dysthyroid orbitopathy (DO) is an autoimmune disorder usually associated with Graves' disease. The extra-ocular muscles are the target of the autoimmune attack. As a result, they become enlarged, producing restrictive ophthalmoplegia and proptosis. Other cardinal signs of DO include upper eyelid retraction and lag, conjunctival injection and chemosis, and periorbital edema, Visual loss may occur if the enlarged extra-ocular muscles compress the optic nerve in the orbital apex. These cardinal signs may mimic neurological conditions, including Parinaud's syndrome, sixth nerve palsy, carotid-cavernous fistula, and spheno-orbital meningioma. Treatment is directed at the cardinal signs and is largely palliative. Under certain clinical conditions, judicious use of corticosteroids, radiation therapy, or surgery designed to decompress the orbit, correct strabismus, or restore normal lid position may help to restore visual function.
C1 Marshfield Clin Fdn Med Res & Educ, Dept Neurol, Marshfield, WI 54449 USA.
   Marshfield Clin Fdn Med Res & Educ, Dept Ophthalmol, Marshfield, WI 54449 USA.
   Univ Wisconsin, Sch Med, Dept Ophthalmol & Visual Sci, Madison, WI USA.
   Univ Wisconsin, Sch Med, Dept Neurol, Madison, WI USA.
RP Jacobson, DM (corresponding author), Marshfield Clin Fdn Med Res & Educ, Dept Neurol, 1000 N Oak Ave, Marshfield, WI 54449 USA.
CR BAHN RS, 1993, NEW ENGL J MED, V329, P1468
   Bartalena L, 1998, NEW ENGL J MED, V338, P73, DOI 10.1056/NEJM199801083380201
   Bartley G B, 1994, Trans Am Ophthalmol Soc, V92, P477
   BURCH HB, 1993, ENDOCR REV, V14, P747, DOI 10.1210/er.14.6.747
   DICK AD, 1992, ARCH OPHTHALMOL-CHIC, V110, P452, DOI 10.1001/archopht.1992.01080160030013
   FATOURECHI V, 1994, OPHTHALMOLOGY, V101, P938
   FELDON SE, 1990, BRIT J OPHTHALMOL, V74, P484, DOI 10.1136/bjo.74.8.484
   FELDON SE, 1984, ARCH OPHTHALMOL-CHIC, V102, P1469, DOI 10.1001/archopht.1984.01040031189015
   GARRITY JA, 1993, AM J OPHTHALMOL, V116, P533, DOI 10.1016/S0002-9394(14)73194-0
   GENKINS G, 1987, ANN NY ACAD SCI, V505, P500, DOI 10.1111/j.1749-6632.1987.tb51318.x
   GORMAN CA, 1983, MAYO CLIN PROC, V58, P515
   GRUBECKLOEBENSTEIN B, 1994, J CLIN INVEST, V93, P2738, DOI 10.1172/JCI117289
   HALLIN ES, 1988, BRIT J OPHTHALMOL, V72, P678, DOI 10.1136/bjo.72.9.678
   HEUFELDER AE, 1995, EUR J ENDOCRINOL, V132, P532, DOI 10.1530/eje.0.1320532
   HEUFELDER AE, 1995, THYROID, V5, P331, DOI 10.1089/thy.1995.5.331
   HUDSON HL, 1991, OPHTHALMOLOGY, V98, P1495
   HUFNAGEL TJ, 1984, OPHTHALMOLOGY, V91, P1411
   JACOBSON DM, 1995, J NEURO-OPHTHALMOL, V15, P166
   KAZIM M, 1991, OPHTHALMOLOGY, V98, P1443
   KEANE JR, 1990, NEUROLOGY, V40, P684
   KENNERDELL JS, 1981, ARCH OPHTHALMOL-CHIC, V99, P807
   Kubota S, 1998, THYROID, V8, P175, DOI 10.1089/thy.1998.8.175
   Kubota S, 1998, J CLIN ENDOCR METAB, V83, P443, DOI 10.1210/jc.83.2.443
   MCLACHLAN SM, 1992, AUTOIMMUNITY, V14, P143, DOI 10.3109/08916939209083133
   MORRIS JC, 1988, MAYO CLIN PROC, V63, P707, DOI 10.1016/S0025-6196(12)65533-5
   NEIGEL JM, 1988, OPHTHALMOLOGY, V95, P1515
   NUGENT RA, 1990, RADIOLOGY, V177, P675, DOI 10.1148/radiology.177.3.2243967
   OHNISHI T, 1993, RADIOLOGY, V188, P115, DOI 10.1148/radiology.188.1.8511284
   OSSOINIG KC, 1984, EYE ORBIT THYROID DI, P185
   PASCHKE R, 1995, CLIN ENDOCRINOL, V42, P565, DOI 10.1111/j.1365-2265.1995.tb02681.x
   PATRINELY JR, 1989, OPHTHALMOLOGY, V96, P1038
   PETERSEN IA, 1990, INT J RADIAT ONCOL, V19, P259, DOI 10.1016/0360-3016(90)90532-O
   PHELPS CD, 1982, AM J OPHTHALMOL, V93, P423, DOI 10.1016/0002-9394(82)90132-5
   PRUMMEL MF, 1990, ARCH INTERN MED, V150, P1098, DOI 10.1001/archinte.150.5.1098
   PRUMMEL MF, 1993, JAMA-J AM MED ASSOC, V269, P479, DOI 10.1001/jama.269.4.479
   Rootman J., 1988, DIS ORBIT MULTIDISCI, P119
   ROTHFUS WE, 1984, RADIOLOGY, V151, P677, DOI 10.1148/radiology.151.3.6546996
   SEGAL RL, 1973, NEW ENGL J MED, V289, P136, DOI 10.1056/NEJM197307192890306
   SLAMOVITS TL, 1988, SURV OPHTHALMOL, V33, P189, DOI 10.1016/0039-6257(88)90087-2
   SLAVIN ML, 1982, ARCH OPHTHALMOL-CHIC, V100, P1261, DOI 10.1001/archopht.1982.01030040239005
   SMALL RG, 1989, OPHTHALMOLOGY, V96, P424
   SPECTOR RH, 1987, NEUROLOGY, V37, P1803, DOI 10.1212/WNL.37.11.1803
   SURKS MI, 1990, JAMA-J AM MED ASSOC, V263, P1529, DOI 10.1001/jama.263.11.1529
   TROBE JD, 1978, ARCH OPHTHALMOL-CHIC, V96, P1199, DOI 10.1001/archopht.1978.03910060033007
   TROKEL SL, 1981, OPHTHALMOLOGY, V88, P553
   VARGAS ME, 1993, BRIT J OPHTHALMOL, V77, P822, DOI 10.1136/bjo.77.12.822
   WALSH F B, 1957, Br J Ophthalmol, V41, P577, DOI 10.1136/bjo.41.10.577
   WEETMAN AP, 1991, LANCET, V338, P25, DOI 10.1016/0140-6736(91)90013-F
   WIERSINGA WM, 1988, J ENDOCRINOL INVEST, V11, P615, DOI 10.1007/BF03350193
NR 49
TC 16
Z9 17
U1 0
U2 1
PU THIEME MEDICAL PUBL INC
PI NEW YORK
PA 333 SEVENTH AVE, NEW YORK, NY 10001 USA
SN 0271-8235
EI 1098-9021
J9 SEMIN NEUROL
JI Semin. Neurol.
PY 2000
VL 20
IS 1
BP 43
EP 54
DI 10.1055/s-2000-6832
PG 12
WC Clinical Neurology
WE Science Citation Index Expanded (SCI-EXPANDED)
SC Neurosciences & Neurology
GA 327AW
UT WOS:000087770900006
PM 10874776
DA 2022-10-25
ER

PT J
AU YAMAMOTO, K
   SAWADA, Y
   IGA, T
AF YAMAMOTO, K
   SAWADA, Y
   IGA, T
TI APPEARANCE OF TOLERANCE IN THE INCREASE OF CONTRACTILE MUSCLE TENSION BY
   AMBENONIUM IN RATS
SO BIOLOGICAL & PHARMACEUTICAL BULLETIN
LA English
DT Article
DE AMBENONIUM; CHOLINESTERASE INHIBITOR; MUSCLE TENSION; TOLERANCE
ID MYASTHENIA-GRAVIS; SENSITIVE DETERMINATION; PYRIDOSTIGMINE;
   PHARMACOKINETICS; CHLORIDE; SERUM; ACETYLCHOLINESTERASE; CHROMATOGRAPHY;
   INHIBITOR; AGONIST
AB The relationship between the concentration of ambenonium (AMB), a selective and reversible acetylcholinesterase (AChE) inhibitor, in plasma and the potentiation of contractile muscle tension was investigated using a sciatic nerve-muscle preparation of rat. The developed isometric contraction was enhanced dose-dependently after i.v. administration of low doses (5-20 nmol/kg) of AMB, but the contraction was weakened when AM B was administered at high doses (100-1000 nmol/kg), and the concentration-effect relationship was bell-shaped. The muscle contraction profile after 50 nmol/kg administration without previous administration, with 20 nmol/kg and with 50 nmol/kg administered previously were quite different from each other. These findings suggest that the potentiation of contractile muscle tension by AMB may be acutely tolerated and the concentration-effect relationship may change time-dependently.
RP YAMAMOTO, K (corresponding author), UNIV TOKYO HOSP, FAC MED, DEPT PHARM, BUNKYO KU, TOKYO 113, JAPAN.
CR AQUILONIUS SM, 1980, EUR J CLIN PHARMACOL, V18, P423, DOI 10.1007/BF00636797
   AQUILONIUS SM, 1983, J NEUROL NEUROSUR PS, V46, P929, DOI 10.1136/jnnp.46.10.929
   BRADLEY RJ, 1986, BRAIN RES, V376, P199, DOI 10.1016/0006-8993(86)90918-2
   BREYERPFAFF U, 1977, J NEUROL NEUROSUR PS, V21, P187
   CHAN K, 1978, CLIN PHARMACOL THER, V22, P596
   COHAN SL, 1976, NEUROLOGY, V26, P536, DOI 10.1212/WNL.26.6.536
   DAVISON SC, 1981, J NEUROL NEUROSUR PS, V144, P1141
   GLIKSON M, 1991, FUND APPL TOXICOL, V16, P288, DOI 10.1016/0272-0590(91)90113-I
   HODGE AS, 1992, MOL PHARMACOL, V41, P937
   OHTSUBO K, 1992, EUR J CLIN PHARMACOL, V42, P371
   OHTSUBO K, 1989, J CHROMATOGR-BIOMED, V496, P397, DOI 10.1016/S0378-4347(00)82587-6
   PASCUZZO GJ, 1984, MOL PHARMACOL, V25, P92
   THARASSEBLOCH C, 1987, J CHROMATOGR-BIOMED, V421, P407, DOI 10.1016/0378-4347(87)80426-7
   THARASSEBLOCH C, 1991, EUR J DRUG METAB PH, V16, P299, DOI 10.1007/BF03189975
   VANMAANEN EF, 1950, J PHARMACOL EXP THER, V100, P362
   YAMAMOTO K, 1993, BIOL PHARM BULL, V16, P280
   YAMAMOTO K, 1991, BIOPHARM DRUG DISPOS, V12, P613, DOI 10.1002/bdd.2510120807
NR 17
TC 2
Z9 2
U1 0
U2 0
PU PHARMACEUTICAL SOC JAPAN
PI TOKYO
PA 2-12-15 SHIBUYA, SHIBUYA-KU, TOKYO, 150-0002, JAPAN
SN 0918-6158
J9 BIOL PHARM BULL
JI Biol. Pharm. Bull.
PD JUL
PY 1994
VL 17
IS 7
BP 944
EP 947
PG 4
WC Pharmacology & Pharmacy
WE Science Citation Index Expanded (SCI-EXPANDED)
SC Pharmacology & Pharmacy
GA NY400
UT WOS:A1994NY40000017
PM 8000383
DA 2022-10-25
ER

PT J
AU Fukuoka, A
   Nakayama, H
   Nakayama, Y
   Yasoshima, A
   Uetsuka, K
   Fujino, Y
   Tsujimoto, H
   Doi, K
AF Fukuoka, A
   Nakayama, H
   Nakayama, Y
   Yasoshima, A
   Uetsuka, K
   Fujino, Y
   Tsujimoto, H
   Doi, K
TI Thymoma in a dog with a part of granular cell proliferation and
   concurrent lymphoma cells
SO JOURNAL OF VETERINARY MEDICAL SCIENCE
LA English
DT Article
DE canine thymoma; granular cell; lymphoma cell
ID MYASTHENIA-GRAVIS; CATS
AB A 12-year-old male Shiba dog showed anemia and the swelling of systemic lymph nodes. X-ray and post mortal examinations revealed a anterior mediastinal mass. Histologlcally, the tumor mass consisted of four different elements; cord-like proliferation of cuboidal epithelial cells, tubular or cystic structures lined with ciliated epithelial cells, proliferation of large round-shaped epithelial cells with PAS-slightly positive granular cytoplasm, and diffuse proliferation of neoplastic lymphocytes. Epithelial cells in cord-like or cystic structures were strongly positive for cytokeratin. Granular or foamy cells were negative for all markers examined and had myelin-like bodies in the cytoplasm by electron microscopy. The neoplastic lymphocytes in the tumor mass were considered being derived from concurrent multicentric lymphoma. Based on these findings, the present case was diagnosed as thymoma with a part of granular cell proliferation and concurrent lymphoma cells.
C1 Univ Tokyo, Grad Sch Agr & Life Sci, Dept Vet Pathol, Bunkyo Ku, Tokyo 1138657, Japan.
   Univ Tokyo, Grad Sch Agr & Life Sci, Dept Vet Internal Med, Bunkyo Ku, Tokyo 1138657, Japan.
RP Nakayama, H (corresponding author), Univ Tokyo, Grad Sch Agr & Life Sci, Dept Vet Pathol, Bunkyo Ku, 1-1-1 Yayoi, Tokyo 1138657, Japan.
OI Tsujimoto, Hajime/0000-0002-3771-6235
CR ALZUBAIDY AJ, 1981, VET REC, V109, P490, DOI 10.1136/vr.109.22.490
   DARKE PGG, 1975, VET REC, V97, P392, DOI 10.1136/vr.97.20.392
   Day MJ, 1997, J SMALL ANIM PRACT, V38, P393, DOI 10.1111/j.1748-5827.1997.tb03492.x
   JACOBS RM, TUMORS DOMESTIC ANIM, P165
   METTLER F, 1984, J COMP PATHOL, V94, P315, DOI 10.1016/0021-9975(84)90050-1
   PATNAIK AK, 1993, VET PATHOL, V30, P176, DOI 10.1177/030098589303000211
   Shelton GD, 2001, VET IMMUNOL IMMUNOP, V78, P97, DOI 10.1016/S0165-2427(00)00255-5
   Uchida K, 2002, J VET MED SCI, V64, P637, DOI 10.1292/jvms.64.637
NR 8
TC 0
Z9 0
U1 0
U2 3
PU JAPAN SOC VET SCI
PI TOKYO
PA UNIV TOKYO, 1-1-1 YAYOI, BUNKYO-KU, TOKYO, 103, JAPAN
SN 0916-7250
J9 J VET MED SCI
JI J. Vet. Med. Sci.
PD JUN
PY 2004
VL 66
IS 6
BP 713
EP 715
DI 10.1292/jvms.66.713
PG 3
WC Veterinary Sciences
WE Science Citation Index Expanded (SCI-EXPANDED)
SC Veterinary Sciences
GA 835BG
UT WOS:000222454100017
PM 15240949
OA Bronze
DA 2022-10-25
ER

PT J
AU Cathebras, P
   Cartry, O
   LafageProust, MH
   Lauwers, A
   Acquart, S
   Thomas, T
   Rousset, H
AF Cathebras, P
   Cartry, O
   LafageProust, MH
   Lauwers, A
   Acquart, S
   Thomas, T
   Rousset, H
TI Arthritis, hypercalcemia, and lytic bone lesions after hepatitis B
   vaccination
SO JOURNAL OF RHEUMATOLOGY
LA English
DT Article
DE arthritis; hepatitis b vaccination; hypercalcemia; lytic bone lesions;
   cytokines
ID REACTIVE ARTHRITIS; ERYTHEMA-NODOSUM
AB We report a case of arthritis, hypercalcemia, and lyric bone lesions that occurred shortly after repeat ed administration of recombinant hepatitis B virus (HBV) vaccine in a 44-year-old man who had had myasthenia gravis 20 years earlier, He presented with ankle and knee arthritis and hypercalcemia. Radiographs revealed small lyric lesions and densitometry showed severe osteopenia. Quantimetric bone biopsy confirmed major bone loss and showed dramatic increase in bone turnover, as well as an unusual periosteal apposition of woven bone. Short term treatment with prednisone and furosemide and longterm treatment with clodronate allowed rapid improvement. After one year, the patient remains clinically asymptomatic. Despite negative immunologic investigations to sustain the hypothesis of HBV vaccination as a causal factor, we believe the bone lesions could be attributed to unusual bone ''hyperremodeling'' triggered by an immune process in a predisposed individual.
C1 CHU ST ETIENNE, HOP BELLEVUE, IMMUNOL LAB, ST ETIENNE, FRANCE.
   FAC MED, LAB BONE BIOL, ST ETIENNE, FRANCE.
RP Cathebras, P (corresponding author), CHU ST ETIENNE, HOP NORD, DEPT INTERNAL MED, F-42055 ST ETIENNE 2, FRANCE.
OI Lafage-Proust, Marie-Helene/0000-0002-2091-3961
CR ALPER CA, 1989, NEW ENGL J MED, V321, P708, DOI 10.1056/NEJM198909143211103
   BIASI D, 1993, CLIN EXP RHEUMATOL, V11, P215
   BROSTOFF J, 1991, CLIN IMMUNOLOGY
   DELCANHO R, 1993, VACCINE, V11, P983, DOI 10.1016/0264-410X(93)90399-I
   GOOLSBY PL, 1989, NEW ENGL J MED, V321, P1198, DOI 10.1056/NEJM198910263211717
   HACHULLA E, 1990, J RHEUMATOL, V17, P1250
   HASSAN W, 1994, BRIT MED J, V309, P94, DOI 10.1136/bmj.309.6947.94
   KREISBERG RA, 1994, NEW ENGL J MED, V331, P42, DOI 10.1056/NEJM199407073310110
   MUNDY GR, 1993, J BONE MINER RES, V8, pS505, DOI 10.1002/jbmr.5650081315
   ROGERSON SJ, 1990, BRIT MED J, V301, P345, DOI 10.1136/bmj.301.6747.345
   ROODMAN GD, 1993, CALCIFIED TISSUE INT, V53, pS94, DOI 10.1007/BF01673412
NR 11
TC 9
Z9 9
U1 0
U2 0
PU J RHEUMATOL PUBL CO
PI TORONTO
PA 365 BLOOR ST E, STE 901, TORONTO, ONTARIO M4W 3L4, CANADA
SN 0315-162X
EI 1499-2752
J9 J RHEUMATOL
JI J. Rheumatol.
PD MAR
PY 1996
VL 23
IS 3
BP 558
EP 560
PG 3
WC Rheumatology
WE Science Citation Index Expanded (SCI-EXPANDED)
SC Rheumatology
GA TZ328
UT WOS:A1996TZ32800031
PM 8833004
DA 2022-10-25
ER

PT J
AU LEIGH, RJ
   TOMSAK, RL
   GRANT, MP
   REMLER, BF
   YANIGLOS, SS
   LYSTAD, L
   DELLOSSO, LF
AF LEIGH, RJ
   TOMSAK, RL
   GRANT, MP
   REMLER, BF
   YANIGLOS, SS
   LYSTAD, L
   DELLOSSO, LF
TI EFFECTIVENESS OF BOTULINUM TOXIN ADMINISTERED TO ABOLISH ACQUIRED
   NYSTAGMUS
SO ANNALS OF NEUROLOGY
LA English
DT Article
ID MYASTHENIA-GRAVIS; A TOXIN; MOVEMENTS
AB We injected botulinum toxin into the horizontal rectus muscles of the right eyes of 2 patients who had acquired pendular nystagmus with horizontal, vertical, and torsional components. This treatment successfully abolished the horizontal component of the nystagmus in the injected eye in both patients for approximately 2 months. Both patients showed a small but measurable improvement of vision in the injected eye that may have been limited by coexistent disease of the visual pathways. The vertical and torsional components of the nystagmus persisted in both patients. In 1 patient, the horizontal component of nystagmus in the noninjected eye increased; we ascribe this finding to plastic-adaptive changes in response to paresis caused by the botulinum toxin. Such plastic-adaptive changes and direct side effects of the injections-such as diplopia and ptosis-may limit the effectiveness of botulinum toxin in the treatment of acquired nystagmus. Neither patient elected to repeat the botulinum treatment.
C1 DEPT VET AFFAIRS MED CTR,CLEVELAND,OH.
   CASE WESTERN RESERVE UNIV HOSP,DEPT OPHTHALMOL,CLEVELAND,OH 44106.
   CASE WESTERN RESERVE UNIV HOSP,DEPT NEUROSCI,CLEVELAND,OH 44106.
   CASE WESTERN RESERVE UNIV HOSP,DEPT OPTOMETRY,CLEVELAND,OH 44106.
RP LEIGH, RJ (corresponding author), CASE WESTERN RESERVE UNIV HOSP,DEPT NEUROL,2074 ABINGTON RD,CLEVELAND,OH 44106, USA.
FU NATIONAL EYE INSTITUTE [R01EY006717] Funding Source: NIH RePORTER; NEI
   NIH HHS [EY06717] Funding Source: Medline
CR ABEL LA, 1980, EXP NEUROL, V68, P378, DOI 10.1016/0014-4886(80)90093-X
   ABEL LA, 1978, ANN NEUROL, V4, P313, DOI 10.1002/ana.410040405
   CRONE RA, 1984, KLIN MONATSBL AUGENH, V184, P216, DOI 10.1055/s-2008-1054448
   DELLOSSO LF, 1983, NEUROLOGY, V33, P1157, DOI 10.1212/WNL.33.9.1157
   DUVOISIN RC, 1991, ARCH NEUROL-CHICAGO, V48, P1294
   FAUTHIER GM, 1990, BRAIN, V113, P1857
   FERMAN L, 1987, VISION RES, V27, P811, DOI 10.1016/0042-6989(87)90078-2
   FITZGIBBON E J, 1991, Society for Neuroscience Abstracts, V17, P459
   HARY D, 1987, SCIENCE, V236, P1128, DOI 10.1126/science.236.4805.1128
   HELVESTON EM, 1991, OPHTHALMOLOGY, V98, P1302
   HELVESTON EM, 1988, AM J OPHTHALMOL, V106, P584, DOI 10.1016/0002-9394(88)90590-9
   LEIGH RJ, 1988, NEUROLOGY, V38, P122, DOI 10.1212/WNL.38.1.122
   LEIGH RJ, 1991, NEUROLOGY, V41, P1737, DOI 10.1212/WNL.41.11.1737
   Leigh RJ, 1991, NEUROLOGY EYE MOVEME, V2
   MANNI E, 1989, DOC OPHTHALMOL, V72, P189, DOI 10.1007/BF00156709
   OPTICAN LM, 1985, J NEUROPHYSIOL, V54, P110, DOI 10.1152/jn.1985.54.1.110
   OSAKO M, 1991, SURV OPHTHALMOL, V36, P28, DOI 10.1016/0039-6257(91)90207-V
   SCHMIDT D, 1980, EXP NEUROL, V68, P365, DOI 10.1016/0014-4886(80)90092-8
   SCHMIDT D, 1980, EXP NEUROL, V68, P346, DOI 10.1016/0014-4886(80)90091-6
   Scott A B, 1981, Trans Am Ophthalmol Soc, V79, P734
   VIIRRE E, 1988, INVEST OPHTH VIS SCI, V29, P1339
   YANIGLOS SS, 1992, OPTOMETRY VISION SCI, V69, P447, DOI 10.1097/00006324-199206000-00006
NR 22
TC 43
Z9 44
U1 0
U2 1
PU LITTLE BROWN CO
PI BOSTON
PA 34 BEACON STREET, BOSTON, MA 02108-1493
SN 0364-5134
J9 ANN NEUROL
JI Ann. Neurol.
PD NOV
PY 1992
VL 32
IS 5
BP 633
EP 642
DI 10.1002/ana.410320506
PG 10
WC Clinical Neurology; Neurosciences
WE Science Citation Index Expanded (SCI-EXPANDED)
SC Neurosciences & Neurology
GA JW891
UT WOS:A1992JW89100005
PM 1449243
DA 2022-10-25
ER

PT J
AU LOUTRARI, H
   TZARTOS, SJ
   CLAUDIO, T
AF LOUTRARI, H
   TZARTOS, SJ
   CLAUDIO, T
TI USE OF TORPEDO-MOUSE HYBRID ACETYLCHOLINE-RECEPTORS REVEALS
   IMMUNODOMINANCE OF THE ALPHA-SUBUNIT IN MYASTHENIA-GRAVIS ANTISERA
SO EUROPEAN JOURNAL OF IMMUNOLOGY
LA English
DT Article
ID MAIN IMMUNOGENIC REGION; MONOCLONAL-ANTIBODIES; XENOPUS OOCYTES; ION
   CHANNELS; MUSCLE-CELLS; MEMBRANES; AUTOANTIBODIES; FIBROBLASTS;
   DEGRADATION; EXPRESSION
AB The nicotinic acetylcholine receptor (AChR), a pentameric complex of alpha2betagammadelta subunits, is the autoantigen in the human autoimmune disease myasthenia gravis (MG). Anti-AChR antibodies are found in approximately 90% of MG patients and using indirect methods (competitive binding to solubilized AChR), peptides, or synthetic peptides, the majority of these antibodies have been shown to bind to the AChR alpha subunit. In order to determine directly the AChR subunit specificities of MG antibodies, we employed as antigens a novel set of hybrid AChR composed of species cross-reacting and non-cross-reacting subunits stably expressed in fibroblasts. Sequence similarities of homologous subunits among species can vary widely, with mammalian subunits having 87 %-96 % identity and Torpedo-mammalian subunits having 54 %-80 % identity. These findings are reflected in antigenic specificities, with human anti-AChR antisera frequently recognizing mouse AChR but rarely recognizing Torpedo. By establishing separate cell lines stably expressing all-Torpedo, all-mouse, and different combinations of Torpedo and mouse subunits, we were able to provide the first direct evidence of a predominant anti-alpha subunit specificity in MG antisera. Functional hybrid AChR stably expressed in an intact cell membrane provide us with a system that best mimics the in vivo environment of the MG antibody in a binding assay. Such a system allows us to investigate a perplexing observation in the field: a poor correlation between the patient's clinical status and antibody titer.Those antibodies which can interfere with AChR function, such as ones with the ability to cross-link AChR and induce their accelerated internalization and degradation (antigenic modulation) might represent a subpopulation of MG antibodies important in disease induction or maintenance. In this report, we demonstrate that wild-type and hybrid AChR expressed in fibroblasts can be antigenically modulated by intermolecular cross-linking antibodies as AChR are in native muscle cells. Because we can monitor dynamic interactions between AChR and MG antibodies, this system may allow us to define crucial pathogenic epitopes in MG by expressing hybrid, chimeric, and mutant AChR.
C1 YALE UNIV,SCH MED,DEPT CELLULAR & MOLEC PHYSIOL,333 CEDAR ST,NEW HAVEN,CT 06510.
   HELLEN INST PASTEUR,DEPT BIOCHEM,ATHENS,GREECE.
OI Loutrari, Heleni/0000-0001-9724-1334
FU NINDS NIH HHS [NS21714] Funding Source: Medline; NATIONAL INSTITUTE OF
   NEUROLOGICAL DISORDERS AND STROKE [R01NS021714] Funding Source: NIH
   RePORTER
CR CLAUDIO T, 1977, ARCH BIOCHEM BIOPHYS, V181, P484, DOI 10.1016/0003-9861(77)90254-5
   CLAUDIO T, 1987, SCIENCE, V238, P1688, DOI 10.1126/science.3686008
   CLAUDIO T, 1989, FRONTIERS MOL BIOL M, P63
   CONTITRONCONI B, 1981, BIOCHEMISTRY-US, V20, P2181, DOI 10.1021/bi00511a017
   DEVREOTES PN, 1975, J CELL BIOL, V65, P335, DOI 10.1083/jcb.65.2.335
   DRACHMAN DB, 1978, NEW ENGL J MED, V298, P1116, DOI 10.1056/NEJM197805182982004
   DRACHMAN DB, 1982, NEW ENGL J MED, V307, P769, DOI 10.1056/NEJM198209233071301
   DRACHMAN DB, 1987, ANN NY ACAD SCI, V505, P1
   GREEN WN, 1991, NEURON, V7, P659, DOI 10.1016/0896-6273(91)90378-D
   GULLICK WJ, 1981, BIOCHEMISTRY-US, V20, P2173, DOI 10.1021/bi00511a016
   HARTMAN DS, 1990, J PHYSIOLOGY PARIS, V84, P42
   Heidenreich F, 1988, Autoimmunity, V1, P285, DOI 10.3109/08916938809010682
   HYMAN C, 1983, J CELL BIOL, V96, P1316, DOI 10.1083/jcb.96.5.1316
   KUROSAKI T, 1987, FEBS LETT, V214, P253, DOI 10.1016/0014-5793(87)80065-0
   LAVER WG, 1990, CELL, V61, P553, DOI 10.1016/0092-8674(90)90464-P
   LENNON VA, 1989, NEUROLOGY, V39, P1069, DOI 10.1212/WNL.39.8.1069
   Lindstrom J, 1981, Methods Enzymol, V74 Pt C, P432
   LINDSTROM J, 1988, ADV IMMUNOL, V42, P233, DOI 10.1016/S0065-2776(08)60847-0
   MULACJERICEVIC B, 1987, P NATL ACAD SCI USA, V84, P3633, DOI 10.1073/pnas.84.11.3633
   PAULSON HL, 1990, J CELL BIOL, V110, P1705, DOI 10.1083/jcb.110.5.1705
   POPOT JL, 1984, PHYSIOL REV, V64, P1162, DOI 10.1152/physrev.1984.64.4.1162
   RALSTON S, 1987, BIOCHEMISTRY-US, V26, P3261, DOI 10.1021/bi00386a004
   ROSS AF, 1991, J CELL BIOL, V113, P623, DOI 10.1083/jcb.113.3.623
   SAKMANN B, 1985, NATURE, V318, P538, DOI 10.1038/318538a0
   SALPETER MM, 1982, J CELL BIOL, V93, P417, DOI 10.1083/jcb.93.2.417
   SINE SM, 1991, J BIOL CHEM, V266, P13679
   SINE SM, 1991, J BIOL CHEM, V266, P19367
   STROUD RM, 1990, BIOCHEMISTRY-US, V29, P11009, DOI 10.1021/bi00502a001
   SUMIKAWA K, 1989, P NATL ACAD SCI USA, V86, P367, DOI 10.1073/pnas.86.1.367
   SUMIKAWA K, 1989, MOL BRAIN RES, V5, P183, DOI 10.1016/0169-328X(89)90034-X
   TZARTOS SJ, 1985, J IMMUNOL, V134, P2343
   TZARTOS SJ, 1991, AUTOIMMUNITY, V8, P259, DOI 10.3109/08916939109007633
   TZARTOS SJ, 1982, P NATL ACAD SCI-BIOL, V79, P188, DOI 10.1073/pnas.79.1.188
   TZARTOS SJ, 1981, J BIOL CHEM, V256, P8635
   UNWIN N, 1989, NEURON, V3, P665, DOI 10.1016/0896-6273(89)90235-3
   WHITE MM, 1985, P NATL ACAD SCI USA, V82, P4852, DOI 10.1073/pnas.82.14.4852
   WILLCOX HNA, 1988, B LYMPHOCYTE HUMAN D, P469
   YOSHII K, 1987, J GEN PHYSIOL, V90, P553, DOI 10.1085/jgp.90.4.553
NR 38
TC 21
Z9 21
U1 0
U2 1
PU VCH PUBLISHERS INC
PI DEERFIELD BEACH
PA 303 NW 12TH AVE, DEERFIELD BEACH, FL 33442-1788
SN 0014-2980
J9 EUR J IMMUNOL
JI Eur. J. Immunol.
PD NOV
PY 1992
VL 22
IS 11
BP 2949
EP 2956
DI 10.1002/eji.1830221129
PG 8
WC Immunology
WE Science Citation Index Expanded (SCI-EXPANDED)
SC Immunology
GA JX918
UT WOS:A1992JX91800028
PM 1385157
DA 2022-10-25
ER

PT J
AU Philip-Ephraim, EE
   Eyong, KI
   Oparah, SK
   Williams, UE
   Udonwa, N
   Gyuse, AN
   Ephraim, RP
AF Philip-Ephraim, Ekanem Eyo
   Eyong, Komomo I.
   Oparah, Sidney K.
   Williams, Uduak E.
   Udonwa, Ndifreke
   Gyuse, Abraham N.
   Ephraim, Rhoda Philip
TI Profile of Neurologic Emergencies At The Accident & Emergency Department
   of A Tertiary Hospital in South Nigeria
SO JOURNAL OF NEUROLOGICAL SCIENCES-TURKISH
LA English
DT Article
DE Clinical profile; neurological emergencies; Nigeria
ID MYASTHENIA-GRAVIS; PATTERN; CARE; STROKE; ROOM; MENINGITIS; EXPERIENCE;
   DISORDERS; MORTALITY; EPILEPSY
AB Neurological emergencies are a frequent presentation and often times with devastating short and long term consequences. There is paucity of data on adult neurological emergencies in Nigeria. The profile of patients with neurological emergencies has not been reported in our hospital. A retrospective study of neurological patients attending the emergency department was performed over a one-year period. Neurological emergencies accounted for 25.7% (284) of the total medical emergencies. The most common diagnoses were stroke (52.5%), meningoencephalitis (11.3%) and hypertensive encephalopathy (7.0%). Majority of the neurological patients were males, constituting 56.7%. Neurological emergencies were found to be common in the emergency room. There is need for the establishment of a specialised neurological emergency unit in the emergency department.
C1 [Philip-Ephraim, Ekanem Eyo; Oparah, Sidney K.; Williams, Uduak E.; Ephraim, Rhoda Philip] Univ Calabar, Teaching Hosp, Dept Internal Med, Calabar, Nigeria.
   [Udonwa, Ndifreke; Gyuse, Abraham N.] Univ Calabar, Teaching Hosp, Dept Family Med, Calabar, Nigeria.
   [Eyong, Komomo I.] Univ Calabar, Teaching Hosp, Dept Paediat, Calabar, Nigeria.
RP Philip-Ephraim, EE (corresponding author), Univ Calabar, Teaching Hosp, Dept Internal Med, Calabar, Nigeria.
EM nneninge@yahoo.com
RI Williams, Uduak/V-8721-2019; Oparah, Sidney/AAQ-6246-2021; eyong,
   komomo/AAF-2607-2021; eyong, komomo/AAQ-1899-2021
OI Williams, Uduak/0000-0001-7120-2572; Oparah, Sidney/0000-0003-0280-7812;
   eyong, komomo/0000-0003-3746-1073; Udonwa, Ndifreke/0000-0002-0666-6191
CR Adudu OP, 2007, ANN AFR MED, V6, P174, DOI 10.4103/1596-3519.55701
   Akinsulore A, 2010, AFR J PSYCHIATRY, V13, P351
   Appelros P, 2009, STROKE, V40, P1082, DOI 10.1161/STROKEAHA.108.540781
   Ayanniyi O, 2006, Afr J Med Med Sci, V35, P447
   Bassin S, 2002, CRIT CARE, V6, P137, DOI 10.1186/cc1472
   BRODERICK JP, 1993, J NEUROSURG, V78, P188, DOI 10.3171/jns.1993.78.2.0188
   Brown AW, 2004, NEUROREHABILITATION, V19, P37
   Carroll C, 2004, J NEUROL NEUROSUR PS, V75, P406, DOI 10.1136/jnnp.2003.018010
   Casado V, 2011, NEUROLOGIA, V26, P233, DOI 10.1016/j.nrl.2010.07.033
   CHAPPJUMBO EN, 2004, AFR J NEUROL SCI, V23, P14
   Defer G L, 2000, Rev Prat, V50, P1990
   Erro ME, 2008, AN SIST SANIT NAVAR, V31, P127, DOI 10.4321/s1137-66272008000200011
   Figuerola A, 1998, REV NEUROLOGIA, V27, P750, DOI 10.33588/rn.27159.98161
   Garcia-Ramos R, 2003, NEUROLOGIA, V18, P431
   Huff JS, 2001, ACAD EMERG MED, V8, P622, DOI 10.1111/j.1553-2712.2001.tb00175.x
   Idowu O., 2007, J NEUROL SCI, V24, P212
   Iliyasu G, 2009, Niger J Med, V18, P428
   Iloeje S O, 1997, West Afr J Med, V16, P80
   Imam I, 2002, TROP DOCT, V32, P209, DOI 10.1177/004947550203200409
   Jimenez-Caballero PE, 2005, REV NEUROLOGIA, V40, P648, DOI 10.33588/rn.4011.2004507
   Kabir M, 2005, ANN AFR MED, V4, P107
   KWASA TOO, 1992, E AFR MED J, V69, P236
   Lange MC, 2011, ARQ NEURO-PSIQUIAT, V69, P212, DOI 10.1590/S0004-282X2011000200014
   MCLIGEYO SO, 1993, E AFR MED J, V70, P37
   Mohammed I, 2000, T ROY SOC TROP MED H, V94, P265, DOI 10.1016/S0035-9203(00)90316-X
   Moulin T, 2000, REV NEUROL-FRANCE, V156, P839
   National Population Commission, 2009, 2006 POP CENS FED RE
   Ofovwe GE, 2005, J NATL MED ASSOC, V97, P488
   Ogba C, 2009, APPL GEOGRAPHIC INFO, P1
   Ogunlesi TA, 2005, INDIAN PEDIATR, V42, P1019
   Ojini F I, 2004, Niger Postgrad Med J, V11, P193
   Oke D A, 2001, Niger Postgrad Med J, V8, P179
   Okechukwu A A, 2011, Niger J Med, V20, P109
   Onwuchekwa A C, 2008, Niger J Med, V17, P182
   Onwuekwe IO, 2008, J NEUROL SCI-TURK, V25, P143
   Oparah SK, 2010, M SLESSOR J MED, V10, P52
   OSUNTOKUN BO, 1971, J NEUROL SCI, V12, P417, DOI 10.1016/0022-510X(71)90110-9
   Philip-Ephraim EE, 2011, M SLESSOR J MED, V11, P21
   Qureshi AI, 2001, NEW ENGL J MED, V344, P1450, DOI 10.1056/NEJM200105103441907
   Rizos T, 2011, EUR J NEUROL, V18, P430, DOI 10.1111/j.1468-1331.2010.03170.x
   Rizos T, 2009, CEREBROVASC DIS, V28, P448, DOI 10.1159/000235989
   Rook J, 2010, PEDIATR EMERG CARE, V26, P374, DOI 10.1097/PEC.0b013e3181db236f
   Saddichha S, 2009, NEUROEPIDEMIOLOGY, V33, P280, DOI 10.1159/000235640
   Sanya EO, 2005, TROP DOCT, V35, P153, DOI 10.1258/0049475054620905
   Sawa B. A., 2011, Research Journal of Applied Sciences, Engineering and Technology, V3, P399
   Singhal BS, 2008, NEUROL INDIA, V56, P352, DOI 10.4103/0028-3886.43455
   Smulowitz PB, 2005, EUR J EMERG MED, V12, P324, DOI 10.1097/00063110-200512000-00017
   Walker R, 2010, LANCET NEUROL, V9, P786, DOI 10.1016/S1474-4422(10)70144-7
   Williams GR, 1999, STROKE, V30, P2523, DOI 10.1161/01.STR.30.12.2523
   Wu YW, 2002, NEUROLOGY, V58, P1070, DOI 10.1212/WNL.58.7.1070
   Wyller T B, 1999, J Gend Specif Med, V2, P41
NR 51
TC 3
Z9 3
U1 0
U2 0
PU JOURNAL NEUROLOGICAL SCIENCES
PI BORNOVA-IZMIR
PA EGE UNIV HOSP. FAC MED, DEPT NEUROSURGERY, BORNOVA-IZMIR, TR35100,
   TURKEY
SN 1302-1664
J9 J NEUROL SCI-TURK
JI J. Neurol. Sci.-Turk.
PY 2013
VL 30
IS 1
BP 72
EP 80
PG 9
WC Neurosciences
WE Science Citation Index Expanded (SCI-EXPANDED)
SC Neurosciences & Neurology
GA 138ZA
UT WOS:000318549800009
DA 2022-10-25
ER

PT J
AU Pohanka, M
   Pavlis, O
AF Pohanka, Miroslav
   Pavlis, Oto
TI Neostigmine modulates tularemia progression in BALB/c mice
SO AFRICAN JOURNAL OF PHARMACY AND PHARMACOLOGY
LA English
DT Article
DE Inflammation; tularemia; alzheimer disease; myasthenia gravis; innate
   immunity
ID CHOLINERGIC ANTIINFLAMMATORY PATHWAY; T-CELLS; SECRETION; PULMONARY;
   SURVIVAL; IMMUNITY; BLOOD
AB Neostigmine is a pseudo-irreversible inhibitor of enzyme acetylcholinesterase (AChE). We hypothesized link between neostigmine and cholinergic anti-inflammatory pathway via better availability of blood acetylcholine after AChE inhibition and consequent activation of nicotinic acetylcholine receptors. Owing to the expected mechanism of action, we expect significant impact of neostigmine on immunity. In the reported experiment, we used BALB/c mouse model and experimental infection with Francisella tularensis, a causative agent of tularemia. Interferon., interleukin 6 and mortality test are done for neostigmine doses of 8.00, 40.0 and 200 mu g/kg. We proved significant decrease of both cytokines in course of neostigmine in a dose dependent manner. Neostigmine aggravates mortality caused by tularemia. Owing to the reported results, application of AChE inhibitors to patients suspected with tularemia or similar diseases can be considered as a life endangering therapy.
C1 [Pohanka, Miroslav; Pavlis, Oto] Univ Def, Fac Mil Hlth Sci, Hradec Kralove 50001, Czech Republic.
   [Pavlis, Oto] Ctr Biol Def, Techonin 56166, Czech Republic.
RP Pohanka, M (corresponding author), Univ Def, Fac Mil Hlth Sci, Trebesska 1575, Hradec Kralove 50001, Czech Republic.
EM miroslav.pohanka@gmail.com
RI Pavliš, Oto/F-7128-2018; Pohanka, Miroslav/D-7607-2012
OI Pavliš, Oto/0000-0002-4453-4421; Pohanka, Miroslav/0000-0001-8804-8356
FU Ministry of Education, Youth and Sports of the Czech Republic [LH11023]
FX The Ministry of Education, Youth and Sports of the Czech Republic is
   kindly acknowledged for project LH11023. The funder had no role in study
   design, data collection and analysis, decision to publish, or
   preparation of the manuscript.
CR Akinci SB, 2005, WORLD J SURG, V29, P1483, DOI 10.1007/s00268-005-0073-2
   Anderson RV, 2010, VACCINE, V28, P6562, DOI 10.1016/j.vaccine.2010.07.072
   Bernik TR, 2002, J EXP MED, V195, P781, DOI 10.1084/jem.20011714
   CONLAN JW, 1994, INFECT IMMUN, V62, P5603, DOI 10.1128/IAI.62.12.5603-5607.1994
   David J, 2011, MICROBES IN IN PRESS
   Freeling J, 2008, EXP PHYSIOL, V93, P75, DOI 10.1113/expphysiol.2007.039784
   Golicnik A, 2012, AFR J PHARM PHARMACO, V6, P241, DOI 10.5897/AJPP11.615
   Harjai Mamta, 2010, J Anaesthesiol Clin Pharmacol, V26, P461
   Hofer S, 2008, CRIT CARE MED, V36, P404, DOI 10.1097/01.CCM.0B013E31816208B3
   Lederer W, 2010, J CLIN ANESTH, V22, P420, DOI 10.1016/j.jclinane.2009.10.014
   Lee JY, 2011, MOLECULES, V16, P7132, DOI 10.3390/molecules16087132
   Loegering DJ, 2006, MICROB PATHOGENESIS, V41, P218, DOI 10.1016/j.micpath.2006.07.007
   Parisi P, 2000, PEDIATR NEUROL, V23, P185, DOI 10.1016/S0887-8994(00)00165-X
   Parrish WR, 2008, ANN NY ACAD SCI, V1144, P210, DOI 10.1196/annals.1418.011
   Pavlov VA, 2005, BRAIN BEHAV IMMUN, V19, P493, DOI 10.1016/j.bbi.2005.03.015
   Periasamy S, 2011, J LEUKOCYTE BIOL, V90, P493, DOI 10.1189/jlb.0411197
   Pohanka M, 2007, ACTA VET BRNO, V76, P579, DOI 10.2754/avb200776040579
   Pohanka M, 2007, TALANTA, V71, P981, DOI 10.1016/j.talanta.2006.05.074
   Pohanka M, 2012, INT J MOL SCI, V13, P2219, DOI 10.3390/ijms13022219
   Pohanka M, 2011, BIOMED PAP, V155, P219, DOI 10.5507/bp.2011.036
   Pohanka M, 2011, DRUG CHEM TOXICOL, V34, P255, DOI 10.3109/01480545.2010.542753
   Ray HJ, 2009, CLIN VACCINE IMMUNOL, V16, P444, DOI 10.1128/CVI.00405-08
   Rosas-Ballina M, 2009, MOL MED, V15, P195, DOI 10.2119/molmed.2009.00039
   Song XM, 2008, SHOCK, V30, P468, DOI 10.1097/SHK.0b013e31816d5e49
   Starec M, 1997, PHYSIOL RES, V46, P107
   The FO, 2011, BRIT J PHARMACOL, V163, P1007, DOI 10.1111/j.1476-5381.2011.01296.x
   Valentino MD, 2011, IMMUNOLOGY, V132, P348, DOI 10.1111/j.1365-2567.2010.03387.x
   Zitnik RJ, 2011, ANN RHEUM DIS, V70, pI67, DOI 10.1136/ard.2010.138677
NR 28
TC 5
Z9 5
U1 0
U2 6
PU ACADEMIC JOURNALS
PI VICTORIA ISLAND
PA P O BOX 5170-00200 NAIROBI, VICTORIA ISLAND, LAGOS 73023, NIGERIA
SN 1996-0816
J9 AFR J PHARM PHARMACO
JI Afr. J. Pharm. Pharmacol.
PD MAY
PY 2012
VL 6
IS 17
BP 1317
EP 1322
DI 10.5897/AJPP12.065
PG 6
WC Pharmacology & Pharmacy
WE Science Citation Index Expanded (SCI-EXPANDED)
SC Pharmacology & Pharmacy
GA 994OM
UT WOS:000307940400003
DA 2022-10-25
ER

PT J
AU Browne, SK
   Zaman, R
   Sampaio, EP
   Jutivorakool, K
   Rosen, LB
   Ding, L
   Pancholi, MJ
   Yang, LM
   Priel, DL
   Uzel, G
   Freeman, AF
   Hayes, CE
   Baxter, R
   Cohen, SH
   Holland, SM
AF Browne, Sarah K.
   Zaman, Rifat
   Sampaio, Elizabeth P.
   Jutivorakool, Kamonwan
   Rosen, Lindsey B.
   Ding, Li
   Pancholi, Minjal J.
   Yang, Lauren M.
   Priel, Debra Long
   Uzel, Gulbu
   Freeman, Alexandra F.
   Hayes, Carlton E.
   Baxter, Roger
   Cohen, Stuart H.
   Holland, Steven M.
TI Anti-CD20 (rituximab) therapy for anti-IFN-gamma autoantibody-associated
   nontuberculous mycobacterial infection
SO BLOOD
LA English
DT Article
ID INTERFERON-GAMMA; RHEUMATOID-ARTHRITIS; PEMPHIGUS-VULGARIS;
   MYASTHENIA-GRAVIS; AVIUM COMPLEX; PATIENT; INTERLEUKIN-12; AUTOIMMUNITY;
   RECURRENT; LYMPHOMA
AB Patients with anti-IFN-gamma autoantibodies have impaired IFN-gamma signaling, leading to severe disseminated infections with intracellular pathogens, especially nontuberculous mycobacteria. Disease may be severe and progressive, despite aggressive treatment. To address the underlying pathogenic IFN-gamma autoantibodies we used the therapeutic monoclonal rituximab (anti-CD20) to target patient B cells. All subjects received between 8 and 12 doses of rituximab within the first year to maintain disease remission. Subsequent doses were given for relapsed infection. We report 4 patients with refractory disease treated with rituximab who had clinical and laboratory evidence of therapeutic response as determined by clearance of infection, resolution of inflammation, reduction of anti-IFN-gamma autoantibody levels, and improved IFN-gamma signaling. (Blood. 2012;119(17):3933-3939)
C1 [Browne, Sarah K.; Zaman, Rifat; Sampaio, Elizabeth P.; Jutivorakool, Kamonwan; Rosen, Lindsey B.; Ding, Li; Pancholi, Minjal J.; Yang, Lauren M.; Uzel, Gulbu; Freeman, Alexandra F.; Holland, Steven M.] NIAID, Lab Clin Infect Dis, NIH, Bethesda, MD 20892 USA.
   [Sampaio, Elizabeth P.] Fiocruz MS, Inst Oswaldo Cruz, Leprosy Lab, BR-21045900 Rio De Janeiro, Brazil.
   [Jutivorakool, Kamonwan] Chulalongkorn Univ, Fac Med, Dept Med, Bangkok, Thailand.
   [Jutivorakool, Kamonwan] King Chulalongkorn Mem Hosp, Thai Red Cross Soc, Bangkok, Thailand.
   [Yang, Lauren M.] Washington Univ, Sch Med, St Louis, MO USA.
   [Priel, Debra Long] SAIC Frederick Inc, Clin Serv Program, Natl Canc Inst Frederick, Frederick, MD USA.
   [Hayes, Carlton E.] Jackson Clin, Jackson, TN USA.
   [Baxter, Roger] So Calif Permanente Med Grp, Oakland, CA USA.
   [Cohen, Stuart H.] Univ Calif Davis, Dept Epidemiol & Infect Control, Davis, CA 95616 USA.
RP Browne, SK (corresponding author), CRC B3-4141,MSC 1684, Bethesda, MD 20892 USA.
EM brownesa@niaid.nih.gov
FU Division of Intramural Research; National Institute of Allergy and
   Infectious Diseases; National Institutes of Health [HHSN261200800001E];
   National Cancer Institute; NATIONAL INSTITUTE OF ALLERGY AND INFECTIOUS
   DISEASES [ZIAAI001069, ZIAAI000647] Funding Source: NIH RePORTER
FX This work was supported by the Division of Intramural Research, National
   Institute of Allergy and Infectious Diseases, National Institutes of
   Health, and the National Cancer Institute, National Institutes of Health
   (contract HHSN261200800001E).
CR Ahmed AR, 2006, NEW ENGL J MED, V355, P1772, DOI 10.1056/NEJMoa062930
   Baerlecken N, 2009, CLIN INFECT DIS, V49, pE76, DOI 10.1086/605581
   Behler Caroline M, 2009, J Med Case Rep, V3, P7335, DOI 10.4076/1752-1947-3-7335
   BHOL K, 1995, P NATL ACAD SCI USA, V92, P5239, DOI 10.1073/pnas.92.11.5239
   Borie R, 2009, EUR RESPIR J, V33, P1503, DOI 10.1183/09031936.00160908
   Burbelo PD, 2010, BLOOD, V116, P4848, DOI 10.1182/blood-2010-05-286161
   Coiffier B, 1998, BLOOD, V92, P1927
   Ding L, 2012, J CLIN IMMUNOL, V32, P238, DOI 10.1007/s10875-011-9621-8
   Doffinger R, 2004, CLIN INFECT DIS, V38, pE10, DOI 10.1086/380453
   Dorman SE, 2000, CYTOKINE GROWTH F R, V11, P321, DOI 10.1016/S1359-6101(00)00010-1
   Hoflich C, 2004, BLOOD, V103, P673, DOI 10.1182/blood-2003-04-1065
   Holland SM, 1998, J INFECT DIS, V178, P1095, DOI 10.1086/515670
   Illa I, 2008, J NEUROIMMUNOL, V201, P90, DOI 10.1016/j.jneuroim.2008.04.039
   Iwata S, 2011, J RHEUMATOL, V38, P633, DOI 10.3899/jrheum.100729
   Kampitak T, 2011, INFECTION, V39, P65, DOI 10.1007/s15010-010-0067-3
   Kampmann B, 2005, J CLIN INVEST, V115, P2480, DOI 10.1172/JCI19316
   Koya T, 2009, J INFECT CHEMOTHER, V15, P118, DOI 10.1007/s10156-008-0662-8
   Lindberg C, 2010, ACTA NEUROL SCAND, V122, P225, DOI 10.1111/j.1600-0404.2010.01345.x
   Maloney DG, 1997, J CLIN ONCOL, V15, P3266, DOI 10.1200/JCO.1997.15.10.3266
   Patel SY, 2005, J IMMUNOL, V175, P4769, DOI 10.4049/jimmunol.175.7.4769
   Roll P, 2008, ARTHRITIS RHEUM-US, V58, P1566, DOI 10.1002/art.23473
   Smolen JS, 2007, ANN RHEUM DIS, V66, P143, DOI 10.1136/ard.2006.061002
   Tamimoto Y, 2008, RHEUMATOLOGY, V47, P821, DOI 10.1093/rheumatology/ken071
   Tanaka Y, 2007, INTERNAL MED, V46, P1005, DOI 10.2169/internalmedicine.46.6452
   Tang BSF, 2010, CLIN VACCINE IMMUNOL, V17, P1132, DOI 10.1128/CVI.00053-10
   Thurlings RM, 2008, ANN RHEUM DIS, V67, P917, DOI 10.1136/ard.2007.080960
   Vos K, 2007, ARTHRITIS RHEUM, V56, P772, DOI 10.1002/art.22400
NR 27
TC 117
Z9 121
U1 1
U2 5
PU AMER SOC HEMATOLOGY
PI WASHINGTON
PA 1900 M STREET. NW SUITE 200, WASHINGTON, DC 20036 USA
SN 0006-4971
J9 BLOOD
JI Blood
PD APR 26
PY 2012
VL 119
IS 17
BP 3933
EP 3939
DI 10.1182/blood-2011-12-395707
PG 7
WC Hematology
WE Science Citation Index Expanded (SCI-EXPANDED)
SC Hematology
GA 959AU
UT WOS:000305282900014
PM 22403254
OA Bronze, Green Published
DA 2022-10-25
ER

PT J
AU Malik, R
   Zunino, P
   Hunt, GB
AF Malik, R
   Zunino, P
   Hunt, GB
TI Complete heart block associated with lupus in a dog
SO AUSTRALIAN VETERINARY JOURNAL
LA English
DT Article
ID ACQUIRED MYASTHENIA-GRAVIS; ERYTHEMATOSUS; AZATHIOPRINE; DISEASE; COLONY
AB A 5-year-old Poodle-cross was initially presented for exercise intolerance and difficulty in chewing and yawning. Some months later it acutely developed lethargy referable to complete heart block. Further investigations before and after permanent pacemaker implantation demonstrated Coombs-positive immune-mediated haemolytic anaemia, presumptive masticatory myositis and hypoadrenocorticism, suggesting the possibility of multisystem auto-immune disease. A diagnosis of systemic lupus erythematosus (SLE) was made based on these findings and a positive anti-nuclear antibody titre. It was thought that immune-mediated destruction of cardiac conduction tissues was responsible for the development of atrioventricular conduction block. Glucocorticoid deficiency was corrected using cortisone replacement therapy. SLE was controlled successfully for 10 months using azathioprine monotherapy until signs, subsequently shown to be due to subacute bacterial endocarditis, resulted in the death of the patient. Lupus should be considered as a potential underlying aetiology in dogs that develop heart block.
C1 Univ Sydney, Fac Vet Sci, Vet Ctr Sydney, Sydney, NSW 2006, Australia.
RP Malik, R (corresponding author), Univ Sydney, Fac Vet Sci, Vet Ctr Sydney, Sydney, NSW 2006, Australia.
RI Zunino, Pablo/GRY-0417-2022; Malik, Richard/I-2009-2019
CR ATWELL RB, 1990, AUST VET J, V67, P265, DOI 10.1111/j.1751-0813.1990.tb07784.x
   BENNETT D, 1987, J COMP PATHOL, V97, P523, DOI 10.1016/0021-9975(87)90003-X
   BENNETT D, 1987, J SMALL ANIM PRACT, V28, P871, DOI 10.1111/j.1748-5827.1987.tb01314.x
   Bennett D., 1987, Veterinary Annual, V27, P350
   DAY MJ, 1999, CLIN IMMUNOLOGY DOG, P243
   Dewey CW, 1999, J AM ANIM HOSP ASSOC, V35, P396, DOI 10.5326/15473317-35-5-396
   ESDAILE JM, 1993, LUPUS, V2, pS3, DOI 10.1177/096120339300200102
   FONSECA E, 1994, LUPUS, V3, P129, DOI 10.1177/096120339400300213
   FOURNEL C, 1992, LUPUS, V1, P133, DOI 10.1177/096120339200100303
   GRINDEM CB, 1983, J AM ANIM HOSP ASSOC, V19, P489
   HACKETT TB, 1995, J AM VET MED ASSOC, V206, P1173
   HILL RC, 1990, J AM ANIM HOSP ASSOC, V26, P25
   LEWIS RM, 1971, J EXP MED, V134, P417, DOI 10.1084/jem.134.2.417
   MAIER WP, 1987, ARCH INTERN MED, V147, P170, DOI 10.1001/archinte.147.1.170
   MARTINEZCOSTA X, 1991, J RHEUMATOL, V18, P1926
   MONIER JC, 1988, AM J VET RES, V49, P46
   Oyama MA, 2001, J VET INTERN MED, V15, P229, DOI 10.1892/0891-6640(2001)015&lt;0229:AOOACP&gt;2.3.CO;2
   SHELTON GD, 1987, MUSCLE NERVE, V10, P753, DOI 10.1002/mus.880100812
   Tisdall PLC, 1999, AUST VET J, V77, P374, DOI 10.1111/j.1751-0813.1999.tb10307.x
   Watson ADJ, 1998, AUST VET J, V76, P255, DOI 10.1111/j.1751-0813.1998.tb10153.x
   Wilkerson MJ, 2000, J VET INTERN MED, V14, P190, DOI 10.1892/0891-6640(2000)014&lt;0190:IAIHAD&gt;2.3.CO;2
   WRAY R, 1975, BRIT HEART J, V37, P982
NR 22
TC 11
Z9 12
U1 0
U2 6
PU AUSTRALIAN VETERINARY ASSN
PI MELBOURNE
PA 272 BRUNSWICK RD BRUNSWICK, MELBOURNE, VIC 3056, AUSTRALIA
SN 0005-0423
J9 AUST VET J
JI Aust. Vet. J.
PD JUL
PY 2003
VL 81
IS 7
BP 398
EP 401
DI 10.1111/j.1751-0813.2003.tb11544.x
PG 4
WC Veterinary Sciences
WE Science Citation Index Expanded (SCI-EXPANDED)
SC Veterinary Sciences
GA 703TF
UT WOS:000184296500027
PM 15084050
DA 2022-10-25
ER

PT J
AU Cuddon, PA
AF Cuddon, PA
TI Electrophysiology in neuromuscular disease
SO VETERINARY CLINICS OF NORTH AMERICA-SMALL ANIMAL PRACTICE
LA English
DT Article
ID NERVE-CONDUCTION-VELOCITY; CLINICALLY NORMAL DOGS;
   GUILLAIN-BARRE-SYNDROME; F-WAVE; CUTANEOUS AFFERENTS; MYASTHENIA-GRAVIS;
   REFERENCE VALUES; TIBIAL NERVES; H-REFLEX; STIMULATION
AB Electrophysiological evaluation is the cornerstone of the diagnostic work-up for animals with peripheral nerve, muscle, or neuromuscular junction disease. It provides invaluable information about the severity, distribution, and character of the disease process occurring in a patient. With recent advances in the field of veterinary electrodiagnosis, we are far more able do provide detailed, useful information about neuromuscular disease in small animals, which will eventually lead to a better understanding of pathophysiology and thus, appropriate changes. This article is designed to provide insight into the importance and limitations of the various testing procedures now available in veterinary electrophysiology and to provide the reader with an understanding of the theory behind each of these procedures. This article also provides a guideline for the interpretation and clinical significance of each of the available tests.
C1 Vet Specialists No Colorado, Loveland, CO 80538 USA.
RP Cuddon, PA (corresponding author), Vet Specialists No Colorado, 201 W 67th Court, Loveland, CO 80538 USA.
CR Anor S, 2000, J VET INTERN MED, V14, P418, DOI 10.1892/0891-6640(2000)014&lt;0418:EIBRAF&gt;2.3.CO;2
   BAYS HE, 1988, MED CLIN N AM, V72, P1439, DOI 10.1016/S0025-7125(16)30716-7
   BOWEN JM, 1987, VET NEUROLOGY, P145
   BRAUNDN KG, 1994, DIAGNOSTIC TECHNIQUE, P332
   BROWN NO, 1979, J AM VET MED ASSOC, V174, P86
   CHRISMAN CL, 1972, J AM VET MED ASSOC, V160, P311
   Cuddon PA, 1998, J VET INTERN MED, V12, P294, DOI 10.1111/j.1939-1676.1998.tb02125.x
   Cuddon PA, 1999, AM J VET RES, V60, P222
   CUDDON PA, 1995, P AM COLL VET INT ME, P913
   CUDDON PA, 1997, CONSULTATIOPNS FELIN, V3, P380
   DYCK PJ, 1990, MUSCLE NERVE, V13, P371, DOI 10.1002/mus.880130502
   Farnbach G. C., 1980, COMPEND CONTIN ED PR, V11, P843
   FARNBACH GC, 1980, COMP CONT ED, V2, P791
   FARNBACH GC, 1981, COMPEND CONTIN ED PR, V3, P147
   GASSEL MM, 1964, NEUROLOGY, V14, P644
   GILMORE RL, 1989, MUSCLE NERVE, V12, P538, DOI 10.1002/mus.880120704
   GODDE T, 1993, J SMALL ANIM PRACT, V34, P393, DOI 10.1111/j.1748-5827.1993.tb02730.x
   GRIFFITHS IR, 1978, J SMALL ANIM PRACT, V19, P329, DOI 10.1111/j.1748-5827.1978.tb05502.x
   HOLLIDAY TA, 1979, AM J VET RES, V40, P326
   HOLLIDAY TA, 1977, AM J VET RES, V38, P1543
   HOPKINS AL, 1993, J SMALL ANIM PRACT, V34, P271, DOI 10.1111/j.1748-5827.1993.tb02685.x
   Inada S., 1963, JAP J VET SCI, V25, P327
   JABRE JF, 1989, MUSCLE NERVE, V12, P38, DOI 10.1002/mus.880120108
   KEESEY JC, 1989, MUSCLE NERVE, V12, P613, DOI 10.1002/mus.880120802
   KIERS L, 1994, ELECTROEN CLIN NEURO, V93, P255, DOI 10.1016/0168-5597(94)90027-2
   KIMURA J, 1981, ELECTRODIAGNOSIS DIS, P227
   Kimura J, 1989, ELECTRODIAGNOSIS DIS, P78
   KIMURA J, 1989, ELECTRODIAGNOSIS DIS, P184
   KNECHT CD, 1985, AM J VET RES, V46, P977
   KNECHT CD, 1983, VET RES COMMUN, V6, P123, DOI 10.1007/BF02214904
   LEE AF, 1970, AM J VET RES, V31, P1361
   LEE AF, 1975, AM J VET RES, V36, P1305
   LEVIN R, 1987, MUSCLE NERVE, V10, P242, DOI 10.1002/mus.880100308
   MACHIDA M, 1983, Electromyography and Clinical Neurophysiology, V23, P353
   MALIK R, 1989, J SMALL ANIM PRACT, V30, P13, DOI 10.1111/j.1748-5827.1989.tb01453.x
   MALIK R, 1989, J SMALL ANIM PRACT, V30, P20, DOI 10.1111/j.1748-5827.1989.tb01455.x
   MALIK R, 1991, J SMALL ANIM PRACT, V32, P547, DOI 10.1111/j.1748-5827.1991.tb00884.x
   MALIK R, 1989, J SMALL ANIM PRACT, V30, P396, DOI 10.1111/j.1748-5827.1989.tb01587.x
   NAFE LA, 1983, AM J VET RES, V44, P669
   Pillai S. R., 1991, Progress in Veterinary Neurology, V2, P95
   PINELLI P, 1964, ELECTROEN CLIN NEURO, V17, P86
   PONCELET L, 1991, RES VET SCI, V51, P1, DOI 10.1016/0034-5288(91)90021-F
   REDDING RW, 1982, AM J VET RES, V43, P517
   REDDING RW, 1984, AM J VET RES, V45, P1042
   REDDING RW, 1987, VET NEUROLOGY, P168
   SANDERS DB, 1986, MUSCLE NERVE, V9, P3
   SCHAEPPI U, 1981, AGENTS ACTIONS, V11, P510, DOI 10.1007/BF02004714
   SHERMAN HB, 1990, MUSCLE NERVE, V13, P1023, DOI 10.1002/mus.880131104
   Sims M. H., 1990, Progress in Veterinary Neurology, V1, P311
   SIMS MH, 1980, AM J VET RES, V41, P1247
   SIMS MH, 1981, AM J VET RES, V42, P975
   STALBERG E, 1980, J NEUROL NEUROSUR PS, V43, P622, DOI 10.1136/jnnp.43.7.622
   STEISS JE, 1987, VET RES COMMUN, V11, P243, DOI 10.1007/BF00570922
   STEISS JE, 1984, AM J VET RES, V45, P1199
   STEISS JE, 1988, AM J VET RES, V49, P1533
   STEISS JE, 1984, AM J VET RES, V45, P2649
   SWALLOW JS, 1977, RES VET SCI, V23, P29, DOI 10.1016/S0034-5288(18)33218-1
   THOMSON FK, 1971, J AM VET MED ASSOC, V159, P1763
   TRONTELJ JV, 1986, J NEUROL NEUROSUR PS, V49, P677, DOI 10.1136/jnnp.49.6.677
   TRONTELJ JV, 1992, MUSCLE NERVE, V15, P449, DOI 10.1002/mus.880150405
   VANNES JJ, 1985, AM J VET RES, V46, P1155
   VANNES JJ, 1986, VET QUART, V8, P240, DOI 10.1080/01652176.1986.9694048
   VANNES JJ, 1986, RES VET SCI, V40, P372, DOI 10.1016/S0034-5288(18)30553-8
   VANNES JJ, 1986, VET Q, V8, P243
   WALKER TL, 1979, AM J VET RES, V40, P1433
   WAXENBERGER MK, 1992, J VET MED A, V39, P372, DOI 10.1111/j.1439-0442.1992.tb00194.x
   WHALEN LR, 1986, AM J VET RES, V47, P581
   WHALEN LR, 1986, AM J VET RES, V47, P1063
   WHEELER DW, 1997, THESIS COLORADO STAT
   YATES BJ, 1982, NEUROSURGERY, V11, P439, DOI 10.1227/00006123-198209000-00018
NR 70
TC 70
Z9 70
U1 0
U2 19
PU W B SAUNDERS CO
PI PHILADELPHIA
PA INDEPENDENCE SQUARE WEST CURTIS CENTER, STE 300, PHILADELPHIA, PA
   19106-3399 USA
SN 0195-5616
J9 VET CLIN N AM-SMALL
JI Vet. Clin. N. Am.-Small Anim. Pract.
PD JAN
PY 2002
VL 32
IS 1
BP 31
EP +
DI 10.1016/S0195-5616(03)00079-2
PG 34
WC Veterinary Sciences
WE Science Citation Index Expanded (SCI-EXPANDED)
SC Veterinary Sciences
GA 506CA
UT WOS:000172951300003
PM 11785734
DA 2022-10-25
ER

PT J
AU Erfani, N
   Razmkhah, M
   Ghaderi, A
AF Erfani, Nasrollah
   Razmkhah, Mahbobeh
   Ghaderi, Abbas
TI Circulating Soluble CTLA4 (sCTLA4) Is Elevated in Patients With Breast
   Cancer
SO CANCER INVESTIGATION
LA English
DT Article
DE Soluble CTLA4; Circulating sCTLA4; Cancer; Breast; Immune suppression
ID SYSTEMIC-LUPUS-ERYTHEMATOSUS; GROWTH-FACTOR-BETA; T-CELLS; INCREASED
   EXPRESSION; GENE POLYMORPHISMS; MYASTHENIA-GRAVIS; PROMOTER REGION;
   CUTTING EDGE; IN-VIVO; ASSOCIATION
AB Soluble CTLA4 (sCTLA4) was assessed in sera of 43 new cases with breast cancer and 44 age-and sex-matched healthy individuals by enzyme-linked immunosorbent assay method. Associations of sCTLA4 levels with the six important CTLA4 Single Nucleotide Polymorphisms (SNPs) and with the resulted haplotypes were investigated. Results revealed significant concentration of sCTLA4 in patients with breast cancer (23.5 +/- 14.96 versus 7.69 +/- 4.04 ng/ml, p < .001). Patients' sCTLA4 concentration observed to be affected by the SNPs at positions +49 and +1822 and haplotype combination TACACA/TACGTG. These findings suggest that increased sCTLA4 may contribute in CTLA4-induced suppression of tumor immunity and provide explanations for the widely reported association of CTLA4 gene with cancer.
C1 [Erfani, Nasrollah; Razmkhah, Mahbobeh; Ghaderi, Abbas] Shiraz Univ Med Sci, Shiraz Inst Canc Res, Shiraz, Iran.
   [Ghaderi, Abbas] Shiraz Univ Med Sci, Dept Immunol, Shiraz, Iran.
RP Ghaderi, A (corresponding author), Shiraz Univ Med Sci, Shiraz Inst Canc Res, POB 71345-3115, Shiraz, Iran.
EM ghaderia@sums.ac.ir
RI Ghaderi, Abbas/B-3874-2012; Ghaderi, Abbas/AGY-3479-2022; Erfani,
   Nasrollah/C-9376-2011
OI Ghaderi, Abbas/0000-0003-0849-3375; Erfani,
   Nasrollah/0000-0002-4158-9128
FU Shiraz Institute for Cancer Research, Shiraz University of Medical
   Sciences [ICR-87-500]
FX We appreciate Dr. Hamed Tabesh for his assistance in statistical
   analyses. This work was financially supported by a grant from Shiraz
   Institute for Cancer Research, Shiraz University of Medical Sciences
   (grant ICR-87-500).
CR Anjos S, 2002, J BIOL CHEM, V277, P46478, DOI 10.1074/jbc.M206894200
   Atabani SF, 2005, EUR J IMMUNOL, V35, P2157, DOI 10.1002/eji.200526168
   Caras I, 2004, CANCER IMMUNOL IMMUN, V53, P1146, DOI 10.1007/s00262-004-0556-2
   Chen WJ, 2003, J EXP MED, V198, P1875, DOI 10.1084/jem.20030152
   Cozar JM, 2007, HUM IMMUNOL, V68, P698, DOI 10.1016/j.humimm.2007.05.002
   Di Girolamo V, 2000, J EXP CLIN CANC RES, V19, P155
   Donner H, 1997, J CLIN ENDOCR METAB, V82, P4130, DOI 10.1210/jc.82.12.4130
   Fernandez-Blanco L, 2004, ARTHRITIS RHEUM, V50, P328, DOI 10.1002/art.11444
   GALEA MH, 1992, BREAST CANCER RES TR, V22, P207, DOI 10.1007/BF01840834
   Ghaderi A, 2004, BREAST CANCER RES TR, V86, P1, DOI 10.1023/B:BREA.0000032918.89120.8e
   Grohmann U, 2002, NAT IMMUNOL, V3, P1097, DOI 10.1038/ni846
   HADJ KH, 2001, CLIN IMMUNOL, V101, P361, DOI DOI 10.1006/CLIM.2001.5121]
   Hudson LL, 2002, HUM GENET, V111, P452, DOI 10.1007/s00439-002-0807-2
   Hunt KA, 2005, EUR J HUM GENET, V13, P440, DOI 10.1038/sj.ejhg.5201357
   Huurman VAL, 2007, CLIN EXP IMMUNOL, V150, P487, DOI 10.1111/j.1365-2249.2007.03513.x
   Liu MF, 2003, SCAND J IMMUNOL, V57, P568, DOI 10.1046/j.1365-3083.2003.01232.x
   Magistrelli G, 1999, EUR J IMMUNOL, V29, P3596, DOI 10.1002/(SICI)1521-4141(199911)29:11<3596::AID-IMMU3596>3.0.CO;2-Y
   Marron MP, 2000, DIABETES, V49, P492, DOI 10.2337/diabetes.49.3.492
   Masteller EL, 2000, J IMMUNOL, V164, P5319, DOI 10.4049/jimmunol.164.10.5319
   Oaks MK, 2000, CELL IMMUNOL, V201, P144, DOI 10.1006/cimm.2000.1649
   Oaks MK, 2000, J IMMUNOL, V164, P5015, DOI 10.4049/jimmunol.164.10.5015
   Orabona C, 2005, J IMMUNOL, V174, P6582, DOI 10.4049/jimmunol.174.11.6582
   Park HB, 2004, INT IMMUNOL, V16, P1203, DOI 10.1093/intimm/dxh123
   Pioli C, 2000, J IMMUNOL, V165, P5530, DOI 10.4049/jimmunol.165.10.5530
   Piras G, 2005, BRIT J HAEMATOL, V129, P784, DOI 10.1111/j.1365-2141.2005.05525.x
   Purohit Sharad, 2005, J Autoimmune Dis, V2, P8, DOI 10.1186/1740-2557-2-8
   Sato S, 2004, RHEUMATOLOGY, V43, P1261, DOI 10.1093/rheumatology/keh303
   Saverino D, 2007, CLIN IMMUNOL, V123, P190, DOI 10.1016/j.clim.2007.01.003
   Tarhini AA, 2007, CURR OPIN MOL THER, V9, P505
   Torres B, 2004, ARTHRITIS RHEUM-US, V50, P2211, DOI 10.1002/art.20347
   Ueda H, 2003, NATURE, V423, P506, DOI 10.1038/nature01621
   Vaidya B, 2003, CLIN ENDOCRINOL, V58, P732, DOI 10.1046/j.1365-2265.2003.01778.x
   Vanky F, 1997, CANCER IMMUNOL IMMUN, V43, P317, DOI 10.1007/s002620050339
   Wang LH, 2007, BMC CANCER, V7, DOI 10.1186/1471-2407-7-173
   Wang XB, 2008, J INTERN MED, V263, P61, DOI 10.1111/j.1365-2796.2007.01879.x
   Wang XB, 2002, J NEUROIMMUNOL, V130, P224, DOI 10.1016/S0165-5728(02)00228-X
   Wong CK, 2005, CLIN EXP IMMUNOL, V141, P122, DOI 10.1111/j.1365-2249.2005.02815.x
NR 37
TC 26
Z9 29
U1 0
U2 2
PU TAYLOR & FRANCIS INC
PI PHILADELPHIA
PA 530 WALNUT STREET, STE 850, PHILADELPHIA, PA 19106 USA
SN 0735-7907
EI 1532-4192
J9 CANCER INVEST
JI Cancer Invest.
PD OCT
PY 2010
VL 28
IS 8
BP 828
EP 832
DI 10.3109/07357901003630934
PG 5
WC Oncology
WE Science Citation Index Expanded (SCI-EXPANDED)
SC Oncology
GA 661UU
UT WOS:000282754600007
PM 20482250
DA 2022-10-25
ER

PT J
AU Stidham, DB
   Butler, IJ
AF Stidham, DB
   Butler, IJ
TI Recurrent isolated ptosis in presumed ophthalmoplegic migraine of
   childhood
SO OPHTHALMOLOGY
LA English
DT Article
ID OCULOMOTOR NERVE; PARESIS
AB Purpose: To report a rare case of isolated, recurrent unilateral eyelid ptosis as the sole manifestation of ophthalmoplegic migraine in a healthy young girl.
   Design: Single observational case report with review of the literature.
   Testing: Serologic evaluation, electromyographic, nerve conduction and Tensilon testing, magnetic resonance and computerized tomographic imaging, and magnetic resonance angiography were performed.
   Main Outcome Measures: Four-year descriptive history of recurrent eyelid ptosis,
   Results: Between 1994 and 1998, seven discrete episodes or right upper eyelid ptosis without ophthalmoplegia or pupil abnormality occurred. On each occasion, spontaneous resolution occurred over a period of 6 to 10 weeks. Extensive clinical and laboratory evaluation, including testing for myasthenia gravis and magnetic resonance cerebral angiography, was unremarkable.
   Conclusions: Recurrent isolated ptosis is a rare manifestation of presumed ophthalmoplegic migraine in childhood. As far as we are aware, this has not been previously reported. Ophthalmology 2000;107:1476-1478 (C) 2000 by the American Academy of Ophthalmology.
C1 Univ Texas, Sch Med, Dept Ophthalmol & Visual Sci, Houston, TX USA.
   Univ Texas, Sch Med, Dept Neurol & Pediat, Houston, TX USA.
RP Stidham, DB (corresponding author), 6411 Fannin,Jones 7, Houston, TX 77030 USA.
FU NEI NIH HHS [EY 10608] Funding Source: Medline; NATIONAL EYE INSTITUTE
   [P30EY010608] Funding Source: NIH RePORTER
CR CURRAN R E, 1975, Annals of Ophthalmology, V7, P1191
   DURKAN GP, 1981, HEADACHE, V21, P58, DOI 10.1111/j.1526-4610.1981.hed2102058.x
   Friedman AP, 1962, ARCH NEUROL-CHICAGO, V7, P82
   GUY J, 1985, OPHTHALMOLOGY, V92, P777
   HANSEN SL, 1990, ACTA NEUROL SCAND, V81, P54
   KATZ B, 1989, J CLIN NEURO-OPHTHAL, V9, P181
   MILLER NR, 1977, AM J OPHTHALMOL, V83, P106, DOI 10.1016/0002-9394(77)90197-0
   SHEVELL MI, 1993, PEDIATR NEUROL, V9, P289, DOI 10.1016/0887-8994(93)90065-K
   STOMMEL EW, 1993, HEADACHE, V33, P234, DOI 10.1111/j.1526-4610.1993.hed3305234.x
   Wong V, 1997, PEDIATR NEUROL, V17, P70, DOI 10.1016/S0887-8994(97)80671-6
NR 10
TC 17
Z9 17
U1 0
U2 1
PU ELSEVIER SCIENCE INC
PI NEW YORK
PA 655 AVENUE OF THE AMERICAS, NEW YORK, NY 10010 USA
SN 0161-6420
J9 OPHTHALMOLOGY
JI Ophthalmology
PD AUG
PY 2000
VL 107
IS 8
BP 1476
EP 1478
DI 10.1016/S0161-6420(00)00230-X
PG 3
WC Ophthalmology
WE Science Citation Index Expanded (SCI-EXPANDED)
SC Ophthalmology
GA 339EW
UT WOS:000088465500020
PM 10919893
DA 2022-10-25
ER

PT J
AU ASHER, O
   FUCHS, S
   SOUROUJON, MC
AF ASHER, O
   FUCHS, S
   SOUROUJON, MC
TI ACETYLCHOLINE-RECEPTOR AND MYOGENIC FACTOR GENE-EXPRESSION IN TORPEDO
   EMBRYONIC-DEVELOPMENT
SO NEUROREPORT
LA English
DT Article
DE ACETYLCHOLINE RECEPTOR; TORPEDO; EMBRYONIC DEVELOPMENT; GENE EXPRESSION;
   MYOGENIC FACTORS; MYOD; MRF4; ELECTRIC ORGAN; MUSCLE
ID AUTOIMMUNE MYASTHENIA-GRAVIS; MESSENGER-RNAS; ELECTRIC ORGAN;
   SKELETAL-MUSCLE; GAMMA-SUBUNIT; DELTA-SUBUNIT; CALIFORNICA; MARMORATA;
   SEQUENCES; PROTEINS
AB THE mRNA levels of acetylcholine receptor (AChR) and myogenic factors were followed during embryonic development of Torpedo skeletal muscle and its homologue, the electric organ. A different developmental pattern of AChR gene expression was found in these two tissues: a slight decrease in the muscle, and a marked increase, concomitant with synapse formation, in the electric organ. However, the developmental pattern of MyoD and MRF4 mRNA levels was similar in both tissues, with no significant changes during development. This is in contrast with the sharp increase in the expression of AChR in the electric organ and may suggest that the burst in the expression of AChR during the differentiation of myotubes into electrocytes is not regulated by changes in the myogenic factor mRNA levels.
C1 WEIZMANN INST SCI,DEPT CHEM IMMUNOL,IL-76100 REHOVOT,ISRAEL.
   OPEN UNIV ISRAEL,IL-61392 TEL AVIV,ISRAEL.
CR ASHER O, 1988, FEBS LETT, V233, P277, DOI 10.1016/0014-5793(88)80442-3
   ASHER O, 1993, J IMMUNOL, V151, P6442
   ASHER O, 1992, FEBS LETT, V299, P15, DOI 10.1016/0014-5793(92)80089-Y
   AVIV H, 1972, P NATL ACAD SCI USA, V69, P1408, DOI 10.1073/pnas.69.6.1408
   CHANGEUX JP, 1987, TANIGUCHI S BRAIN SC, V10, P29
   CLAUDIO T, 1983, P NATL ACAD SCI-BIOL, V80, P1111, DOI 10.1073/pnas.80.4.1111
   CLAUDIO T, 1987, P NATL ACAD SCI USA, V84, P5976
   DAVIS RL, 1987, CELL, V51, P987, DOI 10.1016/0092-8674(87)90585-X
   DUCLERT A, 1991, NEUROREPORT, V2, P25, DOI 10.1097/00001756-199101000-00006
   EFTIMIE R, 1991, P NATL ACAD SCI USA, V88, P1349, DOI 10.1073/pnas.88.4.1349
   FOX GQ, 1978, J COMP NEUROL, V179, P677, DOI 10.1002/cne.901790313
   HERSHEY ND, 1983, COLD SPRING HARB SYM, V48, P79, DOI 10.1101/SQB.1983.048.01.010
   LAROCHELLE WJ, 1990, J NEUROSCI, V10, P3460
   LAUFER R, 1989, MOL NEUROBIOL, V3, P1, DOI 10.1007/BF02935587
   MELLINGER J, 1978, DEV BIOL, V67, P167, DOI 10.1016/0012-1606(78)90307-X
   NEVILLE CM, 1992, FEBS LETT, V305, P23, DOI 10.1016/0014-5793(92)80647-Y
   NODA M, 1983, NATURE, V301, P251, DOI 10.1038/301251a0
   NUMBERGER M, 1991, EMBO J, V10, P2957, DOI 10.1002/j.1460-2075.1991.tb07846.x
   PIETTE J, 1990, NATURE, V345, P353, DOI 10.1038/345353a0
   RHODES SJ, 1989, GENE DEV, V3, P2050, DOI 10.1101/gad.3.12b.2050
   SCHUETZE SM, 1987, ANNU REV NEUROSCI, V10, P403, DOI 10.1146/annurev.ne.10.030187.002155
   WITZEMANN V, 1989, FEBS LETT, V242, P419, DOI 10.1016/0014-5793(89)80514-9
   WITZEMANN V, 1991, FEBS LETT, V282, P259, DOI 10.1016/0014-5793(91)80490-T
   WITZEMANN V, 1991, J CELL BIOL, V114, P25
NR 24
TC 6
Z9 6
U1 0
U2 0
PU RAPID SCIENCE PUBLISHERS
PI LONDON
PA 2-6 BOUNDARY ROW, LONDON, ENGLAND SE1 8NH
SN 0959-4965
J9 NEUROREPORT
JI Neuroreport
PD AUG 15
PY 1994
VL 5
IS 13
BP 1581
EP 1584
DI 10.1097/00001756-199408150-00010
PG 4
WC Neurosciences
WE Science Citation Index Expanded (SCI-EXPANDED)
SC Neurosciences & Neurology
GA PE032
UT WOS:A1994PE03200010
PM 7819524
DA 2022-10-25
ER

PT J
AU Viegas, S
   Jacobson, L
   Waters, P
   Cossins, J
   Jacob, S
   Leite, MI
   Webster, R
   Vincent, A
AF Viegas, Stuart
   Jacobson, Leslie
   Waters, Patrick
   Cossins, Judith
   Jacob, Saiju
   Leite, M. Isabel
   Webster, Richard
   Vincent, Angela
TI Passive and active immunization models of MuSK-Ab positive myasthenia:
   Electrophysiological evidence for pre and postsynaptic defects
SO EXPERIMENTAL NEUROLOGY
LA English
DT Article
ID ACETYLCHOLINE-RECEPTOR ANTIBODY; TYROSINE KINASE MUSK; END-PLATE;
   NEUROMUSCULAR-JUNCTION; GRAVIS; AUTOANTIBODIES; IGG
AB Antibodies directed against the post-synaptic neuromuscular junction protein, muscle specific kinase (MuSK) are found in a small proportion of generalized myasthenia gravis (MuSK-MG) patients. MuSK is a receptor tyrosine kinase which is essential for clustering of the acetylcholine receptors (AChRs) at the neuromuscular junction, but the mechanisms by which MuSK antibodies (MuSK-Abs) affect neuromuscular transmission are not clear. Experimental models of MuSK-MG have been described but there have been no detailed electrophysiological studies and no comparisons between the MuSK-MG and the typical form with AChR-Abs (AChR-MG). Here we studied the electrophysiology of neuromuscular transmission after immunization against MuSK compared with immunization against AChR, and also after passive transfer of IgG from MuSK-MG or AChR-MG patients. Overt clinical weakness was observed in 6/10 MuSK-immunized and 3/9 AChR-immunized mice but not in those injected with patients' IgG. Miniature endplate potentials (MEPPS) were reduced in all weak mice consistent with the reduction in postsynaptic AChRs that was found. However, whereas there was an increase in the quantal release of acetylcholine (ACh) in the weak AChR-immunized mice, no such increase was found in the weak MuSK-immunized mice. Similar trends were found after the passive transfer of purified IgG antibodies from MuSK-MG or AChR-MG patients. Preliminary results showed that MuSK expression was considerably higher at the neuromuscular junctions of the masseter (facial) than in the gastrocnemius (leg) with no reduction in MuSK immunostaining at the neuromuscular junctions. Overall, these results suggest that MuSK antibodies act in at least two ways. Firstly by indirectly affecting MuSK's ability to maintain the high density of AChRs and secondly by interfering with a compensatory presynaptic mechanism that regulates quantal release and helps to preserve neuromuscular function. These results raise questions about how MuSK is involved in retrograde signaling, and the combination of postsynaptic defects with lack of presynaptic compensation may begin to explain the more severe disease in MuSK-MG patients. (C) 2012 Elsevier Inc. All rights reserved.
C1 John Radcliffe Hosp, Weatherall Inst Mol Med, Oxford OX3 9DS, England.
   John Radcliffe Hosp, Nuffield Dept Clin Neurosci, Oxford OX3 9DS, England.
RP Vincent, A (corresponding author), John Radcliffe Hosp, Nuffield Dept Clin Neurosci, Oxford OX3 9DU, England.
EM angela.vincent@clneuro.ox.ac.uk
RI Waters, Patrick/AAF-2658-2019; Waters, Patrick/Y-3753-2019; Vincent,
   Angela/AAE-7310-2019
OI Waters, Patrick/0000-0003-4142-2667; Waters,
   Patrick/0000-0003-4142-2667; Jacob, Saiju/0000-0003-0037-454X; Webster,
   Richard/0000-0001-7893-1348
FU Patrick Berthoud Trust; Medical Research Council; Muscular Dystrophy
   Campaign
FX We are very grateful to Richard and Letizia Richardson and the Patrick
   Berthoud Trust for support (SV). Additional support came from the
   Medical Research Council (JC) and the Muscular Dystrophy Campaign (RW).
CR BURGES J, 1990, MUSCLE NERVE, V13, P407, DOI 10.1002/mus.880130507
   BURGES J, 1994, MUSCLE NERVE, V17, P1393, DOI 10.1002/mus.880171208
   Cole RN, 2010, J PHYSIOL-LONDON, V588, P3217, DOI 10.1113/jphysiol.2010.190298
   Cole RN, 2008, ANN NEUROL, V63, P782, DOI 10.1002/ana.21371
   Cossins J, 2004, HUM MOL GENET, V13, P2947, DOI 10.1093/hmg/ddh320
   DeChiara TM, 1996, CELL, V85, P501, DOI 10.1016/S0092-8674(00)81251-9
   DRACHMAN DB, 1978, NEW ENGL J MED, V298, P1116, DOI 10.1056/NEJM197805182982004
   ENGEL AG, 1977, MAYO CLIN PROC, V52, P267
   Evoli A, 2003, BRAIN, V126, P2304, DOI 10.1093/brain/awg223
   FAMBROUGH DM, 1973, SCIENCE, V182, P293, DOI 10.1126/science.182.4109.293
   Farrugia ME, 2006, MUSCLE NERVE, V33, P568, DOI 10.1002/mus.20491
   Hoch W, 2001, NAT MED, V7, P365, DOI 10.1038/85520
   Hoch W, 2003, TRENDS NEUROSCI, V26, P335, DOI 10.1016/S0166-2236(03)00131-0
   ITO Y, 1978, BRAIN, V101, P345, DOI 10.1093/brain/101.2.345
   JERMY A, 1993, EUR J IMMUNOL, V23, P973, DOI 10.1002/eji.1830230433
   Jha S, 2006, J NEUROIMMUNOL, V175, P107, DOI 10.1016/j.jneuroim.2006.03.016
   Kong XC, 2004, EMBO REP, V5, P183, DOI 10.1038/sj.embor.7400065
   Leite MI, 2008, BRAIN, V131, P1940, DOI 10.1093/brain/awn092
   McConville J, 2004, ANN NEUROL, V55, P580, DOI 10.1002/ana.20061
   Niks EH, 2010, MUSCLE NERVE, V42, P283, DOI 10.1002/mus.21642
   PATRICK J, 1973, SCIENCE, V180, P871, DOI 10.1126/science.180.4088.871
   PLOMP JJ, 1995, ANN NEUROL, V37, P627, DOI 10.1002/ana.410370513
   Punga AR, 2011, EXP NEUROL, V230, P207, DOI 10.1016/j.expneurol.2011.04.018
   RODGAARD A, 1987, CLIN EXP IMMUNOL, V67, P82
   Shigemoto K, 2006, J CLIN INVEST, V116, P1016, DOI 10.1172/JCI21545
   Shiraishi H, 2005, ANN NEUROL, V57, P289, DOI 10.1002/ana.20341
   ter Beek WP, 2009, AM J PATHOL, V175, P1536, DOI 10.2353/ajpath.2009.090040
   TOYKA KV, 1975, SCIENCE, V190, P397, DOI 10.1126/science.1179220
   VINCENT A, 1982, CLIN EXP IMMUNOL, V49, P257
   Wood SJ, 2001, PROG NEUROBIOL, V64, P393, DOI 10.1016/S0301-0082(00)00055-1
NR 30
TC 96
Z9 98
U1 0
U2 8
PU ACADEMIC PRESS INC ELSEVIER SCIENCE
PI SAN DIEGO
PA 525 B ST, STE 1900, SAN DIEGO, CA 92101-4495 USA
SN 0014-4886
EI 1090-2430
J9 EXP NEUROL
JI Exp. Neurol.
PD APR
PY 2012
VL 234
IS 2
BP 506
EP 512
DI 10.1016/j.expneurol.2012.01.025
PG 7
WC Neurosciences
WE Science Citation Index Expanded (SCI-EXPANDED)
SC Neurosciences & Neurology
GA 915AI
UT WOS:000301994900028
PM 22326541
OA hybrid
DA 2022-10-25
ER

PT J
AU Yang, L
   Maxwell, S
   Leite, MI
   Waters, P
   Clover, L
   Fan, X
   Zhang, DQ
   Yang, CS
   Beeson, D
   Vincent, A
AF Yang, Li
   Maxwell, Susan
   Leite, M. Isabel
   Waters, Patrick
   Clover, Linda
   Fan, Xin
   Zhang, Daqi
   Yang, Chunsheng
   Beeson, David
   Vincent, Angela
TI Non-radioactive serological diagnosis of myasthenia gravis and clinical
   features of patients from Tianjin, China
SO JOURNAL OF THE NEUROLOGICAL SCIENCES
LA English
DT Article
DE Myasthenia gravis; Acetylcholine receptor antibody; Muscle specific
   kinase antibody; Clustered acetylcholine receptors; Non-radioactive
   assay
ID ACETYLCHOLINE-RECEPTOR ANTIBODIES; AUTOANTIBODIES; MUSK
AB Purpose: To establish non-radioactive assays for detection of antibodies (Abs) to the acetylcholine receptor (AChR) and to muscle specific kinase (MuSK). To show that the assays can be used in Tianjin for testing patients with MG.
   Method: AChR and MuSK Abs in 51 Chinese MG patients' sera were tested in Oxford, UK, using the conventional radioimmunoprecipitation assay (RIPA), a recently described cell-based assay (CBA), and a new non-radioactive fluorescence immunoprecipitation assay (FIPA) which can measure both AChR and MuSK antibodies in one step. 102 MG sera were subsequently tested by CBA and FIPA in Tianjin, China. Based on the different serological subgroups, the clinical features of these 153 MG patients were analyzed.
   Results: We first confirmed the sensitivity and specificity of the assays in Oxford. There was good agreement between the FIPA and the RIPA for AChR Abs (r(2) = 0.6; p < 0.0001) with 80% positivity in the RIPA and 76% in the FIPA. Two patients were positive for MuSK Abs (4% of total) by both RIPA and FIPA assays. CBA was more sensitive for MuSK Abs, identifying an additional 3 patients. In Tianjin, using the FIPA and CBA, 84/102 (82%) AChR Ab positive patients and four MuSK Ab positive patients were identified. In the whole group of 153 MG patients, there were no differences in clinical features between different antibody subgroups. However, there were 30 patients with thymomas (20%), of whom one had MuSK antibodies. Moreover, two patients with purely ocular MG also had MuSK antibodies.
   Conclusions: Both the FIPA and CBA were established in China and should prove useful for diagnostic testing. Including the CBA for MuSK antibodies increased the number of MuSK-MG patients to 6% of the total, and 33% of the patients without AChR antibodies. The clinical features were mainly relatively mild but thymic tumors were common. Crown Copyright (C) 2010 Published by Elsevier B.V. All rights reserved.
C1 [Yang, Li; Maxwell, Susan; Leite, M. Isabel; Waters, Patrick; Clover, Linda; Beeson, David; Vincent, Angela] Univ Oxford, Nuffield Dept Clin Neurosci, Oxford OX3 9DU, England.
   [Yang, Li; Fan, Xin; Zhang, Daqi; Yang, Chunsheng] Tianjin Med Univ, Gen Hosp, Dept Neurol, Tianjin, Peoples R China.
   [Yang, Li; Fan, Xin; Zhang, Daqi; Yang, Chunsheng] Tianjin Neurol Inst, Neurobiochem Lab, Tianjin, Peoples R China.
RP Vincent, A (corresponding author), Univ Oxford, John Radcliffe Hosp, Nuffield Dept Clin Neurosci, Level 6 W Wing, Oxford OX3 9DU, England.
EM angela.vincent@imm.ox.ac.uk
RI Vincent, Angela/AAE-7310-2019; Waters, Patrick/AAF-2658-2019; Waters,
   Patrick/Y-3753-2019
OI Waters, Patrick/0000-0003-4142-2667; Waters, Patrick/0000-0003-4142-2667
FU MRC [G0701521] Funding Source: UKRI; Medical Research Council [G0701521]
   Funding Source: Medline; Wellcome Trust [084655] Funding Source: Medline
CR ALFRED J, 2000, ANN THORAC SURG, V70, P327
   Buckley C, 2005, NAT CLIN PRACT NEURO, V1, P22, DOI 10.1038/ncpneuro0033
   Hewer R, 2006, CLIN CHIM ACTA, V364, P159, DOI 10.1016/j.cccn.2005.05.035
   Hoch W, 2001, NAT MED, V7, P365, DOI 10.1038/85520
   Hutchinson M, 2008, NEUROLOGY, V71, P1291, DOI 10.1212/01.wnl.0000327606.50322.f0
   Leite MI, 2008, BRAIN, V131, P1940, DOI 10.1093/brain/awn092
   Ricny J, 2002, CLIN CHEM, V48, P549
   Shaner NC, 2004, NAT BIOTECHNOL, V22, P1567, DOI 10.1038/nbt1037
   Shinomiya N, 2004, CLIN IMMUNOL, V110, P154, DOI 10.1016/j.clim.2003.10.004
   Vincent A, 2003, J NEUROL NEUROSUR PS, V74, P1105, DOI 10.1136/jnnp.74.8.1105
   Vincent A, 2008, ANN NY ACAD SCI, V1132, P84, DOI 10.1196/annals.1405.020
   Waters P, 2008, ARCH NEUROL-CHICAGO, V65, P913, DOI 10.1001/archneur.65.7.913
   Yeh JH, 2004, NEUROLOGY, V62, P2131, DOI 10.1212/01.WNL.0000128042.28877.C3
   YU YL, 1989, J HONG KONG MED ASS, V41, P259
   Zhang XF, 2007, J NEUROL NEUROSUR PS, V78, P386, DOI 10.1136/jnnp.2006.100545
NR 15
TC 31
Z9 36
U1 1
U2 14
PU ELSEVIER SCIENCE BV
PI AMSTERDAM
PA PO BOX 211, 1000 AE AMSTERDAM, NETHERLANDS
SN 0022-510X
J9 J NEUROL SCI
JI J. Neurol. Sci.
PD FEB 15
PY 2011
VL 301
IS 1-2
BP 71
EP 76
DI 10.1016/j.jns.2010.10.023
PG 6
WC Clinical Neurology; Neurosciences
WE Science Citation Index Expanded (SCI-EXPANDED)
SC Neurosciences & Neurology
GA 773SK
UT WOS:000291330500015
PM 21131008
DA 2022-10-25
ER

PT J
AU Drachman, DB
AF Drachman, DB
TI Immunotherapy in neuromuscular disorders: Current and future strategies
SO MUSCLE & NERVE
LA English
DT Article
DE immunosuppression; immune therapy; autoimmunity; tolerance; suppression;
   neuromuscular diseases; myasthenia gravis; anergy
ID AUTOIMMUNE MYASTHENIA-GRAVIS; MYELIN BASIC-PROTEIN; HUMAN
   ACETYLCHOLINE-RECEPTOR; INTRAVENOUS IMMUNE GLOBULIN; B-CELLS; T-CELLS;
   RHEUMATOID-ARTHRITIS; SYNTHETIC PEPTIDES; ORAL TOLERANCE; LYMPHOCYTES-T
AB Autoimmune mechanisms have recently been implicated in the pathogenesis of an increasing number of neuromuscular diseases. Many of these diseases can be treated with immunotherapeutic agents that are currently available-often with striking success, However, lack of specificity and adverse side effects impose limits on the effectiveness of these immunosuppressive treatments. This article reviews the basic principles of autoimmunity and immune tolerance, and outlines strategies that produce (a) generalized immunosuppression; (b) ''selective'' immunotherapy; and (c) ''antigen-specific'' immunotherapy, General immunosuppressive treatments, which are the ones most commonly used in current practice, down-regulate the immune system at multiple levels in ''shotgun'' fashion. The agents described here include: adrenal corticosteroids, azathioprine, cyclophosphamide, chlorambucil, methotrexate, total lymphoid irradiation, plasmapheresis, and intravenous immunoglobulin. ''Selective'' immunotherapeutic strategies are designed to interfere with mechanisms intrinsic to the immune system, Agents that are now being used clinically, or are in advanced stages of development include: cyclosporin A, which interferes with synthesis of the cytokine interleukin 2 (IL2); IL2 toxin, which binds to IL2 receptors on activated T cells, is endocytosed, and kills the cells; and CTLA4Ig, which blocks costimulatory molecules, thus preventing full activation of T cells. We have found that combinations of the selective agents may enhance their effectiveness, ''Specific'' strategies are designed to inactivate or suppress antigen-specific T cells, Oral administration of autoantigens has been shown to prevent experimental autoimmune diseases specifically, but the conditions required to suppress ongoing autoimmune diseases are capricious, and depend on many factors. Finally, we describe a method that is still in the experimental stage, which is designed to modify the individual's own antigen-presenting cells so that they will target and inactivate antigen-specific T cells, and thereby turn off the specific autoimmune response. Currently available immunosuppressive methods can now be used successfully to treat many autoimmune neuromuscular diseases, and the application of selective and specific immunotherapeutic strategies promises more precise and effective treatment in the future. (C) 1996 John Wiley & Sons, Inc.
RP Drachman, DB (corresponding author), JOHNS HOPKINS UNIV, SCH MED, DEPT NEUROL, 600 N WOLFE ST, BALTIMORE, MD 21287 USA.
CR ABRAMSKY O, 1975, CLIN EXP IMMUNOL, V19, P11
   AHMED AR, 1984, J AM ACAD DERMATOL, V11, P1115, DOI 10.1016/S0190-9622(84)80193-0
   APPEL SH, 1977, P NATL ACAD SCI USA, V74, P2130, DOI 10.1073/pnas.74.5.2130
   APPEL SH, 1995, CURRENT ISSUES PATHO, P47
   ARSURA E, 1989, CLIN IMMUNOL IMMUNOP, V53, pS170, DOI 10.1016/0090-1229(89)90083-4
   BALCER LJ, 1991, J NEUROIMMUNOL, V31, P115, DOI 10.1016/0165-5728(91)90017-2
   BERZOFSKY JA, 1988, IMMUNOL REV, V106, P5, DOI 10.1111/j.1600-065X.1988.tb00771.x
   BITAR DM, 1988, CELL IMMUNOL, V112, P364, DOI 10.1016/0008-8749(88)90305-X
   BREEDVELD FC, 1995, NEW ENGL J MED, V333, P183, DOI 10.1056/NEJM199507203330309
   BROWN JH, 1993, NATURE, V364, P33, DOI 10.1038/364033a0
   CHEN YH, 1995, NATURE, V376, P177, DOI 10.1038/376177a0
   CHESNUT RW, 1986, ADV IMMUNOL, V39, P51
   COCKS BG, 1995, NATURE, V376, P260, DOI 10.1038/376260a0
   DALAKAS MC, 1993, NEW ENGL J MED, V329, P1993, DOI 10.1056/NEJM199312303292704
   Dau, 1979, PLASMAPHERESIS IMMUN, P229
   DESILVA S, 1988, CLIN IMMUNOL IMMUNOP, V48, P31, DOI 10.1016/0090-1229(88)90154-7
   DRACHMAN DB, 1987, ANN NY ACAD SCI, V505, P90, DOI 10.1111/j.1749-6632.1987.tb51285.x
   DRACHMAN DB, 1990, RES P ARNMD, V68, P183
   DRACHMAN DB, 1982, NEW ENGL J MED, V307, P769, DOI 10.1056/NEJM198209233071301
   DRACHMAN DB, 1985, CLIN IMMUNOL IMMUNOP, V34, P174, DOI 10.1016/0090-1229(85)90022-4
   DRACHMAN DB, 1994, NEW ENGL J MED, V330, P1797, DOI 10.1056/NEJM199406233302507
   DRACHMAN DB, 1995, PATHOGENESIS THERAPY
   DRACHMAN DB, IN PRESS ANN NY ACAD
   DWYER JM, 1992, NEW ENGL J MED, V326, P107
   ENGEL AG, 1987, ANN NY ACAD SCI, V505, P326, DOI 10.1111/j.1749-6632.1987.tb51301.x
   FRIEDMAN A, 1994, P NATL ACAD SCI USA, V91, P6688, DOI 10.1073/pnas.91.14.6688
   FUJII Y, 1988, J IMMUNOL, V140, P1830
   HANDSCHUMACHER R E, 1990, P1264
   HIGGINS PJ, 1988, J IMMUNOL, V140, P440
   HOLOSHITZ J, 1984, J CLIN INVEST, V73, P211, DOI 10.1172/JCI111193
   KAHN BD, 1988, TRANSPL P S3, V20, P1
   KAO I, 1977, SCIENCE, V196, P527, DOI 10.1126/science.850793
   KILLEN JA, 1984, J IMMUNOL, V133, P2549
   KIYOKAWA T, 1991, PROTEIN ENG, V4, P463, DOI 10.1093/protein/4.4.463
   LAMBERT EH, 1976, ANN NY ACAD SCI, V274, P300, DOI 10.1111/j.1749-6632.1976.tb47694.x
   LANZAVECCHIA A, 1985, NATURE, V314, P537, DOI 10.1038/314537a0
   LENNON VA, 1976, ANN NY ACAD SCI, V274, P283, DOI 10.1111/j.1749-6632.1976.tb47693.x
   LINSLEY PS, 1991, J EXP MED, V174, P561, DOI 10.1084/jem.174.3.561
   MARON R, 1983, J IMMUNOL, V131, P2316
   MARTIN SF, UNPUB
   MATELL G, 1987, ANN NY ACAD SCI, V505, P588, DOI 10.1111/j.1749-6632.1987.tb51327.x
   MCINTOSH KR, IN PRESS CELL IMMUNO
   MCINTOSH KR, UNPUB
   MCKHANN GM, 1988, J NEUROIMMUNOL, V20, P297, DOI 10.1016/0165-5728(88)90177-4
   MELMS A, 1992, ANN NEUROL, V31, P311, DOI 10.1002/ana.410310314
   MOKHTARIAN F, 1984, NATURE, V309, P356, DOI 10.1038/309356a0
   MOWAT AM, 1987, IMMUNOL TODAY, V8, P93, DOI 10.1016/0167-5699(87)90853-X
   NAGLERANDERSON C, 1986, P NATL ACAD SCI USA, V83, P7443, DOI 10.1073/pnas.83.19.7443
   NEWSOMDAVIS J, 1989, J AUTOIMMUN, V2, P101, DOI 10.1016/0896-8411(89)90121-2
   NOGUCHI SA, 1980, ANN NEUROL, V8, P32, DOI 10.1002/ana.410080105
   NUSSENBLATT RB, 1990, J IMMUNOL, V144, P1689
   OKUMURA S, 1994, ANN NEUROL, V36, P704, DOI 10.1002/ana.410360504
   PESTRONK A, 1983, ANN NEUROL, V14, P235, DOI 10.1002/ana.410140210
   PROTTI MP, 1990, J IMMUNOL, V144, P1711
   REIM J, 1992, J NEUROIMMUNOL, V41, P61, DOI 10.1016/0165-5728(92)90196-R
   REIM J, 1993, ANN NY ACAD SCI, V681, P325, DOI 10.1111/j.1749-6632.1993.tb22908.x
   Roitt I, 1993, IMMUNOLOGY
   SCHWARTZ RH, 1985, ANNU REV IMMUNOL, V3, P237, DOI 10.1146/annurev.iy.03.040185.001321
   SCHWARTZ RH, 1990, SCIENCE, V248, P1349, DOI 10.1126/science.2113314
   SNIDER DB, J IMMUNOL, V143, P59
   STERZ RK, 1985, J NEUROIMMUNOL, V7, P97
   THOMPSON HSG, 1990, IMMUNOL TODAY, V11, P396
   TINDALL RSA, 1993, ANN NY ACAD SCI, V681, P539, DOI 10.1111/j.1749-6632.1993.tb22937.x
   TRENTHAM DE, 1993, SCIENCE, V261, P1727, DOI 10.1126/science.8378772
   VANDERMECHE FGA, 1992, NEW ENGL J MED, V326, P1123, DOI 10.1056/NEJM199204233261705
   VINCENT A, 1980, PHYSIOL REV, V60, P756, DOI 10.1152/physrev.1980.60.3.756
   WALDMANN TA, 1986, SCIENCE, V232, P727, DOI 10.1126/science.3008337
   WEINER HL, 1993, SCIENCE, V259, P1321, DOI 10.1126/science.7680493
NR 68
TC 32
Z9 34
U1 0
U2 0
PU WILEY
PI HOBOKEN
PA 111 RIVER ST, HOBOKEN 07030-5774, NJ USA
SN 0148-639X
EI 1097-4598
J9 MUSCLE NERVE
JI Muscle Nerve
PD OCT
PY 1996
VL 19
IS 10
BP 1239
EP 1251
PG 13
WC Clinical Neurology; Neurosciences
WE Science Citation Index Expanded (SCI-EXPANDED)
SC Neurosciences & Neurology
GA VH390
UT WOS:A1996VH39000001
PM 8808649
DA 2022-10-25
ER

PT J
AU Toret, E
   Demirag, B
   Koker, SA
   Doyurgan, O
   Ergin, M
   Genc, S
   Karapinar, TH
   Ay, Y
   Oymak, Y
   Vergin, C
AF Toret, Ersin
   Demirag, Bengu
   Koker, Sultan A.
   Doyurgan, Onur
   Ergin, Malik
   Genc, Sinan
   Karapinar, Tuba H.
   Ay, Yilmaz
   Oymak, Yesim
   Vergin, Canan
TI Aplastic Anemia as an Immune-mediated Complication of Thymoma: A Case
   Report
SO JOURNAL OF PEDIATRIC HEMATOLOGY ONCOLOGY
LA English
DT Article
DE aplastic anemia; children; immunosuppressive therapy; thymoma
ID OF-THE-LITERATURE; MANAGEMENT
AB Thymomas are the most common masses located in the anterior mediastinum, and they are often associated with autoimmune disorders including myasthenia gravis, polymyositis, and aplastic anemia (AA). Autoreactive T-cell clones generated by the thymoma may lead to autoimmune disorders. We report the case of a 14-year-old boy who was examined for AA, and the underlying cause was determined to be an immune-mediated complication of thymoma. He had no matched sibling donors. He underwent thymectomy, and 3 months later he was treated with immunosuppressive therapy (IST), consisting of antithymocyte globulin and cyclosporine A. The duration of the IST was determined to be a period of 12 months. He has recently been in complete response condition for 6 months since IST stopped. IST is a successful treatment choice for thymomas associated with AA in childhood.
C1 [Toret, Ersin; Demirag, Bengu; Koker, Sultan A.; Karapinar, Tuba H.; Ay, Yilmaz; Oymak, Yesim; Vergin, Canan] Dr Behcet Uz Children Hosp, Clin Pediat Hematol & Oncol, Izmir, Turkey.
   [Doyurgan, Onur] Dr Behcet Uz Children Hosp, Clin Pediat Cardiac Surg, Izmir, Turkey.
   [Ergin, Malik] Dr Behcet Uz Children Hosp, Dept Pathol, Izmir, Turkey.
   [Genc, Sinan] Dr Behcet Uz Children Hosp, Div Pediat Radiol, Dept Radiol, Izmir, Turkey.
RP Toret, E (corresponding author), Dr Behcet Uz Children Hosp, Clin Pediat Hematol & Oncol, TR-35210 Konak Izmir, Turkey.
EM drersintoret@hotmail.com
RI Köker, Aydın/AAN-9164-2020; Toret, Ersin/AAZ-4692-2020; oymak,
   yesim/ABH-2255-2021; Ay, Yilmaz/GVS-8183-2022
OI Aydin, Sultan/0000-0002-8801-7776
CR Bajel Ashish, 2009, Br J Haematol, V147, P591, DOI 10.1111/j.1365-2141.2009.07716.x
   Bernard C, 2016, AUTOIMMUN REV, V15, P82, DOI 10.1016/j.autrev.2015.09.005
   Castro Murilo Antunes de, 2011, Rev. Bras. Hematol. Hemoter., V33, P476, DOI 10.5581/1516-8484.20110125
   den Bakker MA, 2014, J THORAC ONCOL, V9, pS125, DOI 10.1097/JTO.0000000000000297
   Sanchez OME, 2009, AN PEDIATR, V70, P57, DOI 10.1016/j.anpedi.2008.09.006
   Gaglia A, 2007, ANTICANCER RES, V27, P3025
   Marsh JCW, 2009, BRIT J HAEMATOL, V147, P43, DOI 10.1111/j.1365-2141.2009.07842.x
   Mirtavoos-Mahyari H, 2014, ONCOTARGETS THER, V7, P633, DOI 10.2147/OTT.S58194
   Park Chi Young, 2003, Korean Journal of Internal Medicine, V18, P61
   Ritchie DS, 2002, EUR J HAEMATOL, V68, P389, DOI 10.1034/j.1600-0609.2002.01703.x
   Rod J, 2014, PEDIATR BLOOD CANCER, V61, P1910, DOI 10.1002/pbc.25159
   Sada Eriko, 2011, Rinsho Ketsueki, V52, P293
   Scheinberg P, 2012, BLOOD, V120, P1185, DOI 10.1182/blood-2011-12-274019
   Shelly S, 2011, CELL MOL IMMUNOL, V8, P199, DOI 10.1038/cmi.2010.74
   Singh Gurmeet, 2011, Acta Med Indones, V43, P74
   Stachowicz-Stencel T, 2015, EUR J CANCER, V51, P2444, DOI 10.1016/j.ejca.2015.06.121
   Tormoehlen LM, 2008, HEMATOL ONCOL CLIN N, V22, P509, DOI 10.1016/j.hoc.2008.03.004
   Vlachos A, 2016, LANZKOWSKY'S MANUAL OF PEDIATRIC HEMATOLOGY AND ONCOLOGY, SIXTH EDITION, P102, DOI 10.1016/B978-0-12-801368-7.00008-9
   Yalcin B, 2012, J PEDIAT HEMATOL ONC, V34, P601, DOI 10.1097/MPH.0b013e31825808e9
NR 19
TC 3
Z9 3
U1 0
U2 1
PU LIPPINCOTT WILLIAMS & WILKINS
PI PHILADELPHIA
PA TWO COMMERCE SQ, 2001 MARKET ST, PHILADELPHIA, PA 19103 USA
SN 1077-4114
EI 1536-3678
J9 J PEDIAT HEMATOL ONC
JI J. Pediatr. Hematol. Oncol.
PD OCT
PY 2018
VL 40
IS 7
BP E464
EP E466
DI 10.1097/MPH.0000000000001140
PG 3
WC Oncology; Hematology; Pediatrics
WE Science Citation Index Expanded (SCI-EXPANDED)
SC Oncology; Hematology; Pediatrics
GA GV6BP
UT WOS:000446191900015
PM 29668540
DA 2022-10-25
ER

PT J
AU Nizri, E
   Irony-Tur-Sinai, M
   Grigoriadis, N
   Abramsky, O
   Amitai, G
   Brenner, T
AF Nizri, Eran
   Irony-Tur-Sinai, Michal
   Grigoriadis, Nikolaos
   Abramsky, Oded
   Amitai, Gabi
   Brenner, Talma
TI Novel approaches to treatment of autoimmune neuroinflammation and
   lessons for drug development
SO PHARMACOLOGY
LA English
DT Article
DE central nervous system inflammation; multiple sclerosis; experimental
   autoimmune encephalomyelitis; drug development; bifunctional molecules;
   natural immunomodulating protein; alpha-fetoprotein
ID EXPERIMENTAL ALLERGIC ENCEPHALOMYELITIS; ALPHA-FETOPROTEIN;
   MULTIPLE-SCLEROSIS; ACETYLCHOLINE-RECEPTOR; TRANSCRIPTION FACTOR;
   MYASTHENIA-GRAVIS; KAPPA-B; PREGNANCY; DISCOVERY; DISEASE
AB Drug development, and especially that intended for central nervous system (CNS) disorders, still poses a challenge. We investigated both the use of bifunctional compounds designed for multiple targeting and enhanced CNS permeability, and of recombinant alpha-fetoprotein (AFP), a natural pregnancy-associated immunomodulating protein for the treatment of CNS inflammation. Bifunctional compounds showed a novel pharmacokinetic profile due to the conjugation, yet retained, and even improved pharmacodynamics. AFP was well tolerated and decreased various aspects of neuroinflammation, including disease severity, axonal loss and damage, T-cell reactivity, and antigen presentation. Our results show that both strategies may serve as future drug modalities. Copyright (c) 2007 S. Karger AG, Basel
C1 Hadassah Hebrew Univ, Med Ctr, Dept Neurol, Lab Neuroimmunol,Agnes Ginges Ctr Human Neurogene, IL-91120 Jerusalem, Israel.
   IIBR, Div Med Chem, Ness Ziona, Israel.
   Aristotle Univ Thessaloniki, Dept Neurol, GR-54006 Thessaloniki, Greece.
RP Brenner, T (corresponding author), Hadassah Hebrew Univ, Med Ctr, Dept Neurol, Lab Neuroimmunol,Agnes Ginges Ctr Human Neurogene, POB 12000, IL-91120 Jerusalem, Israel.
EM brenner@cc.huji.ac.il
OI Nizri, Eran/0000-0001-7935-2372
CR ABRAMSKY O, 1982, J NEUROIMMUNOL, V2, P1, DOI 10.1016/0165-5728(82)90070-4
   AMITAI G, 2004, CHOLINERGIC MECH FUN, pCH41
   ANDRESEN RH, 1962, AM J OBSTET GYNECOL, V84, P1096, DOI 10.1016/0002-9378(62)90560-4
   Barnes PJ, 1997, NEW ENGL J MED, V336, P1066, DOI 10.1056/NEJM199704103361506
   Bebo Bruce F. Jr, 2005, Current Drug Targets - Inflammation and Allergy, V4, P231
   Bjartmar C, 2003, J NEUROL SCI, V206, P165, DOI 10.1016/S0022-510X(02)00069-2
   BRENNER T, 1981, ANN NY ACAD SCI, V377, P208, DOI 10.1111/j.1749-6632.1981.tb33734.x
   BRENNER T, 1984, TUMOUR BIOL, V5, P263
   BURROW GN, 1975, MED COMPLICATIONS PR
   Carrel AL, 2000, ENDOCRINE, V12, P163, DOI 10.1385/ENDO:12:2:163
   Ciafaloni E, 2004, NEUROL CLIN, V22, P771, DOI 10.1016/j.ncl.2004.06.003
   Confavreux C, 1998, NEW ENGL J MED, V339, P285, DOI 10.1056/NEJM199807303390501
   DASILVA JAP, 1992, CLIN RHEUMATOL, V11, P189, DOI 10.1007/BF02207955
   DiMatteo MR, 2004, MED CARE, V42, P200, DOI 10.1097/01.mlr.0000114908.90348.f9
   Drews J, 2006, NAT REV DRUG DISCOV, V5, P635, DOI 10.1038/nrd2084
   EVRON S, 1984, AM J REPROD IMMUNOL, V5, P109, DOI 10.1111/j.1600-0897.1984.tb00298.x
   Farias GG, 2005, NEUROBIOL DIS, V18, P176, DOI 10.1016/j.nbd.2004.09.012
   GLEICHER N, 1979, Obstetrical and Gynecological Survey, V34, P1, DOI 10.1097/00006254-197901000-00001
   Harness J, 2003, J NEUROL SCI, V216, P33, DOI 10.1016/S0022-510X(03)00212-0
   Hemmer B, 2002, NAT REV NEUROSCI, V3, P291, DOI 10.1038/nrn784
   Irony-Tur-Sinai M, 2006, EXP NEUROL, V198, P136, DOI 10.1016/j.expneurol.2005.11.012
   Kanwar JR, 2004, BRAIN, V127, P1313, DOI 10.1093/brain/awh156
   Kramer R, 2004, NAT REV DRUG DISCOV, V3, P965, DOI 10.1038/nrd1552
   Langer-Gould A, 2002, J IMMUNOL, V169, P1084, DOI 10.4049/jimmunol.169.2.1084
   Miller NH, 1997, CIRCULATION, V95, P1085
   Mishan-Eisenberg G, 2004, J IMMUNOL, V173, P5524, DOI 10.4049/jimmunol.173.9.5524
   Moon C, 2005, BRAIN RES, V1035, P206, DOI 10.1016/j.brainres.2004.12.017
   MORELL V, 1995, SCIENCE, V269, P773, DOI 10.1126/science.7638587
   Nizri E, 2006, NEUROPHARMACOLOGY, V50, P540, DOI 10.1016/j.neuropharm.2005.10.013
   Nizri E, 2005, NEUROSCI LETT, V376, P46, DOI 10.1016/j.neulet.2004.11.030
   O'Connor KA, 2005, NAT REV DRUG DISCOV, V4, P1005, DOI 10.1038/nrd1900
   Offner H, 2004, J NEUROSCI RES, V78, P603, DOI 10.1002/jnr.20330
   Olding LB, 1997, CURR TOP MICROBIOL, V222, P159
   Sacco S, 1998, J NEUROCHEM, V71, P2063
   Salha O, 2000, CURR OPIN OBSTET GYN, V12, P201, DOI 10.1097/00001703-200006000-00007
   Scheuren N, 1998, BRIT J PHARMACOL, V123, P645, DOI 10.1038/sj.bjp.0701652
   Schmid EF, 2005, DRUG DISCOV TODAY, V10, P1031, DOI 10.1016/S1359-6446(05)03524-5
   Simpson SH, 2006, BMJ-BRIT MED J, V333, P15, DOI 10.1136/bmj.38875.675486.55
   Steinman L, 2001, NAT IMMUNOL, V2, P762, DOI 10.1038/ni0901-762
   Steinman L, 2006, ANN NEUROL, V60, P12, DOI 10.1002/ana.20913
   SUZUKI Y, 1992, J CLIN INVEST, V90, P1530, DOI 10.1172/JCI116021
   Torr-Brown S, 2005, CURR OPIN DRUG DISC, V8, P316
   TORRES JM, 1989, MOL IMMUNOL, V26, P851, DOI 10.1016/0161-5890(89)90141-7
   van der Greef J, 2005, NAT REV DRUG DISCOV, V4, P961, DOI 10.1038/nrd1904
   Wang H, 2003, NATURE, V421, P384, DOI 10.1038/nature01339
   Weggen S, 2001, NATURE, V414, P212, DOI 10.1038/35102591
NR 46
TC 12
Z9 12
U1 0
U2 1
PU KARGER
PI BASEL
PA ALLSCHWILERSTRASSE 10, CH-4009 BASEL, SWITZERLAND
SN 0031-7012
EI 1423-0313
J9 PHARMACOLOGY
JI Pharmacology
PY 2007
VL 79
IS 1
BP 42
EP 49
DI 10.1159/000097628
PG 8
WC Pharmacology & Pharmacy
WE Science Citation Index Expanded (SCI-EXPANDED)
SC Pharmacology & Pharmacy
GA 126GX
UT WOS:000243501900006
PM 17139193
OA Bronze
DA 2022-10-25
ER

PT J
AU Uchiyama, A
   Shimizu, S
   Murai, H
   Ohshima, A
   Konomi, H
   Ogura, Y
   Ishikawa, N
   Yamashita, H
   Matsumoto, S
   Kuroki, S
   Tanaka, M
AF Uchiyama, A
   Shimizu, S
   Murai, H
   Ohshima, A
   Konomi, H
   Ogura, Y
   Ishikawa, N
   Yamashita, H
   Matsumoto, S
   Kuroki, S
   Tanaka, M
TI Infrasternal mediastinoseopic surgery for anterior mediastinal masses
SO SURGICAL ENDOSCOPY AND OTHER INTERVENTIONAL TECHNIQUES
LA English
DT Article
DE mediastinoscopy; thymectomy; thymoma
ID MYASTHENIA-GRAVIS; THORACOSCOPIC THYMECTOMY; RESECTION; THYMOMA;
   MANAGEMENT
AB Background: Infrasternal mediastinoscopic surgery is a new alternative to the thoracoscopic approach for patients with anterior mediastinal masses.
   Methods: We applied this technique to 18 thymectomies, one thymomectomy, and one cystectomy in a total of 20 patients with anterior mediastinal masses and then assessed the surgical results.
   Results: Infrasternal mediastinoscopic surgery was accomplished in 18 of the 20 patients (90%). The pathological diagnoses included 13 Masaoka stage I thymomas, one stage II thymoma, two stage III thymomas, one thymic cyst, one pericardial cyst, one thymic granuloma, and one mature teratoma. Two patients with stage III thymoma required conversion to sternotomy, one for invasion into the innominate vein and the other for invasion into the pericardium. There was no surgically related mortality or complications in any patients.
   Conclusion: Infrasternal mediastinoscopic surgery is safe and feasible for stage I thymoma and other benign tumors in the anterior mediastinum.
C1 Kyushu Univ, Grad Sch Med Sci, Dept Surg & Oncol, Fukuoka 8128582, Japan.
   Kyushu Univ Hosp, Dept Endoscop Diagnost & Therapeut, Fukuoka 8128582, Japan.
   Kyushu Univ, Neurol Inst, Dept Neurol, Fukuoka 8128582, Japan.
   Noguchi Hosp, Dept Surg, Beppu, Oita 8740932, Japan.
   Kokura Natl Hosp, Dept Surg, Kitakyushu, Fukuoka 8028533, Japan.
RP Uchiyama, A (corresponding author), Kyushu Univ, Grad Sch Med Sci, Dept Surg & Oncol, 3-1-1 Maidashi, Fukuoka 8128582, Japan.
CR ACUFF TE, 1993, ANN THORAC SURG, V55, P562, DOI 10.1016/0003-4975(93)91054-Q
   DEFILIPPI VJ, 1994, ANN THORAC SURG, V57, P194, DOI 10.1016/0003-4975(94)90394-8
   Jaretzki A, 2000, NEUROLOGY, V55, P16, DOI 10.1212/WNL.55.1.16
   JARETZKI A, 1988, J THORAC CARDIOV SUR, V96, P711
   Kido T, 1999, ANN THORAC SURG, V67, P263, DOI 10.1016/S0003-4975(98)01210-7
   LANDRENEAU RJ, 1992, ANN THORAC SURG, V54, P142, DOI 10.1016/0003-4975(92)91162-3
   Mack MJ, 1996, J THORAC CARDIOV SUR, V112, P1352, DOI 10.1016/S0022-5223(96)70151-4
   MASAOKA A, 1981, CANCER, V48, P2485, DOI 10.1002/1097-0142(19811201)48:11<2485::AID-CNCR2820481123>3.0.CO;2-R
   Mineo TC, 1996, ANN THORAC SURG, V62, P1210, DOI 10.1016/0003-4975(96)00537-1
   Mineo TC, 1997, J THORAC CARDIOV SUR, V114, P516, DOI 10.1016/S0022-5223(97)70217-4
   Moore KH, 2001, ANN THORAC SURG, V72, P203, DOI 10.1016/S0003-4975(01)02633-9
   Port J L, 2001, Chest Surg Clin N Am, V11, P421
   SUGARBAKER DJ, 1993, ANN THORAC SURG, V56, P653, DOI 10.1016/0003-4975(93)90942-B
   Takeo S, 2001, ANN THORAC SURG, V71, P1721, DOI 10.1016/S0003-4975(00)02697-7
   Uchiyama A, 2001, ANN THORAC SURG, V72, P1902, DOI 10.1016/S0003-4975(01)03210-6
   Wilkins KB, 1999, ANN SURG, V230, P562, DOI 10.1097/00000658-199910000-00012
   YIM APC, 1995, SURG ENDOSC-ULTRAS, V9, P1184
   Yim APC, 1996, INT SURG, V81, P350
NR 18
TC 13
Z9 17
U1 0
U2 1
PU SPRINGER
PI NEW YORK
PA 233 SPRING STREET, NEW YORK, NY 10013 USA
SN 0930-2794
J9 SURG ENDOSC
JI Surg. Endosc.
PD MAY
PY 2004
VL 18
IS 5
BP 843
EP 846
DI 10.1007/s00464-003-8191-0
PG 4
WC Surgery
WE Science Citation Index Expanded (SCI-EXPANDED)
SC Surgery
GA 839ZL
UT WOS:000222826700028
PM 14755356
DA 2022-10-25
ER

PT J
AU PORTER, JD
   BAKER, RS
   RAGUSA, RJ
   BRUECKNER, JK
AF PORTER, JD
   BAKER, RS
   RAGUSA, RJ
   BRUECKNER, JK
TI EXTRAOCULAR-MUSCLES - BASIC AND CLINICAL ASPECTS OF STRUCTURE AND
   FUNCTION
SO SURVEY OF OPHTHALMOLOGY
LA English
DT Article
DE EYE MOVEMENTS; EYE MUSCLE DEVELOPMENT; EYE MUSCLE PATHOLOGY; EXTRAOCULAR
   MUSCLE; MOTILITY; OCULOMOTOR SYSTEM; STRABISMUS
ID EXTRA-OCULAR MUSCLES; BOTULINUM TOXIN INJECTION; DUCHENNE
   MUSCULAR-DYSTROPHY; MULTIPLY INNERVATED FIBERS; MYOBLAST TRANSFER
   THERAPY; INFERIOR OBLIQUE MUSCLE; VERGENCE EYE-MOVEMENTS;
   SKELETAL-MUSCLE; LATERAL RECTUS; MYASTHENIA-GRAVIS
AB Although extraocular muscle is perhaps the least understood component of the oculomotor system, these muscles represent the most common site of surgical intervention in the treatment of strabismus and other ocular motility disorders. This review synthesizes information derived from both basic and clinical studies in order to develop a better understanding of how these muscles may respond to surgical or pharmacological interventions and in disease states. In addition, a detailed knowledge of the structural and functional properties of extraocular muscle, that would allow some degree of prediction of the adaptive responses of these muscles, is vital as a basis to guide the development of new treatments for eye movement disorders.
C1 UNIV KENTUCKY, MED CTR,DEPT OPHTHALMOL, LEXINGTON, KY 40536 USA.
   UNIV KENTUCKY, MED CTR,DEPT ANAT & NEUROBIOL, LEXINGTON, KY 40536 USA.
FU NATIONAL EYE INSTITUTE [R01EY009834, R01EY010760] Funding Source: NIH
   RePORTER
CR ABEL LA, 1980, EXP NEUROL, V68, P378, DOI 10.1016/0014-4886(80)90093-X
   ABRAHAMS VC, 1975, J NEUROPHYSIOL, V38, P10, DOI 10.1152/jn.1975.38.1.10
   ABRAMOV I, 1982, SCIENCE, V217, P265, DOI 10.1126/science.6178160
   AICHMAIR H, 1977, JPN J OPHTHALMOL, V21, P477
   ALLBROOK D, 1981, MUSCLE NERVE, V4, P234, DOI 10.1002/mus.880040311
   ALTMAN J, 1980, J COMP NEUROL, V194, P905, DOI 10.1002/cne.901940411
   ALTMAN J, 1981, J COMP NEUROL, V198, P677, DOI 10.1002/cne.901980409
   ASHTON JA, 1989, NEUROSCIENCE, V31, P529, DOI 10.1016/0306-4522(89)90395-3
   ASLIN RN, 1975, PERCEPT PSYCHOPHYS, V17, P293, DOI 10.3758/BF03203214
   ASMUSSEN G, 1993, FEBS LETT, V335, P243, DOI 10.1016/0014-5793(93)80738-G
   BAHN RS, 1990, J CLIN ENDOCR METAB, V71, P559, DOI 10.1210/jcem-71-3-559
   BAHN RS, 1993, NEW ENGL J MED, V329, P1468
   BAKER R, 1991, Society for Neuroscience Abstracts, V17, P11
   BAKER RS, 1987, INVEST OPHTH VIS SCI, V28, P330
   BAKER RS, 1989, EXP NEUROL, V106, P85, DOI 10.1016/0014-4886(89)90148-9
   BAKER RS, 1990, INVEST OPHTH VIS SCI, V31, P766
   BAKER RS, 1982, INVEST OPHTH VIS SCI, V22, P701
   BAKER RS, 1993, J PEDIATR OPHTHALMOL, V30, P113
   BAKER RS, 1990, BINOC VISION, V5, P203
   BAKKER AJ, 1993, J PHYSIOL-LONDON, V460, P1
   BARMACK NH, 1977, J NEUROPHYSIOL, V40, P779, DOI 10.1152/jn.1977.40.4.779
   BARMACK NH, 1976, J NEUROPHYSIOL, V39, P1009, DOI 10.1152/jn.1976.39.5.1009
   BARMACK NH, 1971, J NEUROPHYSIOL, V34, P1072, DOI 10.1152/jn.1971.34.6.1072
   BARMACK NH, 1978, EXP NEUROL, V59, P304, DOI 10.1016/0014-4886(78)90159-0
   BENOIT PW, 1972, EXP NEUROL, V34, P264, DOI 10.1016/0014-4886(72)90173-2
   BERARDBADIER M, 1978, A GRAEF ARCH KLIN EX, V208, P193, DOI 10.1007/BF00406993
   BERTORINI TE, 1982, NEUROLOGY, V32, P1088, DOI 10.1212/WNL.32.10.1088
   BLAU HM, 1983, LIFE SCI, V32, P45, DOI 10.1016/0024-3205(83)90172-8
   BLOCK BA, 1988, J CELL BIOL, V107, P1099, DOI 10.1083/jcb.107.3.1099
   BOCK O, 1986, VISION RES, V26, P1825, DOI 10.1016/0042-6989(86)90134-3
   BONDI AY, 1979, J PHYSIOL-LONDON, V295, P273, DOI 10.1113/jphysiol.1979.sp012968
   BONDI AY, 1983, INVEST OPHTH VIS SCI, V24, P516
   BONNER PH, 1994, DEV BRAIN RES, V79, P39, DOI 10.1016/0165-3806(94)90047-7
   BOOTHE R G, 1985, Journal of Pediatric Ophthalmology and Strabismus, V22, P206
   BOOTHE RG, 1990, INVEST OPHTH VIS SCI, V31, P1168
   BORCHERT MS, 1994, PRINCIPALS PRACTICE, V4, P2490
   BOWEN SF, 1962, INVEST OPHTH VISUAL, V1, P579
   BRADDICK OJ, 1983, BEHAV BRAIN RES, V10, P141, DOI 10.1016/0166-4328(83)90160-2
   BRIDGEMAN B, 1991, VISION RES, V31, P1903, DOI 10.1016/0042-6989(91)90185-8
   BROOKE MH, 1970, ARCH NEUROL-CHICAGO, V23, P369, DOI 10.1001/archneur.1970.00480280083010
   Brueckner J. K., 1994, Molecular Biology of the Cell, V5, p163A
   BUISSERET P, 1977, EXP BRAIN RES, V28, P421
   BUISSERET P, 1983, EXP BRAIN RES, V51, P443
   BURKE RE, 1981, HDB PHYSL NERVOUS SY, P345
   BUTTNERENNEVER JA, 1981, J COMP NEUROL, V197, P17, DOI 10.1002/cne.901970103
   CAMPBELL KP, 1989, NATURE, V338, P259, DOI 10.1038/338259a0
   CAMPOS EC, 1986, ARCH OPHTHALMOL-CHIC, V104, P1176, DOI 10.1001/archopht.1986.01050200082055
   CAPLAN AI, 1983, SCIENCE, V221, P921, DOI 10.1126/science.6348946
   CARLSON BM, 1985, ARCH OPHTHALMOL-CHIC, V103, P1373, DOI 10.1001/archopht.1985.01050090125046
   Carpenter RHS, 1991, EYE MOVEMENTS
   CARPENTER S, 1979, BRAIN, V102, P147, DOI 10.1093/brain/102.1.147
   CHEKHOVA SP, 1985, OFTALMOL ZH, V2, P80
   CHEN Y, 1987, 9TH P ANN C IEEE ENG, P649
   Chiarandini D J, 1979, Curr Top Eye Res, V1, P91
   CHIARANDINI DJ, 1987, AM J PHYSIOL, V253, pC375, DOI 10.1152/ajpcell.1987.253.3.C375
   CHIARANDINI DJ, 1979, J PHYSIOL-LONDON, V290, P453, DOI 10.1113/jphysiol.1979.sp012783
   Christiansen S, 1987, J Pediatr Ophthalmol Strabismus, V24, P132
   Christiansen S, 1988, J Pediatr Ophthalmol Strabismus, V25, P167
   Christiansen S P, 1994, Strabismus, V2, P29, DOI 10.3109/09273979409105051
   CHRISTIANSEN SP, 1992, EXP MOL PATHOL, V56, P87, DOI 10.1016/0014-4800(92)90026-8
   CHRISTIANSEN SP, 1994, INVEST OPHTH VIS SCI, V35, P2199
   CHRISTIANSEN SP, 1993, INVEST OPHTH VIS SCI, V34, P1497
   CHRISTIANSEN SP, 1991, INVEST OPHTH VIS SCI, V32, P154
   CLOSE RI, 1974, J PHYSIOL-LONDON, V236, P259, DOI 10.1113/jphysiol.1974.sp010434
   COGAN DG, 1994, PRINCIPLES PRACTICE, V4, P2282
   COLLINS CC, 1975, J PHYSIOL-LONDON, V245, P351, DOI 10.1113/jphysiol.1975.sp010850
   COLLINS CC, 1985, INVEST OPHTHALMOL  S, V26, P80
   Collins CC., 1975, BASIC MECH OCULAR MO, P145
   CORSI M, 1990, OPHTHALMOLOGICA, V200, P154, DOI 10.1159/000310097
   COULY GF, 1992, DEVELOPMENT, V114, P1
   CREWTHER DP, 1978, J PHYSIOL-LONDON, V282, P181, DOI 10.1113/jphysiol.1978.sp012456
   CULLCANDY SG, 1976, J PHYSIOL-LONDON, V260, P177, DOI 10.1113/jphysiol.1976.sp011510
   DAROFF RB, 1980, NEUROOPHTHALMOLOGY, P62
   DAVIDOWITZ J, 1980, TISSUE CELL, V12, P449, DOI 10.1016/0040-8166(80)90035-X
   DEMER JL, 1994, INVEST OPHTH VIS SCI, V35, P2199
   DEMER JL, IN PRESS INVEST OPHT
   Denetclaw W. F. Jr., 1993, Molecular Biology of the Cell, V4, p385A
   DOMENICI L, 1992, NEUROSCIENCE, V51, P19, DOI 10.1016/0306-4522(92)90466-F
   DONALDSON IML, 1980, J PHYSIOL-LONDON, V298, P85, DOI 10.1113/jphysiol.1980.sp013069
   DUBOWITZ V, 1985, MUSCLE BIOPSY MODERN
   DUBROVSKY BO, 1977, EXP NEUROL, V55, P680, DOI 10.1016/0014-4886(77)90293-X
   DUCHEN LW, 1970, J NEUROL NEUROSUR PS, V33, P40, DOI 10.1136/jnnp.33.1.40
   DURSTON JHJ, 1974, BRIT J OPHTHALMOL, V58, P193, DOI 10.1136/bjo.58.3.193
   DUTTON JJ, 1988, OPHTHALMOLOGY, V95, P1529
   EGGERS HM, 1982, BIOMEDICAL F OPHTHAL, P1
   ERVASTI JM, 1991, CELL, V66, P1121, DOI 10.1016/0092-8674(91)90035-W
   Evinger C, 1988, Rev Oculomot Res, V2, P81
   EZURE K, 1984, NEUROSCIENCE, V12, P85, DOI 10.1016/0306-4522(84)90140-4
   FAWCETT JW, 1986, J NEUROSURG, V65, P354, DOI 10.3171/jns.1986.65.3.0354
   FELDMAN JL, 1991, DEV BIOL, V143, P320, DOI 10.1016/0012-1606(91)90083-F
   FELICIELLO A, 1993, LANCET, V342, P337, DOI 10.1016/0140-6736(93)91475-2
   FELLS P, 1994, EYE, V8, P497, DOI 10.1038/eye.1994.125
   FINOCCHIO DV, 1991, VISION RES, V31, P1717, DOI 10.1016/0042-6989(91)90022-W
   FLORINI JR, 1991, ANNU REV PHYSIOL, V53, P201, DOI 10.1146/annurev.physiol.53.1.201
   FONG P, 1990, SCIENCE, V250, P673, DOI 10.1126/science.2173137
   FOSTER AH, 1980, ANESTH ANALG, V59, P727
   FRIEDMAN H, 1988, COMMUNICATION
   FRIEDMAN H, 1983, DESIGN NEWS, V20, P20
   FUCHS AF, 1983, J NEUROPHYSIOL, V49, P28, DOI 10.1152/jn.1983.49.1.28
   FUCHS AF, 1971, EXP BRAIN RES, V13, P78
   FUCHS AF, 1985, ANNU REV NEUROSCI, V8, P307, DOI 10.1146/annurev.ne.08.030185.001515
   FUCHS AF, 1971, J PHYSIOL-LONDON, V219, P155, DOI 10.1113/jphysiol.1971.sp009655
   GAUTHIER GM, 1990, BRAIN, V113, P1857, DOI 10.1093/brain/113.6.1857
   GAUTHIER GM, 1990, SCIENCE, V249, P58, DOI 10.1126/science.2367852
   GILBERT PW, 1947, J MORPHOL, V81, P151, DOI 10.1002/jmor.1050810203
   GILBERT PW, 1957, CONTRIB EMBRYOL, V36, P61
   GLASBY MA, 1986, J HAND SURG-BRIT EUR, V11B, P347, DOI 10.1016/0266-7681(86)90155-5
   GLASBY MA, 1986, J NEUROCYTOL, V15, P497, DOI 10.1007/BF01611732
   GRAVES AL, 1987, J NEUROPHYSIOL, V58, P816, DOI 10.1152/jn.1987.58.4.816
   GROSSMAN MD, 1983, INVEST OPHTHALMOL  S, V24, P23
   GUERITAUD JP, 1986, NEUROSCI LETT, V66, P346, DOI 10.1016/0304-3940(86)90044-3
   GURAHIAN SM, 1987, BRAIN RES, V415, P281, DOI 10.1016/0006-8993(87)90210-1
   GUTHRIE BL, 1983, SCIENCE, V221, P1193, DOI 10.1126/science.6612334
   Guyton DL, 1994, BINOCUL VIS EYE MUSC, V9, P209
   HALLCRAG.EC, 1974, EXP NEUROL, V43, P349, DOI 10.1016/0014-4886(74)90176-9
   HAMED LM, 1991, OPHTHALMOLOGY, V98, P247
   HANSEN RM, 1994, PRINCIPLES PRACTICE, P608
   HANSON J, 1980, ACTA PHYSIOL SCAND, V108, P61, DOI 10.1111/j.1748-1716.1980.tb06500.x
   HANSON J, 1977, ACTA OPHTHALMOL, V55, P88
   HARII K, 1976, PLAST RECONSTR SURG, V57, P133, DOI 10.1097/00006534-197602000-00001
   HARII K, 1979, CLIN PLAST SURG, V6, P361
   HARRIS CP, 1991, ARCH OPHTHALMOL-CHIC, V109, P393, DOI 10.1001/archopht.1991.01080030095046
   Helmholtz H. v., 1925, HELMHOLTZS TREATISE
   HEUFELDER AE, 1992, EUR J CLIN INVEST, V22, P529, DOI 10.1111/j.1365-2362.1992.tb01501.x
   HEUFELDER AE, 1991, J CLIN ENDOCR METAB, V73, P307, DOI 10.1210/jcem-73-2-307
   HEUFELDER AE, 1993, CLIN EXP IMMUNOL, V91, P381
   HEUFELDER AE, 1993, EUR J CLIN INVEST, V23, P10, DOI 10.1111/j.1365-2362.1993.tb00712.x
   HEUFELDER AE, 1992, J CLIN ENDOCR METAB, V74, P732, DOI 10.1210/jc.74.4.732
   HOFFMAN EP, 1987, CELL, V51, P919, DOI 10.1016/0092-8674(87)90579-4
   HORN AKE, 1993, EXP BRAIN RES, V96, P39, DOI 10.1007/BF00230437
   HORTON RM, 1993, NEUROLOGY, V43, P983, DOI 10.1212/WNL.43.5.983
   HUFNAGEL TJ, 1984, OPHTHALMOLOGY, V91, P1411
   IBRAGHIMOVBESKROVNAYA O, 1992, NATURE, V355, P696, DOI 10.1038/355696a0
   IDE C, 1984, Neuroscience Research, V1, P379, DOI 10.1016/S0168-0102(84)80018-8
   JACOBY J, 1989, J NEUROPHYSIOL, V61, P116, DOI 10.1152/jn.1989.61.1.116
   JACOBY J, 1990, J MUSCLE RES CELL M, V11, P25, DOI 10.1007/BF01833323
   JACOBY J, 1990, Society for Neuroscience Abstracts, V16, P119
   JACOBY J, 1990, INVEST OPHTH VIS SCI, V31, P569
   JAMPEL ROBERT S., 1967, INVEST OPHTHALMOL, V6, P288
   JIRMANOVA I, 1972, Z ZELLFORSCH MIK ANA, V131, P77, DOI 10.1007/BF00307202
   JOSEPHSILVERSTEIN J, 1989, J CELL BIOL, V108, P2459, DOI 10.1083/jcb.108.6.2459
   KAMINSKI HJ, 1992, ANN NEUROL, V32, P586, DOI 10.1002/ana.410320418
   KAMINSKI HJ, 1990, NEUROLOGY, V40, P1663, DOI 10.1212/WNL.40.11.1663
   KARPATI G, 1988, MUSCLE NERVE, V11, P795, DOI 10.1002/mus.880110802
   KARPATI G, 1989, AM J PATHOL, V135, P27
   KASHII S, 1989, INVEST OPHTH VIS SCI, V30, P2258
   KELLER EL, 1971, J NEUROPHYSIOL, V34, P908, DOI 10.1152/jn.1971.34.5.908
   KELLY AM, 1983, HDB PHYSL 10, P507
   KEYNES RJ, 1984, BRAIN RES, V295, P275, DOI 10.1016/0006-8993(84)90976-4
   KIMURA M, 1981, J NEUROPHYSIOL, V46, P1004, DOI 10.1152/jn.1981.46.5.1004
   KING WM, 1986, ADAPTIVE PROCESSES V, P21
   Kiorpes L, 1985, J Pediatr Ophthalmol Strabismus, V22, P60
   KIORPES L, 1980, INVEST OPHTH VIS SCI, V19, P841
   KOORNEEF L, 1986, BIOMEDICAL F OPHTHAL, V1, P1
   KOURIDES IA, 1975, J CLIN ENDOCR METAB, V40, P872, DOI 10.1210/jcem-40-5-872
   KRAFT SP, 1988, CAN MED ASSOC J, V139, P837
   KRUGER PAUL, 1949, ANAT ANZ, V97, P169
   LAL R, 1990, J NEUROPHYSIOL, V63, P502, DOI 10.1152/jn.1990.63.3.502
   LAL R, 1989, SCIENCE, V243, P93, DOI 10.1126/science.2911723
   LAW PK, 1988, TRANSPLANT P, V20, P1114
   LAW PK, 1990, LANCET, V336, P114, DOI 10.1016/0140-6736(90)91628-N
   Leigh RJ, 1991, NEUROLOGY EYE MOVEME, V2
   LENNERSTRAND G, 1980, EXP EYE RES, V30, P619, DOI 10.1016/0014-4835(80)90061-5
   LENNERSTRAND G, 1975, BASIC MECHANISMS OCU, P119
   LENNERSTRAND G, 1988, STRABISMUS AMBLYOPIA, P47
   LEONARD RB, 1979, J COMP NEUROL, V183, P397, DOI 10.1002/cne.901830211
   LEWIS RF, 1994, J NEUROPHYSIOL, V72, P1028, DOI 10.1152/jn.1994.72.2.1028
   LIPTON BH, 1979, SCIENCE, V205, P1292, DOI 10.1126/science.472747
   LOEW CMW, 1993, INVEST OPHTH VIS SCI, V34, P1119
   LUCAS C, 1991, P AUSTRAL PHYSL PHAR, V22, pP66
   LUMDSEN A, 1989, NATURE, V337, P424
   MA JY, 1993, J BIOL CHEM, V268, P25108
   MAGOON E, 1982, OPHTHALMOLOGY, V89, P489
   MANNING KA, 1990, ANN NEUROL, V28, P653, DOI 10.1002/ana.410280509
   MARTINEZ AJ, 1976, ACTA NEUROPATHOL, V34, P237, DOI 10.1007/BF00688678
   MARTINEZ AJ, 1980, ARCH OPHTHALMOL-CHIC, V98, P533
   MASCARELLO F, 1992, ANAT EMBRYOL, V185, P143
   MAURO A, 1961, J BIOPHYS BIOCHEM CY, V9, P493, DOI 10.1083/jcb.9.2.493
   MAYS LE, 1984, J NEUROPHYSIOL, V51, P1091, DOI 10.1152/jn.1984.51.5.1091
   MAYS LE, 1984, J NEUROPHYSIOL, V52, P743, DOI 10.1152/jn.1984.52.4.743
   MCCORMICK KM, 1994, DEV DYNAM, V199, P52, DOI 10.1002/aja.1001990106
   MCLOON LK, 1992, INVEST OPHTH VIS SCI, V33, P3228
   MCNEER KW, 1991, INVEST OPHTH VIS SCI, V32, P1241
   MEREDITH MA, 1986, J NEUROPHYSIOL, V56, P50, DOI 10.1152/jn.1986.56.1.50
   MERRIFIELD PA, 1989, DEV GENET, V10, P372, DOI 10.1002/dvg.1020100505
   METCALFE RA, 1994, CLIN ENDOCRINOL, V40, P67, DOI 10.1111/j.1365-2265.1994.tb02445.x
   METZ HS, 1991, AM J OPHTHALMOL, V112, P381, DOI 10.1016/S0002-9394(14)76243-9
   MILLER JM, 1989, VISION RES, V29, P223, DOI 10.1016/0042-6989(89)90126-0
   MILLER JM, 1987, VISION RES, V27, P381, DOI 10.1016/0042-6989(87)90087-3
   MILLER JM, 1993, OPHTHALMOLOGY, V100, P475
   MILLER JM, 1984, COMPUT BIOMED RES, V17, P436, DOI 10.1016/0010-4809(84)90012-0
   MILLER JM, 1994, ORBIT 1 5 GAZE MECHA
   MINDEL JS, 1983, AM J OPHTHALMOL, V95, P315, DOI 10.1016/S0002-9394(14)78299-6
   MITSUI Y, 1979, JPN J OPHTHALMOL, V23, P227
   MORGAN JE, 1990, ADV EXP MED BIOL, V280, P89
   MORGAN JE, 1987, J MUSCLE RES CELL M, V8, P386, DOI 10.1007/BF01578428
   NAEGELE JR, 1982, VISION RES, V22, P341, DOI 10.1016/0042-6989(82)90149-3
   NELSON JS, 1986, J NEUROPHYSIOL, V55, P715, DOI 10.1152/jn.1986.55.4.715
   NODEN DM, 1986, DEV BIOL, V116, P347, DOI 10.1016/0012-1606(86)90138-7
   NODEN DM, 1991, J CRAN GENET DEV BIO, V11, P192
   NORTHCUTT RG, 1990, BRAIN BEHAV EVOLUT, V36, P116, DOI 10.1159/000115302
   NOWAK TV, 1982, GASTROENTEROLOGY, V82, P800
   OBRIEN BM, 1980, BRIT J PLAST SURG, V33, P202, DOI 10.1016/0007-1226(80)90013-2
   ODA K, 1993, ANN NY ACAD SCI, V681, P238, DOI 10.1111/j.1749-6632.1993.tb22889.x
   ODA K, 1988, BRAIN RES, V449, P337, DOI 10.1016/0006-8993(88)91049-9
   OKEEFE LP, 1991, J NEUROPHYSIOL, V66, P2022, DOI 10.1152/jn.1991.66.6.2022
   OKLAND S, 1989, INVEST OPHTH VIS SCI, V30, P1643
   OLSON EN, 1992, DEV BIOL, V154, P261, DOI 10.1016/0012-1606(92)90066-P
   OPTICAN LM, 1984, BIOL CYBERN, V50, P119, DOI 10.1007/BF00337159
   ORNITZ EM, 1985, ACTA OTO-LARYNGOL, V100, P180, DOI 10.3109/00016488509104780
   OWENS JL, 1989, J NEUROSCI, V9, P2575
   PACHTER BR, 1983, J ANAT, V137, P143
   PACHTER BR, 1976, INVEST OPHTH VISUAL, V15, P654
   PACHTER BR, 1982, J MORPHOL, V174, P237, DOI 10.1002/jmor.1051740211
   PARTRIDGE TA, 1991, MUSCLE NERVE, V14, P197, DOI 10.1002/mus.880140302
   PETER JB, 1972, BIOCHEMISTRY-US, V11, P2627, DOI 10.1021/bi00764a013
   PIEROBON BORMIOLI S, 1980, J CELL BIOL, V85, P672, DOI 10.1083/jcb.85.3.672
   PIEROBONBORMIOL.S, 1979, INVEST OPHTH VIS SCI, V18, P303
   POGGIO GF, 1977, J NEUROPHYSIOL, V40, P1392, DOI 10.1152/jn.1977.40.6.1392
   Porter J D, 1993, Strabismus, V1, P173, DOI 10.3109/09273979309052368
   PORTER JD, 1993, DEV BIOL, V160, P39, DOI 10.1006/dbio.1993.1284
   PORTER JD, 1991, NEUROSCIENCE, V43, P473, DOI 10.1016/0306-4522(91)90309-C
   PORTER JD, 1986, J COMP NEUROL, V247, P133, DOI 10.1002/cne.902470202
   PORTER JD, 1992, INVEST OPHTH VIS SCI, V33, P657
   PORTER JD, 1993, ACTA ANAT, V147, P197
   PORTER JD, 1982, J COMP NEUROL, V204, P56, DOI 10.1002/cne.902040107
   PORTER JD, 1988, INVEST OPHTH VIS SCI, V29, P163
   PORTER JD, 1989, INVEST OPHTH VIS SCI, V30, P1894
   PORTER JD, 1991, ARCH OPHTHALMOL-CHIC, V109, P396, DOI 10.1001/archopht.1991.01080030098047
   PORTER JD, 1995, INVEST OPHTH VIS SCI, V36, pS960
   PORTER JD, 1989, J COMP NEUROL, V287, P64, DOI 10.1002/cne.902870106
   PORTER JD, 1993, EXP BRAIN RES, V96, P77, DOI 10.1007/BF00230440
   PORTER JD, 1992, MECHANICS STRABISMUS, P249
   PRENDERGAST RA, 1993, INVEST OPHTH VIS SCI, V34, P1120
   QUICK MW, 1992, INVEST OPHTH VIS SCI, V33, P2986
   Ragusa R. J., 1994, Molecular Biology of the Cell, V5, p26A
   RAGUSA RJ, 1994, INVEST OPHTH VIS SCI, V35, P2198
   RAININ EA, 1985, ARCH OPHTHALMOL-CHIC, V103, P1337, DOI 10.1001/archopht.1985.01050090089038
   REINECKE RD, 1975, BASIC MECHANISMS OCU, P113
   RICHMOND FJR, 1984, INVEST OPHTH VIS SCI, V25, P471
   RINGEL SP, 1978, ARCH OPHTHALMOL-CHIC, V96, P1067
   ROBINS D, 1989, Investigative Ophthalmology and Visual Science, V30, P133
   ROBINS D, 1988, Investigative Ophthalmology and Visual Science, V29, P344
   Robinson D., 1981, HDB PHYSL SECTION 2, VIII, P1275
   ROBINSON DA, 1975, INVEST OPHTH VISUAL, V14, P801
   ROBINSON DA, 1970, J NEUROPHYSIOL, V33, P393, DOI 10.1152/jn.1970.33.3.393
   ROBINSON DA, 1969, J APPL PHYSIOL, V26, P548, DOI 10.1152/jappl.1969.26.5.548
   ROBINSON DA, 1978, DISORDERS OCULAR MOT, P43
   ROLL R, 1991, EXP BRAIN RES, V85, P423
   RUSHBROOK JI, 1994, J MUSCLE RES CELL M, V15, P505, DOI 10.1007/BF00121157
   RUSKELL GL, 1979, J NEUROCYTOL, V8, P639, DOI 10.1007/BF01208514
   RUSKELL GL, 1983, J ANAT, V136, P85
   RUSKELL GL, 1989, J ANAT, V167, P199
   RUSKELL GL, 1978, J NEUROCYTOL, V7, P693, DOI 10.1007/BF01205145
   SALVI M, 1988, FEBS LETT, V232, P135, DOI 10.1016/0014-5793(88)80402-2
   SANES JR, 1989, ANNU REV NEUROSCI, V12, P491, DOI 10.1146/annurev.neuro.12.1.491
   SANYAL SK, 1978, CIRCULATION, V57, P1122, DOI 10.1161/01.CIR.57.6.1122
   SARTORE S, 1987, J MUSCLE RES CELL M, V8, P161, DOI 10.1007/BF01753992
   SCHILLER PH, 1970, EXP BRAIN RES, V10, P347, DOI 10.1007/BF02324764
   SCHMIDT D, 1980, EXP NEUROL, V68, P346, DOI 10.1016/0014-4886(80)90091-6
   SCHMIDT ED, 1992, J ENDOCRINOL, V133, P67, DOI 10.1677/joe.0.1330067
   SCOTT AB, 1973, INVEST OPHTH VISUAL, V12, P924
   SCOTT AB, 1980, OPHTHALMOLOGY, V87, P1044
   SCOTT AB, 1990, ARCH OPHTHALMOL-CHIC, V108, P509, DOI 10.1001/archopht.1990.01070060057048
   SCOTT AB, 1985, OPHTHALMOLOGY, V92, P676, DOI 10.1016/s0161-6420(85)33982-9
   SCOTT AB, 1973, ARCH OPHTHALMOL-CHIC, V90, P319
   SCOTT AB, 1992, MECHANICS STRABISMUS, P263
   SEVEL D, 1981, OPHTHALMOLOGY, V88, P1330
   SEVEL D, 1986, T AM OPHTHAL SOC, V24, P448
   SHALL MS, 1992, BRAIN RES, V587, P291, DOI 10.1016/0006-8993(92)91010-C
   SHEA SL, 1990, VISION RES, V30, P1077, DOI 10.1016/0042-6989(90)90116-3
   SHUPERT C, 1988, VISION RES, V28, P585, DOI 10.1016/0042-6989(88)90108-3
   SIMONSZ HJ, 1986, ARCH OPHTHALMOL-CHIC, V104, P1495, DOI 10.1001/archopht.1986.01050220089034
   SIMONSZ HJ, 1985, ARCH OPHTHALMOL-CHIC, V103, P124
   Simpson L.L., 1989, BOTULINUM NEUROTOXIN
   SKAVENSKI AA, 1972, VISION RES, V12, P221, DOI 10.1016/0042-6989(72)90113-7
   SOHAL GS, 1980, CELL TISSUE RES, V210, P383
   SOHAL GS, 1978, BRAIN RES, V142, P455, DOI 10.1016/0006-8993(78)90908-3
   SOHAL GS, 1977, BRAIN RES, V138, P217, DOI 10.1016/0006-8993(77)90741-7
   SOHAL GS, 1991, J COMP NEUROL, V304, P187, DOI 10.1002/cne.903040204
   SOMMER N, 1993, DOC OPHTHALMOL, V84, P309, DOI 10.1007/BF01215447
   SPARKS DL, 1986, PHYSIOL REV, V66, P118, DOI 10.1152/physrev.1986.66.1.118
   Spencer R F, 1988, Rev Oculomot Res, V2, P33
   SPENCER RF, 1987, ARCH OPHTHALMOL-CHIC, V105, P1703, DOI 10.1001/archopht.1987.01060120101035
   SPENCER RF, 1980, ARCH OPHTHALMOL-CHIC, V98, P128
   SPENCER RF, 1981, J COMP NEUROL, V198, P649, DOI 10.1002/cne.901980407
   SPENCER RF, 1992, MECH STRABISMUS S OC, P207
   SPENCER RF, 1991, EYE MOVEMENTS, P175
   SPENCER RF, 1988, STRABISMUS AMBLYOPIA, P37
   SPERRY RW, 1950, J COMP PHYSIOL PSYCH, V43, P482, DOI 10.1037/h0055479
   STARON RS, 1993, COMP BIOCHEM PHYS B, V106, P463, DOI 10.1016/0305-0491(93)90120-T
   STEINBACH MJ, 1981, SCIENCE, V213, P1407, DOI 10.1126/science.7268444
   STEINBACH MJ, 1987, INVEST OPHTH VIS SCI, V28, P1870
   STEINBACH MJ, 1987, VISION RES, V27, P1737, DOI 10.1016/0042-6989(87)90103-9
   TALLSTEDT L, 1988, INVEST OPHTH VIS SCI, V29, P175
   TROTTER Y, 1987, J NEUROPHYSIOL, V58, P795, DOI 10.1152/jn.1987.58.4.795
   Trotter Y, 1990, Neuroreport, V1, P187, DOI 10.1097/00001756-199011000-00002
   TURNER PR, 1988, NATURE, V335, P735, DOI 10.1038/335735a0
   TURNER PR, 1991, J CELL BIOL, V115, P1701, DOI 10.1083/jcb.115.6.1701
   VITA GF, 1980, NEUROPATH APPL NEURO, V6, P465, DOI 10.1111/j.1365-2990.1980.tb00223.x
   WACHTLER F, 1984, NATURWISSENSCHAFTEN, V71, P379, DOI 10.1007/BF00410750
   WANG PW, 1986, J CLIN ENDOCR METAB, V63, P316, DOI 10.1210/jcem-63-2-316
   WEBSTER C, 1988, CELL, V52, P503, DOI 10.1016/0092-8674(88)90463-1
   WIECZOREK DF, 1985, J CELL BIOL, V101, P618, DOI 10.1083/jcb.101.2.618
   WOOTEN GF, 1972, ARCH NEUROL-CHICAGO, V26, P350, DOI 10.1001/archneur.1972.00490100080008
   YEE RD, 1976, ARCH OPHTHALMOL-CHIC, V94, P1465, DOI 10.1001/archopht.1976.03910040299001
NR 306
TC 182
Z9 186
U1 1
U2 13
PU ELSEVIER SCIENCE INC
PI NEW YORK
PA STE 800, 230 PARK AVE, NEW YORK, NY 10169 USA
SN 0039-6257
EI 1879-3304
J9 SURV OPHTHALMOL
JI Surv. Ophthalmol.
PD MAY-JUN
PY 1995
VL 39
IS 6
BP 451
EP 484
DI 10.1016/S0039-6257(05)80055-4
PG 34
WC Ophthalmology
WE Science Citation Index Expanded (SCI-EXPANDED)
SC Ophthalmology
GA RB357
UT WOS:A1995RB35700002
PM 7660301
DA 2022-10-25
ER

PT J
AU CULEBRAS, A
AF CULEBRAS, A
TI NEUROANATOMICAL AND NEUROLOGIC CORRELATES OF SLEEP DISTURBANCES
SO NEUROLOGY
LA English
DT Article
ID PROGRESSIVE SUPRANUCLEAR PALSY; NON-REM SLEEP; PARADOXICAL SLEEP;
   OLIVOPONTOCEREBELLAR DEGENERATION; PARKINSONS-DISEASE;
   MULTIPLE-SCLEROSIS; MYOTONIC-DYSTROPHY; BEHAVIOR DISORDER; PONTINE
   LESION; ABSENCE
AB The cyclic alternations of wakefulness and sleep competing for the domain of brain activity are controlled by neuronal systems contained in the core of the brainstem, hypothalamus, thalamus, and basal forebrain. This organization encompasses complex neuroanatomic, neurophysiologic, and neurochemical mechanisms that are subject to disruption from within, or as a result of incidental alterations of appropriate brain centers. The first section of this article reviews the wake-sleep disturbances that occur with lesions in defined neuroanatomic structures involved in sleep mechanisms, such as the brainstem, hypothalamus, thalamus, and cerebral hemispheres. The second section gives an overview of specific sleep alterations associated with neurologic disorders. These include stroke, Parkinson's disease, degenerative systemic disorders, multiple sclerosis, myotonic dystrophy, myasthenia gravis, brain tumors, head trauma, coma, epilepsy, and headache syndromes.
C1 SUNY HLTH SCI CTR,DEPT NEUROL,SYRACUSE,NY.
   COMMUNITY GEN HOSP,CTR SLEEP,SYRACUSE,NY.
RP CULEBRAS, A (corresponding author), VET AFFAIRS MED CTR,NEUROL SERV 127,800 IRVING AVE,SYRACUSE,NY 13210, USA.
RI CULEBRAS, ANTONIO/AFN-6107-2022
CR ALDRICH MS, 1990, ARCH INTERN MED, V150, P1265, DOI 10.1001/archinte.150.6.1265
   ALDRICH MS, 1989, ANN NEUROL, V25, P577, DOI 10.1002/ana.410250609
   ALDRICH MS, 1989, NEUROLOGY, V39, P1505, DOI 10.1212/WNL.39.11.1505
   ALDRICH MS, 1989, PRINCIPLES PRACTICE, P351
   ANNEGERS JF, 1984, EPILEPSIA, V25, P699, DOI 10.1111/j.1528-1157.1984.tb03480.x
   ASKENASY JJM, 1990, J NEUROL NEUROSUR PS, V53, P749, DOI 10.1136/jnnp.53.9.749
   ASKENASY JJM, 1985, NEUROLOGY, V35, P527, DOI 10.1212/WNL.35.4.527
   AUTRET A, 1988, ARCH NEUROL-CHICAGO, V45, P1236, DOI 10.1001/archneur.1988.00520350074019
   AUTRET A, 1990, PRESSE MED, V19, P1833
   AUTRET A, 1975, REV NEUROL, V131, P491
   BAKER AB, 1950, ARCH NEURO PSYCHIATR, V63, P257, DOI 10.1001/archneurpsyc.1950.02310200065007
   Baldy-Moulinier M., 1984, EPILEPSY SLEEP SLEEP, P109
   BALK RA, 1985, AM REV RESPIR DIS, V132, P929
   BARNHART M, 1948, ARCH NEURO PSYCHIATR, V59, P368, DOI 10.1001/archneurpsyc.1948.02300380097008
   BERG O, 1963, ACTA NEUROL SCAND, V39, P252, DOI 10.1111/j.1600-0404.1963.tb05329.x
   BONEKAT HW, 1990, PARAPLEGIA, V28, P292
   BORDAL A, 1981, NEUROLOGIC ANATOMY R, P394
   BRAUN SR, 1982, AM J PHYS MED REHAB, V61, P302
   BRISKIN JG, 1978, SLEEP APNEA SYNDROME, P317
   BRUNO A, 1990, STROKE, V21, P1494, DOI 10.1161/01.STR.21.10.1494
   CAPLAN LR, 1986, STROKE PATHOPHYSIOLO, V1, P549
   CASTAIGNE P, 1977, REV NEUROL, V133, P455
   CHASE MH, 1990, ANNU REV PSYCHOL, V41, P557, DOI 10.1146/annurev.ps.41.020190.003013
   CHATRIAN GE, 1963, ELECTROEN CLIN NEURO, V15, P272, DOI 10.1016/0013-4694(63)90096-8
   CHESSON AL, 1991, SLEEP, V14, P226
   CHOKROVERTY S, 1984, ARCH NEUROL-CHICAGO, V41, P926, DOI 10.1001/archneur.1984.04050200032014
   CULEBRAS A, 1989, NEUROLOGY, V39, P1519, DOI 10.1212/WNL.39.11.1519
   CULEBRAS A, 1973, J NEUROL SCI, V19, P319, DOI 10.1016/0022-510X(73)90095-6
   CULEBRAS A, 1977, NEUROLOGY, V27, P165, DOI 10.1212/WNL.27.2.165
   CULEBRAS A, 1983, ARCH NEUROL-CHICAGO, V40, P283, DOI 10.1001/archneur.1983.04050050051006
   CULEBRAS A, 1987, SEMIN NEUROL, V7, P277, DOI 10.1055/s-2008-1041428
   CULEBRAS A, 1985, ARCH NEUROL-CHICAGO, V42, P600, DOI 10.1001/archneur.1985.04060060106018
   CULEBRAS A, UNPUB
   CUMMINGS JL, 1977, ELECTROEN CLIN NEURO, V43, P270, DOI 10.1016/0013-4694(77)90134-1
   DANZE F, 1989, Neurosurgical Review, V12, P477, DOI 10.1007/BF01790694
   DECLERCK AC, 1986, EUR NEUROL, V25, P117, DOI 10.1159/000116092
   DEMELO AN, 1990, CLIN ELECTROENCEPHAL, V21, P151, DOI 10.1177/155005949002100311
   DULEBRAS A, IN PRESS PSYCHIATR C
   EKBOM K, 1966, ARCH NEUROL-CHICAGO, V15, P337, DOI 10.1001/archneur.1966.00470160003001
   ENGEL J, 1980, CONT NEUROLOGY SERIE, P251
   GROSS RA, 1978, ELECTROEN CLIN NEURO, V45, P16, DOI 10.1016/0013-4694(78)90337-1
   HACHINSKI V, 1977, CEREBRAL VASCULAR DI, P69
   HACHINSKI VC, 1990, CAN J NEUROL SCI, V17, P332, DOI 10.1017/S0317167100030699
   HANSOTIA P, 1981, NEUROLOGY, V31, P1336, DOI 10.1212/WNL.31.10.1336
   Harada M, 1976, Kumamoto Med J, V29, P110
   HARDIE RJ, 1986, J NEUROL NEUROSUR PS, V49, P1326, DOI 10.1136/jnnp.49.11.1326
   HAURI P, 1972, ARCH GEN PSYCHIAT, V26, P469
   HENDRICKS JC, 1982, BRAIN RES, V239, P81, DOI 10.1016/0006-8993(82)90835-6
   HIRSCH E, 1990, EPILEPSIA, V31, P756, DOI 10.1111/j.1528-1157.1990.tb05517.x
   JONES BE, 1989, PRINCIPLES PRACTICE, P121
   JOUVET M, 1966, CR SOC BIOL, V160, P1461
   JOUVET M, 1965, CR SOC BIOL, V159, P895
   Jurko MF, 1971, CLIN ELECTROENCEPHAL, V2, P213
   KATAYAMA S, 1987, SLEEP RES, V16, P483
   KAYED K, 1978, SLEEP, V1, P91
   KORNER E, 1986, EUR NEUROL, V25, P104, DOI 10.1159/000116090
   KUSHIDA CA, 1991, NEUROLOGY, V41, P598, DOI 10.1212/WNL.41.4.598
   LANCE JW, 1983, HEADACHE, V23, P258, DOI 10.1111/j.1526-4610.1983.hed2306258.x
   LAVIE P, 1984, NEUROLOGY, V34, P118, DOI 10.1212/WNL.34.1.118
   LEYGONIE F, 1976, REV NEUROL, V132, P125
   LOGOTHETIS J, 1986, EUR NEUROL, V25, P134, DOI 10.1159/000116094
   LUGARESI E, 1992, NEUROLOGY, V42, P28
   MAGOUN HW, 1946, J NEUROPHYSIOL, V9, P165, DOI 10.1152/jn.1946.9.3.165
   MARKAND ON, 1976, NEUROLOGY, V26, P769, DOI 10.1212/WNL.26.8.769
   MCGINTY DJ, 1976, BRAIN RES, V101, P569, DOI 10.1016/0006-8993(76)90480-7
   MIERJEDRZEJOWICZ AK, 1988, AM REV RESPIR DIS, V138, P867, DOI 10.1164/ajrccm/138.4.867
   MOORE RY, 1979, ENDOCRINE RHYTHMS, P63
   MOURET J, 1975, ELECTROENCEPHALOGR C, V39, P653
   NAUSIEDA PA, 1982, CLIN NEUROPHARMACOL, V5, P183, DOI 10.1097/00002826-198205020-00003
   NAUTA W J H, 1969, P136
   NEIL JF, 1980, NEUROLOGY, V30, P660, DOI 10.1212/WNL.30.6.660
   NIELSEN JM, 1949, J NERV MENT DIS, V110, P387, DOI 10.1097/00005053-194911050-00003
   OSORIO I, 1980, ANN NEUROL, V7, P277, DOI 10.1002/ana.410070312
   PALOMAKI H, 1992, NEUROLOGY, V42, P75
   PARKES JD, 1985, SLEEP ITS DISORDERS, P50
   PEARCE JMS, 1988, LANCET, V2, P270
   POIRIER G, 1987, NEUROLOGY, V37, P693, DOI 10.1212/WNL.37.4.693
   PRIGATANO GP, 1982, J NEUROL NEUROSUR PS, V45, P78, DOI 10.1136/jnnp.45.1.78
   QUERASALVA MA, 1992, ANN NEUROL, V31, P86, DOI 10.1002/ana.410310116
   RODNITZKY RL, 1992, NEUROLOGY, V42, P44
   RON S, 1980, ELECTROEN CLIN NEURO, V48, P432, DOI 10.1016/0013-4694(80)90135-2
   ROSSI GF, 1984, ELECTROEN CLIN NEURO, V58, P97, DOI 10.1016/0013-4694(84)90022-1
   SACHS C, 1991, SLEEP, V14, P263, DOI 10.1093/sleep/14.3.263
   SAKAI K, 1979, BRAIN RES, V176, P233, DOI 10.1016/0006-8993(79)90981-8
   SALLANON M, 1986, CR ACAD SCI III-VIE, V303, P175
   SALVA MAQ, 1986, NEUROLOGY, V36, P576, DOI 10.1212/WNL.36.4.576
   SCHENCK CH, 1987, JAMA-J AM MED ASSOC, V257, P1786, DOI 10.1001/jama.257.13.1786
   SCHRADER M, 1980, NEUROLOGY, V30, P105
   SFORZA E, 1988, EUR NEUROL, V28, P295, DOI 10.1159/000116288
   STAHL SM, 1980, NEUROLOGY, V30, P1115, DOI 10.1212/WNL.30.10.1115
   STELJES DG, 1990, CHEST, V98, P133, DOI 10.1378/chest.98.1.133
   STERIADE M, 1989, PRINCIPLES PRACTICE, P86
   STERMAN MB, 1962, EXP NEUROL, V6, P103, DOI 10.1016/0014-4886(62)90081-X
   VERTES RP, 1984, PROG NEUROBIOL, V22, P241, DOI 10.1016/0301-0082(84)90020-0
   VITIELLO MV, 1991, CAN J PSYCHOL, V45, P221, DOI 10.1037/h0084283
   von EC0N0M0 C., 1930, JOUR NERV & MENT DIS, V71, P249
   YOUNGER DS, 1991, NEUROLOGY, V41, P447, DOI 10.1212/WNL.41.3.447
NR 97
TC 20
Z9 21
U1 0
U2 4
PU LIPPINCOTT-RAVEN PUBL
PI PHILADELPHIA
PA 227 EAST WASHINGTON SQ, PHILADELPHIA, PA 19106
SN 0028-3878
J9 NEUROLOGY
JI Neurology
PD JUL
PY 1992
VL 42
IS 7
SU 6
BP 19
EP 27
PG 9
WC Clinical Neurology
WE Science Citation Index Expanded (SCI-EXPANDED)
SC Neurosciences & Neurology
GA JG475
UT WOS:A1992JG47500003
PM 1630635
DA 2022-10-25
ER

PT J
AU Vaknin-Dembinsky, A
   Abramsky, O
   Petrou, P
   Ben-Hur, T
   Gotkine, M
   Brill, L
   Brenner, T
   Argov, Z
   Karussis, D
AF Vaknin-Dembinsky, Adi
   Abramsky, Oded
   Petrou, Panayiota
   Ben-Hur, Tamir
   Gotkine, Marc
   Brill, Livnat
   Brenner, Talma
   Argov, Zohar
   Karussis, Dimitrios
TI Myasthenia Gravis-Associated Neuromyelitis Optica-Like Disease
SO ARCHIVES OF NEUROLOGY
LA English
DT Article
ID SYSTEMIC-LUPUS-ERYTHEMATOSUS; MULTIPLE-SCLEROSIS; THYMECTOMY;
   AUTOANTIBODIES; POPULATION; NEUROMYOTONIA; ANTIBODIES; PATIENT; MARKER;
   WATER
AB Background: Although overt involvement of the central nervous system (CNS) in myasthenia gravis (MG) is considered rare, hyperreflexia is a common and yet unexplained finding. Aquaporin 4 (AQP4), the target autoantigen in neuromyelitis optica, is expressed both in the CNS and in the neuromuscular junction.
   Objectives: To evaluate the prevalence of even mild CNS involvement in patients with MG and to identify features indicative of neuromyelitis optica-like disease.
   Design: Cohort study.
   Setting: Outpatient clinic.
   Patients: A cohort of 164 patients with MG.
   Methods: In 24 patients with MG, signs of CNS involvement were detected; 15 of these patients had at least 1 additional paraclinical indication of neuromyelitis opticalike disease (presence of antibodies against AQP4, pathological visual evoked potentials, or white matter lesions detected on brain and/or spinal magnetic resonance imaging scans) and fulfilled the inclusion and exclusion criteria for our study.
   Results: Of the 15 patients who had at least 1 additional paraclinical indication of neuromyelitis optica-like disease, 14 had abnormal visual evoked potentials, and in 6 of 9 patients inwhommagnetic resonance imaging was performed, there was evidence of lesions in the white matter of the brain and/or spinal cord. Anti-AQP4 antibodies were detected in 7 patients (out of the 14 tested). Thymic enlargement (hyperplasia or thymoma) was more frequent in patients with MG who had signs of CNS involvement than in patients with MG who did not.
   Conclusions: The incidence of CNS involvement in MG is higher than previously reported and is expressed predominantly as a pyramidal syndrome accompanied by optical tract involvement (frequently subclinical). These features bear some resemblance to neuromyelitis optica spectrum disease, supported also by the presence of anti-AQP4 antibodies in 7 of the 14 patients tested. This association may represent a new nosological entity or may indicate that an autoimmune process targeting AQP4 is an integral part of the immunopathogenetic mechanisms in MG.
   Arch Neurol. 2011; 68(12): 1557-1561. Published online August 8, 2011. doi:10.1001/archneurol.2011.200
C1 [Vaknin-Dembinsky, Adi] Hadassah Univ Hosp, Dept Neurol, Multiple Sclerosis Ctr, IL-91120 Jerusalem, Israel.
   Hadassah Univ Hosp, Immunobiol Res Lab, IL-91120 Jerusalem, Israel.
   Hadassah Hebrew Univ, Med Ctr, Dept Neurol, Jerusalem, Israel.
   Hadassah Hebrew Univ, Med Ctr, Lab Neuroimmunol, Jerusalem, Israel.
   Hadassah Hebrew Univ, Med Ctr, Agnes Ginges Ctr Neurogenet, Jerusalem, Israel.
RP Vaknin-Dembinsky, A (corresponding author), Hadassah Univ Hosp, Dept Neurol, Multiple Sclerosis Ctr, POB 12000, IL-91120 Jerusalem, Israel.
EM adembinsky@yahoo.com
OI Gotkine, Marc/0000-0003-2541-6232
CR Briani C, 2010, J NEURO-ONCOL, V99, P287, DOI 10.1007/s11060-010-0130-z
   Chan KH, 2010, J NEUROIMMUNOL, V227, P178, DOI 10.1016/j.jneuroim.2010.07.016
   CHRISTENSEN PB, 1995, ACTA NEUROL SCAND, V91, P192
   DRACHMAN DB, 1994, NEW ENGL J MED, V330, P1797, DOI 10.1056/NEJM199406233302507
   Furukawa Y, 2006, EUR J NEUROL, V13, P655, DOI 10.1111/j.1468-1331.2006.01392.x
   Gerli R, 1999, J ALLERGY CLIN IMMUN, V103, P865, DOI 10.1016/S0091-6749(99)70431-8
   Giometto B, 2010, ARCH NEUROL-CHICAGO, V67, P330, DOI 10.1001/archneurol.2009.341
   Gomes D, 2009, BBA-BIOMEMBRANES, V1788, P1213, DOI 10.1016/j.bbamem.2009.03.009
   Gotkine M, 2006, NEUROLOGY, V67, P881, DOI 10.1212/01.wnl.0000234142.41728.a0
   HALLIDAY AM, 1972, LANCET, V1, P982
   Hoch W, 2001, NAT MED, V7, P365, DOI 10.1038/85520
   Jablonski EM, 2004, AM J PHYSIOL-CELL PH, V286, pC975, DOI 10.1152/ajpcell.00180.2003
   Kay CSK, 2008, J NEUROL SCI, V275, P148, DOI 10.1016/j.jns.2008.06.038
   Kinoshita I, 1988, Nihon Naika Gakkai Zasshi, V77, P1894
   Kister I, 2006, ARCH NEUROL-CHICAGO, V63, P851, DOI 10.1001/archneur.63.6.851
   Lennon VA, 2004, LANCET, V364, P2106, DOI 10.1016/S0140-6736(04)17551-X
   Lennon VA, 2005, J EXP MED, V202, P473, DOI 10.1084/jem.20050304
   Levin N, 2003, J NEUROL, V250, P766, DOI 10.1007/s00415-003-1088-y
   Martikainen K, 1986, Duodecim, V102, P178
   Mckeon A, 2009, MUSCLE NERVE, V39, P87, DOI 10.1002/mus.21197
   Mygland A, 2000, ARCH NEUROL-CHICAGO, V57, P527, DOI 10.1001/archneur.57.4.527
   O'Sullivan SS, 2007, CLIN NEUROL NEUROSUR, V109, P374, DOI 10.1016/j.clineuro.2006.12.010
   Park MJ, 2004, J KOREAN MED SCI, V19, P134, DOI 10.3346/jkms.2004.19.1.134
   PATTEN BM, 1978, MUSCLE NERVE, V1, P190, DOI 10.1002/mus.880010304
   PETERSEN P, 1969, DAN MED BULL, V16, P179
   Pittock SJ, 2008, ARCH NEUROL-CHICAGO, V65, P629, DOI 10.1001/archneur.65.5.629
   Shevach EM, 2001, IMMUNOL REV, V182, P58, DOI 10.1034/j.1600-065X.2001.1820104.x
   Shiao YM, 2010, J NEUROIMMUNOL, V221, P101, DOI 10.1016/j.jneuroim.2010.02.013
   SIMPSON JA, 1964, J NEUROL NEUROSUR PS, V27, P485, DOI 10.1136/jnnp.27.6.485
   Skeie GO, 2008, EUR J NEUROL, V15, P1029, DOI 10.1111/j.1468-1331.2008.02242.x
   Steiner I, 1994, HDB MYASTHENIA GRAVI, P277
   TOLA MR, 1994, ACTA NEUROL SCAND, V90, P318
   Uzawa A, 2009, J NEUROL SCI, V287, P105, DOI 10.1016/j.jns.2009.08.040
   Vincent A, 2001, LANCET, V357, P2122, DOI 10.1016/S0140-6736(00)05186-2
   Wakayama Y, 2010, J BIOMED BIOTECHNOL, DOI 10.1155/2010/731569
   Waters P, 2008, ARCH NEUROL-CHICAGO, V65, P913, DOI 10.1001/archneur.65.7.913
   Weinshenker BG, 2007, ARCH NEUROL-CHICAGO, V64, P899, DOI 10.1001/archneur.64.6.899
NR 37
TC 30
Z9 32
U1 0
U2 1
PU AMER MEDICAL ASSOC
PI CHICAGO
PA 515 N STATE ST, CHICAGO, IL 60654-0946 USA
SN 0003-9942
J9 ARCH NEUROL-CHICAGO
JI Arch. Neurol.
PD DEC
PY 2011
VL 68
IS 12
BP 1557
EP 1561
DI 10.1001/archneurol.2011.200
PG 5
WC Clinical Neurology
WE Science Citation Index Expanded (SCI-EXPANDED)
SC Neurosciences & Neurology
GA 861BJ
UT WOS:000297993500009
PM 21825214
OA Bronze
DA 2022-10-25
ER

PT J
AU Dai, J
   Song, N
   Yang, Y
   Jiang, GN
AF Dai, Jie
   Song, Nan
   Yang, Yang
   Jiang, Gening
TI Is it valuable and safe to perform reoperation for recurrent thymoma?
SO INTERACTIVE CARDIOVASCULAR AND THORACIC SURGERY
LA English
DT Article
DE Review; Thymoma; Recurrence; Surgery
ID CLINICOPATHOLOGICAL FEATURES; MANAGEMENT; RESECTION
AB A best evidence topic in thoracic surgery was written according to a structured protocol. The question addressed was whether it is valuable and safe to perform reoperation for recurrent thymoma. Altogether, more than 500 papers were found using the reported search, of which 15 represented the best evidence to answer the clinical question. The authors, journal, date and country of publication, patient group studied, study type, relevant outcomes and results of these papers are tabulated. This paper includes 1 level 1a study and 15 level 2b studies. The operative mortality was reported in six studies, ranging from 0 to 13.3%, and the operative morbidity in five studies, ranging from 0 to 32.1%. Most patients suffering from operative mortality (5/5) and morbidity (16/19) had myasthenia gravis. One meta-analysis demonstrated improved rates of long-term overall survival in patients with recurrent thymoma who were treated surgically compared with those treated non-surgically. Ten studies showed better survival after surgical treatment than after non-surgical treatment with the difference being statistically significant in 4 of them. Two studies reported that the prognosis in patients with complete reresection was comparable with that of patients without recurrence. One study found that patients with a thymus-related syndrome improved after re-resection. Another two studies revealed that debulking surgery for recurrent thymoma was associated with poorer survival and worse outcomes than both complete resection and non-surgical therapy. From the papers identified in our search, we can conclude that reoperation can be performed with acceptable morbidity and low mortality in appropriately selected patients with locally and/or regionally recurrent thymoma. Both survival and thymus-related syndromes are improved if the recurrence is surgically resected when compared with other medical treatments. Debulking surgery should be limited to those few selected patients in whom other treatment options are not available. In addition, morbidity and mortality most commonly occur in association with myasthenia gravis, and hence medical control of this should be optimized prior to reoperation.
C1 [Dai, Jie; Song, Nan; Yang, Yang; Jiang, Gening] Tongji Univ, Shanghai Pulm Hosp, Dept Thorac Surg, Shanghai 200092, Peoples R China.
RP Jiang, GN (corresponding author), Tongji Univ, Shanghai Pulm Hosp, Dept Thorac Surg, Shanghai 200092, Peoples R China.
EM jgnwp@aliyun.com
OI Dai, Jie/0000-0003-4316-4243
CR Bae MK, 2012, J THORAC ONCOL, V7, P1304, DOI 10.1097/JTO.0b013e3182598a91
   BLUMBERG D, 1995, ANN THORAC SURG, V60, P908, DOI 10.1016/0003-4975(95)00669-C
   Dunning Joel, 2003, Interact Cardiovasc Thorac Surg, V2, P405, DOI 10.1016/S1569-9293(03)00191-9
   Evoli A, 2002, NEUROLOGY, V59, P1844, DOI 10.1212/01.WNL.0000032502.89361.0C
   Hamaji M, 2014, ANN THORAC SURG, V98, P748, DOI 10.1016/j.athoracsur.2014.04.028
   Hamaji M, 2012, ANN THORAC SURG, V94, P247, DOI 10.1016/j.athoracsur.2012.02.092
   Haniuda M, 2001, J SURG ONCOL, V78, P183, DOI 10.1002/jso.1146
   Imai H, 2013, SURG PRACT, V17, P140, DOI 10.1111/1744-1633.12026
   Lucchi M, 2009, J THORAC CARDIOV SUR, V137, P1185, DOI 10.1016/j.jtcvs.2008.09.033
   MAGGI G, 1991, ANN THORAC SURG, V51, P152, DOI 10.1016/0003-4975(91)90478-9
   Margaritora S, 2011, EUR J CARDIO-THORAC, V40, P894, DOI 10.1016/j.ejcts.2011.01.025
   Marulli Giuseppe, 2011, Eur J Cardiothorac Surg, V39, pe1, DOI 10.1016/j.ejcts.2010.11.026
   Okumura M, 2007, J SURG ONCOL, V95, P40, DOI 10.1002/jso.20671
   Rea F, 2004, EUR J CARDIO-THORAC, V26, P412, DOI 10.1016/j.ejcts.2004.04.041
   Regnard JF, 1997, ANN THORAC SURG, V64, P1593, DOI 10.1016/S0003-4975(97)01175-2
   Ruffini E, 1997, J THORAC CARDIOV SUR, V113, P55, DOI 10.1016/S0022-5223(97)70399-4
   Sandri A, 2014, J THORAC ONCOL, V9, P1796, DOI 10.1097/JTO.0000000000000370
   URGESI A, 1992, RADIOTHER ONCOL, V24, P221, DOI 10.1016/0167-8140(92)90227-L
   Yano M, 2011, INTERACT CARDIOV TH, V13, P21, DOI 10.1510/icvts.2010.264036
NR 19
TC 9
Z9 10
U1 0
U2 23
PU OXFORD UNIV PRESS
PI OXFORD
PA GREAT CLARENDON ST, OXFORD OX2 6DP, ENGLAND
SN 1569-9293
EI 1569-9285
J9 INTERACT CARDIOV TH
JI Interact Cardiovasc. Thorac. Surg.
PD OCT
PY 2015
VL 21
IS 4
BP 526
EP 531
DI 10.1093/icvts/ivv144
PG 6
WC Cardiac & Cardiovascular Systems; Respiratory System; Surgery
WE Science Citation Index Expanded (SCI-EXPANDED)
SC Cardiovascular System & Cardiology; Respiratory System; Surgery
GA CT8HU
UT WOS:000363056800028
PM 26105772
OA Bronze
DA 2022-10-25
ER

PT J
AU Hamdi, S
   Mercier, O
   Fadel, E
   Mussot, S
   Fabre, D
   Ghigna, MR
   de Montpreville, V
   Besse, B
   Le Pechoux, C
   Ladurie, FL
   Le Chevalier, T
   Dartevelle, P
AF Hamdi, Sarah
   Mercier, Olaf
   Fadel, Elie
   Mussot, Sacha
   Fabre, Dominique
   Ghigna, Maria Rosa
   de Montpreville, Vincent
   Besse, Benjamin
   Le Pechoux, Cecile
   Ladurie, Francois Leroy
   Le Chevalier, Thierry
   Dartevelle, Philippe
TI Is sacrifying the phrenic nerve during thymoma resection worthwhile?
SO EUROPEAN JOURNAL OF CARDIO-THORACIC SURGERY
LA English
DT Article
DE Mediastinal tumour; Thymoma; Phrenic nerve; Surgery
ID THYMIC TUMORS; MULTIMODALITY TREATMENT; RECURRENCE; PREDICTORS;
   CARCINOMA; SURVIVAL; IVA
AB Locally advanced thymoma can often involve the phrenic nerve (PN) due to its location on the mediastinal pleura. However, en bloc resection including the PN may cause severe postoperative complications, especially in myasthenia gravis patients. The aim of the study was to determine whether a PN involved could be spared during thymoma resection.
   A retrospective study was conducted on patients who underwent resection of Masaoka Stage III and IV thymomas adherent, on digital palpation, to at least one PN in our institution between 1998 and 2012. An en bloc resection of the tumour with the invaded PN was performed unless patients with no preoperative PN paralysis had: both PN involved, compromised preoperative lung function, severe myasthenia gravis, severe comorbidities or minimal PN involvement (PN adherent to the edge of the tumour). All patients received postoperative radiation therapy.
   There were 114 patients with a mean age of 57 years (range, 28-84). PN was spared in 73 patients (64%) and removed in 41 (36%). Sixty-five patients had Masaoka Stage III (57%) and 49 had Stage IV (43%); these were similar between both groups. On permanent histology, 6 (15%) of the resected PN were not involved, whereas a permanent postoperative PN palsy was found in 4 (5.4%) patients where the PN was spared. Postoperative mortality and morbidity were 0 and 15% in the spared group and 2.4 and 9.7% in the resected group, respectively (P = 0.56). Recurrence rate was significantly higher in the spared group (39.5 vs 19.5%; P = 0.02) but the 5-year disease-free survival rates (53.6 vs 66.8%, P = 0.14) and overall 5-year survival (85 vs 88%, P = 0.6) were not significantly different between the spared- and resected-PN groups, respectively.
   Sparing the PN during thymoma resection achieved good long-term and disease-free survivals in high-risk patients comparable with en bloc PN resection. However, it carried a higher risk of recurrence despite adjuvant radiation therapy.
C1 [Hamdi, Sarah; Mercier, Olaf; Fadel, Elie; Mussot, Sacha; Fabre, Dominique; Ladurie, Francois Leroy; Le Chevalier, Thierry; Dartevelle, Philippe] Ctr Chirurg Marie Lannelongue, Serv Chirurg Thorac Vasc & Transplantat Cardiopul, F-92350 Le Plessis Robinson, France.
   [Hamdi, Sarah; Mercier, Olaf; Fadel, Elie; Mussot, Sacha; Fabre, Dominique; Ghigna, Maria Rosa; de Montpreville, Vincent; Besse, Benjamin; Le Pechoux, Cecile; Ladurie, Francois Leroy; Le Chevalier, Thierry; Dartevelle, Philippe] Inst Oncol Thorac, Le Plessis Robinson, France.
   [Ghigna, Maria Rosa; de Montpreville, Vincent; Le Pechoux, Cecile] Inst Gustave Roussy, Dept Radiotherapie, Villejuif, France.
   [Besse, Benjamin; Le Chevalier, Thierry] Inst Gustave Roussy, Dept Oncol Thorac, Villejuif, France.
   [Dartevelle, Philippe] Ctr Chirurg Marie Lannelongue, Serv Anatomopathol, F-92350 Le Plessis Robinson, France.
RP Mercier, O (corresponding author), Ctr Chirurg Marie Lannelongue, Serv Chirurg Thorac Vasc & Transplantat Cardiopul, 133 Ave Resistance, F-92350 Le Plessis Robinson, France.
EM o.mercier@ccml.fr
RI Besse, Benjamin/V-1523-2019; Mussot, S/AAL-7512-2020
OI Besse, Benjamin/0000-0001-5090-8189; Mussot, S/0000-0002-4669-7216;
   Mercier, Olaf/0000-0002-4760-6267
CR BLUMBERG D, 1995, ANN THORAC SURG, V60, P908, DOI 10.1016/0003-4975(95)00669-C
   Cardillo G, 2010, EUR J CARDIO-THORAC, V37, P819, DOI 10.1016/j.ejcts.2009.11.001
   Fabre D, 2011, EUR J CARDIO-THORAC, V39, pE133, DOI 10.1016/j.ejcts.2010.12.064
   Hamaji M, 2012, ANN THORAC SURG, V94, P247, DOI 10.1016/j.athoracsur.2012.02.092
   Huang J, 2009, J THORAC CARDIOV SUR, V138, P26, DOI 10.1016/j.jtcvs.2009.03.033
   Margaritora S, 2011, EUR J CARDIO-THORAC, V40, P894, DOI 10.1016/j.ejcts.2011.01.025
   MASAOKA A, 1981, CANCER, V48, P2485, DOI 10.1002/1097-0142(19811201)48:11<2485::AID-CNCR2820481123>3.0.CO;2-R
   MASAOKA A, 1994, EUR J CARDIO-THORAC, V8, P251, DOI 10.1016/1010-7940(94)90155-4
   Ruffini E, 1997, J THORAC CARDIOV SUR, V113, P55, DOI 10.1016/S0022-5223(97)70399-4
   Thomas CR, 1999, J CLIN ONCOL, V17, P2280, DOI 10.1200/JCO.1999.17.7.2280
   Venuta F, 2003, ANN THORAC SURG, V76, P1866, DOI 10.1016/S0003-4975(03)01020-8
   Venuta F, 1997, ANN THORAC SURG, V64, P1585, DOI 10.1016/S0003-4975(97)00629-2
   Wright CD, 2005, J THORAC CARDIOV SUR, V130, P1413, DOI 10.1016/j.jtcvs.2005.07.026
   Yano M, 2010, ANN THORAC SURG, V89, P1612, DOI 10.1016/j.athoracsur.2010.01.057
NR 14
TC 12
Z9 15
U1 0
U2 1
PU OXFORD UNIV PRESS INC
PI CARY
PA JOURNALS DEPT, 2001 EVANS RD, CARY, NC 27513 USA
SN 1010-7940
EI 1873-734X
J9 EUR J CARDIO-THORAC
JI Eur. J. Cardio-Thorac. Surg.
PD MAY
PY 2014
VL 45
IS 5
BP E151
EP E155
DI 10.1093/ejcts/ezu025
PG 5
WC Cardiac & Cardiovascular Systems; Respiratory System; Surgery
WE Science Citation Index Expanded (SCI-EXPANDED)
SC Cardiovascular System & Cardiology; Respiratory System; Surgery
GA AF5YS
UT WOS:000334791700004
PM 24566850
OA Bronze
DA 2022-10-25
ER

PT J
AU Meager, A
   Wadhwa, M
   Bird, C
   Dilger, P
   Thorpe, R
   Newsom-Davis, J
   Willcox, N
AF Meager, A
   Wadhwa, M
   Bird, C
   Dilger, P
   Thorpe, R
   Newsom-Davis, J
   Willcox, N
TI Spontaneously occurring neutralizing antibodies against
   granulocyte-macrophage colony-stimulating factor in patients with
   autoimmune disease
SO IMMUNOLOGY
LA English
DT Article
ID NORMAL HUMAN SERUM; MYASTHENIA-GRAVIS; NATURAL ANTIBODIES; IGG
   AUTOANTIBODIES; INTERFERON-ALPHA; GM-CSF; THYMOMA; THROMBOCYTOPENIA;
   APLASIA; IL-2
AB There is increasing evidence that spontaneous anticytokine autoantibodies are associated with chronic infections and autoimmune diseases. We report the sporadic occurrence in autoimmune diseases of such autoantibodies to granulocyte-macrophage colony-stimulating factor (GM-CSF), a cytokine involved in inflammation and the regulation of proliferation, differentiation and function of granulocytic and monocytic cell lineages. In 41 of 425 patients tested, we found low to moderate levels of autoantibodies binding to GM-CSF in serum or plasma. These were most prevalent in patients with myasthenia gravis (MG). However, neutralizing autoantibodies against CM-CSF were very rare, being found in only three patients. Two had autoimmune MG, one with thymoma (Patient A) and the other (Patient B) with 'seronegative' MG, i.e. without the antiacetylcholine receptor autoantibodies characteristic of most MG patients, and a third (Patient D) had multiple sclerosis. Only very limited amounts of Patient A and Patient D serum/plasma were available for analysis and therefore further studies were carried out on the more plentiful samples from Patient B. The anti-GM-CSF autoantibodies of Patient B were predominantly polyclonal immunoglobulin G and strongly neutralized recombinant human (rh) GM-CSF derived from different expression systems. They had similar immunological and immunochemical characteristics to anti-GM-CSF antibodies that developed in immunocompetent colorectal carcinoma patients following (rh)GM-GSF therapy. In serial samples from Patient B, the anti-GM-CSF autoantibodies were undetectable from diagnosis at age 8 years until at least age 13, but then developed spontaneously during (temporary) withdrawal of immunosuppressive treatment. Their neutralizing activity has persisted since their first detection at age 15 years 1 month, and was at its highest level recently at age 17 years 7 months. There was no obvious association with other autoimmune phenomena, nor were any haematological deficiencies overtly manifested, suggesting that any loss of GM-CSF function may have been compensated for by other cytokines.
C1 Natl Inst Biol Stand & Controls, Div Immunobiol, Potters Bar EN6 3QG, Herts, England.
   John Radcliffe Hosp, Inst Mol Med, Neurosci Grp, Oxford OX3 9DU, England.
RP Meager, A (corresponding author), Natl Inst Biol Stand & Controls, Div Immunobiol, Blanche Lane S Mimms, Potters Bar EN6 3QG, Herts, England.
RI Wadhwa, Meenu/E-3016-2013; Thorpe, Robin/E-6853-2013
OI Wadhwa, Meenu/0000-0002-2331-1093
CR Amiral J, 1996, BLOOD, V88, P410, DOI 10.1182/blood.V88.2.410.bloodjournal882410
   AMMUS SS, 1987, AM J HEMATOL, V24, P311, DOI 10.1002/ajh.2830240312
   Balsari A, 1997, BIOTHERAPY, V10, P25, DOI 10.1007/BF02678214
   Bendtzen K, 1998, IMMUNOL TODAY, V19, P209, DOI 10.1016/S0167-5699(98)01252-3
   CARUSO A, 1990, J IMMUNOL, V144, P685
   Coutinho A, 1995, CURR OPIN IMMUNOL, V7, P812, DOI 10.1016/0952-7915(95)80053-0
   DAVIS JN, 1995, J R SOC MED, V88, P639
   DEBAETS MH, 1994, NETH J MED, V45, P294
   HANSEN MB, 1993, CYTOKINE, V5, P72, DOI 10.1016/1043-4666(93)90026-2
   HANSEN MB, 1991, SCAND J IMMUNOL, V33, P777, DOI 10.1111/j.1365-3083.1991.tb02552.x
   HOFFMAN R, 1989, NEW ENGL J MED, V321, P97, DOI 10.1056/NEJM198907133210207
   KITAMURA T, 1989, J CELL PHYSIOL, V140, P323, DOI 10.1002/jcp.1041400219
   Kotzin BL, 1996, CELL, V85, P303, DOI 10.1016/S0092-8674(00)81108-3
   Kurdowska A, 1996, J IMMUNOL, V157, P2699
   MATHIESON PW, 1990, Q J MED, V74, P57
   Meager A, 1997, LANCET, V350, P1596, DOI 10.1016/S0140-6736(05)64012-3
   MenetrierCaux C, 1996, CLIN EXP IMMUNOL, V104, P173, DOI 10.1046/j.1365-2249.1996.d01-646.x
   MOSSMAN S, 1986, LANCET, V1, P116
   PRUMMER O, 1989, J INTERFERON RES, V9, pS67
   RAGNHAMMAR P, 1994, BLOOD, V84, P4078, DOI 10.1182/blood.V84.12.4078.bloodjournal84124078
   SIOUD M, 1994, CLIN EXP IMMUNOL, V98, P520
   Song YH, 1996, IMMUNOL TODAY, V17, P232, DOI 10.1016/0167-5699(96)10008-6
   STANLEY E, 1994, P NATL ACAD SCI USA, V91, P5592, DOI 10.1073/pnas.91.12.5592
   Svenson M, 1998, BLOOD, V91, P2054, DOI 10.1182/blood.V91.6.2054.2054_2054_2061
   SVENSON M, 1990, SCAND J IMMUNOL, V32, P695, DOI 10.1111/j.1365-3083.1990.tb03212.x
   SYLVESTER I, 1992, J CLIN INVEST, V90, P471, DOI 10.1172/JCI115883
   TAKEMURA H, 1992, ARTHRITIS RHEUM, V35, P940, DOI 10.1002/art.1780350814
   TIBERIO L, 1993, SCAND J IMMUNOL, V38, P472, DOI 10.1111/j.1365-3083.1993.tb02590.x
   vanderMeide PH, 1997, BIOTHERAPY, V10, P39, DOI 10.1007/BF02678216
   Wadhwa M, 1996, CLIN EXP IMMUNOL, V104, P351, DOI 10.1046/j.1365-2249.1996.11704.x
   WADHWA M, 1995, CYTOKINES PRACTICAL, P357
   Yip D, 1996, BRIT J HAEMATOL, V95, P52, DOI 10.1046/j.1365-2141.1996.d01-1880.x
NR 32
TC 44
Z9 49
U1 0
U2 1
PU BLACKWELL SCIENCE LTD
PI OXFORD
PA P O BOX 88, OSNEY MEAD, OXFORD OX2 0NE, OXON, ENGLAND
SN 0019-2805
J9 IMMUNOLOGY
JI Immunology
PD JUL
PY 1999
VL 97
IS 3
BP 526
EP 532
PG 7
WC Immunology
WE Science Citation Index Expanded (SCI-EXPANDED)
SC Immunology
GA 220GB
UT WOS:000081655400023
PM 10447777
DA 2022-10-25
ER

PT J
AU Priola, AM
   Priola, SM
   Gned, D
   Giraudo, MT
   Fornari, A
   Veltri, A
AF Priola, A. M.
   Priola, S. M.
   Gned, D.
   Giraudo, M. T.
   Fornari, A.
   Veltri, A.
TI Comparison of CT and chemical-shift MRI for differentiating thymoma from
   non-thymomatous conditions in myasthenia gravis: value of qualitative
   and quantitative assessment
SO CLINICAL RADIOLOGY
LA English
DT Article
ID REBOUND THYMIC HYPERPLASIA; DIFFUSION-WEIGHTED MRI; COMPUTED-TOMOGRAPHY;
   ANTERIOR MEDIASTINUM; ADRENAL MASSES; TUMORS; LESIONS; MALIGNANCIES;
   THYMECTOMY; DISORDERS
AB AIM: To evaluate the usefulness of computed tomography (CT) and chemical-shift magnetic resonance imaging (MRI) in patients with myasthenia gravis (MG) for differentiating thymoma (THY) from thymic lymphoid hyperplasia (TLH) and normal thymus (NT), and to determine which technique is more accurate.
   MATERIALS AND METHODS: Eighty-three patients with generalised MG who underwent surgery were divided into the TLH/NT group (A; 65 patients) and THY group (B; 24 patients). Differences in qualitative characteristics and quantitative data (CT: radiodensity in Hounsfield units; MRI: signal intensity index [SII]) between groups were tested using Fisher's exact test and Student's t-test. Logistic regression models were estimated for both qualitative and quantitative analyses. At quantitative analysis, discrimination abilities were determined according to the area under the receiver operating characteristic (ROC) curve (AUROC) with computation of optimal cut-off points. The diagnostic accuracies of CT and MRI were compared using McNemar's test.
   RESULTS: At qualitative assessment, MRI had higher accuracy than CT (96.4%, 80/83 and 86.7%, 72/83, respectively). At quantitative analysis, both the radiodensity and SII were significantly different between groups (p<0.0001). For CT, at quantitative assessment, the AUROC of the radiodensity in discriminating between groups was 0.904 (optimal cut-off point, 20 HU) with an accuracy of 77.1% (64/83). For MRI, the AUROC of the SII was 0.989 (optimal cut-off point, 7.766%) with an accuracy of 96.4% (80/83), which was significantly higher than CT (p<0.0001). By using optimal cut-off points for cases with an erroneous diagnosis at qualitative assessment, accuracy improved both for CT (89.2%, 74/83) and MRI (97.6%, 81/83).
   CONCLUSION: Quantitative analysis is useful in evaluating patients with MG and improves the diagnostic accuracy of CT and MRI based on qualitative assessment. Chemical-shift MRI is more reliable than CT in differentiating THYs from non-thymomatous conditions. (C) 2015 The Royal College of Radiologists. Published by Elsevier Ltd. All rights reserved.
C1 [Priola, A. M.; Priola, S. M.; Gned, D.; Veltri, A.] San Luigi Gonzaga Univ Hosp, Dept Diagnost Imaging, Reg Gonzole 10, I-10043 Turin, Italy.
   [Giraudo, M. T.] Univ Turin, Dept Math Giuseppe Peano, Via Carlo Alberto 10, I-10123 Turin, Italy.
   [Fornari, A.] San Luigi Gonzaga Univ Hosp, Dept Pathol, Reg Gonzole 10, I-10043 Turin, Italy.
RP Priola, AM (corresponding author), San Luigi Gonzaga Univ Hosp, Dept Diagnost Imaging, Reg Gonzole 10, I-10043 Turin, Italy.
EM adriano.priola@inwind.it
OI GIRAUDO, Maria Teresa/0000-0002-7152-6902
CR Ackman JB, 2012, J THORAC IMAG, V27, pW196, DOI 10.1097/RTI.0b013e318249936a
   [Anonymous], 2009, NEOPLASIA, V11, P102, DOI 10.1593/neo.81328
   Araki T, 2014, AM J ROENTGENOL, V202, P471, DOI 10.2214/AJR.13.11210
   BATRA P, 1987, AM J ROENTGENOL, V148, P515, DOI 10.2214/ajr.148.3.515
   Benveniste MFK, 2013, J THORAC ONCOL, V8, P502, DOI 10.1097/JTO.0b013e3182835549
   Cassidy FH, 2009, RADIOGRAPHICS, V29, P231, DOI 10.1148/rg.291075123
   Conti-Fine BM, 2006, J CLIN INVEST, V116, P2843, DOI 10.1172/JCI29894
   Diaz A, 2014, INTERACT CARDIOV TH, V18, P381, DOI 10.1093/icvts/ivt510
   Fujiyoshi F, 2003, AM J ROENTGENOL, V180, P1649, DOI 10.2214/ajr.180.6.1801649
   Gronseth GS, 2000, NEUROLOGY, V55, P7, DOI 10.1212/WNL.55.1.7
   Gumustas S, 2011, EUR RADIOL, V21, P2255, DOI 10.1007/s00330-011-2180-9
   Haider MA, 2004, RADIOLOGY, V231, P711, DOI 10.1148/radiol.2313030676
   Hood MN, 1999, RADIOGRAPHICS, V19, P357, DOI 10.1148/radiographics.19.2.g99mr07357
   Inaoka T, 2005, J MAGN RESON IMAGING, V22, P341, DOI 10.1002/jmri.20407
   Inaoka T, 2007, RADIOLOGY, V243, P869, DOI 10.1148/radiol.2433060797
   Israel GM, 2004, AM J ROENTGENOL, V183, P215, DOI 10.2214/ajr.183.1.1830215
   Koh DM, 2007, AM J ROENTGENOL, V188, P1622, DOI 10.2214/AJR.06.1403
   Lewis RA, 2013, J NEUROL SCI, V333, P93, DOI 10.1016/j.jns.2013.06.018
   Marom EM, 2011, J THORAC ONCOL, V6, pS1717, DOI 10.1097/JTO.0b013e31821e8cd6
   Marom EM, 2011, J THORAC ONCOL, V6, P1274, DOI 10.1097/JTO.0b013e31821c4203
   McErlean A, 2013, J THORAC ONCOL, V8, P967, DOI 10.1097/JTO.0b013e3182904bc2
   Mizuno T, 1997, SURG TODAY, V27, P275, DOI 10.1007/BF00941662
   Nakagawa M, 2008, CLIN IMAG, V32, P54, DOI 10.1016/j.clinimag.2007.05.008
   Nicolaou S, 1996, RADIOLOGY, V201, P471, DOI 10.1148/radiology.201.2.8888243
   Park BK, 2007, RADIOLOGY, V243, P760, DOI 10.1148/radiol.2433051978
   Pirronti T, 2002, ACTA RADIOL, V43, P380, DOI 10.1034/j.1600-0455.2002.430407.x
   Pokharel SS, 2013, RADIOGRAPHICS, V33, P681, DOI 10.1148/rg.333125068
   Popa G A, 2012, J Med Life, V5, P206
   Priola AM, 2014, CLIN RADIOL, V69, pE230, DOI 10.1016/j.crad.2014.01.005
   Priola AM, 2010, RADIOL MED, V115, P1, DOI 10.1007/s11547-009-0478-3
   Priola AM, 2015, RADIOLOGY, V274, P936, DOI 10.1148/radiol.14141528
   Priola AM, 2015, AM J ROENTGENOL, V204, pW113, DOI 10.2214/AJR.14.13254
   Priola AM, 2015, RADIOLOGY, V274, P238, DOI 10.1148/radiol.14132665
   Priola AM, 2015, JPN J RADIOL, V33, P158, DOI 10.1007/s11604-014-0388-8
   Priola AM, 2015, INVEST RADIOL, V50, P228, DOI 10.1097/RLI.0000000000000120
   Priola AM, 2014, CLIN IMAG, V38, P771, DOI 10.1016/j.clinimag.2014.05.012
   Priola AM, 2014, CLIN IMAG, V38, P739, DOI 10.1016/j.clinimag.2014.02.010
   Priola AM, 2009, INT J HEMATOL, V90, P8, DOI 10.1007/s12185-009-0357-7
   Priola AM, 2006, RADIOL MED, V111, P312, DOI 10.1007/s11547-006-0032-5
   Priola AM, 2016, EUR RADIOL IN PRESS
   Priola SM, 2006, RADIOL MED, V111, P295, DOI 10.1007/s11547-006-0031-6
   Razek AAKA, 2014, RADIOLOGY, V273, P268, DOI 10.1148/radiol.14131643
   Ruffini E, 2011, J THORAC ONCOL, V6, P614, DOI 10.1097/JTO.0b013e318207cd74
   Seki S, 2014, EUR J RADIOL, V83, P835, DOI 10.1016/j.ejrad.2014.01.005
   Silvestri NJ, 2012, SEMIN NEUROL, V32, P215, DOI 10.1055/s-0032-1329200
   Skeie GO, 2010, EUR J NEUROL, V17, P893, DOI 10.1111/j.1468-1331.2010.03019.x
   Spillane J, 2012, BMJ-BRIT MED J, V345, DOI 10.1136/bmj.e8497
   Takahashi K, 2003, AM J ROENTGENOL, V180, P1265, DOI 10.2214/ajr.180.5.1801265
NR 48
TC 14
Z9 14
U1 0
U2 13
PU W B SAUNDERS CO LTD
PI LONDON
PA 32 JAMESTOWN RD, LONDON NW1 7BY, ENGLAND
SN 0009-9260
EI 1365-229X
J9 CLIN RADIOL
JI Clin. Radiol.
PD MAR
PY 2016
VL 71
IS 3
BP E157
EP E169
DI 10.1016/j.crad.2015.12.009
PG 13
WC Radiology, Nuclear Medicine & Medical Imaging
WE Science Citation Index Expanded (SCI-EXPANDED)
SC Radiology, Nuclear Medicine & Medical Imaging
GA DG3UK
UT WOS:000371995700003
PM 26774127
OA Green Submitted
DA 2022-10-25
ER

PT J
AU RAHILLY, MA
   EDWARDS, CW
   CROCKER, J
   MURRAY, P
AF RAHILLY, MA
   EDWARDS, CW
   CROCKER, J
   MURRAY, P
TI EPITHELIAL-CELL TYPE, CLINICAL BEHAVIOR AND AGNOR COUNTS IN THYMIC
   EPITHELIAL TUMORS
SO ANALYTICAL CELLULAR PATHOLOGY
LA English
DT Article
DE THYMOMA; CLASSIFICATION; EPITHELIAL CELL TYPE; AGNOR COUNTS
AB The relationship between epithelial cell type, clinical behaviour and number of nucleolar organiser regions (AgNORs) was investigated in 37 thymomas and three thymic carcinomas. The thymomas were classified according to epithelial cell morphology as cortical (16 cases), medullary (8 cases) or mixed (13 cases). Seven cortical tumours had infiltrated the capsule or adjacent structures at the time of operation, whereas only one medullary and two mixed tumours showed evidence of invasion, the differences being statistically significant (P < 0.01). None of the patients with medullary thymoma had myasthenia gravis, but there was a significantly higher incidence (P < 0.001) among those with cortical or mixed tumours (six and three cases respectively). The mean AgNOR count for medullary tumours was 1.56, compared with 2.22 and 2.06 for cortical and mixed tumours. Although the counts for medullary tumours were significantly lower than for the other two types (P < 0.01), there was considerable overlap. The mean count for the carcinomas was 4.94 - significantly higher than for the thymomas (P < 0.01) - but again overlap was considerable. No relationship was demonstrable between AgNOR counts, clinical stage, incidence of myasthenia or recurrence. It is concluded that although classification of thymomas based on epithelial cell type represents an improvement on previous classifications, it must be applied with caution. Similarly, AgNOR counts may give some indication of malignant potential, but their usefulness in individual cases is doubtful.
C1 E BIRMINGHAM DIST GEN HOSP, DEPT HISTOPATHOL, BORDESLEY GREEN E, BIRMINGHAM B9 5ST, W MIDLANDS, ENGLAND.
   GOOD HOPE HOSP, DEPT HISTOPATHOL, SUTTON COLDFIELD B77 7RR, W MIDLANDS, ENGLAND.
CR BATATA MA, 1974, CANCER, V34, P389, DOI 10.1002/1097-0142(197408)34:2<389::AID-CNCR2820340224>3.0.CO;2-Z
   BOLDY DAR, 1989, J PATHOL, V157, P75, DOI 10.1002/path.1711570110
   CROCKER J, 1989, CLIN EXP IMMUNOL, V77, P299
   FECHNER RE, 1969, CANCER, V23, P1423, DOI 10.1002/1097-0142(196906)23:6<1423::AID-CNCR2820230625>3.0.CO;2-M
   KORNSTEIN MJ, 1988, HUM PATHOL, V19, P1335, DOI 10.1016/S0046-8177(88)80289-2
   LEWIS JE, 1987, CANCER, V60, P2727, DOI 10.1002/1097-0142(19871201)60:11<2727::AID-CNCR2820601125>3.0.CO;2-D
   MAGGI G, 1986, CANCER-AM CANCER SOC, V58, P765, DOI 10.1002/1097-0142(19860801)58:3<765::AID-CNCR2820580326>3.0.CO;2-S
   MARINO M, 1985, VIRCHOWS ARCH A, V407, P119, DOI 10.1007/BF00737071
   MASAOKA A, 1981, CANCER, V48, P2485, DOI 10.1002/1097-0142(19811201)48:11<2485::AID-CNCR2820481123>3.0.CO;2-R
   MCMEEKIN W, 1989, MED LAB SCI, V46, P11
   MODEN Y, 1985, ANN THORAC SURG, V39, P165
   MULLERHERMELINK HK, 1985, VIRCHOWS ARCH A, V408, P143, DOI 10.1007/BF00707978
   MURRAY PG, 1989, J PATHOL, V159, P169, DOI 10.1002/path.1711590212
   QUINN CM, 1990, J PATHOL, V160, P93, DOI 10.1002/path.1711600202
   RICCI C, 1989, THORAX, V44, P455, DOI 10.1136/thx.44.6.455
   ROSAI J, 1976, TUMORS THYMUS, P49
   ROSENOW EC, 1984, ARCH INTERN MED, V144, P763, DOI 10.1001/archinte.144.4.763
   SALYER WR, 1976, CANCER, V37, P229, DOI 10.1002/1097-0142(197601)37:1<229::AID-CNCR2820370133>3.0.CO;2-2
   VERLEY JM, 1985, CANCER, V55, P1074, DOI 10.1002/1097-0142(19850301)55:5<1074::AID-CNCR2820550524>3.0.CO;2-T
NR 19
TC 9
Z9 9
U1 0
U2 0
PU HINDAWI LTD
PI LONDON
PA ADAM HOUSE, 3RD FLR, 1 FITZROY SQ, LONDON, W1T 5HF, ENGLAND
SN 2210-7177
EI 2210-7185
J9 ANAL CELL PATHOL
JI Anal. Cell. Pathol.
PD JUL
PY 1991
VL 3
IS 4
BP 203
EP 213
PG 11
WC Oncology; Cell Biology; Pathology
WE Science Citation Index Expanded (SCI-EXPANDED)
SC Oncology; Cell Biology; Pathology
GA FW501
UT WOS:A1991FW50100002
PM 1883745
DA 2022-10-25
ER

PT S
AU Vernino, S
AF Vernino, Steven
BE Kaminski, HJ
   Barohn, RJ
TI Neuronal acetylcholine receptor autoimmunity
SO MYASTHENIA GRAVIS AND RELATED DISORDERS: 11TH INTERNATIONAL CONFERENCE
SE ANNALS OF THE NEW YORK ACADEMY OF SCIENCES
LA English
DT Article; Proceedings Paper
CT 11th International Conference on Myasthenia Gravis and Related Disorder
CY MAY, 2007
CL Chicago, IL
DE autonomic neuropathy; thymoma; gastrointestinal dysmotility; orthostatic
   hypotension
ID AUTONOMIC NEUROPATHY; ORTHOSTATIC HYPOTENSION; GANGLIONOPATHY; FAILURE;
   MICE
AB Nicotinic acetylcholine receptors (AChRs) are ligand-gated cation channels that are present throughout the nervous system. The muscle AChR mediates transmission at the neuromuscular junction; antibodies against the muscle AChR are the cause of myasthenia gravis. There are numerous subtypes of AChRs present throughout the nervous system. These neuronal AChRs are closely related to the muscle AChR structurally, but are pharmacologically and immunologically distinct. The ganglionic (alpha 3-type) neuronal AChR mediates fast synaptic transmission in sympathetic, parasympathetic, and enteric autonomic ganglia. Ganglionic AChR antibodies are found in up to 50% of patients with autoimmune autonomic ganglionopathy (AAG). Patients with AAG present with severe autonomic failure. Major clinical features include orthostatic hypotension, gastrointestinal dysmotility, anhidrosis, bladder dysfunction, and sicca symptoms. Impaired pupillary light reflex is often seen. Like myasthenia, AAG is an antibody-mediated neurological disorder. Patients may improve with plasma exchange treatment or other immunomodulatory treatment. Experimental AAG, which recapitulates many of the features of the human disease, can be induced in rabbits by immunization against the ganglionic AChR or by passive transfer of antibodies to mice. Ganglionic AChR IgG inhibits nicotinic membrane current in cultured neuroblastoma cells. Central nervous system neuronal AChRs may also be targets of autoimmunity. For example, antibodies against alpha 7-type AChRs have been identified in a few patients with encephalitis. It is still unclear if antibodies against receptors in the central nervous system can directly cause disease.
C1 UT SW Med Ctr, Dept Neurol, Dallas, TX 75390 USA.
RP Vernino, S (corresponding author), UT SW Med Ctr, Dept Neurol, 5323 Harry Hines Blvd, Dallas, TX 75390 USA.
EM steven.vernino@utsouthwestern.edu
RI Vernino, Steven/AAD-5181-2020
OI Vernino, Steven/0000-0001-7799-8495
FU NATIONAL INSTITUTE OF NEUROLOGICAL DISORDERS AND STROKE [R01NS048077,
   P50NS032352, K08NS002247] Funding Source: NIH RePORTER; NINDS NIH HHS
   [K08NS02247, P50NS32352, R01NS48077] Funding Source: Medline
CR DRACHMAN DB, 1994, NEW ENGL J MED, V330, P1797, DOI 10.1056/NEJM199406233302507
   Gibbons CH, 2005, NEUROLOGY, V65, P1104, DOI 10.1212/01.wnl.0000178980.83477.14
   Klein CM, 2003, ANN NEUROL, V53, P752, DOI 10.1002/ana.10556
   Lennon VA, 2003, J CLIN INVEST, V111, P907, DOI 10.1172/JCI200317429
   LOW PA, 1993, MAYO CLIN PROC, V68, P748, DOI 10.1016/S0025-6196(12)60631-4
   Mukherjee S, 2007, AUTON NEUROSCI-BASIC, V137, P19, DOI 10.1016/j.autneu.2007.05.005
   Nguyen VT, 2000, AM J PATHOL, V157, P1377, DOI 10.1016/S0002-9440(10)64651-2
   Pasha SF, 2006, GASTROENTEROLOGY, V131, P1592, DOI 10.1053/j.gastro.2006.06.018
   Rakocevic Goran, 2003, J Clin Neuromuscul Dis, V5, P93, DOI 10.1097/00131402-200312000-00004
   Schroeder C, 2005, NEW ENGL J MED, V353, P1585, DOI 10.1056/NEJMoa051719
   Singer W, 2003, J NEUROL NEUROSUR PS, V74, P1294, DOI 10.1136/jnnp.74.9.1294
   SUAREZ GA, 1994, NEUROLOGY, V44, P1675, DOI 10.1212/WNL.44.9.1675
   Vernino S, 1998, NEUROLOGY, V50, P1806, DOI 10.1212/WNL.50.6.1806
   Vernino S, 2000, NEW ENGL J MED, V343, P847, DOI 10.1056/NEJM200009213431204
   Vernino S, 2004, J NEUROSCI, V24, P7037, DOI 10.1523/JNEUROSCI.1485-04.2004
   Vernino S, 2003, J NEUROPHYSIOL, V90, P2053, DOI 10.1152/jn.00408.2003
   Wang Z, 2007, NEUROLOGY, V68, P1917, DOI 10.1212/01.wnl.0000263185.30294.61
   Watson R, 2005, NEUROLOGY, V65, P1802, DOI 10.1212/01.wnl.0000191566.86977.04
   Xu W, 1999, P NATL ACAD SCI USA, V96, P5746, DOI 10.1073/pnas.96.10.5746
   YOUNG RR, 1975, BRAIN, V98, P613, DOI 10.1093/brain/98.4.613
NR 20
TC 12
Z9 12
U1 0
U2 3
PU BLACKWELL PUBLISHING
PI OXFORD
PA 9600 GARSINGTON RD, OXFORD OX4 2DQ, OXEN, ENGLAND
SN 0077-8923
BN 978-1-57331-687-3
J9 ANN NY ACAD SCI
JI Ann.NY Acad.Sci.
PY 2008
VL 1132
BP 124
EP 128
DI 10.1196/annals.1405.011
PG 5
WC Multidisciplinary Sciences; Clinical Neurology; Neurosciences
WE Conference Proceedings Citation Index - Science (CPCI-S); Science Citation Index Expanded (SCI-EXPANDED)
SC Science & Technology - Other Topics; Neurosciences & Neurology
GA BHX10
UT WOS:000257139900015
PM 18567861
DA 2022-10-25
ER

PT J
AU Colombara, M
   Antonini, V
   Riviera, AP
   Mainiero, F
   Strippoli, R
   Merola, M
   Fracasso, G
   Poffe, O
   Brutti, N
   Tridente, G
   Colombatti, M
   Ramarli, D
AF Colombara, M
   Antonini, V
   Riviera, AP
   Mainiero, F
   Strippoli, R
   Merola, M
   Fracasso, G
   Poffe, O
   Brutti, N
   Tridente, G
   Colombatti, M
   Ramarli, D
TI Constitutive activation of p38 and ERK1/2 MAPKs in epithelial cells of
   myasthenic thymus leads to IL-6 and RANTES overexpression: Effects on
   survival and migration of peripheral T and B cells
SO JOURNAL OF IMMUNOLOGY
LA English
DT Article
ID PROTEIN-KINASE; ADHESION MOLECULE-1; KAPPA-B; GRAVIS; EXPRESSION
AB Myasthenia gravis (MG) is an autoimmune disease of neuromuscular junctions where thymus plays a pathogenetic role. Thymectomy benefits patients, and thymic hyperplasia, a lymphoid infiltration of perivascular spaces becoming site of autoantibody production, is recurrently observed. Cytokines and chemokines, produced by thymic epithelium and supporting survival and migration of T and B cells, are likely to be of great relevance in pathogenesis of thymic hyperplasia. In thymic epithelial cell (TEC) cultures derived "in vitro" from normal or hyperplastic age-matched MG thymuses, we demonstrate by gene profiling analysis that MG-TEC basally overexpress genes coding for p38 and ERK1/2 MAPKs and for components of their signaling pathways. Immunoblotting experiments confirmed that p38 and ERK1/2 proteins were overexpressed in MG-TEC and, in addition, constitutively activated. Pharmacological blockage with specific inhibitors confirmed their role in the control of IL-6 and RANTES gene expression. According to our results, IL-6 and RANTES levels were abnormally augmented in MG-TEC, either basally or upon induction by adhesion-related stimuli. The finding that IL-6 and RANTES modulate, respectively, survival and migration of peripheral lymphocytes of myasthenic patients point to MAPK transcriptional and posttranscriptional abnormalities of MG-TEC as a key step in the pathological remodelling of myasthenic thymus.
C1 Univ Verona, Immunol Sect, Dept Pathol, I-37100 Verona, Italy.
   Univ Verona, Biochem Sect, Dept Neurol & Vis Sci, I-37100 Verona, Italy.
   GB Rossi Hosp, Verona, Italy.
   Univ Roma La Sapienza, Inst Pasteur, Fdn Cenci Bolognetti, Dept Expt Med & Pathol, Rome, Italy.
RP Ramarli, D (corresponding author), Policlin GB Rossi, Serv Immunol Clin, Via L Scuro 1, I-37134 Verona, Italy.
EM dunia.ramarli@univr.it
RI Fracasso, Giulio/O-3955-2019; Fracasso, Giulio/E-1271-2013; Strippoli,
   Raffaele/J-2129-2018
OI Fracasso, Giulio/0000-0003-3024-0307; Fracasso,
   Giulio/0000-0003-3024-0307; Strippoli, Raffaele/0000-0003-3483-8381;
   Mainiero, Fabrizio/0000-0002-7136-9839
FU Telethon [1178] Funding Source: Medline; Fondazione Telethon Funding
   Source: Custom
CR Beeson D, 1998, ANN NY ACAD SCI, V841, P371, DOI 10.1111/j.1749-6632.1998.tb10950.x
   Casola A, 2001, J VIROL, V75, P6428, DOI 10.1128/JVI.75.14.6428-6439.2001
   Coletta RD, 2002, ORAL MICROBIOL IMMUN, V17, P186, DOI 10.1034/j.1399-302X.2002.170309.x
   Davies SP, 2000, BIOCHEM J, V351, P95, DOI 10.1042/0264-6021:3510095
   Deng CS, 2002, J IMMUNOL, V169, P1077, DOI 10.4049/jimmunol.169.2.1077
   EMILIE D, 1991, HUM PATHOL, V22, P461, DOI 10.1016/0046-8177(91)90132-9
   Flores KG, 1999, J CLIN INVEST, V104, P1031, DOI 10.1172/JCI7558
   Flores KG, 2001, HUM PATHOL, V32, P926, DOI 10.1053/hupa.2001.27106
   Giraud M, 2001, NEUROLOGY, V57, P1555, DOI 10.1212/WNL.57.9.1555
   Haynes BF, 1998, IMMUNOL RES, V18, P175, DOI 10.1007/BF02788778
   Hori M, 2000, PATHOL RES PRACT, V196, P817, DOI 10.1016/S0344-0338(00)80081-3
   KAMINSKY S, 1993, ANN NY ACAD SCI, V681, P97
   Kanda N, 2003, J INVEST DERMATOL, V120, P420, DOI 10.1046/j.1523-1747.2003.12067.x
   Klug DB, 1998, P NATL ACAD SCI USA, V95, P11822, DOI 10.1073/pnas.95.20.11822
   Kujime K, 2000, J IMMUNOL, V164, P3222, DOI 10.4049/jimmunol.164.6.3222
   LEPRINCE C, 1990, J IMMUNOL, V145, P2115
   Liu H, 2005, CYTOKINE, V31, P251, DOI 10.1016/j.cyto.2004.12.008
   Mainiero F, 2003, EUR J IMMUNOL, V33, P3038, DOI 10.1002/eji.200323931
   MATTHIAS P, 1989, NUCLEIC ACIDS RES, V17, P6418, DOI 10.1093/nar/17.15.6418
   Milella M, 2001, J CLIN INVEST, V108, P851, DOI 10.1172/JCI12807
   Naka T, 2002, ARTHRITIS RES THER, V4, pS233, DOI 10.1186/ar565
   Norment AM, 2000, SEMIN IMMUNOL, V12, P445, DOI 10.1006/smim.2000.0261
   Ramarli D, 1998, BLOOD, V92, P3745, DOI 10.1182/blood.V92.10.3745.422a25_3745_3755
   RUMIKO T, 2002, J LEUKOCYTE BIOL, V350, P131
   Salomon DR, 1997, BLOOD, V89, P2461, DOI 10.1182/blood.V89.7.2461
   Sano S, 2001, IMMUNITY, V15, P261, DOI 10.1016/S1074-7613(01)00180-7
   Schaeffer HJ, 1999, MOL CELL BIOL, V19, P2435
   Sempowski GD, 2000, J IMMUNOL, V164, P2180, DOI 10.4049/jimmunol.164.4.2180
   Seybold ME, 1998, ANN NY ACAD SCI, V841, P731, DOI 10.1111/j.1749-6632.1998.tb11010.x
   Taguchi M, 1998, J EXP MED, V187, P1927, DOI 10.1084/jem.187.12.1927
   Tanami H, 2004, ONCOGENE, V23, P8796, DOI 10.1038/sj.onc.1208152
   Tsuboi N, 2002, J IMMUNOL, V169, P2026, DOI 10.4049/jimmunol.169.4.2026
   Vincent A, 2003, ANN NY ACAD SCI, V998, P324, DOI 10.1196/annals.1254.036
   Vincent A, 2002, NAT REV IMMUNOL, V2, P797, DOI 10.1038/nri916
NR 34
TC 32
Z9 33
U1 0
U2 7
PU AMER ASSOC IMMUNOLOGISTS
PI BETHESDA
PA 9650 ROCKVILLE PIKE, BETHESDA, MD 20814 USA
SN 0022-1767
EI 1550-6606
J9 J IMMUNOL
JI J. Immunol.
PD NOV 15
PY 2005
VL 175
IS 10
BP 7021
EP 7028
DI 10.4049/jimmunol.175.10.7021
PG 8
WC Immunology
WE Science Citation Index Expanded (SCI-EXPANDED)
SC Immunology
GA 981ZK
UT WOS:000233126300091
PM 16272363
OA Bronze
DA 2022-10-25
ER

PT J
AU Morgan, SM
   Shaz, BH
   Pavenski, K
   Meyer, EK
   Delaney, M
   Szczepiorkowski, ZM
AF Morgan, Shanna M.
   Shaz, Beth H.
   Pavenski, Katerina
   Meyer, Erin K.
   Delaney, Meghan
   Szczepiorkowski, Zbigniew M.
TI The Top Clinical Trial Opportunities in Therapeutic Apheresis and
   Neurology
SO JOURNAL OF CLINICAL APHERESIS
LA English
DT Article
DE clinical trials; autoimmune diseases; encephalitis; demyelinating
   disease (CNS); myasthenia
ID ACUTE DISSEMINATED ENCEPHALOMYELITIS; IDIOPATHIC INFLAMMATORY
   MYOPATHIES; PLASMA-EXCHANGE; EXTRACORPOREAL PHOTOCHEMOTHERAPY;
   NEUROMYELITIS-OPTICA; HEARING-LOSS; FOLLOW-UP; ENCEPHALITIS;
   PATHOGENESIS; EXPERIENCE
AB Objective: The National Heart, Lung, and Blood Institute, of The National Institutes of Health, convened the 2012 State-of-the-Science Symposium in therapeutic apheresis (TA) with the goals of identifying and prioritizing future research concept proposals to optimize the use of TA over the next decade. Methods: Six subcommittees, including neurology, were formed based on organ system, pathophysiology, and technology/special considerations. The subcommittees consisted of physicians, clinical subject matter experts, and basic scientists. Each subcommittee developed concept proposals that were presented, evaluated, and prioritized based on scientific importance, clinical significance, and feasibility. Results: The neurology subcommittee developed eight concept proposals. The proposals include therapeutic plasma exchange (TPE) in neuromyelitis optica; TPE versus intravenous immunoglobulin (IVIG) in anti-muscle specific kinase associated myasthenia gravis, severe acute disseminated encephalomyelitis, and anti-NMDA encephalitis; extracorporeal photopheresis in relapsing remitting multiple sclerosis and polymyositis; fibrinogen/low-density lipoprotein apheresis in idiopathic sudden sensorineural hearing loss; and creation of a rare neurologic disease registry and biorepository. Conclusions: Key clinical research priorities to evaluate and optimize the use of TA on selected neurologic disorders exist. The research opportunities if addressed would provide evidence-based data to inform the care of patients with these selected neurologic diseases. J. Clin. Apheresis 29:331-335 2014. (c) 2014 Wiley Periodicals, Inc.
C1 [Morgan, Shanna M.] Univ Minnesota, Dept Lab Med & Pathol, Minneapolis, MN 55455 USA.
   [Shaz, Beth H.] New York Blood Ctr, New York, NY 10021 USA.
   [Pavenski, Katerina] Univ Toronto, St Michaels Hosp, Dept Lab Med, Toronto, ON, Canada.
   [Pavenski, Katerina] Univ Toronto, Dept Lab Med & Pathobiol, Toronto, ON, Canada.
   [Meyer, Erin K.] Emory Univ Sch Med, Dept Pathol & Lab Med, Atlanta, GA, Georgia.
   [Delaney, Meghan] Univ Washington, Puget Sound Blood Ctr, Seattle, WA 98195 USA.
   [Delaney, Meghan] Univ Washington, Dept Lab Med, Seattle, WA 98195 USA.
   [Szczepiorkowski, Zbigniew M.] Dartmouth Hitchcock Med Ctr, Dept Pathol & Med, Lebanon, NH 03766 USA.
RP Morgan, SM (corresponding author), Div Transfus Med, Dept Lab Med & Pathol, D242 Mayo Bldg,MMC 609 420 Delaware St SE, Minneapolis, MN 55455 USA.
EM jagus005@umn.edu
RI Szczepiorkowski, Zbigniew M./A-1359-2007
OI Szczepiorkowski, Zbigniew M./0000-0003-2357-9564; Shaz,
   Beth/0000-0002-2270-4821
FU NHLBI, of the NIH; American Society for Apheresis (ASFA)
FX The authors thank the NHLBI, of the NIH, for sponsoring the SoS
   Symposium in TA medicine, provision of space, consultations with staff
   and administrative assistance; American Society for Apheresis (ASFA) for
   coordination and educational grants to assist with attendee travel;
   Dr.'s Adam Carpenter and Jeffrey McCullough (University of Minnesota,
   Minneapolis, Minnesota), and Dr. Dean Wingerchuk (Mayo Clinic,
   Scottsdale, Arizona) for their assistance with the NMO protocol; and,
   Dr. Jeffrey McCullough for his editing and assistance with the
   manuscript. The content of this manuscript is solely the responsibility
   of the authors and does not necessarily represent the official views of
   the NIH.
CR Anlar B, 2003, NEUROPEDIATRICS, V34, P194
   Bianchin G, 2010, LARYNGOSCOPE, V120, P800, DOI 10.1002/lary.20835
   Bonnan M, 2009, MULT SCLER J, V15, P487, DOI 10.1177/1352458508100837
   Bonnan M, 2012, MULT SCLER INT, V2012, DOI 10.1155/2012/787630
   Cavaletti G, 2006, NEUROL SCI, V27, P24, DOI 10.1007/s10072-006-0561-7
   Cavaletti G, 2001, INT J TISSUE REACT, V23, P21
   Comi G, 2006, NEUROL SCI, V27, P3, DOI 10.1007/s10072-006-0556-4
   Dalakas MC, 2012, AUTOIMMUN REV, V11, P203, DOI 10.1016/j.autrev.2011.05.013
   Dalmau J, 2011, LANCET NEUROL, V10, P63, DOI 10.1016/S1474-4422(10)70253-2
   Ernste FC, 2013, MAYO CLIN PROC, V88, P83, DOI 10.1016/j.mayocp.2012.10.017
   Greenberg BM, 2007, NEUROLOGY, V68, P1614, DOI 10.1212/01.wnl.0000260970.63493.c8
   Guptill JT, 2011, MUSCLE NERVE, V44, P36, DOI 10.1002/mus.22006
   Gwathmey K, 2012, J CLIN APHERESIS, V27, P138, DOI 10.1002/jca.21219
   Gwathmey K, 2011, J CLIN APHERESIS, V26, P261, DOI 10.1002/jca.20298
   Hickey GL, 2013, EUR J CARDIO-THORAC, V44, P605, DOI 10.1093/ejcts/ezt018
   Hung PC, 2012, NEUROPEDIATRICS, V43, P64, DOI 10.1055/s-0032-1309309
   Hynson JL, 2001, NEUROLOGY, V56, P1308, DOI 10.1212/WNL.56.10.1308
   JOFFE MM, 1993, AM J MED, V94, P379, DOI 10.1016/0002-9343(93)90148-I
   Khatri BO, 2012, J CLIN APHERESIS, V27, P183, DOI 10.1002/jca.21215
   KLEIMAN M, 1995, J CHILD NEUROL, V10, P481, DOI 10.1177/088307389501000612
   Lauer MS, 2013, NEW ENGL J MED, V369, P1579, DOI 10.1056/NEJMp1310102
   Lehmann HC, 2006, ARCH NEUROL-CHICAGO, V63, P930, DOI 10.1001/archneur.63.7.930
   Magana SM, 2011, ARCH NEUROL-CHICAGO, V68, P870, DOI 10.1001/archneurol.2011.34
   Marcucci R, 2005, J THROMB HAEMOST, V3, P929, DOI 10.1111/j.1538-7836.2005.01310.x
   Meriggioli MN, 2009, LANCET NEUROL, V8, P475, DOI 10.1016/S1474-4422(09)70063-8
   Merle H, 2012, ARCH OPHTHALMOL-CHIC, V130, P858, DOI 10.1001/archophthalmol.2012.1126
   Miyamoto K, 2009, THER APHER DIAL, V13, P505, DOI 10.1111/j.1744-9987.2009.00780.x
   Morgan SM, 2014, J CLIN APHERESIS, V29, P171, DOI 10.1002/jca.21304
   Nandhagopal R, 2010, POSTGRAD MED J, V86, P153, DOI 10.1136/pgmj.2009.091389
   O'Riordan JI, 1999, J NEUROL SCI, V167, P132, DOI 10.1016/S0022-510X(99)00160-4
   Pal Zsuzsanna, 2011, Orvosi Hetilap, V152, P1586, DOI 10.1556/OH.2011.29177
   Poehlau D, 1997, J CLIN APHERESIS, V12, P154
   Pradhan S, 1999, J NEUROL SCI, V165, P56, DOI 10.1016/S0022-510X(99)00072-6
   Sahlas DJ, 2000, NEUROLOGY, V54, P1370, DOI 10.1212/WNL.54.6.1370
   Schwartz J, 2013, J CLIN APHERESIS, V28, P145, DOI 10.1002/jca.21276
   Schwarz S, 2001, NERVENARZT, V72, P241, DOI 10.1007/s001150050747
   Smith JH, 2011, ARCH NEUROL-CHICAGO, V68, P1069, DOI 10.1001/archneurol.2011.166
   Stricker R B, 1992, J Clin Apher, V7, P173, DOI 10.1002/jca.2920070403
   Suckfull M, 2002, LANCET, V360, P1811, DOI 10.1016/S0140-6736(02)11768-5
   Suzuki Hidekazu, 2005, Rinsho Shinkeigaku, V45, P510
   Szczepiorkowski ZM, 2007, J CLIN APHERESIS, V22, P96, DOI 10.1002/jca.20134
   Szczepiorkowski ZM, 2010, J CLIN APHERESIS, V25, P83, DOI 10.1002/jca.20240
   Tenembaum S, 2002, NEUROLOGY, V59, P1224, DOI 10.1212/WNL.59.8.1224
   Titulaer MJ, 2013, LANCET NEUROL, V12, P157, DOI 10.1016/S1474-4422(12)70310-1
   Troyer Dean, 2008, V441, P193, DOI 10.1007/978-1-60327-047-2_13
   Wang KC, 2011, J CLIN NEUROSCI, V18, P43, DOI 10.1016/j.jocn.2010.05.030
   Wender M, 2011, J NEUROIMMUNOL, V231, P92, DOI 10.1016/j.jneuroim.2010.09.019
   Wingerchuk D M, 2006, Int MS J, V13, P42
   Yoshida H, 2010, J OCUL PHARMACOL TH, V26, P381, DOI 10.1089/jop.2009.0150
NR 49
TC 3
Z9 5
U1 0
U2 7
PU WILEY
PI HOBOKEN
PA 111 RIVER ST, HOBOKEN 07030-5774, NJ USA
SN 0733-2459
EI 1098-1101
J9 J CLIN APHERESIS
JI J. Clin. Apheresis
PD DEC
PY 2014
VL 29
IS 6
BP 331
EP 335
DI 10.1002/jca.21339
PG 5
WC Hematology
WE Science Citation Index Expanded (SCI-EXPANDED)
SC Hematology
GA AW4MN
UT WOS:000346255400007
PM 24899381
DA 2022-10-25
ER

PT J
AU Krampfl, K
   Mohammadi, B
   Buchwald, B
   Jahn, K
   Dengler, R
   Toyka, KV
   Bufler, J
AF Krampfl, K
   Mohammadi, B
   Buchwald, B
   Jahn, K
   Dengler, R
   Toyka, KV
   Bufler, J
TI IgG from patients with Guillain-Barre syndrome interact with nicotinic
   acetylcholine receptor channels
SO MUSCLE & NERVE
LA English
DT Article
DE channel block; Guillain-Barre syndrome; IgG functions; neuromuscular
   transmission; patch-clamp technique; nicotinic acetylcholine receptor
   antibodies
ID MILLER-FISHER-SYNDROME; SERONEGATIVE MYASTHENIA-GRAVIS;
   NEUROMUSCULAR-JUNCTION; MOUSE MUSCLE; ANTIBODIES; BLOCKADE; PLASMA;
   DESENSITIZATION; AUTOANTIBODIES; GANGLIOSIDES
AB In Guillain-Barre syndrome (GBS), immunoglobulin G (IgG) antibodies block neuromuscular transmission pre- and postsynaptically and thus are of potential pathogenic relevance. We investigated whether IgG from GBS patients has a direct interaction with nicotinic acetylcholine receptor (nAChR) channels. Purified IgG fractions from six GBS patients that blocked neuromuscular transmission in a previous study were analyzed by the patch-clamp technique in combination with an ultrafast system for solution exchange. Sera from three patients with other inflammatory neurological disorders were used as controls. Mouse myotubes expressing native embryonic-type nAChR channels and human embryonic kidney (HEK) 293 cells transiently transfected with recombinant adult-type nAChR channels were used. Repeated 20-ms pulses of acetylcholine (ACh) were applied to outside-out patches in the presence of GBS-IgG. IgG of the patients had a significant reversible blocking action on embryonic- and adult-type nAChR channels with some variability in the magnitude of the block. Activation and desensitization kinetics were not affected when GBS-IgG was applied. None of the control sera blocked the AChR channels. The observed postsynaptic block effect fulfills the criteria of a channel-blocking IgG antibody similar to those seen in autoimmune myasthenia and may contribute to muscle weakness during the acute phase of GBS.
C1 Hannover Med Sch, Dept Neurol, D-30623 Hannover, Germany.
   Univ Wurzburg, Dept Neurol, Wurzburg, Germany.
   Univ Munich, Dept Neurol, Munich, Germany.
RP Bufler, J (corresponding author), Hannover Med Sch, Dept Neurol, D-30623 Hannover, Germany.
EM Bufler.Johannes@MH-Hannover.de
RI Jahn, Klaus/AAC-4969-2021; Jahn, Klaus/F-9902-2010
OI Jahn, Klaus/0000-0002-1669-3652
CR [Anonymous], 1985, Neurology, V35, P1096
   ASBURY AK, 1969, MEDICINE, V48, P173, DOI 10.1097/00005792-196905000-00001
   BARRETTJOLLEY R, 1994, PFLUG ARCH EUR J PHY, V428, P492, DOI 10.1007/BF00374570
   Brinkmeier H, 1996, MUSCLE NERVE, V19, P54, DOI 10.1002/(SICI)1097-4598(199601)19:1<54::AID-MUS7>3.0.CO;2-7
   Brinkmeier H, 2000, NAT MED, V6, P808, DOI 10.1038/77543
   Buchwald B, 1998, ANN NEUROL, V44, P913, DOI 10.1002/ana.410440610
   Buchwald B, 1998, EUR J NEUROSCI, V10, P281, DOI 10.1046/j.1460-9568.1998.00053.x
   Buchwald B, 2001, NEUROLOGY, V56, P67, DOI 10.1212/WNL.56.1.67
   Bufler J, 1996, J PHYSIOL-LONDON, V495, P83, DOI 10.1113/jphysiol.1996.sp021575
   Bufler J, 1996, J PHYSIOL-LONDON, V492, P107, DOI 10.1113/jphysiol.1996.sp021293
   Bufler J, 1998, ANN NEUROL, V43, P458, DOI 10.1002/ana.410430408
   Bullens RWM, 2002, J NEUROSCI, V22, P6876
   FRANKE C, 1992, J PHYSIOL-LONDON, V451, P145, DOI 10.1113/jphysiol.1992.sp019158
   FRANKE C, 1987, NEUROSCI LETT, V77, P199, DOI 10.1016/0304-3940(87)90586-6
   HARTUNG HP, 1995, MUSCLE NERVE, V18, P137, DOI 10.1002/mus.880180202
   Ho TW, 1997, NEUROLOGY, V48, P695, DOI 10.1212/WNL.48.3.695
   Hoch W, 2001, NAT MED, V7, P365, DOI 10.1038/85520
   ILLA I, 1995, ANN NEUROL, V38, P218, DOI 10.1002/ana.410380214
   Jahn K, 2001, NEUROSCI LETT, V307, P89, DOI 10.1016/S0304-3940(01)01929-2
   Krampfl K, 2000, ANESTH ANALG, V90, P1383
   Krampfl K, 2002, MUSCLE NERVE, V25, P433, DOI 10.1002/mus.10059
   Spaans F, 2003, MUSCLE NERVE, V27, P426, DOI 10.1002/mus.10334
   Uncini A, 1999, MUSCLE NERVE, V22, P640, DOI 10.1002/(SICI)1097-4598(199905)22:5<640::AID-MUS14>3.0.CO;2-#
   VANDERMECHE FGA, 1992, NEW ENGL J MED, V326, P1123, DOI 10.1056/NEJM199204233261705
   VINCENT A, 1993, ANN NY ACAD SCI, V681, P529, DOI 10.1111/j.1749-6632.1993.tb22936.x
   Wessig C, 2001, ACTA NEUROPATHOL, V101, P239
NR 26
TC 24
Z9 26
U1 0
U2 1
PU WILEY
PI HOBOKEN
PA 111 RIVER ST, HOBOKEN 07030-5774, NJ USA
SN 0148-639X
EI 1097-4598
J9 MUSCLE NERVE
JI Muscle Nerve
PD APR
PY 2003
VL 27
IS 4
BP 435
EP 441
DI 10.1002/mus.10349
PG 7
WC Clinical Neurology; Neurosciences
WE Science Citation Index Expanded (SCI-EXPANDED)
SC Neurosciences & Neurology
GA 662KN
UT WOS:000181946000005
PM 12661044
DA 2022-10-25
ER

PT J
AU Iori, E
   Mazzoli, M
   Ariatti, A
   Bastia, E
   Agnoletto, V
   Gozzi, M
   Marchioni, A
   Galassi, G
AF Iori, Erika
   Mazzoli, Marco
   Ariatti, Alessandra
   Bastia, Elisabetta
   Agnoletto, Virginia
   Gozzi, Manuela
   Marchioni, Alessandro
   Galassi, Giuliana
TI Predictors of outcome in patients with myasthenic crisis undergoing
   non-invasive mechanical ventilation: A retrospective 20 year
   longitudinal cohort study from a single Italian center
SO NEUROMUSCULAR DISORDERS
LA English
DT Article
DE Myasthenic crisis; Non-invasive ventilation; Invasive ventilation;
   Extubation failure; Tracheostomy
ID CLINICAL-FEATURES; GRAVIS; MANAGEMENT; GUIDELINES; MORTALITY; EXERCISE;
   FAILURE; RISK; AGE
AB About 20% of patients with myasthenia gravis (MG) may develop myasthenic crisis (MC) requiring ventilation, either invasive (MV) or non-invasive (NIV) and intensive unit care (ICU). NIV failure in patients with MC can occur up to 60% of cases admitted to ICU. Moreover it is not known the outcome of MC receiving NIV. Purpose of this study was to identify predictors of outcome in MC who underwent non-invasive ventilator support outside ICU setting. We enrolled 90 patients, 53 females and 37 males admitted to University Hospital of Modena (Italy) between January 2000 and September 2020. Median age at MC was 65 years. Thirty-four patients (37.8%) required MV. Thymectomy was performed in 45 cases, associated with thymoma in 55%, with hyperplastic thymus in 33%. First-line treatment was plasmaexchange (38.8%) or intravenous immunoglobulins (45.6%). Males exhibited higher risk of MV than females .Patients in MV were treated with plasmaexchange as first-line therapy . Our in-hospital mortality rate was low. Nine patients underwent tracheostomy which was significantly related to male gender. Comorbidities had significant effect on length of ICU .Our study confirms as predictors of prognosis in our patients male gender, older age at onset, infections as trigger, pneumonia. (c) 2021 Published by Elsevier B.V.
C1 [Iori, Erika; Mazzoli, Marco; Ariatti, Alessandra; Galassi, Giuliana] Metab & Neural Sci Univ Hosp, Dept Biomed, Modena, Italy.
   [Bastia, Elisabetta; Agnoletto, Virginia] Baggiovara Hosp, Div Cardiol, Modena, Italy.
   [Gozzi, Manuela] Univ Hosp Modena, Dept Imaging, Modena, Italy.
   [Marchioni, Alessandro] Univ Hosp Modena, Dept Med & Surg Sci, Resp Dis Unit, Modena, Italy.
RP Galassi, G (corresponding author), Metab & Neural Sci Univ Hosp, Dept Biomed, Modena, Italy.
EM giulianagalassi@alice.it
OI Mazzoli, Marco/0000-0003-4471-0728
CR Godoy DA, 2013, ARQ NEURO-PSIQUIAT, V71, P627, DOI 10.1590/0004-282X20130108
   Aldrich TK, 2002, AM J RESP CRIT CARE, V166, P548, DOI 10.1164/rccm.166.4.518
   Alshekhlee A, 2009, NEUROLOGY, V72, P1548, DOI 10.1212/WNL.0b013e3181a41211
   Angstwurm K, 2022, J INTENSIVE CARE MED, V37, P32, DOI 10.1177/0885066620967646
   Barth D, 2011, NEUROLOGY, V76, P2017, DOI 10.1212/WNL.0b013e31821e5505
   Bellemare F, 2003, AM J RESP CRIT CARE, V168, P305, DOI 10.1164/rccm.200208-876OC
   Bershad EM, 2008, SOUTH MED J, V101, P63, DOI 10.1097/SMJ.0b013e31815d4398
   Camelo AE, 2020, FRONT NEUROL, V11, DOI 10.3389/fneur.2020.01053
   Chaudhuri A, 2009, QJM-INT J MED, V102, P97, DOI 10.1093/qjmed/hcn152
   Ciafaloni Emma, 2019, Continuum (Minneap Minn), V25, P1767, DOI 10.1212/CON.0000000000000800
   Cortes-Vicente E, 2020, NEUROLOGY, V94, pE1171, DOI 10.1212/WNL.0000000000008903
   Damian MS, 2019, NEUROMUSCULAR DISORD, V29, P85, DOI 10.1016/j.nmd.2018.12.005
   Delly F, 2020, J NEUROL SCI, V414, DOI 10.1016/j.jns.2020.116888
   Dominelli PB, 2015, J PHYSIOL-LONDON, V593, P1965, DOI 10.1113/jphysiol.2014.285965
   Gilhus NE, 2015, EUR J NEUROL, V22, P17, DOI 10.1111/ene.12599
   Gilhus NE, 2018, J NEUROL, V265, P1251, DOI 10.1007/s00415-018-8751-9
   Guenette JA, 2007, J PHYSIOL-LONDON, V581, P1309, DOI 10.1113/jphysiol.2006.126466
   Gummi RR, 2019, MUSCLE NERVE, V60, P693, DOI 10.1002/mus.26689
   Heliopoulos I, 2003, MUSCLE NERVE, V27, P715, DOI 10.1002/mus.10378
   Jani-Aesadi A, 2007, J NEUROL SCI, V261, P127, DOI 10.1016/j.jns.2007.04.045
   Jaretzki A, 2000, NEUROLOGY, V55, P16, DOI 10.1212/WNL.55.1.16
   Kalita J, 2014, NEUROL SCI, V35, P1109, DOI 10.1007/s10072-014-1659-y
   Lee KJ, 2010, AM J EPIDEMIOL, V171, P624, DOI 10.1093/aje/kwp425
   Li KK, 2017, WORLD J SURG ONCOL, V15, DOI 10.1186/s12957-017-1209-1
   Ling CS, 2020, NEUROL SCI, V41, P1041, DOI 10.1007/s10072-019-04213-7
   Liu F, 2019, BMC NEUROL, V19, DOI 10.1186/s12883-019-1384-5
   Liu ZG, 2016, J INT MED RES, V44, P1524, DOI 10.1177/0300060516669893
   Lizarraga AA, 2016, SEMIN NEUROL, V36, P615, DOI 10.1055/s-0036-1592106
   Marx A, 2015, J THORAC ONCOL, V10, P1383, DOI 10.1097/JTO.0000000000000654
   Melzer N, 2016, J NEUROL, V263, P1473, DOI 10.1007/s00415-016-8045-z
   Neumann B, 2020, NEUROLOGY, V94, pE299, DOI 10.1212/WNL.0000000000008688
   Rabinstein A, 2002, NEUROLOGY, V59, P1647, DOI 10.1212/01.WNL.0000033797.79530.16
   Rabinstein AA, 2005, NEUROCRIT CARE, V3, P213, DOI 10.1385/NCC:3:3:213
   Ramos-Fransi A, 2015, EUR J NEUROL, V22, P1056, DOI 10.1111/ene.12703
   Ratnovsky A, 2005, RESP PHYSIOL NEUROBI, V148, P245, DOI 10.1016/j.resp.2004.12.016
   RIEDER P, 1995, INTENS CARE MED, V21, P663, DOI 10.1007/BF01711545
   Roper J, 2017, J EMERG MED, V53, P843, DOI 10.1016/j.jemermed.2017.06.009
   Sakaguchi H, 2012, MUSCLE NERVE, V46, P440, DOI 10.1002/mus.23445
   Sakai Waka, 2016, eNeurologicalSci, V2, P17, DOI 10.1016/j.ensci.2016.02.004
   Sanders DB, 2016, NEUROLOGY, V87, P419, DOI 10.1212/WNL.0000000000002790
   Santos E, 2017, NEUROMUSCULAR DISORD, V27, P650, DOI 10.1016/j.nmd.2017.04.002
   Seneviratne J, 2008, ARCH NEUROL-CHICAGO, V65, P54, DOI 10.1001/archneurol.2007.1
   Sharma S, 2013, ANN INDIAN ACAD NEUR, V16, P203, DOI 10.4103/0972-2327.112466
   Soleimani A, 2004, BMC NEUROL, V4, DOI 10.1186/1471-2377-4-12
   Taioli E, 2016, ANN THORAC SURG, V102, P1805, DOI 10.1016/j.athoracsur.2016.08.052
   Thomas CE, 1997, NEUROLOGY, V48, P1253, DOI 10.1212/WNL.48.5.1253
   Wendell LC, 2011, NEUROHOSPITALIST, V1, P16, DOI 10.1177/1941875210382918
   Williams B, 2018, BLOOD PRESSURE, V27, P314, DOI [10.1097/HJH.0000000000001961, 10.1080/08037051.2018.1527177]
   Wu JY, 2009, NEUROCRIT CARE, V10, P35, DOI 10.1007/s12028-008-9139-y
   Xue L, 2017, EUR J CARDIO-THORAC, V52, P692, DOI 10.1093/ejcts/ezx163
NR 50
TC 4
Z9 4
U1 0
U2 0
PU PERGAMON-ELSEVIER SCIENCE LTD
PI OXFORD
PA THE BOULEVARD, LANGFORD LANE, KIDLINGTON, OXFORD OX5 1GB, ENGLAND
SN 0960-8966
EI 1873-2364
J9 NEUROMUSCULAR DISORD
JI Neuromusc. Disord.
PD DEC
PY 2021
VL 31
IS 12
BP 1241
EP 1250
DI 10.1016/j.nmd.2021.08.008
EA DEC 2021
PG 10
WC Clinical Neurology; Neurosciences
WE Science Citation Index Expanded (SCI-EXPANDED)
SC Neurosciences & Neurology
GA XU0TD
UT WOS:000733987900003
PM 34782245
DA 2022-10-25
ER

PT J
AU Liu, F
   Wang, Q
   Chen, XP
AF Liu, Fan
   Wang, Qiong
   Chen, Xueping
TI Myasthenic crisis treated in a Chinese neurological intensive care unit:
   clinical features, mortality, outcomes, and predictors of survival
SO BMC NEUROLOGY
LA English
DT Article
DE Myasthenic crisis; Intensive care unit; Clinical characteristics;
   Management; Outcomes; Survival predictor
ID RESPIRATORY-FAILURE; GRAVIS PATIENTS; COMPLICATIONS; EXACERBATION;
   VENTILATION
AB Background: Myasthenic crisis (MC) often requires admission to an intensive care unit (ICU).
   Methods: We retrospectively investigated 113 consecutive patients with first MC admitted to the neurological ICU. Patients' demographic, clinical and other characteristics were examined, as well as therapeutic interventions, mortality and functional outcome.
   Results: MC patients at first onset admitted to neurological ICU had a mortality rate of 18.6%. PCO2 level before intubation and score on Myasthenia Gravis-Activities of Daily Living (MG-ADL) scale at MC onset correlated with duration of ventilation and length of ICU stay. Compared with patients with good functional outcome, patients with intermediate or poor functional outcome were older at first MC onset, had lower pH and PO2, and had higher PCO2 before intubation. Multivariate logistic analysis identified pre-intubation PCO2 level as an independent predictor of survival. Cox regression showed that age at first MC onset requiring ICU management was the factor which significantly influenced the mortality.
   Conclusions: Our results suggest that PCO2 before intubation and MG-ADL score at MC onset may be useful indicators of more severe disease likely to require extensive respiratory support and ICU management. Higher pre-intubation PCO2 indicates chronic respiratory acidosis that can increase risk of severe disability and death, especially in patients with older age at first MC onset.
C1 [Chen, Xueping] Sichuan Univ, West China Hosp, Dept Neurol, Guoxuexiang 37, Chengdu 610041, Sichuan, Peoples R China.
   [Liu, Fan] Sichuan Univ, West China Hosp Stomatol, Dept Nursing, Chengdu, Sichuan, Peoples R China.
   [Wang, Qiong] Sichuan Univ, West China Hosp, Neurol Intens Care Unit, Chengdu, Sichuan, Peoples R China.
RP Chen, XP (corresponding author), Sichuan Univ, West China Hosp, Dept Neurol, Guoxuexiang 37, Chengdu 610041, Sichuan, Peoples R China.
EM chenxueping0606@sina.com
FU National Natural Science Foundation of China [81301093]
FX The present study was supported by the National Natural Science
   Foundation of China (grant no. 81301093).
CR Godoy DA, 2013, ARQ NEURO-PSIQUIAT, V71, P627, DOI 10.1590/0004-282X20130108
   Alshekhlee A, 2009, NEUROLOGY, V72, P1548, DOI 10.1212/WNL.0b013e3181a41211
   Bae JS, 2006, J CLIN NEUROSCI, V13, P1006, DOI 10.1016/j.jocn.2005.12.041
   Bershad EM, 2008, SOUTH MED J, V101, P63, DOI 10.1097/SMJ.0b013e31815d4398
   Cabrera Serrano M, 2012, EUR J NEUROL, V19, P452, DOI 10.1111/j.1468-1331.2011.03539.x
   Chaudhuri A, 2009, QJM-INT J MED, V102, P97, DOI 10.1093/qjmed/hcn152
   COHEN MS, 1981, ANN NY ACAD SCI, V377, P670, DOI 10.1111/j.1749-6632.1981.tb33765.x
   Deymeer F, 2007, NEUROLOGY, V68, P609, DOI 10.1212/01.wnl.0000254620.45529.97
   FERGUSON IT, 1982, J NEUROL NEUROSUR PS, V45, P217, DOI 10.1136/jnnp.45.3.217
   Fraisse T, 2007, PRESSE MED, V36, P9, DOI 10.1016/j.lpm.2006.07.003
   GRACEY DR, 1983, MAYO CLIN PROC, V58, P597
   Hoffmann S, 2014, ACTA NEUROL SCAND, V130, P211, DOI 10.1111/ane.12261
   Jani-Aesadi A, 2007, J NEUROL SCI, V261, P127, DOI 10.1016/j.jns.2007.04.045
   Keesey JC, 2002, MUSCLE NERVE, V26, P1, DOI 10.1002/mus.10095
   Kiphuth IC, 2010, CRIT CARE, V14, DOI 10.1186/cc9192
   Lacomis D, 2005, NEUROCRIT CARE, V3, P189, DOI 10.1385/NCC:3:3:189
   Lee CY, 2015, J NEUROIMMUNOL, V289, P177, DOI 10.1016/j.jneuroim.2015.10.018
   Liu CC, 2017, NEUROL INDIA, V65, P518, DOI 10.4103/neuroindia.NI_804_16
   Mantegazza R, 2003, ANN NY ACAD SCI, V998, P413, DOI 10.1196/annals.1254.054
   Murthy JMK, 2005, NEUROL INDIA, V53, P37, DOI 10.4103/0028-3886.15050
   Panda S, 2004, NEUROL INDIA, V52, P453
   PERLO VP, 1966, NEUROLOGY, V16, P431, DOI 10.1212/WNL.16.5.431
   PLAUCHE WC, 1991, CLIN OBSTET GYNECOL, V34, P82, DOI 10.1097/00003081-199103000-00012
   Rabinstein A, 2002, NEUROLOGY, V59, P1647, DOI 10.1212/01.WNL.0000033797.79530.16
   Rozsa C, 2009, EUR J NEUROL, V16, P796, DOI 10.1111/j.1468-1331.2009.02634.x
   Sakaguchi H, 2012, MUSCLE NERVE, V46, P440, DOI 10.1002/mus.23445
   Seneviratne J, 2008, ARCH NEUROL-CHICAGO, V65, P54, DOI 10.1001/archneurol.2007.1
   Sharma S, 2013, ANN INDIAN ACAD NEUR, V16, P203, DOI 10.4103/0972-2327.112466
   Spillane J, 2014, EUR J NEUROL, V21, P171, DOI 10.1111/ene.12115
   Thomas CE, 1997, NEUROLOGY, V48, P1253, DOI 10.1212/WNL.48.5.1253
   Tomiyama M, 2008, EUR J NEUROL, V15, pE40, DOI 10.1111/j.1468-1331.2008.02098.x
   Wang W, 2013, NEUROL SCI, V34, P1759, DOI 10.1007/s10072-013-1329-5
   Werneck LC, 2002, ARQ NEURO-PSIQUIAT, V60, P519, DOI 10.1590/S0004-282X2002000400001
NR 33
TC 8
Z9 9
U1 1
U2 5
PU BMC
PI LONDON
PA CAMPUS, 4 CRINAN ST, LONDON N1 9XW, ENGLAND
SN 1471-2377
J9 BMC NEUROL
JI BMC Neurol.
PD JUL 19
PY 2019
VL 19
AR 172
DI 10.1186/s12883-019-1384-5
PG 9
WC Clinical Neurology
WE Science Citation Index Expanded (SCI-EXPANDED)
SC Neurosciences & Neurology
GA IK3MF
UT WOS:000476492400002
PM 31324153
OA Green Submitted, Green Published, gold
DA 2022-10-25
ER

PT J
AU Palace, J
   Lashley, D
   Newsom-Davis, J
   Cossins, J
   Maxwell, S
   Kennett, R
   Jayawant, S
   Yamanashi, Y
   Beeson, D
AF Palace, Jacqueline
   Lashley, Daniel
   Newsom-Davis, John
   Cossins, Judy
   Maxwell, Susan
   Kennett, Robin
   Jayawant, Sandeep
   Yamanashi, Yuji
   Beeson, David
TI Clinical features of the DOK7 neuromuscular junction synaptopathy
SO BRAIN
LA English
DT Article
DE congenital myasthenic syndrome; neuromuscular junction; mutations; DOK7;
   phenotype
ID LIMB-GIRDLE MYASTHENIA; ACETYLCHOLINE-RECEPTOR DEFICIENCY;
   EPSILON-SUBUNIT; RAPSYN MUTATIONS; EPHEDRINE; GRAVIS; TRANSMISSION;
   CHANNEL; DISEASE
AB Mutations in DOK7 have recently been shown to underlie a recessive congenital myasthenic syndrome (CMS) associated with small simplified neuromuscular junctions ('synaptopathy') but normal acetylcholine receptor and acetylcholinesterase function. We identified DOK7 mutations in 27 patients from 24 kinships. Mutation 1124.1127dupTGCC was common, present in 20 out of 24 kinships. All patients were found to have at least one allele with a frameshift mutation in DOK7 exon 7, suggesting that loss of function(s) associated with the C-terminal region of Dok-7 underlies this disorder. In 15 patients, we were able to study the clinical features in detail. Clinical onset was usually characterized by difficulty in walking developing after normal motor milestones. Proximal muscles were usually more affected than distal, leading to a 'limb-girdle' pattern of weakness; although ptosis was often present from an early age, eye movements were rarely involved. Patients did not show long-term benefit from anticholinesterase medication and sometimes worsened, and where tried responded to ephedrine. The phenotype can be distinguished from 'limb-girdle' myasthenia associated with tubular aggregates, where DOK7 mutations were not detected and patients respond to anticholinesterase treatments. CMS due to DOK7 mutations are common within our UK cohort and is likely to be under-diagnosed; recognition of the phenotype will help clinical diagnosis, targeted genetic screening and appropriate management.
C1 Weatherall Inst Mol Med, Neurosci Grp, Oxford OX3 9DS, England.
   Univ Oxford, Radcliffe Infirm, Dept Clin Neurol, Oxford OX2 6HE, England.
   Tokyo Med & Dent Univ, Dept Cell Regulat, Tokyo 113, Japan.
RP Beeson, D (corresponding author), Weatherall Inst Mol Med, Neurosci Grp, Oxford OX3 9DS, England.
EM dbeeson@hammer.imm.ox.ac.uk
FU MRC [G117/490] Funding Source: UKRI; Medical Research Council [G117/490]
   Funding Source: Medline
CR Beeson D, 2006, SCIENCE, V313, P1975, DOI 10.1126/science.1130837
   Beeson David, 2005, Neuromuscul Disord, V15, P498, DOI 10.1016/j.nmd.2005.05.001
   Bestue-Cardiel M, 2005, NEUROLOGY, V65, P144, DOI 10.1212/01.wnl.0000167132.35865.31
   Burke G, 2003, NEUROLOGY, V61, P826, DOI 10.1212/01.WNL.0000085865.55513.AE
   Chevessier F, 2005, J PATHOL, V207, P313, DOI 10.1002/path.1832
   Chevessier F, 2004, HUM MOL GENET, V13, P3229, DOI 10.1093/hmg/ddh333
   DOBKIN BH, 1978, NEUROLOGY, V28, P1135, DOI 10.1212/WNL.28.11.1135
   Engel A E, 2001, Neuromuscul Disord, V11, P315, DOI 10.1016/S0960-8966(00)00189-9
   Engel AG, 2005, CURR OPIN PHARMACOL, V5, P308, DOI 10.1016/j.coph.2004.12.007
   Furui E, 1997, MUSCLE NERVE, V20, P599, DOI 10.1002/(SICI)1097-4598(199705)20:5<599::AID-MUS9>3.0.CO;2-4
   Jaretzki A, 2000, NEUROLOGY, V55, P16, DOI 10.1212/WNL.55.1.16
   MCQUILLEN MP, 1966, BRAIN, V89, P121, DOI 10.1093/brain/89.1.121
   Milone M, 1996, BRAIN RES, V740, P346, DOI 10.1016/S0006-8993(96)00894-3
   Muller JS, 2003, NEUROLOGY, V60, P1805, DOI 10.1212/01.WNL.0000072262.14931.80
   Ohno K, 1996, NEURON, V17, P157, DOI 10.1016/S0896-6273(00)80289-5
   Ohno K, 2002, AM J HUM GENET, V70, P875, DOI 10.1086/339465
   OHNO K, 1995, P NATL ACAD SCI USA, V92, P758, DOI 10.1073/pnas.92.3.758
   Okada K, 2006, SCIENCE, V312, P1802, DOI 10.1126/science.1127142
   Rodolico C, 2005, NEUROPEDIATRICS, V36, P353, DOI 10.1055/s-2005-872879
   Rodolico C, 2002, NEUROMUSCULAR DISORD, V12, P964, DOI 10.1016/S0960-8966(02)00137-2
   Sarrigiannis PG, 2006, MUSCLE NERVE, V33, P61, DOI 10.1002/mus.20435
   Shankar A, 2002, NEUROL INDIA, V50, P500
   Sieb JP, 1996, NEUROMUSCULAR DISORD, V6, P115, DOI 10.1016/0960-8966(95)00034-8
   SIEB JP, 1993, BRAIN RES, V623, P167, DOI 10.1016/0006-8993(93)90025-I
   Slater CR, 2006, BRAIN, V129, P2061, DOI 10.1093/brain/awl200
   WILES CM, 1990, J NEUROL NEUROSUR PS, V53, P384, DOI 10.1136/jnnp.53.5.384
   1993, EUR RESP J, V6, P1415
NR 28
TC 82
Z9 87
U1 0
U2 5
PU OXFORD UNIV PRESS
PI OXFORD
PA GREAT CLARENDON ST, OXFORD OX2 6DP, ENGLAND
SN 0006-8950
J9 BRAIN
JI Brain
PD JUN
PY 2007
VL 130
BP 1507
EP 1515
DI 10.1093/brain/awm072
PN 6
PG 9
WC Clinical Neurology; Neurosciences
WE Science Citation Index Expanded (SCI-EXPANDED)
SC Neurosciences & Neurology
GA 183IA
UT WOS:000247565300008
PM 17452375
OA Bronze
DA 2022-10-25
ER

PT J
AU Adamovicova, M
   Siskova, D
AF Adamovicova, M.
   Siskova, D.
TI Congenital Myasthenic Syndromes - Case Reports
SO CESKA A SLOVENSKA NEUROLOGIE A NEUROCHIRURGIE
LA Czech
DT Article
DE congenital myasthenic syndromes; respiratory failure; neuromuscular
   transmission disorders; muscle hypotonia; muscle weakness; fatigue;
   ptosis; ophthalmoplegia
ID NEUROMUSCULAR-JUNCTION SYNAPTOPATHY; EPISODIC APNEA; RAPSYN MUTATIONS;
   DOK-7; DEFICIENCY; HUMANS
AB Congenital myasthenic syndromes started to be recognised and categorised in the 1970s, when they were first distinguished from myasthenia gravis. They are based on a genetic disorders affecting any of the proteins taking part in neuromuscular transmission. They comprise a clinically and genetically heterogeneous group of disorders, largely of autosomal recessive mode of inheritance. Fatigable weakness of skeletal muscles, also involving ocular and bulbar muscles, often manifests as early as in neonates and infants in the form of feeding difficulties with poor suck and swallowing, weak cry, ptosis, ophthalmoplegia, hypotonia, weakness and delayed motor development. The symptoms may fluctuate: crises with life-threatening acute respiratory failure are typical of some forms. Other forms may manifest as arthrogryposis or myopathy. Rarer are mild cases with onset later in childhood or in adolescence. Patients are often misdiagnosed with congenital or metabolic myopathy, muscle dystrophy or classical myasthenia. What is usually a good response to symptomatic therapy significantly changes the prognosis of the disease. In many instances, molecular genetic diagnosis is possible and prenatal testing is available. Most common in the Czech Republic is a mutation of the epsilon subunit of the acetylcholine receptor in patients of Roma ethnic origin. However, the range of congenital myasthenic syndromes is much wider. We present an overview, illustrated by case reports of the most frequent types.
C1 [Adamovicova, M.] LF UK, Miriam Adamovicova Klin Detskeho & Dorostoveho Le, Prague 12109 2, Czech Republic.
   [Adamovicova, M.] VFN Praze, Prague 12109 2, Czech Republic.
   [Adamovicova, M.; Siskova, D.] Fak Thomayerova Nemocnice Poliklin, Pracoviste IPVZ, Oddeleni Detske Neurol, Prague, Czech Republic.
RP Adamovicova, M (corresponding author), LF UK, Miriam Adamovicova Klin Detskeho & Dorostoveho Le, Ke Karlovu 2, Prague 12109 2, Czech Republic.
EM adamovicova.m@seznam.cz
CR Abicht A, 1999, NEUROLOGY, V53, P1564, DOI 10.1212/WNL.53.7.1564
   Barisic N, 2005, EUR J PAEDIATR NEURO, V9, P7, DOI 10.1016/j.ejpn.2004.10.008
   Beeson D, 2006, SCIENCE, V313, P1975, DOI 10.1126/science.1130837
   Bestue-Cardiel M, 2005, NEUROLOGY, V65, P144, DOI 10.1212/01.wnl.0000167132.35865.31
   Burke G, 2003, NEUROLOGY, V61, P826, DOI 10.1212/01.WNL.0000085865.55513.AE
   Byring RF, 2002, NEUROMUSCULAR DISORD, V12, P548, DOI 10.1016/S0960-8966(01)00336-4
   Chevessier F, 2004, HUM MOL GENET, V13, P3229, DOI 10.1093/hmg/ddh333
   CHEVESSIER F, 2009, AM J HUM GENET, V85, P155
   Engel AG, 2005, CURR OPIN PHARMACOL, V5, P308, DOI 10.1016/j.coph.2004.12.007
   Engel AG, 2003, J NEUROCYTOL, V32, P1017, DOI 10.1023/B:NEUR.0000020639.22895.28
   Harper CM, 2004, SEMIN NEUROL, V24, P111, DOI 10.1055/s-2004-829592
   Kraner S, 2003, ARCH NEUROL-CHICAGO, V60, P761, DOI 10.1001/archneur.60.5.761
   Loos C, 2004, NEUROPEDIATRICS, V35, P246, DOI 10.1055/s-2004-820993
   Maselli RA, 2009, J MED GENET, V46, P203, DOI 10.1136/jmg.2008.063693
   Mihaylova V, 2008, BRAIN, V131, P747, DOI 10.1093/brain/awm325
   Morar B, 2004, AM J HUM GENET, V75, P596, DOI 10.1086/424759
   Muller JS, 2007, BRAIN, V130, P1497, DOI 10.1093/brain/awm068
   Muller JS, 2003, NEUROLOGY, V60, P1805, DOI 10.1212/01.WNL.0000072262.14931.80
   Ohno K, 2003, HUM MOL GENET, V12, P739, DOI 10.1093/hmg/ddg089
   Ohno K, 2002, AM J HUM GENET, V70, P875, DOI 10.1086/339465
   Ohno K, 2001, P NATL ACAD SCI USA, V98, P2017, DOI 10.1073/pnas.98.4.2017
   Okada K, 2006, SCIENCE, V312, P1802, DOI 10.1126/science.1127142
   Palace J, 2007, BRAIN, V130, P1507, DOI 10.1093/brain/awm072
   Seeman P, 2006, Cas Lek Cesk, V145, P557
   Selcen D, 2008, ANN NEUROL, V64, P71, DOI 10.1002/ana.21408
   Tsujino A, 2003, P NATL ACAD SCI USA, V100, P7377, DOI 10.1073/pnas.1230273100
NR 26
TC 1
Z9 1
U1 0
U2 0
PU CZECH MEDICAL SOC
PI PRAGUE 2
PA SOKOLSKA 31, PRAGUE 2 120 26, CZECH REPUBLIC
SN 1210-7859
EI 1802-4041
J9 CESK SLOV NEUROL N
JI Cesk. Slov. Neurol. Neurochir.
PY 2010
VL 73
IS 1
BP 62
EP 67
PG 6
WC Neurosciences; Surgery
WE Science Citation Index Expanded (SCI-EXPANDED)
SC Neurosciences & Neurology; Surgery
GA 569KA
UT WOS:000275593800009
DA 2022-10-25
ER

PT J
AU Blakey, TJ
   Michaels, JR
   Guo, LT
   Hodshon, AJ
   Shelton, GD
AF Blakey, Theresa J.
   Michaels, Jennifer R.
   Guo, Ling T.
   Hodshon, Amy J.
   Shelton, G. Diane
TI Congenital Myasthenic Syndrome in a Mixed Breed Dog
SO FRONTIERS IN VETERINARY SCIENCE
LA English
DT Article
DE congenital myasthenic syndrome; myasthenia gravis; dog; pyridostigmine
   bromide; mixed breed; CHRNE
ID JACK-RUSSELL; GRAVIS; MUTATION
AB A 6-month-old, male, intact mixed breed dog was presented for a 3-month history of progressive generalized weakness. Neurologic examination revealed non-ambulatory tetraparesis, weakness of the head and neck, and decreased withdrawal reflexes in all limbs consistent with a generalized neuromuscular disorder. Electromyography and motor nerve conduction velocity were normal. Repetitive nerve stimulation showed a decremental response of the compound muscle action potential with improvement upon intravenous administration of edrophonium chloride. The serum acetylcholine receptor (AChR) antibody titer was within reference range. Cerebrospinal fluid analysis was unremarkable. A presumptive diagnosis of post-synaptic congenital myasthenic syndrome (CMS) was made. Treatment with pyridostigmine bromide was initiated with titrated increases in dosage resulting in an incomplete improvement in clinical signs. The dog was euthanized 2 months after initiation of treatment due to poor quality of life. Immunostaining for localization of antibodies against end-plate proteins in muscle biopsies was negative. Immunofluorescence staining for AChRs in external intercostal muscle biopsies showed absence of AChRs and biochemical quantitation showed a markedly decreased concentration of AChRs with no detectable AChR-bound autoantibody which confirmed the diagnosis of a CMS. Evaluation for the CHRNE mutation previously identified as the causative mutation of CMS in Jack Russell Terriers was performed and was negative. This is the first reported confirmed case of CMS in a mixed breed dog and provides a review of typical clinical and diagnostic findings as well as treatment considerations.
C1 [Blakey, Theresa J.; Michaels, Jennifer R.; Hodshon, Amy J.] Univ Tennessee, Coll Vet Med, Dept Small Anim Clin Sci, Knoxville, TN 37996 USA.
   [Guo, Ling T.; Shelton, G. Diane] Univ Calif San Diego, Sch Med, Dept Pathol, Comparat Neuromuscular Lab, La Jolla, CA 92093 USA.
   [Blakey, Theresa J.] Auburn Univ, Coll Vet Med, Dept Clin Sci, Auburn, AL 36849 USA.
   [Michaels, Jennifer R.] MSPCA Angell Anim Med Ctr, Dept Neurol & Neurosurg, Boston, MA 02130 USA.
RP Michaels, JR (corresponding author), Univ Tennessee, Coll Vet Med, Dept Small Anim Clin Sci, Knoxville, TN 37996 USA.; Michaels, JR (corresponding author), MSPCA Angell Anim Med Ctr, Dept Neurol & Neurosurg, Boston, MA 02130 USA.
EM jmichaels@mspca.org
CR Abitbol M, 2015, PLOS ONE, V10, DOI 10.1371/journal.pone.0137019
   Dewey CW, 1997, J VET INTERN MED, V11, P50, DOI 10.1111/j.1939-1676.1997.tb00073.x
   Dickinson PJ, 2005, J VET INTERN MED, V19, P920, DOI 10.1892/0891-6640(2005)19[920:CMGISM]2.0.CO;2
   Engel AG, 2015, LANCET NEUROL, V14, P420, DOI 10.1016/S1474-4422(14)70201-7
   FLAGSTAD A, 1989, ACTA VET SCAND, V30, P89
   Gandolfi B, 2015, ANIM GENET, V46, P711, DOI 10.1111/age.12350
   Ham L. M. L. van, 1992, Progress in Veterinary Neurology, V3, P135
   Kraner S, 2002, NEUROGENETICS, V4, P87, DOI 10.1007/s10048-002-0134-8
   MILLER LM, 1983, J AM VET MED ASSOC, V182, P694
   PALMER AC, 1980, J SMALL ANIM PRACT, V21, P359, DOI 10.1111/j.1748-5827.1980.tb01259.x
   Proschowsky HF, 2007, J HERED, V98, P539, DOI 10.1093/jhered/esm026
   Rinz CJ, 2015, NEUROMUSCULAR DISORD, V25, P921, DOI 10.1016/j.nmd.2015.09.005
   Rinz CJ, 2014, PLOS ONE, V9, DOI 10.1371/journal.pone.0106425
   Shelton GD, 2016, NEUROMUSCULAR DISORD, V26, P331, DOI 10.1016/j.nmd.2016.03.002
   Shelton GD, 2002, VET CLIN N AM-SMALL, V32, P189, DOI 10.1016/S0195-5616(03)00085-8
NR 15
TC 1
Z9 1
U1 0
U2 5
PU FRONTIERS MEDIA SA
PI LAUSANNE
PA AVENUE DU TRIBUNAL FEDERAL 34, LAUSANNE, CH-1015, SWITZERLAND
SN 2297-1769
J9 FRONT VET SCI
JI Front. Vet. Sci.
PD OCT 17
PY 2017
VL 4
AR 173
DI 10.3389/fvets.2017.00173
PG 6
WC Veterinary Sciences
WE Science Citation Index Expanded (SCI-EXPANDED)
SC Veterinary Sciences
GA HC4TP
UT WOS:000451798000002
PM 29090216
OA gold, Green Published
DA 2022-10-25
ER

PT J
AU Mouisel, E
   Blondet, B
   Escourrou, P
   Chatonnet, A
   Molgo, J
   Ferry, A
AF Mouisel, E.
   Blondet, B.
   Escourrou, P.
   Chatonnet, A.
   Molgo, J.
   Ferry, A.
TI Outcome of acetylcholinesterase deficiency for neuromuscular functioning
SO NEUROSCIENCE RESEARCH
LA English
DT Article
DE neuromuscular transmission; congenital myasthenia; muscle contractile
   properties; acetylcholinesterase deficiency
ID RAT SOLEUS MUSCLE; MYASTHENIA-GRAVIS; SKELETAL-MUSCLE; KNOCKOUT MOUSE;
   MICE; JUNCTION; RELEASE; BUTYRYLCHOLINESTERASE
AB Acetylcholinesterase (AChE) plays an essential role in neuromuscular transmission, therefore it is surprising that AChE knockout (KO) mice could live to the adulthood. Neuromuscular functioning in KO and normal (wild type, WT) mice were studied, at different age (1.5, 4- and 9-month-old). Hindlimb muscle force productions in response to nerve or muscle electric stimulation were recorded in situ and in vitro. Our results show that contrary to WT mice, 1.5, 4- and 9-month-old KO mice exhibited a decreased in tetanic force during short periods (500 ms) of repetitive nerve stimulations (tetanic fade). Nevertheless submaximal muscle forces in response to single or repetitive nerve stimulation were increased (potentiation) in 1.5-, 4- and 9-month-old KO mice as compared to WT mice (p < 0.05). Tetanic fade and potentiation were absent when muscles were directly stimulated, indicating neuromuscular transmission alterations in KO mice. Contrary to younger mice, muscle weight and maximal tetanic force in response to repetitive nerve stimulation were not reduced in 4- and 9-month-old KO mice as compared to WT mice (p > 0.05). In conclusion AChE deficit leads to marked neuromuscular alterations in hind limb muscle functioning and a prominent symptom is the lack of resistance to fatigue. (c) 2006 Elsevier Ireland Ltd and the Japan Neuroscience Society. All rights reserved.
C1 EA3544, Chatenay Malabry, France.
   INSERM, U 798, Evry, France.
   CNRS, FRE 2412, Creteil, France.
   INRA, Dept Anim Physiol, F-34060 Montpellier, France.
   CNRS, UPR 9040, Gif Sur Yvette, France.
   Univ Paris 05, Paris, France.
   UMR 787S, Paris, France.
RP Ferry, A (corresponding author), Univ Paris 06, Fac Med, 105 Bd Hop, F-75634 Paris 13, France.
EM Arnaud.Ferry@univ-paris5.fr
RI ferry, arnaud/D-2816-2019; Chatonnet, Arnaud/E-2190-2017; Chatonnet,
   Arnaud/AAM-5569-2021
OI Chatonnet, Arnaud/0000-0002-4057-3896; Mouisel,
   Etienne/0000-0002-4676-5709
CR Adler M, 2004, MUSCLE NERVE, V30, P317, DOI 10.1002/mus.20099
   Brandon EP, 2003, J NEUROSCI, V23, P539, DOI 10.1523/JNEUROSCI.23-02-00539.2003
   Brenner T, 2003, FASEB J, V17, P214, DOI 10.1096/fj.02-0609com
   Carlson CG, 1998, NEUROBIOL DIS, V5, P3, DOI 10.1006/nbdi.1998.0188
   Chatonnet F, 2003, EUR J NEUROSCI, V18, P1419, DOI 10.1046/j.1460-9568.2003.02867.x
   CLARK AL, 1984, J PHYSIOL-LONDON, V349, P157, DOI 10.1113/jphysiol.1984.sp015149
   Cousin X, 2005, BIOESSAYS, V27, P189, DOI 10.1002/bies.20153
   Duysen EG, 2002, DEV BRAIN RES, V137, P43, DOI 10.1016/S0165-3806(02)00367-X
   Eken T, 1998, J NEUROPHYSIOL, V80, P365, DOI 10.1152/jn.1998.80.1.365
   Engel AG, 2005, CURR OPIN PHARMACOL, V5, P308, DOI 10.1016/j.coph.2004.12.007
   Farchi N, 2003, J PHYSIOL-LONDON, V546, P165, DOI 10.1113/jphysiol.2002.030841
   Germinario E, 2002, J APPL PHYSIOL, V92, P2045, DOI 10.1152/japplphysiol.00673.2001
   Girard E, 2005, CHEM-BIOL INTERACT, V157, P87, DOI 10.1016/j.cbi.2005.10.010
   Jakubiec-Puka A, 1999, COMP BIOCHEM PHYS B, V122, P355, DOI 10.1016/S0305-0491(99)00027-9
   Minic J, 2003, BRIT J PHARMACOL, V138, P177, DOI 10.1038/sj.bjp.0705010
   Minic J, 2002, EUR J NEUROSCI, V15, P439, DOI 10.1046/j.0953-816x.2001.01875.x
   MINIC J, 2004, CHOLINESTERASE 2 MIL, P19
   Panenic R, 1999, J APPL PHYSIOL, V87, P1455, DOI 10.1152/jappl.1999.87.4.1455
   Roy RR, 2002, MUSCLE NERVE, V26, P404, DOI 10.1002/mus.10219
   van Lunteren E, 2004, J APPL PHYSIOL, V97, P895, DOI 10.1152/japplphysiol.01266.2003
   VANDERKLOOT W, 1994, PHYSIOL REV, V74, P899, DOI 10.1152/physrev.1994.74.4.899
   Vignaud A, 2005, EXP PHYSIOL, V90, P487, DOI 10.1113/expphysiol.2005.029835
   Vincent A, 2000, EUR J BIOCHEM, V267, P6717, DOI 10.1046/j.1432-1327.2000.01785.x
   Witzemann V, 1996, P NATL ACAD SCI USA, V93, P13286, DOI 10.1073/pnas.93.23.13286
   Xie WH, 2000, J PHARMACOL EXP THER, V293, P896
   Yensen C, 2002, AM J PHYSIOL-CELL PH, V283, pC169, DOI 10.1152/ajpcell.00549.2001
NR 26
TC 28
Z9 30
U1 0
U2 9
PU ELSEVIER IRELAND LTD
PI CLARE
PA ELSEVIER HOUSE, BROOKVALE PLAZA, EAST PARK SHANNON, CO, CLARE, 00000,
   IRELAND
SN 0168-0102
EI 1872-8111
J9 NEUROSCI RES
JI Neurosci. Res.
PD AUG
PY 2006
VL 55
IS 4
BP 389
EP 396
DI 10.1016/j.neures.2006.05.002
PG 8
WC Neurosciences
WE Science Citation Index Expanded (SCI-EXPANDED)
SC Neurosciences & Neurology
GA 062JS
UT WOS:000238941000006
PM 16766072
DA 2022-10-25
ER

PT J
AU Kondziella, D
AF Kondziella, Daniel
TI The Top 5 Neurotransmitters from a Clinical Neurologist's Perspective
SO NEUROCHEMICAL RESEARCH
LA English
DT Article
DE Acetylcholine; Alzheimer's disease; Dopamine; Glutamate; GABA;
   Neurology; Parkinson's disease; Serotonin
ID DISEASE
AB Neurologists are proficient in neuroanatomy and -physiology but their understanding of neurochemistry tends to be mediocre. As a rule, we do not think in biochemical pathways and complex metabolic interactions but rather associate a few neurotransmitters with well-known brain diseases or drugs that we routinely prescribe. Most of us can hardly come up with more than a handful of relevant neurochemicals. From our point of view the most important neurotransmitters are, in alphabetical order, acetylcholine (associated with Alzheimer's disease and myasthenia gravis), dopamine (Parkinson's disease), glutamate and GABA (epilepsy and seizures), and serotonin (major depression; although this is arguably the domain of psychiatrists). In this commentary, the author presents the knowledge derived from neurochemistry research that has proven useful for clinical neurological practice. In addition, he explains what biochemists, basic neuroscientists and other non-neurologists need to consider in the encounter with a clinical neurologist.
C1 [Kondziella, Daniel] Copenhagen Univ Hosp, Rigshosp, Dept Neurol, DK-2100 Copenhagen, Denmark.
RP Kondziella, D (corresponding author), Copenhagen Univ Hosp, Rigshosp, Dept Neurol, DK-2100 Copenhagen, Denmark.
EM daniel_kondziella@yahoo.com
OI Kondziella, Daniel/0000-0001-5562-9808
CR Barateau L, 2016, CURR TREAT OPTION NE, V18, DOI 10.1007/s11940-016-0429-y
   Birks JS, 2015, COCHRANE DB SYST REV, DOI 10.1002/14651858.CD001191.pub3
   CARLSSON A, 1957, NATURE, V180, P1200, DOI 10.1038/1801200a0
   Carriere N, 2016, J PARKINSON DIS, V6, P651, DOI 10.3233/JPD-160828
   Gustavsson A, 2011, EUR NEUROPSYCHOPHARM, V21, P718, DOI 10.1016/j.euroneuro.2011.08.008
   Jorgensen A, 2015, ACTA PSYCHIAT SCAND, V131, P69, DOI 10.1111/acps.12351
   Katus LE, 2016, CURR TREAT OPTION NE, V18, DOI 10.1007/s11940-016-0423-4
   Kondziella D, 2014, NEUROLOGY BEDSIDE
NR 8
TC 8
Z9 8
U1 1
U2 8
PU SPRINGER/PLENUM PUBLISHERS
PI NEW YORK
PA 233 SPRING ST, NEW YORK, NY 10013 USA
SN 0364-3190
EI 1573-6903
J9 NEUROCHEM RES
JI Neurochem. Res.
PD JUN
PY 2017
VL 42
IS 6
SI SI
BP 1767
EP 1771
DI 10.1007/s11064-016-2101-z
PG 5
WC Biochemistry & Molecular Biology; Neurosciences
WE Science Citation Index Expanded (SCI-EXPANDED)
SC Biochemistry & Molecular Biology; Neurosciences & Neurology
GA EW4GA
UT WOS:000402458800018
PM 27822666
DA 2022-10-25
ER

PT J
AU Cameron, MH
   Klein, EL
AF Cameron, Michelle H.
   Klein, Eve L.
TI Screening for Medical Disease-Nervous System Disorders
SO JOURNAL OF HAND THERAPY
LA English
DT Article
ID EATON MYASTHENIC SYNDROME; MULTIPLE-SCLEROSIS; HERPES-ZOSTER;
   ISCHEMIC-STROKE; MINI-COG; DIAGNOSIS; REHABILITATION; NEUROPATHIES;
   STIMULATION; DEMENTIA
AB Narrative Review. In general, nervous system disorders present with changes in sensation, strength, and cognitive function that must be recognized early for the timely referral often needed for optimal outcome This article summarizes screening for nervous system disorders in patients who present to the hand therapist and the typical findings associated with common neurologic disorders Recommendations for referral by the hand therapist of patients with a screening examination consistent with a nervous system disorder are also presented Central nervous system (CNS) disorders discussed in this article include stroke, traumatic brain and spinal cord injury, CNS tumors, Parkinson disease, dementia, epilepsy, and multiple sclerosis This is followed by a discussion of the peripheral nervous system (PNS) disorders of acquired and hereditary polyneuropathies, Guillam-Barre syndrome and myasthenia gravis Lastly, there is a brief discussion of amyotrophic lateral sclerosis, a disorder affecting both the CNS and PNS
C1 [Cameron, Michelle H.; Klein, Eve L.] Oregon Hlth & Sci Univ, Dept Neurol, Portland, OR 97239 USA.
RP Cameron, MH (corresponding author), Oregon Hlth & Sci Univ, Dept Neurol, 3181 SW Sam Jackson Pk Rd,CR120, Portland, OR 97239 USA.
OI Cameron, Michelle/0000-0001-7971-4679
CR *AM AC NEUR, AAN GUID SUMM DET DI
   [Anonymous], PERIPHERAL NEUROPATH
   Appelros P, 2009, STROKE, V40, P1082, DOI 10.1161/STROKEAHA.108.540781
   BARRETT KM, 2008, CONTINUUM LIFE LONG, V14, P13
   Berciano J, 2003, CURR OPIN NEUROL, V16, P613, DOI 10.1097/00019052-200310000-00008
   Bertorini T, 2004, NEUROLOGIST, V10, P327, DOI 10.1097/01.nrl.0000145596.38640.27
   *BMJ EV CTR, PARK DIS
   Borson S, 2003, J AM GERIATR SOC, V51, P1451, DOI 10.1046/j.1532-5415.2003.51465.x
   Borson S, 2000, INT J GERIATR PSYCH, V15, P1021, DOI 10.1002/1099-1166(200011)15:11<1021::AID-GPS234>3.0.CO;2-6
   CARMICHAEL JK, 1991, AM FAM PHYSICIAN, V44, P203
   Carroll LJ, 2004, J REHABIL MED, V36, P84, DOI 10.1080/16501960410023859
   *CDC, TRAUM BRAIN INJ US E
   *CDC, CDC INJ CTR
   Comi G, 2001, LANCET, V357, P1576, DOI 10.1016/S0140-6736(00)04725-5
   del Zoppo GJ, 2009, STROKE, V40, P2945, DOI 10.1161/STROKEAHA.109.192535
   DRACHMAN DB, 1994, NEW ENGL J MED, V330, P1797, DOI 10.1056/NEJM199406233302507
   DRISLANE F, 2006, BLUEPRINTS NEUROLOGY
   EVANS RW, 2003, SAUNDERS MANUAL NEUR
   Firth HV, 2005, OXFORD DESK REFERENC
   FOLSTEIN MF, 1975, J PSYCHIAT RES, V12, P189, DOI 10.1016/0022-3956(75)90026-6
   Forst T, 2004, DIABETES NUTR METAB, V17, P163
   Garssen MPJ, 2004, NEUROLOGY, V63, P2393, DOI 10.1212/01.WNL.0000148589.87107.9C
   Greenberg H, 1999, BRAIN TUMORS
   Gregory Mary Ann, 2005, Rehabil Nurs, V30, P207
   HART RG, 1990, STROKE, V21, P1111, DOI 10.1161/01.STR.21.8.1111
   HELLER JL, CONVULSIONS
   HUFF JS, NEOPLASMS SPINAL COR
   Kappos L, 2007, LANCET, V370, P389, DOI 10.1016/S0140-6736(07)61194-5
   Kesselring J, 2005, LANCET NEUROL, V4, P643, DOI 10.1016/S1474-4422(05)70193-9
   Khan F, 2008, J NEUROL NEUROSUR PS, V79, P1230, DOI 10.1136/jnnp.2007.133777
   Khan Fary, 2004, Aust Fam Physician, V33, P1013
   Kumar D, 1997, DIABETES CARE, V20, P1702, DOI 10.2337/diacare.20.11.1702
   Lee JS, 2008, FOOD SCI BIOTECHNOL, V17, P203
   McDonald WI, 2001, ANN NEUROL, V50, P121, DOI 10.1002/ana.1032
   Mehta SL, 2007, BRAIN RES REV, V54, P34, DOI 10.1016/j.brainresrev.2006.11.003
   Miller RG, 2002, AM J PHYS MED REHAB, V81, pS99, DOI 10.1097/00002060-200211001-00011
   *NAI I NEUR DIS, NAT I NEUR DIS STROK
   Nasreddine ZS, 2005, J AM GERIATR SOC, V53, P695, DOI 10.1111/j.1532-5415.2005.53221.x
   National Institute of Neurological Disorders and Stroke, NAT I NEUR DIS STROK
   Newswanger DL, 2004, AM FAM PHYSICIAN, V69, P2405
   Rasmussen T, 1975, Adv Neurol, V8, P227
   Reichstein L, 2005, DIABETOLOGIA, V48, P824, DOI 10.1007/s00125-005-1728-0
   Rosamond W, 2007, CIRCULATION, V115, pE69, DOI 10.1161/CIRCULATIONAHA.106.179918
   Rowland LP, 2001, NEW ENGL J MED, V344, P1688, DOI 10.1056/NEJM200105313442207
   Sanders DB, 2003, ANN NY ACAD SCI, V998, P500, DOI 10.1196/annals.1254.065
   Stankus SJ, 2000, AM FAM PHYSICIAN, V61, P2437
   STIEN J, 2004, STROKE FAMILY NEW GU
   Storr LK, 2006, MULT SCLER, V12, P235, DOI 10.1191/135248506ms1250oa
   STROMMEN GL, 1988, PHARMACOTHERAPY, V8, P52
   Surawicz TS, 1998, J NEURO-ONCOL, V40, P151, DOI 10.1023/A:1006091608586
   TAYLOR DW, 1991, NEW ENGL J MED, V325, P445
   THORSTEINSSON G, 1977, ARCH PHYS MED REHAB, V58, P8
   Thurman DJ, 1999, J HEAD TRAUMA REHAB, V14, P602, DOI 10.1097/00001199-199912000-00009
   Tranchant C, 2009, REV NEUROL-FRANCE, V165, P149, DOI 10.1016/j.neurol.2009.01.005
   Warner LE, 1999, ANNU REV MED, V50, P263, DOI 10.1146/annurev.med.50.1.263
   WEYTINGH MD, 1995, J NEUROL, V242, P466, DOI 10.1007/BF00873551
   Wirtz PW, 2002, CLIN NEUROL NEUROSUR, V104, P359, DOI 10.1016/S0303-8467(02)00054-9
   Wokke J, 1996, LANCET, V348, P795, DOI 10.1016/S0140-6736(96)03181-9
   WOLF PA, 2004, STROKE PATHOPHYSIOLO, P13
   FACTS FIGURES GLANCE
NR 60
TC 3
Z9 3
U1 0
U2 6
PU HANLEY & BELFUS-ELSEVIER INC
PI PHILADELPHIA
PA 1600 JOHN F KENNEDY BOULEVARD, STE 1800, PHILADELPHIA, PA 19103-2899 USA
SN 0894-1130
EI 1545-004X
J9 J HAND THER
JI J. Hand Ther.
PD APR-JUN
PY 2010
VL 23
IS 2
BP 158
EP 171
DI 10.1016/j.jht.2009.11.003
PG 14
WC Orthopedics; Rehabilitation; Surgery
WE Science Citation Index Expanded (SCI-EXPANDED); Social Science Citation Index (SSCI)
SC Orthopedics; Rehabilitation; Surgery
GA 596JI
UT WOS:000277680700005
PM 20153950
DA 2022-10-25
ER

PT J
AU Zandman-Goddard, G
   Peeva, E
   Shoenfeld, Y
AF Zandman-Goddard, Gisele
   Peeva, Elena
   Shoenfeld, Yehuda
TI Gender and autoimmunity
SO AUTOIMMUNITY REVIEWS
LA English
DT Article; Proceedings Paper
CT Conference on the Predictive Value of Autoantibodies
CY OCT 20, 2005
CL Florence, ITALY
DE gender; SLE; estrogen; prolactin; rheumatoid arthritis; systemic
   sclerosis
ID SYSTEMIC-LUPUS-ERYTHEMATOSUS; MYASTHENIA-GRAVIS; KLINEFELTERS-SYNDROME;
   DISEASE-ACTIVITY; LPR/LPR MICE; ESTROGEN; SCLERODERMA; PROLACTIN;
   SCLEROSIS; TAMOXIFEN
AB The enhanced immunoreactivity in females is a double-edged sword that provides better protection against infections, but may lead to enhanced autoreactivity and thereby contribute to the induction of autoimmunity. Autoimmune diseases demonstrate a gender bias and represent the fifth leading cause of death by disease among females of reproductive age. Clinical and murine experimental studies indicate that the gender bias in autoimmunity may be influenced by sex hormones, predominantly displayed in the development and exacerbations of the prototypical autoimmune disease lupus. The associations between sex hormones and other autoimmune diseases are less clear. Our review on the impact of gender via sex hormones and sex related genes in the pathogenesis of several autoimmune diseases suggests that a better understanding of the underlying mechanisms behind the sexual dimorphism of the immune system may lead to the development of novel therapeutic approaches to autoimmunity. (C) 2006 Elsevier B.V. All rights reserved.
C1 Chaim Sheba Med Ctr, Dept Med B, IL-52621 Tel Hashomer, Israel.
   Chaim Sheba Med Ctr, Ctr Autoimmune Dis, IL-52621 Tel Hashomer, Israel.
   Tel Aviv Univ, Sackler Fac Med, IL-69978 Tel Aviv, Israel.
   Albert Einstein Coll Med, Dept Microbiol & Immunol, New York, NY USA.
RP Shoenfeld, Y (corresponding author), Chaim Sheba Med Ctr, Dept Med B, IL-52621 Tel Hashomer, Israel.
EM Shoenfel@post.tau.ac.il
CR Apelgren LD, 1996, CELL IMMUNOL, V173, P55, DOI 10.1006/cimm.1996.0251
   BENCHETRIT A, 1994, ARTHRITIS RHEUM, V37, P1614, DOI 10.1002/art.1780371109
   Brickman CM, 2001, SCAND J CLIN LAB INV, V61, P3, DOI 10.1080/003655101753351997
   Buyon JP, 2005, ANN INTERN MED, V142, P953, DOI 10.7326/0003-4819-142-12_Part_1-200506210-00004
   CARBONE A, 1986, J CLIN LAB IMMUNOL, V21, P87
   Chagnon P, 2006, ARTHRITIS RHEUM-US, V54, P1270, DOI 10.1002/art.21733
   Chan RWY, 2003, ARTHRITIS RHEUM, V48, P1326, DOI 10.1002/art.11062
   Christner PJ, 1995, ARTHRITIS RHEUM, V38, P1791, DOI 10.1002/art.1780381212
   Cutolo M, 2006, ANN NY ACAD SCI, V1069, P391, DOI 10.1196/annals.1351.037
   Delpy L, 2005, J IMMUNOL, V175, P5050, DOI 10.4049/jimmunol.175.8.5050
   GREENSTEIN BD, 1993, LUPUS, V2, P221, DOI 10.1177/096120339300200403
   Grimaldi CM, 2005, MOL IMMUNOL, V42, P811, DOI 10.1016/j.molimm.2004.05.014
   GUTIERREZ MA, 1995, LUPUS, V4, P348, DOI 10.1177/096120339500400504
   Invernizzi P, 2005, J IMMUNOL, V175, P575, DOI 10.4049/jimmunol.175.1.575
   Kouskoff V, 1996, CELL, V87, P811, DOI 10.1016/S0092-8674(00)81989-3
   LAHITA RG, 1987, J RHEUMATOL, V14, P154
   Le Hir M, 1999, CLIN EXP IMMUNOL, V115, P281, DOI 10.1046/j.1365-2249.1999.00808.x
   Mirone L, 2006, ANN NY ACAD SCI, V1069, P257, DOI 10.1196/annals.1351.023
   Nancy P, 2005, ENDOCRINOLOGY, V146, P2345, DOI 10.1210/en.2004-1003
   Nguyen C, 2006, SCAND J IMMUNOL, V64, P295, DOI 10.1111/j.1365-3083.2006.01828.x
   Olsen Nancy J, 2002, J Gend Specif Med, V5, P28
   Ozbalkan Z, 2005, ARTHRITIS RHEUM-US, V52, P1564, DOI 10.1002/art.21026
   Padua L, 2006, EUR J NEUROL, V13, P273, DOI 10.1111/j.1468-1331.2006.01214.x
   Peeva E, 2005, J IMMUNOL, V175, P1415, DOI 10.4049/jimmunol.175.3.1415
   Peeva E, 2005, IMMUNOL LETT, V101, P123, DOI 10.1016/j.imlet.2005.05.014
   Peeva E, 2003, J CLIN INVEST, V111, P275, DOI 10.1172/JCI200316530
   Peeva E, 2000, J CLIN INVEST, V106, P1373, DOI 10.1172/JCI10420
   Petri MA, 2004, ARTHRITIS RHEUM-US, V50, P2858, DOI 10.1002/art.20427
   Pisitkun P, 2006, SCIENCE, V312, P1669, DOI 10.1126/science.1124978
   ROUBINIAN JR, 1978, J EXP MED, V147, P1568, DOI 10.1084/jem.147.6.1568
   STERN R, 1977, ARTHRITIS RHEUM, V20, P18, DOI 10.1002/art.1780200103
   Sthoeger ZM, 2003, ANN RHEUM DIS, V62, P341, DOI 10.1136/ard.62.4.341
   Straub RH, 1997, BRIT J RHEUMATOL, V36, P426
   Tengstrand B, 2003, J RHEUMATOL, V30, P2338
   Thomas-Golbanov CK, 2003, CLIN EXP RHEUMATOL, V21, P99
   VERHEUL HAM, 1995, IMMUNOPHARM IMMUNOT, V17, P163, DOI 10.3109/08923979509052727
   Walker SE, 2001, LUPUS, V10, P762, DOI 10.1191/096120301717165010
   WASEF SZY, 2004, GENDER MED, V1, P12, DOI DOI 10.1016/S1550-8579(04)80006-8
   Wilder RL, 1996, BAILLIERE CLIN RHEUM, V10, P259, DOI 10.1016/S1521-6942(06)80042-2
   XU SW, 1994, ARTHRITIS RHEUM-US, V37, P1689, DOI 10.1002/art.1780371119
NR 40
TC 219
Z9 223
U1 0
U2 17
PU ELSEVIER SCIENCE BV
PI AMSTERDAM
PA PO BOX 211, 1000 AE AMSTERDAM, NETHERLANDS
SN 1568-9972
EI 1873-0183
J9 AUTOIMMUN REV
JI Autoimmun. Rev.
PD JUN
PY 2007
VL 6
IS 6
BP 366
EP 372
DI 10.1016/j.autrev.2006.10.001
PG 7
WC Immunology
WE Science Citation Index Expanded (SCI-EXPANDED); Conference Proceedings Citation Index - Science (CPCI-S)
SC Immunology
GA 191VL
UT WOS:000248160000008
PM 17537382
DA 2022-10-25
ER

PT J
AU VONMUHLEN, CA
   CHAN, EKL
   PEEBLES, CL
   IMAI, H
   KIYOSAWA, K
   TAN, EM
AF VONMUHLEN, CA
   CHAN, EKL
   PEEBLES, CL
   IMAI, H
   KIYOSAWA, K
   TAN, EM
TI NONMUSCLE MYOSIN AS TARGET ANTIGEN FOR HUMAN AUTOANTIBODIES IN PATIENTS
   WITH HEPATITIS-C VIRUS-ASSOCIATED CHRONIC LIVER-DISEASES
SO CLINICAL AND EXPERIMENTAL IMMUNOLOGY
LA English
DT Article
DE MYOSIN; AUTOIMMUNITY; CHRONIC LIVER DISEASES; HEPATITIS C VIRUS
ID CONTRACTILE PROTEINS ACTIN; HUMORAL IMMUNE-RESPONSE; SYSTEMIC
   LUPUS-ERYTHEMATOSUS; MYASTHENIA-GRAVIS; CARDIAC MYOSIN; INTERMEDIATE
   FILAMENTS; HEAVY-CHAIN; DIAGNOSTIC-SIGNIFICANCE; MIXED CRYOGLOBULINEMIA;
   ACETYLCHOLINE-RECEPTOR
AB Three patients with hepatitis C virus (HCV)-related chronic liver disease were shown to have autoantibodies strongly reacting with cytoskeletal fibres of non-muscle cells. The heavy chain of non-muscle myosin microfilament was the main target for those autoantibodies, as determined by (i) cell and tissue immunofluorescence studies showing colocalization with an anti-myosin antibody prototype; (ii) primary reactivity in immunoblotting with a 200-kD protein, using either MOLT-4 cells, human platelets, or affinity-purified non-muscle myosin as antigen extract; and (iii) immunoblotting of similar immunoreactive fragments in papain-digested MOLT-4 cell extracts, by using those human sera and antibody prototype. Autoantibodies to non-muscle myosin heavy chain were not previously reported in patients with chronic liver diseases, especially in those associated with HCV infection.
C1 SCRIPPS RES INST, WM KECK AUTOIMMUNE DIS CTR, LA JOLLA, CA 92037 USA.
   SHINSHU UNIV, SCH MED, DEPT INTERNAL MED 2, MATSUMOTO, NAGANO 390, JAPAN.
RI Chan, Edward K. L./B-5671-2009
OI Chan, Edward K. L./0000-0003-3938-9503
FU NATIONAL CANCER INSTITUTE [R01CA056956] Funding Source: NIH RePORTER;
   NATIONAL INSTITUTE OF ARTHRITIS AND MUSCULOSKELETAL AND SKIN DISEASES
   [R37AR032063, R01AR032063] Funding Source: NIH RePORTER; NCI NIH HHS [CA
   56956] Funding Source: Medline; NIAMS NIH HHS [AR 32063] Funding Source:
   Medline
CR ABAUF N, 1993, IMMUNOLOGY LIVER, P215
   Alberts B., 1989, MOL BIOL CELL, P613
   ALCOVER A, 1984, ARTHRITIS RHEUM, V27, P922, DOI 10.1002/art.1780270812
   ALTER HJ, 1991, ANN INTERN MED, V115, P644, DOI 10.7326/0003-4819-115-8-644
   ALTER HJ, 1989, CURRENT PERSPECTIVES, P83
   ALTER MJ, 1992, NEW ENGL J MED, V327, P1899, DOI 10.1056/NEJM199212313272702
   BIANCHI FB, 1993, FALK SYMP, V70, P102
   BREITBART RE, 1987, ANNU REV BIOCHEM, V56, P467, DOI 10.1146/annurev.biochem.56.1.467
   CACOUB P, 1993, BRIT J RHEUMATOL, V32, P689
   CARRARO U, 1988, SARCOMERIC NONSARCOM, P81
   CHAN EKL, 1986, J IMMUNOL, V136, P3744
   CHAN EKL, 1992, MANUAL CLIN LABORATO, P755
   CITI S, 1991, TISSUE CELL, V23, P789, DOI 10.1016/0040-8166(91)90031-N
   CITI S, 1987, BIOESSAYS, V7, P155, DOI 10.1002/bies.950070404
   DAS KM, 1993, J IMMUNOL, V150, P2487
   DEICHER HRG, 1960, ARTHRITIS RHEUM-US, V3, P1, DOI 10.1002/art.1780030102
   DESCHEERDER I, 1985, AM J CARDIOL, V56, P631, DOI 10.1016/0002-9149(85)91024-0
   DESCHEERDER IK, 1991, EUR HEART J, V12, P88, DOI 10.1093/eurheartj/12.suppl_D.88
   DESCHEERDER IK, 1989, AUTOIMMUNITY, V4, P51, DOI 10.3109/08916938909034359
   DIGHIERO G, 1990, CLIN EXP IMMUNOL, V82, P52
   DISSANAYAKE S, 1992, MOL BIOCHEM PARASIT, V56, P349, DOI 10.1016/0166-6851(92)90186-N
   DONAHUE D, 1993, HEPATOLOGY, V18, pA84
   FAIRFAX AJ, 1977, CLIN EXP IMMUNOL, V28, P27
   FERRI C, 1991, ARTHRITIS RHEUM, V34, P1606
   FOWLER VM, 1985, J CELL BIOL, V100, P47, DOI 10.1083/jcb.100.1.47
   GARCIABUEY L, 1993, HEPATOLOGY, V18, pA143
   GROSS WL, 1977, CLIN EXP IMMUNOL, V27, P48
   HADDAD J, 1992, LANCET, V339, P321, DOI 10.1016/0140-6736(92)91645-O
   HORSFALL AC, 1992, J AUTOIMMUN, V5, P479, DOI 10.1016/0896-8411(92)90007-D
   HU M, 1992, ATCC Q NEWSLETT, V12, P1
   INVERNIZZI F, 1993, SEMIN CLIN IMMUNOL, V6, P21
   JOHNSON RJ, 1993, NEW ENGL J MED, V328, P465, DOI 10.1056/NEJM199302183280703
   KIEHART DP, 1990, CELL, V60, P347, DOI 10.1016/0092-8674(90)90583-Z
   KIYOSAWA K, 1992, CANCER CHEMOTH PHARM, V31, pS150, DOI 10.1007/BF00687126
   KURKI P, 1983, J RHEUMATOL, V10, P558
   KURKI P, 1983, HEPATOLOGY, V3, P297
   KURKI P, 1993, FALK SYMP, V70, P206
   LAWSON CM, 1992, IMMUNOLOGY, V75, P513
   LINDER E, 1979, CLIN IMMUNOL IMMUNOP, V14, P411, DOI 10.1016/0090-1229(79)90093-X
   LOWEY S, 1969, J MOL BIOL, V42, P1, DOI 10.1016/0022-2836(69)90483-5
   MABUCHI K, 1988, SARCOMERIC NONSARCOM, P343
   MARIETTE X, 1993, ARTHRITIS RHEUM, V36, P280, DOI 10.1002/art.1780360225
   MARINI JF, 1988, SARCOMERIC NONSARCOM, P517
   MAYET WJ, 1990, EUR J CLIN INVEST, V20, P516, DOI 10.1111/j.1365-2362.1990.tb01920.x
   MCCORMACK JM, 1993, J INFECT DIS, V168, P915, DOI 10.1093/infdis/168.4.915
   MCDOANDL BL, 1979, MUSCLE NERVE, V2, P397
   MCFARLANE IG, 1993, FALK SYMP, V70, P179
   MCMILLAN SA, 1979, CLIN IMMUNOL IMMUNOP, V14, P256, DOI 10.1016/0090-1229(79)90148-X
   MICHEL G, 1992, LANCET, V339, P267, DOI 10.1016/0140-6736(92)91332-3
   MICHELS VV, 1994, MAYO CLIN PROC, V69, P24, DOI 10.1016/S0025-6196(12)61607-3
   MISHIRO S, 1990, LANCET, V336, P1400, DOI 10.1016/0140-6736(90)93101-T
   MOHAN S, 1992, CLIN IMMUNOL IMMUNOP, V64, P218, DOI 10.1016/0090-1229(92)90203-Z
   NEU N, 1987, J IMMUNOL, V138, P2488
   NEU N, 1987, CLIN EXP IMMUNOL, V69, P566
   NEU N, 1991, AUTOIMMUNITY, V8, P317, DOI 10.3109/08916939109007639
   NEUMANN DA, 1994, J IMMUNOL, V152, P343
   OAKS EV, 1992, INFECT IMMUN, V60, P557, DOI 10.1128/IAI.60.2.557-564.1992
   ODONOGHUE HL, 1990, IMMUNOLOGY, V71, P20
   PAWLOTSKY JM, 1993, HEPATOLOGY, V18, pA120
   PENN A S, 1969, Transactions of the American Neurological Association, V94, P48
   PENN AS, 1986, MUSCLE NERVE, V9, P407, DOI 10.1002/mus.880090505
   POLLARD T D, 1974, Critical Reviews in Biochemistry, V2, P1, DOI 10.3109/10409237409105443
   POLLARD TD, 1981, J CELL BIOL, V91, pS156, DOI 10.1083/jcb.91.3.156s
   SAEZ CG, 1990, P NATL ACAD SCI USA, V87, P1164, DOI 10.1073/pnas.87.3.1164
   SENECAL JL, 1988, ARTHRITIS RHEUM, V31, P864, DOI 10.1002/art.1780310707
   SENECAL JL, 1993, J RHEUMATOL, V20, P211
   SENECAL JL, 1985, ARTHRITIS RHEUM, V28, P889, DOI 10.1002/art.1780280808
   SIEGEL LB, 1993, SEMIN ARTHRITIS RHEU, V23, P149, DOI 10.1016/S0049-0172(05)80035-6
   SIMONS M, 1991, CIRC RES, V69, P530, DOI 10.1161/01.RES.69.2.530
   STOSSEL TP, 1993, SCIENCE, V260, P1086, DOI 10.1126/science.8493552
   Tan E.M., 1989, ADV IMMUNOL, V44, P151, DOI [10.1016/S0065-2776(08)60641-0, DOI 10.1016/S0065-2776(08)60641-0]
   TANAKA J, 1993, J CELL SCI, V104, P595
   THOMAS HC, 1993, CLIN ASPECTS IMMUNOL, P1957
   TIBBETTS RS, 1994, J IMMUNOL, V152, P1493
   TOH BH, 1991, AUTOIMMUNITY, V11, P119, DOI 10.3109/08916939109035142
   TOUCHETTE N, 1991, J NIH RES, V3, P116
   TRAN A, 1993, HEPATOLOGY, V18, P253, DOI 10.1016/0270-9139(93)90004-7
   UENO Y, 1994, BRIT J RHEUMATOL, V33, P289
   WADA K, 1983, CLIN EXP IMMUNOL, V52, P297
   WARRICK HM, 1987, ANNU REV CELL BIOL, V3, P379, DOI 10.1146/annurev.cellbio.3.1.379
   WILLIAMS CL, 1987, ANN NY ACAD SCI, V505, P168, DOI 10.1111/j.1749-6632.1987.tb51290.x
   WILLIAMS CL, 1986, J EXP MED, V164, P1043, DOI 10.1084/jem.164.4.1043
   YAMAMOTO AM, 1993, GASTROENTEROLOGY, V104, P1762, DOI 10.1016/0016-5085(93)90657-X
   YASUURA S, 1989, GASTROENTEROLOGY, V97, P982, DOI 10.1016/0016-5085(89)91507-2
   ZABRISKIE JB, 1970, CLIN EXP IMMUNOL, V7, P147
   ZANELLATO AMC, 1988, SARCOMERIC NONSARCOM, P687
NR 86
TC 19
Z9 21
U1 0
U2 0
PU WILEY
PI HOBOKEN
PA 111 RIVER ST, HOBOKEN 07030-5774, NJ USA
SN 0009-9104
EI 1365-2249
J9 CLIN EXP IMMUNOL
JI Clin. Exp. Immunol.
PD APR
PY 1995
VL 100
IS 1
BP 67
EP 74
PG 8
WC Immunology
WE Science Citation Index Expanded (SCI-EXPANDED)
SC Immunology
GA QP538
UT WOS:A1995QP53800012
PM 7697925
DA 2022-10-25
ER

PT J
AU TERRY, S
   TEITELBAUM, Z
AF TERRY, S
   TEITELBAUM, Z
TI DETERMINATION OF PYRIDOSTIGMINE IN HUMAN PLASMA BY HIGH-PERFORMANCE
   LIQUID-CHROMATOGRAPHY
SO JOURNAL OF LIQUID CHROMATOGRAPHY
LA English
DT Article
ID MYASTHENIA-GRAVIS
AB An easy to perform, specific, reproducible and sensitive high performance liquid chromatographic (HPLC) method to measure pyridostigmine concentration in human plasma was developed and validated.  Sample clean-up consists of ion-pair extraction into dichloromethane in the presence of neostigmine as internal standard, followed by back extraction into an aqueous phase.  Mean recovery of 110% (with a standard deviation of 10%) was determined for concentrations of 5 - 100 ng/ml.  Chromatography on a 125 x 4 mm CN-propyl column using a mobile phase composed of 10% acetonitrile in 3.5 x 10(-4)M NaH2PO4 and UV detection at 270 nm, yields clean chromatograms without any interferences from endogenous plasma components.  Using 1 ml plasma samples the method has a limit of detection (LD) of 3 ng/ml, with %CV (precision) and bias (accuracy) less-than-or-equal-to 10% for concentrations in the range of 0-100 ng/ml.  The method is being used in human pharmacokinetic studies of oral dosage forms of pyridostigmine.
RP TERRY, S (corresponding author), ISRAEL INST BIOL RES,POB 19,IL-70450 NESS ZIONA,ISRAEL.
CR AQUILONIUS SM, 1980, EUR J CLIN PHARMACOL, V18, P423, DOI 10.1007/BF00636797
   BREYERPFAFF U, 1985, CLIN PHARMACOL THER, V37, P495, DOI 10.1038/clpt.1985.78
   DERUYTER MGM, 1980, J CHROMATOGR, V183, P193, DOI 10.1016/S0378-4347(00)81693-X
   ELLIN RI, 1982, J CHROMATOGR, V228, P235
   FLACKE W, 1973, NEW ENGL J MED, V288, P27, DOI 10.1056/NEJM197301042880107
   GORDON JJ, 1978, TOXICOL APPL PHARM, V43, P207, DOI 10.1016/S0041-008X(78)80045-3
   HAVARD CWH, 1983, DRUGS, V26, P174, DOI 10.2165/00003495-198326020-00004
   MASSART DL, 1988, CHEMOMETRICS TXB, P112
   MATSUNAGA H, 1987, J CHROMATOGR-BIOMED, V422, P353, DOI 10.1016/0378-4347(87)80475-9
   MICHAELIS HC, 1990, J CHROMATOGR-BIOMED, V534, P291, DOI 10.1016/S0378-4347(00)82177-5
   MILLER RD, 1976, ANESTHESIOLOGY, V44, P318, DOI 10.1097/00000542-197604000-00010
   YAKATAN GJ, 1979, J CHROMATOGR, V164, P399, DOI 10.1016/S0378-4347(00)81242-6
   YTURRALDE O, 1987, J LIQ CHROMATOGR, V10, P2231, DOI 10.1080/01483918708068907
NR 13
TC 4
Z9 4
U1 0
U2 1
PU MARCEL DEKKER INC
PI NEW YORK
PA 270 MADISON AVE, NEW YORK, NY 10016
SN 0148-3919
J9 J LIQ CHROMATOGR
JI J. Liq. Chromatogr.
PY 1991
VL 14
IS 20
BP 3745
EP 3754
DI 10.1080/01483919108049491
PG 10
WC Biochemical Research Methods; Chemistry, Analytical
WE Science Citation Index Expanded (SCI-EXPANDED)
SC Biochemistry & Molecular Biology; Chemistry
GA GX185
UT WOS:A1991GX18500009
DA 2022-10-25
ER

PT J
AU Sokolovic, D
   Aleksic, D
   Milenkovic, V
   Karaleic, S
   Mitic, D
   Kocic, J
   Mekic, B
   Veselinovic, JB
   Veselinovic, AM
AF Sokolovic, Dusan
   Aleksic, Dragana
   Milenkovic, Vesko
   Karaleic, Sladjan
   Mitic, Dragana
   Kocic, Jadranka
   Mekic, Branimir
   Veselinovic, Jovana B.
   Veselinovic, Aleksandar M.
TI QSAR modeling of bis-quinolinium and bis-isoquinolinium compounds as
   acetylcholine esterase inhibitors based on the Monte Carlo method-the
   implication for Myasthenia gravis treatment
SO MEDICINAL CHEMISTRY RESEARCH
LA English
DT Article
DE QSAR; Acetylcholine esterase inhibitors; Monte Carlo method; CORAL
   software; SMILES
ID QSPR MODELS; VALIDATION; SMILES; DESCRIPTORS; MANAGEMENT; EXERCISE;
   RECEPTOR; METRICS; DISEASE
AB The Monte Carlo method was used for quantitative structure-activity relationship modeling of bis-quinolinium and bis-isoquinolinium compounds as acetylcholine esterase inhibitors for a series of 36 compounds. quantitative structure-activity relationship models were calculated with the representation of the molecular structure by the Simplified Molecular Input-Line Entry System. One split into the training and test set was examined. The statistical quality of the developed model was good. The best calculated quantitative structure-activity relationship model had following statistical parameters: r (2) = 0.8097 for the training set and r (2) = 0.9372 for the test set. Structural indicators defined as molecular fragments responsible for increases and decreases in the inhibition activity were calculated. The computer-aided design of new compounds as potential acetylcholine esterase inhibitors with the application of defined structural alerts was presented.
C1 [Sokolovic, Dusan] Univ Nis, Dept Biochem, Fac Med, Nish, Serbia.
   [Aleksic, Dragana; Milenkovic, Vesko; Karaleic, Sladjan; Mitic, Dragana; Kocic, Jadranka; Mekic, Branimir] Univ Pristina, Fac Sport & Phys Educ, Leposavic, Serbia.
   [Veselinovic, Jovana B.; Veselinovic, Aleksandar M.] Univ Nis, Dept Chem, Fac Med, Nish, Serbia.
RP Veselinovic, AM (corresponding author), Univ Nis, Dept Chem, Fac Med, Nish, Serbia.
EM aveselinovic@medfak.ni.ac.rs
OI Sokolovic, Dusan/0000-0001-6586-6428
FU Ministry of Education and Science, the Republic of Serbia [43012]
FX The authors would like to thank anonymous reviewers whose comments and
   suggestions made a significant improvement to the manuscript. This work
   has been supported by the Ministry of Education and Science, the
   Republic of Serbia, under Project Number 43012.
CR Cherkasov A, 2014, J MED CHEM, V57, P4977, DOI 10.1021/jm4004285
   Conti-Fine BM, 2006, J CLIN INVEST, V116, P2843, DOI 10.1172/JCI29894
   Cronin MTD, 2003, J MOL STRUC-THEOCHEM, V622, P39, DOI 10.1016/S0166-1280(02)00616-4
   DEARDEN J, 2016, IJQSPR, V1, P1, DOI DOI 10.4018/IJQSPR.2016010101
   DRACHMAN DB, 1994, NEW ENGL J MED, V330, P1797, DOI 10.1056/NEJM199406233302507
   Duchowicz PR, 2012, CURR DRUG SAF, V7, P282, DOI 10.2174/157488612804096623
   Froelich J, 1996, CAN J ANAESTH, V43, P84, DOI 10.1007/BF03015964
   Gadaleta D., 2016, INT J QUANT STRUCT P, V1, P45, DOI [10.4018/IJQSPR.2016010102, DOI 10.4018/IJQSPR.2016010102]
   Gramatica P, 2007, QSAR COMB SCI, V26, P694, DOI 10.1002/qsar.200610151
   Ivanciuc O, 2013, CURR COMPUT-AID DRUG, V9, P153, DOI 10.2174/1573409911309020002
   Juel VC, 2007, ORPHANET J RARE DIS, V2, DOI 10.1186/1750-1172-2-44
   Komloova M, 2011, BIOORG MED CHEM LETT, V21, P2505, DOI 10.1016/j.bmcl.2011.02.047
   Leigh PN, 2003, J NEUROL NEUROSUR PS, V74, P32
   Lindstrom JM, 2000, MUSCLE NERVE, V23, P453, DOI 10.1002/(SICI)1097-4598(200004)23:4<453::AID-MUS3>3.0.CO;2-O
   Lucia A, 2007, MUSCLE NERVE, V35, P125, DOI 10.1002/mus.20645
   Musilek K, 2011, EUR J MED CHEM, V46, P811, DOI 10.1016/j.ejmech.2010.12.011
   Ojha PK, 2011, CHEMOMETR INTELL LAB, V109, P146, DOI 10.1016/j.chemolab.2011.08.007
   Ojha PK, 2011, CHEMOMETR INTELL LAB, V107, P194, DOI 10.1016/j.chemolab.2011.03.011
   Richman DP, 2003, NEUROLOGY, V61, P1652, DOI 10.1212/01.WNL.0000098887.24618.A0
   Roy K., 2015, UNDERSTANDING BASICS, DOI [10.1016/C2014-0-00286-9, DOI 10.1016/C2014-0-00286-9]
   Roy K, 2007, EXPERT OPIN DRUG DIS, V2, P1567, DOI 10.1517/17460441.2.12.1567
   Roy K, 2016, CHEMOMETR INTELL LAB, V152, P18, DOI 10.1016/j.chemolab.2016.01.008
   Roy K, 2012, J CHEM INF MODEL, V52, P396, DOI 10.1021/ci200520g
   Roy PP, 2008, CHEMOMETR INTELL LAB, V90, P31, DOI 10.1016/j.chemolab.2007.07.004
   Rubin DI, 2007, MUSCLE NERVE, V35, P103, DOI 10.1002/mus.20667
   SANTA T, 1972, NEUROLOGY, V22, P71, DOI 10.1212/WNL.22.1.71
   Talevi A, 2012, CURR COMPUT-AID DRUG, V8, P172, DOI 10.2174/157340912801619076
   Toropov AA, 2011, EUR J MED CHEM, V46, P1400, DOI 10.1016/j.ejmech.2011.01.018
   Toropov AA, 2007, COMPUT BIOL CHEM, V31, P57, DOI 10.1016/j.compbiolchem.2007.01.003
   Toropov AA, 2013, CHEMOSPHERE, V92, P31, DOI 10.1016/j.chemosphere.2013.03.012
   Tropsha A, 2007, CURR PHARM DESIGN, V13, P3494, DOI 10.2174/138161207782794257
   Tzartos SJ, 1998, IMMUNOL REV, V163, P89, DOI 10.1111/j.1600-065X.1998.tb01190.x
   Veselinovic AM, 2015, CURR TOP MED CHEM, V15, P1768, DOI 10.2174/1568026615666150506151533
   Veselinovic AM, 2013, EUR J PHARM SCI, V48, P532, DOI 10.1016/j.ejps.2012.12.021
   Vincent A, 2003, LANCET NEUROL, V2, P99, DOI 10.1016/S1474-4422(03)00306-5
   Vincent A, 2001, LANCET, V357, P2122, DOI 10.1016/S0140-6736(00)05186-2
NR 36
TC 9
Z9 9
U1 0
U2 10
PU SPRINGER BIRKHAUSER
PI NEW YORK
PA 233 SPRING STREET, 6TH FLOOR, NEW YORK, NY 10013 USA
SN 1054-2523
EI 1554-8120
J9 MED CHEM RES
JI Med. Chem. Res.
PD DEC
PY 2016
VL 25
IS 12
BP 2989
EP 2998
DI 10.1007/s00044-016-1720-x
PG 10
WC Chemistry, Medicinal
WE Science Citation Index Expanded (SCI-EXPANDED)
SC Pharmacology & Pharmacy
GA EB4GW
UT WOS:000387329600021
DA 2022-10-25
ER

PT J
AU Corsiero, E
   Nerviani, A
   Bombardieri, M
   Pitzalis, C
AF Corsiero, Elisa
   Nerviani, Alessandra
   Bombardieri, Michele
   Pitzalis, Costantino
TI Ectopic Lymphoid Structures: Powerhouse of Autoimmunity
SO FRONTIERS IN IMMUNOLOGY
LA English
DT Article
DE tertiary lymphoid structures; autoimmunity; lymphoid chemokines;
   autoimmune diseases; ectopic germinal center
ID FOLLICULAR HELPER-CELLS; B-CELL; RHEUMATOID-ARTHRITIS; AUTOANTIBODY
   PRODUCTION; SJOGRENS-SYNDROME; SALIVARY-GLANDS; MALT LYMPHOMA;
   PLASMA-CELLS; EXPRESSION; NEOGENESIS
AB Ectopic lymphoid structures (ELS) often develop at sites of inflammation in target tissues of autoimmune diseases, such as rheumatoid arthritis, Sjogren's syndrome, multiple sclerosis, myasthenia gravis, and systemic lupus erythematosus. ELS are characterized by the formation of organized T/B cells aggregates, which can acquire follicular dendritic cells network supporting an ectopic germinal center response. In this review, we shall summarize the mechanisms that regulate the formation of ELS in tertiary lymphoid organs, with particular emphasis on the role of lymphoid chemokines in both formation and maintenance of ELS, the role of emerging positive and negative regulators of ELS development and function, including T follicular helper cells and IL-27, respectively. Finally, we shall discuss the main functions of ELS in supporting the affinity maturation, clonal selection, and differentiation of autoreactive B cells contributing to the maintenance and perpetuation of humoral autoimmunity.
C1 [Corsiero, Elisa; Nerviani, Alessandra; Bombardieri, Michele; Pitzalis, Costantino] Queen Mary Univ London, Barts & London Sch Med & Dent, William Harvey Res Inst, Ctr Expt Med & Rheumatol, London, England.
RP Pitzalis, C (corresponding author), Queen Mary Univ London, Barts & London Sch Med & Dent, William Harvey Res Inst, Ctr Expt Med & Rheumatol, London, England.
EM c.pitzalis@qmul.ac.uk
RI Corsiero, Elisa/ACG-1815-2022
OI Corsiero, Elisa/0000-0003-2092-6778; Pitzalis,
   Costantino/0000-0003-1326-5051; Nerviani, Alessandra/0000-0003-4064-4014
FU Arthritis Research UK [20089, 20858]; MRC [MR/K020250/1, MR/K015346/1,
   MR/N003063/1, G0800648] Funding Source: UKRI; Medical Research Council
   [MR/K020250/1, MR/N003063/1, MR/K015346/1, G0800648] Funding Source:
   researchfish; National Institute for Health Research [11/100/76] Funding
   Source: researchfish; Versus Arthritis [20858, 21268] Funding Source:
   researchfish
FX This work was funded by research grants from Arthritis Research UK
   (grant 20089 to MB and grant 20858 to EC).
CR Aloisi F, 2006, NAT REV IMMUNOL, V6, P205, DOI 10.1038/nri1786
   Armengol MP, 2001, AM J PATHOL, V159, P861, DOI 10.1016/S0002-9440(10)61762-2
   Astorri E, 2010, J IMMUNOL, V185, P3359, DOI 10.4049/jimmunol.1001836
   Ballesteros-Tato A, 2014, IMMUNOL CELL BIOL, V92, P22, DOI 10.1038/icb.2013.62
   Barone F, 2005, ARTHRITIS RHEUM-US, V52, P1773, DOI 10.1002/art.21062
   Barone F, 2008, J IMMUNOL, V180, P5130, DOI 10.4049/jimmunol.180.7.5130
   Barone F, 2015, P NATL ACAD SCI USA, V112, P11024, DOI 10.1073/pnas.1503315112
   Berrih-Aknin S, 2013, AUTOIMMUN REV, V12, P885, DOI 10.1016/j.autrev.2013.03.011
   Bird AK, 2015, CURR OPIN RHEUMATOL, V27, P461, DOI 10.1097/BOR.0000000000000201
   Bombardieri M, 2007, J IMMUNOL, V179, P4929, DOI 10.4049/jimmunol.179.7.4929
   Bombardieri M, 2012, J IMMUNOL, V189, P3767, DOI 10.4049/jimmunol.1201216
   Breitfeld D, 2000, J EXP MED, V192, P1545, DOI 10.1084/jem.192.11.1545
   Canete JD, 2009, ANN RHEUM DIS, V68, P751, DOI 10.1136/ard.2008.089284
   Canete JD, 2015, ARTHRITIS RES THER, V17, DOI 10.1186/s13075-015-0688-0
   Chang A, 2011, J IMMUNOL, V186, P1849, DOI 10.4049/jimmunol.1001983
   Cheng JL, 2011, P NATL ACAD SCI USA, V108, P5560, DOI 10.1073/pnas.1101148108
   Ciccia F, 2012, ANN RHEUM DIS, V71, P295, DOI 10.1136/ard.2011.154013
   Corsiero E, 2016, ANN RHEUM DIS, V75, P1866, DOI 10.1136/annrheumdis-2015-208356
   Corsiero E, 2012, IMMUNOL LETT, V145, P62, DOI 10.1016/j.imlet.2012.04.013
   Croia C, 2014, ARTHRITIS RHEUMATOL, V66, P2545, DOI 10.1002/art.38726
   Croia C, 2013, ANN RHEUM DIS, V72, P1559, DOI 10.1136/annrheumdis-2012-202352
   Dennis G, 2014, ARTHRITIS RES THER, V16, DOI 10.1186/ar4555
   Doorenspleet ME, 2014, ANN RHEUM DIS, V73, P756, DOI 10.1136/annrheumdis-2012-202861
   Germain C, 2015, FRONT IMMUNOL, V6, DOI 10.3389/fimmu.2015.00067
   Humby F, 2009, PLOS MED, V6, P59, DOI 10.1371/journal.pmed.0060001
   Jones GW, 2016, IMMUNOLOGY, V147, P141, DOI 10.1111/imm.12554
   Jones GW, 2015, J EXP MED, V212, P1793, DOI 10.1084/jem.20132307
   Jungel A, 2004, ARTHRITIS RHEUM, V50, P1468, DOI 10.1002/art.20218
   Karnell JL, 2012, FRONT IMMUNOL, V3, DOI 10.3389/fimmu.2012.00002
   Kendall PL, 2007, J IMMUNOL, V178, P5643, DOI 10.4049/jimmunol.178.9.5643
   Klarenbeek PL, 2012, ANN RHEUM DIS, V71, P1088, DOI 10.1136/annrheumdis-2011-200612
   Kwok SK, 2012, ARTHRITIS RHEUM-US, V64, P740, DOI 10.1002/art.33390
   Link A, 2007, NAT IMMUNOL, V8, P1255, DOI 10.1038/ni1513
   Liu D, 2015, NATURE, V517, P214, DOI 10.1038/nature13803
   Liu H, 2012, J ORAL PATHOL MED, V41, P728, DOI 10.1111/j.1600-0714.2012.01175.x
   Ma J, 2012, CLIN DEV IMMUNOL, DOI 10.1155/2012/827480
   Magliozzi R, 2007, BRAIN, V130, P1089, DOI 10.1093/brain/awm038
   Manzo A, 2010, IMMUNOL REV, V233, P267, DOI 10.1111/j.0105-2896.2009.00861.x
   Morita R, 2011, IMMUNITY, V34, P108, DOI 10.1016/j.immuni.2010.12.012
   Muramatsu M, 2000, CELL, V102, P553, DOI 10.1016/S0092-8674(00)00078-7
   Pereira JP, 2010, INT IMMUNOL, V22, P413, DOI 10.1093/intimm/dxq047
   Peters A, 2011, IMMUNITY, V35, P986, DOI 10.1016/j.immuni.2011.10.015
   Pitzalis C, 2014, NAT REV IMMUNOL, V14, P447, DOI 10.1038/nri3700
   Pitzalis C, 2013, CURR OPIN RHEUMATOL, V25, P334, DOI 10.1097/BOR.0b013e32835fd8eb
   Randall TD, 2014, MUCOSAL IMMUNOL, V7, P455, DOI 10.1038/mi.2014.11
   Rangel-Moreno J, 2006, J CLIN INVEST, V116, P3183, DOI 10.1172/JCI28756
   Salomonsson S, 2003, ARTHRITIS RHEUM-US, V48, P3187, DOI 10.1002/art.11311
   Scheel T, 2011, ARTHRITIS RHEUM-US, V63, P63, DOI 10.1002/art.27767
   Shulman Z, 2014, SCIENCE, V345, P1058, DOI 10.1126/science.1257861
   Stott DI, 1998, J CLIN INVEST, V102, P938, DOI 10.1172/JCI3234
   Stumhofer JS, 2006, NAT IMMUNOL, V7, P937, DOI 10.1038/ni1376
   Takemura S, 2001, J IMMUNOL, V167, P1072, DOI 10.4049/jimmunol.167.2.1072
   Theander E, 2011, ANN RHEUM DIS, V70, P1363, DOI 10.1136/ard.2010.144782
   Ueno H, 2015, NAT IMMUNOL, V16, P142, DOI 10.1038/ni.3054
   Yoshida H, 2015, ANNU REV IMMUNOL, V33, P417, DOI 10.1146/annurev-immunol-032414-112134
   Yoshikawa H, 2002, CLIN IMMUNOL, V104, P128, DOI 10.1006/clim.2002.5251
   Young DA, 2007, ARTHRITIS RHEUM, V56, P1152, DOI 10.1002/art.22452
   Zotos D, 2010, J EXP MED, V207, P365, DOI 10.1084/jem.20091777
NR 58
TC 81
Z9 84
U1 0
U2 7
PU FRONTIERS MEDIA SA
PI LAUSANNE
PA AVENUE DU TRIBUNAL FEDERAL 34, LAUSANNE, CH-1015, SWITZERLAND
SN 1664-3224
J9 FRONT IMMUNOL
JI Front. Immunol.
PD OCT 17
PY 2016
VL 7
AR 430
DI 10.3389/fimmu.2016.00430
PG 6
WC Immunology
WE Science Citation Index Expanded (SCI-EXPANDED)
SC Immunology
GA DY8XY
UT WOS:000385416900002
PM 27799933
OA Green Published, gold
DA 2022-10-25
ER

PT J
AU Dimberg, EL
AF Dimberg, Elliot L.
TI The Office Evaluation of Weakness
SO SEMINARS IN NEUROLOGY
LA English
DT Article
DE Weakness; myopathy; myasthenia gravis; multifocal motor neuropathy;
   amyotrophic lateral sclerosis
ID MULTIFOCAL MOTOR NEUROPATHY; EATON-MYASTHENIC-SYNDROME;
   AMYOTROPHIC-LATERAL-SCLEROSIS; QUALITY STANDARDS SUBCOMMITTEE; PRACTICE
   PARAMETER UPDATE; VITAMIN-D DEFICIENCY; MUSCULAR-DYSTROPHY;
   DOUBLE-BLIND; MYCOPHENOLATE-MOFETIL; CONDUCTION BLOCK
AB The office evaluation of weakness can be a daunting task. Many different disorders affecting many different parts of the nervous system can manifest with "weakness,'' and several nonneurologic conditions may present with complaints of weakness. It is the job of the neurologist to determine whether a patient has neurologic weakness or suffers simply from fatigue. The physician then must properly localize the pathophysiologic site of weakness. The author focuses on neuromuscular causes of weakness affecting muscle, the neuromuscular junction, peripheral nerve, or the anterior horn cell. General historical and examination clues to localization will be discussed. A localization-based evaluation will be outlined, with more specific recommendations regarding the evaluation of a few specific disorders offered. Localization-specific laboratory, electrodiagnostic, imaging, and pathologic investigations will be presented.
C1 Mayo Clin, Dept Neurol, Jacksonville, FL 32224 USA.
RP Dimberg, EL (corresponding author), Mayo Clin, Dept Neurol, 4500 San Pablo Rd, Jacksonville, FL 32224 USA.
EM Dimberg.Elliot@mayo.edu
CR Aapro MS, 2002, SEMIN ONCOL, V29, P55, DOI 10.1053/sonc.2002.33534
   Alshekhlee A, 2002, NEUROL CLIN, V20, P35, DOI 10.1016/S0733-8619(03)00053-7
   Amato AA, 2009, J NEUROL NEUROSUR PS, V80, P1060, DOI 10.1136/jnnp.2008.169375
   American Association of Electrodiagnostic Medicine, 1999, Muscle Nerve Suppl, V8, pS225
   Authier FJ, 2005, MUSCLE NERVE, V32, P247, DOI 10.1002/mus.20338
   AZULAY JP, 1994, NEUROLOGY, V44, P429, DOI 10.1212/WNL.44.3_Part_1.429
   Banning Maggi, 2005, Br J Nurs, V14, P1192
   Baud P, 1998, REV MED INTERNE, V19, P275, DOI 10.1016/S0248-8663(97)89331-9
   Baumann A, 2009, J NEUROL, V256, P608, DOI 10.1007/s00415-009-0130-0
   Benatar M, 2006, NEUROMUSCULAR DISORD, V16, P459, DOI 10.1016/j.nmd.2006.05.006
   BOGOUSSLAVSKY J, 1982, J NEUROL, V228, P277, DOI 10.1007/BF00313418
   Bordelon P, 2009, AM FAM PHYSICIAN, V80, P841
   BRADLEY WG, 1970, J NEUROL SCI, V10, P107, DOI 10.1016/0022-510X(70)90013-4
   Brais B, 2009, CURR NEUROL NEUROSCI, V9, P76, DOI 10.1007/s11910-009-0012-y
   Brannagan TH, 2006, MUSCLE NERVE, V34, P246, DOI 10.1002/mus.20524
   Brooks BR, 2000, AMYOTROPH LATERAL SC, V1, pS1, DOI 10.1080/14660820050515638
   Casado E, 2006, ANN RHEUM DIS, V65, P385, DOI 10.1136/ard.2004.023200
   CHAGNAC Y, 1985, NEUROLOGY, V35, P1219, DOI 10.1212/WNL.35.8.1219
   Chan KH, 2007, MUSCLE NERVE, V36, P651, DOI 10.1002/mus.20854
   Chapin JE, 2005, MUSCLE NERVE, V31, P266, DOI 10.1002/mus.20169
   CHAUDHRY V, 1993, ANN NEUROL, V33, P237, DOI 10.1002/ana.410330303
   Clauw Daniel J, 2009, Am J Med, V122, pS3, DOI 10.1016/j.amjmed.2009.09.006
   Conti-Fine BM, 2006, J CLIN INVEST, V116, P2843, DOI 10.1172/JCI29894
   D'Amelio M, 2007, NEUROL SCI, V28, P104, DOI 10.1007/s10072-007-0796-y
   Dalakas MC, 2009, J NEUROL NEUROSUR PS, V80, P832, DOI 10.1136/jnnp.2008.168294
   Day JW, 2003, NEUROLOGY, V60, P657, DOI 10.1212/01.WNL.0000054481.84978.F9
   Dhruva A, 2010, CANCER NURS, V33, P201, DOI 10.1097/NCC.0b013e3181c75f2a
   Di Rocco A, 1998, AIDS PATIENT CARE ST, V12, P457, DOI 10.1089/apc.1998.12.457
   DRESSER LP, 1993, J NEUROL NEUROSUR PS, V56, P560, DOI 10.1136/jnnp.56.5.560
   Engel AG, 2003, MUSCLE NERVE, V27, P4, DOI 10.1002/mus.10269
   Engel AG, 2008, ANN NY ACAD SCI, V1132, P104, DOI 10.1196/annals.1405.039
   Evoli A, 2003, BRAIN, V126, P2304, DOI 10.1093/brain/awg223
   EYMARD B, 1993, NEUROMUSCULAR DISORD, V3, P557, DOI 10.1016/0960-8966(93)90115-Z
   Federico P, 2000, NEUROLOGY, V55, P1256, DOI 10.1212/WNL.55.9.1256
   Feldman BM, 2008, LANCET, V371, P2201, DOI 10.1016/S0140-6736(08)60955-1
   FELDMAN EL, 1991, ANN NEUROL, V30, P397, DOI 10.1002/ana.410300312
   FISHER M, 1985, AM J MED, V78, P1041, DOI 10.1016/0002-9343(85)90231-1
   Gaist D, 2001, EPIDEMIOLOGY, V12, P565, DOI 10.1097/00001648-200109000-00017
   GROB D, 1953, JAMA-J AM MED ASSOC, V153, P529, DOI 10.1001/jama.1953.02940230001001
   Grob D, 2008, MUSCLE NERVE, V37, P141, DOI 10.1002/mus.20950
   Gronseth GS, 2000, NEUROLOGY, V55, P7, DOI 10.1212/WNL.55.1.7
   Guglieri M, 2008, HUM MUTAT, V29, P258, DOI 10.1002/humu.20642
   Hehir MK, 2010, MUSCLE NERVE, V41, P593, DOI 10.1002/mus.21640
   Hemmer B, 1997, J NEUROL NEUROSUR PS, V63, P257, DOI 10.1136/jnnp.63.2.257
   Hinshaw DB, 2002, J AM COLL SURGEONS, V195, P271, DOI 10.1016/S1072-7515(02)01191-2
   HOFFMAN EP, 1988, NEW ENGL J MED, V318, P1363, DOI 10.1056/NEJM198805263182104
   HOWARD FM, 1987, ANN NY ACAD SCI, V505, P526, DOI 10.1111/j.1749-6632.1987.tb51321.x
   Jackson CE, 1998, NEUROLOGY, V50, P1795, DOI 10.1212/WNL.50.6.1795
   KAJI R, 1992, NEUROLOGY, V42, P506, DOI 10.1212/WNL.42.3.506
   Katz JS, 1998, NEUROLOGY, V50, P470, DOI 10.1212/WNL.50.2.470
   Keesey JC, 2004, MUSCLE NERVE, V29, P484, DOI 10.1002/mus.20030
   KIESSLING WR, 1982, ACTA ENDOCRINOL-COP, V101, P41, DOI 10.1530/acta.0.1010041
   Kim Won Hee, 2010, Korean Journal of Internal Medicine, V25, P101, DOI 10.3904/kjim.2010.25.1.101
   KRARUP C, 1990, NEUROLOGY, V40, P118, DOI 10.1212/WNL.40.1.118
   Kwon JB, 2010, JCR-J CLIN RHEUMATOL, V16, P28, DOI 10.1097/RHU.0b013e3181c47ec8
   Larner AJ, 2004, INT J CLIN PRACT, V58, P887, DOI 10.1111/j.1742-1241.2004.00053.x
   Lebrun C, 2009, EUR J NEUROL, V16, P246, DOI 10.1111/j.1468-1331.2008.02399.x
   Leger JM, 2001, BRAIN, V124, P145, DOI 10.1093/brain/124.1.145
   LENNON VA, 1989, MAYO CLIN PROC, V64, P1498, DOI 10.1016/S0025-6196(12)65705-X
   MAGISTRIS M, 1992, MUSCLE NERVE, V15, P1056
   Masaoka A, 1996, ANN THORAC SURG, V62, P853, DOI 10.1016/S0003-4975(96)00376-1
   Mastagllia FL, 2006, PRACT NEUROL, V6, P4
   *MAY CLIN DEP NEUR, 1998, MAY CLIN EX NEUR
   McConville J, 2004, ANN NEUROL, V55, P580, DOI 10.1002/ana.20061
   MCEVOY KM, 1989, NEW ENGL J MED, V321, P1567, DOI 10.1056/NEJM198912073212303
   Meeus M, 2009, ANTICANCER RES, V29, P4717
   Meriggioli MN, 2005, AM J PHYS MED REHAB, V84, P627, DOI 10.1097/01.phm.0000171169.79816.4c
   *MERR WEBST, FAT
   Miller RG, 2009, NEUROLOGY, V73, P1227, DOI 10.1212/WNL.0b013e3181bc01a4
   Miller RG, 2009, NEUROLOGY, V73, P1218, DOI 10.1212/WNL.0b013e3181bc0141
   Miller TM, 2004, NEUROLOGY, V63, P1647, DOI 10.1212/01.WNL.0000143383.91137.00
   Milone M, 2010, MUSCLE NERVE, V41, P272, DOI 10.1002/mus.21504
   Moxham J, 2009, CLIN MED, V9, P448, DOI 10.7861/clinmedicine.9-5-448
   Nations SP, 1999, NEUROLOGY, V52, P632, DOI 10.1212/WNL.52.3.632
   Newton JL, 2010, DIGEST DIS, V28, P214, DOI 10.1159/000282089
   Nobile-Orazio E, 2001, J NEUROIMMUNOL, V115, P4, DOI 10.1016/S0165-5728(01)00266-1
   Nobile-Orazio E, 2002, J NEUROL NEUROSUR PS, V72, P761, DOI 10.1136/jnnp.72.6.761
   Norwood F, 2007, EUR J NEUROL, V14, P1305, DOI 10.1111/j.1468-1331.2007.01979.x
   O'Suilleabhain P, 1998, NEUROLOGY, V50, P88, DOI 10.1212/WNL.50.1.88
   Olney RK, 2003, MUSCLE NERVE, V27, P117, DOI 10.1002/mus.10317
   ONEILL JH, 1988, BRAIN, V111, P577, DOI 10.1093/brain/111.3.577
   Ozawa E, 1998, MUSCLE NERVE, V21, P421, DOI 10.1002/(SICI)1097-4598(199804)21:4<421::AID-MUS1>3.3.CO;2-W
   Pasnoor M, 2010, MUSCLE NERVE, V41, P370, DOI 10.1002/mus.21533
   Pautas E, 2000, CLIN EXP RHEUMATOL, V18, P241
   PESTRONK A, 1988, ANN NEUROL, V24, P73, DOI 10.1002/ana.410240113
   PTACEK LJ, 1994, NEUROLOGY, V44, pA335
   Pulipaka Uma, 2002, J Clin Neuromuscul Dis, V3, P97, DOI 10.1097/00131402-200203000-00001
   Reed UC, 2009, ARQ NEURO-PSIQUIAT, V67, P144, DOI 10.1590/S0004-282X2009000100038
   Renard D, 2008, ACTA NEUROL BELG, V108, P107
   Richard VS, 2007, HEMATOLOGY, V12, P359, DOI 10.1080/10245330701283959
   Riggs JE, 2002, NEUROL CLIN, V20, pXI, DOI 10.1016/S0733-8619(03)00051-3
   Ruttenber AJ, 1999, AM J FOREN MED PATH, V20, P120, DOI 10.1097/00000433-199906000-00003
   Sanders DB, 2008, NEUROLOGY, V71, P400, DOI 10.1212/01.wnl.0000312374.95186.cc
   Sanders DB, 2003, NEUROLOGY, V60, P1978, DOI 10.1212/01.WNL.0000065882.63904.53
   Sanders DB, 2008, NEUROLOGY, V71, P394, DOI 10.1212/01.wnl.0000312373.67493.7f
   Selcen D, 2004, BRAIN, V127, P439, DOI 10.1093/brain/awh052
   Sewry CA, 2008, CURR OPIN NEUROL, V21, P569, DOI 10.1097/WCO.0b013e32830f93c7
   Shaiova Lauren, 2005, Curr Pain Headache Rep, V9, P239, DOI 10.1007/s11916-005-0030-7
   Shizukuda Y, 2010, ECHOCARDIOGR-J CARD, V27, P186, DOI 10.1111/j.1540-8175.2009.01086.x
   Skeie GO, 2006, EUR J NEUROL, V13, P691, DOI 10.1111/j.1468-1331.2006.01476.x
   Slee M, 2007, NEUROLOGY, V69, P1680, DOI 10.1212/01.wnl.0000277697.55288.d0
   SOBACI G, OPHTHALMOLOGY
   Srinivasan Jayashri, 2004, J Clin Neuromuscul Dis, V5, P119
   Stenholm S, 2010, J GERONTOL A-BIOL, V65, P649, DOI 10.1093/gerona/glq017
   Strong MJ, 2009, AMYOTROPH LATERAL SC, V10, P131, DOI 10.1080/17482960802654364
   Sundblad A, 2001, EUR J HAEMATOL, V67, P189, DOI 10.1034/j.1600-0609.2001.5790499.x
   TAN E, 1994, ARCH NEUROL-CHICAGO, V51, P194, DOI 10.1001/archneur.1994.00540140104020
   Tawil R, 2006, MUSCLE NERVE, V34, P1, DOI 10.1002/mus.20522
   Taylor BV, 2000, MUSCLE NERVE, V23, P900, DOI 10.1002/(SICI)1097-4598(200006)23:6<900::AID-MUS9>3.0.CO;2-Y
   Tim RW, 2000, NEUROLOGY, V54, P2176, DOI 10.1212/WNL.54.11.2176
   Toyooka K, 2009, CURR OPIN NEUROL, V22, P475, DOI 10.1097/WCO.0b013e32832fbc52
   Tunn UW, 2009, PROSTATE CANCER P D, V12, P83, DOI 10.1038/pcan.2008.52
   Turner C, 2010, J NEUROL NEUROSUR PS, V81, P358, DOI 10.1136/jnnp.2008.158261
   van Adel Brian A, 2009, J Clin Neuromuscul Dis, V10, P97, DOI 10.1097/CND.0b013e3181903126
   VANDENBERG LH, 1995, J NEUROL NEUROSUR PS, V59, P248, DOI 10.1136/jnnp.59.3.248
   Vernon SD, 2006, BMC INFECT DIS, V6, DOI 10.1186/1471-2334-6-15
   Wakefield Seth E, 2009, J Med Case Rep, V3, P8625, DOI 10.4076/1752-1947-3-8625
   Walsh RJ, 2005, NEUROL CLIN, V23, P397, DOI 10.1016/j.ncl.2004.12.014
   Weihl CC, 2006, MUSCLE NERVE, V34, P789, DOI 10.1002/mus.20631
   Wexler R, 2009, AM FAM PHYSICIAN, V79, P778
   Wilbur K, 2004, PHARMACOTHERAPY, V24, P1784, DOI 10.1592/phco.24.17.1784.52334
   Wirtz PW, 2009, CLIN PHARMACOL THER, V86, P44, DOI 10.1038/clpt.2009.35
   WONG ET, 1983, AM J CLIN PATHOL, V79, P582, DOI 10.1093/ajcp/79.5.582
   Ziambaras K, 1997, WESTERN J MED, V167, P435
   2000, GUARANTORS BRAIN AID
   THYMECTOMY TRIAL NON
NR 127
TC 2
Z9 3
U1 0
U2 1
PU THIEME MEDICAL PUBL INC
PI NEW YORK
PA 333 SEVENTH AVE, NEW YORK, NY 10001 USA
SN 0271-8235
EI 1098-9021
J9 SEMIN NEUROL
JI Semin. Neurol.
PD FEB
PY 2011
VL 31
IS 1
BP 115
EP 129
DI 10.1055/s-0031-1271307
PG 15
WC Clinical Neurology
WE Science Citation Index Expanded (SCI-EXPANDED)
SC Neurosciences & Neurology
GA 721ML
UT WOS:000287358800012
PM 21321838
DA 2022-10-25
ER

PT J
AU Chen, L
AF Chen, Lin
TI In pursuit of the high-resolution structure of nicotinic acetylcholine
   receptors
SO JOURNAL OF PHYSIOLOGY-LONDON
LA English
DT Article; Proceedings Paper
CT Satellite Symposium on Advances and Hold-Ups in the Study of Structure,
   Function and Regulation of Cys-Loop Ligand-Gated Ion Channels and
   Receptors
CY 2009
CL Chicago, IL
SP Soc Neurosci
ID GATED ION-CHANNEL; MAIN IMMUNOGENIC REGION; X-RAY-STRUCTURE;
   EXTRACELLULAR DOMAIN; ALPHA-SUBUNIT; CYS-LOOP; MYASTHENIA-GRAVIS;
   CRYSTAL-STRUCTURE; GATING MECHANISM; BINDING
AB The nicotinic acetylcholine receptor (nAChR) has been studied extensively for well over four decades because of its important physiological roles and medical relevance. A large body of data from biochemical and biophysical studies are now available. The structural information, which is needed to integrate existing data to address the mechanism and function of nAChRs, started to emerge in recent years. Structural studies of acetylcholine binding proteins (AChBPs) have greatly facilitated the study of nAChRs. The recently determined crystal structures of the prokaryotic homologues of nAChRs will probably have similar impact over time. However, a direct structural model of nAChRs at high resolution will be important for mechanistic studies and drug development. Here we will review some of the recent efforts in this area and use the high-resolution structure of the extracellular domains of nAChR alpha 1 to illustrate the potential insights one may gain at higher resolution.
C1 [Chen, Lin] Univ So Calif, Keck Sch Med, Kenneth Norris Jr Comprehens Canc Ctr, Dept Biol Sci, Los Angeles, CA 90089 USA.
   [Chen, Lin] Univ So Calif, Keck Sch Med, Kenneth Norris Jr Comprehens Canc Ctr, Dept Chem, Los Angeles, CA 90089 USA.
RP Chen, L (corresponding author), RRI 204C,1050 ChildsWay, Los Angeles, CA 90089 USA.
EM linchen@usc.edu
RI chen, Lin/A-3392-2008
OI chen, Lin/0000-0003-4798-6199
FU NATIONAL HEART, LUNG, AND BLOOD INSTITUTE [R01HL076334] Funding Source:
   NIH RePORTER; NATIONAL INSTITUTE OF GENERAL MEDICAL SCIENCES
   [R01GM064642] Funding Source: NIH RePORTER; NHLBI NIH HHS [R01 HL076334]
   Funding Source: Medline; NIGMS NIH HHS [R01 GM064642] Funding Source:
   Medline
CR Auerbach A, 2007, J GEN PHYSIOL, V130, P543, DOI 10.1085/jgp.200709898
   Bertrand D, 2007, BIOCHEM PHARMACOL, V74, P1155, DOI 10.1016/j.bcp.2007.07.011
   Bocquet N, 2007, NATURE, V445, P116, DOI 10.1038/nature05371
   Bocquet N, 2009, NATURE, V457, P111, DOI 10.1038/nature07462
   Bourne Y, 2005, EMBO J, V24, P1512, DOI 10.1038/sj.emboj.7600620
   Brejc K, 2001, NATURE, V411, P269, DOI 10.1038/35077011
   Celie PHN, 2004, NEURON, V41, P907, DOI 10.1016/S0896-6273(04)00115-1
   Chakrapani S, 2004, J GEN PHYSIOL, V123, P341, DOI 10.1085/jgp.200309004
   CHANGEUX JP, 1970, P NATL ACAD SCI USA, V67, P1241, DOI 10.1073/pnas.67.3.1241
   Cheng XL, 2009, BIOPHYS J, V96, P4502, DOI 10.1016/j.bpj.2009.03.018
   Corringer PJ, 2000, ANNU REV PHARMACOL, V40, P431, DOI 10.1146/annurev.pharmtox.40.1.431
   Dellisanti CD, 2007, NAT NEUROSCI, V10, P953, DOI 10.1038/nn1942
   Dellisanti CD, 2007, CHANNELS, V1, P234, DOI 10.4161/chan.4909
   Gao F, 2005, J BIOL CHEM, V280, P8443, DOI 10.1074/jbc.M412389200
   Gehle VM, 1997, MOL BRAIN RES, V45, P219, DOI 10.1016/S0169-328X(96)00256-2
   Grosman C, 2000, NATURE, V403, P773, DOI 10.1038/35001586
   Hilf RJC, 2008, NATURE, V452, P375, DOI 10.1038/nature06717
   Hilf RJC, 2009, NATURE, V457, P115, DOI 10.1038/nature07461
   Jackson M B, 1999, Adv Neurol, V79, P511
   Jha A, 2007, J GEN PHYSIOL, V130, P547, DOI 10.1085/jgp.200709856
   Karlin A, 2002, NAT REV NEUROSCI, V3, P102, DOI 10.1038/nrn731
   Karlin A, 2004, NEURON, V41, P841, DOI 10.1016/S0896-6273(04)00151-5
   Lape R, 2008, NATURE, V454, P722, DOI 10.1038/nature07139
   Law RJ, 2005, P NATL ACAD SCI USA, V102, P6813, DOI 10.1073/pnas.0407739102
   Lee WY, 2009, J NEUROSCI, V29, P3189, DOI 10.1523/JNEUROSCI.6185-08.2009
   Lester HA, 2004, TRENDS NEUROSCI, V27, P329, DOI 10.1016/j.tins.2004.04.002
   Luo J, 2009, J NEUROSCI, V29, P13898, DOI 10.1523/JNEUROSCI.2833-09.2009
   Miyazawa A, 2003, NATURE, V423, P949, DOI 10.1038/nature01748
   Psaridi-Linardaki L, 2002, J BIOL CHEM, V277, P26980, DOI 10.1074/jbc.M110731200
   Purohit P, 2007, J GEN PHYSIOL, V130, P569, DOI 10.1085/jgp.200709858
   Purohit P, 2007, NATURE, V446, P930, DOI 10.1038/nature05721
   Qasba PK, 2000, CARBOHYD POLYM, V41, P293, DOI 10.1016/S0144-8617(99)00148-4
   Rucktooa P, 2009, BIOCHEM PHARMACOL, V78, P777, DOI 10.1016/j.bcp.2009.06.098
   Sine SM, 2006, NATURE, V440, P448, DOI 10.1038/nature04708
   Taly A, 2005, BIOPHYS J, V88, P3954, DOI 10.1529/biophysj.104.050229
   Taly A, 2009, NAT REV DRUG DISCOV, V8, P733, DOI 10.1038/nrd2927
   Tsetlin V, 2009, BIOCHEM PHARMACOL, V78, P720, DOI 10.1016/j.bcp.2009.05.032
   Tsouloufis T, 2000, INT IMMUNOL, V12, P1255, DOI 10.1093/intimm/12.9.1255
   TZARTOS SJ, 1991, AUTOIMMUNITY, V8, P259, DOI 10.3109/08916939109007633
   Unwin N, 2005, J MOL BIOL, V346, P967, DOI 10.1016/j.jmb.2004.12.031
   Wells GB, 2008, FRONT BIOSCI-LANDMRK, V13, P5479, DOI 10.2741/3094
   Wu WJ, 1998, BIOPOLYMERS, V45, P381, DOI 10.1002/(SICI)1097-0282(19980415)45:5<381::AID-BIP6>3.0.CO;2-H
   YAO J, 1994, J MOL BIOL, V243, P754, DOI 10.1016/0022-2836(94)90045-0
   Yao Y, 2002, J BIOL CHEM, V277, P12613, DOI 10.1074/jbc.M108845200
   Zouridakis M, 2009, BBA-PROTEINS PROTEOM, V1794, P355, DOI 10.1016/j.bbapap.2008.11.002
NR 45
TC 17
Z9 17
U1 0
U2 3
PU WILEY-BLACKWELL PUBLISHING, INC
PI MALDEN
PA COMMERCE PLACE, 350 MAIN ST, MALDEN 02148, MA USA
SN 0022-3751
J9 J PHYSIOL-LONDON
JI J. Physiol.-London
PD FEB 15
PY 2010
VL 588
IS 4
BP 557
EP 564
DI 10.1113/jphysiol.2009.184085
PG 8
WC Neurosciences; Physiology
WE Science Citation Index Expanded (SCI-EXPANDED); Conference Proceedings Citation Index - Science (CPCI-S)
SC Neurosciences & Neurology; Physiology
GA 555CS
UT WOS:000274485500004
PM 19995851
OA Green Published
DA 2022-10-25
ER

PT J
AU Yang, KS
   Kenpe, K
   Yamaji, K
   Tsuda, H
   Hashimoto, H
AF Yang, KS
   Kenpe, K
   Yamaji, K
   Tsuda, H
   Hashimoto, H
TI Plasma adsorption in critical care
SO THERAPEUTIC APHERESIS
LA English
DT Article
DE critical care; immunoadsorption; antiphospholipid syndrome; myasthenia
   gravis; Guillain-Barre syndrome; ABO-incompatible transplantation
ID PLASMAPHERESIS; VASCULOPATHY; THROMBOSIS; COLUMNS; PATIENT
AB Plasmapheresis therapies such as plasma exchange (PE), double filtration plasmapheresis (DFPP), or immunoadsorption plasmapheresis (IAPP) have become therapeutic tools in critical care. PE or DFPP are limited by their non- or semiselective removal of all plasma components. Replacement fluids such as fresh frozen plasma and albumin are necessary during PE or DFPP. There is the risk of infection and allergic reactions whenever such fluids are used. On the other hand, IAPP is superior to PE and DFPP because it does not require any replacement fluid. There has been development of many adsorbent columns used for removing specific pathogenic substances, and patients with various kinds of critical illness have been treated with IAPP. However, IAPP can be applied only for certain diseases because of the limitations of the commercially available columns. It is concluded that the development of new adsorption therapy may improve the high mortality and morbidity rate in critically ill patients.
C1 Juntendo Univ, Dept Rheumatol & Internal Med, Bunkyo Ku, Tokyo 1138421, Japan.
RP Yang, KS (corresponding author), Juntendo Univ, Dept Rheumatol & Internal Med, Bunkyo Ku, 2-1-1 Hongo, Tokyo 1138421, Japan.
CR ALEXANDRE GPJ, 1986, TRANSPLANT P, V18, P452
   ASHERSON RA, 1992, J RHEUMATOL, V19, P508
   BANNETT AD, 1987, TRANSPLANT P, V19, P4543
   CARRERAS LO, 1981, LANCET, V1, P244
   DEWOLF F, 1982, AM J OBSTET GYNECOL, V142, P829, DOI 10.1016/S0002-9378(16)32527-3
   FALSON DT, 1999, ARTHRITIS RHEUM, V3, P240
   Fang WC, 2000, LIVER TRANSPLANT, V6, P497, DOI 10.1053/jlts.2000.6448
   FEINSTEIN DI, 1985, NEW ENGL J MED, V313, P1348, DOI 10.1056/NEJM198511213132109
   HARRIS EN, 1990, BRIT J HAEMATOL, V74, P1, DOI 10.1111/j.1365-2141.1990.tb02530.x
   HARRIS EN, 1985, CLIN RHEUM DIS, V11, P591
   HARRIS EN, 1991, ARCH INTERN MED, V151, P231, DOI 10.1001/archinte.151.2.231
   HASHIMOTO H, 1991, J RHEUMATOL, V18, P545
   HUGHES GRV, 1986, J RHEUMATOL, V13, P486
   KOBAYASHI S, 1992, ANN RHEUM DIS, V51, P399, DOI 10.1136/ard.51.3.399
   Kutsuki H, 1998, Ther Apher, V2, P18, DOI 10.1111/j.1744-9987.1998.tb00068.x
   LOFFEL NB, 1977, J NEUROL SCI, V33, P71, DOI 10.1016/0022-510X(77)90183-6
   Matic G, 2001, THER APHER, V5, P394, DOI 10.1046/j.1526-0968.2001.00370.x
   Oka K., 1993, Japanese Journal of Artificial Organs, V22, P194
   PIETTE JC, 1994, CLIN EXP RHEUMATOL, V12, P344
   SHIBUYA N, 1994, J NEUROL NEUROSUR PS, V57, P578, DOI 10.1136/jnnp.57.5.578
   SHIBUYA N, 1995, NEUROL MED, V42, P487
   SHIMURA H, 2000, THER APHER, V5, P68
   Shishido S, 2001, TRANSPLANTATION, V72, P1037, DOI 10.1097/00007890-200109270-00010
   Sueoka A, 1997, Ther Apher, V1, P271, DOI 10.1111/j.1744-9987.1997.tb00150.x
   Suzuki K, 2000, Ther Apher, V4, P239, DOI 10.1046/j.1526-0968.2000.00178.x
   WIESENHUTTER CW, 1994, J RHEUMATOL, V21, P804
   YOSHIDA N, 1998, THER APHER, V2, P185
NR 27
TC 13
Z9 16
U1 0
U2 1
PU BLACKWELL PUBLISHING INC
PI MALDEN
PA 350 MAIN ST, MALDEN, MA 02148 USA
SN 1091-6660
J9 THER APHER
JI Therap. Apher.
PD JUN
PY 2002
VL 6
IS 3
BP 184
EP 188
DI 10.1046/j.1526-0968.2002.00429.x
PG 5
WC Hematology
WE Science Citation Index Expanded (SCI-EXPANDED)
SC Hematology
GA 566KX
UT WOS:000176428200003
PM 12109940
DA 2022-10-25
ER

PT J
AU Euler, HH
   Marmont, AM
   Bacigalupo, A
   Fastenrath, S
   Dreger, P
   Hoffknecht, M
   Zander, AR
   Schalke, B
   Hahn, U
   Haas, R
   Schmitz, N
AF Euler, HH
   Marmont, AM
   Bacigalupo, A
   Fastenrath, S
   Dreger, P
   Hoffknecht, M
   Zander, AR
   Schalke, B
   Hahn, U
   Haas, R
   Schmitz, N
TI Early recurrence or persistence of autoimmune diseases after
   unmanipulated autologous stem cell transplantation
SO BLOOD
LA English
DT Article
ID BONE-MARROW TRANSPLANTATION; SYSTEMIC LUPUS-ERYTHEMATOSUS; BLOOD
   PROGENITOR CELLS; T-CELL; G-CSF; SIBLINGS; MICE
AB Autologous stem cell transplantation with or without in vitro lymphocyte depletion has been suggested as a new treatment option for severe autoimmune diseases. We describe five patients with autoimmune diseases (CREST syndrome, myasthenia gravis and Hashimoto's thyroiditis, systemic lupus erythematosus, atopic dermatitis, and rheumatoid arthritis) who underwent autologous bone marrow (n = 1) or peripheral blood progenitor cell (n = 4) transplantation with unmanipulated grafts as treatment for the autoimmune disease in one case or as treatment for a malignant disorder with a concomitant autoimmune disorder in four cases. In all patients serological and clinical signs of the autoimmune disease recurred early or persisted, These observations should be regarded as a cautionary note concerning the efficacy of high-dose therapy followed by transplantation of unmanipulated autologous stem cells for treatment of severe autoimmune diseases. (C) 1996 by The American Society of Hematology.
C1 CHRISTIAN ALBRECHTS UNIV KIEL,DEPT INTERNAL MED 2,D-24116 KIEL,GERMANY.
   S MARTINOS HOSP,DIV HAEMATOL,GENOA,ITALY.
   UNIV HAMBURG,HOSP EPPENDORF,CTR BONE MARROW TRANSPLANTAT,D-20246 HAMBURG,GERMANY.
   UNIV REGENSBURG,DEPT NEUROL,D-8400 REGENSBURG,GERMANY.
   UNIV HEIDELBERG,DEPT INTERNAL MED 5,HEIDELBERG,GERMANY.
CR ATKINSON JP, 1995, ARTHRITIS RHEUM, V38, P301, DOI 10.1002/art.1780380302
   BLANK M, 1995, ARTHRITIS RHEUM, V38, P115, DOI 10.1002/art.1780380118
   BOUMPAS DT, 1995, ANN INTERN MED, V122, P940, DOI 10.7326/0003-4819-122-12-199506150-00009
   Brodsky RA, 1996, BLOOD, V87, P491, DOI 10.1182/blood.V87.2.491.bloodjournal872491
   BROOKS PM, 1995, J RHEUMATOL, V22, P1809
   BURT RK, 1995, BONE MARROW TRANSPL, V16, P1
   DREGER P, 1995, EXP HEMATOL, V23, P147
   DREGER P, 1993, BRIT J CANCER, V68, P950, DOI 10.1038/bjc.1993.460
   EULER HH, 1994, ARTHRITIS RHEUM, V37, P1784, DOI 10.1002/art.1780371212
   Euler HH, 1996, AKTUEL RHEUMATOL, V21, P114, DOI 10.1055/s-2008-1043696
   FASSAS A, 1996, BONE MARROW TRANS S1, V17, P69
   Fastenrath Sven, 1995, Arthritis and Rheumatism, V38, pS303
   GRIBBEN JG, 1995, BONE MARROW TRANSPL, P149
   HORSTMANN M, 1995, ANN HEMATOL, V71, P77, DOI 10.1007/BF01699250
   IKEHARA S, 1994, TOHOKU J EXP MED, V173, P141, DOI 10.1620/tjem.173.141
   IKUTA K, 1992, ANNU REV IMMUNOL, V10, P759
   JARVINEN P, 1994, SEMIN ARTHRITIS RHEU, V24, P19, DOI 10.1016/0049-0172(94)90096-5
   KARUSSIS DM, 1995, CLIN EXP IMMUNOL, V100, P111
   LAMPETER EF, 1993, LANCET, V341, P1243, DOI 10.1016/0140-6736(93)91148-F
   LEVITE M, 1995, CELL IMMUNOL, V162, P138, DOI 10.1006/cimm.1995.1061
   LOWENTHAL RM, 1993, J RHEUMATOL, V20, P137
   MARMONT A, 1995, LANCET, V345, P978, DOI 10.1016/S0140-6736(95)90720-3
   MARMONT AM, 1995, BONE MARROW TRANSPL, V16, P497
   MARMONT AM, 1995, FORUM TRENDS EXP CLI, V5, P24
   ROLINK AG, 1994, RES IMMUNOL, V145, P353, DOI 10.1016/S0923-2494(94)80199-1
   SALZMAN D, 1994, BLOOD, V84, pA206
   Schmitz N, 1996, LANCET, V347, P353, DOI 10.1016/S0140-6736(96)90536-X
   SHPALL EJ, 1994, J CLIN ONCOL, V12, P28, DOI 10.1200/JCO.1994.12.1.28
   SNOWDEN JA, 1996, BONE MARROW TRANS S1, V17, P70
   STIFF PJ, 1994, BONE MARROW TRANSPL, P299
   THEOFILOPOULOS AN, 1995, IMMUNOL TODAY, V16, P150, DOI 10.1016/0167-5699(95)80133-2
   Tyndall A, 1996, ANN RHEUM DIS, V55, P149, DOI 10.1136/ard.55.3.149
   VANBEKKUM DW, 1993, BONE MARROW TRANSPL, V11, P183
NR 33
TC 188
Z9 203
U1 0
U2 4
PU W B SAUNDERS CO
PI PHILADELPHIA
PA INDEPENDENCE SQUARE WEST CURTIS CENTER, STE 300, PHILADELPHIA, PA
   19106-3399
SN 0006-4971
J9 BLOOD
JI Blood
PD NOV 1
PY 1996
VL 88
IS 9
BP 3621
EP 3625
DI 10.1182/blood.V88.9.3621.bloodjournal8893621
PG 5
WC Hematology
WE Science Citation Index Expanded (SCI-EXPANDED)
SC Hematology
GA VP736
UT WOS:A1996VP73600042
PM 8896432
OA Bronze
DA 2022-10-25
ER

PT J
AU BalenBernat, A
   Car, Z
   Djakovic, V
   Ribaric, B
   Stipic, J
AF BalenBernat, A
   Car, Z
   Djakovic, V
   Ribaric, B
   Stipic, J
TI Dysphagia - The problem of one third of patients in neurologic intensive
   care unit
SO NEUROLOGIA CROATICA
LA English
DT Article; Proceedings Paper
CT 3rd Symposium on Intensive Care Medicine
CY JUN 24-26, 1996
CL BRIJUNI ISLANDS, CROATIA
DE artificial feeding; cerebrovascular insult; dysphagia; deglutition
ID STROKE
AB Neurologic causes of deglutition disturbances are presented. Analysis included 1200 patients admitted during 1995 to the Cerebrovascular Division with Intensive Care Service. They were mainly acute patients with cerebrovascular insult, with a low incidence of other neurologic diseases, e.g., amyotrophic lateral sclerosis myasthenia gravis, Parkinson's diseases, as well as patients with consciousness disturbances and/or evert artificial ventilation. Retrospective analysis showed that one third of these patients needed feeding by nasogastric tube and/or partial or complete parenteral feeding. For administration of food by nasogastric tube, mainly preparations made in. our home institution. were used only exceptionally commercial preparations were given. when available. These are native proteins in liquid form with added essential nutritive elements, the main energy source being carbohydrate polymers. Parenteral alimentation includes ready-made commercial preparations administered by the central venous catheter. This form of alimentation is associated with some risks, primarily the possible infection via catheter (sepsis).
C1 UNIV HOSP CTR,DEPT NEUROL,ZAGREB,CROATIA.
CR BAROFSKY I, 1995, DYSPHAGIA, V10, P9
   Buchholz D., 1987, DYSPHAGIA, V1, P187
   Buchholz D., 1987, DYSPHAGIA, V1, P152
   CRARY MA, 1995, DYSPHAGIA, V10, P6, DOI 10.1007/BF00261273
   DONNER MW, 1988, DYSPHAGIA, V2, P185
   FINESTONE HM, 1995, ARCH PHYS MED REHAB, V76, P310, DOI 10.1016/S0003-9993(95)80655-5
   GUYTON AC, 1989, MED PHYSL CROATIAN T, P1082
   HEIMLICH HJ, 1983, ANN OTO RHINOL LARYN, V92, P357, DOI 10.1177/000348948309200410
   HORNER J, 1994, ALZ DIS ASSOC DIS, V8, P177
   LARMINAT V, 1995, CRIT CARE MED, V23, P486
   NEUMANN S, 1995, DYSPHAGIA, V10, P1, DOI 10.1007/BF00261272
   READDY NP, 1994, J REHABIL RES DEV, V31, P335
   SELLEY WG, 1985, AGE AGEING, V14, P361, DOI 10.1093/ageing/14.6.361
   SIMMONS K, 1986, JAMA-J AM MED ASSOC, V255, P3209, DOI 10.1001/jama.255.23.3209
   1986, REV MED SUISSE ROMAN, V106, P311
NR 15
TC 0
Z9 0
U1 0
U2 2
PU UNIV HOSPITAL ZAGREB, SCHOOL MEDICINE
PI ZAGREB
PA KISPATICEVA 12, 41000 ZAGREB, CROATIA
SN 0353-8842
J9 NEUROL CROATICA
JI Neurol. Croat.
PY 1996
VL 45
SU 1
BP 157
EP 163
PG 7
WC Clinical Neurology
WE Conference Proceedings Citation Index - Science (CPCI-S); Science Citation Index Expanded (SCI-EXPANDED)
SC Neurosciences & Neurology
GA UV138
UT WOS:A1996UV13800020
DA 2022-10-25
ER

PT J
AU Lin, WY
   Lin, AQ
   Li, ZF
   Zhou, CZ
   Chen, CF
   Chen, BL
   Lyu, QW
   Zhang, J
   Luo, P
AF Lin, Weiyin
   Lin, Anqi
   Li, Zhefu
   Zhou, Chaozheng
   Chen, Chufeng
   Chen, Boliang
   Lyu, Qingwen
   Zhang, Jian
   Luo, Peng
TI Potential predictive value of SCN4A mutation status for immune
   checkpoint inhibitors in melanoma
SO BIOMEDICINE & PHARMACOTHERAPY
LA English
DT Article
DE SCN4A; TMB; DDR; Melanoma; Immune checkpoint inhibitor
ID REGULATORY T-CELLS; PD-1 BLOCKADE; MYASTHENIA-GRAVIS; SENSITIVITY;
   RECRUITMENT; SUPPRESSOR; GENOMICS; GROWTH
AB Melanoma refers to a pigmented nevus with malignant changes. The preferred treatment for primary melanoma is surgical excision and postoperative radiotherapy, but the prognosis is poor. Immune checkpoint inhibitors (ICIs) have been remarkably successful in different types of cancers, but not all cancer patients can benefit from it. Therefore, it is essential to find predictable biomarkers and improve the accuracy of treatment. In this study, we used survival analysis, gene panorama analysis, immune cell enrichment analysis, TMB analysis, and GSEA to demonstrate that SCN4A gene mutations may be used as one of the indicators to predict the prognosis of melanoma patients undergoing ICI treatment. The research further indicates that SCN4A gene mutations improve the prognosis of ICI treatment. It is hoped that the effect of SCN4A on immunogenicity and tumor immunity can be demonstrated to further suggest the effect of this gene on the efficacy of ICIs.
C1 [Lin, Weiyin; Lin, Anqi; Zhou, Chaozheng; Chen, Chufeng; Chen, Boliang; Zhang, Jian; Luo, Peng] Southern Med Univ, Zhujiang Hosp, Dept Oncol, 253 Ind Rd, Guangzhou 510282, Guangdong, Peoples R China.
   [Li, Zhefu] Southern Med Univ, Integrated Hosp Tradit Chinese Med, Cent Sterile Supply Dept, Guangzhou, Guangdong, Peoples R China.
   [Lyu, Qingwen] Southern Med Univ, Zhujiang Hosp, Dept Informat, 253 Ind Rd, Guangzhou 510282, Guangdong, Peoples R China.
   [Lyu, Qingwen] Guangdong Fus Applicat Engn Ctr Med Big Data, Guangzhou, Guangdong, Peoples R China.
RP Zhang, J; Luo, P (corresponding author), Southern Med Univ, Zhujiang Hosp, Dept Oncol, 253 Ind Rd, Guangzhou 510282, Guangdong, Peoples R China.; Lyu, QW (corresponding author), Southern Med Univ, Zhujiang Hosp, Dept Informat, 253 Ind Rd, Guangzhou 510282, Guangdong, Peoples R China.
EM 832241@qq.com; blacktiger@139.com; luopeng@smu.edu.cn
RI Luo, Peng/C-5323-2017
OI Luo, Peng/0000-0002-8215-2045; zhou, chaozheng/0000-0002-9644-3003;
   chen, chen chu feng/0000-0002-0884-502X
FU College Student Innovation and Entrepreneurship Training Program
   [S201912121088, 201912121192, 201912121213, 201912121216]; Special Funds
   for the Cultivation of Guangdong College Students' Scientific and
   Technological Innovation [pdjh2019b0104]
FX This project is funded by the College Student Innovation and
   Entrepreneurship Training Program (Number: S201912121088, 201912121192,
   201912121213, 201912121216). Special Funds for the Cultivation of
   Guangdong College Students' Scientific and Technological Innovation
   (pdjh2019b0104).
CR Balandina A, 2005, BLOOD, V105, P735, DOI 10.1182/blood-2003-11-3900
   Beecher G, 2019, DRUGS, V79, P353, DOI 10.1007/s40265-019-1065-0
   Bennett ES, 2004, PFLUG ARCH EUR J PHY, V447, P908, DOI 10.1007/s00424-003-1205-x
   Blank CU, 2016, SCIENCE, V352, P658, DOI 10.1126/science.aaf2834
   Cerami E, 2012, CANCER DISCOV, V2, P401, DOI 10.1158/2159-8290.CD-12-0095
   Chalmers ZR, 2017, GENOME MED, V9, DOI 10.1186/s13073-017-0424-2
   Colaprico A, 2016, NUCLEIC ACIDS RES, V44, DOI 10.1093/nar/gkv1507
   Curiel TJ, 2004, NAT MED, V10, P942, DOI 10.1038/nm1093
   Dong ZY, 2017, CLIN CANCER RES, V23, P3012, DOI 10.1158/1078-0432.CCR-16-2554
   GAO J, 2020, MEDIAT INFLAMM, V2020, DOI DOI 10.1155/2020/3645157
   Gu ZG, 2016, BIOINFORMATICS, V32, P2847, DOI 10.1093/bioinformatics/btw313
   Haisa M, 2013, J INT MED RES, V41, P253, DOI 10.1177/0300060513476585
   Hao DP, 2018, CLIN CANCER RES, V24, P3560, DOI 10.1158/1078-0432.CCR-17-3862
   Jessurun CAC, 2017, FRONT ONCOL, V7, DOI 10.3389/fonc.2017.00233
   Jin MH, 2019, PHARMACOL THERAPEUT, V203, DOI 10.1016/j.pharmthera.2019.07.002
   Kassambara A., 2018, GGPUBR GGPLOT2 BASED
   Le DT, 2015, NEW ENGL J MED, V372, P2509, DOI 10.1056/NEJMoa1500596
   Liu JL, 2011, PLOS ONE, V6, DOI 10.1371/journal.pone.0019495
   Mayakonda A, 2018, GENOME RES, V28, P1747, DOI 10.1101/gr.239244.118
   McGranahan N, 2016, SCIENCE, V351, P1463, DOI 10.1126/science.aaf1490
   Miao D, 2018, NAT GENET, V50, P1271, DOI 10.1038/s41588-018-0200-2
   Murn J, 2008, J EXP MED, V205, P3091, DOI 10.1084/jem.20081163
   Newman AM, 2015, NAT METHODS, V12, P453, DOI [10.1038/NMETH.3337, 10.1038/nmeth.3337]
   Park A, 2018, FRONT IMMUNOL, V9, DOI 10.3389/fimmu.2018.01859
   Reich M, 2006, NAT GENET, V38, P500, DOI 10.1038/ng0506-500
   Rizvi NA, 2015, SCIENCE, V348, P124, DOI 10.1126/science.aaa1348
   Robbins PF, 2017, CANCER J, V23, P138, DOI 10.1097/PPO.0000000000000267
   Schlecker E, 2012, J IMMUNOL, V189, P5602, DOI 10.4049/jimmunol.1201018
   Sha WX, 2013, INT J CANCER, V133, P1578, DOI 10.1002/ijc.28181
   Snyder A, 2014, NEW ENGL J MED, V371, P2189, DOI 10.1056/NEJMoa1406498
   Song Y, 2016, J THORAC DIS, V8, P314, DOI 10.21037/jtd.2016.03.03
   Stenzel PJ, 2020, TRANSL ONCOL, V13, P336, DOI 10.1016/j.tranon.2019.11.002
   Subramanian A, 2005, P NATL ACAD SCI USA, V102, P15545, DOI 10.1073/pnas.0506580102
   Thiruppathi M, 2012, CLIN IMMUNOL, V145, P209, DOI 10.1016/j.clim.2012.09.012
   Thorsson V, 2018, IMMUNITY, V48, P812, DOI 10.1016/j.immuni.2018.03.023
   Wen YB, 2016, NEUROSCI LETT, V630, P176, DOI 10.1016/j.neulet.2016.07.049
   Whiteside TL, 2012, EXPERT OPIN BIOL TH, V12, P1383, DOI 10.1517/14712598.2012.707184
   Wu HX, 2019, J IMMUNOTHER CANCER, V7, DOI 10.1186/s40425-019-0737-3
   Yang WJ, 2013, NUCLEIC ACIDS RES, V41, pD955, DOI 10.1093/nar/gks1111
   Yi JS, 2020, EXP NEUROL, V325, DOI 10.1016/j.expneurol.2019.113146
   Yu GC, 2012, OMICS, V16, P284, DOI 10.1089/omi.2011.0118
   Zhang CJ, 2016, J IMMUNOL, V197, P2610, DOI 10.4049/jimmunol.1500725
   Zhang M, 2014, EXP NEUROL, V254, P200, DOI 10.1016/j.expneurol.2014.01.024
NR 43
TC 5
Z9 5
U1 0
U2 4
PU ELSEVIER FRANCE-EDITIONS SCIENTIFIQUES MEDICALES ELSEVIER
PI ISSY-LES-MOULINEAUX
PA 65 RUE CAMILLE DESMOULINS, CS50083, 92442 ISSY-LES-MOULINEAUX, FRANCE
SN 0753-3322
EI 1950-6007
J9 BIOMED PHARMACOTHER
JI Biomed. Pharmacother.
PD NOV
PY 2020
VL 131
AR 110633
DI 10.1016/j.biopha.2020.110633
PG 11
WC Medicine, Research & Experimental; Pharmacology & Pharmacy
WE Science Citation Index Expanded (SCI-EXPANDED)
SC Research & Experimental Medicine; Pharmacology & Pharmacy
GA OH6KI
UT WOS:000582699600018
PM 32892029
OA gold
DA 2022-10-25
ER

PT J
AU Masunaga, A
   Iwamoto, S
   Nakamura, H
   Usuda, R
   Masuda, M
   Suzuki, S
   Miyazaki, A
   Suzuki, T
   Mitsuya, T
   Yoshitake, T
AF Masunaga, Atsuko
   Iwamoto, Sanju
   Nakamura, Hisayoshi
   Usuda, Rhosuke
   Masuda, Mikio
   Suzuki, Shuichi
   Miyazaki, Akira
   Suzuki, Takashi
   Mitsuya, Toshiyuki
   Yoshitake, Tsuyoshi
TI Thymic epithelial cells expressed unusual follicular dendritic cell
   markers: Thymic extranodal marginal zone B-cell lymphoma of
   mucosa-associated lymphoid tissue
SO PATHOLOGY INTERNATIONAL
LA English
DT Article
DE cytokeratins; follicular dendritic cell; MALT lymphoma; thymic
   epithelial cell
ID SARCOMA; TUMOR; NECK; MALT
AB Described herein is a case of thymic extranodal marginal zone B-cell lymphoma of mucosa-associated lymphoid tissue. Using immunohistochemical double staining it was found that most of the thymic lymphoid follicles in this case possessed cytokeratin-positive and follicular dendritic cell (FDC) marker-positive cells. Moreover, using immunoelectron microscopy it was confirmed that some of the double-positive cells were thymic epithelial cells. The candidate of cytokeratin subtype expressed on the double-positive cells was cytokeratin 1 (CK1), which was expressed only by the epithelium of Hassall's corpuscles in thymuses from age-matched patients with myasthenia gravis. The present case indicates a possibility that some thymic epithelial cells become FDC, although it was uncertain whether they were derived from the epithelia of Hassall's corpuscles or whether they were at the same differentiation stage as Hassall's corpuscles.
C1 [Masunaga, Atsuko; Mitsuya, Toshiyuki] Showa Univ, Fujigaoka Hosp, Dept Surg Pathol, Aoba Ku, Yokohama, Kanagawa 2278501, Japan.
   [Usuda, Rhosuke; Masuda, Mikio; Suzuki, Shuichi; Suzuki, Takashi] Showa Univ, Fujigaoka Hosp, Dept Thorac & Cardiovasc Surg, Aoba Ku, Yokohama, Kanagawa 2278501, Japan.
   [Yoshitake, Tsuyoshi] Matsumoto Clin, Cardiovasc & Resp Sect, Chichibu, Saitama, Japan.
   [Nakamura, Hisayoshi] Mechatrosci, Tokyo, Japan.
RP Masunaga, A (corresponding author), Showa Univ, Fujigaoka Hosp, Dept Surg Pathol, Aoba Ku, 1-30,Fujigaoka, Yokohama, Kanagawa 2278501, Japan.
EM acchi@yk9.so-net.ne.jp
CR Beham-Schmid C, 1998, VIRCHOWS ARCH, V432, P293, DOI 10.1007/s004280050168
   Biddle DA, 2002, MODERN PATHOL, V15, P50, DOI 10.1038/modpathol.3880489
   Chan JKC, 1997, CANCER, V79, P294
   Choi PCL, 2000, CANCER, V89, P664, DOI 10.1002/1097-0142(20000801)89:3<664::AID-CNCR23>3.0.CO;2-S
   Desai S, 1999, HEAD NECK-J SCI SPEC, V21, P164, DOI 10.1002/(SICI)1097-0347(199903)21:2<164::AID-HED11>3.0.CO;2-8
   FISHER C, 1999, ANN DIAGN PATHOL, V2, P92
   HANG KC, 2001, HISTOPATHOLOGY, V38, P25
   Imai Y, 1996, PATHOL INT, V46, P807, DOI 10.1111/j.1440-1827.1996.tb03555.x
   Inagaki H, 2002, AM J PATHOL, V160, P1435, DOI 10.1016/S0002-9440(10)62569-2
   Masunaga A, 1997, PATHOL INT, V47, P707, DOI 10.1111/j.1440-1827.1997.tb04446.x
   Masunaga A, 1997, PATHOL INT, V47, P842, DOI 10.1111/j.1440-1827.1997.tb03715.x
   McCluggage WG, 2000, HUM PATHOL, V31, P255, DOI 10.1016/S0046-8177(00)80231-2
   MOLL R, 1982, CELL, V31, P11, DOI 10.1016/0092-8674(82)90400-7
   Parrens M, 2002, AM J CLIN PATHOL, V117, P51, DOI 10.1309/G3AC-P7K8-2JNK-8C3U
   Shimizu K, 2005, JPN J CLIN ONCOL, V35, P412, DOI 10.1093/jjco/hyi105
   SUSTER S, 1991, HUM PATHOL, V22, P455, DOI 10.1016/0046-8177(91)90131-8
   TSUNODA R, 1990, VIRCHOWS ARCH B, V59, P95, DOI 10.1007/BF02899393
NR 17
TC 6
Z9 6
U1 0
U2 1
PU WILEY
PI HOBOKEN
PA 111 RIVER ST, HOBOKEN 07030-5774, NJ USA
SN 1320-5463
EI 1440-1827
J9 PATHOL INT
JI Pathol. Int.
PD JUN
PY 2008
VL 58
IS 6
BP 402
EP 405
DI 10.1111/j.1440-1827.2008.02243.x
PG 4
WC Pathology
WE Science Citation Index Expanded (SCI-EXPANDED)
SC Pathology
GA 299KQ
UT WOS:000255754900012
PM 18477221
DA 2022-10-25
ER

PT J
AU Rucker, JC
   Tomsak, RL
AF Rucker, JC
   Tomsak, RL
TI Binocular diplopia - A practical approach
SO NEUROLOGIST
LA English
DT Article
DE binocular diplopia; Maddox rod; ocular motility; optical prisms
ID ABERRANT OCULOMOTOR REGENERATION; ICE PACK TEST; MYASTHENIA-GRAVIS;
   BOTULINUM TOXIN; STRABISMUS SURGERY; DIAGNOSIS; NERVE; DISEASE;
   ANTIBODIES; MANAGEMENT
AB Background: Diplopia is a common complaint in both inpatient and outpatient neurologic practice. Its causes are many, and special historical and examination features are important to localization and accurate diagnosis.
   Review Summary: This review is divided into 2 sections: the first related to diagnosis and the second to treatment of binocular diplopia. In the diagnostic section, emphasis is placed on identification of historical and examination features that can help to differentiate diplopia caused by dysfunction of cranial nerves versus neuromuscular junction, or orbital extraocular muscle. Techniques available to the neurologist for examining ocular motility and ocular misalignment and focused laboratory testing to evaluate diplopia are discussed in detail. The final section covers the various treatments for binocular diplopia, with recommendations regarding the utility of each treatment for different types of diplopia.
   Conclusions: A logical step-by-step approach applied to each patient with diplopia will help prevent misdiagnosis and improve patient care.
C1 Case Western Reserve Univ, Dept Neurol, Sch Med, Cleveland, OH 44106 USA.
   Case Western Reserve Univ, Dept Ophthalmol, Sch Med, Cleveland, OH 44106 USA.
RP Rucker, JC (corresponding author), Case Western Reserve Univ, Dept Neurol, Sch Med, Hanna House,5th Floor,11100 Euclid, Cleveland, OH 44106 USA.
EM janet.rucker@uhhs.com
OI Rucker, Janet/0000-0002-0397-0999
CR Beekman R, 1997, J NEUROL, V244, P112, DOI 10.1007/s004150050059
   BOGHEN D, 1979, ANN NEUROL, V6, P415, DOI 10.1002/ana.410060507
   Borchert MS, 1998, WALSH HOPTS CLIN NEU, P1169
   Coats DK, 1999, OPHTHALMOLOGY, V106, P324, DOI 10.1016/S0161-6420(99)90071-4
   COFFEEN P, 1988, AM J OPHTHALMOL, V105, P451, DOI 10.1016/0002-9394(88)90234-6
   COGAN DG, 1965, ARCH OPHTHALMOL-CHIC, V74, P217, DOI 10.1001/archopht.1965.00970040219016
   COX TA, 1979, ARCH NEUROL-CHICAGO, V36, P570, DOI 10.1001/archneur.1979.00500450064012
   Czaplinski A, 2003, J NEUROL, V250, P883, DOI 10.1007/s00415-003-1121-1
   DAVIDSON JL, 1993, J PEDIATR OPHTHALMOL, V30, P292
   DRACHMAN DB, 1995, NEUROOPHTHALMOLOGICA, P265
   DUNN WJ, 1986, OPHTHALMOLOGY, V93, P470
   Ettl Armin R., 2000, Orbit, V19, P211, DOI 10.1076/orbi.19.4.211.2649
   Garrity J A, 1994, Curr Opin Ophthalmol, V5, P39
   Golnik KC, 1999, OPHTHALMOLOGY, V106, P1282, DOI 10.1016/S0161-6420(99)00709-5
   GORELICK PB, 1981, ARCH NEUROL-CHICAGO, V38, P531, DOI 10.1001/archneur.1981.00510080093017
   Helveston EM, 1993, SURG MANAGEMENT STRA
   HIRST LW, 1983, ARCH NEUROL-CHICAGO, V40, P756, DOI 10.1001/archneur.1983.04050110074014
   Hoch W, 2001, NAT MED, V7, P365, DOI 10.1038/85520
   HOWARD FM, 1987, ANN NY ACAD SCI, V505, P526, DOI 10.1111/j.1749-6632.1987.tb51321.x
   Huber A, 1996, NEURO-OPHTHALMOLOGY, V16, P11, DOI 10.3109/01658109609009654
   Ing EB, 2000, CAN J OPHTHALMOL, V35, P141, DOI 10.1016/S0008-4182(00)80007-1
   Jacobson DM, 1999, AM J OPHTHALMOL, V128, P94, DOI 10.1016/S0002-9394(99)00107-5
   Kazuo K, 1997, BRIT J OPHTHALMOL, V81, P1080, DOI 10.1136/bjo.81.12.1080
   KERKHOFF G, 1994, BRAIN INJURY, V8, P15, DOI 10.3109/02699059409150955
   Khoo DHC, 1999, THYROID, V9, P1175, DOI 10.1089/thy.1999.9.1175
   Kubis KC, 2000, OPHTHALMOLOGY, V107, P1995, DOI 10.1016/S0161-6420(00)00458-9
   KUNCL RW, 1998, WALSH HOYTS CLIN NEU, P1351
   Kupersmith MJ, 2003, ARCH NEUROL-CHICAGO, V60, P243, DOI 10.1001/archneur.60.2.243
   KUSHNER BJ, 1995, ARCH OPHTHALMOL-CHIC, V113, P1426, DOI 10.1001/archopht.1995.01100110086030
   LEIGH RJ, 1992, ANN NEUROL, V32, P633, DOI 10.1002/ana.410320506
   LEIGH RJ, 1999, NEUROLOGY EYE MOVEME, P374
   NOVIS CA, 1995, SURV OPHTHALMOL, V39, P396
   OSHER RH, 1979, ARCH OPHTHALMOL-CHIC, V97, P677, DOI 10.1001/archopht.1979.01020010333009
   Padua L, 2000, CLIN NEUROPHYSIOL, V111, P1203, DOI 10.1016/S1388-2457(00)00307-2
   Pascuzzi RM, 2003, SEMIN NEUROL, V23, P83
   PHILLIPS LH, 1990, SEMIN NEUROL, V10, P62, DOI 10.1055/s-2008-1041255
   Rosenbaum AL, 1996, ARCH OPHTHALMOL-CHIC, V114, P213, DOI 10.1001/archopht.1996.01100130207019
   Sanders DB, 2003, NEUROLOGY, V60, P1978, DOI 10.1212/01.WNL.0000065882.63904.53
   SCHATZ NJ, 1977, ARCH NEUROL-CHICAGO, V34, P29, DOI 10.1001/archneur.1977.00500130049009
   SCOTT AB, 1990, ARCH OPHTHALMOL-CHIC, V108, P509, DOI 10.1001/archopht.1990.01070060057048
   SEBAG J, 1983, ARCH NEUROL-CHICAGO, V40, P762, DOI 10.1001/archneur.1983.04050110080017
   SETHI KD, 1987, NEUROLOGY, V37, P1383, DOI 10.1212/WNL.37.8.1383
   Slavin ML, 1996, AM J OPHTHALMOL, V121, P580, DOI 10.1016/S0002-9394(14)75440-6
   TOMSAK RL, 1995, AM J OPHTHALMOL, V119, P489, DOI 10.1016/S0002-9394(14)71236-X
   Vincent A, 2003, ANN NY ACAD SCI, V998, P324, DOI 10.1196/annals.1254.036
   Wiebers D, 1998, NEW ENGL J MED, V339, P1725, DOI 10.1056/nejm199812103392401
NR 46
TC 22
Z9 22
U1 0
U2 5
PU LIPPINCOTT WILLIAMS & WILKINS
PI PHILADELPHIA
PA TWO COMMERCE SQ, 2001 MARKET ST, PHILADELPHIA, PA 19103 USA
SN 1074-7931
J9 NEUROLOGIST
JI Neurologist
PD MAR
PY 2005
VL 11
IS 2
BP 98
EP 110
DI 10.1097/01.nrl.0000156318.80903.b1
PG 13
WC Clinical Neurology
WE Science Citation Index Expanded (SCI-EXPANDED)
SC Neurosciences & Neurology
GA 907AY
UT WOS:000227688300004
PM 15733332
DA 2022-10-25
ER

PT S
AU Newsom-Davis, J
   Buckley, C
   Clover, L
   Hart, I
   Maddison, P
   Tuzum, E
   Vincent, A
AF Newsom-Davis, J
   Buckley, C
   Clover, L
   Hart, I
   Maddison, P
   Tuzum, E
   Vincent, A
BE Agius, MA
   Richman, DP
   Fairclough, RH
   Maselli, RA
TI Autoimmune disorders of neuronal potassium channels
SO MYASTHENIA GRAVIS AND RELATED DISORDERS: BIOMCHEMICAL BASIS FOR DISEASE
   OF THE NEUROMUSCULAR JUNCTION
SE ANNALS OF THE NEW YORK ACADEMY OF SCIENCES
LA English
DT Article; Proceedings Paper
CT 10th International Conference on Myasthenia Gravis and Related Disorders
CY MAY, 2002
CL KEY BISCAYNE, FLORIDA
SP New York Acad Sci, Myasthenia Gravis Fdn Amer Inc
DE neuromyotonia; myokymia; cramp-fasciculation syndrome; peripheral nerve
   hyperexcitability; limbic encephalitis; Morvan's syndrome; potassium
   channel antibodies
ID EATON MYASTHENIC SYNDROME; NEUROMYOTONIA ISAACS SYNDROME; ACQUIRED
   NEUROMYOTONIA; ACETYLCHOLINE-RECEPTOR; LIMBIC ENCEPHALITIS; PASSIVE
   TRANSFER; PLASMA-EXCHANGE; K+ CHANNELS; ANTIBODIES; THYMOMA
AB Antibodies to voltage-gated potassium channels (VGKCs) appear likely to be the effector mechanisms in many patients with acquired peripheral nerve hyperexcitability (APNH) syndromes, a group of disorders that include neuromyotonia, cramp-fasciculation syndrome, and Isaacs' syndrome. They may contribute to the associated autonomic changes. Through a central action, they may also be the effector mechanism in those with Morvan's syndrome and in some patients with limbic encephalitis. Evidence supporting this hypothesis includes the increased association of APNH with autoimmune diseases (in particular, myasthenia gravis and thymoma), the response to plasmapheresis, passive transfer of APNH to experimental animals by patients' plasma or immunoglobulins, the action of their serum on VGKC currents studied in vitro, and the presence in many patients of IgG antibodies to VGKCs.
C1 Univ Oxford, Dept Clin Neurol, Oxford OX2 6HE, England.
   Weatherall Inst Mol Med, Oxford, England.
   Walton Hosp, Dept Neurol, Liverpool L9 1AE, Merseyside, England.
RP Newsom-Davis, J (corresponding author), Univ Oxford, Dept Clin Neurol, Oxford OX2 6HE, England.
RI Tuzun, Erdem/AAH-9212-2019; Vincent, Angela/AAE-7310-2019
CR Buckley C, 2001, ANN NEUROL, V50, P73, DOI 10.1002/ana.1097
   Caress JB, 1997, NEUROLOGY, V49, P258, DOI 10.1212/WNL.49.1.258
   DENNYBROWN D, 1948, T ASSOC AM PHYSICIAN, V61, P88
   Evoli A, 1999, NEUROMUSCULAR DISORD, V9, P601, DOI 10.1016/S0960-8966(99)00046-2
   Fujii N, 2001, NEUROLOGY, V57, P344, DOI 10.1212/WNL.57.2.344
   FUKUNAGA H, 1983, P NATL ACAD SCI-BIOL, V80, P7636, DOI 10.1073/pnas.80.24.7636
   Gutmann L, 1996, NEUROLOGY, V47, P18, DOI 10.1212/WNL.47.1.18
   Gutmann L, 2001, NEUROLOGY, V57, P1707, DOI 10.1212/WNL.57.9.1707
   Hart IK, 2002, BRAIN, V125, P1887, DOI 10.1093/brain/awf178
   Hart IK, 1997, ANN NEUROL, V41, P238, DOI 10.1002/ana.410410215
   Heidenreich F, 1998, NEUROLOGY, V50, P1483, DOI 10.1212/WNL.50.5.1483
   ISAACS H, 1961, J NEUROL NEUROSUR PS, V24, P319, DOI 10.1136/jnnp.24.4.319
   Knowles CH, 2002, SCAND J GASTROENTERO, V37, P166, DOI 10.1080/003655202753416821
   LANG B, 1981, LANCET, V2, P224
   LANG B, 1983, J PHYSIOL-LONDON, V344, P335, DOI 10.1113/jphysiol.1983.sp014943
   Lee EK, 1998, J NEUROL NEUROSUR PS, V65, P857, DOI 10.1136/jnnp.65.6.857
   LENNON VA, 1995, NEW ENGL J MED, V332, P1467, DOI 10.1056/NEJM199506013322203
   Liguori R, 2001, BRAIN, V124, P2417, DOI 10.1093/brain/124.12.2417
   LINDSTROM JM, 1976, NEUROLOGY, V26, P1054, DOI 10.1212/WNL.26.11.1054
   MERTENS HG, 1965, KLIN WOCHENSCHR, V43, P917, DOI 10.1007/BF01712058
   Morvan A, 1890, GAZETTE HEBDOMADAIRE, P173
   MOTOMURA M, 1995, J NEUROL NEUROSUR PS, V58, P85, DOI 10.1136/jnnp.58.1.85
   Mygland A, 2000, ARCH NEUROL-CHICAGO, V57, P527, DOI 10.1001/archneur.57.4.527
   Nagado T, 1999, BRAIN, V122, P2057, DOI 10.1093/brain/122.11.2057
   NEWSOMDAVIS J, 1984, NEUROLOGY, V34, P480, DOI 10.1212/WNL.34.4.480
   NEWSOMDAVIS J, 1993, BRAIN, V116, P453, DOI 10.1093/brain/116.2.453
   PATRICK J, 1973, SCIENCE, V180, P871, DOI 10.1126/science.180.4088.871
   PINCHING AJ, 1976, LANCET, V2, P1373
   Pinto A, 1998, P NATL ACAD SCI USA, V95, P8328, DOI 10.1073/pnas.95.14.8328
   REEBACK J, 1979, BRIT MED J, V1, P1464, DOI 10.1136/bmj.1.6176.1464
   Rho JM, 1999, DEV NEUROSCI-BASEL, V21, P320, DOI 10.1159/000017381
   SHILLITO P, 1995, ANN NEUROL, V38, P714, DOI 10.1002/ana.410380505
   SIMPSON JA, 1966, ANN NY ACAD SCI, V135, P506, DOI 10.1111/j.1749-6632.1966.tb45499.x
   SINHA S, 1991, LANCET, V338, P75, DOI 10.1016/0140-6736(91)90073-X
   Sonoda Y, 1996, MUSCLE NERVE, V19, P1439, DOI 10.1002/mus.880191102
   TAHMOUSH AJ, 1991, NEUROLOGY, V41, P1021, DOI 10.1212/WNL.41.7.1021
   TOYKA KV, 1975, SCIENCE, V190, P397, DOI 10.1126/science.1179220
   Vernino S, 1999, NEUROLOGY, V53, P1233, DOI 10.1212/WNL.53.6.1233
   WALSH JC, 1976, J NEUROL NEUROSUR PS, V39, P1086, DOI 10.1136/jnnp.39.11.1086
   Zuberi SM, 1999, BRAIN, V122, P817, DOI 10.1093/brain/122.5.817
NR 40
TC 77
Z9 81
U1 0
U2 6
PU NEW YORK ACAD SCIENCES
PI NEW YORK
PA 2 EAST 63RD ST, NEW YORK, NY 10021 USA
SN 0077-8923
BN 1-57331-396-3
J9 ANN NY ACAD SCI
JI Ann.NY Acad.Sci.
PY 2003
VL 998
BP 202
EP 210
DI 10.1196/annals.1254.022
PG 9
WC Biochemistry & Molecular Biology; Immunology; Multidisciplinary
   Sciences; Neurosciences
WE Conference Proceedings Citation Index - Science (CPCI-S); Science Citation Index Expanded (SCI-EXPANDED)
SC Biochemistry & Molecular Biology; Immunology; Science & Technology -
   Other Topics; Neurosciences & Neurology
GA BX68C
UT WOS:000186107400021
PM 14592877
DA 2022-10-25
ER

PT J
AU Gradolatto, A
   Nazzal, D
   Truffault, F
   Bismuth, J
   Fadel, E
   Foti, M
   Berrih-Aknin, S
AF Gradolatto, Angeline
   Nazzal, Dani
   Truffault, Frederique
   Bismuth, Jacky
   Fadel, Elie
   Foti, Maria
   Berrih-Aknin, Sonia
TI Both Treg cells and Tconv cells are defective in the Myasthenia gravis
   thymus: Roles of IL-17 and TNF-alpha
SO JOURNAL OF AUTOIMMUNITY
LA English
DT Article
DE Thymus; Chronic inflammation; Tconv cells; Treg cells; TNF-alpha; IL-17
ID REGULATORY T-CELLS; SYSTEMIC-LUPUS-ERYTHEMATOSUS; NECROSIS-FACTOR-ALPHA;
   CONTROL AUTOIMMUNE INFLAMMATION; MEDIATED SUPPRESSION;
   ACETYLCHOLINE-RECEPTOR; RHEUMATOID-ARTHRITIS; INCREASED RESISTANCE;
   ETANERCEPT TREATMENT; REDUCED SENSITIVITY
AB Myasthenia gravis (MG) is an autoimmune disease in which the thymus frequently presents follicular hyperplasia and signs of inflammation and T cells display a defect in suppressive regulation. Defects in a suppressive assay can indicate either the defective function of Treg cells or the resistance of Tconv cells to suppression by Treg cells. The aim of this study was to determine which cells were responsible for this defect and to address the mechanisms involved.
   We first performed cross-experiment studies using purified thymic Treg cells and Tconv cells from controls (CTRL) and MG patients. We confirmed that MG Treg cells were defective in suppressing CTRL Tconv proliferation, and we demonstrated for the first time that MG Tconv cells were resistant to Treg cell suppression. The activation of MG Tconv cells triggered a lower upregulation of FoxP3 and a higher upregulation of CD4 and CD25 than CTRL cells. To investigate the factors that could explain these differences, we analyzed the transcriptomes of purified thymic Treg and Tconv cells from MG patients in comparison to CTRL cells. Many of the pathways revealed by this analysis are involved in other autoimmune diseases, and T cells from MG patients exhibit a Th1/Th17/Tfh signature. An increase in IL-17-related genes was only observed in Treg cells, while increases in IFN-gamma, IL-21, and TNF-alpha were observed in both Treg and Tconv cells. These results were confirmed by PCR studies. In addition, the role of TNF-alpha in the defect in Tconv cells from MG patients was further confirmed by functional studies.
   Altogether, our results indicate that the immunoregulatory defects observed in MG patients are caused by both Treg cell and Tconv cell impairment and involve several pro-inflammatory cytokines, with TNF-alpha playing a key role in this process. The chronic inflammation present in the thymus of MG patients could provide an explanation for the escape of thymic T cells from regulation in the MG thymus. (C) 2013 Elsevier Ltd. All rights reserved.
C1 [Gradolatto, Angeline; Truffault, Frederique; Bismuth, Jacky; Berrih-Aknin, Sonia] INSERM, U974, Paris, France.
   [Gradolatto, Angeline; Truffault, Frederique; Bismuth, Jacky; Berrih-Aknin, Sonia] CNRS, UMR 7215, Paris, France.
   [Gradolatto, Angeline; Truffault, Frederique; Bismuth, Jacky; Berrih-Aknin, Sonia] Univ Paris 06, Paris, France.
   [Gradolatto, Angeline; Truffault, Frederique; Bismuth, Jacky; Berrih-Aknin, Sonia] AIM, Inst Myol, Paris, France.
   [Nazzal, Dani] Inst Pasteur, F-75015 Paris, France.
   [Fadel, Elie] Hop Marie Lannelongue, Dept Thorac & Vasc Surg & Heart Lung Transplantat, F-92350 Le Plessis Robinson, France.
   [Foti, Maria] Univ Milano Bicocca, Genopolis Consortium, I-20126 Milan, Italy.
RP Berrih-Aknin, S (corresponding author), INSERM, U974, Paris, France.
EM angeline.gradolatto@upmc.fr; dnazzal@gmail.com;
   frederique.truffault@upmc.fr; jacky.bismuth@upmc.fr; e.fadel@ccml.fr;
   maria.foti@unimib.it; sonia.berrih-aknin@upmc.fr
RI Berrih‐Aknin, Sonia/F-8025-2013; Foti, Maria/AAB-9961-2022
OI Berrih‐Aknin, Sonia/0000-0001-9199-4175; TRUFFAULT,
   Frederique/0000-0003-1284-8634; FOTI, MARIA/0000-0002-4481-1900
FU European Community [FIGHT-MG/HEALTH-2009-242-210]; Association francaise
   contre les myopathies
FX The authors acknowledge N. Santelmo (MD) from the Civil Strasbourg
   Hospital, and A. Serraf (MD) from the Jacques Cartier Hospital (Ile de
   France) for providing human thymic samples. The authors thank N. Brunel
   and B. Besson-Lescure from the IFR65 Facility for performing the Bioplex
   analysis. This work was funded by a grant from the European Community
   (FIGHT-MG/HEALTH-2009-242-210). This work was supported by the
   "Association francaise contre les myopathies."
CR AHARONOV A, 1975, LANCET, V2, P340
   Aissaoui A, 1999, ANN NEUROL, V46, P559, DOI 10.1002/1531-8249(199910)46:4<559::AID-ANA3>3.0.CO;2-S
   Akdis M, 2011, J ALLERGY CLIN IMMUN, V127, P701, DOI 10.1016/j.jaci.2010.11.050
   Baecher-Allan C, 2006, IMMUNOL REV, V212, P203, DOI 10.1111/j.0105-2896.2006.00417.x
   Balandina A, 2005, BLOOD, V105, P735, DOI 10.1182/blood-2003-11-3900
   Battaglia A, 2005, J BIOL REG HOMEOS AG, V19, P54
   Ben-Ami E, 2014, AUTOIMMUN REV, V13, P187, DOI 10.1016/j.autrev.2013.09.007
   Ben-Ami E, 2011, AUTOIMMUN REV, V10, P410, DOI 10.1016/j.autrev.2011.01.005
   Berrih-Aknin S, 2013, AUTOIMMUN REV, V12, P885, DOI 10.1016/j.autrev.2013.03.011
   BERRIHAKNIN S, 1987, ANN NY ACAD SCI, V505, P50
   Breitling R, 2004, FEBS LETT, V573, P83, DOI 10.1016/j.febslet.2004.07.055
   Christadoss P, 2002, J NEUROIMMUNOL, V122, P186, DOI 10.1016/S0165-5728(01)00473-8
   COHENKAMINSKY S, 1993, EUR CYTOKINE NETW, V4, P121
   CONFALONIERI P, 1993, J NEUROIMMUNOL, V48, P33, DOI 10.1016/0165-5728(93)90055-4
   Costantino CM, 2008, J CLIN IMMUNOL, V28, P697, DOI 10.1007/s10875-008-9236-x
   Cufi P, 2013, ANN NEUROL, V73, P281, DOI 10.1002/ana.23791
   de la Rosa M, 2004, EUR J IMMUNOL, V34, P2480, DOI 10.1002/eji.200425274
   Dinarello CA, 2006, ANN RHEUM DIS, V65, P61, DOI 10.1136/ard.2006.058511
   Duan RS, 2002, J AUTOIMMUN, V19, P169, DOI 10.1006/jaut.2002.0618
   Fattorossi A, 2005, IMMUNOLOGY, V116, P134, DOI 10.1111/j.1365-2567.2005.02220.x
   Fee DB, 2009, MUSCLE NERVE, V39, P866, DOI 10.1002/mus.21280
   Gertel-Lapter S, 2013, AUTOIMMUN REV, V12, P894, DOI 10.1016/j.autrev.2013.03.009
   Greenberg SJ, 1997, CLIN DIAGN LAB IMMUN, V4, P79, DOI 10.1128/CDLI.4.1.79-84.1997
   Huang DR, 1999, J NEUROIMMUNOL, V94, P165, DOI 10.1016/S0165-5728(98)00253-7
   Huang ZC, 2012, CELL IMMUNOL, V279, P25, DOI 10.1016/j.cellimm.2012.09.001
   Kakoulidou M, 2007, ACTA NEUROL SCAND, V115, P279, DOI 10.1111/j.1600-0404.2006.00778.x
   Kawamoto K, 2012, AUTOIMMUNITY, V45, P310, DOI 10.3109/08916934.2012.664667
   Kontoyiannis D, 1999, IMMUNITY, V10, P387, DOI 10.1016/S1074-7613(00)80038-2
   Korn T, 2007, NAT MED, V13, P423, DOI 10.1038/nm1564
   Lawson JM, 2008, CLIN EXP IMMUNOL, V154, P353, DOI 10.1111/j.1365-2249.2008.03810.x
   Le Panse R, 2010, AUTOIMMUNITY, V43, P401, DOI 10.3109/08916930903563491
   LEPRINCE C, 1990, J IMMUNOL, V145, P2115
   LINDSTROM JM, 1976, NEUROLOGY, V26, P1054, DOI 10.1212/WNL.26.11.1054
   Luther C, 2009, J IMMUNOL, V183, P841, DOI 10.4049/jimmunol.0802046
   Matsui N, 2010, NEUROLOGY, V74, P816, DOI 10.1212/WNL.0b013e3181d31e47
   Matusevicius D, 1996, J NEUROIMMUNOL, V71, P191, DOI 10.1016/S0165-5728(96)00152-X
   Meyer N, 2010, J ALLERGY CLIN IMMUN, V125, P858, DOI 10.1016/j.jaci.2010.01.016
   MOLNAR J, 1990, EUR J CARDIO-THORAC, V4, P8, DOI 10.1016/1010-7940(90)90233-P
   Monk CR, 2005, ARTHRITIS RHEUM, V52, P1180, DOI 10.1002/art.20976
   Monte K, 2008, ARTHRITIS RHEUM-US, V58, P3730, DOI 10.1002/art.24048
   Monteleone G, 2009, CYTOKINE GROWTH F R, V20, P185, DOI 10.1016/j.cytogfr.2009.02.002
   Moulian N, 1997, BLOOD, V89, P3287, DOI 10.1182/blood.V89.9.3287
   MULDER DG, 1989, ANN THORAC SURG, V48, P551, DOI 10.1016/S0003-4975(10)66861-0
   Nie H, 2013, NAT MED, V19, P322, DOI 10.1038/nm.3085
   Pelizzola M, 2006, BMC BIOINFORMATICS, V7, DOI 10.1186/1471-2105-7-335
   Peluso I, 2007, J IMMUNOL, V178, P732, DOI 10.4049/jimmunol.178.2.732
   Rowin J, 2004, NEUROLOGY, V63, P2390, DOI 10.1212/01.WNL.0000147242.92691.71
   Saadoun D, 2011, NEW ENGL J MED, V365, P2067, DOI 10.1056/NEJMoa1105143
   SAKAGUCHI S, 1995, J IMMUNOL, V155, P1151
   Saoudi A, 1996, J EXP MED, V184, P2393, DOI 10.1084/jem.184.6.2393
   Sawla P, 2012, AUTOIMMUN REV, V11, P611, DOI 10.1016/j.autrev.2011.09.008
   Schneider A, 2008, J IMMUNOL, V181, P7350, DOI 10.4049/jimmunol.181.10.7350
   SCHONBECK S, 1992, J CLIN INVEST, V90, P245, DOI 10.1172/JCI115843
   Splendiani A, 2007, BMC BIOINFORMATICS, V8, DOI 10.1186/1471-2105-8-S1-S21
   Thiruppathi M, 2012, CLIN IMMUNOL, V145, P209, DOI 10.1016/j.clim.2012.09.012
   Tuzun E, 2005, J AUTOIMMUN, V24, P261, DOI 10.1016/j.jaut.2005.01.013
   van Amelsfort JMR, 2007, ARTHRITIS RHEUM, V56, P732, DOI 10.1002/art.22414
   Venigalla RKC, 2008, ARTHRITIS RHEUM-US, V58, P2120, DOI 10.1002/art.23556
   Walker LSK, 2009, IMMUNOLOGY, V126, P466, DOI 10.1111/j.1365-2567.2009.03053.x
   Walker MR, 2003, J CLIN INVEST, V112, P1437, DOI 10.1172/JCI200319441
   Wehrens EJ, 2013, NAT REV RHEUMATOL, V9, P34, DOI 10.1038/nrrheum.2012.149
   Wehrens EJ, 2011, BLOOD, V118, P3538, DOI 10.1182/blood-2010-12-328187
   Wohlfert EA, 2007, TRENDS IMMUNOL, V28, P154, DOI 10.1016/j.it.2007.02.003
   Yang XO, 2008, IMMUNITY, V29, P44, DOI 10.1016/j.immuni.2008.05.007
   You S, 2005, DIABETES, V54, P1415, DOI 10.2337/diabetes.54.5.1415
   Zhang Y, 2009, IMMUNOL LETT, V122, P52, DOI 10.1016/j.imlet.2008.11.015
NR 66
TC 91
Z9 92
U1 0
U2 29
PU ACADEMIC PRESS LTD- ELSEVIER SCIENCE LTD
PI LONDON
PA 24-28 OVAL RD, LONDON NW1 7DX, ENGLAND
SN 0896-8411
EI 1095-9157
J9 J AUTOIMMUN
JI J. Autoimmun.
PD AUG
PY 2014
VL 52
SI SI
BP 53
EP 63
DI 10.1016/j.jaut.2013.12.015
PG 11
WC Immunology
WE Science Citation Index Expanded (SCI-EXPANDED)
SC Immunology
GA AN0WA
UT WOS:000340303500005
PM 24405842
DA 2022-10-25
ER

PT J
AU Ma, KSK
   Lee, CM
   Chen, PH
   Yang, Y
   Dong, YW
   Wang, YH
   Wei, JCC
   Zheng, WJ
AF Ma, Kevin Sheng-Kai
   Lee, Chee-Ming
   Chen, Po-Hung
   Yang, Yan
   Dong, Yi Wei
   Wang, Yu-Hsun
   Wei, James Cheng-Chung
   Zheng, Wen Jie
TI Risk of Autoimmune Diseases Following Optic Neuritis: A Nationwide
   Population-Based Cohort Study
SO FRONTIERS IN MEDICINE
LA English
DT Article
DE cohort study; ankylosing spondylitis; rheumatoid arthritis; systemic
   lupus erythematosus; psoriatic arthritis; myasthenia gravis; autoimmune
   diseases; optic neuritis
ID SYSTEMIC-LUPUS-ERYTHEMATOSUS; OLIGODENDROCYTE GLYCOPROTEIN ANTIBODY;
   UNIVERSAL HEALTH-CARE; RHEUMATOID-ARTHRITIS; CLASSIFICATION CRITERIA;
   PSORIATIC-ARTHRITIS; PREVALENCE; CELL; EPIDEMIOLOGY; PREVENTION
AB ObjectivesOptic neuritis is (ON) is believed to be an immune-mediated disease; however, the association between optic neuritis and autoimmune diseases remains unclear. This study aimed to identify the incidence rate and adjusted hazard ratio (aHR) of autoimmune diseases in patients with optic neuritis. MethodsThis nationwide, population-based, retrospective cohort study collected patients' data between 1999 and 2013 from the National Health Insurance Research Database in Taiwan. A total of 9,235 patients were included. Using 1:4 propensity scoring, 1,847 patients were enrolled in the optic neuritis group and 7,388 in the non-optic neuritis group according to age, sex, comorbidities, and corticosteroid use. Follow-up was started from the index date and the endpoint was a diagnosis of new-onset autoimmune diseases including, myasthenia gravis (MG), psoriatic arthritis (PsA), systemic lupus erythematosus (SLE), rheumatoid arthritis (RA), and ankylosing spondylitis (AS). ResultsThe Kaplan-Meier curves depicted that patients with optic neuritis had a higher cumulative incidence of autoimmune diseases than patients without optic neuritis. Cox proportional hazard regression showed that patients with optic neuritis were at a high risk of autoimmune diseases (aHR: 1.40; 95% C.I., 1.05-1.87), including MG (aHR: 4.16, 95% C.I.: 1.33-12.94), SLE (aHR: 3.33, 95% C.I.: 1.24-8.97), and AS (aHR: 2.86, 95% C.I.: 1.54-5.31). Subgroup analysis provided that patients with optic neuritis aged below 65 years (aHR: 1.42, 95% C.I.: 1.03-1.96) or who were females (aHR: 1.59, 95% C.I.: 1.11-2.27) had a significantly increased risk of autoimmune diseases compared to respective controls. The use of corticosteroids reduced the risk of autoimmune diseases in patients with optic neuritis (aHR for corticosteroids non-users: 1.46, 95% C.I.: 1.03-2.07). ConclusionPatients with optic neuritis presented with a high risk of autoimmune diseases such as MG, SLE, and AS, especially patients with optic neuritis who were young or females. Corticosteroids attenuated the link between optic neuritis and subsequent autoimmune diseases.
C1 [Ma, Kevin Sheng-Kai; Dong, Yi Wei; Zheng, Wen Jie] Yuying Childrens Hosp Wenzhou Med Univ, Affiliated Hosp 2, Dept Pediat, Wenzhou, Peoples R China.
   [Ma, Kevin Sheng-Kai] Univ Penn, Ctr Global Hlth, Perelman Sch Med, Philadelphia, PA USA.
   [Ma, Kevin Sheng-Kai] Natl Taiwan Univ, Grad Inst Biomed Elect & Bioinformat, Coll Elect Engn & Comp Sci, Taipei, Taiwan.
   [Ma, Kevin Sheng-Kai] Harvard TH Chan Sch Publ Hlth, Dept Epidemiol, Boston, MA USA.
   [Lee, Chee-Ming] Jen Ai Hosp, Dept Ophthalmol, Taichung, Taiwan.
   [Lee, Chee-Ming; Chen, Po-Hung; Wei, James Cheng-Chung] Chung Shan Med Univ, Inst Med, Taichung, Taiwan.
   [Lee, Chee-Ming] Yuanpei Univ Med Technol, Dept Hlth & Leisure Management, Hsinchu, Taiwan.
   [Yang, Yan] Yuying Childrens Hosp Wenzhou Med Univ, Affiliated Hosp 2, Dept Ultrasound, Wenzhou, Peoples R China.
   [Wang, Yu-Hsun] Chung Shan Med Univ Hosp, Dept Med Res, Taichung, Taiwan.
   [Wei, James Cheng-Chung] Chung Shan Med Univ Hosp, Dept Allergy Immunol & Rheumatol, Taichung, Taiwan.
   [Wei, James Cheng-Chung] China Med Univ, Grad Inst Integrated Med, Taichung, Taiwan.
RP Zheng, WJ (corresponding author), Yuying Childrens Hosp Wenzhou Med Univ, Affiliated Hosp 2, Dept Pediat, Wenzhou, Peoples R China.; Wei, JCC (corresponding author), Chung Shan Med Univ, Inst Med, Taichung, Taiwan.; Wei, JCC (corresponding author), Chung Shan Med Univ Hosp, Dept Allergy Immunol & Rheumatol, Taichung, Taiwan.; Wei, JCC (corresponding author), China Med Univ, Grad Inst Integrated Med, Taichung, Taiwan.
EM jccwei@gmail.com; wzwjzheng@sina.com
RI Ma, Kevin Sheng-Kai/GXA-0057-2022
OI Ma, Kevin Sheng-Kai/0000-0002-9394-4144
CR Akgul O, 2011, WORLD J ORTHOP, V2, P107, DOI [10.5312/wjo.v2.i12.107, 10.5312/wjo.v2.i12.07]
   Aletaha D, 2010, ANN RHEUM DIS, V69, P1580, DOI [10.1136/ard.2010.138461, 10.1002/art.27584]
[truncated: 2,327,797 more chars]
