# Supplementary material for: Knowledge mapping of global trends for myasthenia gravis development: A bibliometrics analysis
Source: Front Immunol. 2023 Mar 2;14:1132201. doi: 10.3389/fimmu.2023.1132201 (PMC10019893; doi:10.3389/fimmu.2023.1132201)
Supplement: Supplementary Material 2 — The Compressed package of text file with the 9,970 MG-related articles included. [file DataSheet_2.zip › download_8501-9000.txt]

FN Clarivate Analytics Web of Science
VR 1.0
PT J
AU Badr, M
   Kopp, C
   Theison, S
   Meyer, J
   Trommer, WE
AF Badr, Mohamed
   Kopp, Christian
   Theison, Sandra
   Meyer, Jennifer
   Trommer, Wolfgang E.
TI Methotrexate-gelonin conjugate - an inhibitor of MCF-7 cells expressing
   the dihydrofolate receptor
SO BIOLOGICAL CHEMISTRY
LA English
DT Article
DE comet assay; immunotoxin; methotrexate; ribosome-inactivating proteins
   (RIPs); in vitro translation assay
ID RIBOSOME-INACTIVATING PROTEINS; EXPERIMENTAL MYASTHENIA-GRAVIS;
   MONOCLONAL-ANTIBODIES; THERAPY; ASSAY; IMMUNOTOXINS; REDUCTION;
   MECHANISM; GROWTH; CANCER
AB An immunotoxin composed of gelonin, a basic ribosome-inactivating protein, type I of 30 kDa, isolated from the seeds of the Indian plant Gelonium multiflorum and methotrexate (MTX) has been studied as a potential tool of gelonin delivery into the cytoplasm of MTX-responsive cells. On the average, about five molecules of methotrexate were chemically coupled to gelonin via an N-hydroxysuccinimide ester of the drug. The MTX-gelonin conjugate was able to reduce the viability of MCF-7 cells in a dose-dependent manner with ID50 of 10 nm, whereas gelonin or MTX alone showed none or very little effects. Besides its ribosome-inactivating activity, which is about ten-fold lower in an in vitro translation assay (IC50 of 50.5 ng/ml as compared to 4.6 ng/ml), the conjugate also significantly induced direct and oxidative DNA damage as shown by the alkaline comet assay. Hence, MTX-gelonin conjugates are promising candidates for the treatment of MTX-responsive cancers.
C1 [Badr, Mohamed; Kopp, Christian; Theison, Sandra; Trommer, Wolfgang E.] Techn Univ Kaiserslautern, Abt Biochem, Fachbereich Chem, D-67663 Kaiserslautern, Germany.
   [Meyer, Jennifer] Techn Univ Kaiserslautern, Fachbereich Chem, Abt Phys Chem, D-67663 Kaiserslautern, Germany.
RP Trommer, WE (corresponding author), Techn Univ Kaiserslautern, Abt Biochem, Fachbereich Chem, Erwin Schrodinger Str 54, D-67663 Kaiserslautern, Germany.
EM trommer@chemie.uni-kl.de
RI Meyer, Jennifer/AAB-8736-2021; Meyer, Jennifer D./J-5638-2017
OI Meyer, Jennifer D./0000-0003-1303-2370; Badr,
   Mohamed/0000-0003-3596-1664
CR BRUST S, 1987, BIOL CHEM H-S, V368, P991, DOI 10.1515/bchm3.1987.368.2.991
   Daubenfeld T, 2005, BIOCHEM BIOPH RES CO, V333, P984, DOI 10.1016/j.bbrc.2005.06.008
   de St Groth S Fazekas, 1963, BIOCHIM BIOPHYS ACTA, V71, P377
   ENDO Y, 1987, J BIOL CHEM, V262, P5908
   Frankel AE, 2003, SEMIN ONCOL, V30, P545, DOI 10.1016/S0093-7754(03)00241-0
   FREI E, 1985, CANCER RES, V45, P6523
   GARNETT MC, 1985, ANTI-CANCER DRUG DES, V1, P3
   Gurdag S, 2006, BIOCONJUGATE CHEM, V17, P275, DOI 10.1021/bc0501855
   Hossann M, 2006, PROTEIN EXPRES PURIF, V46, P73, DOI 10.1016/j.pep.2005.08.029
   HOSUR MV, 1995, J MOL BIOL, V250, P368, DOI 10.1006/jmbi.1995.0383
   JUE R, 1978, BIOCHEMISTRY-US, V17, P5399, DOI 10.1021/bi00618a013
   Kreilinger U., 2001, THESIS TU KAISERSLAU
   LAMBERT JM, 1985, J BIOL CHEM, V260, P2035
   Li HG, 2010, BIOCHEM BIOPH RES CO, V391, P340, DOI 10.1016/j.bbrc.2009.11.060
   Li ZY, 2007, TOXICOLOGY, V231, P129, DOI 10.1016/j.tox.2006.11.074
   MOSMANN T, 1983, J IMMUNOL METHODS, V65, P55, DOI 10.1016/0022-1759(83)90303-4
   Oldfield EH, 1998, CURR TOP MICROBIOL, V234, P97
   OSBORN MJ, 1958, J BIOL CHEM, V233, P969
   Parker N, 2005, ANAL BIOCHEM, V338, P284, DOI 10.1016/j.ab.2004.12.026
   PELHAM HRB, 1976, EUR J BIOCHEM, V67, P247, DOI 10.1111/j.1432-1033.1976.tb10656.x
   Pirie CM, 2011, J BIOL CHEM, V286, P4165, DOI 10.1074/jbc.M110.186973
   SCUDIERO DA, 1988, CANCER RES, V48, P4827
   SINGH NP, 1988, EXP CELL RES, V175, P184, DOI 10.1016/0014-4827(88)90265-0
   SMITH PK, 1985, ANAL BIOCHEM, V150, P76, DOI 10.1016/0003-2697(85)90442-7
   Stirpe F, 2006, CELL MOL LIFE SCI, V63, P1850, DOI 10.1007/s00018-006-6078-7
   STIRPE F, 1980, J BIOL CHEM, V255, P6947
   THORPE PE, 1981, EUR J BIOCHEM, V116, P447, DOI 10.1111/j.1432-1033.1981.tb05356.x
   Tian HH, 2007, BULL HOSP JT DIS, V65, P168
   Toffoli G, 1997, INT J CANCER, V74, P193, DOI 10.1002/(SICI)1097-0215(19970422)74:2<193::AID-IJC10>3.0.CO;2-F
   URBATSCH IL, 1993, EUR J IMMUNOL, V23, P776, DOI 10.1002/eji.1830230332
   Yu LZ, 1998, CHINESE MED J-PEKING, V111, P404
   ZIMMERMANN J, 1991, HYBRIDOMA, V10, P65, DOI 10.1089/hyb.1991.10.65
NR 32
TC 4
Z9 6
U1 0
U2 32
PU WALTER DE GRUYTER GMBH
PI BERLIN
PA GENTHINER STRASSE 13, D-10785 BERLIN, GERMANY
SN 1431-6730
EI 1437-4315
J9 BIOL CHEM
JI Biol. Chem.
PD DEC
PY 2014
VL 395
IS 12
BP 1461
EP 1466
DI 10.1515/hsz-2013-0270
PG 6
WC Biochemistry & Molecular Biology
WE Science Citation Index Expanded (SCI-EXPANDED)
SC Biochemistry & Molecular Biology
GA AT6BS
UT WOS:000345024400011
PM 25205711
DA 2022-10-25
ER

PT J
AU Kazakov, DV
   Vanecek, T
   Nemcova, J
   Kacerovska, D
   Spagnolo, DV
   Mukensnabl, P
   Michal, M
AF Kazakov, Dmitry V.
   Vanecek, Tomas
   Nemcova, Jana
   Kacerovska, Denisa
   Spagnolo, Dominic V.
   Mukensnabl, Petr
   Michal, Michal
TI Spectrum of Tumors With Follicular Differentiation in a Patient With the
   Clinical Phenotype of Multiple Familial Trichoepitheliomas: A
   Clinicopathological and Molecular Biological Study, Including Analysis
   of the CYLD and PTCH Genes
SO AMERICAN JOURNAL OF DERMATOPATHOLOGY
LA English
DT Article
DE basaloid follicular hamartoma; Brooke-Spiegler syndrome; CYLD;
   infundibulocystic basal cell carcinoma; Merkel cells; multiple familial
   trichoepitheliomas; PTCH; skin adnexal neoplasm; trichoblastoma;
   trichoepithelioma
ID BASAL-CELL CARCINOMA; BROOKE-SPIEGLER-SYNDROME; MYASTHENIA-GRAVIS;
   SUPPRESSOR GENE; MERKEL CELLS; DESMOPLASTIC TRICHOEPITHELIOMA;
   GENERALIZED TRICHOEPITHELIOMAS; CYLINDROMATOSIS; HAMARTOMA; MUTATIONS
AB We report a patient with multiple trichoepitheliomas whose biopsy material also demonstrated a range of other neoplasms with follicular differentiation, including small nodular trichoblastoma, small nodular basal cell carcinoma (BCC), and areas resembling infundibulocystic BCC/basaloid follicular hamartoma. These were all intimately associated with otherwise typical trichoepitheliomas that dominated the microscopic appearances. Peripheral blood and tumor tissues of the patient and his 2 daughters, who apparently had a milder phenotype, were studied for alterations in the CYLD and PTCH genes, but mutations or loss of heterozygosity was not found in either gene. The occurrence of multiple follicular neoplasms within a single lesion adds evidence that, although in most cases BCC and trichoblastoma are distinct lesions, the 2 neoplasms do encompass a morphological spectrum of follicular differentiation, which is probably more overtly expressed in syndromic patients.
C1 [Kazakov, Dmitry V.; Vanecek, Tomas; Nemcova, Jana; Kacerovska, Denisa; Mukensnabl, Petr; Michal, Michal] Charles Univ Prague, Med Fac Hosp, Sikls Dept Pathol, Plzen 30460, Czech Republic.
   [Spagnolo, Dominic V.] PathW Lab Med WA, Div Tissue Pathol, Nedlands, WA, Australia.
   [Michal, Michal] Biopt Lab, Plzen, Czech Republic.
RP Kazakov, DV (corresponding author), Charles Univ Prague, Med Fac Hosp, Sikls Dept Pathol, Alej Svobody 80, Plzen 30460, Czech Republic.
EM kazakov@medima.cz
OI Kazakov, Dmitry/0000-0003-0560-325X; Nemcova, Jana/0000-0003-2855-653X
CR Abesamis-Cubillan E, 2000, AM J DERMATOPATH, V22, P311, DOI 10.1097/00000372-200008000-00003
   Ackerman AB, 2001, NEOPLASMS FOLLICULAR, V2nd
   Bignell GR, 2000, NAT GENET, V25, P160, DOI 10.1038/76006
   Bowen AR, 2005, AM J DERMATOPATH, V27, P149, DOI 10.1097/01.dad.0000138051.71415.fe
   Bowen S, 2005, J INVEST DERMATOL, V124, P919, DOI 10.1111/j.0022-202X.2005.23688.x
   BROWN AC, 1969, ARCH DERMATOL, V99, P478, DOI 10.1001/archderm.99.4.478
   BROWNSTEIN MH, 1992, J AM ACAD DERMATOL, V27, P237, DOI 10.1016/0190-9622(92)70177-H
   Bumgardner AC, 2005, INT J DERMATOL, V44, P415, DOI 10.1111/j.1365-4632.2005.02044.x
   Clarke J, 2002, AM J DERMATOPATH, V24, P402, DOI 10.1097/00000372-200210000-00005
   Collina G, 1998, VIRCHOWS ARCH, V433, P291, DOI 10.1007/s004280050251
   Harada H, 1996, J INVEST DERMATOL, V107, P41, DOI 10.1111/1523-1747.ep12297860
   Harada Hiroshi, 1997, Archives of Dermatology, V133, P666, DOI 10.1001/archderm.133.5.666
   Hartschuh W, 1997, J CUTAN PATHOL, V24, P477, DOI 10.1111/j.1600-0560.1997.tb01321.x
   HARTSCHUH W, 1995, J CUTAN PATHOL, V22, P413, DOI 10.1111/j.1600-0560.1995.tb00756.x
   JOHNSON SC, 1993, J AM ACAD DERMATOL, V28, P322, DOI 10.1016/0190-9622(93)70046-V
   Kacerovska D, 2008, AM J DERMATOPATH, V30, P472, DOI 10.1097/DAD.0b013e31817fb37f
   Kazakov DV, 2009, AM J SURG PATHOL, V33, P705, DOI 10.1097/PAS.0b013e3181966762
   Kazakov DV, 2005, AM J DERMATOPATH, V27, P27, DOI 10.1097/01.dad.0000138049.86662.3e
   KAZAKOV DV, 2009, AM J DERMAT IN PRESS
   LeBoit PE, PATHOLOGY GENETICS S, V6, P13
   Matt D, 2000, ARCH DERMATOL, V136, P657, DOI 10.1001/archderm.136.5.657
   MAYOU SC, 1991, BRIT J DERMATOL, V125, P496, DOI 10.1111/j.1365-2133.1991.tb14781.x
   Misago N, 2001, DERMATOLOGY, V202, P261, DOI 10.1159/000051650
   Misago N, 2007, AM J DERMATOPATH, V29, P249, DOI 10.1097/DAD.0b013e31803335a2
   MIYAKAWA S, 1988, J AM ACAD DERMATOL, V19, P361, DOI 10.1016/S0190-9622(88)80256-1
   PARISER RJ, 1986, J CUTAN PATHOL, V13, P111, DOI 10.1111/j.1600-0560.1986.tb01510.x
   PATTERSON JW, 2006, NONMELANOCYTIC TUMOR, V4
   Pincus LB, 2008, J CUTAN PATHOL, V35, P59, DOI 10.1111/j.1600-0560.2008.01002.x
   Puig L, 1998, AM J DERMATOPATH, V20, P56, DOI 10.1097/00000372-199802000-00011
   Requena L, 1999, ARCH DERMATOL, V135, P1227, DOI 10.1001/archderm.135.10.1227
   ROSAI J, 1989, AM J DERMATOPATH, V11, P479
   Salhi A, 2004, CANCER RES, V64, P5113, DOI 10.1158/0008-5472.CAN-04-0307
   Schulz T, 1997, J CUTAN PATHOL, V24, P14, DOI 10.1111/j.1600-0560.1997.tb00780.x
   STARINK TM, 1986, J AM ACAD DERMATOL, V15, P1104, DOI 10.1016/S0190-9622(86)70274-0
   TOZAWA T, 1987, AM J DERMATOPATH, V9, P474, DOI 10.1097/00000372-198712000-00002
   Wallace ML, 1997, J AM ACAD DERMATOL, V37, P343
   WALSH N, 1993, J AM ACAD DERMATOL, V29, P125, DOI 10.1016/S0190-9622(08)81821-X
   WALSH N, 1990, MODERN PATHOL, V3, P599
   Welch J P, 1968, J Med Genet, V5, P29, DOI 10.1136/jmg.5.1.29
   WELTFRIEND S, 1987, AM J DERMATOPATH, V9, P428, DOI 10.1097/00000372-198710000-00010
   WEYERS W, 1993, AM J DERMATOPATH, V15, P156, DOI 10.1097/00000372-199304000-00010
   Yamamoto N, 1999, ANN PLAS SURG, V43, P221
   Young AL, 2006, CLIN GENET, V70, P246, DOI 10.1111/j.1399-0004.2006.00667.x
   Zhang XJ, 2004, J INVEST DERMATOL, V122, P658, DOI 10.1111/j.0022-202X.2004.22321.x
   Zheng GY, 2004, HUM MUTAT, V23, P400, DOI 10.1002/humu.9231
   ZIPRKOWSKI L, 1966, DERMATOLOGICA, V132, P248, DOI 10.1159/000254425
NR 46
TC 16
Z9 16
U1 0
U2 0
PU LIPPINCOTT WILLIAMS & WILKINS
PI PHILADELPHIA
PA 530 WALNUT ST, PHILADELPHIA, PA 19106-3621 USA
SN 0193-1091
EI 1533-0311
J9 AM J DERMATOPATH
JI Am. J. Dermatopathol.
PD DEC
PY 2009
VL 31
IS 8
BP 819
EP 827
DI 10.1097/DAD.0b013e3181a70eef
PG 9
WC Dermatology
WE Science Citation Index Expanded (SCI-EXPANDED)
SC Dermatology
GA 523VY
UT WOS:000272103900019
PM 19730223
DA 2022-10-25
ER

PT J
AU Trepanier, LA
AF Trepanier, LA
TI Medical management of hyperthyroidism
SO CLINICAL TECHNIQUES IN SMALL ANIMAL PRACTICE
LA English
DT Article
DE hyperthyroidism; methimazole; carbimazole; beta blockers; radioiodine;
   propylthiouracil; ipodate; iopanoic acid; surgical thyroidectomy;
   antithyroid drugs; transdermal
ID DRUG-INDUCED AGRANULOCYTOSIS; METHIMAZOLE-INDUCED AGRANULOCYTOSIS; TERM
   FOLLOW-UP; GRAVES-DISEASE; RENAL-FUNCTION; INTRATHYROIDAL
   CONCENTRATIONS; TRANSDERMAL METHIMAZOLE; RADIOIODINE TREATMENT;
   PROGENITOR CELLS; CATS
AB Radioiodine is considered the treatment of choice for hyperthyroidism, but in some situations, methimazole therapy is preferred, such as in cats with pre-existing renal insufficiency. Methimazole blocks thyroid hormone synthesis, and controls hyperthyroidism in more than 90% of cats that tolerate the drug. Unfavorable outcomes are usually due to side effects such as gastrointestinal (GI) upset, facial excoriation, thrombocytopenia, neutropenia, or liver enzyme elevations; warfarin-like coagulopathy or myasthenia gravis have been reported but are rare. Because restoration of euthyroidism can lead to a drop in glomerular filtration rate, all cats treated with methimazole should be monitored with BUN and creatinine, in addition to serum T4, complete blood count, and liver enzymes. Transdermal methimazole is associated with fewer GI side effects, and can be used in cats with simple vomiting or inappetance from oral methimazole. Hypertension may not resolve immediately when serum T4 is normalized, and moderate to severe hypertension should be treated concurrently with atenolol, amlodipine, or an ACE inhibitor. Alternatives to methimazole include carbimazole, propylthiouracil, or iodinated contrast agents.
C1 Univ Wisconsin, Sch Vet Med, Dept Med Sci, Madison, WI 53706 USA.
RP Trepanier, LA (corresponding author), Univ Wisconsin, Sch Vet Med, Dept Med Sci, 2015 Linden Dr, Madison, WI 53706 USA.
EM latrepanier@svm.vetmed.wisc.edu
CR Adams WH, 1997, CAN J VET RES, V61, P53
   Andrade VA, 2001, J CLIN ENDOCR METAB, V86, P3488, DOI 10.1210/jc.86.8.3488
   APPERLEY GH, 1976, BRIT J PHARMACOL, V57, P235, DOI 10.1111/j.1476-5381.1976.tb07473.x
   AUCOIN DP, 1985, J PHARMACOL EXP THER, V234, P13
   AUCOIN DP, 1988, ARTHRITIS RHEUM, V31, P688, DOI 10.1002/art.1780310517
   BAL CS, 2005, J CLIN ENDOCRINOL ME
   Bartalena L, 1996, DRUG SAFETY, V15, P53, DOI 10.2165/00002018-199615010-00004
   Becker TJ, 2000, J AM ANIM HOSP ASSOC, V36, P215, DOI 10.5326/15473317-36-3-215
   Brown SA, 2001, AM J VET RES, V62, P375, DOI 10.2460/ajvr.2001.62.375
   Chun R, 2002, VET RADIOL ULTRASOUN, V43, P587, DOI 10.1111/j.1740-8261.2002.tb01054.x
   DiBartola SP, 1996, J AM VET MED ASSOC, V208, P875
   DOUER D, 1988, EUR J HAEMATOL, V40, P91
   Edinboro CH, 2004, JAVMA-J AM VET MED A, V224, P879, DOI 10.2460/javma.2004.224.879
   Elliott J, 2001, J SMALL ANIM PRACT, V42, P122, DOI 10.1111/j.1748-5827.2001.tb02008.x
   Fischetti AJ, 2005, VET RADIOL ULTRASOUN, V46, P267, DOI 10.1111/j.1740-8261.2005.00040.x
   Fontanilla JC, 2001, THYROID, V11, P561, DOI 10.1089/105072501750302868
   Forrest LJ, 1996, VET RADIOL ULTRASOUN, V37, P141, DOI 10.1111/j.1740-8261.1996.tb01212.x
   GRAVES TK, 1994, AM J VET RES, V55, P1745
   Henik RA, 1997, J AM ANIM HOSP ASSOC, V33, P226, DOI 10.5326/15473317-33-3-226
   Hirsch D, 1999, THYROID, V9, P1033, DOI 10.1089/thy.1999.9.1033
   Hoffman SB, 2002, J VET PHARMACOL THER, V25, P189, DOI 10.1046/j.1365-2885.2002.00405.x
   JANSSON R, 1983, INT J CLIN PHARM TH, V21, P505
   JANSSON R, 1983, J CLIN ENDOCR METAB, V57, P129, DOI 10.1210/jcem-57-1-129
   King JN, 2002, J VET PHARMACOL THER, V25, P371, DOI 10.1046/j.1365-2885.2002.00427.x
   KOBAYASHI DL, 1990, J VET INTERN MED, V4, P58, DOI 10.1111/j.1939-1676.1990.tb00877.x
   KOROSCIL TM, 1995, SOUTHERN MED J, V88, P831, DOI 10.1097/00007611-199508000-00007
   KURODA Y, 1991, JPN J MED, V30, P578
   LINDSAY RH, 1974, J PHARM SCI, V63, P1383, DOI 10.1002/jps.2600630910
   LIPSKY J J, 1988, Drug Metabolism and Drug Interactions, V6, P317
   MARCOCCI C, 1990, J ENDOCRINOL INVEST, V13, P513, DOI 10.1007/BF03348615
   Marino M, 1997, J CLIN ENDOCR METAB, V82, P438, DOI 10.1210/jc.82.2.438
   MARTINO E, 1991, J ENDOCRINOL INVEST, V14, P847, DOI 10.1007/BF03347940
   Mashio Y, 1997, ENDOCR J, V44, P553, DOI 10.1507/endocrj.44.553
   MEYERGESSNER M, 1994, J ENDOCRINOL INVEST, V17, P29, DOI 10.1007/BF03344959
   Mikhail NE, 2004, SOUTH MED J, V97, P178, DOI 10.1097/01.SMJ.0000054690.98272.B1
   Mizutani T, 1999, J APPL TOXICOL, V19, P193, DOI 10.1002/(SICI)1099-1263(199905/06)19:3<193::AID-JAT553>3.3.CO;2-0
   Murray LAS, 1997, J AM VET MED ASSOC, V211, P63
   Nieckarz JA, 2001, VET RADIOL ULTRASOUN, V42, P448, DOI 10.1111/j.1740-8261.2001.tb00969.x
   OKUNO A, 1987, ACTA ENDOCRINOL-COP, V115, P112, DOI 10.1530/acta.0.1150112
   PETERSON ME, 1984, J AM VET MED ASSOC, V184, P806
   PETERSON ME, 1995, J AM VET MED ASSOC, V207, P1422
   PETERSON ME, 1993, RES VET SCI, V54, P351, DOI 10.1016/0034-5288(93)90134-2
   PETERSON ME, 1981, J AM VET MED ASSOC, V179, P485
   PETERSON ME, 1988, J VET INTERN MED, V2, P150, DOI 10.1111/j.1939-1676.1988.tb02812.x
   PLUMB D, 2002, VET DRUG HDB, V4
   Randolph JF, 2000, J VET INTERN MED, V14, P56, DOI 10.1892/0891-6640(2000)014&lt;0056:PAPTAP&gt;2.3.CO;2
   Sartor LL, 2004, J VET INTERN MED, V18, P651, DOI 10.1892/0891-6640(2004)18&lt;651:EASOTM&gt;2.0.CO;2
   SHIROOZU A, 1986, J CLIN ENDOCR METAB, V63, P125, DOI 10.1210/jcem-63-1-125
   SLATER MR, 1994, VET RADIOL ULTRASOUN, V35, P204, DOI 10.1111/j.1740-8261.1994.tb01594.x
   Slater MR, 2001, J VET INTERN MED, V15, P47, DOI 10.1892/0891-6640(2001)015&lt;0047:LHAPOS&gt;2.3.CO;2
   STOJANOVIC N, 1990, BIOMED PHARMACOTHER, V44, P181, DOI 10.1016/0753-3322(90)90007-V
   Tamai H, 1996, ANN INTERN MED, V124, P490, DOI 10.7326/0003-4819-124-5-199603010-00005
   Trepanier LA, 2003, J AM VET MED ASSOC, V222, P954, DOI 10.2460/javma.2003.222.954
   Waldhauser L, 1996, TOXICOLOGY, V114, P155, DOI 10.1016/S0300-483X(96)03476-2
   WEITZMAN SA, 1978, LANCET, V1, P1068
   WELCHES CD, 1989, VET SURG, V18, P392, DOI 10.1111/j.1532-950X.1989.tb01107.x
   Wiersinga W M, 1991, Thyroid, V1, P273, DOI 10.1089/thy.1991.1.273
   2001, P 19 ANN FOR AM COLL, P864
   2002, WORLD SMALL AN VET A
   1997, P 15 ANN FOR AM COLL
   2001, WORLD SMALL AN VET A
NR 61
TC 29
Z9 33
U1 0
U2 39
PU W B SAUNDERS CO-ELSEVIER INC
PI PHILADELPHIA
PA 1600 JOHN F KENNEDY BOULEVARD, STE 1800, PHILADELPHIA, PA 19103-2899 USA
SN 1096-2867
J9 CLIN TECH SMALL AN P
JI Clin. Tech. Small Anim. Pract.
PD FEB
PY 2006
VL 21
IS 1
BP 22
EP 28
DI 10.1053/j.ctsap.2005.12.004
PG 7
WC Veterinary Sciences
WE Science Citation Index Expanded (SCI-EXPANDED)
SC Veterinary Sciences
GA 028NZ
UT WOS:000236496100005
PM 16584027
DA 2022-10-25
ER

PT S
AU Marchalonis, JJ
   Schluter, SF
   Sepulveda, RT
   Watson, RR
   Larson, DF
AF Marchalonis, JJ
   Schluter, SF
   Sepulveda, RT
   Watson, RR
   Larson, DF
BE Pierpaoli, W
TI Immunomodulation by immunopeptides and autoantibodies in aging,
   autoimmunity, and infection
SO REVERSAL OF AGING: RESETTING THE PINEAL CLOCK
SE Annals of the New York Academy of Sciences
LA English
DT Article; Proceedings Paper
CT 4th Stromboli Conference on Aging and Cancer
CY JUN 06-11, 2005
CL Sicily, ITALY
SP Walter Pierpaoli Fdn Life Sci
DE T cell receptors; TH1; TH2; cytokines; retrovirus; coxsackie-virus;
   immunosenescence; TCR V beta; cardiopathology
ID T-CELL-RECEPTOR; MURINE RETROVIRUS INFECTION; COXSACKIEVIRUS-INDUCED
   CARDIOPATHOLOGY; IMMUNE DYSFUNCTION; NATURAL AUTOANTIBODIES; SYNTHETIC
   AUTOANTIGENS; IGG AUTOANTIBODIES; MYASTHENIA-GRAVIS; BETA-CHAIN;
   IN-VITRO
AB The operation of the immune system is a complex orchestration of specific self and non-self-recognition capacities mediated by cells of the innate system acting in coordination with T and B lymphocytes in a series of processes modulated by cytokines. We provide evidence for a natural immunomodulatory system involving autoantibodies directed against a controlling segment of T cell receptor V beta chains that downregulate production of stimulatory cytokines balanced by the peptides which in turn upregulate inflammatory activities mediated by TH1-type helper cells. TCR V beta-derived peptides effective in retrovirally induced immunosupression could also reverse the effects of immunosenescence in aged mice by restoring the balance of TH1- and TH2-type immunity and the resistance of the animals to cardiac pathology caused by infection with coxsackievirus. An unexpected finding was an adaptive role of the T cells from peptide-treated mice in remodeling damaged hearts by increasing net collagen synthesis by cardiac fibroblasts.
C1 Univ Arizona, Coll Med, Dept Microbiol & Immunol, Tucson, AZ 85724 USA.
   Mel & Enid Zuckerman Coll Publ Hlth, Dept Hlth Promot Sci, Tucson, AZ 85724 USA.
   Univ Arizona, Coll Med, Carver Heart Ctr, Tucson, AZ 85724 USA.
   Univ Arizona, Coll Med, Dept Surg, Tucson, AZ 85724 USA.
RP Marchalonis, JJ (corresponding author), Univ Arizona, Coll Med, Dept Microbiol & Immunol, 1501 N Campbell Ave, Tucson, AZ 85724 USA.
EM marchj@email.arizona.edu
CR Adelman MK, 2004, PROTEIN J, V23, P103, DOI 10.1023/B:JOPC.0000020077.73751.76
   ARKING R, 1998, BIOL AGING
   Boren E, 2004, AUTOIMMUN REV, V3, P401, DOI 10.1016/j.autrev.2004.03.004
   CLERICI M, 1993, IMMUNOL TODAY, V14, P107, DOI 10.1016/0167-5699(93)90208-3
   DEHGHANPISHEH K, 1995, INT IMMUNOL, V7, P31, DOI 10.1093/intimm/7.1.31
   Dehghanpisheh K, 1997, SCAND J IMMUNOL, V45, P645, DOI 10.1046/j.1365-3083.1997.d01-439.x
   Deng YP, 2004, J IMMUNOL, V172, P3437, DOI 10.4049/jimmunol.172.6.3437
   GAZZINELLI RT, 1992, J IMMUNOL, V148, P182
   HASHIM GA, 1992, J IMMUNOL, V149, P2803
   Huang Dennis S., 1993, Regional Immunology, V5, P325
   Jambou F, 2003, J CLIN INVEST, V112, P265, DOI 10.1172/JCI200316039
   Jambou F, 2003, CELL MOL BIOL, V49, P181
   JERNE NK, 1984, IMMUNOL REV, V79, P5, DOI 10.1111/j.1600-065X.1984.tb00484.x
   KAY MMB, 1990, P NATL ACAD SCI USA, V87, P5734, DOI 10.1073/pnas.87.15.5734
   Klein SA, 1997, AIDS, V11, P1111, DOI 10.1097/00002030-199709000-00005
   KURT RA, 1995, J IMMUNOL, V154, P3969
   LAKE DF, 1994, P NATL ACAD SCI USA, V91, P10849, DOI 10.1073/pnas.91.23.10849
   Liang B, 1996, IMMUNOLOGY, V87, P198, DOI 10.1046/j.1365-2567.1996.449551.x
   Liang B, 1998, IMMUNOLOGY, V93, P462
   Liang BL, 1996, CELL IMMUNOL, V172, P126, DOI 10.1006/cimm.1996.0223
   Liang BL, 1997, NUTR RES, V17, P677, DOI 10.1016/S0271-5317(97)00037-7
   LIBLAU RS, 1995, IMMUNOL TODAY, V16, P34, DOI 10.1016/0167-5699(95)80068-9
   Makinodan T, 1980, Adv Immunol, V29, P287, DOI 10.1016/S0065-2776(08)60047-4
   MARCHALONIS JJ, 1993, GERONTOLOGY, V39, P65
   MARCHALONIS JJ, 1993, EXP CLIN IMMUNOGENET, V10, P1
   Marchalonis JJ, 1998, ADV IMMUNOL, V70, P417, DOI 10.1016/S0065-2776(08)60392-2
   Marchalonis JJ, 1996, EXP CLIN IMMUNOGENET, V13, P181
   Marchalonis JJ, 2002, FASEB J, V16, DOI 10.1096/fj.01-0953hyp
   Marchalonis JJ, 2001, CRIT REV IMMUNOL, V21, P57
   MARCHALONIS JJ, 1994, P SOC EXP BIOL MED, V207, P129
   Marchalonis JJ, 1997, CLIN IMMUNOL IMMUNOP, V82, P174, DOI 10.1006/clin.1996.4290
   MARCHALONIS JJ, 1992, P NATL ACAD SCI USA, V89, P3325, DOI 10.1073/pnas.89.8.3325
   MILLER R, 1990, BIOL AGING, P157
   Nobrega A, 1996, SCAND J IMMUNOL, V44, P437, DOI 10.1046/j.1365-3083.1996.d01-335.x
   Ortman CL, 2002, INT IMMUNOL, V14, P813, DOI 10.1093/intimm/dxf042
   Rafi A, 2003, BIOMED PHARMACOTHER, V57, P246, DOI 10.1016/S0753-3322(03)00064-7
   Robey IF, 2002, FASEB J, V16, DOI 10.1096/fj.01-0884com
   Robey IF, 2002, IMMUNOLOGY, V105, P419, DOI 10.1046/j.1365-2567.2002.01389.x
   Robey IF, 2000, J PROTEIN CHEM, V19, P9, DOI 10.1023/A:1007086608036
   Schluter SF, 2003, CELL MOL BIOL, V49, P193
   Sepulveda RT, 2005, CARDIOVASC TOXICOL, V5, P21, DOI 10.1385/CT:5:1:021
   Sepulveda RT, 2003, J CARDIOVASC PHARM, V41, P489, DOI 10.1097/00005344-200303000-00019
   Skapenko A, 2005, ARTHRITIS RES THER, V7, pS4, DOI 10.1186/ar1703
   Vainiene M, 1996, J NEUROSCI RES, V43, P137, DOI 10.1002/(SICI)1097-4547(19960115)43:2<137::AID-JNR2>3.0.CO;2-H
   WANG E, 1994, CLIN IMMUNOL IMMUNOP, V73, P224, DOI 10.1006/clin.1994.1191
   WATSON RR, 1995, J IMMUNOL, V155, P2282
   YU Q, 2005, IN PRESS AM J PHYSL
NR 47
TC 7
Z9 9
U1 0
U2 5
PU NEW YORK ACAD SCIENCES
PI NEW YORK
PA 2 EAST 63RD ST, NEW YORK, NY 10021 USA
SN 0077-8923
BN 1-57331-602-4
J9 ANN NY ACAD SCI
JI Ann.NY Acad.Sci.
PY 2005
VL 1057
BP 247
EP 259
DI 10.1196/annals.1356.019
PG 13
WC Geriatrics & Gerontology; Multidisciplinary Sciences
WE Conference Proceedings Citation Index - Science (CPCI-S); Science Citation Index Expanded (SCI-EXPANDED)
SC Geriatrics & Gerontology; Science & Technology - Other Topics
GA BDY45
UT WOS:000236116800016
PM 16399899
DA 2022-10-25
ER

PT J
AU Matsuura, E
   Kang, Y
   Kitakawa, H
   Ogata, A
   Kotani, T
   Ohtaki, S
   Nishi, S
AF Matsuura, E
   Kang, Y
   Kitakawa, H
   Ogata, A
   Kotani, T
   Ohtaki, S
   Nishi, S
TI Modulation of T cell function by alpha-fetoprotein: An in vivo study on
   procine thyroid peroxidase-induced experimental autoimmune thyroiditis
   in transgenic mice producing human alpha-fetoprotein
SO TUMOR BIOLOGY
LA English
DT Article
DE alpha-fetoprotein; autoimmune thyroiditis; thyroid peroxidase;
   transgenic mouse; immunoregulation
ID MYASTHENIA-GRAVIS; EXPRESSION; INDUCTION; SUPPRESSION; APOPTOSIS;
   ANTIGENS; INVITRO; LESIONS; DEATH; AFP
AB Experimental autoimmune thyroiditis was induced in transgenic mice (TG-3) producing human cl-fetoprotein (AFP) and in control mice by immunization of porcine thyroid peroxidase (TPO). Development of thyroiditis accompanied with mononuclear cell infiltration was observed in 6 out of 8 treated control mice. In contrast, the development was significantly suppressed in TG-3 mice and mild histologic change was observed in only 1 out of 8 TG-3 mice (p < 0.05). Serum anti-TPO antibody titers gradually increased in TG-3 mice as well as in control mice and there were no significant differences. In vitro phytohemagglutinin response of splenocytes from TG-3 mice was lower than that from control mice. Significantly reduced numbers of CD4+ and CD8+ splenocytes, total thymocytes, and CD4+ thymocytes were found in the nontreated TG-3 mice as compared with those in control mice. These results suggest that ubiquitously produced AFP modulates in vivo T cell development and/or T cell-dependent immune responses.
C1 Hokkaido Univ, Sch Med, Dept Biochem, Kita Ku, Sapporo, Hokkaido 0608638, Japan.
   Miyazaki Med Coll, Dept Lab Med, Miyazaki 88916, Japan.
   Okayama Univ, Sch Med, Inst Cellular & Mol Biol, Dept Cell Chem, Okayama 700, Japan.
RP Nishi, S (corresponding author), Hokkaido Univ, Sch Med, Dept Biochem, Kita Ku, N-15,W-7, Sapporo, Hokkaido 0608638, Japan.
EM s_nishi@med.hokudai.ac.jp
OI Matsuura, Eiji/0000-0003-1681-0684
CR ABELEV GI, 1968, CANCER RES, V28, P1344
   ABRAMSKY O, 1982, J NEUROIMMUNOL, V2, P1, DOI 10.1016/0165-5728(82)90070-4
   ALPERT E, 1978, IMMUNOL COMMUN, V7, P163, DOI 10.3109/08820137809033882
   BRENNER T, 1984, TUMOUR BIOL, V5, P263
   BRENNER T, 1981, IMMUNOL LETT, V3, P163, DOI 10.1016/0165-2478(81)90121-8
   COHEN BL, 1986, SCAND J IMMUNOL, V23, P211, DOI 10.1111/j.1365-3083.1986.tb01960.x
   DEUTSCH HF, 1991, ADV CANCER RES, V56, P253
   GITLIN D, 1972, CANCER RES, V32, P979
   Hammond LJ, 1997, J PATHOL, V182, P138, DOI 10.1002/(SICI)1096-9896(199706)182:2<138::AID-PATH810>3.0.CO;2-F
   HOSHIOKA A, 1993, IMMUNOL LETT, V37, P235, DOI 10.1016/0165-2478(93)90036-2
   KOTANI T, 1990, CLIN EXP IMMUNOL, V80, P11
   LU CY, 1984, J IMMUNOL, V132, P1722
   MURGITA RA, 1977, NATURE, V267, P257, DOI 10.1038/267257a0
   NISHI S, 1983, ANN NY ACAD SCI, V417, P452, DOI 10.1111/j.1749-6632.1983.tb32887.x
   OGATA A, 1995, BIOCHEM BIOPH RES CO, V213, P362, DOI 10.1006/bbrc.1995.2138
   Olinescu A, 1977, Arch Roum Pathol Exp Microbiol, V36, P247
   PECK AB, 1978, J EXP MED, V147, P667, DOI 10.1084/jem.147.3.667
   RAFF MC, 1992, NATURE, V356, P397, DOI 10.1038/356397a0
   ROSE NR, 1971, J IMMUNOL, V106, P698
   SCHEURICH P, 1987, J IMMUNOL, V138, P1786
   SCHWARTZ LM, 1993, IMMUNOL TODAY, V14, P582, DOI 10.1016/0167-5699(93)90197-S
   SUGIHARA S, 1995, J IMMUNOL, V155, P1619
   WANG W, 1995, HEPATOLOGY, V22, P921, DOI 10.1016/0270-9139(95)90316-X
   YAMASHITA T, 1993, BIOCHEM BIOPH RES CO, V191, P715, DOI 10.1006/bbrc.1993.1276
   YAMASHITA T, 1994, BIOCHEM BIOPH RES CO, V201, P1154, DOI 10.1006/bbrc.1994.1826
NR 25
TC 20
Z9 22
U1 0
U2 4
PU SAGE PUBLICATIONS LTD
PI LONDON
PA 1 OLIVERS YARD, 55 CITY ROAD, LONDON EC1Y 1SP, ENGLAND
SN 1010-4283
EI 1423-0380
J9 TUMOR BIOL
JI Tumor Biol.
PD MAY-JUN
PY 1999
VL 20
IS 3
BP 162
EP 171
DI 10.1159/000030059
PG 10
WC Oncology
WE Science Citation Index Expanded (SCI-EXPANDED)
SC Oncology
GA 191JP
UT WOS:000080021700006
PM 10213924
DA 2022-10-25
ER

PT J
AU Isshiki, Y
   Tanaka, H
   Suzuki, Y
   Yoshida, Y
AF Isshiki, Yusuke
   Tanaka, Hiroaki
   Suzuki, Yoshio
   Yoshida, Yukihiro
TI Cyclosporine is a potential curative treatment option for advanced
   thymoma
SO EXPERIMENTAL HEMATOLOGY & ONCOLOGY
LA English
DT Article
DE Advanced thymoma; Cyclosporine; Pure red cell aplasia
ID RED-CELL APLASIA; COLLABORATIVE STUDY-GROUP; MYASTHENIA-GRAVIS;
   NATIONWIDE COHORT; MALIGNANCIES; THERAPY; JAPAN
AB Background: Thymectomy can effectively cure most thymoma patients; however, patients with advanced thymoma typically require chemotherapy, which is associated with limited efficacy in this context. Here we provide the first report of a patient with recurrent thymoma who achieved complete remission (CR) using cyclosporine therapy. Case presentation: A 63-year-old woman who had undergone resection surgery for recurrent type B1 thymoma developed pure red cell aplasia (PRCA), and CT findings revealed thymoma recurrence. After the initiation of orally-administered cyclosporine, PRCA quickly resolved, and the thymoma disappeared without the administration of any anti-thymoma therapy. The patient has remained in CR for over 3 years using only cyclosporine. Conclusions: This is the first report describing the curative potential of cyclosporine for the treatment of advanced thymoma. Although the mechanism underlying this effect remains unclear, cyclosporine can become a less toxic and more cost-effective treatment option for thymoma compared with conventional therapy. Clinical trials are needed to confirm the therapeutic potential of cyclosporine as a new treatment option for thymoma.
C1 [Isshiki, Yusuke] Chiba Univ Hosp, Dept Hematol, Chuo Ku, 1-8-1 Inohana, Chiba 2608677, Japan.
   [Tanaka, Hiroaki] Asahi Gen Hosp, Dept Hematol, Chiba, Japan.
   [Suzuki, Yoshio] Asahi Gen Hosp, Dept Clin Pathol, Chiba, Japan.
   [Yoshida, Yukihiro] Asahi Gen Hosp, Dept Resp Surg, Chiba, Japan.
RP Isshiki, Y (corresponding author), Chiba Univ Hosp, Dept Hematol, Chuo Ku, 1-8-1 Inohana, Chiba 2608677, Japan.
EM yusukeisshiki@mbg.nifty.com
OI Isshiki, Yusuke/0000-0003-0789-6789
CR Bernard C, 2016, AUTOIMMUN REV, V15, P82, DOI 10.1016/j.autrev.2015.09.005
   Detterbeck F, 2011, J THORAC ONCOL, V6, pS1698, DOI 10.1097/JTO.0b013e31821e7b12
   Djaldetti M, 2003, BIOMED PHARMACOTHER, V57, P326, DOI 10.1016/j.biopha.2003.08.001
   Engels EA, 2010, J THORAC ONCOL, V5, pS260, DOI 10.1097/JTO.0b013e3181f1f62d
   Gilhus NE, 2015, LANCET NEUROL, V14, P1023, DOI 10.1016/S1474-4422(15)00145-3
   Hirokawa M, 2007, HAEMATOLOGICA, V93, P27, DOI 10.3324/haematol.11655
   Masaoka A, 2010, J THORAC ONCOL, V5, pS304, DOI 10.1097/JTO.0b013e3181f20c05
   Miura S, 2010, ACTA NEUROL BELG, V110, P107
   Mochizuki Hirofumi, 2003, Nihon Kokyuki Gakkai Zasshi, V41, P755
   Sawada K, 2007, HAEMATOLOGICA, V92, P1021, DOI 10.3324/haematol.11192
   Schmitt J, 2010, J THORAC ONCOL, V5, pS357, DOI 10.1097/JTO.0b013e3181f21129
   Tiseo M, 2005, J CLIN ONCOL, V23, P1578, DOI 10.1200/JCO.2005.03.115
   Travis WD, 2004, PATHOLOGY GENETICS T
   Yoshida Yukihiro, 2012, Asian Cardiovasc Thorac Ann, V20, P479, DOI 10.1177/0218492312440187
   Zhao Y, 2016, EUR J CARDIO-THORAC, V49, P1144, DOI 10.1093/ejcts/ezv288
NR 15
TC 7
Z9 7
U1 0
U2 3
PU BMC
PI LONDON
PA CAMPUS, 4 CRINAN ST, LONDON N1 9XW, ENGLAND
EI 2162-3619
J9 EXP HEMATOL ONCOL
JI Exp. Hematol. Oncol.
PD MAY 5
PY 2017
VL 6
AR 13
DI 10.1186/s40164-017-0073-6
PG 4
WC Oncology; Hematology
WE Science Citation Index Expanded (SCI-EXPANDED)
SC Oncology; Hematology
GA EU3PG
UT WOS:000400942900001
PM 28473943
OA Green Published, gold
DA 2022-10-25
ER

PT J
AU Brehm, H
   Hristodorov, D
   Pardo, A
   Mladenov, R
   Niesen, J
   Fischer, R
   Tur, MK
   Barth, S
AF Brehm, Hannes
   Hristodorov, Dmitrij
   Pardo, Alessa
   Mladenov, Radoslav
   Niesen, Judith
   Fischer, Rainer
   Tur, Mehmet K.
   Barth, Stefan
TI Targeted killing of rhabdomyosarcoma cells by a MAP-based human
   cytolytic fusion protein
SO CANCER LETTERS
LA English
DT Article
DE Rhabdomyosarcoma; Human cytolytic fusion protein; Fetal acetylcholine
   receptor; Microtubule-associated protein; Immunotherapy
ID NICOTINIC ACETYLCHOLINE-RECEPTORS; EXHIBITS SPECIFIC CYTOTOXICITY;
   SINGLE-CHAIN IMMUNOTOXIN; SOFT-TISSUE SARCOMAS; MYASTHENIA-GRAVIS;
   CANCER-THERAPY; IN-VITRO; CHILDHOOD TUMORS; LYMPHOMA-CELLS; EXPRESSION
AB The treatment of rhabdomyosarcoma (RMS) is challenging, and the prognosis remains especially poor for high-grade RMS with metastasis. The conventional treatment of RMS is based on multi-agent chemotherapy combined with resection and radiotherapy, which are often marked by low success rate. Alternative therapeutic options include the combination of standard treatments with immunotherapy. We generated a microtubule-associated protein (MAP)-based fully human cytolytic fusion protein (hCFP) targeting the fetal acetylcholine receptor, which is expressed on RMS cells. We were able to express and purify functional scFv35-MAP from Escherichia coli cells. Moreover, we found that scFv35-MAP is rapidly internalized by target cells after binding its receptor, and exhibits specific cytotoxicity toward FL-OH1 and RD cells in vitro. We also confirmed that scFv35-MAP induces apoptosis in FL-OH1 and RD cells. The in vivo potential of scFv35-MAP will need to be considered in further studies. (C) 2015 Elsevier Ireland Ltd. All rights reserved.
C1 [Brehm, Hannes; Hristodorov, Dmitrij; Pardo, Alessa; Mladenov, Radoslav; Barth, Stefan] Univ Hosp RWTH Aachen, Inst Appl Med Engn, Dept Expt Med & Immunotherapy, Aachen, Germany.
   [Niesen, Judith; Barth, Stefan] Fraunhofer Inst Mol Biol & Appl Ecol IME, Aachen, Germany.
   [Fischer, Rainer] Rhein Westfal TH Aachen, Inst Mol Biotechnol Biol 7, Aachen, Germany.
   [Tur, Mehmet K.] UKGM, Inst Pathol Expt Pathol & Immunotherapy, Giessen, Germany.
RP Barth, S (corresponding author), Univ Hosp RWTH Aachen, Inst Appl Med Engn, Dept Expt Med & Immunotherapy, Aachen, Germany.
EM stefan.barth@uct.ac.za
RI Barth, Stefan/F-7301-2012
OI Barth, Stefan/0000-0001-9589-653X; Tur, Mehmet Kemal/0000-0002-9259-6723
CR Ahmad ZA, 2012, CLIN DEV IMMUNOL, DOI 10.1155/2012/980250
   Albuquerque EX, 2009, PHYSIOL REV, V89, P73, DOI 10.1152/physrev.00015.2008
   Bard F, 2003, J BIOL CHEM, V278, P46601, DOI 10.1074/jbc.M302221200
   Barth S, 2000, APPL ENVIRON MICROB, V66, P1572, DOI 10.1128/AEM.66.4.1572-1579.2000
   Barth S, 1998, INT J MOL MED, V1, P249
   Becker N, 2012, ANTIBODIES, V1, P39, DOI 10.3390/antib1010039
   Brehm H, 2014, CANCER LETT, V352, P228, DOI 10.1016/j.canlet.2014.07.006
   Bruell D, 2003, INT J ONCOL, V23, P1179
   Cizeau J, 2009, J IMMUNOTHER, V32, P574, DOI 10.1097/CJI.0b013e3181a6981c
   Colcher D, 1998, Q J NUCL MED, V42, P225
   Dalken B, 2006, CELL DEATH DIFFER, V13, P576, DOI 10.1038/sj.cdd.4401773
   De Groot AS, 2007, TRENDS IMMUNOL, V28, P482, DOI 10.1016/j.it.2007.07.011
   Dumontet C, 2010, NAT REV DRUG DISCOV, V9, P790, DOI 10.1038/nrd3253
   Firer MA, 2012, J HEMATOL ONCOL, V5, DOI 10.1186/1756-8722-5-70
   Fraterman S, 2006, INVEST OPHTH VIS SCI, V47, P3828, DOI 10.1167/iovs.06-0073
   Gattenloehner S, 1998, AM J PATHOL, V152, P437
   Gattenloehner S, 1999, J MOL DIAGN, V1, P23, DOI 10.1016/S1525-1578(10)60605-8
   Gattenlohner S, 2010, J BIOMED BIOTECHNOL, DOI 10.1155/2010/187621
   Giesubel U, 2006, BIOCHEM J, V394, P563, DOI 10.1042/BJ20050687
   Govindan SV, 2012, EXPERT OPIN BIOL TH, V12, P873, DOI 10.1517/14712598.2012.685153
   Green M. R., 2012, MOL CLONING LAB MANU
   Hawkins DS, 2013, PEDIATR BLOOD CANCER, V60, P1001, DOI 10.1002/pbc.24435
   Hayes-Jordan A, 2009, CURR OPIN PEDIATR, V21, P373, DOI 10.1097/MOP.0b013e32832b4171
   Hetzel C, 2008, J IMMUNOTHER, V31, P370, DOI 10.1097/CJI.0b013e31816a2d23
   Hristodorov D, 2013, BRIT J CANCER, V109, P1570, DOI 10.1038/bjc.2013.457
   Hristodorov D, 2014, MOL CANCER THER, V13, P2194, DOI 10.1158/1535-7163.MCT-13-0781
   Hristodorov D, 2014, BRIT J HAEMATOL, V164, P251, DOI 10.1111/bjh.12626
   Huhn M, 2001, CANCER RES, V61, P8737
   Jain S, 2010, INT J CLIN EXP PATHO, V3, P416
   Janthur WD, 2012, INT J MOL SCI, V13, P16020, DOI 10.3390/ijms131216020
   Jordan MA, 2007, CURR CANCER DRUG TAR, V7, P730, DOI 10.2174/156800907783220417
   Kreitman RJ, 2006, AAPS J, V8, pE532, DOI 10.1208/aapsj080363
   LAEMMLI UK, 1970, NATURE, V227, P680, DOI 10.1038/227680a0
   Litvak-Greenfeld D, 2012, ADV DRUG DELIVER REV, V64, P1782, DOI 10.1016/j.addr.2012.05.013
   Mahmud H, 2009, MOL CANCER THER, V8, P1526, DOI 10.1158/1535-7163.MCT-08-1149
   MANDELKOW E, 1995, CURR OPIN CELL BIOL, V7, P72, DOI 10.1016/0955-0674(95)80047-6
   Marx A, 2010, AUTOIMMUNITY, V43, P413, DOI 10.3109/08916930903555935
   Millar NS, 2009, NEUROPHARMACOLOGY, V56, P237, DOI 10.1016/j.neuropharm.2008.07.041
   OGATA M, 1990, J BIOL CHEM, V265, P20678
   Olsen E, 2001, J CLIN ONCOL, V19, P376, DOI 10.1200/JCO.2001.19.2.376
   Parham DM, 2006, ARCH PATHOL LAB MED, V130, P1454
   Parham DM, 2013, ADV ANAT PATHOL, V20, P387, DOI 10.1097/PAP.0b013e3182a92d0d
   Pastan I, 2007, ANNU REV MED, V58, P221, DOI 10.1146/annurev.med.58.070605.115320
   Ray A, 2012, CURR ONCOL REP, V14, P311, DOI 10.1007/s11912-012-0243-y
   Schiffer S, 2013, ANTIBODIES, V2, P9, DOI 10.3390/antib2010009
   Schiffer S, 2013, CANCER LETT, V341, P178, DOI 10.1016/j.canlet.2013.08.005
   SHYNG SL, 1990, J NEUROSCI, V10, P3905, DOI 10.1523/JNEUROSCI.10-12-03905.1990
   Simon-Keller K, 2013, EXPERT OPIN THER TAR, V17, P127, DOI 10.1517/14728222.2013.734500
   Skubitz KM, 2007, MAYO CLIN PROC, V82, P1409, DOI 10.4065/82.11.1409
   Stocker M, 2008, PROTEIN EXPRES PURIF, V58, P325, DOI 10.1016/j.pep.2007.12.009
   Thorpe SJ, 2003, SCAND J IMMUNOL, V57, P85, DOI 10.1046/j.1365-3083.2003.01189.x
   Tsetlin V, 2011, J NEUROCHEM, V116, P734, DOI 10.1111/j.1471-4159.2010.07060.x
   Tur MK, 2009, J IMMUNOTHER, V32, P431, DOI 10.1097/CJI.0b013e31819f1cb6
   Tur MK, 2003, CANCER RES, V63, P8414
   Vincent A, 2003, ANN NY ACAD SCI, V998, P324, DOI 10.1196/annals.1254.036
   Wakkach A, 1996, J IMMUNOL, V157, P3752
   Wakkach A, 1999, AM J PATHOL, V155, P1229, DOI 10.1016/S0002-9440(10)65225-X
   Wayne AS, 2014, BLOOD, V123, P2470, DOI 10.1182/blood-2014-01-492256
   Weidle UH, 2014, CANCER GENOM PROTEOM, V11, P25
   Xia SJJ, 2002, CANCER BIOL THER, V1, P97, DOI 10.4161/cbt.51
   YOKOTA T, 1992, CANCER RES, V52, P3402
   Zanola A, 2012, J CELL MOL MED, V16, P1377, DOI 10.1111/j.1582-4934.2011.01518.x
NR 62
TC 9
Z9 9
U1 0
U2 8
PU ELSEVIER IRELAND LTD
PI CLARE
PA ELSEVIER HOUSE, BROOKVALE PLAZA, EAST PARK SHANNON, CO, CLARE, 00000,
   IRELAND
SN 0304-3835
EI 1872-7980
J9 CANCER LETT
JI Cancer Lett.
PD SEP 1
PY 2015
VL 365
IS 2
BP 149
EP 155
DI 10.1016/j.canlet.2015.04.004
PG 7
WC Oncology
WE Science Citation Index Expanded (SCI-EXPANDED)
SC Oncology
GA CM5VC
UT WOS:000357756100002
PM 25888452
DA 2022-10-25
ER

PT J
AU Kelso, ML
   Gendelman, HE
AF Kelso, Matthew L.
   Gendelman, Howard E.
TI Bridge Between Neuroimmunity and Traumatic Brain Injury
SO CURRENT PHARMACEUTICAL DESIGN
LA English
DT Article
DE Traumatic brain injury; neuroimmunity; mononuclear phagocytes;
   astrocytes; neurodegeneration; inflammation
ID REGULATORY T-CELLS; CONTROLLED CORTICAL IMPACT; CLOSED-HEAD-INJURY;
   CENTRAL-NERVOUS-SYSTEM; COLONY-STIMULATING FACTOR; NICOTINIC
   ACETYLCHOLINE-RECEPTOR; GLUTAMATE TRANSPORTER PROTEINS; EXPERIMENTAL
   MYASTHENIA-GRAVIS; AMYOTROPHIC-LATERAL-SCLEROSIS; FOCAL
   CEREBRAL-ISCHEMIA
AB The pathophysiology of degenerative, infectious, inflammatory and traumatic diseases of the central nervous system includes a significant immune component. As to the latter, damage to the cerebral vasculature and neural cell bodies, caused by traumatic brain injury (TBI) activates innate immunity with concomitant infiltration of immunocytes into the damaged nervous system. This leads to pro-inflammatory cytokine and prostaglandin production and lost synaptic integrity and more generalized neurotoxicity. Engagement of adaptive immune responses follows including the production of antibodies and lymphocyte proliferation. These affect the tempo of disease along with tissue repair and as such provide a number of potential targets for pharmacological treatments for TBI. However, despite a large body of research, no such treatment intervention is currently available. In this review we will discuss the immune response initiated following brain injuries, drawing on knowledge gained from a broad array of experimental and clinical studies. Our discussion seeks to address potential therapeutic targets and propose ways in which the immune system can be controlled to promote neuroprotection.
C1 [Kelso, Matthew L.] Univ Nebraska Med Ctr, Dept Pharm Practice, Coll Pharm, Omaha, NE 68198 USA.
   [Gendelman, Howard E.] Univ Nebraska Med Ctr, Dept Pharmacol & Expt Neurosci, Coll Med, Omaha, NE 68198 USA.
RP Kelso, ML (corresponding author), Univ Nebraska Med Ctr, Dept Pharm Practice, Coll Pharm, Omaha, NE 68198 USA.
EM mkelso@unmc.edu
FU Carol Swarts Neuroscience Research Laboratory; Frances and Louie Blumkin
   Foundation; Department of Defense [W81XWH11-1-0700]; National Institutes
   of Health [P01 DA028555, R01 NS36126, P01 NS31492, 2R01 NS034239, P01
   MH64570, P20 GM103480, P01 NS43985]; NATIONAL INSTITUTE OF GENERAL
   MEDICAL SCIENCES [P20GM103480] Funding Source: NIH RePORTER; NATIONAL
   INSTITUTE OF MENTAL HEALTH [P01MH064570] Funding Source: NIH RePORTER;
   NATIONAL INSTITUTE OF NEUROLOGICAL DISORDERS AND STROKE [P01NS043985,
   R01NS036126, R01NS034239, P01NS031492] Funding Source: NIH RePORTER;
   NATIONAL INSTITUTE ON AGING [R01AG043540] Funding Source: NIH RePORTER;
   NATIONAL INSTITUTE ON DRUG ABUSE [P01DA028555] Funding Source: NIH
   RePORTER
FX The authors would like to acknowledge Mrs. Robin Taylor for her
   assistance with the figures and Dr. JoEllyn McMillan for her editorial
   comments. This work was supported by the Carol Swarts Neuroscience
   Research Laboratory, the Frances and Louie Blumkin Foundation,
   Department of Defense Grant W81XWH11-1-0700, and National Institutes of
   Health grants P01 DA028555, R01 NS36126, P01 NS31492, 2R01 NS034239, P01
   MH64570, P20 GM103480 and P01 NS43985.
CR Aguzzi A, 2013, SCIENCE, V339, P156, DOI 10.1126/science.1227901
   Ahmad M, 2008, J NEUROSCI RES, V86, P3605, DOI 10.1002/jnr.21809
   Anderson KJ, 2005, EXP NEUROL, V193, P125, DOI 10.1016/j.expneurol.2004.11.025
   [Anonymous], NEUROSURGERY
   Ansari MA, 2008, FREE RADICAL BIO MED, V45, P443, DOI 10.1016/j.freeradbiomed.2008.04.038
   Ansari MA, 2008, J NEUROTRAUM, V25, P513, DOI 10.1089/neu.2007.0451
   Baki SGA, 2010, PLOS ONE, V5, DOI 10.1371/journal.pone.0012490
   Banerjee R, 2008, PLOS ONE, V3, DOI 10.1371/journal.pone.0002740
   Bechmann I, 2007, TRENDS IMMUNOL, V28, P5, DOI 10.1016/j.it.2006.11.007
   Berry JD, 2013, PLOS ONE, V8, DOI 10.1371/journal.pone.0061177
   Biegon A, 2004, P NATL ACAD SCI USA, V101, P5117, DOI 10.1073/pnas.0305741101
   Borregaard N, 2010, IMMUNITY, V33, P657, DOI 10.1016/j.immuni.2010.11.011
   BREDER CD, 1995, J COMP NEUROL, V355, P296, DOI 10.1002/cne.903550208
   Bresalier RS, 2005, NEW ENGL J MED, V352, P1092, DOI 10.1056/NEJMoa050493
   Brynskikh AM, NANOMEDICINE LOND, V5, P379
   Bushong EA, 2002, J NEUROSCI, V22, P183, DOI 10.1523/JNEUROSCI.22-01-00183.2002
   Bye N, 2007, EXP NEUROL, V204, P220, DOI 10.1016/j.expneurol.2006.10.013
   Cao T, 2012, NEUROSCIENCE, V225, P65, DOI 10.1016/j.neuroscience.2012.08.058
   Carlos TM, 1997, J LEUKOCYTE BIOL, V61, P279, DOI 10.1002/jlb.61.3.279
   Cernak I, 2002, EXP BRAIN RES, V147, P193, DOI 10.1007/s00221-002-1245-z
   Chaudhry A, 2011, IMMUNITY, V34, P566, DOI 10.1016/j.immuni.2011.03.018
   Chen C, 2005, J NEUROPHYSIOL, V93, P929, DOI 10.1152/jn.00696.2004
   Chen C, 2002, J NEUROPHYSIOL, V87, P2851, DOI 10.1152/jn.2002.87.6.2851
   Chen S, 2003, EXP NEUROL, V182, P87, DOI 10.1016/S0014-4886(03)00002-5
   Chodobski A, 2003, NEUROSCIENCE, V122, P853, DOI 10.1016/j.neuroscience.2003.08.055
   Choi SH, 2010, PHARMACOGENOMICS J, V10, P448, DOI 10.1038/tpj.2009.68
   Choi Y, 2007, NEUROPSYCHOPHARMACOL, V32, P2393, DOI 10.1038/sj.npp.1301377
   Chu K, 2007, STROKE, V38, P177, DOI 10.1161/01.STR.0000252091.36912.65
   Clark RSB, 1996, J NEUROTRAUM, V13, P333, DOI 10.1089/neu.1996.13.333
   CLARK RSB, 1994, J NEUROTRAUM, V11, P499, DOI 10.1089/neu.1994.11.499
   Clausen F, 2007, J NEUROTRAUM, V24, P1295, DOI 10.1089/neu.2006.0258
   Clausen F, 2009, EUR J NEUROSCI, V30, P385, DOI 10.1111/j.1460-9568.2009.06820.x
   Cosentino M, 2013, J NEUROIMMUNE PHARM, V8, P1, DOI 10.1007/s11481-013-9440-1
   Crack P, 2009, J NEURAL TRANSM, V116, P1, DOI 10.1007/s00702-008-0145-1
   Dalgard CL, 2012, FRONT MOL NEUROSCI, V5, DOI 10.3389/fnmol.2012.00006
   Danbolt NC, 2001, PROG NEUROBIOL, V65, P1, DOI 10.1016/S0301-0082(00)00067-8
   Das M, 2012, J NEUROINFLAMM, V9, DOI 10.1186/1742-2094-9-236
   Dash PK, 2000, J NEUROTRAUM, V17, P69, DOI 10.1089/neu.2000.17.69
   Davalos D, 2005, NAT NEUROSCI, V8, P752, DOI 10.1038/nn1472
   De Simone R, 2005, J NEUROINFLAMM, V2, DOI 10.1186/1742-2094-2-4
   DeFelipe J, 2002, J NEUROCYTOL, V31, P299, DOI 10.1023/A:1024130211265
   DeWitt DS, 1988, J NEUROTRAUM, V5, P303, DOI 10.1089/neu.1988.5.303
   Diguet E, 2004, EXP NEUROL, V189, P1, DOI 10.1016/j.expneurol.2004.05.016
   Ding JY, 2009, NEUROSCI LETT, V453, P68, DOI 10.1016/j.neulet.2009.01.077
   Dressler J, 2007, INT J LEGAL MED, V121, P365, DOI 10.1007/s00414-006-0126-6
   FADEN AI, 1989, SCIENCE, V244, P798, DOI 10.1126/science.2567056
   Fagan SC, 2010, STROKE, V41, P2283, DOI 10.1161/STROKEAHA.110.582601
   Faul M., 2010, TRAUMATIC BRAIN INJU
   Fee D, 2003, J NEUROIMMUNOL, V136, P54, DOI 10.1016/S0165-5728(03)00008-0
   Ferretti MT, 2012, J NEUROINFLAMM, V9, DOI 10.1186/1742-2094-9-62
   Festoff BW, 2006, J NEUROCHEM, V97, P1314, DOI 10.1111/j.1471-4159.2006.03799.x
   Floyd CL, 2007, PROG BRAIN RES, V161, P61, DOI 10.1016/S0079-6123(06)61005-4
   Frank-Cannon TC, 2009, MOL NEURODEGENER, V4, DOI 10.1186/1750-1326-4-47
   Galea I, 2007, TRENDS IMMUNOL, V28, P12, DOI 10.1016/j.it.2006.11.004
   Gao TL, 2012, J TRAUMA ACUTE CARE, V72, P643, DOI 10.1097/TA.0b013e31823c54a6
   Ghorpade A, 2008, NEUROIMMUNE PHARM, P89
   Ginhoux F, 2010, SCIENCE, V330, P841, DOI 10.1126/science.1194637
   Girgis H, 2013, BRAIN RES, V1491, P78, DOI 10.1016/j.brainres.2012.10.049
   Gong N, 2011, J NEUROIMMUNOL, V230, P33, DOI 10.1016/j.jneuroim.2010.08.014
   Goodrich GS, 2013, J NEUROTRAUM, V30, P1434, DOI 10.1089/neu.2012.2712
   Gopez JJ, 2005, NEUROSURGERY, V56, P590, DOI 10.1227/01.NEU.0000154060.14900.8F
   Gordon PH, 2007, LANCET NEUROL, V6, P1045, DOI 10.1016/S1474-4422(07)70270-3
   Hall ED, 2005, J NEUROTRAUM, V22, P252, DOI 10.1089/neu.2005.22.252
   Hall ED, 2008, J NEUROTRAUM, V25, P235, DOI 10.1089/neu.2007.0383
   Haugeto O, 1996, J BIOL CHEM, V271, P27715, DOI 10.1074/jbc.271.44.27715
   Hellewell SC, 2012, MEDIAT INFLAMM, V2012, DOI 10.1155/2012/356494
   Hercus TR, 2012, GROWTH FACTORS, V30, P63, DOI 10.3109/08977194.2011.649919
   Hickey RW, 2007, PEDIAT RES
   Higashida T, 2011, J NEUROSURG, V114, P92, DOI 10.3171/2010.6.JNS10207
   Hoge CW, 2008, NEW ENGL J MED, V358, P453, DOI 10.1056/NEJMoa072972
   HOLMIN S, 1995, ACTA NEUROCHIR, V132, P110, DOI 10.1007/BF01404857
   Homsi S, 2010, J NEUROTRAUM, V27, P911, DOI 10.1089/neu.2009.1223
   Homsi S, 2009, BRAIN RES, V1291, P122, DOI 10.1016/j.brainres.2009.07.031
   Honda M, 2010, J TRAUMA, V69, P104, DOI 10.1097/TA.0b013e3181bbd485
   Hori S, 2003, SCIENCE, V299, P1057, DOI 10.1126/science.1079490
   Hu WH, 2003, GLIA, V44, P13, DOI 10.1002/glia.10268
   Huang Y.L., 2008, NEUROIMMUNE PHARMACO, V15, P183
   Huber S, 2011, IMMUNITY, V34, P554, DOI 10.1016/j.immuni.2011.01.020
   Jin XM, 2012, PLOS ONE, V7, DOI [10.1371/journal.pone.0041892, 10.1371/journal.pone.0040637]
   Kaindl AM, 2012, ANN NEUROL, V72, P536, DOI 10.1002/ana.23626
   Kaufmann WE, 1996, P NATL ACAD SCI USA, V93, P2317, DOI 10.1073/pnas.93.6.2317
   Kawano T, 2006, NAT MED, V12, P225, DOI 10.1038/nm1362
   Kebir H, 2007, NAT MED, V13, P1173, DOI 10.1038/nm1651
   Kelso ML, 2011, NEUROSCI LETT, V488, P60, DOI 10.1016/j.neulet.2010.11.003
   Kelso ML, 2009, BMC NEUROSCI, V10, DOI 10.1186/1471-2202-10-108
   Kenne E, 2012, J NEUROINFLAMM, V9, DOI 10.1186/1742-2094-9-17
   Khatibi NH, 2011, ACTA NEUROCHIR SUPPL, V111, P277, DOI 10.1007/978-3-7091-0693-8_46
   Kigerl KA, 2009, J NEUROSCI, V29, P13435, DOI 10.1523/JNEUROSCI.3257-09.2009
   Kleindienst A, 2007, PROG BRAIN RES, V161, P317, DOI 10.1016/S0079-6123(06)61022-4
   Kline AE, 2002, BRAIN RES, V937, P22, DOI 10.1016/S0006-8993(02)02458-7
   Klyachko NL, 2012, NANOMED-NANOTECHNOL, V8, P119, DOI 10.1016/j.nano.2011.05.010
   Knoblach SM, 1998, EXP NEUROL, V153, P143, DOI 10.1006/exnr.1998.6877
   Kong T, 2009, J NEUROSURG, V111, P155, DOI 10.3171/2008.12.JNS08172
   Kong Y, 2011, INT IMMUNOPHARMACOL, V11, P1407, DOI 10.1016/j.intimp.2011.04.025
   Kovesdi Erzsebet, 2012, Front Neurol, V3, P111, DOI 10.3389/fneur.2012.00111
   Kox M, 2008, NEUROLOGY, V70, P480, DOI 10.1212/01.wnl.0000279479.69502.3e
   Koyfman L, 2000, J NEUROSURG ANESTH, V12, P44, DOI 10.1097/00008506-200001000-00009
   Kunz T, 2006, RESTOR NEUROL NEUROS, V24, P55
   Lagraoui Mouna, 2012, Front Neurol, V3, P155, DOI 10.3389/fneur.2012.00155
   Laird MD, 2008, NEUROSIGNALS, V16, P154, DOI 10.1159/000111560
   Lampl Y, 2007, NEUROLOGY, V69, P1404, DOI 10.1212/01.wnl.0000277487.04281.db
   Landis SC, 2012, NATURE, V490, P187, DOI 10.1038/nature11556
   LEHRE KP, 1995, J NEUROSCI, V15, P1835
   Lehre KP, 1998, J NEUROSCI, V18, P8751, DOI 10.1523/jneurosci.18-21-08751.1998
   Liesz A, 2009, NAT MED, V15, P192, DOI 10.1038/nm.1927
   Lipski J, 2007, NEUROSCIENCE, V146, P617, DOI 10.1016/j.neuroscience.2007.02.003
   Liu JU, 2009, J IMMUNOL, V182, P3855, DOI 10.4049/jimmunol.0803330
   Liu YW, 2006, NAT MED, V12, P518, DOI 10.1038/nm1402
   Loane DJ, 2010, NEUROTHERAPEUTICS, V7, P366, DOI 10.1016/j.nurt.2010.07.002
   Logan TT, 2013, PLOS ONE, V8, DOI 10.1371/journal.pone.0059250
   Lu DC, 2011, J NEUROTRAUMA
   Marklund N, 2006, CURR PHARM DESIGN, V12, P1645, DOI 10.2174/138161206776843340
   Matyszak MK, 1996, NEUROSCIENCE, V74, P599, DOI 10.1016/0306-4522(96)00160-1
   Meissner A, 2003, BLOOD, V102, P2724, DOI 10.1182/blood-2003-01-0007
   Menalled LB, 2010, PLOS ONE, V5, DOI 10.1371/journal.pone.0009793
   Metting Z, 2012, NEUROLOGY, V78, P1428, DOI 10.1212/WNL.0b013e318253d5c7
   Montiel T, 2005, NEUROSCIENCE, V133, P667, DOI 10.1016/j.neuroscience.2004.11.020
   Morganti-Kossmann MC, 1999, J NEUROTRAUM, V16, P617, DOI 10.1089/neu.1999.16.617
   Mosley RL, 2006, CLIN NEUROSCI RES, V6, P261, DOI 10.1016/j.cnr.2006.09.006
   Mrakovcic-Sutic I, 2010, SCAND J IMMUNOL, V72, P57, DOI 10.1111/j.1365-3083.2010.02407.x
   Myer DJ, 2006, BRAIN, V129, P2761, DOI 10.1093/brain/awl165
   Narayan RK, 2002, J NEUROTRAUM, V19, P503, DOI 10.1089/089771502753754037
   Ng SY, 2012, J NEUROTRAUM, V29, P1410, DOI 10.1089/neu.2011.2188
   Nimmerjahn A, 2005, SCIENCE, V308, P1314, DOI 10.1126/science.1110647
   Nishihara T, 2011, EXP NEUROL, V229, P507, DOI 10.1016/j.expneurol.2011.04.006
   Nussmeier NA, 2005, NEW ENGL J MED, V352, P1081, DOI 10.1056/NEJMoa050330
   Oberheim NA, 2009, J NEUROSCI, V29, P3276, DOI 10.1523/JNEUROSCI.4707-08.2009
   Oehmichen M, 2003, J NEUROTRAUM, V20, P87, DOI 10.1089/08977150360517218
   Okuma Y, 2012, ANN NEUROL, V72, P373, DOI 10.1002/ana.23602
   Olivecrona M, 2012, BRAIN INJURY, V26, P67, DOI 10.3109/02699052.2011.635351
   Olivecrona M, 2009, J NEUROTRAUM, V26, P1251, DOI 10.1089/neu.2008-0605
   Ouyang YB, 2007, J NEUROSCI, V27, P4253, DOI 10.1523/JNEUROSCI.0211-07.2007
   PALMER AM, 1993, J NEUROCHEM, V61, P2015, DOI 10.1111/j.1471-4159.1993.tb07437.x
   Ramlackhansingh AF, 2011, ANN NEUROL, V70, P374, DOI 10.1002/ana.22455
   Rao VLR, 2000, EXP NEUROL, V161, P102, DOI 10.1006/exnr.1999.7269
   Rao VLR, 1998, J NEUROCHEM, V70, P2020
   Rao VLR, 2001, EUR J NEUROSCI, V13, P119, DOI 10.1046/j.1460-9568.2001.01367.x
   Reynolds AD, 2007, J LEUKOCYTE BIOL, V82, P1083, DOI 10.1189/jlb.0507296
   Reynolds AD, 2010, J IMMUNOL, V184, P2261, DOI 10.4049/jimmunol.0901852
   Ridwan S, 2012, J NEURAL TRANSM, V119, P1389, DOI 10.1007/s00702-012-0794-y
   Rosenbaugh EG, 2010, BIOMATERIALS, V31, P5218, DOI 10.1016/j.biomaterials.2010.03.026
   ROTHSTEIN JD, 1994, NEURON, V13, P713, DOI 10.1016/0896-6273(94)90038-8
   Rothstein JD, 1996, NEURON, V16, P675, DOI 10.1016/S0896-6273(00)80086-0
   Rothstein JD, 2005, NATURE, V433, P73, DOI 10.1038/nature03180
   Royo NC, 1999, NEUROREPORT, V10, P1363, DOI 10.1097/00001756-199904260-00038
   Rudehill S, 2006, ACTA NEUROCHIR, V148, P199, DOI 10.1007/s00701-005-0673-5
   Rumbaugh JA, 2007, J NEUROVIROL, V13, P168, DOI 10.1080/13550280601178218
   Schabitz WR, 2008, J CEREBR BLOOD F MET, V28, P29, DOI 10.1038/sj.jcbfm.9600496
   Schwab JM, 2002, J NEUROSURG, V96, P892, DOI 10.3171/jns.2002.96.5.0892
   Schwab JM, 2001, J NEUROTRAUM, V18, P881, DOI 10.1089/089771501750451802
   Schwarz H, 2010, MOVEMENT DISORD, V25, P2219, DOI 10.1002/mds.23236
   Schwarzmaier SM, 2010, J NEUROTRAUM, V27, P121, DOI 10.1089/neu.2009.1114
   Sheng JR, 2008, CLIN IMMUNOL, V128, P172, DOI 10.1016/j.clim.2008.03.509
   Sheng JR, 2011, J NEUROIMMUNOL, V240, P65, DOI 10.1016/j.jneuroim.2011.10.010
   SHOHAMI E, 1988, NEUROSURGERY, V22, P859, DOI 10.1227/00006123-198805000-00007
   Shytle RD, 2004, J NEUROCHEM, V89, P337, DOI 10.1046/j.1471-4159.2004.02347.x
   Siopi E, 2012, NEUROSCI LETT, V511, P110, DOI 10.1016/j.neulet.2012.01.051
   Siopi E, 2012, J NEUROTRAUM, V29, P354, DOI 10.1089/neu.2011.2055
   Siopi E, 2011, J NEUROTRAUM, V28, P2135, DOI 10.1089/neu.2010.1738
   Soares HD, 1995, J NEUROSCI, V15, P8223
   Srivastava MVP, 2012, NEUROL INDIA, V60, P23, DOI 10.4103/0028-3886.93584
   Strauss KI, 2000, J NEUROTRAUM, V17, P695, DOI 10.1089/089771500415436
   Thau-Zuchman O, 2012, J NEUROTRAUM, V29, P375, DOI 10.1089/neu.2010.1673
   Trajkovic V, 2004, GLIA, V47, P168, DOI 10.1002/glia.20046
   Van Landeghem FKH, 2001, GLIA, V35, P167, DOI 10.1002/glia.1082
   Verbois SL, 2000, J NEUROTRAUM, V17, P1001, DOI 10.1089/neu.2000.17.1001
   Verbois SL, 2002, J NEUROTRAUM, V19, P1569, DOI 10.1089/089771502762300238
   Wang H, 2003, NATURE, V421, P384, DOI 10.1038/nature01339
   Weckbach S, 2012, J NEUROTRAUM, V29, P1233, DOI 10.1089/neu.2011.2169
   Wei J, 2012, J TRAUMA ACUTE CARE, V73, P654, DOI 10.1097/TA.0b013e31825133c0
   Whalen MJ, 1999, J NEUROTRAUM, V16, P583, DOI 10.1089/neu.1999.16.583
   Woodcock T, 2013, FRONT NEUROL, V4, DOI 10.3389/fneur.2013.00018
   Wu DC, 2002, J NEUROSCI, V22, P1763, DOI 10.1523/JNEUROSCI.22-05-01763.2002
   Xiong Y, 2013, NAT REV NEUROSCI, V14, P128, DOI 10.1038/nrn3407
   YAMAGATA K, 1993, NEURON, V11, P371, DOI 10.1016/0896-6273(93)90192-T
   Yi JH, 2007, BRAIN RES, V1154, P200, DOI 10.1016/j.brainres.2007.04.011
   Yrjanheikki J, 1999, P NATL ACAD SCI USA, V96, P13496, DOI 10.1073/pnas.96.23.13496
   Yrjanheikki J, 1998, P NATL ACAD SCI USA, V95, P15769, DOI 10.1073/pnas.95.26.15769
   Zhang Z, 2006, NEUROSCIENCE, V141, P637, DOI 10.1016/j.neuroscience.2006.04.027
   Zhang ZR, 2012, NEUROIMMUNOMODULAT, V19, P10, DOI 10.1159/000326771
   Zhao Y, J NANOMED NONOTECHNO, pS4
   Zou T, 2011, TRANSFUSION, V51, p160S, DOI 10.1111/j.1537-2995.2011.03379.x
NR 182
TC 43
Z9 45
U1 0
U2 12
PU BENTHAM SCIENCE PUBL LTD
PI SHARJAH
PA EXECUTIVE STE Y-2, PO BOX 7917, SAIF ZONE, 1200 BR SHARJAH, U ARAB
   EMIRATES
SN 1381-6128
EI 1873-4286
J9 CURR PHARM DESIGN
JI Curr. Pharm. Design
PY 2014
VL 20
IS 26
BP 4284
EP 4298
PG 15
WC Pharmacology & Pharmacy
WE Science Citation Index Expanded (SCI-EXPANDED)
SC Pharmacology & Pharmacy
GA AK6AA
UT WOS:000338508000014
PM 24025052
DA 2022-10-25
ER

PT J
AU Lococo, F
   Cesario, A
   Margaritora, S
   Granone, P
AF Lococo, Filippo
   Cesario, Alfredo
   Margaritora, Stefano
   Granone, Pierluigi
TI Twenty-one-year survival in an invasive thymoma successfully treated
   with seven-fold iterative surgery
SO INTERACTIVE CARDIOVASCULAR AND THORACIC SURGERY
LA English
DT Article
DE Thymoma; Recurrence; Repeated reoperations; Thymectomy; Dual mesh
AB A complete surgical resection is the cornerstone in the therapy of thymic tumors. Unfortunately, the recurrence of invasive thymoma is a frequent event and, to date, no standard therapeutic strategy has been validated. We report a case of a 48-year-old patient with an initial diagnosis of myasthenia gravis who underwent radical thymectomy and adjuvant radiotherapy in 1988 for an invasive thymoma. Six years after the first operation the patient was submitted to re-iterative surgery (pleural recurrence) and, as of the period from 1994 until today, the patient has been re-operated an additional five times. The last of these episodes, which we describe in this report, concerned a recurrence at the level of the sternum and the liver. To date the patient is alive and well, with no evidence of further relapse. We take the opportunity of this report to briefly discuss the re-iterative surgical strategy in repetitive recurrent invasive thymoma that we advocate as feasible and beneficial if survival is benchmarked, according to the experiences reported so far. (C) 2010 Published by European Association for Cardio-Thoracic Surgery. All rights reserved.
C1 [Lococo, Filippo; Cesario, Alfredo; Margaritora, Stefano; Granone, Pierluigi] Catholic Univ, Dept Gen Thorac Surg, Rome, Italy.
   [Cesario, Alfredo] IRCCS San Raffaele Pisana, Rome, Italy.
RP Lococo, F (corresponding author), Catholic Univ, Dept Gen Thorac Surg, Largo F Vito 1, Rome, Italy.
EM filippo_lococo@yahoo.it
RI CESARIO, Alfredo/O-4215-2015; Lococo, Filippo/AAB-3408-2021
OI CESARIO, Alfredo/0000-0003-4687-0709; Lococo,
   Filippo/0000-0002-9383-5554
CR Awad WI, 1998, ANN THORAC SURG, V66, P2106, DOI 10.1016/S0003-4975(98)01077-7
   Giaccone G, 2006, AM J CLIN ONCOL-CANC, V29, P336, DOI 10.1097/01.coc.0000227481.36109.e7
   KIRSCHNER PA, 1990, ANN THORAC SURG, V49, P550, DOI 10.1016/0003-4975(90)90300-U
   Kondo K, 2003, ANN THORAC SURG, V76, P1859, DOI 10.1016/S0003-4975(03)01017-8
   Lucchi M, 2008, EUR J CARDIO-THORAC, V33, P707, DOI 10.1016/j.ejcts.2008.01.015
   MAGGI G, 1991, ANN THORAC SURG, V51, P152, DOI 10.1016/0003-4975(91)90478-9
   Regnard JF, 1997, ANN THORAC SURG, V64, P1593, DOI 10.1016/S0003-4975(97)01175-2
   Ruffini E, 1997, J THORAC CARDIOV SUR, V113, P55, DOI 10.1016/S0022-5223(97)70399-4
   Sakada T, 1999, RESPIRATION, V66, P167, DOI 10.1159/000029361
   Sugie C, 2008, J THORAC ONCOL, V3, P75, DOI 10.1097/JTO.0b013e31815e8b73
NR 10
TC 8
Z9 10
U1 0
U2 0
PU OXFORD UNIV PRESS
PI OXFORD
PA GREAT CLARENDON ST, OXFORD OX2 6DP, ENGLAND
SN 1569-9293
EI 1569-9285
J9 INTERACT CARDIOV TH
JI Interact Cardiovasc. Thorac. Surg.
PD SEP
PY 2010
VL 11
IS 3
BP 322
EP 324
DI 10.1510/icvts.2010.237842
PG 3
WC Cardiac & Cardiovascular Systems; Respiratory System; Surgery
WE Science Citation Index Expanded (SCI-EXPANDED)
SC Cardiovascular System & Cardiology; Respiratory System; Surgery
GA V25MR
UT WOS:000208482600026
PM 20570979
OA Bronze
DA 2022-10-25
ER

PT J
AU Schmidt, T
   Kebir, S
   Livingstone, E
   Junker, A
   Zulow, S
   Lazaridis, L
   Oster, C
   Chorti, E
   Pierscianek, D
   Pul, R
   Keyvani, K
   Sure, U
   Stuschke, M
   Kleinschnitz, C
   Scheffler, B
   Zimmer, L
   Glas, M
AF Schmidt, Teresa
   Kebir, Sied
   Livingstone, Elisabeth
   Junker, Andreas
   Zulow, Stefan
   Lazaridis, Lazaros
   Oster, Christoph
   Chorti, Eleftheria
   Pierscianek, Daniela
   Pul, Refik
   Keyvani, Kathy
   Sure, Ulrich
   Stuschke, Martin
   Kleinschnitz, Christoph
   Scheffler, Bjoern
   Zimmer, Lisa
   Glas, Martin
TI Case Report: Pseudomeningeosis and Demyelinating Metastasis-Like Lesions
   From Checkpoint Inhibitor Therapy in Malignant Melanoma
SO FRONTIERS IN ONCOLOGY
LA English
DT Article
DE melanoma; immune checkpoint inhibitors; immune-related adverse events;
   leptomeningeal metastasis; pseudomeningeosis
AB Immune checkpoint inhibitors (ICIs) have considerably expanded the effective treatment options for malignant melanoma. ICIs revert tumor-associated immunosuppression and potentiate T-cell mediated tumor clearance. Immune-related neurologic adverse events (irNAEs) manifest in the central (CNS) or peripheral nervous system (PNS) and most frequently present as encephalitis or myasthenia gravis respectively. We report on a 47-year old male patient with metastatic melanoma who developed signs of cerebellar disease five weeks after the start of ICI treatment (ipilimumab and nivolumab). Magnetic resonance imaging (MRI) of the brain and spine revealed multiple new contrast enhancements suggestive of parenchymal and leptomeningeal metastasis. Cerebral spinal fluid (CSF) evaluation showed a lymphomononuclear pleocytosis in the absence of tumor cells. Subsequent stereotactic brain biopsy confirmed demyelinating disease. High-dose corticosteroid treatment resulted in immediate improvement of the clinical symptoms. MRI scans and CSF re-evaluation were conducted six weeks later and showed a near-complete remission. The strong resemblance to neoplastic CNS dissemination and irNAEs is a particularly difficult diagnostic challenge. Treating physicians should be aware of irNAEs as those can be effectively treated with high-dose steroids.
C1 [Schmidt, Teresa; Kebir, Sied; Lazaridis, Lazaros; Oster, Christoph; Pul, Refik; Kleinschnitz, Christoph; Glas, Martin] Univ Hosp Essen, Div Clin Neurooncol, Dept Neurol, Essen, Germany.
   [Schmidt, Teresa; Kebir, Sied; Lazaridis, Lazaros; Oster, Christoph; Pierscianek, Daniela; Sure, Ulrich; Stuschke, Martin; Glas, Martin] Univ Duisburg Essen, Univ Hosp Essen, West German Canc Ctr WTZ, Essen, Germany.
   [Schmidt, Teresa; Kebir, Sied; Lazaridis, Lazaros; Oster, Christoph; Pierscianek, Daniela; Sure, Ulrich; Stuschke, Martin; Glas, Martin] Univ Hosp Essen, German Canc Consortium DKTK, Partner Site, Essen, Germany.
   [Schmidt, Teresa; Kebir, Sied; Lazaridis, Lazaros; Oster, Christoph; Scheffler, Bjoern; Glas, Martin] Univ Hosp Essen, WTZ, Div Translat Neurooncol, German Canc Res Ctr DKFZ, DKTK Partner Site, Essen, Germany.
   [Livingstone, Elisabeth; Chorti, Eleftheria; Zimmer, Lisa] Univ Hosp Essen, Dept Dermatol, Essen, Germany.
   [Junker, Andreas; Keyvani, Kathy] Univ Hosp Essen, Inst Neuropathol, Essen, Germany.
   [Zulow, Stefan] Univ Hosp Bonn, Ctr Neurol Radiol, Bonn, Germany.
   [Pierscianek, Daniela; Sure, Ulrich] Univ Hosp Essen, Dept Neurosurg, Essen, Germany.
   [Stuschke, Martin] Univ Hosp Essen, Dept Radiotherapy, Essen, Germany.
RP Glas, M (corresponding author), Univ Hosp Essen, Div Clin Neurooncol, Dept Neurol, Essen, Germany.; Glas, M (corresponding author), Univ Duisburg Essen, Univ Hosp Essen, West German Canc Ctr WTZ, Essen, Germany.; Glas, M (corresponding author), Univ Hosp Essen, German Canc Consortium DKTK, Partner Site, Essen, Germany.; Glas, M (corresponding author), Univ Hosp Essen, WTZ, Div Translat Neurooncol, German Canc Res Ctr DKFZ, DKTK Partner Site, Essen, Germany.
EM martin.glas@uk-essen.de
RI Kebir, Sied/ABD-8792-2021; Zimmer, Lisa/AAP-8495-2021; Livingstone,
   Elisabeth/AHE-9171-2022; Scheffler, Björn/AAA-9361-2021
OI Kebir, Sied/0000-0002-0678-5852; Zimmer, Lisa/0000-0002-3680-3521;
   Kleinschnitz, Christoph/0000-0002-1650-8875; Junker,
   Andreas/0000-0002-8063-9765; Scheffler, Bjorn/0000-0001-8316-6556
CR Ali S, 2015, AJNR Am J Neuroradiol, V36, pE69, DOI 10.3174/ajnr.A4581
   Bier G, 2019, NEURORADIOLOGY, V61, P775, DOI 10.1007/s00234-019-02215-y
   Cuzzubbo S, 2017, EUR J CANCER, V73, P1, DOI [10.1016/j.ejca.2016.12:001, 10.1016/j.ejca.2016.12.001]
   Garcia CR, 2019, CLIN TRANSL ONCOL, V21, P1336, DOI 10.1007/s12094-019-02060-8
   Gerdes LA, 2016, ANN NEUROL, V80, P294, DOI 10.1002/ana.24715
   Kebir S, 2016, NEURO-ONCOLOGY, V18, P1462, DOI 10.1093/neuonc/now154
   Larkin J, 2019, NEW ENGL J MED, V381, P1535, DOI 10.1056/NEJMoa1910836
   Postow MA, 2018, NEW ENGL J MED, V378, P158, DOI [10.1056/NEJMra1703481, 10.1056/NEJMc1801663]
   Spain L, 2017, ANN ONCOL, V28, P377, DOI 10.1093/annonc/mdw558
   Valsecchi ME, 2015, NEW ENGL J MED, V373, P1270, DOI [10.1056/NEJMoa1504030, 10.1056/NEJMc1509660]
NR 10
TC 1
Z9 1
U1 0
U2 1
PU FRONTIERS MEDIA SA
PI LAUSANNE
PA AVENUE DU TRIBUNAL FEDERAL 34, LAUSANNE, CH-1015, SWITZERLAND
SN 2234-943X
J9 FRONT ONCOL
JI Front. Oncol.
PD APR 15
PY 2021
VL 11
AR 637185
DI 10.3389/fonc.2021.637185
PG 5
WC Oncology
WE Science Citation Index Expanded (SCI-EXPANDED)
SC Oncology
GA RU3DE
UT WOS:000645028600001
PM 33937037
OA Green Published, gold
DA 2022-10-25
ER

PT J
AU Soukup, O
   Proska, J
   Binder, J
   Karasova, JZ
   Tobin, G
   Jun, D
   Marek, J
   Musilek, K
   Fusek, J
   Kuca, K
AF Soukup, Ondrej
   Proska, Jan
   Binder, Jiri
   Karasova, Jana Zdarova
   Tobin, Gunnar
   Jun, Daniel
   Marek, Jan
   Musilek, Kamil
   Fusek, Josef
   Kuca, Kamil
TI Methylacridinium and its Cholinergic Properties
SO NEUROTOXICITY RESEARCH
LA English
DT Article
DE Methylacridinium; Cholinesterase; Alzheimer's disease; Muscarinic
   receptor; Contractile studies; Blood-brain barrier
ID CHOLINESTERASE-INHIBITORS; ALZHEIMERS-DISEASE; IN-VITRO;
   ACETYLCHOLINESTERASE; RECEPTORS; BINDING; BRAIN; RAT; 7-METHOXYTACRINE;
   PRALIDOXIME
AB 10-Methylacridinium iodide (methylacridinium; MA) is an inhibitor of cholinesterases. Inhibitors of acetylcholinesterase (AChE) are used in the treatment of myasthenia gravis, Alzheimer's disease, and in the prophylaxis of poisoning with organophosphates. Using spectrophotometric Ellman's method at 436 nm and commercial enzymes we found that MA inhibits AChE by binding with relatively high potency to the peripheral anionic site (IC50 = 1.68 +/- A 0.14 mu M; human recombinant AChE) and equally to its inhibition of butyrylcholinesterase (BuChE; IC50 = 3.54 +/- A 0.27 mu M; BuChE from human serum). MA also inhibits the binding of [H-3]N-methylscopolamine to the muscarinic M2 receptor subtype, possibly in an allosteric manner (IC50 = 1.90 mu M). Functional effects on both the enzyme and the receptor could be observed in contractile studies on the isolated rat bladder. The ability of MA to cross the blood-brain barrier (log P = -0.32; polar surface area 3.88) provides prerequisites for a potential use of the drug in the treatment of neural disorders.
C1 [Soukup, Ondrej; Karasova, Jana Zdarova; Jun, Daniel; Marek, Jan; Musilek, Kamil; Fusek, Josef; Kuca, Kamil] Univ Def, Dept Toxicol, Hradec Kralove 50001, Czech Republic.
   [Jun, Daniel; Kuca, Kamil] Univ Def, Fac Mil Hlth Sci, Ctr Adv Studies, Hradec Kralove 50001, Czech Republic.
   [Proska, Jan] Czech Tech Univ, Fac Nucl Sci & Phys Engn, Prague 18000 8, Czech Republic.
   [Binder, Jiri] Charles Univ Prague, Fac Pharm Hradec Kralove, Dept Pharmaceut Chem & Drug Control, Hradec Kralove 50005, Czech Republic.
   [Tobin, Gunnar] Univ Gothenburg, Sahlgrenska Acad, Dept Pharmacol, Inst Neurosci & Physiol, Gothenburg, Sweden.
   [Kuca, Kamil] Univ JE Purkyne, Fac Sci, Dept Chem, Usti Nad Labem 40096, Czech Republic.
RP Kuca, K (corresponding author), Univ Def, Dept Toxicol, Trebesska 1575, Hradec Kralove 50001, Czech Republic.
EM kucakam@pmfhk.cz
RI Proska, Jan/O-2486-2013; Tobin, Gunnar/B-4538-2014; Soukup,
   Ondrej/AAP-1894-2020; Kuca, Kamil/D-1396-2011; Karasova, Jana
   Zdarova/AAH-4568-2020; Musilek, Kamil/G-4258-2018; Jun,
   Daniel/S-8647-2017
OI Proska, Jan/0000-0002-2315-493X; Kuca, Kamil/0000-0001-9664-1109;
   Musilek, Kamil/0000-0002-7504-4062; Jun, Daniel/0000-0002-0882-6304;
   Zdarova Karasova, Jana/0000-0003-0891-9591; Tobin,
   Gunnar/0000-0003-0621-5291; Fusek, Josef/0000-0001-7642-4115
FU Ministry of Defense (Czech Republic) [FVZ0000604]; Swedish Dental
   Society
FX This work was supported by the grant of Ministry of Defense (Czech
   Republic) No. FVZ0000604 (O. Soukup, J. Zdarova Karasova, K. Musilek, D.
   Jun, K. Kuca) and by the grant of Swedish Dental Society (G. Tobin).
   Sample of the tested compound (MA) are available for free by the
   corresponding author.
CR Abrams P, 2006, BRIT J PHARMACOL, V148, P565, DOI 10.1038/sj.bjp.0706780
   Bajgar J, 2004, ADV CLIN CHEM, V38, P151, DOI 10.1016/S0065-2423(04)38006-6
   ELLMAN GL, 1961, BIOCHEM PHARMACOL, V7, P88, DOI 10.1016/0006-2952(61)90145-9
   Fisher A, 2008, NEURODEGENER DIS, V5, P237, DOI 10.1159/000113712
   Garcia-Carrasco M, 2007, AUTOIMMUN REV, V6, P373, DOI 10.1016/j.autrev.2007.01.001
   GIACOBINI E, 1958, ACTA PHYSL SCAND, V1, P2
   Giglio D, 2007, BASIC CLIN PHARMACOL, V100, P96, DOI 10.1111/j.1742-7843.2007.00014.x
   Holzgrabe U, 2007, EXPERT OPIN THER TAR, V11, P161, DOI 10.1517/14728222.11.2.161
   Johnson JL, 2003, J BIOL CHEM, V278, P38948, DOI 10.1074/jbc.M304797200
   KUCA K, 2004, LETT DRUG DES DISCOV, V1, P35
   Loke WK, 2002, EUR J PHARMACOL, V442, P279, DOI 10.1016/S0014-2999(02)01548-0
   MUSILKOVA J, 1991, NEUROSCI LETT, V125, P113, DOI 10.1016/0304-3940(91)90004-D
   Ogura H, 2000, METHOD FIND EXP CLIN, V22, P609, DOI 10.1358/mf.2000.22.8.701373
   Parihar MS, 2004, J CLIN NEUROSCI, V11, P456, DOI 10.1016/j.jocn.2003.12.007
   Radic Z, 2006, TOXICOLOGY ORGANOPHO, P161
   Sakurada K, 2003, NEUROCHEM RES, V28, P1401, DOI 10.1023/A:1024960819430
   Soukup O, 2008, NEUROENDOCRINOL LETT, V29, P759
   SUSSMAN JL, 1991, SCIENCE, V253, P872, DOI 10.1126/science.1678899
   Trankle C, 2005, MOL PHARMACOL, V68, P1597, DOI 10.1124/mol.105.017707
   vanHelden HPM, 1996, ARCH TOXICOL, V70, P779, DOI 10.1007/s002040050340
   ZAPLETALEK M, 1989, ACTIV NERV SUPER, V31, P305
NR 21
TC 4
Z9 4
U1 0
U2 5
PU SPRINGER
PI NEW YORK
PA 233 SPRING ST, NEW YORK, NY 10013 USA
SN 1029-8428
EI 1476-3524
J9 NEUROTOX RES
JI Neurotox. Res.
PD NOV
PY 2009
VL 16
IS 4
BP 372
EP 377
DI 10.1007/s12640-009-9071-8
PG 6
WC Neurosciences
WE Science Citation Index Expanded (SCI-EXPANDED)
SC Neurosciences & Neurology
GA 509OS
UT WOS:000271028000004
PM 19565307
DA 2022-10-25
ER

PT J
AU TSUCHIYA, N
   WILLIAMS, RC
AF TSUCHIYA, N
   WILLIAMS, RC
TI MOLECULAR MIMICRY - HYPOTHESIS OR REALITY
SO WESTERN JOURNAL OF MEDICINE
LA English
DT Article
ID HEAT-SHOCK PROTEIN; ACUTE RHEUMATIC-FEVER; HERPES-SIMPLEX VIRUS;
   C-GAMMA-2-C-GAMMA-3 INTERFACE REGION; EPSTEIN-BARR VIRUS;
   KLEBSIELLA-PNEUMONIAE NITROGENASE; STREPTOCOCCAL M-PROTEIN; FC RECEPTOR
   BINDS; T-CELL EPITOPE; ANKYLOSING-SPONDYLITIS
AB A number of observations support molecular mimicry as a possible pathogenetic mechanism in diseases such as acute rheumatic fever, reactive arthritis after enteric infection or associated with Reiter's syndrome, myasthenia gravis, or even in rheumatoid arthritis. Molecular mimicry can be defined as a sharing of epitopes in linear or 3-dimensional presentation on disparate proteins from entirely different sources-for instance, group A streptococcal membranes and human cardiac myosin. How exposure to or infection with organisms sharing molecular similarity with antigens of the human host can evade tolerance and actually induce a self-reacting humoral or cellular immune response is still not clear; however, a large body of evidence has now been accumulated that documents apparent molecular mimicry mechanisms in these disorders. In some diseases, the molecular mimicry appears to involve human target organs and specific components of the infectious organism, whereas in others the host HLA cell surface molecules appear to share antigens with presumed bacterial or viral initiators of disease.
C1 UNIV FLORIDA,COLL MED,DEPT MED,DIV RHEUMATOL & CLIN IMMUNOL,BOX 100221,GAINESVILLE,FL 32610.
   UNIV TOKYO,SCH MED,DEPT MED & PHYS THERAPY,TOKYO 113,JAPAN.
RI Tsuchiya, Naoyuki/CAA-4545-2022
OI Tsuchiya, Naoyuki/0000-0002-6776-5580
FU NIADDK NIH HHS [AM13824] Funding Source: Medline; NIAMS NIH HHS
   [AR40438] Funding Source: Medline; NAT INST OF ARTHRITIS, DIABETES,
   DIGESTIVE &KIDNEY DISEASES [R01AM013824] Funding Source: NIH RePORTER;
   NATIONAL INSTITUTE OF ARTHRITIS AND MUSCULOSKELETAL AND SKIN DISEASES
   [R01AR040438] Funding Source: NIH RePORTER
CR ALBANI S, 1991, Arthritis and Rheumatism, V34, pS41
   AVAKIAN H, 1980, BRIT J EXP PATHOL, V61, P92
   AYOUB EM, 1974, CIRCULATION, V50, P144, DOI 10.1161/01.CIR.50.1.144
   BAHR GM, 1988, CLIN EXP IMMUNOL, V74, P211
   BAIRD RW, 1991, J IMMUNOL, V146, P3132
   BAUCKE RB, 1979, J VIROL, V32, P779, DOI 10.1128/JVI.32.3.779-789.1979
   BLAND E F, 1961, Trans Am Clin Climatol Assoc, V73, P209
   BOYLE MDP, 1987, BIO-TECHNOL, V5, P697, DOI 10.1038/nbt0787-697
   BURNET FM, 1959, CLONAL SELECTION THE
   COHEN IR, 1988, SCI AM, V258, P52, DOI 10.1038/scientificamerican0488-52
   CONGENI B, 1987, J PEDIATR-US, V111, P176, DOI 10.1016/S0022-3476(87)80063-X
   DALE JB, 1985, J EXP MED, V161, P113, DOI 10.1084/jem.161.1.113
   DEGRAEFFMEEDER ER, 1991, LANCET, V337, P1368, DOI 10.1016/0140-6736(91)93057-G
   DEGRAEFFMEEDER ER, 1990, AM J PATHOL, V137, P1013
   DUBIN G, 1990, J VIROL, V64, P2725, DOI 10.1128/JVI.64.6.2725-2731.1990
   DUDDING BA, 1968, J EXP MED, V128, P1081, DOI 10.1084/jem.128.5.1081
   EBRINGER R, 1977, RHEUMATOL REHABIL, V16, P190, DOI 10.1093/rheumatology/16.3.190
   GASTON JSH, 1991, INT IMMUNOL, V3, P965, DOI 10.1093/intimm/3.10.965
   GOLDSTEI.I, 1967, NATURE, V213, P44, DOI 10.1038/213044a0
   GOLDSTEIN I, 1968, NATURE, V219, P866, DOI 10.1038/219866a0
   GOWRISHANKAR R, 1980, CLIN EXP IMMUNOL, V39, P519
   GRANFORS K, 1989, NEW ENGL J MED, V320, P216, DOI 10.1056/NEJM198901263200404
   GRAY ED, 1981, J CLIN INVEST, V68, P665, DOI 10.1172/JCI110301
   GREGERSEN PK, 1987, ARTHRITIS RHEUM, V30, P1205, DOI 10.1002/art.1780301102
   HAMMER RE, 1990, CELL, V63, P1099, DOI 10.1016/0092-8674(90)90512-D
   HOLOSHITZ J, 1984, J CLIN INVEST, V73, P211, DOI 10.1172/JCI111193
   HOLOSHITZ J, 1989, NATURE, V339, P226, DOI 10.1038/339226a0
   HOSIER DM, 1987, AM J DIS CHILD, V141, P730, DOI 10.1001/archpedi.1987.04460070032015
   HUSBY G, 1989, ARTHRITIS RHEUM, V32, P437, DOI 10.1002/anr.1780320413
   HUSBY G, 1976, J EXP MED, V144, P1094, DOI 10.1084/jem.144.4.1094
   JOHANSSON PJH, 1989, IMMUNOLOGY, V66, P8
   KAPLAN MH, 1964, J EXP MED, V119, P651, DOI 10.1084/jem.119.4.651
   KAPLAN MH, 1963, J IMMUNOL, V90, P595
   KAPLAN MH, 1962, LANCET, V2, P706
   KARLSSONPARRA A, 1990, SCAND J IMMUNOL, V31, P283, DOI 10.1111/j.1365-3083.1990.tb02770.x
   KASPGROCHOWSKA E, 1977, CLIN EXP IMMUNOL, V27, P63
   KOGA T, 1989, SCIENCE, V245, P1112, DOI 10.1126/science.2788923
   KRAUS W, 1990, J IMMUNOL, V145, P4089
   KRISHER K, 1985, SCIENCE, V227, P413, DOI 10.1126/science.2578225
   LENNON VA, 1981, ANN NY ACAD SCI, V377, P77, DOI 10.1111/j.1749-6632.1981.tb33725.x
   LEVINSON AI, 1986, J CLIN INVEST, V78, P612, DOI 10.1172/JCI112617
   LINDSTROM J, 1988, ADV IMMUNOL, V42, P233, DOI 10.1016/S0065-2776(08)60847-0
   MOURITSEN S, 1986, SCAND J IMMUNOL, V24, P485, DOI 10.1111/j.1365-3083.1986.tb02162.x
   NARDELLA FA, 1987, J IMMUNOL, V138, P922
   NARDELLA FA, 1985, J EXP MED, V162, P1811, DOI 10.1084/jem.162.6.1811
   OLANOW CW, 1982, ANN SURG, V196, P113, DOI 10.1097/00000658-198208000-00001
   OPPLIGER IR, 1987, J EXP MED, V166, P702, DOI 10.1084/jem.166.3.702
   PAREKH RB, 1985, NATURE, V316, P456
   PATRICK J, 1973, SCIENCE, V180, P871, DOI 10.1126/science.180.4088.871
   PENN AS, 1981, ANN NY ACAD SCI, V377, P786, DOI 10.1111/j.1749-6632.1981.tb33776.x
   POPE RM, 1991, CELL IMMUNOL, V133, P95, DOI 10.1016/0008-8749(91)90182-B
   RAIZADA V, 1983, AM J MED, V74, P90, DOI 10.1016/0002-9343(83)91124-5
   READ SE, 1974, J CLIN INVEST, V54, P439, DOI 10.1172/JCI107780
   RES PCM, 1988, LANCET, V2, P478, DOI 10.1016/S0140-6736(88)90123-7
   RES PCM, 1990, LANCET, V336, P1406, DOI 10.1016/0140-6736(90)93104-W
   RES PCM, 1991, EUR J IMMUNOL, V21, P1297, DOI 10.1002/eji.1830210530
   ROUDIER J, 1988, SCAND J IMMUNOL, V27, P367, DOI 10.1111/j.1365-3083.1988.tb02359.x
   ROUDIER J, 1989, P NATL ACAD SCI USA, V86, P5104, DOI 10.1073/pnas.86.13.5104
   SASSO EH, 1988, J IMMUNOL, V140, P3098
   SCHWIMMBECK PL, 1989, J CLIN INVEST, V84, P1174, DOI 10.1172/JCI114282
   SCHWIMMBECK PL, 1987, J EXP MED, V166, P173, DOI 10.1084/jem.166.1.173
   STIEGLITZ H, 1989, ARTHRITIS RHEUM, V32, P637
   STONE GC, 1989, J IMMUNOL, V143, P565
   SVARTMAN M, 1975, J CLIN INVEST, V56, P111, DOI 10.1172/JCI108059
   TRULL A, 1984, CLIN EXP IMMUNOL, V55, P74
   TSOULFA G, 1989, SCAND J IMMUNOL, V30, P519, DOI 10.1111/j.1365-3083.1989.tb02459.x
   TSUCHIYA N, 1990, J IMMUNOL, V144, P4742
   TSUCHIYA N, 1990, J CLIN INVEST, V86, P1193, DOI 10.1172/JCI114825
   TSUCHIYA N, 1989, CLIN EXP IMMUNOL, V76, P354
   TSUCHIYA N, 1991, ARTHRITIS RHEUM-US, V34, P846, DOI 10.1002/art.1780340710
   TSUCHIYA N, 1990, CLIN EXP IMMUNOL, V80, P493
   VANBOHEMEN CG, 1984, IMMUNOLOGY, V52, P607
   VANDERIJN I, 1977, J EXP MED, V146, P579, DOI 10.1084/jem.146.2.579
   VANDERZEE R, 1989, EUR J IMMUNOL, V19, P43
   VANEDEN W, 1988, NATURE, V331, P171, DOI 10.1038/331171a0
   VEASY LG, 1987, NEW ENGL J MED, V316, P421, DOI 10.1056/NEJM198702193160801
   WALD ER, 1987, PEDIATRICS, V80, P371
   WELSH J, 1980, BRIT J EXP PATHOL, V61, P85
   WESTLAKE RM, 1990, PEDIATR INFECT DIS J, V9, P97, DOI 10.1097/00006454-199002000-00007
   WILLIAMS RC, 1988, ARTHRITIS RHEUM, V31, P1204, DOI 10.1002/art.1780310921
   XUBIN T, 1989, J GEN VIROL, V70, P893
   YEE C, 1982, VIROLOGY, V120, P376, DOI 10.1016/0042-6822(82)90038-1
   ZABRISKIE JB, 1966, J EXP MED, V124, P661, DOI 10.1084/jem.124.4.661
NR 83
TC 12
Z9 12
U1 0
U2 0
PU CARDEN JENNINGS PUBL CO LTD
PI CHARLOTTESVILLE
PA BLAKE CTR, STE 200, 1224 W MAIN ST, CHARLOTTESVILLE, VA 22903
SN 0093-0415
J9 WESTERN J MED
JI West. J. Med.
PD AUG
PY 1992
VL 157
IS 2
BP 133
EP 138
PG 6
WC Medicine, General & Internal
WE Science Citation Index Expanded (SCI-EXPANDED)
SC General & Internal Medicine
GA JH774
UT WOS:A1992JH77400001
PM 1279899
DA 2022-10-25
ER

PT J
AU Needham, E
   Zandi, MS
AF Needham, Ed
   Zandi, Michael S.
TI Recent advances in the neuroimmunology of cell-surface CNS autoantibody
   syndromes, Alzheimer's disease, traumatic brain injury and schizophrenia
SO JOURNAL OF NEUROLOGY
LA English
DT Article
DE Neuroimmunology; Schizophrenia; Psychosis; Alzheimer's disease;
   Traumatic brain injury; NMDAR encephalitis
ID D-ASPARTATE RECEPTOR; MICROGLIAL ACTIVATION; SYSTEMIC INFLAMMATION;
   ENCEPHALITIS; ANTIBODIES; IMMUNOPROTEASOME; PATHOPHYSIOLOGY; SEIZURES;
   ANTIGEN
AB In this update, we review recent advances in antibody-associated disorders of the central nervous system, and the immune mechanisms which may contribute to Alzheimer's disease, traumatic brain injury and schizophrenia. The field of neuroimmunology is rapidly developing and has concerned itself with an expanding portfolio of diseases. The core neuroimmunological diseases remain, multiple sclerosis, neuromyelitis optica, primary inflammatory and antibody-associated disorders of the central and peripheral nervous system (including Myasthenia Gravis and other disorders of neuromuscular junction and muscle, paraneoplastic syndromes, paraproteinaemic neuropathies), and the neurological involvement seen in systemic inflammatory diseases including lupus, sarcoidosis and vasculitis. But it is increasingly realised that immune mechanisms may contribute to the pathogenesis of degenerative diseases including Alzheimer's disease, traumatic brain disease and psychiatric diseases including schizophrenia and depression. These common and devastating disorders, often without effective disease-modifying therapies, are yet to be seen in a conventional neuroimmunology clinic, but the immune mechanisms identified have encouraged research into novel therapeutic approaches for them.
C1 [Needham, Ed; Zandi, Michael S.] Univ Cambridge, Addenbrookes Hosp, Dept Clin Neurosci, Cambridge CB2 0QQ, England.
   [Zandi, Michael S.] NIHR Cambridge Biomed Res Ctr, Cambridge, England.
RP Zandi, MS (corresponding author), Univ Cambridge, Addenbrookes Hosp, Dept Clin Neurosci, Cambridge CB2 0QQ, England.
EM msz20@cam.ac.uk
RI Zandi, Michael S/H-3444-2013
OI Zandi, Michael S/0000-0002-9612-9401; Needham,
   Edward/0000-0001-7042-7462
CR Algattas H, 2014, INT J MOL SCI, V15, P309, DOI 10.3390/ijms15010309
   Angus-Leppan H, 2013, JAMA NEUROL, V70, P919, DOI 10.1001/jamaneurol.2013.2077
   Armangue T, 2014, ANN NEUROL, V75, P317, DOI 10.1002/ana.24083
   Basler M, 2013, CURR OPIN IMMUNOL, V25, P74, DOI 10.1016/j.coi.2012.11.004
   Benros ME, 2014, BIOL PSYCHIAT, V75, P300, DOI 10.1016/j.biopsych.2013.09.023
   Brenner T, 2013, EPILEPSIA, V54, P1028, DOI 10.1111/epi.12127
   Brown JWL, 2014, J NEUROIMMUNOL, V271, P66, DOI 10.1016/j.jneuroim.2014.03.012
   Bullmore ET, 2014, BIOL PSYCHIAT, V75, P260, DOI 10.1016/j.biopsych.2013.12.006
   Carter CS, 2014, BIOL PSYCHIAT, V75, P258, DOI 10.1016/j.biopsych.2013.10.023
   Carvajal-Gonzalez A, 2014, BRAIN, V137, P2178, DOI 10.1093/brain/awu142
   Chang TS, 2013, JAMA NEUROL, V70, P1140, DOI 10.1001/jamaneurol.2013.3499
   Chang T, 2013, PLOS ONE, V8, DOI 10.1371/journal.pone.0072921
   Clausen F, 2011, EUR J NEUROSCI, V34, P110, DOI 10.1111/j.1460-9568.2011.07723.x
   Corser-Jensen CE, 2014, EXP NEUROL, V256, P7, DOI 10.1016/j.expneurol.2014.03.008
   Coutinho E, 2014, BIOL PSYCHIAT, V75, P269, DOI 10.1016/j.biopsych.2013.07.040
   De Tiege X, 2003, NEUROLOGY, V61, P241, DOI 10.1212/01.WNL.0000073985.71759.7C
   Deakin J, 2014, BIOL PSYCHIAT, V75, P284, DOI 10.1016/j.biopsych.2013.07.018
   Dodel R, 2013, LANCET NEUROL, V12, P233, DOI 10.1016/S1474-4422(13)70014-0
   EIKELENBOOM P, 1982, ACTA NEUROPATHOL, V57, P239, DOI 10.1007/BF00685397
   Foltynie T, 2013, J NEUROL, V260, P1433, DOI 10.1007/s00415-013-6915-1
   Gable MS, 2012, CLIN INFECT DIS, V54, P899, DOI 10.1093/cid/cir1038
   Girgis RR, 2014, BIOL PSYCHIAT, V75, P292, DOI 10.1016/j.biopsych.2013.12.002
   Gomez-Nicola D, 2013, J NEUROSCI, V33, P2481, DOI 10.1523/JNEUROSCI.4440-12.2013
   Granerod J, 2013, EMERG INFECT DIS, V19, P1455, DOI 10.3201/eid1909.130064
   Granerod J, 2010, LANCET INFECT DIS, V10, P835, DOI 10.1016/S1473-3099(10)70222-X
   Guerreiro R, 2013, NEW ENGL J MED, V368, P117, DOI 10.1056/NEJMoa1211851
   Hacohen Y, 2014, MOVEMENT DISORD, V29, P90, DOI 10.1002/mds.25626
   Hacohen Y, 2014, DEV MED CHILD NEUROL, V56, P190, DOI 10.1111/dmcn.12321
   Harrison NA, 2014, BIOL PSYCHIAT, V76, P585, DOI 10.1016/j.biopsych.2014.01.005
   Helmy A, 2014, J CEREBR BLOOD F MET, V34, P845, DOI 10.1038/jcbfm.2014.23
   Holmes C, 2009, NEUROLOGY, V73, P768, DOI 10.1212/WNL.0b013e3181b6bb95
   Huang BR, 2014, PLOS ONE, V9, DOI 10.1371/journal.pone.0091167
   Hutchinson M, 2008, NEUROLOGY, V71, P1291, DOI 10.1212/01.wnl.0000327606.50322.f0
   Irani SR, 2013, BRAIN, V136, P3151, DOI 10.1093/brain/awt212
   Johnson VE, 2013, BRAIN, V136, P28, DOI 10.1093/brain/aws322
   Jonsson T, 2013, NEW ENGL J MED, V368, P107, DOI 10.1056/NEJMoa1211103
   Kabadi SV, 2014, J CEREBR BLOOD F MET, V34, P502, DOI 10.1038/jcbfm.2013.228
   Khandaker GM, 2013, PSYCHOL MED, V43, P239, DOI 10.1017/S0033291712000736
   Kleinberger G, 2014, SCI TRANSL MED, V6, DOI 10.1126/scitranslmed.3009093
   Liu HD, 2013, NEUROCHEM RES, V38, P2072, DOI 10.1007/s11064-013-1115-z
   Lozeron P, 2013, J NEUROL, V260, P2433, DOI 10.1007/s00415-013-6994-z
   Mohammad SS, 2014, MOVEMENT DISORD, V29, P117, DOI 10.1002/mds.25623
   Orre M, 2013, BRAIN, V136, P1415, DOI 10.1093/brain/awt083
   Pathmanandavel K, 2015, BIOL PSYCHIAT, V77, P537, DOI 10.1016/j.biopsych.2014.07.014
   Perry VH, 2013, SEMIN IMMUNOPATHOL, V35, P601, DOI 10.1007/s00281-013-0382-8
   Petit-Pedrol M, 2014, LANCET NEUROL, V13, P276, DOI 10.1016/S1474-4422(13)70299-0
   Pruss H, 2012, ANN NEUROL, V72, P902, DOI 10.1002/ana.23689
   Ramlackhansingh AF, 2011, ANN NEUROL, V70, P374, DOI 10.1002/ana.22455
   Rieckmann P, 2013, J NEUROL, V260, P462, DOI 10.1007/s00415-012-6656-6
   Ripke S, 2014, NATURE, V511, P421, DOI 10.1038/nature13595
   Roth TL, 2014, NATURE, V505, P223, DOI 10.1038/nature12808
   ROZEMULLER JM, 1986, VIRCHOWS ARCH B, V51, P247, DOI 10.1007/BF02899034
   Sierra A, 2013, FRONT CELL NEUROSCI, V7, DOI 10.3389/fncel.2013.00006
   Titulaer MJ, 2013, LANCET NEUROL, V12, P157, DOI 10.1016/S1474-4422(12)70310-1
   Trebst C, 2014, J NEUROL, V261, P1, DOI 10.1007/s00415-013-7169-7
   van Berckel BN, 2008, BIOL PSYCHIAT, V64, P820, DOI 10.1016/j.biopsych.2008.04.025
   Vincent A, 2013, AUTOIMMUN REV, V12, P678, DOI 10.1016/j.autrev.2012.10.016
   Weber KP, 2014, J NEUROL, V261, P1251, DOI 10.1007/s00415-013-7105-x
   Zandi MS, 2013, BRAIN, V136, P2933, DOI 10.1093/brain/awt256
   Zandi MS, 2011, J NEUROL, V258, P686, DOI 10.1007/s00415-010-5788-9
   Zhang B, 2013, CELL, V153, P707, DOI 10.1016/j.cell.2013.03.030
NR 61
TC 7
Z9 7
U1 1
U2 16
PU SPRINGER HEIDELBERG
PI HEIDELBERG
PA TIERGARTENSTRASSE 17, D-69121 HEIDELBERG, GERMANY
SN 0340-5354
EI 1432-1459
J9 J NEUROL
JI J. Neurol.
PD OCT
PY 2014
VL 261
IS 10
BP 2037
EP 2042
DI 10.1007/s00415-014-7473-x
PG 6
WC Clinical Neurology
WE Science Citation Index Expanded (SCI-EXPANDED)
SC Neurosciences & Neurology
GA AR7JJ
UT WOS:000343755300030
PM 25182699
DA 2022-10-25
ER

PT J
AU Dragun, D
   Philippe, A
   Catar, R
   Hegner, B
AF Dragun, Duska
   Philippe, Aurelie
   Catar, Rusan
   Hegner, Bjoern
TI Autoimmune mediated G-protein receptor activation in cardiovascular and
   renal pathologies
SO THROMBOSIS AND HAEMOSTASIS
LA English
DT Article
DE alpha 1-adrenergic receptor (alpha 1AR); beta 1-adrenergic receptor
   (beta 1AR); angiotensin II type I receptor; autoantibodies
ID II TYPE-1 RECEPTOR; ALPHA(1)-ADRENERGIC RECEPTOR; DILATED
   CARDIOMYOPATHY; AGONISTIC AUTOANTIBODIES; INTRACELLULAR CA2+;
   ANTIBODIES; EPITOPE; CELLS; BETA(1)-ADRENOCEPTOR; LYMPHOCYTES
AB Antibodies directed against G-protein coupled receptors (GPCR) can act as allosteric receptor agonists or antagonists. Prototypic disease for agonistic antibody action is a Graves disease of the thyroid gland where antibodies that stimulate G-protein coupled thyroid-stimulating hormone receptor (TSHR) were first described 50 years ago. Myasthenia gravis is the prototype for antagonistic autoimmune actions, where antibodies directed against the nicotinic acetylcholine receptor (AChR) cause blockade of neuromuscular junctions. Antibodies and B-cells are increasingly recognised as major modulators of various cardiovascular and renal pathologies. We aim to critically review the notion that antibodies targeting other GPCRs may amplify or cause various cardiovascular and renal pathologies and summarise the current state of research, as well as perspectives in diagnostic and therapeutic strategies. In terms of targets we will focus on the alpha-adrenergic receptor (alpha(1)AR), the beta-adrenergic receptor (beta(1)AR), and the angiotensin II type I receptor (AT(1)R).
C1 [Dragun, Duska] Campus Virchow Klinikum, Charite Campus Virchow Clin, Dept Nephrol & Intens Care Med, D-13353 Berlin, Germany.
   Charite, Fac Med, Cardiovasc Res Ctr, Berlin, Germany.
RP Dragun, D (corresponding author), Campus Virchow Klinikum, Charite Campus Virchow Clin, Dept Nephrol & Intens Care Med, Augustenburger Pl 1, D-13353 Berlin, Germany.
EM duska.dragun@charite.de
RI Catar, Rusan Ali/I-3948-2019; Philippe, Aurelie/AAK-9707-2020
OI Catar, Rusan Ali/0000-0002-7000-7860; Philippe,
   Aurelie/0000-0003-1269-9763; Hegner, Bjorn/0000-0003-3524-1165; Dragun,
   Duska/0000-0002-0310-9269
CR Ando T, 2004, J CLIN INVEST, V113, P1589, DOI 10.1172/JCI200421334
   Bkaily G, 2003, CAN J PHYSIOL PHARM, V81, P234, DOI 10.1139/Y03-044
   Dechend R, 2000, CIRCULATION, V101, P2382, DOI 10.1161/01.CIR.101.20.2382
   Dechend R, 2005, HYPERTENSION, V45, P742, DOI 10.1161/01.HYP.0000154785.50570.63
   Dobado-Berrios PM, 2001, ARTHRITIS RHEUM-US, V44, P2467, DOI 10.1002/1529-0131(200111)44:11<2467::AID-ART426>3.0.CO;2-U
   Dragun D, 2005, NEW ENGL J MED, V352, P558, DOI 10.1056/NEJMoa035717
   ENG H, 1992, J AUTOIMMUN, V5, P213, DOI 10.1016/0896-8411(92)90201-Z
   FERRARI I, 1995, J EXP MED, V182, P59, DOI 10.1084/jem.182.1.59
   FRASER CM, 1981, NEW ENGL J MED, V305, P1165, DOI 10.1056/NEJM198111123052001
   FU MLX, 1994, LANCET, V344, P1660, DOI 10.1016/S0140-6736(94)90456-1
   FU MLX, 1994, CLIN EXP IMMUNOL, V97, P146
   Fu MLX, 2000, J HYPERTENS, V18, P945, DOI 10.1097/00004872-200018070-00017
   Guillet J G, 1991, J Mol Recognit, V4, P17, DOI 10.1002/jmr.300040104
   Heinze G, 2006, J AM SOC NEPHROL, V17, P889, DOI 10.1681/ASN.2005090955
   Herse F, 2009, HYPERTENSION, V53, P393, DOI 10.1161/HYPERTENSIONAHA.108.124115
   Hoebeke J, 1996, INT J CARDIOL, V54, P103, DOI 10.1016/0167-5273(96)02586-7
   Jahns R, 1999, J AM COLL CARDIOL, V34, P1545, DOI 10.1016/S0735-1097(99)00381-2
   Jahns R, 2000, J AM COLL CARDIOL, V36, P1280, DOI 10.1016/S0735-1097(00)00881-0
   Jahns R, 2004, J CLIN INVEST, V113, P1419, DOI 10.1172/JCI200420149
   Jahns R, 1999, CIRCULATION, V99, P649, DOI 10.1161/01.CIR.99.5.649
   LaMarca B, 2008, HYPERTENSION, V52, P1168, DOI 10.1161/HYPERTENSIONAHA.108.120576
   LEIROS CP, 1989, AUTOIMMUNITY, V2, P223, DOI 10.3109/08916938909014686
   Liao YH, 2002, HYPERTENS RES, V25, P641
   Lohse MJ, 2003, CIRC RES, V93, P896, DOI 10.1161/01.RES.0000102042.83024.CA
   Luther HP, 1997, HYPERTENSION, V29, P678, DOI 10.1161/01.HYP.29.2.678
   MAGNUSSON Y, 1994, CIRCULATION, V89, P2760, DOI 10.1161/01.CIR.89.6.2760
   MAGNUSSON Y, 1990, J CLIN INVEST, V86, P1658, DOI 10.1172/JCI114888
   Matsui S, 1997, J MOL CELL CARDIOL, V29, P641, DOI 10.1006/jmcc.1996.0307
   Mellor AL, 2000, ANNU REV IMMUNOL, V18, P367, DOI 10.1146/annurev.immunol.18.1.367
   Mercier JF, 2002, J BIOL CHEM, V277, P44925, DOI 10.1074/jbc.M205767200
   Miller JA, 2004, CURR OPIN NEPHROL HY, V13, P101, DOI 10.1097/00041552-200401000-00014
   Muller J, 2000, CIRCULATION, V101, P385, DOI 10.1161/01.CIR.101.4.385
   Nikolaev VO, 2007, J AM COLL CARDIOL, V50, P423, DOI 10.1016/j.jacc.2007.03.051
   Nikolaev VO, 2005, J BIOL CHEM, V280, P1716, DOI 10.1074/jbc.C400505200
   Nikolaev VO, 2004, J BIOL CHEM, V279, P37215, DOI 10.1074/jbc.C400302200
   Omerovic E, 2000, AUTOIMMUNITY, V32, P271, DOI 10.3109/08916930008994101
   Saadi S, 2004, AM J PATHOL, V164, P1073, DOI 10.1016/S0002-9440(10)63194-X
   Scornik JC, 2007, AM J TRANSPLANT, V7, P1808, DOI 10.1111/j.1600-6143.2007.01855.x
   SLOWINSKI T, 2006, J AM SOC NEPHROL, V17, pA393
   Staudt A, 2006, AM HEART J, V152, DOI 10.1016/j.ahj.2006.06.027
   Stepan H, 2007, J REPROD IMMUNOL, V73, P130, DOI 10.1016/j.jri.2006.08.084
   Sterin-Borda Leonor J., 1994, Acta Physiologica Pharmacologica et Therapeutica Latinoamericana, V44, P109
   Thway TM, 2004, CIRCULATION, V110, P1612, DOI 10.1161/01.CIR.0000142855.68398.3A
   Vilardaga JP, 2005, NAT CHEM BIOL, V1, P25, DOI 10.1038/nchembio705
   WALLUKAT G, 1991, EUR HEART J, V12, P178, DOI 10.1093/eurheartj/12.suppl_D.178
   WALLUKAT G, 1995, J MOL CELL CARDIOL, V27, P397, DOI 10.1016/S0022-2828(08)80036-3
   Wallukat G, 1999, J CLIN INVEST, V103, P945, DOI 10.1172/JCI4106
   WALLUKAT G, 1987, BIOMED BIOCHIM ACTA, V46, pS634
   Weidanz JA, 2005, KIDNEY INT, V67, P2134, DOI 10.1111/j.1523-1755.2005.00318.x
   Wenzel K, 2008, PLOS ONE, V3, DOI 10.1371/journal.pone.0003742
   Wucherpfennig KW, 2001, J CLIN INVEST, V108, P1097, DOI 10.1172/JCI14235
   Xia Y, 2003, J SOC GYNECOL INVEST, V10, P82, DOI 10.1016/S1071-5576(02)00259-9
   Yamani MH, 2004, AM J TRANSPLANT, V4, P1097, DOI 10.1111/j.1600-6143.2004.00463.x
   Zhou CC, 2008, NAT MED, V14, P855, DOI 10.1038/nm.1856
   Zhou CC, 2007, CIRC RES, V100, P88, DOI 10.1161/01.RES.0000254703.11154.18
   Zhou ZH, 2005, CLIN IMMUNOL, V114, P164, DOI 10.1016/j.clim.2004.09.011
NR 56
TC 39
Z9 39
U1 0
U2 4
PU GEORG THIEME VERLAG KG
PI STUTTGART
PA RUDIGERSTR 14, D-70469 STUTTGART, GERMANY
SN 0340-6245
EI 2567-689X
J9 THROMB HAEMOSTASIS
JI Thromb. Haemost.
PD APR
PY 2009
VL 101
IS 4
BP 643
EP 648
DI 10.1160/TH08-10-0710
PG 6
WC Hematology; Peripheral Vascular Disease
WE Science Citation Index Expanded (SCI-EXPANDED)
SC Hematology; Cardiovascular System & Cardiology
GA 435HB
UT WOS:000265333600008
PM 19350106
DA 2022-10-25
ER

PT J
AU Couderc, AL
   Costello, R
   Bagneres, D
   Rossi, P
   Vitton, V
   Demoux, AL
   Bonin-Guillaume, S
   Frances, Y
   Granel, B
AF Couderc, A. -L.
   Costello, R.
   Bagneres, D.
   Rossi, P.
   Vitton, V.
   Demoux, A. -L.
   Bonin-Guillaume, S.
   Frances, Y.
   Granel, B.
TI Is pure red cell aplasia a new extra digestive manifestation of celiac
   disease?
SO REVUE DE MEDECINE INTERNE
LA French
DT Article
DE celiac disease; pure red cell aplasia; thymus hyperplasia
ID MYASTHENIA-GRAVIS; THYMOMA; ASSOCIATION; LUPUS
AB Introduction. - Celiac disease is an autoimmune enteropathy that appears on a predisposed genetic background. Its clinical presentation has been extended those last years by varied extradigestive manifestations.
   Exegesis. - This is a case report of a twenty-year-old woman who presented simultaneously a celiac disease and pure red cell aplasia. The IgA and IgG antigliadin antibodies as well as antinuclear, anti-DNA, anti-SSA and anti-SSB antibodies were detected, without any clinical symptom supporting the diagnosis of systemic lupus erythernatosus or Sjogren syndrome. Thoracic CT-scan reveals a thymus enlargement and biopsy concludes to thymus hyperplasia at histological examination. Pure red cell aplasia regressed after gluten-free diet, corticoid therapy and thymectomy.
   Conclusion. - This observation, added to the three others paediatric cases previously published in the literature concern an uncommon association between pure red cell aplasia and celiac disease. However, they are not enough to conclude to a direct link between these two disorders. Pure red cell aplasia could represent un new dysimmune manifestation occurring in celiac disease, but this will need to be confirmed with others cases. (c) 2006 Elsevier SAS.
C1 Univ Mediterranee, APHM, Hop Nord, Serv Med Interne, F-13915 Marseille 20, France.
   Univ Mediterranee, Hop Nord, APHM, Hematol Serv, F-13915 Marseille 20, France.
   Univ Mediterranee, Hop Nord, APHM, Serv Gastroenterol & Enterol, F-13915 Marseille 20, France.
RP Granel, B (corresponding author), Univ Mediterranee, APHM, Hop Nord, Serv Med Interne, Chemin Bourrely, F-13915 Marseille 20, France.
EM brigitte.granel@ap-hm.fr
RI Costello, Régis T/N-5079-2016; Couderc, Anne-Laure/ACU-6385-2022;
   Couderc, Anne-Laure/AAH-2214-2022; granel, brigitte/A-8000-2010
OI Costello, Régis T/0000-0002-4086-1302; Couderc,
   Anne-Laure/0000-0003-2938-2201; Couderc, Anne-Laure/0000-0003-2938-2201;
   
CR Berthier S, 2001, REV MED INTERNE, V22, P428, DOI 10.1016/S0248-8663(01)00367-8
   Bridoux-Henno L, 2001, J PEDIATR GASTR NUTR, V33, P616, DOI 10.1097/00005176-200111000-00021
   COLLIN P, 1994, GUT, V35, P1215, DOI 10.1136/gut.35.9.1215
   DUFOUR C, 1995, EUR J PEDIATR, V154, P763
   Genty I, 2001, REV MED INTERNE, V22, P475, DOI 10.1016/S0248-8663(01)00374-5
   Howard MR, 2002, J CLIN PATHOL, V55, P754, DOI 10.1136/jcp.55.10.754
   Keesey JC, 2004, MUSCLE NERVE, V29, P484, DOI 10.1002/mus.20030
   Lepers S, 2004, REV MED INTERNE, V25, P22, DOI 10.1016/j.revmed.2003.10.001
   MARSH MN, 1988, SCANNING MICROSCOPY, V2, P1663
   Molitor JL, 1997, REV MED INTERNE, V18, P237, DOI 10.1016/S0248-8663(97)89302-2
   Raschilas F, 1999, ANN MED INTERNE, V150, P370
   Rossi Thomas, 2004, Adolesc Med Clin, V15, P91, DOI 10.1016/j.admecli.2003.11.006
   WEILLER PJ, 1984, ANN MED INTERNE, V135, P299
   Zitouni M, 2004, JOINT BONE SPINE, V71, P344, DOI 10.1016/S1297-319X(03)00159-3
NR 14
TC 3
Z9 3
U1 0
U2 2
PU ELSEVIER FRANCE-EDITIONS SCIENTIFIQUES MEDICALES ELSEVIER
PI ISSY-LES-MOULINEAUX
PA 65 RUE CAMILLE DESMOULINS, CS50083, 92442 ISSY-LES-MOULINEAUX, FRANCE
SN 0248-8663
J9 REV MED INTERNE
JI Rev. Med. Interne
PD APR
PY 2006
VL 27
IS 4
BP 336
EP 339
DI 10.1016/j.revmed.2006.01.002
PG 4
WC Medicine, General & Internal
WE Science Citation Index Expanded (SCI-EXPANDED)
SC General & Internal Medicine
GA 052LS
UT WOS:000238235800012
PM 16527376
DA 2022-10-25
ER

PT J
AU Broadley, SA
   Deans, J
   Sawcer, SJ
   Clayton, D
   Compston, DAS
AF Broadley, SA
   Deans, J
   Sawcer, SJ
   Clayton, D
   Compston, DAS
TI Autoimmune disease in first-degree relatives of patients with multiple
   sclerosis - A UK survey
SO BRAIN
LA English
DT Article
DE multiple sclerosis; autoimmune disease; epidemiology; prevalence;
   familial
ID SYSTEMIC LUPUS-ERYTHEMATOSUS; INFLAMMATORY BOWEL-DISEASE;
   RHEUMATOID-ARTHRITIS; DIABETES-MELLITUS; ULCERATIVE-COLITIS;
   MYASTHENIA-GRAVIS; THYROID-DISEASE; GENOME SCREEN; PREVALENCE;
   SUSCEPTIBILITY
AB Previous studies examining an association with other autoimmune diseases have suggested the existence of a generalized autoimmune diathesis in patients with multiple sclerosis. We investigated the prevalence of autoimmune disease in first-degree relatives of probands with multiple sclerosis using a case-control method. The results show an excess of autoimmune disease within these families, but no significant association was seen with nonautoimmune diseases. The higher risk in multiplex than simplex families suggests an effect of genetic loading. While the increase in risk applies to each autoimmune disease, autoimmune thyroid disease (and Graves' disease in particular) contributes disproportionately to the excess risk, There was no increase in autoimmune disease within patients with multiple sclerosis themselves when compared with the index controls or population data, We conclude that autoimmune disease is more common in first-degree relatives of patients with multiple sclerosis and hypothesize that common genetic susceptibility factors for autoimmunity co-exist with additional disease specific genetic or environmental factors, which determine clinical phenotype in the individual.
C1 Univ Cambridge, Addenbrookes Hosp, Neurol Unit, Cambridge CB2 2QQ, England.
   Inst Publ Hlth, MRC, Biostat Unit, Cambridge, England.
RP Compston, DAS (corresponding author), Univ Cambridge, Addenbrookes Hosp, Neurol Unit, Hills Rd, Cambridge CB2 2QQ, England.
EM alastair.compston@medschl.cam.ac.uk
CR ALTER M, 1970, NEUROLOGY, V20, P619, DOI 10.1212/WNL.20.6.619
   BAKER HWG, 1972, AUST NZ J MED, V2, P256, DOI 10.1111/j.1445-5994.1972.tb03071.x
   Barker JNWN, 1998, HOSP MED, V59, P530
   Becker KG, 1998, P NATL ACAD SCI USA, V95, P9979, DOI 10.1073/pnas.95.17.9979
   BEESON PB, 1994, AM J MED, V96, P457, DOI 10.1016/0002-9343(94)90173-2
   Bernstein CN, 1999, AM J EPIDEMIOL, V149, P916, DOI 10.1093/oxfordjournals.aje.a009735
   BIAS WB, 1986, AM J HUM GENET, V39, P584
   BRANDRUP F, 1981, ACTA DERM-VENEREOL, V61, P344
   Coles AJ, 1999, LANCET, V354, P1691, DOI 10.1016/S0140-6736(99)02429-0
   Confavreux C, 1998, NEW ENGL J MED, V339, P285, DOI 10.1056/NEJM199807303390501
   Coraddu F, 1998, NEUROGENETICS, V2, P24, DOI 10.1007/s100480050048
   Cornelis F, 1998, P NATL ACAD SCI USA, V95, P10746, DOI 10.1073/pnas.95.18.10746
   DEKEYSER J, 1988, NEUROLOGY, V38, P371
   Ebers GC, 1996, NAT GENET, V13, P472, DOI 10.1038/ng0896-472
   Ertle AR, 1998, J ASTHMA, V35, P281, DOI 10.3109/02770909809068219
   Fleiss J. L., 1981, STAT METHODS RATES P, V2, P22
   FROVIG AG, 1967, ACTA NEUROL SCAND, V43, P215, DOI 10.1111/j.1600-0404.1967.tb05730.x
   Gaffney PM, 1998, P NATL ACAD SCI USA, V95, P14875, DOI 10.1073/pnas.95.25.14875
   Gatling W, 1998, DIABETIC MED, V15, P1015, DOI 10.1002/(SICI)1096-9136(1998120)15:12<1015::AID-DIA719>3.0.CO;2-K
   GORDON T, 1990, CLIN RHEUMATOL, V9, P401, DOI 10.1007/BF02114404
   HAFLER DA, 1989, IMMUNOL TODAY, V10, P104, DOI 10.1016/0167-5699(89)90236-3
   Haines JL, 1996, NAT GENET, V13, P469, DOI 10.1038/ng0896-469
   HARRIS T, 1997, SOCIAL TRENDS, V27, P15
   HEINZLEF O, 1999, ACTA NEUROL SCAND, V100, P1
   Heward J, 1997, CLIN SCI, V93, P479, DOI 10.1042/cs0930479
   HOCHBERG MC, 1990, SEMIN ARTHRITIS RHEU, V19, P294, DOI 10.1016/0049-0172(90)90052-H
   HOPKINSON ND, 1993, BRIT J RHEUMATOL, V32, P110
   JOHNSON AE, 1995, ARTHRITIS RHEUM, V38, P551, DOI 10.1002/art.1780380415
   Kuokkanen S, 1997, AM J HUM GENET, V61, P1379, DOI 10.1086/301637
   Leslie R. D. G., 1994, Acta Geneticae Medicae et Gemellologiae, V43, P71
   MATHESON J, 1999, SOCIAL TRENDS, V29, P31
   MCCOMBE PA, 1990, J NEUROL SCI, V97, P163, DOI 10.1016/0022-510X(90)90215-9
   Midgard R, 1996, ACTA NEUROL SCAND, V93, P322
   MILLER DH, 1992, J NEUROL NEUROSUR PS, V55, P341, DOI 10.1136/jnnp.55.5.341
   MINUK GY, 1986, NEW ENGL J MED, V314, P586
   MITCHELL PJ, 1992, OBSTET GYNECOL, V80, P178
   Nelson JL, 1997, RHEUM DIS CLIN N AM, V23, P195, DOI 10.1016/S0889-857X(05)70323-9
   Noble JA, 1996, AM J HUM GENET, V59, P1134
   Oro AS, 1996, J ALLERGY CLIN IMMUN, V97, P1402, DOI 10.1016/S0091-6749(96)70210-5
   PATRICK C, 1993, IMMUNOL SER, V42, P1888
   POSER CM, 1983, ANN NEUROL, V13, P227, DOI 10.1002/ana.410130302
   RANG EH, 1982, LANCET, V2, P555
   Robertson NP, 1998, J NEUROL NEUROSUR PS, V65, P492, DOI 10.1136/jnnp.65.4.492
   Robertson NP, 1996, BRAIN, V119, P449, DOI 10.1093/brain/119.2.449
   Rotondi M, 1998, J ENDOCRINOL INVEST, V21, P748, DOI 10.1007/BF03348040
   SADOVNICK AD, 1989, NEW ENGL J MED, V321, P762
   Sawcer S, 1996, NAT GENET, V13, P464, DOI 10.1038/ng0896-464
   Scott E, 1960, J Coll Gen Pract, V3, P80
   Shank J C, 1976, J Fam Pract, V3, P247
   SHEEHAN NJ, 1993, BRIT J RHEUMATOL, V32, P254
   Spadaro M, 1999, MULT SCLER, V5, P121, DOI 10.1191/135245899678847211
   Stinissen P, 1998, MULT SCLER, V4, P203, DOI 10.1177/135245859800400322
   TADA H, 1994, ENDOCR J, V41, P325, DOI 10.1507/endocrj.41.325
   Todd JA, 1996, HUM MOL GENET, V5, P1443, DOI 10.1093/hmg/5.Supplement_1.1443
   TUNBRIDGE WMG, 1977, CLIN ENDOCRINOL, V7, P481, DOI 10.1111/j.1365-2265.1977.tb01340.x
   WARREN SA, 1982, CAN J NEUROL SCI, V9, P415, DOI 10.1017/S0317167100044322
   Willis AC, 1997, POSTGRAD MED J, V73, P286, DOI 10.1136/pgmj.73.859.286
   WYNN DR, 1990, NEUROLOGY, V40, P780, DOI 10.1212/WNL.40.5.780
NR 58
TC 161
Z9 165
U1 0
U2 2
PU OXFORD UNIV PRESS
PI OXFORD
PA GREAT CLARENDON ST, OXFORD OX2 6DP, ENGLAND
SN 0006-8950
EI 1460-2156
J9 BRAIN
JI Brain
PD JUN
PY 2000
VL 123
BP 1102
EP 1111
DI 10.1093/brain/123.6.1102
PN 6
PG 10
WC Clinical Neurology; Neurosciences
WE Science Citation Index Expanded (SCI-EXPANDED)
SC Neurosciences & Neurology
GA 324BZ
UT WOS:000087603100004
PM 10825350
OA Bronze
DA 2022-10-25
ER

PT J
AU ALMOG, S
   WINKLER, E
   AMITAI, Y
   DANI, S
   SHEFI, M
   TIROSH, M
   SHEMER, J
AF ALMOG, S
   WINKLER, E
   AMITAI, Y
   DANI, S
   SHEFI, M
   TIROSH, M
   SHEMER, J
TI ACUTE PYRIDOSTIGMINE OVERDOSE - A REPORT OF 9 CASES
SO ISRAEL JOURNAL OF MEDICAL SCIENCES
LA English
DT Article
DE PERSIAN-GULF-WAR; PYRIDOSTIGMINE; INTENTIONAL OVERDOSE
ID MYASTHENIA-GRAVIS; ORGANO-PHOSPHATE; INSECTICIDES
AB Pyridostigmine is known as a pre-treatment drug against intoxication with organophosphorus nerve agents. During the Persian Gulf war, we encountered a cluster of nine cases of pyridostigmine self-poisoning, of which three presented with mixed drug poisoning. The clinical and laboratory features of pyridostigmine toxicity are presented. Doses ranged between 390 and 900 mg. Pyridostigmine ingestion resulted in mild to moderate cholinergic symptoms such as abdominal cramps, diarrhea, emesis, nausea, hypersalivation, urinary incontinence, fasciculations, muscle weakness and blurred vision. No central nervous system manifestations were evident. The symptoms developed within several minutes and lasted up to 24 h. All patients underwent gastric emptying followed by administration of activated charcoal. Atropine (1-8 mg) was required in only three patients. Measurement of serum cholinesterase inhibition was found to be a reliable and sensitive diagnostic tool in pyridostigmine poisoning. No clear correlation was found between the extent of cholinesterase inhibition and the incidence or severity Of the cholinergic signs. The clinical recovery was faster than the spontaneous recovery of the enzyme. Pyridostigmine intoxication is self-limited and well tolerated by young healthy adults.
C1 CHAIM SHEBA MED CTR,HELLER INST MED RES,IL-52621 TEL HASHOMER,ISRAEL.
   HADASSAH UNIV HOSP,DEPT PEDIAT,JERUSALEM,ISRAEL.
   ISRAEL DEF FORCES MED CORPS,TEL AVIV,ISRAEL.
   TEL AVIV UNIV,SACKLER FAC MED,IL-69978 TEL AVIV,ISRAEL.
RP ALMOG, S (corresponding author), CHAIM SHEBA MED CTR,INST CLIN PHARMACOL & TOXICOL,IL-52621 TEL HASHOMER,ISRAEL.
CR AQUILONIUS SM, 1980, EUR J CLIN PHARMACOL, V18, P423, DOI 10.1007/BF00636797
   BREYERPFAFF U, 1985, CLIN PHARMACOL THER, V37, P495, DOI 10.1038/clpt.1985.78
   BROLAND RG, 1985, HUM TOXICOL, V4, P293
   COHEN SL, 1976, NEUROLOGY, V26, P536
   COYE MJ, 1987, ARCH INTERN MED, V147, P438, DOI 10.1001/archinte.147.3.438
   DONATI F, 1987, CAN J ANAESTH, V34, P589, DOI 10.1007/BF03010517
   ELLENHORN MJ, 1988, MED TOXICOL, P1067
   ELLIN RI, 1989, J PHARM PHARMACOL, V41, P633, DOI 10.1111/j.2042-7158.1989.tb06545.x
   ELLMAN GL, 1961, BIOCHEM PHARMACOL, V7, P88, DOI 10.1016/0006-2952(61)90145-9
   Gall D, 1981, Fundam Appl Toxicol, V1, P214, DOI 10.1016/S0272-0590(81)80060-7
   GARBER M, 1987, PEDIATRICS, V79, P734
   HADDAD LM, 1983, CLIN MANAGEMENT POIS, P711
   ISRAELI S, 1990, AVIAT SPACE ENV MED, V61, P430
   KLUEW WM, 1990, FUNDAM APPL TOXICOL, V14, P40
   MORGAN DP, 1977, RECOGNITION MANAGEME, P9
   MORTENSEN ML, 1986, PEDIATR CLIN N AM, V33, P421
   PARKS P, 1987, S AFR MED J, V72, P222
   STERLING GH, 1983, AM FAM PHYSICIAN, V27, P159
   SZAJEWSKA J, 1988, 13TH P INT C EUR ASS, P87
   TAYLOR P, 1985, PHARMACOL BASIS THER, P110
   WACKS I, 1990, AM J KIDNEY DIS, V16, P76, DOI 10.1016/S0272-6386(12)80790-6
   WILLEMS JL, 1981, ACTA MED MILIT BELG, V134, P7
   ZWIENER RJ, 1988, PEDIATRICS, V81, P121
NR 23
TC 16
Z9 16
U1 0
U2 2
PU ISRAEL JOURNAL MED SCIENCES
PI JERUSALEM
PA 2 ETZEL ST, FRENCH HILL, JERUSALEM 97853, ISRAEL
SN 0021-2180
J9 ISRAEL J MED SCI
JI Isr. J. Med. Sci.
PD NOV-DEC
PY 1991
VL 27
IS 11-12
BP 659
EP 663
PG 5
WC Medicine, General & Internal
WE Science Citation Index Expanded (SCI-EXPANDED)
SC General & Internal Medicine
GA GT338
UT WOS:A1991GT33800014
PM 1757242
DA 2022-10-25
ER

PT J
AU Wang, KY
   Jia, YF
   Yan, XB
AF Wang, Kaiyang
   Jia, Yunfang
   Yan, Xiaobing
TI Neuro-Receptor Mediated Synapse Device Based on the Crumpled MXene
   Ti3C2Tx Nanosheets
SO ADVANCED FUNCTIONAL MATERIALS
LA English
DT Article
DE artificial synapse devices; crumpled MXene nanosheets; neuronal
   injuries; neuro-receptors; neuro-transmitters
ID MYASTHENIA-GRAVIS; OXIDE; TRANSISTOR
AB Artificial synapse devices can simulate the neuro-transmission in a completely electronic way, but the neuro-biochemical responses are still a challenge for them. Here, a novel three-terminal (3T) neuro-receptor-mediated (acetylcholine receptor (AChR) as a proof-of-concept) synapse device (NR-S) based on the solution-MXene interface is presented. It is demonstrated that the synaptic plasticity behavior triggered by neuro-transmitter (ACh) and the pathogenic autoantibody (AChR-ab) induced neuronal damage that can be detected and recorded. The improved sensitivities, including the linear responses to ACh in an extremely wide range (1 am to 1 mu m) and ultra-low (1 am) limit of detection, are obtained using crumpled MXene. Furthermore, the ability of the proposed NR-S to determine the tiny neuronal injury caused by only 10 ng mL(-1) AChR-ab is conceptually proven. Collectively, the novel 3T NR-S has good application prospects in the field of the neuromorphic chip for not only realizing the bionic simulation of the chemically modulated or injured neuro-transmission but also offering an efficient experimental platform for neuro-biochemistry studies.
C1 [Wang, Kaiyang; Jia, Yunfang] Nankai Univ, Coll Elect Informat & Opt Engn, Tianjin 300071, Peoples R China.
   [Yan, Xiaobing] Hebei Univ, Natl Local Joint Engn Lab New Energy Photovolta D, Res Ctr Machine Vis Engn, Coll Electron & Informat Engn, Baoding 071002, Peoples R China.
RP Jia, YF (corresponding author), Nankai Univ, Coll Elect Informat & Opt Engn, Tianjin 300071, Peoples R China.; Yan, XB (corresponding author), Hebei Univ, Natl Local Joint Engn Lab New Energy Photovolta D, Res Ctr Machine Vis Engn, Coll Electron & Informat Engn, Baoding 071002, Peoples R China.
EM jiayf@nankai.edu.cn; yanxiaobing@ime.ac.cn
OI Jia, Yunfang/0000-0002-2093-2118
FU National Natural Science Foundation of China [61771260]
FX This work was supported by the National Natural Science Foundation of
   China (Grant no. 61771260).
CR Aguirre F, 2020, THER ADV NEUROL DISO, V13, DOI 10.1177/1756286420935697
   Akhtar MH, 2017, BIOSENS BIOELECTRON, V98, P364, DOI 10.1016/j.bios.2017.07.003
   Bao WZ, 2018, ADV ENERGY MATER, V8, DOI 10.1002/aenm.201702485
   Chang T, 2011, ACS NANO, V5, P7669, DOI 10.1021/nn202983n
   Chen S, 2018, ADV MATER, V30, DOI 10.1002/adma.201705400
   Choi NS, 2012, ANGEW CHEM INT EDIT, V51, P9994, DOI 10.1002/anie.201201429
   Dalakas MC, 2019, NAT REV NEUROL, V15, P113, DOI 10.1038/s41582-018-0110-z
   Di Stefano V, 2020, J NEUROL NEUROSUR PS, V91, P392, DOI 10.1136/jnnp-2019-322606
   Dutta JC, 2018, IEEE SENS J, V18, P3090, DOI 10.1109/JSEN.2018.2810133
   Fenoy GE, 2020, BIOSENS BIOELECTRON, V148, DOI 10.1016/j.bios.2019.111796
   Fu TD, 2020, NAT COMMUN, V11, DOI 10.1038/s41467-020-15759-y
   Gerwin L, 2019, J PHYSIOL-LONDON, V597, P1993, DOI 10.1113/JP277139
   Halim J, 2014, CHEM MATER, V26, P2374, DOI 10.1021/cm500641a
   Hoch W, 2001, NAT MED, V7, P365, DOI 10.1038/85520
   Huh W, 2018, ADV MATER, V30, DOI 10.1002/adma.201801447
   Hwang MT, 2020, NAT COMMUN, V11, DOI 10.1038/s41467-020-15330-9
   Jang M, 2015, ADV FUNCT MATER, V25, P4882, DOI 10.1002/adfm.201501587
   Jeong HY, 2017, ADV MATER, V29, DOI 10.1002/adma.201605043
   Kim B, 2013, NANOTECHNOLOGY, V24, DOI 10.1088/0957-4484/24/28/285501
   Kim SJ, 2018, ACS NANO, V12, P986, DOI 10.1021/acsnano.7b07460
   Kim S, 2014, ACS NANO, V8, P2369, DOI 10.1021/nn405827t
   Li CY, 2021, SMALL, V17, DOI 10.1002/smll.202100325
   Li M., 2020, ADV FUNCT MATER, V31
   Li RY, 2017, ACS NANO, V11, P3752, DOI 10.1021/acsnano.6b08415
   Liu CB, 2020, ACS APPL MATER INTER, V12, P32970, DOI 10.1021/acsami.0c09921
   Moreira FTC, 2017, BIOSENS BIOELECTRON, V87, P607, DOI 10.1016/j.bios.2016.08.104
   Naguib M, 2011, ADV MATER, V23, P4248, DOI 10.1002/adma.201102306
   Prezioso M, 2015, NATURE, V521, P61, DOI 10.1038/nature14441
   Qian J, 2014, SENSOR ACTUAT B-CHEM, V201, P160, DOI 10.1016/j.snb.2014.05.020
   Sato Nicha, 2020, Key Engineering Materials, V843, P84, DOI 10.4028/www.scientific.net/KEM.843.84
   Sinha A, 2018, TRAC-TREND ANAL CHEM, V105, P424, DOI 10.1016/j.trac.2018.05.021
   Sohn IY, 2013, BIOSENS BIOELECTRON, V45, P70, DOI 10.1016/j.bios.2013.01.051
   van de Burgt Y, 2017, NAT MATER, V16, P414, DOI [10.1038/NMAT4856, 10.1038/nmat4856]
   Wang KY, 2021, NANO ENERGY, V79, DOI 10.1016/j.nanoen.2020.105453
   Wang KY, 2020, ADV ELECTRON MATER, V6, DOI 10.1002/aelm.201901342
   Wang XF, 2009, ADV FUNCT MATER, V19, P1444, DOI 10.1002/adfm.200801313
   Wang ZQ, 2012, ADV FUNCT MATER, V22, P2759, DOI 10.1002/adfm.201103148
   Wei HH, 2021, ADV FUNCT MATER, V31, DOI 10.1002/adfm.202007232
   Wu ZH, 2020, ADV MATER, V32, DOI 10.1002/adma.202004398
   Xu BZ, 2016, ADV MATER, V28, P3333, DOI 10.1002/adma.201504657
   Xue W, 2008, SENSOR ACTUAT B-CHEM, V134, P981, DOI 10.1016/j.snb.2008.07.008
   Yan XB, 2019, SMALL, V15, DOI 10.1002/smll.201900107
   Yan XB, 2019, SMALL, V15, DOI 10.1002/smll.201901423
   Yu LH, 2019, ADV ENERGY MATER, V9, DOI 10.1002/aenm.201901839
   Zang XB, 2020, NANO-MICRO LETT, V12, DOI 10.1007/s40820-020-0415-5
NR 45
TC 4
Z9 4
U1 16
U2 81
PU WILEY-V C H VERLAG GMBH
PI WEINHEIM
PA POSTFACH 101161, 69451 WEINHEIM, GERMANY
SN 1616-301X
EI 1616-3028
J9 ADV FUNCT MATER
JI Adv. Funct. Mater.
PD NOV
PY 2021
VL 31
IS 48
AR 2104304
DI 10.1002/adfm.202104304
EA SEP 2021
PG 11
WC Chemistry, Multidisciplinary; Chemistry, Physical; Nanoscience &
   Nanotechnology; Materials Science, Multidisciplinary; Physics, Applied;
   Physics, Condensed Matter
WE Science Citation Index Expanded (SCI-EXPANDED)
SC Chemistry; Science & Technology - Other Topics; Materials Science;
   Physics
GA XB6ZA
UT WOS:000693210400001
DA 2022-10-25
ER

PT J
AU Nizri, E
   Hamra-Amitay, Y
   Sicsic, C
   Lavon, I
   Brenner, T
AF Nizri, E
   Hamra-Amitay, Y
   Sicsic, C
   Lavon, I
   Brenner, T
TI Anti-inflammatory properties of cholinergic up-regulation: A new role
   for acetylcholinesterase inhibitors
SO NEUROPHARMACOLOGY
LA English
DT Article
DE acetylcholinesterase; acetylcholinesterase inhibitors; alpha 7 nicotinic
   receptor; CNS inflammation; experimental autoimmune encephalomyelitis;
   Alzheimer's disease
ID MESSENGER-RNA EXPRESSION; T-CELL LINE; ALZHEIMERS-DISEASE;
   IMMUNE-SYSTEM; MULTIPLE-SCLEROSIS; GENE-EXPRESSION; DOWN-REGULATION;
   RECEPTOR; NICOTINE; LYMPHOCYTES
AB We investigated the anti -inflammatory effects of acetylcholinesterase inhibitors (AChEI) at the cellular and molecular levels. AChEI suppressed lymphocyte proliferation and pro-inflammatory cytokine production, as well as extracellular esterase activity. Anti-inflammatory activity was mediated by the alpha 7 nicotinic acetylcholine receptor (neuronal); the muscarinic receptor had the opposite effect. Treatment of the central nervous System (CNS) inflammatory disease, experimental autoimmune encephalomyelitis (EAE), with EN101 an anti-sense odeoxyrtucleotide tide, targeted to AChE mRNA, reduced the clinical severity of the disease and CNS inflammation intensity. The results of our experiments suggest that AChEI increase the concentration of extracellular acetylcholine (ACh), rendering it available for interaction with a nicotinic receptor expressed on lymphocytes. Our findings point to a novel role for AChEI which may be relevant in CNS inflammatory diseases such as EAE and multiple sclerosis. They also emphasize the importance of cholinergic balance in neurological disorders, such as Alzheimer's disease and myasthenia gravis, in which these drugs are used. (c) 2005 Elsevier Ltd. All rights reserved.
C1 Hebrew Univ Jerusalem, Hadassah Med Ctr, Agnes Ginges Ctr Human Neurogenet, Dept Neurol,Lab Neuroimmunol, IL-91120 Jerusalem, Israel.
RP Brenner, T (corresponding author), Hebrew Univ Jerusalem, Hadassah Med Ctr, Agnes Ginges Ctr Human Neurogenet, Dept Neurol,Lab Neuroimmunol, POB 12000, IL-91120 Jerusalem, Israel.
EM brenner@cc.huji.ac.il
RI Lavon, Iris/ABE-6651-2021
OI Nizri, Eran/0000-0001-7935-2372
CR Barak V, 2002, ISR MED ASSOC J, V4, P919
   Borovikova LV, 2000, NATURE, V405, P458, DOI 10.1038/35013070
   Brenner T, 2003, FASEB J, V17, P214, DOI 10.1096/fj.02-0609com
   Cummings JL, 2004, NEW ENGL J MED, V351, P56, DOI 10.1056/NEJMra040223
   D'Intino G, 2005, P NATL ACAD SCI USA, V102, P3070, DOI 10.1073/pnas.0500073102
   Fujii T, 1996, J NEUROSCI RES, V44, P66, DOI 10.1002/(SICI)1097-4547(19960401)44:1<66::AID-JNR9>3.0.CO;2-G
   Fujii T, 2003, NEUROCHEM RES, V28, P423, DOI 10.1023/A:1022840416292
   Fujii T, 2000, GEN PHARMACOL-VASC S, V35, P71, DOI 10.1016/S0306-3623(01)00093-3
   Galyam N, 2001, ANTISENSE NUCLEIC A, V11, P51, DOI 10.1089/108729001750072128
   Grisaru D, 1999, EUR J BIOCHEM, V264, P672, DOI 10.1046/j.1432-1327.1999.00693.x
   Hemmer B, 2002, NAT REV NEUROSCI, V3, P291, DOI 10.1038/nrn784
   Kamimura Y, 2003, LIFE SCI, V72, P2151, DOI 10.1016/S0024-3205(03)00076-6
   Kawashima K, 2003, LIFE SCI, V72, P2101, DOI 10.1016/S0024-3205(03)00068-7
   Kimura R, 2003, LIFE SCI, V72, P2155, DOI 10.1016/S0024-3205(03)00077-8
   LEGAY C, 1993, J NEUROCHEM, V60, P337, DOI 10.1111/j.1471-4159.1993.tb05856.x
   Monsonego A, 2003, SCIENCE, V302, P834, DOI 10.1126/science.1088469
   Monsonego A, 2003, J CLIN INVEST, V112, P415, DOI 10.1172/JCI200318104
   Nizri E, 2005, NEUROSCI LETT, V376, P46, DOI 10.1016/j.neulet.2004.11.030
   Nouri-Shirazi M, 2003, IMMUNOLOGY, V109, P365, DOI 10.1046/j.1365-2567.2003.01655.x
   Ogawa H, 2003, LIFE SCI, V72, P2127, DOI 10.1016/S0024-3205(03)00072-9
   PENG X, 1994, MOL PHARMACOL, V45, P546
   PERALTA EG, 1987, EMBO J, V6, P3923, DOI 10.1002/j.1460-2075.1987.tb02733.x
   Pollak Y, 2005, ANN NEUROL, V57, P741, DOI 10.1002/ana.20454
   Sato KZ, 1999, NEUROSCI LETT, V266, P17, DOI 10.1016/S0304-3940(99)00259-1
   Shoham S, 2003, EXP NEUROL, V184, P1043, DOI 10.1016/j.expneurol.2003.08.015
   Shohami E, 2000, J MOL MED-JMM, V78, P228, DOI 10.1007/s001090000104
   Shytle RD, 2004, J NEUROCHEM, V89, P337, DOI 10.1046/j.1471-4159.2004.02347.x
   Singh SP, 2000, TOXICOL APPL PHARM, V164, P65, DOI 10.1006/taap.2000.8897
   Sopori M, 2002, NAT REV IMMUNOL, V2, P372, DOI 10.1038/nri803
   Sopori ML, 1998, PSYCHONEUROENDOCRINO, V23, P189, DOI 10.1016/S0306-4530(97)00076-0
   Steinman L, 2004, NAT IMMUNOL, V5, P575, DOI 10.1038/ni1078
   Steinman L, 2001, NAT IMMUNOL, V2, P762, DOI 10.1038/ni0901-762
   Stewart WF, 1997, NEUROLOGY, V48, P626, DOI 10.1212/WNL.48.3.626
   SZELENYI J, 1987, IMMUNOL LETT, V16, P49, DOI 10.1016/0165-2478(87)90060-5
   Tayebati SK, 2002, J NEUROIMMUNOL, V132, P147, DOI 10.1016/S0165-5728(02)00325-9
   Wang H, 2003, NATURE, V421, P384, DOI 10.1038/nature01339
   Zhang XJ, 2002, CELL DEATH DIFFER, V9, P790, DOI 10.1038/sj.cdd.4401034
NR 37
TC 164
Z9 181
U1 0
U2 12
PU PERGAMON-ELSEVIER SCIENCE LTD
PI OXFORD
PA THE BOULEVARD, LANGFORD LANE, KIDLINGTON, OXFORD OX5 1GB, ENGLAND
SN 0028-3908
EI 1873-7064
J9 NEUROPHARMACOLOGY
JI Neuropharmacology
PD APR
PY 2006
VL 50
IS 5
BP 540
EP 547
DI 10.1016/j.neuropharm.2005.10.013
PG 8
WC Neurosciences; Pharmacology & Pharmacy
WE Science Citation Index Expanded (SCI-EXPANDED)
SC Neurosciences & Neurology; Pharmacology & Pharmacy
GA 034FL
UT WOS:000236914300003
PM 16336980
DA 2022-10-25
ER

PT J
AU Moran, CA
   Suster, S
AF Moran, CA
   Suster, S
TI "Ancient" (sclerosing) thymomas - A clinicopathologic study of 10 cases
SO AMERICAN JOURNAL OF CLINICAL PATHOLOGY
LA English
DT Article
DE thymoma; ancient; sclerosis; mediastinum
ID THYMIC EPITHELIAL NEOPLASM; MEDIASTINUM; VARIANT; TUMORS
AB We present 10 cases of "ancient" (sclerosing) thymomas in 4 women and 6 men (age range, 34-73 years; mean, 53.5 years). Clinically, 4 patients had a history of shortness of breath and chest pain of several weeks' duration, 1 had a history of myasthenia gravis, and 5 were asymptomatic (anterior mediastinal masses discovered on routine chest radiographs). All underwent complete surgical resection of the anterior mediastinal mass. The tumors were light tan and solid, without areas of hemorrhage or necrosis, and 5 to 10 cm in greatest diameter Extensive areas of hyalinized fibroconnective tissue constituting about 85% to 90% of the tumor mass was the main tumor feature. Focal areas of conventional thymoma also were present in all tumors. Follow-up information was obtained for 8 patients. Of these 8 patients, 6 died, all of unrelated causes (congestive heart failure, renal insufficiency, and pulmonary edema), and 2 were alive 1 and 6 years after surgical resection. The present cases highlight an important histopathologic feature of thymomas, which can pose problems in diagnosis, namely when dealing with small mediastinoscopic biopsy specimens.
C1 Univ Texas, MD Anderson Canc Ctr, Dept Pathol, Houston, TX 77030 USA.
   Ohio State Univ, Columbus, OH 43210 USA.
RP Moran, CA (corresponding author), Univ Texas, MD Anderson Canc Ctr, Dept Pathol, Box 85,1515 Holcombe Blvd, Houston, TX 77030 USA.
CR DECHRISTENSON MR, 1992, RADIOGRAPHICS, V5, P151
   Flieder DB, 1999, MODERN PATHOL, V12, P257
   KUO T, 1994, HISTOPATHOLOGY, V25, P289, DOI 10.1111/j.1365-2559.1994.tb01333.x
   Moran CA, 2000, AM J CLIN PATHOL, V114, P100, DOI 10.1309/3PDN-PMT5-EQTM-H0CD
   MORAN CA, 1994, AM J CLIN PATHOL, V102, P199, DOI 10.1093/ajcp/102.2.199
   MORAN CA, 1993, AM J SURG PATHOL, V17, P633, DOI 10.1097/00000478-199306000-00012
   MORAN CA, 1992, SEMIN DIAGN PATHOL, V9, P169
   Moran CA, 2001, AM J SURG PATHOL, V25, P1086, DOI 10.1097/00000478-200108000-00015
   MORAN CA, 1995, AM J SURG PATHOL, V19, P304, DOI 10.1097/00000478-199503000-00008
   MORAN CA, 1992, AM J SURG PATHOL, V16, P138, DOI 10.1097/00000478-199202000-00006
   SUSTER S, 1992, CANCER-AM CANCER SOC, V69, P92, DOI 10.1002/1097-0142(19920101)69:1<92::AID-CNCR2820690117>3.0.CO;2-#
   Suster S, 1996, AM J SURG PATHOL, V20, P1469, DOI 10.1097/00000478-199612000-00006
   Suster S, 1997, AM J SURG PATHOL, V21, P1316, DOI 10.1097/00000478-199711000-00006
   Suster S, 1999, AM J SURG PATHOL, V23, P955, DOI 10.1097/00000478-199908000-00014
   WITKIN GB, 1989, AM J SURG PATHOL, V13, P547, DOI 10.1097/00000478-198907000-00002
NR 15
TC 26
Z9 28
U1 0
U2 1
PU OXFORD UNIV PRESS INC
PI CARY
PA JOURNALS DEPT, 2001 EVANS RD, CARY, NC 27513 USA
SN 0002-9173
EI 1943-7722
J9 AM J CLIN PATHOL
JI Am. J. Clin. Pathol.
PD JUN
PY 2004
VL 121
IS 6
BP 867
EP 871
DI 10.1309/E4JB3EBCD3R08NHG
PG 5
WC Pathology
WE Science Citation Index Expanded (SCI-EXPANDED)
SC Pathology
GA 823YV
UT WOS:000221651300013
PM 15198359
OA Bronze
DA 2022-10-25
ER

PT J
AU Villain, M
   Jackson, PL
   Manion, MK
   Dong, WJ
   Su, ZC
   Fassina, G
   Johnson, TM
   Sakai, TT
   Krishna, NR
   Blalock, JE
AF Villain, M
   Jackson, PL
   Manion, MK
   Dong, WJ
   Su, ZC
   Fassina, G
   Johnson, TM
   Sakai, TT
   Krishna, NR
   Blalock, JE
TI De novo design of peptides targeted to the EF hands of calmodulin
SO JOURNAL OF BIOLOGICAL CHEMISTRY
LA English
DT Article
ID MYELIN BASIC-PROTEIN; CYCLIC-NUCLEOTIDE PHOSPHODIESTERASE;
   ANTI-IDIOTYPIC ANTIBODIES; MONOCLONAL ANTIIDIOTYPIC ANTIBODIES;
   AUTOIMMUNE MYASTHENIA-GRAVIS; COMPLEMENTARY PEPTIDES;
   ACETYLCHOLINE-RECEPTOR; PROTEOLYTIC FRAGMENTS; MOLECULAR RECOGNITION;
   GENETIC ALGORITHM
AB This report describes the use of the concept of inversion of hyrdropathy patterns to the de novo design of peptides targeted to a predetermined site on a protein. Eight- and la-residue peptides were constructed with the EF hands or Ca2+-coordinating sites of calmodulin as their anticipated points of interaction. These peptides, but not unrelated peptides nor those with the same amino acid composition but a scrambled sequence, interacted with the two carboxyl-terminal Ca2+-binding sites of calmodulin as well as the EF hands of troponin C. The interactions resulted in a conformational change whereby the 8-mer peptide-calmodulin complex could activate phosphodiesterase in the absence of Ca2+. In contrast, the la-mer peptide-calmodulin complex did not activate phosphodiesterase but rather inhibited activation by Ca2+. This inhibition could be overcome by high levels of Ca2+. Thus, it would appear that the afore-mentioned concept can be used to make peptide agonists and antagonists that are targeted to predetermined sites on proteins such as calmodulin.
C1 Univ Alabama Birmingham, Dept Phys & Biophys, Sch Med, Birmingham, AL 35294 USA.
   Univ Alabama Birmingham, Dept Biochem & Mol Genet, Ctr Canc, Sch Med, Birmingham, AL 35294 USA.
   Univ Alabama Birmingham, Dept Phys & Biophys, Sch Dent, Birmingham, AL 35294 USA.
   Univ Alabama Birmingham, Dept Biochem & Mol Genet, Sch Dent, Ctr Canc, Birmingham, AL 35294 USA.
   Tecnogen, I-81015 Piana Di Monte Verna, CE, Italy.
RP Blalock, JE (corresponding author), Univ Alabama Birmingham, Dept Phys & Biophys, Sch Med, Birmingham, AL 35294 USA.
EM Blalock@physiology.uab.edu
RI Fassina, Giorgio/I-7127-2012
OI Fassina, Giorgio/0000-0003-1845-2657; Blalock, J.
   Edwin/0000-0001-5303-8123
FU NCI NIH HHS [CA13148] Funding Source: Medline; NIMH NIH HHS [MH52527]
   Funding Source: Medline; NATIONAL CANCER INSTITUTE [P30CA013148] Funding
   Source: NIH RePORTER; NATIONAL INSTITUTE OF MENTAL HEALTH [R01MH052527]
   Funding Source: NIH RePORTER
CR ANDERSSON A, 1983, BIOCHEMISTRY-US, V22, P2309, DOI 10.1021/bi00279a001
   ARAGA S, 1993, P NATL ACAD SCI USA, V90, P8747, DOI 10.1073/pnas.90.18.8747
   Araga S, 1996, J IMMUNOL, V157, P386
   BARANYI L, 1995, NAT MED, V1, P894, DOI 10.1038/nm0995-894
   BLALOCK JE, 1990, TRENDS BIOTECHNOL, V8, P140, DOI 10.1016/0167-7799(90)90159-U
   BLALOCK JE, 1995, NAT MED, V1, P876, DOI 10.1038/nm0995-876
   BLALOCK JE, 1989, METHOD ENZYMOL, V178, P63
   BLALOCK JE, 1981, BIOCHEM BIOPH RES CO, V101, P472, DOI 10.1016/0006-291X(81)91284-5
   BLALOCK JE, 1986, BIOCHEM J, V234, P679, DOI 10.1042/bj2340679
   Blalock JE, 1999, CELL MOL LIFE SCI, V55, P513, DOI 10.1007/s000180050309
   BODENHAUSEN G, 1980, CHEM PHYS LETT, V69, P185, DOI 10.1016/0009-2614(80)80041-8
   BOQUET D, 1995, MOL IMMUNOL, V32, P303, DOI 10.1016/0161-5890(95)00012-4
   BOROVSKY D, 1994, FASEB J, V8, P350, DOI 10.1096/fasebj.8.3.7908271
   BOST KL, 1985, P NATL ACAD SCI USA, V82, P1372, DOI 10.1073/pnas.82.5.1372
   Browne JP, 1997, BIOCHEMISTRY-US, V36, P9550, DOI 10.1021/bi970460d
   CADAY CG, 1985, J BIOL CHEM, V260, P5985
   CHABBERT M, 1991, BIOCHEMISTRY-US, V30, P7615, DOI 10.1021/bi00244a034
   Crawford SE, 1998, CELL, V93, P1159, DOI 10.1016/S0092-8674(00)81460-9
   DEMAILLE JG, 1982, CALCIUM CELL FUNCTIO, V2, P111
   Dery O, 1997, J NEUROIMMUNOL, V76, P1, DOI 10.1016/S0165-5728(97)00026-X
   DILL KA, 1995, PROTEIN SCI, V4, P561
   DILLON J, 1991, P NATL ACAD SCI USA, V88, P9726, DOI 10.1073/pnas.88.21.9726
   Dong WJ, 1997, J BIOL CHEM, V272, P19229, DOI 10.1074/jbc.272.31.19229
   Dong WJ, 1997, BIOPHYS J, V72, P850, DOI 10.1016/S0006-3495(97)78719-8
   FASSINA G, 1989, J BIOL CHEM, V264, P11252
   FASSINA G, 1992, ARCH BIOCHEM BIOPHYS, V296, P137, DOI 10.1016/0003-9861(92)90555-B
   GEORGE AJT, 1995, J IMMUNOL METHODS, V183, P51, DOI 10.1016/0022-1759(95)00031-5
   GHISO J, 1990, P NATL ACAD SCI USA, V87, P1288, DOI 10.1073/pnas.87.4.1288
   GRAFF JM, 1989, J BIOL CHEM, V264, P21818
   Henikoff JG, 1999, NUCLEIC ACIDS RES, V27, P226, DOI 10.1093/nar/27.1.226
   HENIKOFF S, 1994, GENOMICS, V19, P97, DOI 10.1006/geno.1994.1018
   HIRATSUKA T, 1982, J BIOL CHEM, V257, P13354
   JANKOV BP, 1994, 23 EUR PEPT S EUR PE, P324
   JARPE MA, 1994, PEPTIDES DESIGN SYNT, P165
   Johnson H M, 1994, Immunomethods, V5, P167, DOI 10.1006/immu.1994.1051
   JOHNSON JD, 1987, ANAL BIOCHEM, V162, P291, DOI 10.1016/0003-2697(87)90039-X
   JONES G, 1995, J MOL BIOL, V245, P43, DOI 10.1016/S0022-2836(95)80037-9
   Jones G, 1997, J MOL BIOL, V267, P727, DOI 10.1006/jmbi.1996.0897
   KAMTEKAR S, 1993, SCIENCE, V262, P1680, DOI 10.1126/science.8259512
   KILHOFFER MC, 1992, BIOCHEMISTRY-US, V31, P8098, DOI 10.1021/bi00149a046
   KILHOFFER MC, 1988, J BIOL CHEM, V263, P17023
   KINCAID RL, 1982, J BIOL CHEM, V257, P638
   KINCAID RL, 1986, P NATL ACAD SCI USA, V83, P1193, DOI 10.1073/pnas.83.5.1193
   LENTZ TL, 1984, SCIENCE, V226, P847, DOI 10.1126/science.6494916
   LI CH, 1982, BIOCHEM ACTION HORM, P1
   Maier C C, 1994, Immunomethods, V5, P107, DOI 10.1006/immu.1994.1044
   Martins VR, 1997, NAT MED, V3, P1376, DOI 10.1038/nm1297-1376
   McGuigan J E, 1994, Immunomethods, V5, P158, DOI 10.1006/immu.1994.1050
   Mulchahey JJ, 1999, CELL MOL LIFE SCI, V55, P653, DOI 10.1007/s000180050321
   NAGY GM, 1991, 73 ANN END SOC M, P209
   OGATA C, 1987, NATURE, V328, P739, DOI 10.1038/328739a0
   OMICHINSKI JG, 1988, PROT SOC M SAN DIE S, V321, P58
   PALLA E, 1993, J BIOL CHEM, V268, P13486
   PASCUAL D W, 1989, Peptide Research, V2, P207
   RADDING W, 1992, J AUTONOM NERV SYST, V40, P161, DOI 10.1016/0165-1838(92)90027-E
   Ribeiro SMF, 1999, J BIOL CHEM, V274, P13586, DOI 10.1074/jbc.274.19.13586
   Riddle DS, 1997, NAT STRUCT BIOL, V4, P805, DOI 10.1038/nsb1097-805
   RUIZOPAZO N, 1995, NAT MED, V1, P1074, DOI 10.1038/nm1095-1074
   SMITH LR, 1987, J IMMUNOL, V138, P7
   THULIN E, 1970, P NATL ACAD SCI USA, V71, P1862
   TORRES BA, 1990, J NEUROIMMUNOL, V27, P191, DOI 10.1016/0165-5728(90)90069-Y
   VOGEL HJ, 1983, FEBS LETT, V157, P241, DOI 10.1016/0014-5793(83)80554-7
   VOGEL HJ, 1994, CELL BIOL, V72, P357
   Weigent D A, 1994, Immunomethods, V5, P91, DOI 10.1006/immu.1994.1042
   WHITAKER JN, 1989, J NEUROIMMUNOL, V22, P157, DOI 10.1016/0165-5728(89)90047-7
   WOODY WR, 1985, PEPTIDE, P15
   Zhou S R, 1994, Immunomethods, V5, P136, DOI 10.1006/immu.1994.1048
   ZHOU SR, 1994, J IMMUNOL, V153, P2340
   ZHOU SR, 1993, J IMMUNOL, V150, P1629
   ZHOU SR, 1994, CLIN IMMUNOL IMMUNOP, V70, P251, DOI 10.1006/clin.1994.1037
NR 70
TC 50
Z9 52
U1 1
U2 3
PU AMER SOC BIOCHEMISTRY MOLECULAR BIOLOGY INC
PI BETHESDA
PA 9650 ROCKVILLE PIKE, BETHESDA, MD 20814-3996 USA
SN 0021-9258
EI 1083-351X
J9 J BIOL CHEM
JI J. Biol. Chem.
PD JAN 28
PY 2000
VL 275
IS 4
BP 2676
EP 2685
DI 10.1074/jbc.275.4.2676
PG 10
WC Biochemistry & Molecular Biology
WE Science Citation Index Expanded (SCI-EXPANDED)
SC Biochemistry & Molecular Biology
GA 280XA
UT WOS:000085128000061
PM 10644729
OA hybrid
DA 2022-10-25
ER

PT J
AU BANSAL, AS
   OLLIER, W
   MARSH, MN
   PUMPHREY, RSH
   WILSON, PB
AF BANSAL, AS
   OLLIER, W
   MARSH, MN
   PUMPHREY, RSH
   WILSON, PB
TI VARIATIONS IN SERUM SCD23 IN CONDITIONS WITH EITHER ENHANCED HUMORAL OR
   CELL-MEDIATED-IMMUNITY
SO IMMUNOLOGY
LA English
DT Article
ID DISEASES; CD23
AB Soluble CD23 (sCD23) is increased by interleukin-4 (IL-4) and decreased by interferon-gamma (IFN-gamma). On the basis of cytokine profiles T-helper (Th) cells may be functionally divided into IL-2- and IFN-gamma-secreting Th1 cells, which are involved in cell-mediated immunity (CMI), and IL-4- and IL-5-producing Th2 cells, which arc involved in humoral immunity. Compared with sex-matched controls (median 8.5) we found significantly elevated levels of serum sCD23 in patients with rheumatoid arthritis (median 22.7, P < 0.0002), with the highest levels detected in patients fulfilling an increasing number of the American Association revised criteria for rheumatoid arthritis. Soluble CD23 levels were also significantly raised in autoimmune thyroiditis (median 11.7, P < 0.02) and myasthenia gravis (median 10.4, P < 0.05). In contrast patients with either coeliac (median 6.5) or Crohn's disease (median 5.8) had reduced levels of sCD23 compared to appropriate controls (median 11.8), in both cases significant at P < 0.01. Variations in sCD23 may, therefore, reflect enhanced Th1 activity in the two latter conditions in contrast to heightened Th2 activity within the three classical autoimmune conditions.
C1 ST MARYS HOSP, DEPT REG IMMUNOL, HATHERSAGE RD, MANCHESTER M13 0JH, LANCS, ENGLAND.
   UNIV MANCHESTER, SCH CLASS, ARC, EPIDEMIOL UNIT, MANCHESTER M13 9PL, LANCS, ENGLAND.
   HOPE HOSP, DEPT MED GASTROENTEROL, SALFORD M6 8HD, LANCS, ENGLAND.
CR ARNETT FC, 1988, ARTHRITIS RHEUM, V31, P315, DOI 10.1002/art.1780310302
   AUBRY JP, 1992, NATURE, V358, P505, DOI 10.1038/358505a0
   BANSAL A, 1992, CLIN EXP IMMUNOL, V89, P452
   BONNEFOY JY, 1988, J EXP MED, V167, P57, DOI 10.1084/jem.167.1.57
   DELESPESSE G, 1991, ADV IMMUNOL, V49, P149
   GLEICHMANN E, 1984, IMMUNOL TODAY, V5, P324, DOI 10.1016/0167-5699(84)90126-9
   GOLDMAN M, 1991, IMMUNOL TODAY, V12, P223, DOI 10.1016/0167-5699(91)90034-Q
   GORDON J, 1992, CLIN EXP ALLERGY, V22, P199, DOI 10.1111/j.1365-2222.1992.tb03073.x
   MAGGI E, 1992, J IMMUNOL, V148, P2142
   MARSH MN, 1992, GASTROENTEROLOGY, V102, P330, DOI 10.1016/0016-5085(92)91819-P
   MIYAJIMA A, 1992, ANNU REV IMMUNOL, V10, P295, DOI 10.1146/annurev.iy.10.040192.001455
   Mossalayi M D, 1991, Monogr Allergy, V29, P178
   PANAYI GS, 1992, ARTHRITIS RHEUM-US, V35, P729, DOI 10.1002/art.1780350702
   ROMAGNANI S, 1991, IMMUNOL TODAY, V12, P256, DOI 10.1016/0167-5699(91)90120-I
   RUSCHEN S, 1992, CLIN EXP IMMUNOL, V89, P32
   SARFATI M, 1992, IMMUNOLOGY, V76, P662
   SASAKI T, 1992, GASTROENTEROL JPN, V27, P29
   THOMSON AW, 1992, CLIN EXP IMMUNOL, V89, P170
NR 18
TC 55
Z9 55
U1 0
U2 0
PU WILEY
PI HOBOKEN
PA 111 RIVER ST, HOBOKEN 07030-5774, NJ USA
SN 0019-2805
EI 1365-2567
J9 IMMUNOLOGY
JI Immunology
PD JUN
PY 1993
VL 79
IS 2
BP 285
EP 289
PG 5
WC Immunology
WE Science Citation Index Expanded (SCI-EXPANDED)
SC Immunology
GA LE048
UT WOS:A1993LE04800016
PM 8344706
DA 2022-10-25
ER

PT J
AU Koessler, J
   Kobsar, A
   Kuhn, S
   Koessler, A
   Yilmaz, P
   Weinig, E
   Putz, E
   Boeck, M
   Klinker, E
AF Koessler, J.
   Kobsar, A.
   Kuhn, S.
   Koessler, A.
   Yilmaz, P.
   Weinig, E.
   Putz, E.
   Boeck, M.
   Klinker, E.
TI The effect of immunoadsorption with the Immusorba TR-350 column on
   coagulation compared to plasma exchange
SO VOX SANGUINIS
LA English
DT Article
DE anti-Xa activity; immunoadsorption; Immusorba TR-350 column; plasma
   exchange
ID MOLECULAR-WEIGHT HEPARIN; NEUROLOGIC DISEASES; HEALTHY-VOLUNTEERS;
   MYASTHENIA-GRAVIS; PLASMAPHERESIS; DALTEPARIN; THERAPY; PERSPECTIVES
AB Background and ObjectivesPlasma exchange (PE) and immunoadsorption with the Immusorba TR-350 column (IA) are used to remove autoantibodies from plasma in acute neurological autoimmune disorders. The impact of IA on coagulation and on low molecular weight heparin (LMWH) levels in comparison with PE was investigated.
   Patients and MethodsIn five patients with neurological autoimmune disorders, coagulation parameters (global tests, coagulation factors) were measured before and after PE or IA (Part A). In five other patients under anticoagulation with LMWH, anti-Xa activity and global tests were measured before and after the treatments (Part B).
   ResultsAfter PE, coagulation factors were significantly reduced by 50-70%. After IA, a distinct reduction was observed for fibrinogen, but not for antithrombin and most of the other coagulation factors. Anti-Xa activity was reduced after PE (from 057010 to 013 +/- 005IU/ml) and almost unchanged after IA.
   ConclusionIt is advisable to discontinue or to reduce LMWH doses and to monitor coagulation parameters and anti-Xa activity after PE or IA to decide about further LMWH dosing.
C1 [Koessler, J.; Kobsar, A.; Kuhn, S.; Koessler, A.; Yilmaz, P.; Weinig, E.; Putz, E.; Boeck, M.; Klinker, E.] Univ Wurzburg, Inst Transfus Med & Haemotherapy, D-97080 Wurzburg, Germany.
RP Koessler, J (corresponding author), Univ Wurzburg, Inst Transfus Med & Haemotherapy, Oberduerrbacher Str 6, D-97080 Wurzburg, Germany.
EM koessler_j@ukw.de
CR COLLIGNON F, 1995, THROMB HAEMOSTASIS, V73, P630
   De Simone N, 2013, SEMIN THROMB HEMOST, V39, P172, DOI 10.1055/s-0032-1333539
   ERIKSSON BI, 1995, THROMB HAEMOSTASIS, V73, P398
   Fadul JEM, 1996, ARTIF ORGANS, V20, P986, DOI 10.1111/j.1525-1594.1996.tb04585.x
   Gray E, 2008, THROMB HAEMOSTASIS, V99, P807, DOI 10.1160/TH08-01-0032
   GROB D, 1995, NEUROLOGY, V45, P338, DOI 10.1212/WNL.45.2.338
   Gwathmey K, 2011, J CLIN APHERESIS, V26, P261, DOI 10.1002/jca.20298
   Hatanaka Y, 2013, J CHROMATOGRAPH SEPA, V4, P190
   Kaplan A, 2012, SEMIN DIALYSIS, V25, P152, DOI 10.1111/j.1525-139X.2011.01026.x
   Klingel R, 2013, ATHEROSCLEROSIS SUPP, V14, P161, DOI 10.1016/j.atherosclerosissup.2012.10.024
   Klingel R, 2009, ATHEROSCLEROSIS SUPP, V10, P129, DOI 10.1016/S1567-5688(09)71827-6
   Kohler W, 2011, J CLIN APHERESIS, V26, P347, DOI 10.1002/jca.20317
   Muller F, 2011, CURR OPIN HEMATOL, V18, P349, DOI 10.1097/MOH.0b013e3283497e61
   Nakaji S, 2001, THER APHER, V5, P301, DOI 10.1046/j.1526-0968.2001.00360.x
   Sabloff M, 2000, BLOOD COAGUL FIBRIN, V11, P395, DOI 10.1097/00001721-200006000-00012
   Schinzel H, 2006, TRANSFUSION, V46, P624, DOI 10.1111/j.1537-2995.2006.00755.x
   Wood L, 1986, J Clin Apher, V3, P124, DOI 10.1002/jca.2920030209
   Yeh JH, 2000, J NEUROL, V247, P510, DOI 10.1007/s004150070149
NR 18
TC 31
Z9 32
U1 0
U2 7
PU WILEY-BLACKWELL
PI HOBOKEN
PA 111 RIVER ST, HOBOKEN 07030-5774, NJ USA
SN 0042-9007
EI 1423-0410
J9 VOX SANG
JI Vox Sang.
PD JAN
PY 2015
VL 108
IS 1
BP 46
EP 51
DI 10.1111/vox.12191
PG 6
WC Hematology
WE Science Citation Index Expanded (SCI-EXPANDED)
SC Hematology
GA AW9SI
UT WOS:000346597100006
PM 25131310
DA 2022-10-25
ER

PT J
AU Songur, N
   Basak, PY
   Ozturk, O
   Sak, SD
   Cerci, SS
   Sirmali, M
   Bircan, A
AF Songur, Necla
   Basak, Pinar Yueksel
   Ozturk, Onder
   Sak, Serpil Dizbay
   Cerci, Sevim Suereyya
   Sirmali, Mehmet
   Bircan, Ahmet
TI Alopecia Areata Associated with Thymoma Presenting as a Diffuse Pleural
   Dissemination Mimicking Mesothelioma: Rare Concomitant Presentation
SO TURKIYE KLINIKLERI TIP BILIMLERI DERGISI
LA English
DT Article
DE Thymoma; mesothelioma; alopecia areata
AB A 42-year-old man presented with dyspnea, left-sided chest pain and sudden onset of hair loss. Multiple pleural masses were found on computed tomographic scans which were highly suggestiveof malignant pleural mesothelioma or pleural metastases. After open pleural biopsy, pathological examination showed the lesion to be a metastatic pleural thymoma or primary pleural thymoma with an exceptional localization. Clinical signs and symptoms of myasthenia gravis (MG) were absent and anti-acetylcholine -receptor antibodies were in normal range. Electromyogram was normal. PET-CT showed anterior-superior hypermetabolic partially calcified mass (malignant thymoma, SUV: 4-4. 2) located to the thymus. The patient was diagnosed as alopecia areata (AA) in the view of dermatological findings. Association of AA and thymoma was previously reported in the presence of MG as individual cases. Nevertheless, this case represents an unusual form of metastatic thymoma with diffuse pleural dissemination mimicking malignant mesothelioma associated with AA, but not accompanied by MG. It should be emphasized that dermatologists must be aware of the clinical findings of a pulmonary disease such as thymoma in patients with AA.
C1 [Songur, Necla; Ozturk, Onder; Bircan, Ahmet] Suleyman Demirel Univ, Fac Med, Dept Chest Dis, TR-32200 Isparta, Turkey.
   [Basak, Pinar Yueksel] Suleyman Demirel Univ, Fac Med, Dept Dermatol, TR-32200 Isparta, Turkey.
   [Sak, Serpil Dizbay] Suleyman Demirel Univ, Fac Med, Dept Pathol, TR-32200 Isparta, Turkey.
   [Cerci, Sevim Suereyya] Suleyman Demirel Univ, Fac Med, Dept Nucl Med, TR-32200 Isparta, Turkey.
   [Sirmali, Mehmet] Suleyman Demirel Univ, Fac Med, Dept Thorac Surg, TR-32200 Isparta, Turkey.
RP Songur, N (corresponding author), Suleyman Demirel Univ, Fac Med, Dept Chest Dis, TR-32200 Isparta, Turkey.
EM nsongur@hotmail.com
RI Sak, Serpil/AAQ-1741-2020
OI Sak, Serpil/0000-0003-3666-3095
CR Attanoos RL, 2002, HISTOPATHOLOGY, V41, P42, DOI 10.1046/j.1365-2559.2002.01422.x
   Kamada Noriaki, 1997, Journal of Dermatology (Tokyo), V24, P769
   Madani S, 2000, J AM ACAD DERMATOL, V42, P549, DOI 10.1016/S0190-9622(00)90164-6
   MORGENTHALER TI, 1993, MAYO CLIN PROC, V68, P1110, DOI 10.1016/S0025-6196(12)60907-0
   SANDER E, 1993, J NATL CANCER I, V85, P673, DOI 10.1093/jnci/85.8.673
   WAKATA N, 1995, CLIN NEUROL NEUROSUR, V97, P161, DOI 10.1016/0303-8467(94)00070-M
NR 6
TC 1
Z9 1
U1 0
U2 1
PU ORTADOGU AD PRES & PUBL CO
PI ANKARA
PA TURKOCAGI CAD NO 30, BALGAT, ANKARA, 06520, TURKEY
SN 1300-0292
J9 TURK KLIN TIP BILIM
JI Turk. Klin. Tip Bilim. Derg.
PD FEB
PY 2010
VL 30
IS 1
BP 435
EP 438
DI 10.5336/medsci.2009-13363
PG 4
WC Medicine, General & Internal
WE Science Citation Index Expanded (SCI-EXPANDED)
SC General & Internal Medicine
GA 578HN
UT WOS:000276284400067
OA Green Submitted, hybrid
DA 2022-10-25
ER

PT J
AU Kumari, S
   Borroni, V
   Chaudhry, A
   Chanda, B
   Massol, R
   Mayor, S
   Barrantes, FJ
AF Kumari, Sudha
   Borroni, Virginia
   Chaudhry, Ashutosh
   Chanda, Baron
   Massol, Ramiro
   Mayor, Satyajit
   Barrantes, Francisco J.
TI Nicotinic acetylcholine receptor is internalized via a Rac-dependent,
   dynamin-independent endocytic pathway
SO JOURNAL OF CELL BIOLOGY
LA English
DT Article
ID JUNCTION IN-VIVO; COSTIMULATORY MOLECULES CD80; LOW-DENSITY-LIPOPROTEIN;
   T-CELL-ACTIVATION; NEUROMUSCULAR-JUNCTION; MEDIATED ENDOCYTOSIS;
   MAMMALIAN-CELLS; PROTEIN; DEGRADATION; MACROPHAGES
AB Endocytosis of the nicotinic acetylcholine receptor (AChR) is a proposed major mechanism of neuromodulation at neuromuscular junctions and in the pathology of synapses in the central nervous system. We show that binding of the competitive antagonist alpha-bungarotoxin (alpha BTX) or antibody-mediated cross-linking induces the internalization of cell surface AChR to late endosomes when expressed heterologously in Chinese hamster ovary cells or endogenously in C2C12 myocytes. Internalization occurs via sequestration of AChR-alpha BTX complexes in narrow, tubular, surface-connected compartments, which are indicated by differential surface accessibility of fluorescently tagged alpha BTX-AChR complexes to small and large molecules and real-time total internal reflection fluorescence imaging. Internalization occurs in the absence of clathrin, caveolin, or dynamin but requires actin polymerization. alpha BTX binding triggers c-Src phosphorylation and subsequently activates the Rho guanosine triphosphatase Rac1. Consequently, inhibition of c-Src kinase activity, Rac1 activity, or actin polymerization inhibits internalization via this unusual endocytic mechanism. This pathway may regulate AChR levels at ligand-gated synapses and in pathological conditions such as the autoimmune disease myasthenia gravis.
C1 [Kumari, Sudha; Chanda, Baron; Mayor, Satyajit] Tata Inst Fundamental Res, Natl Ctr Biol Sci, Bangalore 560065, Karnataka, India.
   [Borroni, Virginia; Massol, Ramiro; Barrantes, Francisco J.] Inst Invest Bioquim Bahia Blanca, United Nations Educ Sci & Cultural Org Chair Biop, Bahia Blanca, Buenos Aires, Argentina.
   [Chaudhry, Ashutosh] Natl Inst Immunol, New Delhi 110067, India.
RP Mayor, S (corresponding author), Tata Inst Fundamental Res, Natl Ctr Biol Sci, Bangalore 560065, Karnataka, India.
EM mayor@ncbs.res.in
OI Borroni, Virginia/0000-0002-6007-0006; Barrantes, Francisco
   J./0000-0002-4745-681X; Chanda, Baron/0000-0003-4954-7034; Kumari,
   Sudha/0000-0001-7082-2825; Chaudhry, Ashutosh/0000-0003-3379-5236
FU Wellcome Trust Funding Source: Medline
CR Akaaboune M, 1999, SCIENCE, V286, P503, DOI 10.1126/science.286.5439.503
   Altschuler Y, 1998, J CELL BIOL, V143, P1871, DOI 10.1083/jcb.143.7.1871
   AXELROD D, 1981, J CELL BIOL, V89, P141, DOI 10.1083/jcb.89.1.141
   BAGRODIA S, 1995, J BIOL CHEM, V270, P22731, DOI 10.1074/jbc.270.39.22731
   Barrantes F.J., 1998, NICOTINIC ACETYLCHOL, P175
   Benmerah A, 1999, J CELL SCI, V112, P1303
   BLAKESLEE D, 1976, J IMMUNOL METHODS, V12, P19, DOI 10.1016/0022-1759(76)90092-2
   Borroni V, 2007, MOL MEMBR BIOL, V24, P1, DOI 10.1080/09687860600903387
   Bruneau E, 2005, J NEUROSCI, V25, P9949, DOI 10.1523/JNEUROSCI.3169-05.2005
   Bruneau EG, 2006, DEVELOPMENT, V133, P4485, DOI 10.1242/dev.02619
   BURSZTAJN S, 1983, SCIENCE, V219, P195, DOI 10.1126/science.6849132
   Chaudhry A, 2005, J IMMUNOL, V175, P4566, DOI 10.4049/jimmunol.175.7.4566
   Chaudhry A, 2007, CELL HOST MICROBE, V1, P37, DOI 10.1016/j.chom.2007.01.001
   CLEMENTI F, 1985, EUR J CELL BIOL, V37, P220
   Conner SD, 2003, NATURE, V422, P37, DOI 10.1038/nature01451
   DAMKE H, 1994, J CELL BIOL, V127, P915, DOI 10.1083/jcb.127.4.915
   DRACHMAN DB, 1978, NEW ENGL J MED, V298, P1116, DOI 10.1056/NEJM197805182982004
   Ehlers MD, 2000, NEURON, V28, P511, DOI 10.1016/S0896-6273(00)00129-X
   Feng GP, 1998, J NEUROSCI, V18, P4166
   Fujimoto LM, 2000, TRAFFIC, V1, P161, DOI 10.1034/j.1600-0854.2000.010208.x
   Gomez TS, 2005, NAT IMMUNOL, V6, P261, DOI 10.1038/ni1168
   Gotti C, 2006, TRENDS PHARMACOL SCI, V27, P482, DOI 10.1016/j.tips.2006.07.004
   Guha A, 2003, J CELL SCI, V116, P3373, DOI 10.1242/jcs.00637
   Hanke JH, 1996, J BIOL CHEM, V271, P695, DOI 10.1074/jbc.271.2.695
   Herring D, 2003, J BIOL CHEM, V278, P24046, DOI 10.1074/jbc.M301420200
   Ibanez-Tallon I, 2002, NEURON, V33, P893, DOI 10.1016/S0896-6273(02)00632-3
   John PAS, 2001, J NEUROBIOL, V49, P212, DOI 10.1002/neu.1076
   Kalia M, 2006, MOL BIOL CELL, V17, P3689, DOI 10.1091/mbc.E05-10-0980
   Karlin A, 2002, NAT REV NEUROSCI, V3, P102, DOI 10.1038/nrn731
   Kellner RR, 2007, NEUROSCIENCE, V144, P135, DOI 10.1016/j.neuroscience.2006.08.071
   KRUTH HS, 1995, J CELL BIOL, V129, P133, DOI 10.1083/jcb.129.1.133
   Lamaze C, 1997, J BIOL CHEM, V272, P20332, DOI 10.1074/jbc.272.33.20332
   LIBBY P, 1980, CELL, V19, P481, DOI 10.1016/0092-8674(80)90523-1
   Man HY, 2000, NEURON, V25, P649, DOI 10.1016/S0896-6273(00)81067-3
   Mayor S, 2007, NAT REV MOL CELL BIO, V8, P603, DOI 10.1038/nrm2216
   Mohamed AS, 1999, J BIOL CHEM, V274, P20529, DOI 10.1074/jbc.274.29.20529
   MYERS JN, 1993, J CELL BIOL, V123, P1389, DOI 10.1083/jcb.123.6.1389
   Nong Y, 2003, NATURE, V422, P302, DOI 10.1038/nature01497
   Parton RG, 2003, TRAFFIC, V4, P724, DOI 10.1034/j.1600-0854.2003.00128.x
   Roccamo AM, 1999, EUR J NEUROSCI, V11, P1615, DOI 10.1046/j.1460-9568.1999.00574.x
   Sabharanjak S, 2002, DEV CELL, V2, P411, DOI 10.1016/S1534-5807(02)00145-4
   Sadasivam G, 2005, J NEUROSCI, V25, P10479, DOI 10.1523/JNEUROSCI.2103-05.2005
   Salpeter MM, 1999, SCIENCE, V286, P424, DOI 10.1126/science.286.5439.424
   Sanes JR, 1999, ANNU REV NEUROSCI, V22, P389, DOI 10.1146/annurev.neuro.22.1.389
   Sehr P, 1998, BIOCHEMISTRY-US, V37, P5296, DOI 10.1021/bi972592c
   Stetzkowski-Marden F, 2006, J LIPID RES, V47, P2121, DOI 10.1194/jlr.M600182-JLR200
   TEHRANI MHJ, 1991, J NEUROCHEM, V57, P1307, DOI 10.1111/j.1471-4159.1991.tb08295.x
   Trinidad JC, 2004, J BIOL CHEM, V279, P31622, DOI 10.1074/jbc.M400044200
   TZARTOS SJ, 1986, J IMMUNOL, V136, P3231
   Zhang WY, 1997, J BIOL CHEM, V272, P31700, DOI 10.1074/jbc.272.50.31700
NR 50
TC 74
Z9 75
U1 0
U2 5
PU ROCKEFELLER UNIV PRESS
PI NEW YORK
PA 950 THIRD AVE, 2ND FLR, NEW YORK, NY 10022 USA
SN 0021-9525
EI 1540-8140
J9 J CELL BIOL
JI J. Cell Biol.
PD JUN 30
PY 2008
VL 181
IS 7
BP 1179
EP 1193
DI 10.1083/jcb.200709086
PG 15
WC Cell Biology
WE Science Citation Index Expanded (SCI-EXPANDED)
SC Cell Biology
GA 324VJ
UT WOS:000257547200014
PM 18591431
OA Green Published, hybrid
DA 2022-10-25
ER

PT J
AU Peterson, LK
   Masaki, T
   Wheelwright, SR
   Tsunoda, I
   Fujinami, RS
AF Peterson, Lisa K.
   Masaki, Takahisa
   Wheelwright, Steven R.
   Tsunoda, Ikuo
   Fujinami, Robert S.
TI Cross-reactive myelin antibody induces renal pathology
SO AUTOIMMUNITY
LA English
DT Article
DE Autoantibodies; autoimmunity; CNS-demyelinating autoimmune disease;
   kidney disease
ID MULTIPLE-SCLEROSIS; OLIGODENDROCYTE GLYCOPROTEIN; NORMAL INDIVIDUALS;
   MYASTHENIA-GRAVIS; DNA ANTIBODIES; AUTOANTIBODIES; GLOMERULONEPHRITIS;
   ENCEPHALOMYELITIS; INDUCTION; INJURY
AB Experimental autoimmune encephalomyelitis (EAE) is an autoimmune model for multiple sclerosis (MS). Previously, we reported renal immunoglobulin (Ig) deposition in mice with myelin oligodendrocyte glycoprotein (MOG(92-106))-induced progressive EAE and naive mice injected with MOG(92-106) hybridoma cells producing antibody that cross-reacts with various autoantigens including double-stranded DNA. To assess whether MOG(92-106) antibodies actually induce kidney changes, the extent of renal Ig deposition and changes in glomerular histology and filtration were investigated. Mice with progressive EAE exhibited Ig deposition, glomerular hypercellularity and proteinuria indicating kidney dysfunction. MOG(92-106) hybridoma cell injected mice also had Ig deposition and proteinuria. Therefore, sensitization with MOG(92-106) and transfer of MOG(92-106) antibodies can induce both central nervous system and renal pathology. The renal involvement reported in MS is believed to occur as a side effect of nephrotoxic drugs or neurogenic bladder. Our results demonstrate that an autoimmune response against myelin could induce pathologic changes in the kidney and may help explain renal changes reported in patients with progressive MS.
C1 [Peterson, Lisa K.; Wheelwright, Steven R.; Tsunoda, Ikuo; Fujinami, Robert S.] Univ Utah, Sch Med, Dept Pathol, Salt Lake City, UT 84132 USA.
   [Masaki, Takahisa] Univ Utah, Sch Med, Dept Internal Med, Salt Lake City, UT 84132 USA.
RP Fujinami, RS (corresponding author), Univ Utah, Sch Med, Dept Pathol, 30 North,1900 East,3R330 SOM, Salt Lake City, UT 84132 USA.
EM robert.fujinami@hsc.utah.edu
RI Tsunoda, Ikuo/B-4722-2008
OI Tsunoda, Ikuo/0000-0003-1798-714X
FU NIH [5R01NS040350]; NATIONAL INSTITUTE OF NEUROLOGICAL DISORDERS AND
   STROKE [R01NS040350] Funding Source: NIH RePORTER
FX The authors would like to thank Jane E. Libbey, MS and Nikki J. Kirkman,
   BS, for many helpful discussions and Yukio Saijo, PhD, Kenneth E. Hill,
   BS, Faris Hasanovic, J. Wes Peterson, Bryan A. Moore, Victor Gappmeier
   and Daniel G. Smith for excellent technical assistance. We are grateful
   to Ms. Kathleen Borick for preparation of the manuscript. This work was
   supported by NIH grant 5R01NS040350.
CR ACHARI AN, 1976, NEUROLOGY, V26, P544, DOI 10.1212/WNL.26.6.544
   AITA JF, 1974, NEUROLOGY, V24, P72, DOI 10.1212/WNL.24.1.72
   Alpers C. E, 2005, ROBBINS COTRAN PATHO, P955
   AMOR S, 1994, J IMMUNOL, V153, P4349
   Asakura K, 1995, MOL BRAIN RES, V34, P283, DOI 10.1016/0169-328X(95)00190-4
   Asakura K, 1998, J NEUROSCI, V18, P7700
   BOYCE NW, 1985, J IMMUNOL, V135, P3918
   BOYCE NW, 1986, KIDNEY INT, V30, P666, DOI 10.1038/ki.1986.238
   Calabresi PA, 2002, NEUROLOGY, V59, P1799, DOI 10.1212/01.WNL.0000036618.68674.7A
   COHEN PL, 2003, FUNDAMENTAL IMMUNOLO, P1371
   COUSER WG, 1985, AM J PHYSIOL, V249, pF241, DOI 10.1152/ajprenal.1985.249.2.F241
   DAAR AS, 1981, CLIN EXP IMMUNOL, V45, P37
   Dean EG, 2005, KIDNEY INT, V67, P566, DOI 10.1111/j.1523-1755.2005.67113.x
   ESIRI MM, 1977, LANCET, V2, P478
   GARDINIER MV, 1992, J NEUROSCI RES, V33, P177, DOI 10.1002/jnr.490330123
   Gaynor B, 1997, P NATL ACAD SCI USA, V94, P1955, DOI 10.1073/pnas.94.5.1955
   Greer JM, 1996, J IMMUNOL, V156, P371
   Kitching AR, 2004, J AM SOC NEPHROL, V15, P1764, DOI 10.1097/01.ASN.0000128968.27705.5E
   Libbey JE, 2006, J NEUROIMMUNOL, V173, P135, DOI 10.1016/j.jneuroim.2005.12.010
   MATSIOTA P, 1988, ANN INST PASTEUR IMM, V139, P99, DOI 10.1016/0769-2625(88)90134-1
   MELOFF K, 1980, ARCH NEUROL-CHICAGO, V37, P786, DOI 10.1001/archneur.1980.00500610066015
   Mostoslavsky G, 2001, EUR J IMMUNOL, V31, P1221, DOI 10.1002/1521-4141(200104)31:4<1221::AID-IMMU1221>3.0.CO;2-P
   NOLAN CR, 1998, INTERNAL MED
   Papenfuss TL, 2004, J NEUROIMMUNOL, V150, P59, DOI 10.1016/j.jneuroim.2004.01.018
   Peterson LK, 2007, J NEUROIMMUNOL, V183, P69, DOI 10.1016/j.jneuroim.2006.11.024
   Peterson LK, 2007, AUTOANTIBODIES, 2ND EDITION, P13, DOI 10.1016/B978-044452763-9/50007-X
   Putterman C, 1998, J EXP MED, V188, P29, DOI 10.1084/jem.188.1.29
   Riboldi P, 2005, AUTOIMMUNITY, V38, P39, DOI 10.1080/08916930400022616
   TACHOVSKY TG, 1976, LANCET, V2, P997
   TANPHAICHITR K, 1980, ARCH NEUROL-CHICAGO, V37, P314, DOI 10.1001/archneur.1980.00500540092017
   Tesch GH, 1999, J CLIN INVEST, V103, P73, DOI 10.1172/JCI4876
   Tsunoda I, 2000, BRAIN PATHOL, V10, P402
   WHITAKER JN, 1971, J NEUROPATH EXP NEUR, V30, P129
   Williamson RA, 2001, P NATL ACAD SCI USA, V98, P1793, DOI 10.1073/pnas.031567598
   WOYCIECHOWSKA JL, 1977, NEUROLOGY, V27, P620, DOI 10.1212/WNL.27.7.620
   1999, MERCK MANUAL DIAGNOS, P1803
NR 36
TC 4
Z9 4
U1 0
U2 1
PU TAYLOR & FRANCIS LTD
PI ABINGDON
PA 2-4 PARK SQUARE, MILTON PARK, ABINGDON OR14 4RN, OXON, ENGLAND
SN 0891-6934
EI 1607-842X
J9 AUTOIMMUNITY
JI Autoimmunity
PY 2008
VL 41
IS 7
BP 526
EP 536
DI 10.1080/08916930802128680
PG 11
WC Immunology
WE Science Citation Index Expanded (SCI-EXPANDED)
SC Immunology
GA 360CD
UT WOS:000260033700004
PM 18608179
OA Green Accepted
DA 2022-10-25
ER

PT J
AU van Kasteren, YM
   von Blomberg, M
   Hoek, A
   de Koning, C
   Lambalk, N
   van Montfrans, J
   Kuik, J
   Schoemaker, J
AF van Kasteren, YM
   von Blomberg, M
   Hoek, A
   de Koning, C
   Lambalk, N
   van Montfrans, J
   Kuik, J
   Schoemaker, J
TI Incipient ovarian failure and premature ovarian failure show the same
   immunological profile
SO AMERICAN JOURNAL OF REPRODUCTIVE IMMUNOLOGY
LA English
DT Article; Proceedings Paper
CT 20th Annual Meeting of the American-Society-for-Reproductive-Immunology
CY JUN 10-13, 2000
CL JACKSONVILLE, FLORIDA
SP Amer Soc Reproductive Immunol
DE autoantibodies; incipient; lymphocyte subsets; ovarian failure;
   premature
ID FOLLICLE-STIMULATING-HORMONE; T-CELL SUBSETS; LYMPHOCYTE SUBSETS;
   AUTOIMMUNE-DISEASE; MYASTHENIA-GRAVIS; PERIPHERAL-BLOOD;
   IMMUNE-RESPONSE; INFERTILE WOMEN; NK CELLS; ANTIBODIES
AB PROBLEM: Incipient ovarian failure (IOF) is characterized by regular menstrual cycles, infertility and a raised early-follicular FSH in women under 40. IOF might be a precursor or a mitigated form of premature ovarian failure (POF). Disturbances in the immune system may play a role in ovarian failure.
   METHOD OF STUDY: Autoantibodies and lymphocyte subsets were determined in 3 POF patients, 50 IOF patients, and 27 controls.
   RESULTS: The prevalence of autoantibodies did not differ between the groups. There was a statistically significant difference in lymphocyte subsets between the control group and the POF group, with the IOF group taking an intermediate position. We found a decrease in percentage of T-suppressor cells with a rise in T-helper/T-suppressor cell ratio, a decrease in natural killer cells, and an increase in B lymphocytes and HLA-DR positive T cells.
   CONCLUSIONS: These data support the concept that IOF is a mitigated form of POF. The question remains whether these changes are the cause or the consequence of the ovarian failure.
C1 Med Ctr Alkmaar, Dept Obstet & Gynecol, NL-1815 JD Alkmaar, Netherlands.
   Vrije Univ Amsterdam, Med Ctr, Dept Pathol, Amsterdam, Netherlands.
   Vrije Univ Amsterdam, Med Ctr, Inst Endocrinol Reprod & Metab, Amsterdam, Netherlands.
   Acad Hosp, Dept Obstet & Gynaecol, Groningen, Netherlands.
   Vrije Univ Amsterdam, Med Ctr, Dept Clin Epidemiol & Biostat, Amsterdam, Netherlands.
RP van Kasteren, YM (corresponding author), Med Ctr Alkmaar, Dept Obstet & Gynecol, Wilhelminalaan 12, NL-1815 JD Alkmaar, Netherlands.
OI Lambalk, Cornelis/0000-0003-3947-5129
CR Bebo BF, 1998, J NEUROSCI RES, V52, P420, DOI 10.1002/(SICI)1097-4547(19980515)52:4<420::AID-JNR5>3.3.CO;2-4
   BU B, 1990, CHUNG HUA SHEN CHING, V23, P140
   BUCKLER HM, 1991, J CLIN ENDOCR METAB, V72, P116, DOI 10.1210/jcem-72-1-116
   CAMERON IT, 1988, J CLIN ENDOCR METAB, V67, P1190, DOI 10.1210/jcem-67-6-1190
   CHEN G, 1989, CHINESE MED J-PEKING, V102, P698
   COHEN JHM, 1983, J IMMUNOL, V131, P2767
   DORIA G, 1987, J IMMUNOL, V139, P1419
   EBBIARY NAA, 1994, HUM REPROD, V9, P245, DOI 10.1093/oxfordjournals.humrep.a138490
   ERKELLERYUKSEL F, 1993, LUPUS, V2, P227, DOI 10.1177/096120339300200404
   GAMMON G, 1990, CLIN IMMUNOL IMMUNOP, V56, P287, DOI 10.1016/0090-1229(90)90150-O
   HO PC, 1988, OBSTET GYNECOL, V71, P622
   Hoek A, 1997, ENDOCR REV, V18, P107, DOI 10.1210/er.18.1.107
   HOEK A, 1995, AM J REPROD IMMUNOL, V33, P495, DOI 10.1111/j.1600-0897.1995.tb00912.x
   HONEN J, 1991, CLIN EXP IMMUNOL, V85, P278
   Horwitz DA, 1997, IMMUNOL TODAY, V18, P538, DOI 10.1016/S0167-5699(97)01149-3
   Ishizuka B, 1999, HUM REPROD, V14, P70, DOI 10.1093/humrep/14.1.70
   JENSEN PE, 1987, J MOL CELL IMMUNOL, V3, P267
   JONES DEJ, 1995, BAILLIERE CLIN ENDOC, V9, P1, DOI 10.1016/S0950-351X(95)80787-X
   Larrea Luis, 1998, Sangre (Saragossa), V43, P380
   LUBORSKY JL, 1990, J CLIN ENDOCR METAB, V70, P69, DOI 10.1210/jcem-70-1-69
   MIGNOT MH, 1989, EUR J OBSTET GYN R B, V30, P59, DOI 10.1016/0028-2243(89)90094-4
   MIGNOT MH, 1989, EUR J OBSTET GYN R B, V30, P67, DOI 10.1016/0028-2243(89)90095-6
   MIYAKE T, 1987, J REPROD IMMUNOL, V12, P163, DOI 10.1016/0165-0378(87)90021-0
   MORRISON JC, 1975, FERTIL STERIL, V26, P655
   NELSON LM, 1991, FERTIL STERIL, V6, P1082
   OGARRA A, 1993, CURR OPIN IMMUNOL, V5, P880, DOI 10.1016/0952-7915(93)90100-7
   PEKONEN F, 1986, CLIN ENDOCRINOL, V25, P1, DOI 10.1111/j.1365-2265.1986.tb03589.x
   RABINOWE SL, 1989, FERTIL STERIL, V51, P450
   REBAR RW, 1990, FERTIL STERIL, V53, P804
   ROJANO J, 1998, EUR J ENDOCRINOL, V139, P324
   SCOTT RT, 1995, FERTIL STERIL, V63, P1
   Sharara FI, 1998, AM J OBSTET GYNECOL, V179, P804, DOI 10.1016/S0002-9378(98)70087-0
   SHIMIZU H, 1990, AUTOIMMUNITY, V6, P173, DOI 10.3109/08916939009041037
   SKOLNIK PR, 1982, ANN NEUROL, V11, P170, DOI 10.1002/ana.410110210
   SPEROFF L, 1993, POSTGRAD OBSTET GYNE, V13, P1
   SRIDAMA V, 1982, J CLIN ENDOCR METAB, V54, P3169
   STRELKAUSKAS AJ, 1978, P NATL ACAD SCI USA, V75, P5150, DOI 10.1073/pnas.75.10.5150
   TONER JP, 1991, FERTIL STERIL, V55, P784
   van Kasteren YM, 1999, FERTIL STERIL, V71, P90, DOI 10.1016/S0015-0282(98)00411-7
   VANKASTEREN YM, 1995, FERTIL STERIL, V64, P273, DOI 10.1016/S0015-0282(16)57722-X
   VANWEISSENBRUCH MM, 1991, J CLIN ENDOCR METAB, V73, P360, DOI 10.1210/jcem-73-2-360
   VERGHESE MW, 1981, HUM IMMUNOL, V3, P173, DOI 10.1016/0198-8859(81)90054-9
   Wheatcroft N, 1997, AUTOIMMUNITY, V25, P157, DOI 10.3109/08916939709008022
   Wheatcroft NJ, 1997, HUM REPROD, V12, P2617, DOI 10.1093/humrep/12.12.2617
   Wheatcroft NJ, 1997, HUM REPROD, V12, P244, DOI 10.1093/humrep/12.2.244
NR 45
TC 17
Z9 17
U1 0
U2 2
PU MUNKSGAARD INT PUBL LTD
PI COPENHAGEN
PA 35 NORRE SOGADE, PO BOX 2148, DK-1016 COPENHAGEN, DENMARK
SN 8755-8920
J9 AM J REPROD IMMUNOL
JI Am. J. Reprod. Immunol.
PD JUN
PY 2000
VL 43
IS 6
BP 359
EP 366
DI 10.1111/j.8755-8920.2000.430605.x
PG 8
WC Immunology; Reproductive Biology
WE Conference Proceedings Citation Index - Science (CPCI-S); Science Citation Index Expanded (SCI-EXPANDED)
SC Immunology; Reproductive Biology
GA 327HR
UT WOS:000087788900003
PM 10910195
DA 2022-10-25
ER

PT J
AU Seong, YW
   Kang, CH
   Choi, JW
   Kim, HS
   Jeon, JH
   Park, IK
   Kim, YT
AF Seong, Yong Won
   Kang, Chang Hyun
   Choi, Jae-Woong
   Kim, Hye-Seon
   Jeon, Jae Hyun
   Park, In Kyu
   Kim, Young Tae
TI Early clinical outcomes of robot-assisted surgery for anterior
   mediastinal mass: its superiority over a conventional sternotomy
   approach evaluated by propensity score matching
SO EUROPEAN JOURNAL OF CARDIO-THORACIC SURGERY
LA English
DT Article
DE Sternotomy; Robotics; Thymectomy
ID THORACOSCOPIC THYMECTOMY; MYASTHENIA-GRAVIS; RESECTION
AB OBJECTIVES: We performed this study to assess early clinical outcomes of robot-assisted surgery for anterior mediastinal mass by comparing results of the robot group with those of the sternotomy group after propensity score matching.
   METHODS: Between 2008 and 2012, 145 patients underwent resection of anterior mediastinal mass. Robot-assisted surgery was performed in 37 patients, and conventional surgery by sternotomy in 108 patients. Propensity score matching was done between two groups with variables of age, sex, size of the mass, myasthenia gravis, resection of other organ and pathological diagnosis. Thirty-four patients from the robot group and 34 from the open group were matched, fitting the model. The clinical outcomes of matched groups were compared.
   RESULTS: In the robot group, mediastinal cyst consisted of 47.1% (16 of 34), thymoma 32.4% (11 of 34), thymic carcinoma 8.8% (3 of 34), thymic hyperplasia 8.8% (3 of 34) and liposarcoma 2.9% (1 of 34). The mean duration of follow-up was 1.11 +/- 0.21 and 1.85 +/- 0.19 years for the robot and open groups, respectively. There were no mortality or recurrence in both groups during the follow-up. There were no significant differences in operation time, postoperative white blood cell and C-reactive protein increase, maximum visual analogue scale score for pain as well as postoperative intensive care unit care between the two groups. The robot group revealed a lesser number of drains (1.09 +/- 0.1 vs 1.41 +/- 0.1) and 24-h tube drainage (189.4 +/- 20.5 vs 397.6 +/- 52.6 ml), lower haemoglobin loss (0.54 +/- 0.4 vs 1.35 +/- 0.1 g/dl) and haematocrit decrease (1.92 +/- 0.5 vs 3.85 +/- 0.4%), shorter chest tube days (1.53 +/- 0.2 vs 3.06 +/- 0.2) and length of hospital stay (2.65 +/- 0.2 vs 5.53 +/- 0.8) after operation, which were all statistically significant. Although statistically insignificant, there were no postoperative complications in the robot group, but there were 5 (14.7%) in the open group (P = 0.063).
   CONCLUSIONS: In carefully selected patients with relatively smaller sized masses, robot-assisted surgery resulted in excellent early clinical outcomes with lesser tube drainage, lower blood loss, shorter tube days and length of hospital stay without any postoperative complications, compared with the matched open group. Further investigation for long-term clinical outcomes and oncological outcomes is required for a robotic approach. Particularly, long-term follow-up for the local recurrence rate according to the pathological diagnoses is required.
C1 [Seong, Yong Won; Kang, Chang Hyun; Choi, Jae-Woong; Kim, Hye-Seon; Jeon, Jae Hyun; Park, In Kyu; Kim, Young Tae] Seoul Natl Univ Hosp, Dept Thorac & Cardiovasc Surg, Seoul 110744, South Korea.
   [Seong, Yong Won] SMG SNU Boramae Med Ctr, Dept Thorac & Cardiovasc Surg, Seoul, South Korea.
RP Kang, CH (corresponding author), 101 Daehak Ro Jongno Gu, Seoul 110744, South Korea.
EM chkang@snu.ac.kr
RI Kim, Hye-seon/A-6930-2010
OI Kim, Hye-seon/0000-0001-7973-096X; Seong, Yongwon/0000-0002-3218-468X;
   Kang, Chang Hyun/0000-0002-1612-1937; Kim, Young
   Tae/0000-0001-9006-4881; Choi, Jae-Woong/0000-0001-9870-488X
CR Bacchetta MD, 2003, ANN THORAC SURG, V75, P1953, DOI 10.1016/S0003-4975(02)05008-7
   Balduyck B, 2011, EUR J CARDIO-THORAC, V39, P543, DOI 10.1016/j.ejcts.2010.08.009
   Berman Marius, 2003, Interact Cardiovasc Thorac Surg, V2, P262, DOI 10.1016/S1569-9293(03)00055-0
   Bodner J, 2004, ANN THORAC SURG, V78, P259, DOI 10.1016/j.athoracsur.2004.02.006
   Cakar F, 2007, EUR J CARDIO-THORAC, V31, P4
   Cakar F, 2007, EUR J CARDIO-THORAC, V31, P501, DOI 10.1016/j.ejcts.2006.12.016
   Cheng YJ, 2005, CHEST, V128, P3010, DOI 10.1378/chest.128.4.3010
   Cusumano G, 2010, EUR J CARDIO-THORAC, V37, P746, DOI 10.1016/j.ejcts.2009.09.005
   DeRose JJ, 2003, ANN THORAC SURG, V75, P571, DOI 10.1016/S0003-4975(02)04295-9
   Fleck Tatjana, 2009, Interact Cardiovasc Thorac Surg, V9, P784, DOI 10.1510/icvts.2009.202531
   Freeman RK, 2011, ANN THORAC SURG, V92, P1018, DOI 10.1016/j.athoracsur.2011.04.054
   Freeman RK, 2011, ANN THORAC SURG, V92, P22
   Goldstein SD, 2010, ANN THORAC SURG, V89, P1080, DOI 10.1016/j.athoracsur.2010.01.038
   Jurado J, 2012, ANN THORAC SURG, V94, P974, DOI 10.1016/j.athoracsur.2012.04.097
   Pennathur A, 2011, J THORAC CARDIOV SUR, V141, P694, DOI 10.1016/j.jtcvs.2010.09.003
   Roviaro G, 2000, CHEST, V117, P1179, DOI 10.1378/chest.117.4.1179
   Ruckert JC, 2008, ANN NY ACAD SCI, V1132, P329, DOI 10.1196/annals.1405.013
   Ruckert JC, 2011, J THORAC CARDIOV SUR, V141, P673, DOI 10.1016/j.jtcvs.2010.11.042
   Sonett JR, 2008, ANN NY ACAD SCI, V1132, P315, DOI 10.1196/annals.1405.004
   SUGARBAKER DJ, 1993, ANN THORAC SURG, V56, P653, DOI 10.1016/0003-4975(93)90942-B
   Wagner OJ, 2012, ANN THORAC SURG, V94, P622, DOI 10.1016/j.athoracsur.2012.04.119
   Weksler B, 2012, SURG ENDOSC, V26, P261, DOI 10.1007/s00464-011-1879-7
   Yim APC, 1996, INT SURG, V81, P350
NR 23
TC 46
Z9 48
U1 0
U2 4
PU OXFORD UNIV PRESS INC
PI CARY
PA JOURNALS DEPT, 2001 EVANS RD, CARY, NC 27513 USA
SN 1010-7940
EI 1873-734X
J9 EUR J CARDIO-THORAC
JI Eur. J. Cardio-Thorac. Surg.
PD MAR
PY 2014
VL 45
IS 3
BP E68
EP E73
DI 10.1093/ejcts/ezt557
PG 6
WC Cardiac & Cardiovascular Systems; Respiratory System; Surgery
WE Science Citation Index Expanded (SCI-EXPANDED)
SC Cardiovascular System & Cardiology; Respiratory System; Surgery
GA AC0FL
UT WOS:000332170100005
PM 24321994
OA Bronze
DA 2022-10-25
ER

PT J
AU INFANTE, AJ
   LEVCOVITZ, H
   GORDON, V
   WALL, KA
   THOMPSON, PA
   KROLICK, KA
AF INFANTE, AJ
   LEVCOVITZ, H
   GORDON, V
   WALL, KA
   THOMPSON, PA
   KROLICK, KA
TI PREFERENTIAL USE OF A T-CELL RECEPTOR V-BETA-GENE BY
   ACETYLCHOLINE-RECEPTOR REACTIVE T-CELLS FROM MYASTHENIA
   GRAVIS-SUSCEPTIBLE MICE
SO JOURNAL OF IMMUNOLOGY
LA English
DT Article
ID AUTOIMMUNE ENCEPHALOMYELITIS; ANTIGEN RECEPTOR; CLONAL DELETION; I-E;
   ALPHA; MHC; RECOGNITION; SPECIFICITY; REGION; HEMAGGLUTININ
AB Experimental autoimmune myasthenia gravis (EAMG) is an important model for testing current concepts in autoimmunity and novel immunotherapies for autoimmune diseases.  The EAMG autoantigen, acethylcholine receptor (AChR), is structurally and immunologically complex, a potential obstacle to the application of therapeutic strategies aimed at oligoclonal T cell populations.  Inasmuch as we had previously shown that the clonal heterogeneity of T cell epitope recognition in EAMG was unexpectedly limited, we examined TCR V-beta expression.  AChR primed lymph node T cells and established AChR reactive T cell clones from EAMG-susceptible C57BL/6 (B6; H-2b, Mls-1b) mice showed preferential utilization of the TCR V-beta-6 segment of the TCR.  After in vivo priming and in vitro restimulation for 7 days with AChR or a synthetic peptide bearing an immunodominant epitope, V-beta-6 expressing lymph node cells (LNC) were expanded several-fold, accounting for up to 75% of recovered viable CD4+ cells.  The LNC of B6.C-H-2bm12 (bm12; H-2bm12, Mls-1b) mice, which proliferated in response to AChR but not to the B6 immunodominant peptide, failed to expand V-beta-6+ cells.  Inasmuch as nonimmune bm12 and B6 animals had similar numbers of V-beta-6+ LNC (4-5%), this suggested that structural requirements for TCR recognition of Ag/MHC complexes dictated V-beta usage.  Results concerning peptide reactivity and V-beta-6 expression among T cells from (B6 x bm12)F1 animals also suggested that structure-function relationships, rather than negative selection or tolerance, accounted for the strain differences between B6 and bm12.  To examine the potential effects of thymic negative selection of V-beta-6+ cells on the T cell response to AChR, CB6F1 (H-2bxd, Mls-1b; V-beta-6-expressing) and B6D2F1 (H-2bxd, Mls-1axb; V-beta-6-deleting) strains were analyzed for AChR and peptide reactivity and V-beta-6 expression.  Both F1 strains responded well to AChR but the response of B6D2F1 mice to peptide was significantly reduced compared to CB6F1.  Short and long term cultures of peptide-reactive B6D2F1 LNC showed no expansion of residual V-beta-6+ cells, although similar cultures of CB6F1 LNC were composed of more than 60% V-beta-6+ cells.  The results from the F1 strains further indicated that the T cell repertoire for peptide was highly constrained and that non-V-beta-6 expressing cells could only partially overcome Mls-mediated negative selection of V-beta-6+ TCR capable of recognizing peptide.  Taken together, these studies clearly show that the expression of specific MHC and Mls molecules can dramatically affect the TCR repertoire for AChR.
C1 UNIV TEXAS,HLTH SCI CTR,DEPT MICROBIOL,SAN ANTONIO,TX 78284.
   UNIV TEXAS,HLTH SCI CTR,DEPT BIOCHEM,SAN ANTONIO,TX 78284.
RP INFANTE, AJ (corresponding author), UNIV TEXAS,HLTH SCI CTR,DEPT PEDIAT,7703 FLOYD CURL DR,SAN ANTONIO,TX 78284, USA.
FU NATIONAL INSTITUTE OF NEUROLOGICAL DISORDERS AND STROKE [R01NS029093,
   R01NS024954, R55NS024954] Funding Source: NIH RePORTER; NINDS NIH HHS
   [NS24954, NS29093] Funding Source: Medline
CR ANDERSON GD, 1989, J IMMUNOL, V143, P3757
   ATASSI MZ, 1987, FASEB J, V46, P2538
   BELLONE M, 1991, J IMMUNOL, V147, P1484
   BILL J, 1989, J EXP MED, V169, P1405, DOI 10.1084/jem.169.4.1405
   CHANG JF, 1991, J IMMUNOL, V147, P851
   CHRISTADOSS P, 1990, IMMUNOGENETICS, V31, P241
   CHRISTADOSS P, 1981, ANN NY ACAD SCI, V377, P258, DOI 10.1111/j.1749-6632.1981.tb33737.x
   DAVIS MM, 1988, NATURE, V334, P395, DOI 10.1038/334395a0
   FRY AM, 1989, J IMMUNOL, V143, P2723
   HABERMAN AM, 1990, J IMMUNOL, V145, P3087
   HEBERKATZ E, 1989, IMMUNOL TODAY, V10, P164, DOI 10.1016/0167-5699(89)90174-6
   HERMAN A, 1991, ANNU REV IMMUNOL, V9, P745, DOI 10.1146/annurev.iy.09.040191.003525
   INFANTE AJ, 1991, J IMMUNOL, V146, P2977
   KANAGAWA O, 1989, CELL IMMUNOL, V119, P412, DOI 10.1016/0008-8749(89)90255-4
   KRCO CJ, 1991, J IMMUNOL, V147, P3303
   LAI MZ, 1988, J EXP MED, V168, P1081, DOI 10.1084/jem.168.3.1081
   LEO O, 1987, P NATL ACAD SCI USA, V84, P1374, DOI 10.1073/pnas.84.5.1374
   LINDSTROM J, 1988, ADV IMMUNOL, V42, P233, DOI 10.1016/S0065-2776(08)60847-0
   MACDONALD HR, 1988, NATURE, V332, P40, DOI 10.1038/332040a0
   MATIS LA, 1990, ANNU REV IMMUNOL, V8, P65
   MILICH DR, 1990, J IMMUNOL, V144, P3535
   PAYNE J, 1988, P NATL ACAD SCI USA, V85, P7695, DOI 10.1073/pnas.85.20.7695
   PULLEN AM, 1988, NATURE, V335, P796, DOI 10.1038/335796a0
   REICH EP, 1989, NATURE, V341, P326, DOI 10.1038/341326a0
   RUBERTI G, 1991, J EXP MED, V174, P83, DOI 10.1084/jem.174.1.83
   STAERZ UD, 1985, J IMMUNOL, V134, P3994
   TAYLOR AH, 1990, J EXP MED, V172, P1643, DOI 10.1084/jem.172.6.1643
   URBAN JL, 1988, CELL, V54, P577, DOI 10.1016/0092-8674(88)90079-7
   VALDERRAMA R, 1976, ANN NY ACAD SCI, V274, P108, DOI 10.1111/j.1749-6632.1976.tb47679.x
   WRAITH DC, 1989, CELL, V59, P247, DOI 10.1016/0092-8674(89)90287-0
   WRAITH DC, 1989, CELL, V57, P709, DOI 10.1016/0092-8674(89)90786-1
   ZAMVIL SS, 1988, J EXP MED, V167, P1586, DOI 10.1084/jem.167.5.1586
   ZAMVIL SS, 1986, NATURE, V324, P258, DOI 10.1038/324258a0
NR 33
TC 41
Z9 42
U1 0
U2 2
PU AMER ASSOC IMMUNOLOGISTS
PI BETHESDA
PA 9650 ROCKVILLE PIKE, BETHESDA, MD 20814
SN 0022-1767
J9 J IMMUNOL
JI J. Immunol.
PD JUN 1
PY 1992
VL 148
IS 11
BP 3385
EP 3390
PG 6
WC Immunology
WE Science Citation Index Expanded (SCI-EXPANDED)
SC Immunology
GA HW136
UT WOS:A1992HW13600008
PM 1375242
DA 2022-10-25
ER

PT J
AU Lee, I
   Sanders, DB
   Nandedkar, SD
   Kazamel, M
AF Lee, Ikjae
   Sanders, Donald B.
   Nandedkar, Sanjeev D.
   Kazamel, Mohamed
TI Single-institutional reference values for concentric needle jitter
   analysis using the extrapolated reference values procedure: Comparison
   to published reference values
SO MUSCLE & NERVE
LA English
DT Article
DE concentric needle; EMG; jitter; myasthenia gravis; reference values;
   SFEMG
ID EMG REFERENCE VALUES; FIBER EMG; E-NORMS; ELECTRODE
AB Background The extrapolated reference values procedure (E-Ref) was used to compare data from a single institution with the recently published reference value (RV) for concentric electrode jitter.
   Methods Data from voluntarily activated concentric needle jitter studies in the frontalis muscle were obtained using retrospective chart review. All measured signals were reviewed for acceptable quality. Cutoff values for increased jitter were calculated using E-Ref, and compared with the published RVs.
   Results At total of 1501 apparent single-fiber action potential (ASFAP) pairs were reviewed; 1371 ASFAP pairs were determined to have acceptable quality. The cutoff value identified by E-Ref from all reviewed ASFAP pairs was 36 microseconds and the cutoff for acceptable pairs was 35 microseconds. Using either of these cutoff values (36 or 35 microseconds) did not result in a significant difference in percentage of jitter recordings considered normal when compared with the recently published RV (38 microseconds).
   Discussion The single-institution jitter cutoff value obtained by E-Ref gives results that are not significantly different from the reported RV.
C1 [Lee, Ikjae; Kazamel, Mohamed] Univ Alabama Birmingham, Dept Neurol, UAB Stn, Birmingham, AL 35294 USA.
   [Sanders, Donald B.] Duke Univ, Med Ctr, Dept Neurol, Durham, NC USA.
   [Nandedkar, Sanjeev D.] Natus Neuro, Hopewell Jct, NY USA.
RP Lee, I (corresponding author), 710 West 168th St,NI-3, New York, NY 10032 USA.
EM il2384@cumc.columbia.edu
RI Lee, Ikjae/AAV-5014-2020
CR Benatar M, 2006, MUSCLE NERVE, V34, P163, DOI 10.1002/mus.20568
   BROMBERG MB, 1994, MUSCLE NERVE, V17, P820, DOI 10.1002/mus.880170720
   Dillingham T, 2016, MUSCLE NERVE, V54, P366, DOI 10.1002/mus.25204
   Ertas M, 2000, MUSCLE NERVE, V23, P715
   GILCHRIST JM, 1992, MUSCLE NERVE, V15, P151
   HOFFMANN RG, 1963, JAMA-J AM MED ASSOC, V185, P864, DOI 10.1001/jama.1963.03060110068020
   Jabre JF, 2015, J CLIN NEUROPHYSIOL, V32, P265, DOI 10.1097/WNP.0000000000000161
   Kouyoumdjian JA, 2013, MUSCLE NERVE, V47, P440, DOI 10.1002/mus.23710
   Nandedkar SD, 2018, MUSCLE NERVE, V57, P90, DOI 10.1002/mus.25606
   Pitt MC, 2017, MUSCLE NERVE, V55, P51, DOI 10.1002/mus.25191
   Sanders DB, 2019, CLIN NEUROPHYSIOL, V130, P1417, DOI 10.1016/j.clinph.2019.04.005
   Sarrigiannis PG, 2006, MUSCLE NERVE, V33, P61, DOI 10.1002/mus.20435
   Stalberg E, 2016, MUSCLE NERVE, V53, P351, DOI 10.1002/mus.24750
NR 13
TC 0
Z9 0
U1 0
U2 0
PU WILEY
PI HOBOKEN
PA 111 RIVER ST, HOBOKEN 07030-5774, NJ USA
SN 0148-639X
EI 1097-4598
J9 MUSCLE NERVE
JI Muscle Nerve
PD JAN
PY 2021
VL 63
IS 1
BP 113
EP 116
DI 10.1002/mus.27092
EA OCT 2020
PG 5
WC Clinical Neurology; Neurosciences
WE Science Citation Index Expanded (SCI-EXPANDED)
SC Neurosciences & Neurology
GA PG9QT
UT WOS:000582646900001
PM 33063851
DA 2022-10-25
ER

PT J
AU Haines, JM
   Khoo, A
   Brinkman, E
   Thomason, JM
   Mackin, AJ
AF Haines, Jillian M.
   Khoo, Alison
   Brinkman, Erin
   Thomason, John M.
   Mackin, Andrew J.
TI Technique for Evaluation of Gravity-Assisted Esophageal Transit
   Characteristics in Dogs with Megaesophagus
SO JOURNAL OF THE AMERICAN ANIMAL HOSPITAL ASSOCIATION
LA English
DT Article
ID ACHALASIA
AB Movement of food material in the esophagus during upright feeding in dogs with megaesophagus (ME) is poorly characterized. A standardized contrast videofluoroscopy technique was used to evaluate esophageal transit characteristics in dogs with ME while in an upright position. Twelve dogs with ME (congenital, acquired idiopathic, or secondary to myasthenia gravis) were placed in an upright position using Bailey chairs and given liquid barium, canned food meatballs, and their normal diet consistency if different than meatballs. Passage of ingesta was videofluoroscopically evaluated by direct observation and change in ingesta area as determined by manual tracing or barium column product calculations. Significant individual variation was seen. Complete esophageal clearance of liquid was seen in four dogs, and complete clearance of meatballs in three dogs, with a median time of 5 min for both. Two of seven dogs fed a slurry diet had complete clearance by 10 min. No significant difference was found between area calculated via tracing or barium column product. Based on imaging results, alterations in food consistency, duration upright, or medication were recommended for nine dogs. In dogs with ME accustomed to a Bailey chair, contrast videofluoroscopy was technically straightforward and allowed for more specific physician-guided management recommendations.
C1 [Haines, Jillian M.] Washington State Univ, Coll Vet Med, Dept Clin Sci, Pullman, WA 99164 USA.
   [Khoo, Alison] Upstate Vet Specialties, New York, NY USA.
   [Brinkman, Erin; Thomason, John M.; Mackin, Andrew J.] Mississippi State Univ, Coll Vet Med, Dept Clin Sci, Starkville, MS USA.
RP Haines, JM (corresponding author), Washington State Univ, Coll Vet Med, Dept Clin Sci, Pullman, WA 99164 USA.
EM jmhaines@wsu.edu
RI Mackin, Andrew J./H-7917-2019
OI Mackin, Andrew J./0000-0001-8465-0198
CR Boeckxstaens GE, 2005, NEUROGASTROENT MOTIL, V17, P13, DOI 10.1111/j.1365-2982.2005.00661.x
   Bonadio CM, 2009, J VET INTERN MED, V23, P801, DOI 10.1111/j.1939-1676.2009.0325.x
   Boria PA, 2003, CAN VET J, V44, P232
   BOUDRIEAU RJ, 1985, J AM ANIM HOSP ASSOC, V21, P33
   deOliveira JM, 1997, AM J ROENTGENOL, V169, P473, DOI 10.2214/ajr.169.2.9242756
   Gaynor AR, 1997, J AM VET MED ASSOC, V211, P1406
   HARVEY CE, 1974, J AM VET MED ASSOC, V165, P443
   Hershcovici T, 2011, NEUROGASTROENT MOTIL, V23, P819, DOI 10.1111/j.1365-2982.2011.01738.x
   Imam H, 2005, AM J PHYSIOL-GASTR L, V288, pG1000, DOI 10.1152/ajpgi.00372.2004
   Kempf J, 2014, J VET INTERN MED, V28, P661, DOI 10.1111/jvim.12329
   Kostic SV, 2000, J THORAC CARDIOV SUR, V120, P935, DOI 10.1067/mtc.2000.110463
   McBrearty AR, 2011, JAVMA-J AM VET MED A, V238, P1622, DOI 10.2460/javma.238.12.1622
   Neyaz Z, 2013, J NEUROGASTROENTEROL, V19, P251, DOI 10.5056/jnm.2013.19.2.251
   O'Neill OM, 2013, WORLD J GASTROENTERO, V19, P5806, DOI 10.3748/wjg.v19.i35.5806
   Pollard RE., 2012, ISRN VET SCI, V2012
   Schachtel J, 2016, AM COLL VET RAD ANN
   Stanley BJ, 2010, VET SURG, V39, P139, DOI 10.1111/j.1532-950X.2009.00626.x
   Ward C.R, 2013, CANINE FELINE GASTRO, P174
   Washabau RJ, 2003, VET CLIN N AM-SMALL, V33, P1007, DOI 10.1016/S0195-5616(03)00076-7
NR 19
TC 3
Z9 3
U1 1
U2 7
PU AMER ANIMAL HOSPITAL ASSOC
PI LAKEWOOD
PA PO BOX 150899, LAKEWOOD, CO 80215-0899 USA
SN 0587-2871
EI 1547-3317
J9 J AM ANIM HOSP ASSOC
JI J. Am. Anim. Hosp. Assoc.
PD JUL-AUG
PY 2019
VL 55
IS 4
BP 167
EP 177
DI 10.5326/JAAHA-MS-6711
PG 11
WC Veterinary Sciences
WE Science Citation Index Expanded (SCI-EXPANDED)
SC Veterinary Sciences
GA ID9QL
UT WOS:000472022100006
PM 31099601
DA 2022-10-25
ER

PT J
AU Viswanathan, S
   Hung, SKY
   Goyal, V
   Apiwattanakul, M
   Thirugnanam, UN
   Abdullah, S
   Aye, SMM
   Ohnmar, O
   Si, LT
   Keosodsay, S
   Estiasari, R
   Khalife, N
   Hiew, FL
AF Viswanathan, Shanthi
   Hung, Stefanie Kar Yan
   Goyal, Vinay
   Apiwattanakul, Metha
   Thirugnanam, Umapathi N.
   Abdullah, Suhailah
   Aye, Seinn Mya Mya
   Ohnmar, Ohnmar
   Le Tri Si
   Keosodsay, Saysavath
   Estiasari, Riwanti
   Khalife, Najib
   Hiew, Fu Liong
TI Second regional plasmapheresis conference and workshop for Southeast
   Asia (SEA) on the immunomodulatory role of plasma exchange in central
   and peripheral nervous system disorders, Kuala Lumpur, Malaysia, 9th
   December 2017
SO JOURNAL OF CLINICAL APHERESIS
LA English
DT Article
DE central nervous system demyelination; immunomodulatory therapy;
   peripheral nervous system demyelination; Southeast Asia; therapeutic
   plasma exchange
ID THERAPEUTIC APHERESIS; MYASTHENIA-GRAVIS; IMMUNOGLOBULIN; ENCEPHALITIS;
   GUIDELINES; NEUROLOGY; SERIES
AB In December 2017, 79 delegates attended the 2nd regional plasmapheresis conference and workshop for Southeast Asia (SEA) on the immunomodulatory role of plasma exchange in central and peripheral nervous system disorders in Kuala Lumpur, Malaysia. This meeting featured 6 plenary lectures, interactive sessions dedicated for experience sharing, case presentations, and a practical session for paramedics. Clinical experts and researchers from 7 SEA countries and India shared experience and challenges in treating autoimmune neurological disorders. While the spectrum of diseases and neurology practice remained largely similar, there was great disparities in accessibility of therapeutic plasma exchange (TPE) within SEA countries and between urban or rural settings. Costs, human resources, and healthcare policies are common challenges in providing sustainable TPE services. Novel techniques and innovative ideas in performing TPE were explored. A working consortium comprising of key opinion leaders was proposed to improve standards of TPE and enhance future research.
C1 [Viswanathan, Shanthi; Hung, Stefanie Kar Yan; Hiew, Fu Liong] Kuala Lumpur Hosp, Dept Neurol, Kuala Lumpur, Malaysia.
   [Goyal, Vinay] All India Inst Med Sci, Neurosci Ctr, Dept Neurol, New Delhi, India.
   [Apiwattanakul, Metha] Prasat Neurol Inst, Dept Neurol, Bangkok, Thailand.
   [Thirugnanam, Umapathi N.] Tan Tock Seng Hosp, Dept Neurol, Singapore, Singapore.
   [Abdullah, Suhailah] Univ Melaya, Med Ctr, Med Fac, Kuala Lumpur, Malaysia.
   [Aye, Seinn Mya Mya] Asia Royal Hosp, Yangon, Myanmar.
   [Ohnmar, Ohnmar] Univ Med 1, Yangon, Myanmar.
   [Le Tri Si] Med Ctr, Ho Chi Minh City, Vietnam.
   [Keosodsay, Saysavath] Mittaphab Hosp, Viangchan, Laos.
   [Estiasari, Riwanti] Univ Indonesia, Cipto Mangunkusumo Hosp, Fac Med, Dept Neurol, Jakarta, Indonesia.
   [Khalife, Najib] Terumo BCT, Global Med Affairs, Zaventem, Belgium.
RP Hiew, FL (corresponding author), Kuala Lumpur Hosp, Dept Neurol, Kuala Lumpur, Malaysia.
EM hiewfl@gmail.com
RI Abdullah, Suhailah/AAG-2100-2022; Abdullah, Suhailah/AEP-4325-2022
OI Hiew, Fu Liong/0000-0002-4708-3734
FU Terumo BCT
FX Dr. Shanthi Viswanathan (conference chairperson) and Dr. Fu Liong Hiew
   (head of scientific committee) would like to thank all the speakers and
   countries representatives for sharing with us their work and valuable
   experience in the field of therapeutic plasma exchange (TPE) in
   autoimmune neurological disorders. We appreciate all that they have
   contributed, toward this very beginning step of a regional collaboration
   in improving TPE services in SEA. We thank all the speakers; India -
   Professor Dr. Vinay Goyal, Belgium (Terumo BCT) Dr. Najib Khalife,
   Thailand - Dr. Metha Apiwattanakul, Singapore - A/Prof Dr. Umapathi N
   Thirugnanam, Malaysia A/Prof Dr. Suhaila Abdullah, Dr. Fu Liong Hiew and
   country representatives; Myanmar - Prof Seinn Mya Mya Aye, Dr. Ohnmar
   Ohnmar, Vietnam - Dr. Le Tri Si, Laos Dr. Saysavath Keosodsay, Indonesia
   - Dr. Riwanti Estiasari. We also would like to thank the local
   organizing and scientific committee, as well as case discussion
   presenters for their efforts in making this conference a success.
   Scientific committee members Dr. Fu Liong Hiew, A/Prof Dr. Suhaila
   Abdullah, A/Prof Rabani Remli, Dr. Sufian Adenan, Dr. Fan Kee Hoo and
   Dr. Nor Amelia Mohd Fauzi. Case discussion presenters: Dr. Liyana, Dr.
   Stefanie Kar Yan Hung, Dr. Shanthi Viswanathan. This conference would
   not have been possible without the support from Terumo BCT.
CR Abboud H, 2016, MULT SCLER J, V22, P185, DOI 10.1177/1352458515581438
   Abdullah S, 2011, NEUROL ASIA, V16, P241
   Aungsumart S, 2017, MULT SCLER RELAT DIS, V13, P93, DOI 10.1016/j.msard.2017.02.015
   Aviesena RZ, 2015, NEUROEPIDEMIOLOGY, V45, P298
   Bonnan M, 2017, J NEUROL NEUROSURG P
   Burton JM, 2012, COCHRANE DB SYST REV, DOI 10.1002/14651858.CD006921.pub3
   Chevret S, 2017, COCHRANE DB SYST REV, DOI 10.1002/14651858.CD001798.pub3
   Chong HT, 2001, THER APHER, V5, P147, DOI 10.1046/j.1526-0968.2001.005002147.x
   Cortese I, 2011, NEUROLOGY, V76, P294, DOI 10.1212/WNL.0b013e318207b1f6
   Cortese I, 2013, J CLIN APHERESIS, V28, P16, DOI 10.1002/jca.21266
   Delmont E, 2017, BRAIN, V140, P1851, DOI 10.1093/brain/awx124
   Dendrou CA, 2015, NAT REV IMMUNOL, V15, P545, DOI 10.1038/nri3871
   DESILVA HJ, 1987, POSTGRAD MED J, V63, P1079, DOI 10.1136/pgmj.63.746.1079
   Eftimov F, 2013, COCHRANE DB SYST REV, DOI 10.1002/14651858.CD001797.pub3
   Ehler J, 2015, PLOS ONE, V10, DOI 10.1371/journal.pone.0134583
   Elovaara I, 2008, EUR J NEUROL, V15, P893, DOI 10.1111/j.1468-1331.2008.02246.x
   Felix CM, 2016, J NEUROINFLAMM, V13, DOI 10.1186/s12974-016-0746-9
   Heine J, 2016, J NEUROL, V263, P2395, DOI 10.1007/s00415-016-8277-y
   Hiew FL, 2018, J CLIN NEUROSCI
   Hinson SR, 2017, P NATL ACAD SCI USA, V114, P5491, DOI 10.1073/pnas.1701960114
   Hughes RAC, 1997, LANCET, V349, P225
   Hughes RAC, 2017, COCHRANE DB SYST REV, DOI 10.1002/14651858.CD002062.pub4
   Hughes RAC, 2012, COCHRANE DB SYST REV, DOI 10.1002/14651858.CD002063.pub5
   International Monetary Fund, WORLD EC OUTLOOK
   Islam Md Badrul, 2017, Pilot Feasibility Stud, V3, P40, DOI 10.1186/s40814-017-0185-0
   Lancaster E, 2012, NAT REV NEUROL, V8, P380, DOI 10.1038/nrneurol.2012.99
   Mahdi-Rogers M, 2017, COCHRANE DB SYST REV, V5
   Mehndiratta MM, 2015, COCHRANE DB SYST REV, DOI 10.1002/14651858.CD003906.pub4
   Morren J, 2018, MUSCLE NERVE, V58, P344, DOI 10.1002/mus.26107
   Nainggolan PH, 2017, MULT SCLER J, V23, P308
   Narciso CT, 2005, TRANSFUS APHER SCI, V33, P3, DOI 10.1016/j.transci.2005.03.007
   Oaklander AL, 2017, COCHRANE DB SYST REV, DOI 10.1002/14651858.CD010369.pub2
   Querol L, 2014, NEUROLOGY, V82, P879, DOI 10.1212/WNL.0000000000000205
   Reeves HM, 2014, BRIT J HAEMATOL, V164, P342, DOI 10.1111/bjh.12629
   Rusmana AI, 2017, MULT SCLER J, V23, P308
   Sanders DB, 2003, NEUROLOGY, V60, P1978, DOI 10.1212/01.WNL.0000065882.63904.53
   Sanders DB, 2016, NEUROLOGY, V87, P419, DOI 10.1212/WNL.0000000000002790
   Schwartz J, 2016, J CLIN APHERESIS, V31, P149, DOI 10.1002/jca.21470
   Shiraishi H, 2005, ANN NEUROL, V57, P289, DOI 10.1002/ana.20341
   Tan CT, 2015, NEUROLOGY, V84, P623, DOI 10.1212/WNL.0000000000001224
   Trikha I, 2007, J NEUROL, V254, P989, DOI 10.1007/s00415-006-0235-7
   Triyono T, 2015, J CLIN APHERESIS, V30, P139, DOI 10.1002/jca.21350
   United Nations Department of Economic and Social Affairs Population Division, WORLD POP PROSP 2017
   VANDERMECHE FGA, 1992, NEW ENGL J MED, V326, P1123, DOI 10.1056/NEJM199204233261705
NR 44
TC 5
Z9 5
U1 0
U2 1
PU WILEY
PI HOBOKEN
PA 111 RIVER ST, HOBOKEN 07030-5774, NJ USA
SN 0733-2459
EI 1098-1101
J9 J CLIN APHERESIS
JI J. Clin. Apheresis
PD OCT
PY 2018
VL 33
IS 5
BP 559
EP 568
DI 10.1002/jca.21630
PG 10
WC Hematology
WE Science Citation Index Expanded (SCI-EXPANDED)
SC Hematology
GA GX0ON
UT WOS:000447410600001
PM 29626354
DA 2022-10-25
ER

PT J
AU Peila, E
   D'Agata, F
   Caroppo, P
   Orsi, L
   Mortara, P
   Cauda, S
   Manfredi, M
   Caglio, MM
   Fenoglio, P
   Baudino, B
   Castellano, G
   Bisi, G
   Pinessi, L
   Gallone, S
AF Peila, E.
   D'Agata, F.
   Caroppo, P.
   Orsi, L.
   Mortara, P.
   Cauda, S.
   Manfredi, M.
   Caglio, M. M.
   Fenoglio, P.
   Baudino, B.
   Castellano, G.
   Bisi, G.
   Pinessi, L.
   Gallone, S.
TI Chemotherapy-Induced Neurotoxicity: Evidence of a Protective Role of CC
   Homozygosis in the Interleukin-1 beta Gene-511 C > T Polymorphism
SO NEUROTOXICITY RESEARCH
LA English
DT Article
DE Cytokines; IL-1 beta; Neurotoxicity; Chemotherapy; Cancer
ID INDUCED PERIPHERAL NEUROTOXICITY; SINGLE-BASE POLYMORPHISM;
   ALZHEIMERS-DISEASE; BREAST-CANCER; INFLAMMATORY CYTOKINES; NEURONAL
   EXCITABILITY; COGNITIVE IMPAIRMENT; GENETIC-VARIATIONS;
   MYASTHENIA-GRAVIS; NERVOUS-SYSTEM
AB We hypothesized that the IL-1 beta-511 C > T polymorphism could be associated with the development of neurotoxicity and that it could be a possible biomarker to rate the risk of occurrence of neurotoxicity in cancer patients. Genomic DNA was extracted from 85 cancer patients: 49 received systemic chemotherapeutic treatment (CHT) and 36 patients did not receive it (No-CHT). All subjects were genotyped for the functionally active polymorphisms of IL-1 beta-511 C > T. We estimated neurotoxicity with the evaluation of neurological deficits. CHT patients showed erythrocytopenia, neurological deficit and a slight lowering of cognitive performance. The subgroup of patients carrying the CC genotype of the IL-1 beta-511 C > T gene showed lesser neurological deficits. In the context of cancer treatment, we suggested the potential value of IL-1 beta-511 C > T as genetic biomarkers to identify patients with higher risk to develop neurological deficits.
C1 [Peila, E.; D'Agata, F.; Caroppo, P.; Orsi, L.; Mortara, P.; Caglio, M. M.; Fenoglio, P.; Pinessi, L.; Gallone, S.] AOU San Giovanni Battista, Dept Neurosci, Turin, Italy.
   [Caroppo, P.] IRCCS Fdn Ist Neurol Carlo Besta, Milan, Italy.
   [Cauda, S.; Manfredi, M.; Baudino, B.; Castellano, G.; Bisi, G.] AOU San Giovanni Battista, Nucl Med, Turin, Italy.
RP D'Agata, F (corresponding author), AOU San Giovanni Battista, Dept Neurosci, Turin, Italy.
EM federico.dagata@unito.it
RI D'Agata, Federico/ABG-8839-2021; Caroppo, Paola/J-5044-2018
OI D'Agata, Federico/0000-0001-9432-0248; Caroppo,
   Paola/0000-0003-4274-9004; Cauda, Simona/0000-0002-2222-2961
CR Ahles TA, 2002, J CLIN ONCOL, V20, P485, DOI 10.1200/JCO.2002.20.2.485
   Arend WR, 2002, CYTOKINE GROWTH F R, V13, P323, DOI 10.1016/S1359-6101(02)00020-5
   Argyriou AA, 2008, BLOOD, V112, P1593, DOI 10.1182/blood-2008-04-149385
   Argyriou AA, 2008, CANCER TREAT REV, V34, P368, DOI 10.1016/j.ctrv.2008.01.003
   Argyriou AA, 2012, CRIT REV ONCOL HEMAT, V82, P51, DOI 10.1016/j.critrevonc.2011.04.012
   Baudino B, 2012, Q J NUCL MED MOL IM, V56, P559
   Bower JE, 2013, J CLIN ONCOL, V31, P1656, DOI 10.1200/JCO.2012.46.2143
   Cavaletti G, 2000, NEUROTOXICOLOGY, V21, P389, DOI 10.1046/j.1529-8027.2001.01008-5.x
   Cavaletti G, 2015, CURR OPIN NEUROL, V28, P500, DOI 10.1097/WCO.0000000000000234
   Cavaletti G, 2011, LANCET ONCOL, V12, P1151, DOI 10.1016/S1470-2045(11)70131-0
   Cavaletti G, 2010, NAT REV NEUROL, V6, P657, DOI 10.1038/nrneurol.2010.160
   Cavallone L, 2003, MECH AGEING DEV, V124, P533, DOI 10.1016/S0047-6374(03)00033-2
   Cleeland CS, 2003, CANCER-AM CANCER SOC, V97, P2919, DOI 10.1002/cncr.11382
   del Rey A, 2012, ANN NY ACAD SCI, V1262, P101, DOI 10.1111/j.1749-6632.2012.06621.x
   Deniz-Naranjo MC, 2008, EUR J NEUROL, V15, P1080, DOI 10.1111/j.1468-1331.2008.02252.x
   Di Bona D, 2008, BRAIN RES REV, V59, P155, DOI 10.1016/j.brainresrev.2008.07.003
   Di Giovine F. S., 1992, Human Molecular Genetics, V1, P450
   DINARELLO CA, 1994, EUR CYTOKINE NETW, V5, P517
   El-Omar EM, 2000, NATURE, V404, P398, DOI 10.1038/35006081
   Forlenza OV, 2009, DEMENT GERIATR COGN, V28, P507, DOI 10.1159/000255051
   Ganz PA, 2013, BRAIN BEHAV IMMUN, V30, pS99, DOI 10.1016/j.bbi.2012.07.015
   Green EK, 2002, NEUROLOGY, V58, P1566, DOI 10.1212/WNL.58.10.1566
   Grimaldi LME, 2000, ANN NEUROL, V47, P361, DOI 10.1002/1531-8249(200003)47:3<361::AID-ANA12>3.0.CO;2-N
   Hall SK, 2004, ARTHRITIS RHEUM-US, V50, P1976, DOI 10.1002/art.20310
   Hausheer FH, 2006, SEMIN ONCOL, V33, P15, DOI 10.1053/j.seminoncol.2005.12.010
   Henderson ST, 2011, BMC MED GENET, V12, DOI 10.1186/1471-2350-12-137
   Huang D, 1998, J NEUROIMMUNOL, V81, P76, DOI 10.1016/S0165-5728(97)00161-6
   Huang DR, 1999, J NEUROIMMUNOL, V101, P197, DOI 10.1016/S0165-5728(99)00140-X
   Inagaki M, 2007, CANCER, V109, P146, DOI 10.1002/cncr.22368
   Licastro F, 2000, ANN NEUROL, V48, P388, DOI 10.1002/1531-8249(200009)48:3<388::AID-ANA16>3.3.CO;2-7
   Miller BJ, 2011, BIOL PSYCHIAT, V70, P663, DOI 10.1016/j.biopsych.2011.04.013
   Miller Richard J, 2009, Handb Exp Pharmacol, P417, DOI 10.1007/978-3-540-79090-7_12
   Natori A, 2015, CLIN CANCER RES, V21, P1348, DOI 10.1158/1078-0432.CCR-14-2775
   NICKLIN MJH, 1994, GENOMICS, V19, P382, DOI 10.1006/geno.1994.1076
   O'Farrell E, 2013, CURR ONCOL REP, V15, P260, DOI 10.1007/s11912-013-0307-7
   PETTERSSON CAV, 1990, ACTA NEUROPATHOL, V81, P148, DOI 10.1007/BF00334503
   POCIOT F, 1992, EUR J CLIN INVEST, V22, P396, DOI 10.1111/j.1365-2362.1992.tb01480.x
   Poli F, 2002, EUR J IMMUNOGENET, V29, P237, DOI 10.1046/j.1365-2370.2002.00303.x
   Ren K, 2009, BRAIN RES REV, V60, P57, DOI 10.1016/j.brainresrev.2008.12.020
   ROTHWELL NJ, 1995, INT J DEV NEUROSCI, V13, P179, DOI 10.1016/0736-5748(95)00018-C
   Santtila S, 1998, SCAND J IMMUNOL, V47, P195
   Schafers M, 2008, NEUROSCI LETT, V437, P188, DOI 10.1016/j.neulet.2008.03.052
   Seretny M, 2014, PAIN, V155, P2461, DOI 10.1016/j.pain.2014.09.020
   Seripa D, 2003, CEREBROVASC DIS, V15, P276, DOI 10.1159/000069497
   Shafia S, 2014, IMMUNOL INVEST, V43, P349, DOI 10.3109/08820139.2013.879171
   Skundric DS, 2002, ANN NY ACAD SCI, V958, P393
   Smith EML, 2008, ONCOL NURS FORUM, V35, P96, DOI 10.1188/08.ONF.96-102
   Smith JA, 2012, BRAIN RES BULL, V87, P10, DOI 10.1016/j.brainresbull.2011.10.004
   Sommer C, 2004, NEUROSCI LETT, V361, P184, DOI 10.1016/j.neulet.2003.12.007
   Spinnler H., 1987, STANDARDIZZAZIONE TA
   Stefanidis I, 2014, DNA CELL BIOL, V33, P463, DOI 10.1089/dna.2013.2204
   Sue W, 2006, AM J CLIN NUTR, V83, p470S
   Vezzani A, 2015, NEUROPHARMACOLOGY, V96, P70, DOI 10.1016/j.neuropharm.2014.10.027
   Vichaya EG, 2015, FRONT NEUROSCI-SWITZ, V9, DOI 10.3389/fnins.2015.00131
   Wang XM, 2015, CYTOKINE, V72, P86, DOI 10.1016/j.cyto.2014.12.006
   Wang XM, 2012, CYTOKINE, V59, P3, DOI 10.1016/j.cyto.2012.03.027
   Weisman D, 2006, VITAM HORM, V74, P505, DOI 10.1016/S0083-6729(06)74020-1
   Wilkes Gail, 2007, Semin Oncol Nurs, V23, P162, DOI 10.1016/j.soncn.2007.05.001
   Wilson A. G., 1992, Human Molecular Genetics, V1, P353, DOI 10.1093/hmg/1.5.353
   Windebank AJ, 2008, J PERIPHER NERV SYST, V13, P27, DOI 10.1111/j.1529-8027.2008.00156.x
NR 60
TC 6
Z9 6
U1 0
U2 3
PU SPRINGER
PI NEW YORK
PA 233 SPRING ST, NEW YORK, NY 10013 USA
SN 1029-8428
EI 1476-3524
J9 NEUROTOX RES
JI Neurotox. Res.
PD OCT
PY 2016
VL 30
IS 3
BP 521
EP 529
DI 10.1007/s12640-016-9637-1
PG 9
WC Neurosciences
WE Science Citation Index Expanded (SCI-EXPANDED)
SC Neurosciences & Neurology
GA DW5ZX
UT WOS:000383727300017
PM 27270586
OA Green Submitted
DA 2022-10-25
ER

PT J
AU Cheuk, W
   Tsang, WYW
   Chan, JKC
AF Cheuk, W
   Tsang, WYW
   Chan, JKC
TI Microthymoma - Definition of the entity and distinction from nodular
   hyperplasia of the thymic epithelium (so-called microscopic thymoma)
SO AMERICAN JOURNAL OF SURGICAL PATHOLOGY
LA English
DT Article
DE thymus; thymoma; microscopic thymoma; microthymoma; immunohistochemistry
ID CLASSIFICATION; PATHOLOGY; NEOPLASMS
AB We report 2 cases of microscopic-sized thymoma, which probably represents the earliest phase of thymoma development. The 2 patients presented with pure red cell aplasia and myasthenia gravis, respectively. The thymectomy specimens did not reveal tumor on gross examination, but histologically each contained small thymomas measuring 5 mm and 7 mm in largest dimension, respectively. One of the tumors Was unencapsulated and involved a single lobule only, and the other was encapsulated and comprised two lobules. The tumors consisted of ovoid epithelial cells with pale nuclei and distinct nucleoli, scattered in a background of small lymphocytes. Foci of medullary differentiation and perivascular space were identified in the 2 cases, respectively The lymphocytes were confirmed to be immature T cells on immunohistochemical studies (CD3+, TdT+). Except for the microscopic size, the morphology of the two minors conforms to conventional type B1/B2 and type B2 thymoma, respectively. We propose calling Such incidental small tumor "microthymoma" to distinguish it from the so-called microscopic thymoma, which is composed of small thymic epithelial nests and probably more appropriately termed "nodular hyperplasia" of the thymic epithelium.
C1 Queen Elizabeth Hosp, Dept Pathol, Kowloon, Hong Kong, Peoples R China.
RP Cheuk, W (corresponding author), Queen Elizabeth Hosp, Dept Pathol, Wylie Rd, Kowloon, Hong Kong, Peoples R China.
EM cheuk_wah@hotmail.com
CR BERRY CL, 1968, ARCH DIS CHILD, V43, P579, DOI 10.1136/adc.43.231.579
   Chen G, 2002, CANCER, V95, P420, DOI 10.1002/cncr.10665
   DAWSON A, 1994, J CLIN PATHOL, V47, P519, DOI 10.1136/jcp.47.6.519
   Harris NL, 1999, AM J CLIN PATHOL, V112, P299
   HUBER J, 1992, SEMIN DIAGN PATHOL, V9, P31
   KORNSTEIN MJ, 1988, HUM PATHOL, V19, P1335, DOI 10.1016/S0046-8177(88)80289-2
   LANDING B, 1976, P INT S IMM TOK, P3
   LEVINE GD, 1978, HUM PATHOL, V9, P495, DOI 10.1016/S0046-8177(78)80131-2
   MARX A, 2004, PATHOLOGY GENETICS T, P171
   Muller-Hermelink H K, 1986, Curr Top Pathol, V75, P207
   NEZELOF C, 1992, HISTOPATHOLOGY, V21, P499, DOI 10.1111/j.1365-2559.1992.tb00437.x
   Nezelof C, 1986, Curr Top Pathol, V75, P151
   Okumura M, 2002, CANCER-AM CANCER SOC, V94, P624, DOI 10.1002/cncr.10226
   Okumura M, 2001, AM J SURG PATHOL, V25, P103, DOI 10.1097/00000478-200101000-00012
   PESCARMONA E, 1990, ANN THORAC SURG, V50, P534, DOI 10.1016/0003-4975(90)90185-9
   PESCARMONA E, 1992, HISTOPATHOLOGY, V20, P263, DOI 10.1111/j.1365-2559.1992.tb00966.x
   PUGLISI F, 1995, J CLIN PATHOL, V48, P682, DOI 10.1136/jcp.48.7.682
   Puglisi F, 1997, EPITHELIAL TUMORS OF THE THYMUS, P75
   ROSAI J, 2004, ROSAI ACKERMANS SURG, P459
   Rosai J., 1999, HISTOLOGICAL TYPING, V2nd
   ROSAI J, 1976, TUMORS THYMUS, P34
   SHIMOSATO Y, 1994, CANCER-AM CANCER SOC, V74, P542, DOI 10.1002/1097-0142(19940715)74:2<542::AID-CNCR2820740203>3.0.CO;2-1
   SHIMOSATO Y, 1997, TUMORS MEDIASTINUM A, P33
   Suster S, 1999, SEMIN DIAGN PATHOL, V16, P2
   SUSTER S, 1990, AM J SURG PATHOL, V14, P284, DOI 10.1097/00000478-199003000-00010
   Suster S, 1999, AM J CLIN PATHOL, V112, P308
   Travis WDBE, 2004, PATHOLOGY GENETICS T, P152
   WICK MR, 2004, STERNBERGS DIAGNOSTI, P1253
NR 28
TC 19
Z9 21
U1 0
U2 4
PU LIPPINCOTT WILLIAMS & WILKINS
PI PHILADELPHIA
PA TWO COMMERCE SQ, 2001 MARKET ST, PHILADELPHIA, PA 19103 USA
SN 0147-5185
EI 1532-0979
J9 AM J SURG PATHOL
JI Am. J. Surg. Pathol.
PD MAR
PY 2005
VL 29
IS 3
BP 415
EP 419
DI 10.1097/01.pas.0000152130.58492.de
PG 5
WC Pathology; Surgery
WE Science Citation Index Expanded (SCI-EXPANDED)
SC Pathology; Surgery
GA 902IW
UT WOS:000227349300018
PM 15725813
DA 2022-10-25
ER

PT J
AU Ohlendieck, K
AF Ohlendieck, K
TI Biochemistry of neuromuscular diseases - A course for undergraduate
   students
SO BIOCHEMISTRY AND MOLECULAR BIOLOGY EDUCATION
LA English
DT Article
DE undergraduate education; biochemical education; pathobiochemistry;
   neuromuscular diseases; muscle disorders
ID MUSCULAR-DYSTROPHY; MALIGNANT HYPERTHERMIA; MYOPATHIES; DISORDERS;
   PROTEINS; CHANNELS; THERAPY; MICE
AB This article outlines an undergraduate course focusing on supramolecular membrane protein complexes involved in the molecular pathogenesis of neuromuscular disorders. The emphasis of this course is to introduce students to the key elements involved in the ion regulation and membrane stabilization during muscle contraction and the role of these proteins in the pathobiochemistry of selected muscle diseases. Individual sections of the course involve the detailed analysis of the molecular mechanisms underlying disorders related to myasthenia gravis, malignant hyperthermia, and dystrophinopathies. An introduction into modern biochemical, molecular biological, and pharmacological methodology used in the study of neuromuscular diseases is also provided. The potential sites for genetic, cell biological, and pharmacological interventions at different steps of the disease process are discussed. Experimental approaches to designing new therapeutic strategies such as gene and myoblast transfer therapy are evaluated using Duchenne muscular dystrophy and its related disorders as an example. The course emphasizes the need for understanding the cause and molecular mechanisms involved in specific muscle diseases to exploit this knowledge in developing more accurate diagnostic tests and most importantly to evaluate novel attempts at treating devastating muscular disorders.
C1 Natl Univ Ireland, Dept Biol, Maynooth, Kildare, Ireland.
RP Ohlendieck, K (corresponding author), Natl Univ Ireland, Dept Biol, Maynooth, Kildare, Ireland.
OI Ohlendieck, Kay/0000-0002-6266-4510
CR Badalamente MA, 2000, MUSCLE NERVE, V23, P106, DOI 10.1002/(SICI)1097-4598(200001)23:1<106::AID-MUS14>3.3.CO;2-4
   Cohn RD, 2000, MUSCLE NERVE, V23, P1456, DOI 10.1002/1097-4598(200010)23:10<1456::AID-MUS2>3.0.CO;2-T
   Craig R, 1994, MYOLOGY, P134
   Culligan KG, 1998, INT J MOL MED, V2, P639
   Darras BT, 2000, PEDIATR NEUROL, V22, P87, DOI 10.1016/S0887-8994(99)00133-2
   Emery AEH, 2000, NEUROMUSCULAR DISORD, V10, P228, DOI 10.1016/S0960-8966(00)00105-X
   Emery AEH, 2002, LANCET, V359, P687, DOI 10.1016/S0140-6736(02)07815-7
   FRANZINIARMSTRO.C, 1994, MYOLOGY, P176
   Froemming GR, 2001, FRONT BIOSCI-LANDMRK, V6, pD65, DOI 10.2741/froemmin
   Hartigan-O'Connor D, 2000, MICROSC RES TECHNIQ, V48, P223, DOI 10.1002/(SICI)1097-0029(20000201/15)48:3/4<223::AID-JEMT10>3.0.CO;2-L
   Lehmann-Horn F, 1999, PHYSIOL REV, V79, P1317, DOI 10.1152/physrev.1999.79.4.1317
   Lindstrom JM, 2000, MUSCLE NERVE, V23, P453, DOI 10.1002/(SICI)1097-4598(200004)23:4<453::AID-MUS3>3.0.CO;2-O
   Loke J, 1998, AM J MED, V104, P470, DOI 10.1016/S0002-9343(98)00108-9
   Louis CF, 2001, BIOSCIENCE REP, V21, P155, DOI 10.1023/A:1013644107519
   MacLennan DH, 2000, EUR J BIOCHEM, V267, P5291, DOI 10.1046/j.1432-1327.2000.01566.x
   Mounsey JP, 2000, HUM MOL GENET, V9, P2313, DOI 10.1093/oxfordjournals.hmg.a018923
   Pascuzzi RM, 2001, SEMIN NEUROL, V21, P425, DOI 10.1055/s-2001-19414
   Shy M E, 2001, Curr Neurol Neurosci Rep, V1, P77, DOI 10.1007/s11910-001-0079-6
   Smythe GM, 2000, MOL THER, V1, P304, DOI 10.1006/mthe.2000.0049
   Talbot K, 2001, SEMIN NEUROL, V21, P189, DOI 10.1055/s-2001-15264
   Tubridy N, 2001, CURR OPIN NEUROL, V14, P575, DOI 10.1097/00019052-200110000-00005
   Vincent A, 2000, EUR J BIOCHEM, V267, P6717, DOI 10.1046/j.1432-1327.2000.01785.x
NR 22
TC 0
Z9 0
U1 0
U2 2
PU AMER SOC BIOCHEMISTRY MOLECULAR BIOLOGY INC
PI BETHESDA
PA 9650 ROCKVILLE PIKE, BETHESDA, MD 20814-3996 USA
SN 1470-8175
J9 BIOCHEM MOL BIOL EDU
JI Biochem. Mol. Biol. Educ.
PD NOV-DEC
PY 2002
VL 30
IS 6
BP 372
EP 375
DI 10.1002/bmb.2002.494030060139
PG 4
WC Biochemistry & Molecular Biology; Education, Scientific Disciplines
WE Science Citation Index Expanded (SCI-EXPANDED)
SC Biochemistry & Molecular Biology; Education & Educational Research
GA 617CY
UT WOS:000179343700006
OA Bronze
DA 2022-10-25
ER

PT J
AU SMITH, DO
   CONKLIN, MW
   JENSEN, PJ
   ATCHISON, WD
AF SMITH, DO
   CONKLIN, MW
   JENSEN, PJ
   ATCHISON, WD
TI DECREASED CALCIUM CURRENTS IN MOTOR-NERVE TERMINALS OF MICE WITH
   LAMBERT-EATON MYASTHENIC SYNDROME
SO JOURNAL OF PHYSIOLOGY-LONDON
LA English
DT Article
ID ACTIVATED POTASSIUM CHANNELS; PASSIVE TRANSFER; MOUSE; RAT; RELEASE;
   SYNAPTOTAGMIN; TRANSMITTER; COMPONENTS; ENDINGS; LIZARD
AB 1. The effects of immunoglobulin G (IgG) from patients with Lambert-Eaton myasthenic syndrome on Ca2+ currents in mammalian motor nerve terminals are unknown. Therefore, we recorded these currents in phrenic nerves of mice injected with serum from either LEMS patients, myasthenia gravis patients, or healthy control individuals.
   2. In control preparations, the endplate currents induced by repetitive stimulation at greater than or equal to 20 Hz were depressed as expected. However, in the LEMS animals quantal content decreased and either depression did not occur or synaptic facilitation occurred.
   3. Ca2+ currents were smaller in LEMS animals. At 0.5 Hz stimulation frequency normalized Ca2+ currents in LEMS animals were 57 +/- 14% of those in control. At higher frequencies, Ca2+ currents become smaller in control but not in LEMS animals.
   4. Ca2+ currents in controls were unaffected by addition of nifedipine but were reduced by 37% upon addition of omega-conotoxin GVIA. In LEMS animals, however, the currents were depressed by 43% by nifedipine but were unaffected by omega-conotoxin GVIA. Thus, LEMS is associated with reduced Ca2+ currents and a shift to dihydropyridine sensitivity.
C1 UNIV WISCONSIN,DEPT PHYSIOL,MADISON,WI 53706.
   MICHIGAN STATE UNIV,DEPT PHARMACOL & TOXICOL,E LANSING,MI 48824.
OI Conklin, Matthew/0000-0001-7087-4561
FU NIEHS NIH HHS [ES05582] Funding Source: Medline; NINDS NIH HHS [NS13600]
   Funding Source: Medline; NATIONAL INSTITUTE OF ENVIRONMENTAL HEALTH
   SCIENCES [F32ES005582] Funding Source: NIH RePORTER; NATIONAL INSTITUTE
   OF NEUROLOGICAL DISORDERS AND STROKE [R01NS013600] Funding Source: NIH
   RePORTER
CR ANDERSON AJ, 1987, NEUROSCI LETT, V82, P177, DOI 10.1016/0304-3940(87)90125-X
   ATCHISON WD, 1989, J PHARMACOL EXP THER, V251, P672
   AUGUSTINE G, 1982, BIOL BULL, V163, P397
   BARTSCHAT DK, 1985, J PHYSIOL-LONDON, V361, P441, DOI 10.1113/jphysiol.1985.sp015654
   BOYD IA, 1956, J PHYSIOL-LONDON, V132, P74, DOI 10.1113/jphysiol.1956.sp005503
   BRIGANT JL, 1982, J PHYSIOL-LONDON, V333, P619, DOI 10.1113/jphysiol.1982.sp014472
   BROSE N, 1992, SCIENCE, V256, P1021, DOI 10.1126/science.1589771
   CULLCANDY SG, 1980, J PHYSIOL-LONDON, V299, P621, DOI 10.1113/jphysiol.1980.sp013145
   ECKERT R, 1984, PROG BIOPHYS MOL BIO, V44, P215, DOI 10.1016/0079-6107(84)90009-9
   ELMQVIST D, 1968, MAYO CLIN PROC, V43, P689
   ELMQVIST D, 1971, J PHYSL, V178, P505
   FUKUNAGA H, 1983, P NATL ACAD SCI-BIOL, V80, P7636, DOI 10.1073/pnas.80.24.7636
   HAJELA RK, 1995, J NEUROCHEM, V64, P1245
   HAMILTON BR, 1991, J PHYSIOL-LONDON, V432, P327, DOI 10.1113/jphysiol.1991.sp018387
   HAMILTON BR, 1992, BRAIN RES, V584, P123, DOI 10.1016/0006-8993(92)90885-D
   HEWETT SJ, 1992, BRAIN RES, V599, P324, DOI 10.1016/0006-8993(92)90408-2
   KIM YI, 1985, MUSCLE NERVE, V8, P162, DOI 10.1002/mus.880080213
   KIM YI, 1988, SCIENCE, V239, P405, DOI 10.1126/science.2447652
   LAMBERT EH, 1971, ANN NY ACAD SCI, V183, P183, DOI 10.1111/j.1749-6632.1971.tb30750.x
   LANG B, 1987, J PHYSIOL-LONDON, V390, P257, DOI 10.1113/jphysiol.1987.sp016698
   LANG B, 1983, J PHYSIOL-LONDON, V344, P335, DOI 10.1113/jphysiol.1983.sp014943
   LENNON VA, 1989, MAYO CLIN PROC, V64, P1498, DOI 10.1016/S0025-6196(12)65705-X
   LEVEQUE C, 1992, P NATL ACAD SCI USA, V89, P3625, DOI 10.1073/pnas.89.8.3625
   LINDGREN CA, 1989, J PHYSIOL-LONDON, V414, P201, DOI 10.1113/jphysiol.1989.sp017684
   Lorente de No R., 1947, STUD ROCKEFELLER I M, V132, P384
   MALLART A, 1985, J PHYSIOL-LONDON, V368, P577, DOI 10.1113/jphysiol.1985.sp015877
   MORITA K, 1990, J NEUROSCI, V10, P2614
   PENNER R, 1986, PFLUG ARCH EUR J PHY, V406, P190, DOI 10.1007/BF00586682
   PROTTI DA, 1993, NEUROREPORT, V5, P333, DOI 10.1097/00001756-199312000-00039
   PUMPLIN DW, 1981, P NATL ACAD SCI-BIOL, V78, P7210, DOI 10.1073/pnas.78.11.7210
   ROBITAILLE R, 1992, J NEUROSCI, V12, P297
   STANLEY EF, 1992, P NATIONAL ACADEMY S, V87, P9683
NR 32
TC 36
Z9 37
U1 0
U2 0
PU CAMBRIDGE UNIV PRESS
PI NEW YORK
PA 40 WEST 20TH STREET, NEW YORK, NY 10011-4211
SN 0022-3751
J9 J PHYSIOL-LONDON
JI J. Physiol.-London
PD AUG 15
PY 1995
VL 487
IS 1
BP 115
EP 123
DI 10.1113/jphysiol.1995.sp020865
PG 9
WC Neurosciences; Physiology
WE Science Citation Index Expanded (SCI-EXPANDED)
SC Neurosciences & Neurology; Physiology
GA RR849
UT WOS:A1995RR84900009
PM 7473242
OA Green Published, Bronze
DA 2022-10-25
ER

PT J
AU FRIDKISHARELI, M
   TEITELBAUM, D
   ARNON, R
   SELA, M
AF FRIDKISHARELI, M
   TEITELBAUM, D
   ARNON, R
   SELA, M
TI SYNTHETIC COPOLYMER-1 AND MYELIN BASIC-PROTEIN DO NOT REQUIRE PROCESSING
   PRIOR TO BINDING TO CLASS-II MAJOR HISTOCOMPATIBILITY COMPLEX-MOLECULES
   ON LIVING ANTIGEN-PRESENTING CELLS
SO CELLULAR IMMUNOLOGY
LA English
DT Article
ID EXPERIMENTAL ALLERGIC ENCEPHALOMYELITIS; MHC CLASS-II; T-CELLS;
   IMMUNOGENIC PEPTIDES; MYASTHENIA-GRAVIS; DENDRITIC CELLS; ACCESSORY
   CELLS; CROSS-REACTIONS; LYMPHOCYTES-T; B-CELLS
AB In the present study we attempted to examine whether copolymer 1 (Cop 1), a synthetic basic random copolymer of amino acids (a candidate drug for multiple sclerosis (MS)), and myelin basic protein (MBP) undergo processing prior to their binding to MHC class II molecules on antigen-presenting cells (APC). The direct binding of biotinylated Cop 1 and MBP to living APC was monitored by flow cytometry using phycoerythrin (PE)-streptavidin, The time course for either Cop 1 or MBP binding was similar at 37 degrees C and on ice. Both Cop 1 and MBP bound to glutaraldehyde-fixed APC. Furthermore, these biotinylated antigens bound also in the presence of protease inhibitors and lysosomotropic agents, suggesting that proteolysis is not required prior to their interaction with the MHC determinants. Finally, short fragments of Cop 1 molecule did not bind to most of the APC, suggesting that the polymeric nature of Cop 1 is important for its efficient and promiscuous binding. (C) 1995 Academic Press, Inc.
RP FRIDKISHARELI, M (corresponding author), WEIZMANN INST SCI,DEPT CHEM IMMUNOL,IL-76100 REHOVOT,ISRAEL.
CR ADORINI L, 1989, NATURE, V342, P800, DOI 10.1038/342800a0
   AHARONI R, 1993, EUR J IMMUNOL, V23, P17, DOI 10.1002/eji.1830230105
   ALLEN PM, 1984, J IMMUNOL, V132, P1077
   BJORKMAN PJ, 1987, NATURE, V329, P506, DOI 10.1038/329506a0
   BRENNER T, 1989, J NEUROIMMUNOL, V24, P217, DOI 10.1016/0165-5728(89)90119-7
   BRODSKY FM, 1991, ANNU REV IMMUNOL, V9, P707
   BROWN JH, 1993, NATURE, V364, P33, DOI 10.1038/364033a0
   BUSCH R, 1990, INT IMMUNOL, V2, P443, DOI 10.1093/intimm/2.5.443
   BUUS S, 1987, SCIENCE, V235, P1353, DOI 10.1126/science.2435001
   CHAIN BM, 1986, IMMUNOLOGY, V58, P271
   CHESNUT RW, 1982, J IMMUNOL, V129, P2382
   CRESSWELL P, 1932, CURR OPIN IMMUNOL, V4, P87
   CROSS AH, 1990, CELL IMMUNOL, V129, P22, DOI 10.1016/0008-8749(90)90183-R
   DEMOTZ S, 1989, J IMMUNOL, V143, P3881
   FALO LD, 1986, P NATL ACAD SCI USA, V83, P6994, DOI 10.1073/pnas.83.18.6994
   FALO LD, 1985, P NATL ACAD SCI USA, V82, P6647, DOI 10.1073/pnas.82.19.6647
   FRIDKISHARELI M, 1994, P NATL ACAD SCI USA, V91, P4872, DOI 10.1073/pnas.91.11.4872
   GAUTAM AM, 1989, J NEUROIMMUNOL, V22, P113, DOI 10.1016/0165-5728(89)90041-6
   GRADEHANDT G, 1990, EUR J IMMUNOL, V20, P2637, DOI 10.1002/eji.1830201217
   GREY HM, 1982, J IMMUNOL, V129, P2389
   HAMMER J, 1992, J EXP MED, V176, P1007, DOI 10.1084/jem.176.4.1007
   HIRSHFELD T, 1970, FEBS LETT, V7, P317
   KOVAC Z, 1985, J IMMUNOL, V134, P3233
   KUBITSCHECK U, 1992, SCAND J IMMUNOL, V36, P341, DOI 10.1111/j.1365-3083.1992.tb03107.x
   LANDO Z, 1979, J IMMUNOL, V123, P2156
   LEE P, 1988, J IMMUNOL, V140, P1063
   MANNIE MD, 1990, J IMMUNOL, V144, P440
   MILLER GG, 1988, J IMMUNOL, V141, P3293
   MILLS KHG, 1986, EUR J IMMUNOL, V16, P276, DOI 10.1002/eji.1830160312
   MOZES E, 1989, EMBO J, V8, P4049, DOI 10.1002/j.1460-2075.1989.tb08588.x
   NEEFJES JJ, 1990, CELL, V61, P171, DOI 10.1016/0092-8674(90)90224-3
   NEEFJES JJ, 1992, IMMUNOL TODAY, V13, P179, DOI 10.1016/0167-5699(92)90123-O
   PURI J, 1986, EUR J IMMUNOL, V16, P1093, DOI 10.1002/eji.1830160911
   PURI J, 1988, J IMMUNOL, V141, P3313
   REGNIERVIGOUROU.A, 1988, J IMMUNOL, V140, P1069
   SELA M, 1962, BIOCHEM J, V85, P223, DOI 10.1042/bj0850223
   SELA M, 1990, B I PASTEUR, V88, P303
   SETTE A, 1983, J IMMUNOL, V143, P1265
   SHIMONKEVITZ R, 1983, J EXP MED, V158, P303, DOI 10.1084/jem.158.2.303
   SMITH R, 1992, J NEUROCHEM, V59, P1589, DOI 10.1111/j.1471-4159.1992.tb10989.x
   STREICHER HZ, 1984, P NATL ACAD SCI-BIOL, V81, P6831, DOI 10.1073/pnas.81.21.6831
   TAKAHASHI H, 1989, J IMMUNOL, V142, P2221
   TEITELBAUM D, 1988, P NATL ACAD SCI USA, V85, P9724, DOI 10.1073/pnas.85.24.9724
   TEITELBAUM D, 1992, P NATL ACAD SCI USA, V89, P137, DOI 10.1073/pnas.89.1.137
   TEITELBAUM D, 1974, CLIN IMMUNOL IMMUNOP, V3, P256, DOI 10.1016/0090-1229(74)90012-9
   TEITELBAUM D, 1973, EUR J IMMUNOL, V3, P273, DOI 10.1002/eji.1830030505
   TEITELBAUM D, 1971, European Journal of Immunology, V1, P242, DOI 10.1002/eji.1830010406
   TEITELBAUM D, 1991, P NATL ACAD SCI USA, V88, P9528, DOI 10.1073/pnas.88.21.9528
   TOWNSEND ARM, 1986, CELL, V44, P959, DOI 10.1016/0092-8674(86)90019-X
   VANNOORT JM, 1991, EUR J IMMUNOL, V21, P1989, DOI 10.1002/eji.1830210904
   WEBB C, 1973, EUR J IMMUNOL, V3, P279, DOI 10.1002/eji.1830030506
   ZIEGLER HK, 1982, P NATL ACAD SCI-BIOL, V79, P175, DOI 10.1073/pnas.79.1.175
   ZIEGLER HK, 1983, J IMMUNOL, V130, P2088
   ZISMAN E, 1993, P NATL ACAD SCI USA, V90, P994, DOI 10.1073/pnas.90.3.994
   ZISMAN E, 1991, P NATL ACAD SCI USA, V88, P9738, DOI 10.1073/pnas.88.21.9738
NR 55
TC 35
Z9 44
U1 0
U2 3
PU ACADEMIC PRESS INC JNL-COMP SUBSCRIPTIONS
PI SAN DIEGO
PA 525B STREET, SUITE 1900, SAN DIEGO, CA 92101-4495
SN 0008-8749
J9 CELL IMMUNOL
JI Cell. Immunol.
PD JUL
PY 1995
VL 163
IS 2
BP 229
EP 236
DI 10.1006/cimm.1995.1121
PG 8
WC Cell Biology; Immunology
WE Science Citation Index Expanded (SCI-EXPANDED)
SC Cell Biology; Immunology
GA RH853
UT WOS:A1995RH85300009
PM 7541725
DA 2022-10-25
ER

PT J
AU Napodano, C
   Marino, M
   Stefanile, A
   Pocino, K
   Scatena, R
   Gulli, F
   Rapaccini, GL
   Delli Noci, S
   Capozio, G
   Rigante, D
   Basile, U
AF Napodano, Cecilia
   Marino, MariaPaola
   Stefanile, Annunziata
   Pocino, Krizia
   Scatena, Roberto
   Gulli, Francesca
   Rapaccini, Gian Lodovico
   Delli Noci, Stefano
   Capozio, Giovanna
   Rigante, Donato
   Basile, Umberto
TI Immunological Role of IgG Subclasses
SO IMMUNOLOGICAL INVESTIGATIONS
LA English
DT Article
DE Immunoglobulin G; immunoglobulin G subclasses; autoimmune diseases;
   immunodeficiency; biomarkers; personalized medicine
ID IMMUNOGLOBULIN-G SUBCLASSES; MUSK MYASTHENIA-GRAVIS; HUMAN FILARIASIS;
   FC-RECEPTOR; ANTIBODY; AUTOANTIBODIES; AUTOIMMUNITY; INDUCTION;
   CHILDREN; DISEASE
AB The loss of tolerance to self-antigens is the unequivocal "red line" of autoimmunity: both development of autoreactive T and B cells and production of polyclonal autoantibodies represent seminal keys to the pathogenesis of protean autoimmune diseases. Most of these autoantibodies are immunoglobulins G (IgG), functionally distinguished in four subclasses named IgG1, IgG2, IgG3, and IgG4, due to structural differences in the hinge and heavy chain constant regions. Different studies analyzed serum levels of IgG subclasses in the course of different disorders, showing that they might have a pathogenic role by regulating interactions among immunoglobulins, Fc-gamma receptors, and complement. To date, the mechanisms promoting different IgG subclasses distribution during the natural history of most autoimmune diseases remain somewhat unclear. Evidence from the medical literature shows that the serum IgG profile is peculiar for many autoimmune diseases, suggesting that different subclasses could be specific for the underlying driving autoantigens. A better knowledge of IgG subsets may probably help to elucidate their pathological task, but also to define their relevance for diagnostic purposes, patients' personalized management, and prognosis assessment.
C1 [Napodano, Cecilia; Pocino, Krizia; Rapaccini, Gian Lodovico] Fdn Policlin Univ A Gemelli IRCCS, Dept Internal Med & Gastroenterol, Rome, Italy.
   [Marino, MariaPaola] Fdn Policlin Univ A Gemelli IRCCS, Inst Gen Pathol, Dipartimento Med & Chirurg Traslaz, Rome, Italy.
   [Stefanile, Annunziata; Basile, Umberto] Fdn Policlin Univ A Gemelli IRCCS, Area Diagnost Lab, Rome, Italy.
   [Scatena, Roberto; Gulli, Francesca; Rapaccini, Gian Lodovico; Rigante, Donato; Basile, Umberto] Osped Madre Giuseppina Vannini, Dipartimento Med Lab, Rome, Italy.
   [Delli Noci, Stefano; Capozio, Giovanna; Rigante, Donato] Fdn Policlin Univ A Gemelli IRCCS, Dept Life Sci & Publ Hlth, Rome, Italy.
RP Basile, U (corresponding author), Univ Cattolica Sacro Cuore, Area Diagnost Lab, Fdn Policlin Univ A Gemelli IRCCS, Rome, Italy.
EM umberto.basile@policlinicogemelli.it
RI Basile, Umberto/E-1720-2018
OI Basile, Umberto/0000-0002-8328-2570; Napodano,
   Cecilia/0000-0002-8720-6284; stefanile, Annunziata/0000-0001-9730-5836
FU Universita Cattolica del Sacro Cuore Fondazione Policlinico
   Universitario Agostino Gemelli IRCCS as a part of its programs on
   promotion and dissemination of scientific research (Linea D1)
FX This review and its publication have been supported from Universita
   Cattolica del Sacro Cuore Fondazione Policlinico Universitario Agostino
   Gemelli IRCCS as a part of its programs on promotion and dissemination
   of scientific research (Linea D1 to MM), that we gratefully
   acknowledged.
CR Aalberse RC, 2002, IMMUNOLOGY, V105, P9, DOI 10.1046/j.0019-2805.2001.01341.x
   Abolhassani H, 2015, J INVEST ALLERG CLIN, V25, P112
   Adjobimey T, 2010, ANN TROP MED PARASIT, V104, P455, DOI 10.1179/136485910X12786389891407
   Antonelli A, 2015, AUTOIMMUN REV, V14, P174, DOI 10.1016/j.autrev.2014.10.016
   Banerjee K, 2010, AIDS RES HUM RETROV, V26, P445, DOI 10.1089/aid.2009.0223
   Bartoccioni E, 2006, NEUROLOGY, V67, P505, DOI 10.1212/01.wnl.0000228225.23349.5d
   Bartonid J, 2019, PLOS ONE, V14, DOI 10.1371/journal.pone.0216940
   Basile U, 2018, J IMMUNOL RES, V2018, DOI 10.1155/2018/9646209
   Basile U, 2017, DIGEST LIVER DIS, V49, P1233, DOI 10.1016/j.dld.2017.06.003
   Bernasconi L, 2019, CLIN CHEM LAB MED, V57, P1777, DOI 10.1515/cclm-2019-0261
   Bertoli LF, 2014, BMC IMMUNOL, V15, DOI 10.1186/s12865-014-0043-2
   Bijl M, 2002, RHEUMATOLOGY, V41, P62, DOI 10.1093/rheumatology/41.1.62
   Bournazos S, 2009, CLIN EXP IMMUNOL, V157, P244, DOI 10.1111/j.1365-2249.2009.03980.x
   Burtis C, 2012, TIETZ TXB CLIN CHEM
   Chen LF, 2014, MEDIAT INFLAMM, V2014, DOI 10.1155/2014/635293
   Cho EH, 2018, SCAND J CLIN LAB INV, V78, P496, DOI 10.1080/00365513.2018.1502464
   Crassini KR, 2018, BRIT J HAEMATOL, V181, P97, DOI 10.1111/bjh.15146
   Daga S, 2013, HUM IMMUNOL, V74, P92
   Dolscheid-Pommerich RC, 2015, CLIN CHIM ACTA, V444, P167, DOI 10.1016/j.cca.2015.02.026
   Eleftherios PD, 1996, IMMUNOASSAY
   Engelhart S, 2017, SEMIN ARTHRITIS RHEU, V47, P276, DOI 10.1016/j.semarthrit.2017.03.021
   Gulli F, 2020, CLIN EXP IMMUNOL, V199, P163, DOI 10.1111/cei.13385
   Gulli F, 2018, EUR REV MED PHARMACO, V22, P6057, DOI 10.26355/eurrev_201809_15943
   Gulli F, 2016, DIGEST LIVER DIS, V48, P927, DOI 10.1016/j.dld.2016.05.013
   Hamano H, 2002, LANCET, V359, P1403, DOI 10.1016/S0140-6736(02)08359-9
   Hamano H, 2001, N ENGL J MED, V344, P732
   Horns F, 2016, ELIFE, V2
   Huijbers MG, 2013, P NATL ACAD SCI USA, V110, P20783, DOI 10.1073/pnas.1313944110
   Hussain R, 1997, AM J TROP MED HYG, V56, P301, DOI 10.4269/ajtmh.1997.56.301
   HUSSAIN R, 1992, J IMMUNOL, V148, P2731
   Jeannin P, 1998, J IMMUNOL, V160, P3555
   Kadelka C, 2018, J EXP MED, V215, P1589, DOI 10.1084/jem.20180246
   Kamisawa T, 2003, J GASTROENTEROL, V38, P982, DOI 10.1007/s00535-003-1175-y
   Kapur R, 2014, IMMUNOL LETT, V160, P139, DOI 10.1016/j.imlet.2014.01.015
   KAWANO Y, 1994, J IMMUNOL, V153, P4948
   Klooster R, 2012, BRAIN, V135, P1081, DOI 10.1093/brain/aws025
   Kolfschoten MV, 2007, SCIENCE, V317, P1554, DOI 10.1126/science.1144603
   Koneczny I, 2018, FRONT IMMUNOL, V9, DOI 10.3389/fimmu.2018.00097
   Koneczny I, 2017, J AUTOIMMUN, V77, P104, DOI 10.1016/j.jaut.2016.11.005
   KOTANI T, 1986, ENDOCRINOL JAPON, V33, P505
   Kubo K, 2016, INT J RHEUM DIS, V19, P747, DOI 10.1111/1756-185X.12586
   Kurtovic L, 2019, BMC MED, V17, DOI 10.1186/s12916-019-1277-x
   Ladwig PM, 2014, CLIN CHEM, V60, P1080, DOI 10.1373/clinchem.2014.222208
   Lancet T., 2015, LANCET, V386, pe3
   Leitao FS, 2018, RESP RES, V19, DOI 10.1186/s12931-018-0733-z
   Liu HC, 2012, MABS-AUSTIN, V4, P17, DOI 10.4161/mabs.4.1.18347
   Liu YC, 2011, J VIS EXP, V50, pe2560
   Liu ZJ, 2018, PLOS ONE, V13, DOI 10.1371/journal.pone.0192923
   Ludwig RJ, 2017, FRONT IMMUNOL, V8, DOI 10.3389/fimmu.2017.00603
   Ludwig-Kraus B, 2017, J CLIN LAB ANAL, V31, DOI 10.1002/jcla.22146
   Lux A., 2013, J CLIN IMMUNOL S1, V33, pS4
   Mahajan C, 2014, J PEDIATR NEUROSCI, V9, P1, DOI 10.4103/1817-1745.131469
   Marino M, 2020, FRONT IMMUNOL, V11, DOI 10.3389/fimmu.2020.00613
   McAlister VC, 2019, HEPATOBIL SURG NUTR, V8, P125, DOI 10.21037/hbsn.2018.12.09
   McConville J, 2004, ANN NEUROL, V55, P580, DOI 10.1002/ana.20061
   Mishra R, 2019, CELL IMMUNOL, V341, DOI 10.1016/j.cellimm.2019.103927
   MOLICA S, 1994, LEUKEMIA LYMPHOMA, V13, P203, DOI 10.3109/10428199409056283
   Nezlin R, 2019, IMMUNOL INVEST, V48, P771, DOI 10.1080/08820139.2019.1597110
   Niks EH, 2008, J NEUROIMMUNOL, V195, P151, DOI 10.1016/j.jneuroim.2008.01.013
   Nimmerjahn F, 2008, ANNU REV IMMUNOL, V26, P513, DOI 10.1146/annurev.immunol.26.021607.090232
   Nirula A, 2011, CURR OPIN RHEUMATOL, V23, P119, DOI 10.1097/BOR.0b013e3283412fd4
   Pagliari D, 2019, PANCREAS, V48, P605, DOI 10.1097/MPA.0000000000001307
   Pagliari D, 2019, AUTOIMMUN REV, V18, P209, DOI 10.1016/j.autrev.2018.09.006
   Preud'homme J L, 1990, Immunodefic Rev, V2, P129
   PUNNONEN J, 1993, P NATL ACAD SCI USA, V90, P3730, DOI 10.1073/pnas.90.8.3730
   Raibagkar P, 2017, J NEUROIMMUNOL, V305, P82, DOI 10.1016/j.jneuroim.2017.02.004
   Reichert JM, 2014, MABS-AUSTIN, V6, P5, DOI 10.4161/mabs.27333
   Roopenian DC, 2007, NAT REV IMMUNOL, V7, P715, DOI 10.1038/nri2155
   Sarween N, 2018, AM J REPROD IMMUNOL, V80, DOI 10.1111/aji.13041
   Schauer U, 2003, CLIN CHEM, V49, P1924, DOI 10.1373/clinchem.2003.022350
   SCHUR PH, 1987, ANN ALLERGY, V58, P89
   Shiokawa M, 2018, SCI TRANSL MED, V10, DOI 10.1126/scitranslmed.aaq0997
   Shiokawa M, 2016, GUT, V65, P1322, DOI 10.1136/gutjnl-2015-310336
   Sigal LH, 2012, JCR-J CLIN RHEUMATOL, V18, P316, DOI 10.1097/RHU.0b013e318269446b
   Stone JH, 2012, ARTHRITIS RHEUM-US, V64, P3061, DOI 10.1002/art.34593
   Takahashi H, 2010, AUTOIMMUN REV, V9, P591, DOI 10.1016/j.autrev.2010.05.003
   Tan JF, 2015, ONCOL REP, V33, P1512, DOI 10.3892/or.2014.3684
   Ubillos I, 2018, BMC MED, V16, DOI 10.1186/s12916-018-1186-4
   Umehara H, 2017, ANN RHEUM DIS, V76, DOI 10.1136/annrheumdis-2017-211330
   Umehara H, 2012, MOD RHEUMATOL, V22, P1, DOI 10.1007/s10165-011-0508-6
   UMETSU DT, 1985, NEW ENGL J MED, V313, P1247, DOI 10.1056/NEJM198511143132002
   Valenzuela NM, 2018, TRANSPLANTATION, V102, pS7, DOI 10.1097/TP.0000000000001816
   van der Gugten G, 2018, CLIN CHEM, V64, P735, DOI 10.1373/clinchem.2017.282319
   Vidarsson G, 2014, FRONT IMMUNOL, V5, DOI 10.3389/fimmu.2014.00520
   White MT, 2015, LANCET INFECT DIS, V15, P1450, DOI 10.1016/S1473-3099(15)00239-X
   Wilson C, 2013, CLIN BIOCHEM, V46, P1751, DOI 10.1016/j.clinbiochem.2013.07.014
   Wu JM, 2014, PLOS ONE, V9, DOI 10.1371/journal.pone.0089196
   Xie LD, 2008, CLIN EXP IMMUNOL, V154, P172, DOI 10.1111/j.1365-2249.2008.03756.x
   Yamazaki R, 2019, TRANSPL INFECT DIS, V21, DOI 10.1111/tid.13086
   Yamazaki R, 2018, TRANSPL INFECT DIS, V20, DOI 10.1111/tid.12863
   Young E, 2014, IMMUNOLOGY, V142, P406, DOI 10.1111/imm.12265
   Zhang HZ, 2015, MEDICINE, V94, DOI 10.1097/MD.0000000000000387
NR 92
TC 13
Z9 13
U1 0
U2 8
PU TAYLOR & FRANCIS INC
PI PHILADELPHIA
PA 530 WALNUT STREET, STE 850, PHILADELPHIA, PA 19106 USA
SN 0882-0139
EI 1532-4311
J9 IMMUNOL INVEST
JI Immunol. Invest.
PD MAY 19
PY 2021
VL 50
IS 4
BP 427
EP 444
DI 10.1080/08820139.2020.1775643
EA JUN 2020
PG 18
WC Immunology
WE Science Citation Index Expanded (SCI-EXPANDED)
SC Immunology
GA RQ5YE
UT WOS:000545075000001
PM 32522062
DA 2022-10-25
ER

PT J
AU Irony-Tur-Sinai, M
   Grigoriadis, N
   Tsiantoulas, D
   Touloumi, O
   Abramsky, O
   Brenner, T
AF Irony-Tur-Sinai, Michal
   Grigoriadis, Nikolaos
   Tsiantoulas, Dimitrios
   Touloumi, Olga
   Abramsky, Oded
   Brenner, Talma
TI Immunomodulation of EAE by alpha-fetoprotein involves elevation of
   immune cell apoptosis markers and the transcription factor FoxP3
SO JOURNAL OF THE NEUROLOGICAL SCIENCES
LA English
DT Article
DE Alpha-fetoprotein; Experimental autoimmune encephalomyelitis; Apoptosis;
   Multiple sclerosis; Immunomodulation; Regulatory T-cells
ID EXPERIMENTAL AUTOIMMUNE ENCEPHALOMYELITIS; EXPERIMENTAL ALLERGIC
   ENCEPHALOMYELITIS; CENTRAL-NERVOUS-SYSTEM; T-CELLS; MYASTHENIA-GRAVIS;
   MULTIPLE-SCLEROSIS; RHEUMATOID-ARTHRITIS; RECOMBINANT VERSION;
   DOWN-REGULATION; FAS-LIGAND
AB Alpha-fetoprotein (AFP) is an immunomodulatory glycoprotein associated with the normal growth of the mammalian fetus. Ws have shown that treatment with recombinant human AFP (rhAFP) reduced lymphocyte reactivity and the extent of neuroinflammation in mice with experimental autoimmune encephalomyelitis (EAE). In the present study we found involvement of AFP in immune cell apoptosis, attesting to its possible mechanism of action. AFP increased the expression of the Bax, Bid, Bad and ApaF genes in peripheral lymphocytes, together with an enhanced expression of Caspase-3, Fas, FasL and TRAIL among infiltrating immune cells. The induction of apoptosis markers was accompanied with an increased expression of Foxp3 in lymph node cells, as well as accumulation of CD4+Foxp3+ regulatory T cells in the CNS. Overall, these immunological alterations gave rise to a milder disease and accelerated remission rate. Our results suggest a new role for AFP in controlling the autoimmune inflammation associated with EAE. (C) 2008 Elsevier B.V. All rights reserved.
C1 [Irony-Tur-Sinai, Michal; Abramsky, Oded; Brenner, Talma] Hadassah Hebrew Univ, Med Ctr, Dept Neurol, Agnes Ginges Ctr Human Neurogenet,Lab Neuroimmuno, IL-91120 Jerusalem, Israel.
   [Grigoriadis, Nikolaos; Tsiantoulas, Dimitrios; Touloumi, Olga] Aristotle Univ Thessaloniki, Dept Neurol, GR-54006 Thessaloniki, Greece.
   [Grigoriadis, Nikolaos; Tsiantoulas, Dimitrios; Touloumi, Olga] Aristotle Univ Thessaloniki, Lab Expt Neurol, GR-54006 Thessaloniki, Greece.
RP Brenner, T (corresponding author), Hadassah Hebrew Univ, Med Ctr, Dept Neurol, Agnes Ginges Ctr Human Neurogenet,Lab Neuroimmuno, POB 12000, IL-91120 Jerusalem, Israel.
EM brenner@cc.huji.ac.il
RI Tsiantoulas, Dimitrios/AAK-9521-2021
OI Tsiantoulas, Dimitrios/0000-0002-7743-3192
FU Merrimack Pharmaceuticals, Cambridge MA, USA; Genesis Pharma SA research
FX This research was supported by a grant from Merrimack Pharmaceuticals,
   Cambridge MA, USA. The histopathology and molecular analysis were
   supported by a Genesis Pharma SA research grant. We thank Dr. Nizri Eran
   for his productive discussions during the preparation of this article.
CR ABRAMSKY O, 1982, J NEUROIMMUNOL, V2, P1, DOI 10.1016/0165-5728(82)90070-4
   Aktas O, 2007, FRONT BIOSCI-LANDMRK, V12, P2912, DOI 10.2741/2281
   Alisa A, 2008, J IMMUNOL, V180, P5109, DOI 10.4049/jimmunol.180.7.5109
   Bonetti B, 1997, J IMMUNOL, V159, P5733
   BRENNER T, 1984, TUMOUR BIOL, V5, P263
   BRENNER T, 1981, IMMUNOL LETT, V3, P163, DOI 10.1016/0165-2478(81)90121-8
   BRUNNER T, 1995, NATURE, V373, P441, DOI 10.1038/373441a0
   BURROW GN, 1975, MED COMPLICATIONS PR
   BUSCHMAN E, 1987, J NEUROIMMUNOL, V13, P315, DOI 10.1016/0165-5728(87)90067-1
   CHAKRABORTY M, 1993, IMMUNOL INVEST, V22, P329, DOI 10.3109/08820139309063412
   Ciafaloni E, 2004, NEUROL CLIN, V22, P771, DOI 10.1016/j.ncl.2004.06.003
   Confavreux C, 1998, NEW ENGL J MED, V339, P285, DOI 10.1056/NEJM199807303390501
   DASILVA JAP, 1992, CLIN RHEUMATOL, V11, P189, DOI 10.1007/BF02207955
   DHEIN J, 1995, NATURE, V373, P438, DOI 10.1038/373438a0
   Dorr J, 2002, J NEUROSCI, V22, DOI 10.1523/JNEUROSCI.22-04-j0001.2002
   Ehrlich S, 2003, CYTOKINE, V24, P244, DOI 10.1016/S1043-4666(03)00094-2
   Flugel A, 2001, IMMUNITY, V14, P547, DOI 10.1016/S1074-7613(01)00143-1
   Fraser A, 1996, CELL, V85, P781, DOI 10.1016/S0092-8674(00)81005-3
   Gold R, 2006, BRAIN, V129, P1953, DOI 10.1093/brain/awl075
   Irony-Tur-Sinai M, 2006, EXP NEUROL, V198, P136, DOI 10.1016/j.expneurol.2005.11.012
   JU ST, 1995, NATURE, V373, P444, DOI 10.1038/373444a0
   Korn T, 2007, NAT MED, V13, P423, DOI 10.1038/nm1564
   LAANPUTSEP K, 1991, CELL IMMUNOL, V133, P506, DOI 10.1016/0008-8749(91)90122-R
   Li MS, 2007, CANCER LETT, V249, P227, DOI 10.1016/j.canlet.2006.09.004
   Matsuura E, 1999, TUMOR BIOL, V20, P162, DOI 10.1159/000030059
   Moore CS, 2008, J NEUROIMMUNOL, V193, P94, DOI 10.1016/j.jneuroim.2007.10.022
   MURGITA RA, 1976, SCAND J IMMUNOL, V5, P1215
   OGATA A, 1995, BIOCHEM BIOPH RES CO, V213, P362, DOI 10.1006/bbrc.1995.2138
   Okuda Y, 2006, J NEUROIMMUNOL, V171, P163, DOI 10.1016/j.jneuroim.2005.09.020
   Olding LB, 1997, CURR TOP MICROBIOL, V222, P159
   OLTVAI ZN, 1993, CELL, V74, P609, DOI 10.1016/0092-8674(93)90509-O
   Onishi Y, 2008, P NATL ACAD SCI USA, V105, P10113, DOI 10.1073/pnas.0711106105
   Park MH, 2004, PROTEIN EXPRES PURIF, V38, P177, DOI 10.1016/j.pep.2004.07.007
   Perruche S, 2008, NAT MED, V14, P528, DOI 10.1038/nm1749
   Pollard LC, 2007, ANN RHEUM DIS, V66, P687, DOI 10.1136/ard.2006.059436
   Suvannavejh GC, 2000, J CLIN INVEST, V105, P223, DOI 10.1172/JCI8561
   SUZUKI Y, 1992, J CLIN INVEST, V90, P1530, DOI 10.1172/JCI116021
   TORRES JM, 1989, MOL IMMUNOL, V26, P851, DOI 10.1016/0161-5890(89)90141-7
   Um SH, 2004, J IMMUNOL, V173, P1772, DOI 10.4049/jimmunol.173.3.1772
   WANG W, 1995, HEPATOLOGY, V22, P921, DOI 10.1016/0270-9139(95)90316-X
   White CA, 1998, J NEUROIMMUNOL, V82, P47, DOI 10.1016/S0165-5728(97)00187-2
   Zhang XM, 2006, INT IMMUNOL, V18, P495, DOI 10.1093/intimm/dxh390
NR 42
TC 18
Z9 20
U1 0
U2 6
PU ELSEVIER SCIENCE BV
PI AMSTERDAM
PA PO BOX 211, 1000 AE AMSTERDAM, NETHERLANDS
SN 0022-510X
EI 1878-5883
J9 J NEUROL SCI
JI J. Neurol. Sci.
PD APR 15
PY 2009
VL 279
IS 1-2
BP 80
EP 87
DI 10.1016/j.jns.2008.12.014
PG 8
WC Clinical Neurology; Neurosciences
WE Science Citation Index Expanded (SCI-EXPANDED)
SC Neurosciences & Neurology
GA 425AX
UT WOS:000264610500016
PM 19171355
DA 2022-10-25
ER

PT J
AU Naeyaert, JM
   Pauwels, C
   Geerts, ML
   Verplancke, P
AF Naeyaert, JM
   Pauwels, C
   Geerts, ML
   Verplancke, P
TI CD-34 and Ki-67 staining patterns of basaloid follicular hamartoma are
   different from those in fibroepithelioma of Pinkus and other variants of
   basal cell carcinoma
SO JOURNAL OF CUTANEOUS PATHOLOGY
LA English
DT Article
ID BCL-2; CD34
AB Background and aims: Basaloid follicular hamartoma is a rare disorder regarded as a developmental malformation. It may be solitary or generalized, linear or regionalized, and is sometimes associated with myasthenia gravis or alopecia. We compared immunohistochemical staining patterns of selected markers in order to differentiate this hamartoma from fibroepithelioma of Pinkus, a basal cell carcinoma variant it can be confused with.
   Methods: The expression of three immunohistochemical markers CD-34, Ki-67, bcl-2 - was studied in a basaloid follicular hamartoma and in a fibroepithelioma of Pinkus. Two basal cell carcinomas, a nodular and a fibrosing type, and a trichoepithelioma were included as controls.
   Results: Basaloid follicular hamartoma shows a low proliferation index and an at least focally circumferential expression of CD-34 around the epithelial strands. This compares to the findings in trichoepithelioma. In contrast, fibroepithelial tumor of Pinkus and two other basal cell carcinoma subtypes display a high proliferative index and an absence of CD-34 expression around the epithelium. These findings support the non-neoplastic nature of basaloid follicular hamartoma. (C) Munksgaard 2001.
C1 State Univ Ghent Hosp, Dept Dermatol, B-9000 Ghent, Belgium.
RP Naeyaert, JM (corresponding author), State Univ Ghent Hosp, Dept Dermatol, Pintelaan 185, B-9000 Ghent, Belgium.
CR Barrett TL, 1999, MODERN PATHOL, V12, P450
   Benzarti H, 1996, ANN DERMATOL VENER, V123, P811
   BROWNSTEIN MH, 1992, J AM ACAD DERMATOL, V27, P237, DOI 10.1016/0190-9622(92)70177-H
   CARNEY RG, 1952, AMA ARCH DERM SYPH, V65, P471, DOI 10.1001/archderm.1952.01530230095011
   JIMENEZACOSTA FJ, 1992, J AM ACAD DERMATOL, V27, P316, DOI 10.1016/0190-9622(92)70189-M
   KIRCHMANN TTT, 1994, ARCH DERMATOL, V130, P589, DOI 10.1001/archderm.130.5.589
   MEHREGAN AH, 1985, J CUTAN PATHOL, V12, P55, DOI 10.1111/j.1600-0560.1985.tb00430.x
   MORALESDUCRET CRJ, 1995, ARCH DERMATOL, V131, P909, DOI 10.1001/archderm.131.8.909
NR 8
TC 19
Z9 22
U1 0
U2 0
PU MUNKSGAARD INT PUBL LTD
PI COPENHAGEN
PA 35 NORRE SOGADE, PO BOX 2148, DK-1016 COPENHAGEN, DENMARK
SN 0303-6987
J9 J CUTAN PATHOL
JI J. Cutan. Pathol.
PD NOV
PY 2001
VL 28
IS 10
BP 538
EP 541
DI 10.1034/j.1600-0560.2001.281008.x
PG 4
WC Dermatology; Pathology
WE Science Citation Index Expanded (SCI-EXPANDED)
SC Dermatology; Pathology
GA 489MD
UT WOS:000171994400007
PM 11737524
DA 2022-10-25
ER

PT J
AU Andres, C
   Seidman, S
   Beeri, R
   Timberg, R
   Soreq, H
AF Andres, C
   Seidman, S
   Beeri, R
   Timberg, R
   Soreq, H
TI Transgenic acetylcholinesterase induces enlargement of murine
   neuromuscular junctions but leaves spinal cord synapses intact
SO NEUROCHEMISTRY INTERNATIONAL
LA English
DT Article
ID MYASTHENIA-GRAVIS; END-PLATE; MICE; EXPRESSION; GROWTH; CHOLINESTERASES;
   NEUREGULINS; EMBRYOS; MUSK
AB Acetylcholinesterase (AChE) produced by spinal cord motoneurons accumulates within axo-dendritic spinal cord synapses. II is also secreted from motoneuron cell bodies, through their axone, into the region of neuromuscular junctions. where it terminates cholinergic neurotransmission. Here we show that transgenic mice expressing human AChE in their spinal cord motoneurons display primarily normal axo-dendritic spinal cord cholinergic synapses in spite of the clear excess of transgenic over host AChE within these synapses. This is in contrast to our recent observation that a modest excess of AChE drastically affects the structure and longterm functioning of neuromuscular junctions in these mice although they express human AChE in their spinal cord, but not muscle. Enlarged muscle endplates with either exaggerated or drastically shortened post-synaptic folds then lead to a progressive neuromotor decline and massive amyotrophy (Andres et al., 1997). These findings demonstrate that excess neuronal AChE may cause distinct effects on spinal cord and neuromuscular synapses and attribute the late-onset neuromotor deterioration observed in AChE transgenic mice to neuromuscular junction abnormalities. (C) 1998 Elsevier Science Ltd. All rights reserved.
C1 Hebrew Univ Jerusalem, Dept Biol Chem, IL-91904 Jerusalem, Israel.
RP Soreq, H (corresponding author), Hebrew Univ Jerusalem, Dept Biol Chem, IL-91904 Jerusalem, Israel.
EM Soreq@shum.huji.ac.il
OI Soreq, Hermona/0000-0002-0955-526X; Andres,
   Christian/0000-0002-5062-3156
CR AIGNER L, 1995, CELL, V83, P269, DOI 10.1016/0092-8674(95)90168-X
   Andres C, 1997, P NATL ACAD SCI USA, V94, P8173, DOI 10.1073/pnas.94.15.8173
   ANGLISTER L, 1991, J CELL BIOL, V115, P755, DOI 10.1083/jcb.115.3.755
   ANGLISTER L, 1994, NEURON, V12, P783, DOI 10.1016/0896-6273(94)90331-X
   Beeri R, 1997, J NEUROCHEM, V69, P2441
   BEERI R, 1995, CURR BIOL, V5, P1063, DOI 10.1016/S0960-9822(95)00211-9
   BENAZIZALOYA R, 1993, P NATL ACAD SCI USA, V90, P2471, DOI 10.1073/pnas.90.6.2471
   BRADFORD MM, 1976, ANAL BIOCHEM, V72, P248, DOI 10.1016/0003-2697(76)90527-3
   BURNS ME, 1995, CELL, V83, P187, DOI 10.1016/0092-8674(95)90160-4
   CARBONETTO S, 1995, CURR OPIN NEUROBIOL, V5, P596, DOI 10.1016/0959-4388(95)80064-6
   CARRAWAY KL, 1995, CURR OPIN NEUROBIOL, V5, P606, DOI 10.1016/0959-4388(95)80065-4
   COYLE JT, 1983, SCIENCE, V219, P1184, DOI 10.1126/science.6338589
   Crawford TO, 1996, NEUROBIOL DIS, V3, P97, DOI 10.1006/nbdi.1996.0010
   DeChiara TM, 1996, CELL, V85, P501, DOI 10.1016/S0092-8674(00)81251-9
   ELLMAN GL, 1961, BIOCHEM PHARMACOL, V7, P88, DOI 10.1016/0006-2952(61)90145-9
   ENGEL AG, 1971, ANN NY ACAD SCI, V183, P46, DOI 10.1111/j.1749-6632.1971.tb30741.x
   Gautam M, 1996, CELL, V85, P525, DOI 10.1016/S0092-8674(00)81253-2
   GAUTAM M, 1995, NATURE, V377, P232, DOI 10.1038/377232a0
   Glass DJ, 1996, CELL, V85, P513, DOI 10.1016/S0092-8674(00)81252-0
   GRINNELL AD, 1995, PHYSIOL REV, V75, P789, DOI 10.1152/physrev.1995.75.4.789
   HALL ZW, 1993, CELL, V72, P99, DOI 10.1016/S0092-8674(05)80031-5
   JO SA, 1995, NATURE, V373, P158, DOI 10.1038/373158a0
   LAMBERT EH, 1971, ANN NY ACAD SCI, V183, P183, DOI 10.1111/j.1749-6632.1971.tb30750.x
   LAYER PG, 1993, CELL TISSUE RES, V273, P219, DOI 10.1007/BF00312823
   LIAO J, 1993, EUR J BIOCHEM, V215, P333, DOI 10.1111/j.1432-1033.1993.tb18039.x
   LYONS PR, 1991, J NEUROCYTOL, V20, P969, DOI 10.1007/BF01187915
   MASSOULIE J, 1993, PROG NEUROBIOL, V41, P31, DOI 10.1016/0301-0082(93)90040-Y
   MASU Y, 1993, NATURE, V365, P27, DOI 10.1038/365027a0
   NOAKES PG, 1995, NATURE, V374, P258, DOI 10.1038/374258a0
   PLOMP JJ, 1995, ANN NEUROL, V37, P627, DOI 10.1002/ana.410370513
   ROBERT H, 1995, CELL, V80, P687
   SCHWARZ M, 1995, MOL BRAIN RES, V31, P101, DOI 10.1016/0169-328X(95)00040-Y
   SEIDMAN S, 1995, MOL CELL BIOL, V14, P459
   SHAPIRA M, 1994, P NATL ACAD SCI USA, V91, P9072, DOI 10.1073/pnas.91.19.9072
   SHILLITO P, 1993, NEUROMUSCULAR DISORD, V3, P183, DOI 10.1016/0960-8966(93)90057-Q
   SMALL DH, 1995, J NEUROSCI, V15, P144
   Sternfeld M, 1998, J NEUROSCI, V18, P1240
   SVEISTRUP H, 1995, AM J PHYSIOL-CELL PH, V269, pC856, DOI 10.1152/ajpcell.1995.269.4.C856
   WOKKE JHJ, 1990, J NEUROL SCI, V95, P291, DOI 10.1016/0022-510X(90)90076-Y
   ZHENG JQ, 1994, NATURE, V368, P140, DOI 10.1038/368140a0
NR 40
TC 14
Z9 14
U1 0
U2 0
PU PERGAMON-ELSEVIER SCIENCE LTD
PI OXFORD
PA THE BOULEVARD, LANGFORD LANE, KIDLINGTON, OXFORD OX5 1GB, ENGLAND
SN 0197-0186
EI 1872-9754
J9 NEUROCHEM INT
JI Neurochem. Int.
PD MAY-JUN
PY 1998
VL 32
IS 5-6
BP 449
EP 456
DI 10.1016/S0197-0186(97)00121-6
PG 8
WC Biochemistry & Molecular Biology; Neurosciences
WE Science Citation Index Expanded (SCI-EXPANDED)
SC Biochemistry & Molecular Biology; Neurosciences & Neurology
GA ZX493
UT WOS:000074521700009
PM 9676744
DA 2022-10-25
ER

PT J
AU Maruta, CW
   Miyamoto, D
   Aoki, V
   de Carvalho, RCR
   Cunha, BM
   Santi, CG
AF Maruta, Celina Wakisaka
   Miyamoto, Denise
   Aoki, Valeria
   Ribeiro de Carvalho, Ricardo Comes
   Cunha, Breno Medeiros
   Santi, Claudia Giuli
TI Paraneoplastic pemphigus: a clinical, laboratorial, and therapeutic
   overview
SO ANAIS BRASILEIROS DE DERMATOLOGIA
LA English
DT Article
DE Autoantibodies; Autoimmunity; Paraneoplastic syndromes; Pemphigus; Skin
   diseases; vesiculobullous
ID AUTOIMMUNE MULTIORGAN SYNDROME; INDIRECT IMMUNOFLUORESCENCE;
   MYASTHENIA-GRAVIS; BULLOUS DISEASES; BRONCHIOLITIS OBLITERANS;
   AUTOANTIBODIES; RITUXIMAB; ANTIBODIES; DIAGNOSIS; VULGARIS
AB Paraneoplastic pemphigus is a rare and severe autoimmune blistering disease characterized by mucocutaneous lesions associated with benign and malignant neoplasms. Diagnostic criteria include the presence of chronic mucositis and polymorphic cutaneous lesions with occult or confirmed neoplasia; histopathological analysis exhibiting intraepidermal acantholysis, necrotic keratinocytes, and vacuolar interface dermatitis; direct immunofluorescence with intercellular deposits (IgG and C3) and at the basement membrane zone (IgG); indirect immunofluorescence with intercellular deposition of IgG (substrates: monkey esophagus and simple, columnar, and transitional epithelium); and, autoreactivity to desmogleins 1 and 3, desmocollins 1, 2, and 3, desmoplakins I and II, envoplakin, periplakin, epiplakin, plectin, BP230, and alpha-2-macroglobulin-like protein 1. Neoplasias frequently related to paraneoplastic pemphigus include chronic lymphocytic leukemia, non-Hodgkin lymphoma, carcinomas, Castleman disease, thymoma, and others. Currently, there is no standardized treatment for paraneoplastic pemphigus. Systemic corticosteroids, azathioprine, mycophenolate mofetil, cyclosporine, rituximab, cyclophosphamide, plasmapheresis, and intravenous immunoglobulin have been used, with variable outcomes. Reported survival rates in 1, 2, and 5 years are 49%, 41%, and 38%, respectively.
C1 [Maruta, Celina Wakisaka; Miyamoto, Denise; Aoki, Valeria; Ribeiro de Carvalho, Ricardo Comes; Cunha, Breno Medeiros; Santi, Claudia Giuli] Univ Sao Paulo, Hosp das Clin, Fac Med, Dept Dermatol, Sao Paulo, SP, Brazil.
RP de Carvalho, RCR (corresponding author), Univ Sao Paulo, Hosp das Clin, Fac Med, Dept Dermatol, Sao Paulo, SP, Brazil.
EM ricardogrc@yahoo.com.br
RI Aoki, Valeria/ABD-2863-2020
OI Aoki, Valeria/0000-0003-4256-4413; Maruta, Celina/0000-0002-0541-5526;
   Gomes Ribeiro de Carvalho, Ricardo/0000-0002-2491-4558
CR Al Zamel G, 2015, SPEC CARE DENT, V35, P143, DOI 10.1111/scd.12093
   Amagai M, 1998, J CLIN INVEST, V102, P775, DOI 10.1172/JCI3647
   Amber KT, 2016, BRIT J DERMATOL, V174, P461, DOI 10.1111/bjd.14234
   Amber KT, 2018, AUTOIMMUN REV, V17, P1002, DOI 10.1016/j.autrev.2018.04.008
   Anhalt GJ, 2004, J INVEST DERM SYMP P, V9, P29, DOI 10.1111/j.1087-0024.2004.00832.x
   ANHALT GJ, 1990, NEW ENGL J MED, V323, P1729, DOI 10.1056/NEJM199012203232503
   Anstey A, 2015, BRIT J DERMATOL, V173, pE23, DOI 10.1111/bjd.14162
   Aoi J, 2013, J DERMATOL, V40, P285, DOI 10.1111/1346-8138.12095
   Barnadas MA, 2006, J EUR ACAD DERMATOL, V20, P69, DOI 10.1111/j.1468-3083.2005.01345.x
   Baykal C, 2018, J EUR ACAD DERMATOL, V32, pE50, DOI 10.1111/jdv.14500
   Bech R, 2013, BRIT J DERMATOL, V169, P469, DOI 10.1111/bjd.12324
   Billet SE, 2006, AUTOIMMUNITY, V39, P617, DOI 10.1080/08916930600972099
   Borradori L, 1998, J INVEST DERMATOL, V111, P338, DOI 10.1046/j.1523-1747.1998.00280.x
   Borradori L, 2001, ARCH DERMATOL, V137, P269
   Broussard KC, 2016, CLIN DERMATOL, V34, P205, DOI 10.1016/j.clindermatol.2015.11.006
   Chan LS, 2000, ARCH DERMATOL, V136, P663, DOI 10.1001/archderm.136.5.663
   Chen XJ, 2004, J NEUROL, V251, P1006, DOI 10.1007/s00415-004-0479-z
   Choi Y, 2012, J DERMATOL, V39, P973, DOI 10.1111/j.1346-8138.2012.01655.x
   Czernik A, 2011, INT J DERMATOL, V50, P905, DOI 10.1111/j.1365-4632.2011.04868.x
   Decaux J, 2018, J STOMATOL ORAL MAXI, V119, P506, DOI 10.1016/j.jormas.2018.06.003
   Dong YJ, 2009, LEUKEMIA LYMPHOMA, V50, P1308, DOI 10.1080/10428190903060095
   Ekback M, 2012, LEUKEMIA RES, V36, pE190, DOI 10.1016/j.leukres.2012.04.016
   Eming R, 2015, J DTSCH DERMATOL GES, V13, P833, DOI 10.1111/ddg.12606
   Frew JW, 2011, DERMATOL CLIN, V29, P607, DOI 10.1016/j.det.2011.06.016
   Frew JW, 2011, DERMATOL CLIN, V29, P419, DOI 10.1016/j.det.2011.03.018
   HASHIMOTO T, 1995, J INVEST DERMATOL, V104, P829, DOI 10.1111/1523-1747.ep12607012
   Heizmann M, 2001, AM J HEMATOL, V66, P142, DOI 10.1002/1096-8652(200102)66:2<142::AID-AJH1032>3.0.CO;2-0
   HELOU J, 1995, J AM ACAD DERMATOL, V32, P441, DOI 10.1016/0190-9622(95)90066-7
   Hohwy T, 2004, EUR J HAEMATOL, V73, P206, DOI 10.1111/j.1600-0609.2004.00280.x
   HORN TD, 1992, ARCH DERMATOL, V128, P1091, DOI 10.1001/archderm.128.8.1091
   Ingen-Housz-Oro S, 2013, ANN DERMATOL VENER, V140, P563, DOI 10.1016/j.annder.2013.04.082
   Ishii N, 2015, BRIT J DERMATOL, V173, P59, DOI 10.1111/bjd.13711
   Jing L, 2011, CLIN EXP DERMATOL, V36, P752, DOI 10.1111/j.1365-2230.2011.04081.x
   Joly P, 2000, J AM ACAD DERMATOL, V43, P619, DOI 10.1067/mjd.2000.107488
   Kasperkiewicz M, 2017, NAT REV DIS PRIMERS, V3, DOI 10.1038/nrdp.2017.26
   Kim SC, 1997, J INVEST DERMATOL, V109, P365, DOI 10.1111/1523-1747.ep12336235
   Kimyai-Asadi A, 2001, INT J DERMATOL, V40, P367, DOI 10.1046/j.1365-4362.2001.01169.x
   Kitagawa C, 2014, ACTA DERM-VENEREOL, V94, P359, DOI 10.2340/00015555-1742
   Kiyokawa C, 1998, J INVEST DERMATOL, V111, P1236, DOI 10.1046/j.1523-1747.1998.00449.x
   Lane JE, 2004, PEDIATRICS, V114, pE513, DOI 10.1542/peds.2004-0436
   Lee JSS, 2006, INT J DERMATOL, V45, P1093, DOI 10.1111/j.1365-4632.2006.02796.x
   Leger S, 2012, ARCH DERMATOL, V148, P1165, DOI 10.1001/archdermatol.2012.1830
   Lehman VT, 2015, INT J DERMATOL, V54, P424, DOI 10.1111/ijd.12603
   Leis-Dosil VM, 2018, ACTAS DERMO-SIFILOGR, V109, P24, DOI 10.1016/j.ad.2017.05.005
   LIU AY, 1993, J AM ACAD DERMATOL, V28, P696, DOI 10.1016/0190-9622(93)70095-B
   Liu Q, 2008, BRIT J DERMATOL, V158, P587, DOI 10.1111/j.1365-2133.2007.08361.x
   Lo Schiavo A, 2010, CLIN DERMATOL, V28, P337, DOI 10.1016/j.clindermatol.2009.06.018
   Mahoney MG, 1998, J INVEST DERMATOL, V111, P308, DOI 10.1046/j.1523-1747.1998.00279.x
   Martel P, 2003, J AUTOIMMUN, V20, P91, DOI 10.1016/S0896-8411(02)00092-6
   MEYERS SJ, 1992, AM J OPHTHALMOL, V114, P621, DOI 10.1016/S0002-9394(14)74494-0
   Mimouni D, 2004, J AM ACAD DERMATOL, V51, P62, DOI 10.1016/j.jaad.2003.11.051
   Mimouni D, 2002, BRIT J DERMATOL, V147, P725, DOI 10.1046/j.1365-2133.2002.04992.x
   Namba C, 2016, J DERMATOL, V43, P419, DOI 10.1111/1346-8138.13160
   Nguyen VT, 2001, ARCH DERMATOL, V137, P193
   Nousari HC, 1999, NEW ENGL J MED, V340, P1406, DOI 10.1056/NEJM199905063401805
   Nousari HC, 1999, J INVEST DERMATOL, V112, P396, DOI 10.1046/j.1523-1747.1999.00520.x
   Numata S, 2013, J INVEST DERMATOL, V133, P1785, DOI 10.1038/jid.2013.65
   Oh SJ, 2016, BRIT J DERMATOL, V174, P930, DOI 10.1111/bjd.14293
   Ortolan DG, 2011, CLINICS, V66, P2019, DOI 10.1590/S1807-59322011001200004
   OURSLER JR, 1992, J CLIN INVEST, V89, P1775, DOI 10.1172/JCI115781
   Paolino G, 2017, INT J MOL SCI, V18, DOI 10.3390/ijms18122532
   Payne AS, 2018, NAT REV DIS PRIMERS, V4, DOI 10.1038/nrdp.2018.13
   PERNICIARO C, 1994, MAYO CLIN PROC, V69, P851, DOI 10.1016/S0025-6196(12)61787-X
   Poot AM, 2016, BRIT J DERMATOL, V174, P912, DOI 10.1111/bjd.14282
   Poot AM, 2013, BRIT J DERMATOL, V169, P1016, DOI 10.1111/bjd.12479
   Reich K, 1999, BRIT J DERMATOL, V141, P739
   Rivollier C, 2001, ANN DERMATOL VENER, V128, P644
   Romi F, 2007, EUR J NEUROL, V14, P617, DOI 10.1111/j.1468-1331.2007.01785.x
   Schepens I, 2010, PLOS ONE, V5, DOI 10.1371/journal.pone.0012250
   Sonnenberg A, 2007, EXP CELL RES, V313, P2189, DOI 10.1016/j.yexcr.2007.03.039
   Takahashi M, 2000, CHEST, V117, P603, DOI 10.1378/chest.117.2.603
   Tam PM, 2009, BMJ CASE REP, V2009
   Tirado-Sanchez A, 2017, ACTAS DERMO-SIFILOGR, V108, P902, DOI 10.1016/j.ad.2017.04.024
   Tsuchisaka A, 2016, J INVEST DERMATOL, V136, P399, DOI 10.1038/JID.2015.408
   Vezzoli P, 2008, EXPERT REV CLIN IMMU, V4, P351, DOI 10.1586/1744666X.4.3.351
   Wang J, 2005, ARCH DERMATOL, V141, P1285, DOI 10.1001/archderm.141.10.1285
   Wang J, 2005, BRIT J DERMATOL, V153, P558, DOI 10.1111/j.1365-2133.2005.06599.x
   Wang LC, 2004, LANCET, V363, P525, DOI 10.1016/S0140-6736(04)15539-6
   Wang R, 2015, BRIT J DERMATOL, V172, P968, DOI 10.1111/bjd.13525
   Williams JV, 2000, BRIT J DERMATOL, V142, P506, DOI 10.1046/j.1365-2133.2000.03365.x
   Witte M, 2018, FRONT MED-LAUSANNE, V5, DOI 10.3389/fmed.2018.00296
   Yong AA, 2013, AUSTRALAS J DERMATOL, V54, P241, DOI 10.1111/j.1440-0960.2012.00921.x
   Zhang BX, 2006, J INVEST DERMATOL, V126, P832, DOI 10.1038/sj.jid.5700198
   Zhang J, 2011, J CANCER RES CLIN, V137, P229, DOI 10.1007/s00432-010-0874-z
NR 84
TC 14
Z9 17
U1 3
U2 7
PU SOC BRASILEIRA DERMATOLOGIA
PI RIO DE JANEIRO RJ
PA AV RIO BRANCO, 39-18 ANDAR, RIO DE JANEIRO RJ, 20090-003, BRAZIL
SN 0365-0596
EI 1806-4841
J9 AN BRAS DERMATOL
JI An. Brasil. Dermatol.
PD JUL-AUG
PY 2019
VL 94
IS 4
BP 388
EP 398
DI 10.1590/abd1806-4841.20199165
PG 11
WC Dermatology
WE Science Citation Index Expanded (SCI-EXPANDED)
SC Dermatology
GA JE5RW
UT WOS:000490750600001
PM 31644609
OA gold, Green Published
DA 2022-10-25
ER

PT J
AU Scheuerbrandt, G
AF Scheuerbrandt, Guenter
TI SCREENING FOR DUCHENNE MUSCULAR DYSTROPHY IN GERMANY, 1977-2011: A
   PERSONAL STORY
SO MUSCLE & NERVE
LA English
DT Article
DE creatine kinase; CK-BB blood anomaly; DMD; Duchenne muscular dystrophy;
   explication of DMD research; screening
ID ACETYLCHOLINE-RECEPTOR ANTIBODY; MYASTHENIA-GRAVIS PATIENTS; B-CELL
   TOLERANCE; REGULATORY T-CELLS; ALPHA-BUNGAROTOXIN BINDING; FOLLICULAR
   HELPER-CELLS; IN-VITRO SYNTHESIS; PASSIVE TRANSFER; PERIPHERAL-BLOOD;
   END-PLATE
AB This article is about the screening of 528,410, mostly 4-6-week-old, boys in Germany between 1977 and 2011 for high levels of creatine kinase (CK) to identify those with Duchenne muscular dystrophy (DMD) and Becker muscular dystrophy (BMD). During these 34 years of infant screening, 147 boys with confirmed, probable, and possible DMD (incidence 1: 3,600 male births) and 33 boys with confirmed, probable, and possible BMD (incidence 1: 15,500 male births) were found. Research reports about DMD were sent to families and pediatricians participating in the screening, and, on request, to families and scientists everywhere. It is hoped that screening programs used as the basis for future therapies will be able to modify the natural history of boys with DMD. New dystrophin mutations will continue to occur, necessitating screening and early therapy.
   Abstract Submitted for Presentation at the 10th International Society for Neonatal Screening-Asia Pacific Regional Meeting, August 2017, Ulaanbataar, Mongolia.
C1 [Scheuerbrandt, Guenter] Testlab Breitnau, D-79874 Breitnau, Germany.
RP Scheuerbrandt, G (corresponding author), Testlab Breitnau, Talgrund 2, D-79874 Breitnau, Germany.
EM gscheuerbrandt@t-online.de
CR ALMON RR, 1974, SCIENCE, V186, P55, DOI 10.1126/science.186.4158.55
   Antonia S, 2016, LANCET ONCOL, V17, P299, DOI 10.1016/S1470-2045(15)00544-6
   AUTHIER FJ, 1995, MUSCLE NERVE, V18, P914, DOI 10.1002/mus.880180819
   Avidan N, 2014, J AUTOIMMUN, V52, P146, DOI 10.1016/j.jaut.2013.12.001
   Balandina A, 2005, BLOOD, V105, P735, DOI 10.1182/blood-2003-11-3900
   Battaglia A, 2005, J BIOL REG HOMEOS AG, V19, P54
   BERGH N P, 1953, Scand J Clin Lab Invest, V5 Suppl 5, P5
   Berrih-Aknin S, 2014, J AUTOIMMUN, V52, P90, DOI 10.1016/j.jaut.2013.12.011
   Berrih-Aknin S, 2014, J AUTOIMMUN, V48-49, P143, DOI 10.1016/j.jaut.2014.01.003
   Binks S, 2016, J NEUROL, V263, P826, DOI 10.1007/s00415-015-7963-5
   Bogdanos DP, 2012, J AUTOIMMUN, V38, pJ156, DOI 10.1016/j.jaut.2011.11.003
   Boye J, 2003, ANN ONCOL, V14, P520, DOI 10.1093/annonc/mdg175
   Brahmer JR, 2012, NEW ENGL J MED, V366, P2455, DOI 10.1056/NEJMoa1200694
   Cao YH, 2016, J IMMUNOL, V196, P2075, DOI 10.4049/jimmunol.1501339
   Cardona A, 1995, MOL IMMUNOL, V32, P1215, DOI 10.1016/0161-5890(95)00101-8
   Cetin H, 2012, WIEN KLIN WOCHENSCHR, V124, P763, DOI 10.1007/s00508-012-0258-2
   Chamberlain N, 2016, J CLIN INVEST, V126, P282, DOI 10.1172/JCI83840
   Chihara N, 2013, PLOS ONE, V8, DOI 10.1371/journal.pone.0083036
   Chihara N, 2011, P NATL ACAD SCI USA, V108, P3701, DOI 10.1073/pnas.1017385108
   Chung Y, 2011, NAT MED, V17, P983, DOI 10.1038/nm.2426
   Claes N, 2016, J IMMUNOL, V197, P4576, DOI 10.4049/jimmunol.1502448
   Cooper Dana S, 2017, J Neuromuscul Dis, V4, P169, DOI 10.3233/JND-170219
   Corsiero E, 2016, FRONT IMMUNOL, V7, DOI 10.3389/fimmu.2016.00430
   Cortes-Vicente E, 2016, JAMA NEUROL, V73, P1099, DOI 10.1001/jamaneurol.2016.2032
   Das A, 2012, J IMMUNOL, V189, P3925, DOI 10.4049/jimmunol.1103139
   Devic P, 2014, EUR J NEUROL, V21, P130, DOI 10.1111/ene.12270
   Diaz-Manera J, 2012, NEUROLOGY, V78, P189, DOI 10.1212/WNL.0b013e3182407982
   Dorner T, 2009, AUTOIMMUN REV, V9, P82, DOI 10.1016/j.autrev.2009.08.007
   DONALDSON JO, 1981, AM J DIS CHILD, V135, P222, DOI 10.1001/archpedi.1981.02130270014006
   DRACHMAN DB, 1978, NEW ENGL J MED, V298, P1116, DOI 10.1056/NEJM197805182982004
   Ellebrecht CT, 2016, SCIENCE, V353, P179, DOI 10.1126/science.aaf6756
   ENGEL AG, 1979, NEUROLOGY, V29, P179, DOI 10.1212/WNL.29.2.179
   ENGEL AG, 1977, MAYO CLIN PROC, V52, P267
   Farrar J, 1997, INT IMMUNOL, V9, P1311, DOI 10.1093/intimm/9.9.1311
   Fattorossi A, 2005, IMMUNOLOGY, V116, P134, DOI 10.1111/j.1365-2567.2005.02220.x
   Flores-Borja F, 2013, SCI TRANSL MED, V5, DOI 10.1126/scitranslmed.3005407
   FUJII Y, 1985, CLIN IMMUNOL IMMUNOP, V34, P141, DOI 10.1016/0090-1229(85)90018-2
   FUJII Y, 1988, J IMMUNOL, V141, P3361
   FUJII Y, 1985, NEUROLOGY, V35, P577, DOI 10.1212/WNL.35.4.577
   FUJII Y, 1986, J IMMUNOL, V136, P887
   Gajra A, 2004, AM J HEMATOL, V77, P196, DOI 10.1002/ajh.20169
   Gallardo E, 2014, AUTOIMMUN REV, V13, P1003, DOI 10.1016/j.autrev.2014.08.039
   Gasperi C, 2014, NEUROLOGY, V82, P1976, DOI 10.1212/WNL.0000000000000478
   Gilhus NE, 2016, NEW ENGL J MED, V375, P2570, DOI 10.1056/NEJMra1602678
   Gilhus NE, 2016, NAT REV NEUROL, V12, P259, DOI 10.1038/nrneurol.2016.44
   Gilhus NE, 2015, LANCET NEUROL, V14, P1023, DOI 10.1016/S1474-4422(15)00145-3
   Glanville J, 2009, P NATL ACAD SCI USA, V106, P20216, DOI 10.1073/pnas.0909775106
   Gonzalez NL, 2017, NEUROMUSCULAR DISORD, V27, P266, DOI 10.1016/j.nmd.2017.01.002
   Gradolatto A, 2014, J AUTOIMMUN, V52, P53, DOI 10.1016/j.jaut.2013.12.015
   Graus YF, 1997, J IMMUNOL, V158, P1919
   Gregersen PK, 2012, ANN NEUROL, V72, P927, DOI 10.1002/ana.23691
   Guptill JT, 2015, NEUROL-NEUROIMMUNOL, V2, DOI 10.1212/NXI.0000000000000077
   Guptill JT, 2011, MUSCLE NERVE, V44, P36, DOI 10.1002/mus.22006
   HARA H, 1993, CLIN CHEM, V39, P2053
   Hauser SL, 2017, NEW ENGL J MED, V376, P221, DOI 10.1056/NEJMoa1601277
   Higuchi O, 2011, ANN NEUROL, V69, P418, DOI 10.1002/ana.22312
   Hill ME, 2008, J NEUROIMMUNOL, V201, P50, DOI 10.1016/j.jneuroim.2008.06.027
   Hong Y, 2017, EUR J NEUROL, V24, P844, DOI 10.1111/ene.13300
   Hottinger AF, 2016, CURR OPIN NEUROL, V29, P806, DOI 10.1097/WCO.0000000000000391
   Huda S, 2017, NEUROL-NEUROIMMUNOL, V4, DOI 10.1212/NXI.0000000000000357
   Humby F, 2009, PLOS MED, V6, P59, DOI 10.1371/journal.pmed.0060001
   Illa I, 2008, J NEUROIMMUNOL, V201, P90, DOI 10.1016/j.jneuroim.2008.04.039
   Iwata Y, 2011, BLOOD, V117, P530, DOI 10.1182/blood-2010-07-294249
   Jacob S, 2012, ARCH NEUROL-CHICAGO, V69, P994, DOI 10.1001/archneurol.2012.437
   Johnson DB, 2015, J CLIN ONCOL, V33, pE122, DOI 10.1200/JCO.2013.51.1683
   Kaminski HJ, 2016, JAMA NEUROL, V73, P1055, DOI 10.1001/jamaneurol.2016.2277
   Katarzyna MZ, 2015, J NEUROL SCI, V348, P241, DOI 10.1016/j.jns.2014.12.015
   KEESEY J, 1977, NEW ENGL J MED, V296, P55
   Klooster R, 2012, BRAIN, V135, P1081, DOI 10.1093/brain/aws025
   Kohler S, 2013, J NEUROIMMUNOL, V264, P114, DOI 10.1016/j.jneuroim.2013.09.006
   Kolfschoten MV, 2007, SCIENCE, V317, P1554, DOI 10.1126/science.1144603
   Koneczny I, 2017, J AUTOIMMUN, V77, P104, DOI 10.1016/j.jaut.2016.11.005
   Koneczny I, 2014, J ANAT, V224, P29, DOI 10.1111/joa.12034
   Koneczny I, 2013, PLOS ONE, V8, DOI 10.1371/journal.pone.0080695
   KUCHROO VK, 1994, J IMMUNOL, V153, P3326
   Lanzillotta M, 2017, CURR TOP MICROBIOL I
   Lau KHV, 2016, MUSCLE NERVE, V54, P157, DOI 10.1002/mus.25141
   Lebrun C, 2009, EUR J NEUROL, V16, P246, DOI 10.1111/j.1468-1331.2008.02399.x
   Lee JY, 2016, ANN CLIN TRANSL NEUR, V3, P443, DOI 10.1002/acn3.311
   Lefter S, 2017, NEUROLOGY, V88, P304, DOI 10.1212/WNL.0000000000003504
   LEFVERT AK, 1981, J NEUROIMMUNOL, V1, P125, DOI 10.1016/0165-5728(81)90015-1
   Leite MI, 2008, BRAIN, V131, P1940, DOI 10.1093/brain/awn092
   Leite MI, 2005, ANN NEUROL, V57, P444, DOI 10.1002/ana.20386
   LEPRINCE C, 1990, J IMMUNOL, V145, P2115
   LEVINSON AI, 1984, NEUROLOGY, V34, P462, DOI 10.1212/WNL.34.4.462
   Li X, 2008, CLIN IMMUNOL, V126, P180, DOI 10.1016/j.clim.2007.10.001
   LINDSTROM JM, 1976, J EXP MED, V144, P739, DOI 10.1084/jem.144.3.739
   Linterman MA, 2011, NAT MED, V17, P975, DOI 10.1038/nm.2425
   LISAK RP, 1984, NEUROLOGY, V34, P802, DOI 10.1212/WNL.34.6.802
   LISAK RP, 1986, J IMMUNOL, V137, P1221
   LISAK RP, 1983, NEUROLOGY, V33, P604, DOI 10.1212/WNL.33.5.604
   Liu RL, 2009, EXP NEUROL, V220, P366, DOI 10.1016/j.expneurol.2009.09.022
   Loochtan AI, 2015, MUSCLE NERVE, V52, P307, DOI 10.1002/mus.24648
   LOUTRARI H, 1992, EUR J IMMUNOL, V22, P2449, DOI 10.1002/eji.1830220939
   Luo CM, 2013, J NEUROIMMUNOL, V256, P55, DOI 10.1016/j.jneuroim.2012.12.001
   Lykken JM, 2015, INT IMMUNOL, V27, P471, DOI 10.1093/intimm/dxv046
   Ma CS, 2014, IMMUNOL CELL BIOL, V92, P64, DOI 10.1038/icb.2013.55
   Maeda O, 2016, NAGOYA J MED SCI, V78, P119
   Makarious D, 2017, EUR J CANCER, V82, P128, DOI 10.1016/j.ejca.2017.05.041
   Marx A, 2013, AUTOIMMUN REV, V12, P875, DOI 10.1016/j.autrev.2013.03.007
   MASELLI RA, 1991, NEUROLOGY, V41, P1497, DOI 10.1212/WNL.41.9.1497
   Masuda M, 2010, J NEUROIMMUNOL, V225, P123, DOI 10.1016/j.jneuroim.2010.03.016
   Matsui N, 2010, NEUROLOGY, V74, P816, DOI 10.1212/WNL.0b013e3181d31e47
   Matsumoto M, 2011, IMMUNITY, V34, P703, DOI 10.1016/j.immuni.2011.03.016
   Meffre E, 2008, CURR OPIN IMMUNOL, V20, P632, DOI 10.1016/j.coi.2008.09.001
   MELBER D, 1988, NEW ENGL J MED, V318, P996
   MITTAG T, 1976, NEW ENGL J MED, V294, P691, DOI 10.1056/NEJM197603252941303
   Nacu A, 2015, AUTOIMMUNITY, V48, P362, DOI 10.3109/08916934.2015.1030614
   NAKANO S, 1993, NEUROLOGY, V43, P1167, DOI 10.1212/WNL.43.6.1167
   NASTUK WL, 1959, AM J MED, V26, P394, DOI 10.1016/0002-9343(59)90248-7
   NATH A, 1990, NEUROLOGY, V40, P581, DOI 10.1212/WNL.40.4.581
   NEWSOMDAVIS J, 1981, ANN NY ACAD SCI, V377, P393, DOI 10.1111/j.1749-6632.1981.tb33747.x
   NEWSOMDAVIS J, 1981, NEW ENGL J MED, V305, P1313, DOI 10.1056/NEJM198111263052203
   Niks EH, 2008, J NEUROIMMUNOL, V195, P151, DOI 10.1016/j.jneuroim.2008.01.013
   Nowak Richard J, 2011, Ther Adv Neurol Disord, V4, P259, DOI 10.1177/1756285611411503
   ODA K, 1981, NEUROLOGY, V31, P282, DOI 10.1212/WNL.31.3.282
   Ohno K, 2016, CHEM-BIOL INTERACT, V259, P266, DOI 10.1016/j.cbi.2016.04.019
   Ohno K, 2013, CHEM-BIOL INTERACT, V203, P335, DOI 10.1016/j.cbi.2012.08.020
   Okumura M, 2003, J THORAC CARDIOV SUR, V126, P1922, DOI 10.1016/S0022-5223(03)00938-3
   PASCUZZI RM, 1988, ARCH PATHOL LAB MED, V112, P934
   Pellkofer HL, 2011, NEUROLOGY, V76, P1310, DOI 10.1212/WNL.0b013e3182152881
   Pevzner A, 2012, J NEUROL, V259, P427, DOI 10.1007/s00415-011-6194-7
   Phillips LH, 2003, ANN NY ACAD SCI, V998, P407, DOI 10.1196/annals.1254.053
   Punga AR, 2011, EXP NEUROL, V230, P207, DOI 10.1016/j.expneurol.2011.04.018
   Quach TD, 2016, J IMMUNOL, V196, P1060, DOI 10.4049/jimmunol.1501843
   RAGHEB S, 1990, NEUROLOGY, V40, P1120, DOI 10.1212/WNL.40.7.1120
   Ramanujam R, 2011, TWIN RES HUM GENET, V14, P129, DOI 10.1375/twin.14.2.129
   Renton AE, 2015, JAMA NEUROL, V72, P396, DOI 10.1001/jamaneurol.2014.4103
   Robeson KR, 2017, JAMA NEUROL, V74, P60, DOI 10.1001/jamaneurol.2016.4190
   RODGAARD A, 1987, CLIN EXP IMMUNOL, V67, P82
   Romi F, 2012, J NEUROL, V259, P1312, DOI 10.1007/s00415-011-6344-y
   Rosser EC, 2015, IMMUNITY, V42, P607, DOI 10.1016/j.immuni.2015.04.005
   ROWLAND LP, 1956, NEUROLOGY, V6, P307, DOI 10.1212/WNL.6.5.307
   RUSSELL DS, 1953, J PATHOL BACTERIOL, V65, P279, DOI 10.1002/path.1700650202
   Sage PT, 2016, IMMUNOL REV, V271, P246, DOI 10.1111/imr.12411
   Saito R, 2005, J NEUROIMMUNOL, V170, P172, DOI 10.1016/j.jneuroim.2005.09.001
   Samuels J, 2005, J EXP MED, V201, P1659, DOI 10.1084/jem.20042321
   Santos E, 2016, MUSCLE NERVE, V54, P413, DOI 10.1002/mus.25068
   SCADDING GK, 1981, NEUROLOGY, V31, P935, DOI 10.1212/WNL.31.8.935
   Schaffert H, 2015, EUR J IMMUNOL, V45, P1339, DOI 10.1002/eji.201445064
   Schmitt N, 2014, TRENDS IMMUNOL, V35, P436, DOI 10.1016/j.it.2014.06.002
   Sharpe AH, 2002, NAT REV IMMUNOL, V2, P116, DOI 10.1038/nri727
   Shen CY, 2013, J CLIN INVEST, V123, P5190, DOI 10.1172/JCI66039
   Sheng JR, 2016, J NEUROIMMUNOL, V297, P38, DOI 10.1016/j.jneuroim.2016.05.004
   Sheng JR, 2015, J NEUROIMMUNOL, V289, P130, DOI 10.1016/j.jneuroim.2015.10.023
   Sims GP, 2001, J IMMUNOL, V167, P1935, DOI 10.4049/jimmunol.167.4.1935
   Song Y, 2016, J THORAC DIS, V8, P314, DOI 10.21037/jtd.2016.03.03
   Stathopoulos P, 2017, JCI INSIGHT, V2, DOI 10.1172/jci.insight.94263
   Stergiou C, 2016, J NEUROIMMUNOL, V292, P108, DOI 10.1016/j.jneuroim.2016.01.018
   STERZ R, 1986, MUSCLE NERVE, V9, P306, DOI 10.1002/mus.880090404
   Sun F, 2014, MUSCLE NERVE, V49, P487, DOI 10.1002/mus.23951
   Tedder TF, 2015, J IMMUNOL, V194, P1395, DOI 10.4049/jimmunol.1401329
   Thiruppathi M, 2012, CLIN IMMUNOL, V145, P209, DOI 10.1016/j.clim.2012.09.012
   TOYKA KV, 1975, SCIENCE, V190, P397, DOI 10.1126/science.1179220
   Uddin M, 2011, J RHEUMATOL, V38, P797, DOI 10.3899/jrheum.100758
   van de Veen W, 2013, J ALLERGY CLIN IMMUN, V131, P1204, DOI 10.1016/j.jaci.2013.01.014
   Vander Heiden JA, 2017, J IMMUNOL, V198, P1460, DOI 10.4049/jimmunol.1601415
   VERNETDERGARABEDIAN B, 1994, J CLIN INVEST, V94, P555, DOI 10.1172/JCI117369
   Viegas S, 2012, EXP NEUROL, V234, P506, DOI 10.1016/j.expneurol.2012.01.025
   Vincent A, 2002, NAT REV IMMUNOL, V2, P797, DOI 10.1038/nri916
   VINCENT A, 1978, LANCET, V1, P305
   VINCENT A, 1983, NEUROLOGY, V33, P1276, DOI 10.1212/WNL.33.10.1276
   Vincent A, 2000, EUR J BIOCHEM, V267, P6717, DOI 10.1046/j.1432-1327.2000.01785.x
   Vrolix K, 2014, J AUTOIMMUN, V52, P101, DOI 10.1016/j.jaut.2013.12.008
   Wang ZY, 1998, NEUROLOGY, V50, P1045, DOI 10.1212/WNL.50.4.1045
   Wardemann H, 2003, SCIENCE, V301, P1374, DOI 10.1126/science.1086907
   Wei C, 2007, J IMMUNOL, V178, P6624, DOI 10.4049/jimmunol.178.10.6624
   Wen YB, 2016, NEUROSCI LETT, V630, P176, DOI 10.1016/j.neulet.2016.07.049
   WHITING PJ, 1983, J NEUROIMMUNOL, V5, P1, DOI 10.1016/0165-5728(83)90022-X
   WILLCOX HNA, 1984, CLIN EXP IMMUNOL, V58, P97
   Wolfe GI, 2016, NEW ENGL J MED, V375, P511, DOI 10.1056/NEJMoa1602489
   Wollenberg I, 2011, J IMMUNOL, V187, P4553, DOI 10.4049/jimmunol.1101328
   Xin N, 2014, MOL CELL NEUROSCI, V58, P85, DOI 10.1016/j.mcn.2013.12.006
   Xu WH, 2012, J CLIN IMMUNOL, V32, P975, DOI 10.1007/s10875-012-9685-0
   Yi JS, 2014, J AUTOIMMUN, V52, P130, DOI 10.1016/j.jaut.2013.12.005
   Yi JS, 2017, FRONT NEUROL, V8, DOI 10.3389/fneur.2017.00034
   Yilmaz V, 2015, PLOS ONE, V10, DOI 10.1371/journal.pone.0123546
   Yurasov S, 2005, J EXP MED, V201, P703, DOI 10.1084/jem.20042251
   Zebardast N, 2010, MUSCLE NERVE, V41, P375, DOI 10.1002/mus.21521
   Zhang B, 2014, PLOS ONE, V9, DOI 10.1371/journal.pone.0091816
   Zhang B, 2012, ARCH NEUROL-CHICAGO, V69, P445, DOI 10.1001/archneurol.2011.2393
   Zhang CJ, 2016, J IMMUNOL, V197, P2610, DOI 10.4049/jimmunol.1500725
   Zhang XY, 2016, MOL NEUROBIOL, V53, P120, DOI 10.1007/s12035-014-8985-1
   Zhu YY, 2016, INT IMMUNOL, V28, P173, DOI 10.1093/intimm/dxv079
   Zou WP, 2016, SCI TRANSL MED, V8, DOI 10.1126/scitranslmed.aad7118
   Zuckerman NS, 2010, EUR J IMMUNOL, V40, P1150, DOI 10.1002/eji.200939914
NR 186
TC 2
Z9 3
U1 0
U2 9
PU WILEY
PI HOBOKEN
PA 111 RIVER ST, HOBOKEN 07030-5774, NJ USA
SN 0148-639X
EI 1097-4598
J9 MUSCLE NERVE
JI Muscle Nerve
PD FEB
PY 2018
VL 57
IS 2
BP 185
EP 188
DI 10.1002/mus.25979
PG 4
WC Clinical Neurology; Neurosciences
WE Science Citation Index Expanded (SCI-EXPANDED)
SC Neurosciences & Neurology
GA FS7GA
UT WOS:000419964700008
PM 28981144
DA 2022-10-25
ER

PT J
AU Usuki, S
   O'Brien, D
   Rivner, MH
   Yu, RK
AF Usuki, Seigo
   O'Brien, Dawn
   Rivner, Michael H.
   Yu, Robert K.
TI A new approach to ELISA-based anti-glycolipid antibody evaluation of
   highly adhesive serum samples
SO JOURNAL OF IMMUNOLOGICAL METHODS
LA English
DT Article
DE Anti-glycolipid antibody; GBS; ALS; CIDP; ELISA; Non-specific adhesions
ID AMYOTROPHIC-LATERAL-SCLEROSIS; GUILLAIN-BARRE-SYNDROME; MEDIATED
   NEUROPATHIES; SIGNAL-TRANSDUCTION; GM1 GANGLIOSIDE; IGM ANTIBODIES;
   PATHOGENESIS; DIAGNOSIS; DISEASES; ICAM-1
AB The enzyme-linked immunosorbent assay (ELISA) is a standard immunoassay used in measuring antibody reactivity (expressed as titers) for glycosphingolipids (GSLs) such as gangliosides and sulfoglycolipids in the sera of patients with Guillain Barre syndrome (GBS), variants of GBS, and chronic inflammatory demyelinating polyneuropathy (CIDP). In the present study, anti-GSL antibodies were evaluated using a new formula of affinity parametric complex (APC), calculated from limiting-dilution serum assay data, followed by affinity parametric complex criterion (APCC). Using assay results based on APCC, we analyzed serum samples categorized into acute inflammatory demyelinating polyneuropathy (AIDP), acute motor-sensory axonal neuropathy (AMSAN), CIDP, CIDP with myasthenia gravis (MG), and Amyotrophic Lateral Sclerosis (ALS). We were able to determine the affinity strength of antibodies otherwise hidden in the non-specific background activity in highly adhesive serum samples. The thin-layer chromatography (TLC)-immuno-overlay method assured us that this new method is an accurate and reliable way for evaluating anti-GSL antibodies using ELISA serum sample data. Published by Elsevier B.V.
C1 [Usuki, Seigo; O'Brien, Dawn; Yu, Robert K.] Georgia Regents Univ, Med Coll Georgia, Dept Neurosci & Regenerat Med, Augusta, GA 30912 USA.
   [Rivner, Michael H.; Yu, Robert K.] Georgia Regents Univ, Med Coll Georgia, Dept Neurol, Augusta, GA 30912 USA.
RP Yu, RK (corresponding author), Georgia Regents Univ, Med Coll Georgia, Dept Neurosci & Regenerat Med, Augusta, GA 30912 USA.
EM RYU@GRU.edu
RI Rivner, Michael/AAK-6479-2020
OI Rivner, Michael/0000-0002-6135-035X
FU USPHS-NIH [NS26994]; Centers for Disease Control and Prevention;
   NATIONAL INSTITUTE OF NEUROLOGICAL DISORDERS AND STROKE [R01NS011853,
   R01NS026994] Funding Source: NIH RePORTER
FX This work was supported by a USPHS-NIH grant NS26994 and a contract from
   the Centers for Disease Control and Prevention to RKY. We wish to thank
   Ms. Quarles Brandy, research associate/coordinator for investigating
   clinical records of patients, and Dr. Rhea-Beth Markowitz for her
   editorial assistance.
CR Ariga T, 2001, J NEUROSCI RES, V65, P363, DOI 10.1002/jnr.1162
   CHAPMAN J, 1988, NEUROSCI LETT, V86, P235, DOI 10.1016/0304-3940(88)90577-0
   Dalakas MC, 2010, CURR TREAT OPTION NE, V12, P71, DOI 10.1007/s11940-010-0065-x
   De Sousa Eduardo A, 2009, J Clin Neuromuscul Dis, V10, P163, DOI 10.1097/CND.0b013e31819a71e1
   Drescher KM, 2002, J NEUROVIROL, V8, P452, DOI 10.1080/13550280260422767
   Hadden RDM, 2001, NEUROLOGY, V56, P758, DOI 10.1212/WNL.56.6.758
   Hakomori S, 2000, GLYCOCONJUGATE J, V17, P143, DOI 10.1023/A:1026524820177
   Hill A. V., 1910, J PHYSL, V40, pIV
   Hughes RAC, 2007, BRAIN, V130, P2245, DOI 10.1093/brain/awm004
   Iwabuchi K, 1998, J BIOL CHEM, V273, P33766, DOI 10.1074/jbc.273.50.33766
   JANDER S, 1993, NEUROLOGY, V43, P1809, DOI 10.1212/WNL.43.9.1809
   LEDEEN RW, 1982, METHOD ENZYMOL, V83, P139
   MCKHANN GM, 1993, ANN NEUROL, V33, P333, DOI 10.1002/ana.410330402
   Mizutani K, 2003, INTERNAL MED, V42, P277, DOI 10.2169/internalmedicine.42.277
   Niebroj-Dobosz I, 2004, EUR J NEUROL, V11, P13, DOI 10.1046/j.1351-5101.2003.00697.x
   Niebroj-Dobosz I, 1999, EUR J NEUROL, V6, P335, DOI 10.1046/j.1468-1331.1999.630335.x
   Nobile-Orazio E, 2008, J NEUROL SCI, V266, P156, DOI 10.1016/j.jns.2007.09.020
   PESTRONK A, 1989, ANN NEUROL, V25, P98, DOI 10.1002/ana.410250118
   PESTRONK A, 1988, NEUROLOGY, V38, P1457, DOI 10.1212/WNL.38.9.1457
   Pestronk A, 2010, J NEUROL NEUROSUR PS, V81, P726, DOI 10.1136/jnnp.2009.202796
   SANTORO M, 1990, ANN NEUROL, V28, P373, DOI 10.1002/ana.410280312
   Shimizu T, 2011, AMYOTROPH LATERAL SC, V12, P356, DOI 10.3109/17482968.2011.566342
   Simons K, 2000, NAT REV MOL CELL BIO, V1, P31, DOI 10.1038/35036052
   SVENNERHOLM L, 1964, J LIPID RES, V5, P145
   Taguchi K, 2004, NEUROCHEM RES, V29, P953, DOI 10.1023/B:NERE.0000021239.86287.a3
   TAKAHASHI S, 1989, BIOCHEMISTRY-US, V28, P7623, DOI 10.1021/bi00445a018
   Ueda Masami, 2011, Brain and Nerve (Tokyo), V63, P549
   Uncini A, 2009, EXPERT REV NEUROTHER, V9, P869, DOI [10.1586/ern.09.43, 10.1586/ERN.09.43]
   Usuki S, 2005, J NEUROL SCI, V232, P37, DOI 10.1016/j.jns.2005.01.007
   WAGNER JG, 1968, J THEOR BIOL, V20, P173, DOI 10.1016/0022-5193(68)90188-4
   Willison HJ, 2002, BRAIN, V125, P2591, DOI 10.1093/brain/awf272
   Willison HJ, 2011, J PERIPHER NERV SYST, V16, P60, DOI 10.1111/j.1529-8027.2011.00310.x
   Yamazaki T, 2008, CLIN NEUROL NEUROSUR, V110, P722, DOI 10.1016/j.clineuro.2008.03.010
   YU RK, 1994, PROG BRAIN RES, V101, P31
   Yu RK, 2006, INFECT IMMUN, V74, P6517, DOI 10.1128/IAI.00967-06
   Yu RK, 2010, FEBS LETT, V584, P1694, DOI 10.1016/j.febslet.2009.08.026
NR 36
TC 4
Z9 4
U1 0
U2 2
PU ELSEVIER SCIENCE BV
PI AMSTERDAM
PA PO BOX 211, 1000 AE AMSTERDAM, NETHERLANDS
SN 0022-1759
EI 1872-7905
J9 J IMMUNOL METHODS
JI J. Immunol. Methods
PD JUN
PY 2014
VL 408
BP 52
EP 63
DI 10.1016/j.jim.2014.05.005
PG 12
WC Biochemical Research Methods; Immunology
WE Science Citation Index Expanded (SCI-EXPANDED)
SC Biochemistry & Molecular Biology; Immunology
GA AM0JU
UT WOS:000339532700006
PM 24861939
OA Green Accepted
DA 2022-10-25
ER

PT J
AU Goldacre, MJ
   Wotton, CJ
   Seagroatt, V
   Yeates, D
AF Goldacre, M. J.
   Wotton, C. J.
   Seagroatt, V.
   Yeates, D.
TI Immune-related disease before and after vasectomy: an epidemiological
   database study
SO HUMAN REPRODUCTION
LA English
DT Article
DE epidemiology; immune-related disease; record linkage; vasectomy
AB BACKGROUND: Vasectomy can be followed by an autoimmune-antibody response. We aimed to determine whether men with immune-related diseases were more or less likely than others to have a vasectomy and then to determine whether vasectomy is associated with the subsequent development of immune-related diseases. METHODS: A database of linked records of hospital statistics was analysed. By comparing a population of men who underwent vasectomy with a reference population, we calculated the rate ratios for selected immune-related diseases before and after vasectomy. RESULTS: Some diseases studied (e.g. asthma and diabetes mellitus) were a little less common, prior to operation, in the vasectomy group than in the reference group. Others were not different. The mean period of follow-up was 13 years. We found no long-term elevation of risk following vasectomy of asthma, diabetes mellitus, ankylosing spondylitis, thyrotoxicosis, multiple sclerosis, myasthenia gravis, inflammatory bowel disease, rheumatoid arthritis or testicular atrophy. There was a short-term elevation of risk of orchitis/epididymitis. CONCLUSIONS: In this large study, with many years of follow-up, we found no evidence that vasectomy increases the subsequent long-term risk of immune-related diseases.
C1 Univ Oxford, Dept Publ Hlth, Unit Hlth Care Epidemiol, Oxford OX3 7LF, England.
RP Goldacre, MJ (corresponding author), Univ Oxford, Dept Publ Hlth, Unit Hlth Care Epidemiol, Old Rd Campus, Oxford OX3 7LF, England.
EM michael.goldacre@dphpc.ox.ac.uk
RI Wotton, Clare J/L-8863-2018; Wotton, Clare/L-8863-2018
OI Wotton, Clare J/0000-0002-7173-1009; Wotton, Clare/0000-0002-5753-907X
CR Breslow NE, 1987, IARC SCI PUBL, VII, P103
   Goldacre M, 2000, QJM-MON J ASSOC PHYS, V93, P669, DOI 10.1093/qjmed/93.10.669
   Goldacre MJ, 2005, FERTIL STERIL, V84, P1438, DOI 10.1016/j.fertnstert.2005.04.052
   LEPOW IH, 1979, VASECTOMY IMMUNOLOGI
   MASSEY FJ, 1984, JAMA-J AM MED ASSOC, V252, P1023, DOI 10.1001/jama.252.8.1023
   McDonald S W, 1996, Clin Anat, V9, P296, DOI 10.1002/(SICI)1098-2353(1996)9:5<296::AID-CA2>3.0.CO;2-B
   SCHMIDT SS, 1995, BRIT J UROL, V76, P373
   SOTOLONGO JR, 1982, J UROLOGY, V127, P1063, DOI 10.1016/S0022-5347(17)54228-7
NR 8
TC 13
Z9 14
U1 1
U2 2
PU OXFORD UNIV PRESS
PI OXFORD
PA GREAT CLARENDON ST, OXFORD OX2 6DP, ENGLAND
SN 0268-1161
J9 HUM REPROD
JI Hum. Reprod.
PD MAY
PY 2007
VL 22
IS 5
BP 1273
EP 1278
DI 10.1093/humrep/dem010
PG 6
WC Obstetrics & Gynecology; Reproductive Biology
WE Science Citation Index Expanded (SCI-EXPANDED)
SC Obstetrics & Gynecology; Reproductive Biology
GA 172KF
UT WOS:000246802500012
PM 17284511
OA Bronze
DA 2022-10-25
ER

PT J
AU Harriman, DGF
AF Harriman, DGF
TI The histochemistry of reactive masticatory muscle hypertrophy
SO MUSCLE & NERVE
LA English
DT Article
DE masticatory muscle hypertrophy; masticatory muscle histochemistry; type
   2 fiber atrophy
ID HUMAN MASSETER MUSCLE; MALIGNANT HYPERPYREXIA; MYOSIN ISOZYMES; FATIGUE;
   PROFILE; FIBERS; SPASM
AB There are two types of hypertrophy of the muscles of mastication in man: reactive hypertrophy, the more common form; and nonreactive enlargements-myositic, genetic, myopathic, and idiopathic. Reactive hypertrophy develops when the masticatory muscle workload is increased by local bone and dental disorders; such triggers are not powerful but act over long periods, thus demanding increased endurance. Exercise for endurance has a greater effect on the muscles of mastication than it has on the large muscles of the limbs; these react solely by stimulating the oxidative metabolism of type 1 fibers, whereas masticatory muscle reacts structurally by hypertrophy and progressive type 1 fiber predominance. Eventually enzyme instability of type 1 fibers and end stage atrophy of type 2 fibers may appear. Unexpectedly, lesions have also been found in control masticatory muscle, in particular type 2 fiber specific atrophy like that seen in long-standing acquired autoimmune myasthenia gravis. It is suggested that the adverse lesions in hypertrophied and control masticatory muscle are the consequence of post-activation fatigue. (C) 1996 John Wiley & Sons, Inc.
C1 UNIV LEEDS,DEPT PATHOL NEUROPATHOL,LEEDS,W YORKSHIRE,ENGLAND.
   GEN INFIRM,LEEDS LS1 3EX,W YORKSHIRE,ENGLAND.
CR AHLGREN J, 1969, PRACTICA RHINO LARYN, V51, P22
   Anderson J G, 1993, J Vet Dent, V10, P6
   Arpa J, 1981, Electromyogr Clin Neurophysiol, V21, P569
   Barbet J. P., 1992, Bulletin de l'Association des Anatomistes, V76, P7
   BLACK MJ, 1985, J OTOLARYNGOL, V14, P203
   BLOEM JJAM, 1971, PLAST RECONSTR SURG, V47, P138, DOI 10.1097/00006534-197102000-00007
   BROOKE MH, 1970, ARCH NEUROL-CHICAGO, V23, P369, DOI 10.1001/archneur.1970.00480280083010
   BUTLERBROWNE GS, 1988, MUSCLE NERVE, V11, P610, DOI 10.1002/mus.880110614
   CHRISTIAN AS, 1989, BRIT J ANAESTH, V62, P540, DOI 10.1093/bja/62.5.540
   DOYLE M, 1994, NEUROLOGY, V44, P1765, DOI 10.1212/WNL.44.9.1765
   DUBOWITZ V, 1985, MUSCLE BIOPSY PRACTI, P613
   ELLIS FR, 1986, ANAESTHESIA, V41, P809, DOI 10.1111/j.1365-2044.1986.tb13122.x
   ELLIS FR, 1984, BRIT J ANAESTH, V56, P381, DOI 10.1093/bja/56.4.381
   Eriksson P O, 1982, Swed Dent J Suppl, V12 Suppl, P1
   ERIKSSON PO, 1983, ARCH ORAL BIOL, V28, P781, DOI 10.1016/0003-9969(83)90034-1
   ERIKSSON PO, 1980, HISTOCHEMISTRY, V65, P193, DOI 10.1007/BF00493169
   Farmand M, 1985, Dtsch Z Mund Kiefer Gesichtschir, V9, P143
   FERGUSON DB, 1988, PHYSL DENTAL STUDENT, P257
   GASPARD M, 1973, J BIOL BUCCALE, V1, P7
   GLAROS AG, 1977, J PROSTHET DENT, V38, P149, DOI 10.1016/0022-3913(77)90280-3
   GURNEY CE, 1947, AM J SURG, V73, P137, DOI 10.1016/0002-9610(47)90304-8
   Harriman DGF, 1992, SKELETAL MUSCLE PATH, P541
   HARRIMAN DGF, 1992, GREENFIELDS NEUROPAT, P1425
   HART B, 1995, J ORAL MAXIL SURG, V53, P467, DOI 10.1016/0278-2391(95)90727-0
   JANSSON E, 1978, ACTA PHYSIOL SCAND, V104, P235, DOI 10.1111/j.1748-1716.1978.tb06272.x
   JONES DA, 1990, SKELETAL MUSCLE HLTH, V138, P56
   JUBB KVF, 1993, PATHOLOGY DOMESTIC A, V1, P252
   KALISH GH, 1971, AM J DIS CHILD, V121, P346, DOI 10.1001/archpedi.1971.02100150120019
   KARPATI G, 1967, ARCH NEUROL-CHICAGO, V17, P542, DOI 10.1001/archneur.1967.00470290096012
   KESSEL LJ, 1970, ORAL SURG ORAL MED O, V30, P450, DOI 10.1016/0030-4220(70)90156-8
   LAMBERT CD, 1976, J NEUROL NEUROSUR PS, V39, P810, DOI 10.1136/jnnp.39.8.810
   LEGG JW, 1880, T PATHOL SOC LOND, V31, P361
   LYONS MF, 1993, J ORAL REHABIL, V20, P321, DOI 10.1111/j.1365-2842.1993.tb01614.x
   MACLENNAN DH, 1992, SCIENCE, V256, P789, DOI 10.1126/science.1589759
   MANCALL EL, 1974, NEUROLOGY, V24, P1166, DOI 10.1212/WNL.24.12.1166
   Mandel L, 1994, N Y State Dent J, V60, P44
   MAO J, 1992, Journal of Craniomandibular Disorders, V6, P192
   MARTINELLI P, 1987, J NEUROL, V234, P251, DOI 10.1007/BF00618259
   MAXWELL JH, 1951, ANN OTO RHINOL LARYN, V60, P538, DOI 10.1177/000348945106000223
   MILONE M, 1994, MUSCLE NERVE, V17, P1364, DOI 10.1002/mus.880171204
   NAUMANN M, 1993, MUSCLE NERVE, V16, P1374, DOI 10.1002/mus.880161216
   POCH GF, 1971, J NEUROL SCI, V12, P53, DOI 10.1016/0022-510X(71)90251-6
   RINGQVIST M, 1973, J NEUROL SCI, V19, P297, DOI 10.1016/0022-510X(73)90093-2
   RINGQVIST M, 1974, J NEUROL SCI, V22, P429, DOI 10.1016/0022-510X(74)90079-3
   RINGQVIST M, 1982, J NEUROL SCI, V53, P273, DOI 10.1016/0022-510X(82)90012-0
   RINGQVIST M, 1973, J NEUROL SCI, V18, P133, DOI 10.1016/0022-510X(73)90001-4
   RINGQVIST M, 1974, SCAND J DENT RES, V82, P28
   RINGQVIST M, 1971, Scandinavian Journal of Dental Research, V79, P366
   ROGERS A, 1995, BR DENT J, V178, P275
   ROWLERSON A, 1981, J MUSCLE RES CELL M, V2, P415, DOI 10.1007/BF00711968
   SERRATRICE G, 1976, J NEUROL SCI, V30, P189, DOI 10.1016/0022-510X(76)90266-5
   SERRATRICE G, 1986, PRESSE MED, V14, P533
   SHELTON GD, 1987, MUSCLE NERVE, V10, P753, DOI 10.1002/mus.880100812
   SHIFMAN A, 1984, J CRANIOMANDIB PRACT, V2, P372
   SOUSSIYANICOSTAS N, 1990, DEVELOPMENT, V108, P239
   VAUGHAN HS, 1979, J ANAT, V129, P293
   VIGNON C, 1980, J NEUROL SCI, V45, P157, DOI 10.1016/0022-510X(80)90163-X
   WILLIAMS JH, 1995, MUSCLE NERVE, V18, P421, DOI 10.1002/mus.880180409
NR 58
TC 20
Z9 21
U1 1
U2 3
PU JOHN WILEY & SONS INC
PI NEW YORK
PA 605 THIRD AVE, NEW YORK, NY 10158-0012
SN 0148-639X
J9 MUSCLE NERVE
JI Muscle Nerve
PD NOV
PY 1996
VL 19
IS 11
BP 1447
EP 1456
DI 10.1002/(SICI)1097-4598(199611)19:11<1447::AID-MUS9>3.0.CO;2-C
PG 10
WC Clinical Neurology; Neurosciences
WE Science Citation Index Expanded (SCI-EXPANDED)
SC Neurosciences & Neurology
GA VN041
UT WOS:A1996VN04100010
PM 8874403
DA 2022-10-25
ER

PT J
AU SMITH, RG
   ENGELHARDT, JI
   TAJTI, J
   APPEL, SH
AF SMITH, RG
   ENGELHARDT, JI
   TAJTI, J
   APPEL, SH
TI EXPERIMENTAL IMMUNE-MEDIATED MOTOR-NEURON DISEASES - MODELS FOR HUMAN
   ALS
SO BRAIN RESEARCH BULLETIN
LA English
DT Article; Proceedings Paper
CT SATELLITE SYMP ON DEVELOPMENT, PLASTICITY, AND REGENERATION IN THE
   SPINAL CORD : CELLULAR AND MOLECULAR INTERACTIONS, OF THE 3RD IBRO WORLD
   CONGRESS OF NEUROSCIENCE
CY AUG 11-14, 1991
CL QUEBEC CITY, CANADA
SP HOP ENFANT JESUS, CTR RECH NEUROBIOL, UNIV LAVAL, FAC MED, DEPT ANAT
DE ALS; AUTOIMMUNE; MOTONEURON; IMMUNOGLOBULIN; CALCIUM CHANNEL; PASSIVE
   TRANSFER
ID AMYOTROPHIC-LATERAL-SCLEROSIS; SPINAL-CORD; MOTONEURON DISEASE;
   MYASTHENIA-GRAVIS; MUSCLE PROTEINS; ANTIBODIES; SERUM; IGG;
   AUTOANTIBODIES; ACETYLCHOLINE
AB Amyotrophic lateral sclerosis is an idiopathic, utlimately fatal disease, clinically manifest as progressive weakness and spasticity, associated with the loss of motoneurons. Circumstantial evidence supports a role for autoimmune processes in the progression of this human disorder. Two immune-mediated animal models have been developed in our laboratory for motor neuron loss. Experimental autoimmune motor neuron disease is a lower motor syndrome induced in guinea pigs by the repeated injection of a purified bovine spinal motor neuron antigen. Affected animals demonstrate extremity weakness, associated with electromyographic and morphologic evidence of denervation, a loss of spinal cord motor neurons, high antibody titers against motor neurons, and localization of IgG immunoreactivity to the neuro-muscular junction and motor neuron cytoplasm. Experimental autoimmune grey matter disease is a more acute and severe disorder involving both upper and lower motor neurons, induced in guinea pigs by inoculation of a bovine ventral spinal cord homogenate, in which scattered foci of denervation are observed in the motor cortex and ventral spinal cord. Similarities between these diseases and human ALS are reviewed.
RP SMITH, RG (corresponding author), BAYLOR COLL MED,DEPT NEUROL,1 BAYLOR PLAZA,HOUSTON,TX 77030, USA.
CR ANNEGERS JF, 1991, ARCH NEUROL-CHICAGO, V48, P589, DOI 10.1001/archneur.1991.00530180041015
   APPEL SH, 1986, ARCH NEUROL-CHICAGO, V43, P234, DOI 10.1001/archneur.1986.00520030026007
   APPEL SH, 1991, ADV NEUROL, V56, P405
   APPEL SH, 1991, CURRENT NEUROLOGY, V11, P287
   ASPIN J, 1986, J NEUROIMMUNOL, V11, P31, DOI 10.1016/0165-5728(86)90072-X
   ATCHISON WD, 1987, BRAIN RES, V419, P315, DOI 10.1016/0006-8993(87)90599-3
   BARTFELD H, 1982, ARCH NEUROL-CHICAGO, V39, P270, DOI 10.1001/archneur.1982.00510170012003
   CASHMAN NR, 1985, SPRINGER SEMIN IMMUN, V8, P141
   CHARCOT JM, 1977, LECONS MALADIES SYST
   CUNNINGHAMRUNDLES S, 1977, FED PROC, V36, P1190
   DONNENFELD H, 1984, J NEUROIMMUNOL, V6, P51, DOI 10.1016/0165-5728(84)90042-0
   ENDO T, 1984, J IMMUNOL, V132, P1793
   ENGEL AG, 1977, MAYO CLIN PROC, V52, P267
   ENGELHARDT JI, 1989, ANN NEUROL, V26, P368, DOI 10.1002/ana.410260310
   ENGELHARDT JI, 1990, J NEUROIMMUNOL, V27, P21, DOI 10.1016/0165-5728(90)90132-7
   ENGLEHARDT JI, 1990, ARCH NEUROL-CHICAGO, V47, P210
   FABIAN RH, 1988, NEUROLOGY, V38, P1775, DOI 10.1212/WNL.38.11.1775
   GARCIA J, 1990, ANN NEUROL, V28, P329, DOI 10.1002/ana.410280305
   HAUSER SL, 1986, NEUROLOGY, V36, P1614, DOI 10.1212/WNL.36.12.1614
   HORWICH MS, 1974, ARCH NEUROL-CHICAGO, V30, P332, DOI 10.1001/archneur.1974.00490340060015
   INGVARMAEDER M, 1986, ACTA NEUROL SCAND, V74, P218, DOI 10.1111/j.1600-0404.1986.tb07858.x
   KATZ B, 1969, J PHYSIOL-LONDON, V203, P689, DOI 10.1113/jphysiol.1969.sp008887
   KIM YI, 1988, SCIENCE, V239, P405, DOI 10.1126/science.2447652
   KOTT E, 1976, NEUROLOGY, V26, P376
   LAMPSON LA, 1988, J NEUROPATH EXP NEUR, V47, P353
   LATOV N, 1988, NEUROLOGY, V38, P763, DOI 10.1212/WNL.38.5.763
   LEHRICH JR, 1978, ANN NEUROL, V4, P384, DOI 10.1002/ana.410040419
   LEYS K, 1991, ANN NEUROL, V29, P307, DOI 10.1002/ana.410290313
   MAGNELLI V, IN PRESS J PHYSL
   MCGEER PL, 1988, ACTA NEUROPATHOL, V76, P550, DOI 10.1007/BF00689592
   MEININGER V, 1990, Neurology, V40, P183
   MULDER DW, 1986, NEUROLOGY, V36, P511, DOI 10.1212/WNL.36.4.511
   OFIRAMUFFENHEIM.E, 1990, J PHYSL, V430, P62
   OLDSONEZ G, 1976, NEUROLOGY, V2, P977
   PALO J, 1978, LANCET, V1, P1270
   PATRICK J, 1973, SCIENCE, V180, P871, DOI 10.1126/science.180.4088.871
   PESTRONK A, 1989, ANN NEUROL, V25, P98, DOI 10.1002/ana.410250118
   RICH KM, 1990, SCIENCE, V248, P1419, DOI 10.1126/science.2356470
   ROWLAND LP, 1985, TRENDS NEUROSCI, V7, P110
   SAWADA T, IN PRESS ASBMB BIOPH
   SHY ME, 1986, NEUROLOGY, V36, P1429, DOI 10.1212/WNL.36.11.1429
   SIDDIQUE T, 1991, NEW ENGL J MED, V324, P1381, DOI 10.1056/NEJM199105163242001
   SMITH R G, 1991, Society for Neuroscience Abstracts, V17, P1451
   SMITH RE, UNPUB, P54011
   STEFANSSON K, 1985, SCIENCE, V228, P1117, DOI 10.1126/science.4039466
   TOUZEAU G, 1986, NEUROLOGY, V36, P573, DOI 10.1212/WNL.36.4.573
   TOYKA KV, 1975, SCIENCE, V190, P397, DOI 10.1126/science.1179220
   TROOST D, 1989, CLIN NEUROPATHOL, V8, P289
   TROOST D, 1988, APPL NEUROBIL, V14, P255
   WEISS JH, 1990, SCIENCE, V247, P1474, DOI 10.1126/science.2157282
   WILLIAMS DB, 1991, MAYO CLIN PROC, V66, P54, DOI 10.1016/S0025-6196(12)61175-6
   YOUNGER DS, 1990, NEUROLOGY, V40, P595, DOI 10.1212/WNL.40.4.595
NR 52
TC 24
Z9 24
U1 0
U2 0
PU PERGAMON-ELSEVIER SCIENCE LTD
PI OXFORD
PA THE BOULEVARD, LANGFORD LANE, KIDLINGTON, OXFORD, ENGLAND OX5 1GB
SN 0361-9230
J9 BRAIN RES BULL
JI Brain Res. Bull.
PY 1993
VL 30
IS 3-4
BP 373
EP 380
DI 10.1016/0361-9230(93)90268-G
PG 8
WC Neurosciences
WE Conference Proceedings Citation Index - Science (CPCI-S); Science Citation Index Expanded (SCI-EXPANDED)
SC Neurosciences & Neurology
GA KM752
UT WOS:A1993KM75200026
PM 8457886
DA 2022-10-25
ER

PT J
AU RUSSELL, JW
   AFIFI, AK
   ROSS, MA
AF RUSSELL, JW
   AFIFI, AK
   ROSS, MA
TI PREDICTIVE VALUE OF ELECTROMYOGRAPHY IN DIAGNOSIS AND PROGNOSIS OF THE
   HYPOTONIC INFANT
SO JOURNAL OF CHILD NEUROLOGY
LA English
DT Article
ID SPINAL MUSCULAR-ATROPHY; CONDUCTION-VELOCITY; NERVE-CONDUCTION; FLOPPY
   INFANT; CHILDHOOD; CHILDREN
AB To investigate the diagnostic validity of electromyography in the hypotonic infant, 79 children aged 0 to 12 months, seen over a 20-year period, were studied retrospectively. The diagnoses using clinical, muscle biopsy, and laboratory characteristics were: 25 central hypotonia, 20 spinal muscular atrophy, 20 myopathy, four myotonic dystrophy, four benign congenital hypotonia, two congenital muscular dystrophy, two myasthenia gravis, one infantile inflammatory myopathy, and one arthrogryposis multiplex congenita. Using strict criteria, electromyography accurately predicted the final diagnosis in 65% of infants with spinal muscular atrophy and was consistent with the diagnosis in another 25%. In contrast, electromyography accurately predicted the final diagnosis in only 10% of infants with myopathy and was normal in 88% of infants with central hypotonia. In infants with spinal muscular atrophy, there was no difference in the predictive value of electromyography when performed in the newborn compared to older infants. Normal distal nerve conduction velocities in infants with spinal muscular atrophy may predict prognosis, since these infants had a longer survival. Electromyography thus has a high predictive value for infantile spinal muscular atrophy but not for myopathy.
C1 UNIV IOWA,FAC MED,DEPT NEUROL,IOWA CITY,IA 52242.
   UNIV IOWA,FAC MED,DEPT PEDIAT,IOWA CITY,IA 52242.
   UNIV IOWA,FAC MED,DEPT ANAT,IOWA CITY,IA 52242.
CR [Anonymous], 1987, Muscle Nerve, V10, pG1
   BEHNIA M, 1990, MUSCLE NERVE, V13, P856
   BROOKE MH, 1979, MUSCLE NERVE, V2, P84, DOI 10.1002/mus.880020203
   BROOKE MH, 1986, CLIN VIEW NEUROMUSCU, P341
   CHACO J, 1970, ACTA NEUROL SCAND, V46, P119, DOI 10.1111/j.1600-0404.1970.tb05610.x
   DAUBE JR, 1982, MINIMONOGRAPH, V18, P1
   DAUBE JR, 1979, MINI MONOGRAPH, V11, P1
   DAVID WS, 1990, MUSCLE NERVE, V13, P877
   Dubowitz V, 1985, MUSCLE BIOPSY PRACTI, P19
   Dubowitz V., 1978, MUSCLE DISORDERS CHI, P146
   DUBOWITZ V, 1980, FLOPPY INFANT, P141
   EMERY AEH, 1976, J NEUROL SCI, V29, P83, DOI 10.1016/0022-510X(76)90082-4
   FAKADEJ AV, 1982, MUSCLE NERVE, V5, P727, DOI 10.1002/mus.880050911
   GAMSTORP I, 1963, ACTA PAEDIATR SC   S, V146, P68
   GAY CT, 1990, NEUROL CLIN, V8, P715, DOI 10.1016/S0733-8619(18)30344-X
   GREENFIELD JG, 1958, BRAIN, V81, P461, DOI 10.1093/brain/81.4.461
   HAUSMANOWAPETRU.I, 1975, RECENT ADV MYOLOGY, P546
   HAUSMANOWAPETRUSEWICZ I, 1986, MUSCLE NERVE, V9, P37, DOI 10.1002/mus.880090106
   JONES HR, 1990, MUSCLE NERVE, V13, P338, DOI 10.1002/mus.880130410
   Kimura J., 1989, ELECTRODIAGNOSIS DIS, V2nd, P103
   KUNTZ NL, 1982, MUSCLE NERVE, V5, pS106
   Lambert EH, 1969, MOTOR NEURON DISEASE, P135
   LITCHY WJ, 1984, MAY AAEM WORKSH KANS, P1
   McComas A.J., 1987, CLIN ELECTROMYOGRAPH, P431
   MILLER RG, 1986, J CHILD NEUROL, V1, P19, DOI 10.1177/088307388600100103
   MOOSA A, 1976, ARCH DIS CHILD, V51, P974, DOI 10.1136/adc.51.12.974
   PACKER RJ, 1982, AM J DIS CHILD, V136, P1057, DOI 10.1001/archpedi.1982.03970480023005
   RAIMBAULT J, 1972, PATHOL BIOL, V2, P287
   SCHWARTZ MS, 1977, DEV MED CHILD NEUROL, V19, P50
   THOMPSON CE, 1985, DEV MED CHILD NEUROL, V27, P675
   WAGNER AL, 1972, DEV MED CHILD NEUROL, V14, P186
NR 31
TC 21
Z9 23
U1 1
U2 2
PU DECKER PERIODICALS INC
PI HAMILTON
PA 4 HUGHSON STREET SOUTH PO BOX 620, LCD 1, HAMILTON ON L8N 3K7, CANADA
SN 0883-0738
J9 J CHILD NEUROL
JI J. Child Neurol.
PD OCT
PY 1992
VL 7
IS 4
BP 387
EP 391
DI 10.1177/088307389200700410
PG 5
WC Clinical Neurology; Pediatrics
WE Science Citation Index Expanded (SCI-EXPANDED)
SC Neurosciences & Neurology; Pediatrics
GA JZ583
UT WOS:A1992JZ58300010
PM 1469246
DA 2022-10-25
ER

PT J
AU CORREALE, J
   MONTEVERDE, DA
   BUERI, JA
   REICH, EG
AF CORREALE, J
   MONTEVERDE, DA
   BUERI, JA
   REICH, EG
TI PERIPHERAL NERVOUS-SYSTEM AND SPINAL-CORD INVOLVEMENT IN LYMPHOMA
SO ACTA NEUROLOGICA SCANDINAVICA
LA English
DT Article
DE LYMPHOMA; PERIPHERAL NEUROPATHY; SPINAL CORD; HERPES-ZOSTER
ID ZOSTER-VARICELLA INFECTIONS; HERPES-ZOSTER; HODGKINS-DISEASE; MALIGNANT
   LYMPHOMA; MYASTHENIA-GRAVIS; CELL LYMPHOMA; NEUROPATHY; CHEMOTHERAPY;
   VINCRISTINE; EXPERIENCE
AB Nine-hundred-eighty-nine patients with diagnosis of lymphoma were studied.  Forty-six cases (4.6 %) had compressions of the spinal cord or roots.  Forty-two patients (4.2 %) had Herpes zoster virus infections, which in 6 cases were of disseminated type.  The major predisposing factors for infection were:  advanced stage of lymphoma, previous systemic chemotherapy and splenectomy.  Toxic polyneuropathy secondary to chemotherapy was found in 39 patients (3.9 %).  In 14 cases, the polyneuropathic symptoms were the main complaint (Group 1), while in the remaining 25 cases the diagnosis was made during neurological consultations because of unrelated symptoms (Group 2).  Both groups did not have significant differences in the total dose of chemotherapy received.  The electrophysiological studies showed an axonal neuropathy in both groups.  The discontinuation of chemotherapy was found to be a limiting factor in the appearance of neuropathic symptoms.  Other less frequent forms of involvement were:  compression of peripheral nerves or nerve plexi from lymphadenopathies (3 cases), radiation myelopathy (1 case), and Guillain-Barre Syndrome associated with Hodgkin's Lymphoma (1 case).
C1 JOSE MARIA RAMOS MEJIA HOSP,DIV NEUROL,URQUIZA 609,RA-121 BUENOS AIRES,ARGENTINA.
CR ARMSTRONG J. G., 1962, PROC AMER ASSOC CANCER RES, V3, P301
   ARNASON BG, 1968, ARCH NEUROL-CHICAGO, V18, P500, DOI 10.1001/archneur.1968.00470350058005
   BARNES DW, 1986, INFECT DIS, P265
   BOWEN JD, 1987, NEUROLOGY, V37, P1405, DOI 10.1212/WNL.37.8.1405
   BRADLEY WG, 1970, J NEUROL SCI, V10, P107, DOI 10.1016/0022-510X(70)90013-4
   BUERGER LF, 1966, CANCER-AM CANCER SOC, V19, P1416, DOI 10.1002/1097-0142(196610)19:10<1416::AID-CNCR2820191013>3.0.CO;2-4
   BUEY PC, 1962, J NEUROSURG, V19, P142
   BURGOON CF, 1957, JAMA-J AM MED ASSOC, V164, P265, DOI 10.1001/jama.1957.02980030041010
   CAMERON DG, 1958, NEUROLOGY, V8, P575, DOI 10.1212/WNL.8.7.575
   CARBONE PP, 1971, CANCER RES, V31, P1860
   CASEY EB, 1973, BRAIN, V96, P69, DOI 10.1093/brain/96.1.69
   COHEN SB, 1981, SEMIN ARTHRITIS RHEU, V11, P190, DOI 10.1016/0049-0172(81)90100-1
   CORREALE J, 1986, REV NEUROL ARG, V12, P241
   CURRIE S, 1970, BRAIN, V93, P629, DOI 10.1093/brain/93.3.629
   CURRIE S, 1981, DISORDERS VOLUNTARY, P553
   CUTTNER J, 1978, MT SINAI J MED, V45, P415
   DAVISJONES GAB, 1980, NEUROLOGICAL COMPLIC, P98
   DEVITA VT, 1970, ANN INTERN MED, V73, P881, DOI 10.7326/0003-4819-73-6-881
   DOLIN R, 1978, ANN INTERN MED, V89, P375, DOI 10.7326/0003-4819-89-3-375
   EGGLESTON JC, 1969, J HOPKINS MED J, V123, P265
   EPELBAUM R, 1986, CANCER, V358, P2120
   EYSTER EF, 1970, J NEUROSURG, V32, P414, DOI 10.3171/jns.1970.32.4.0414
   FELDMAN S, 1973, AM J DIS CHILD, V126, P178, DOI 10.1001/archpedi.1973.02110190156009
   FRIEDMAN M, 1976, CANCER, V37, P1485, DOI 10.1002/1097-0142(197603)37:3<1485::AID-CNCR2820370334>3.0.CO;2-L
   GALLAGHER JG, 1979, ANN INTERN MED, V91, P842, DOI 10.7326/0003-4819-91-6-842
   GHERARDI R, 1986, CANCER, V58, P2710, DOI 10.1002/1097-0142(19861215)58:12<2710::AID-CNCR2820581226>3.0.CO;2-D
   GILBERT GJ, 1974, JAMA-J AM MED ASSOC, V229, P302, DOI 10.1001/jama.229.3.302
   GINSBURG J, 1927, ARCH INTERN MED, V39, P571
   GOFFINET DR, 1972, ANN INTERN MED, V76, P235, DOI 10.7326/0003-4819-76-2-235
   Goldman LB, 1940, J AMER MED ASSOC, V114, P1611
   GOTTSCHALK PG, 1968, NEUROLOGY, V18, P875
   GRAY RC, 1941, NEW INT CLIN, V4, P230
   GUPTA S K, 1969, Journal of Bone and Joint Surgery British Volume, V51, P593
   HADDAD P, 1976, CANCER, V38, P1862, DOI 10.1002/1097-0142(197610)38:4<1862::AID-CNCR2820380467>3.0.CO;2-8
   HELLAND JF, 1973, CANCER RES, V33, P1258
   HELLGREN L, 1966, GERONTOL CLIN, V8, P70, DOI 10.1159/000244936
   HERMAN TS, 1979, CANCER, V43, P390, DOI 10.1002/1097-0142(197901)43:1<390::AID-CNCR2820430155>3.0.CO;2-U
   HUTCHINSON EC, 1958, BRAIN, V81, P75, DOI 10.1093/brain/81.1.75
   JACKSON H, 1945, NEW ENGL J MED, V243, P369
   KAELL AT, 1986, ARCH NEUROL-CHICAGO, V43, P173
   KANDEL RA, 1984, CANCER, V53, P1586, DOI 10.1002/1097-0142(19840401)53:7<1586::AID-CNCR2820530727>3.0.CO;2-Z
   KARON M., 1962, PROC AMER ASSOC CANCER RES, V3, P333
   KLINGON GH, 1965, CANCER, V18, P157, DOI 10.1002/1097-0142(196502)18:2<157::AID-CNCR2820180206>3.0.CO;2-Y
   LEVITT LJ, 1980, CANCER, V45, P545, DOI 10.1002/1097-0142(19800201)45:3<545::AID-CNCR2820450322>3.0.CO;2-6
   LEVO Y, 1975, EUR NEUROL, V13, P245, DOI 10.1159/000114680
   LISAK RP, 1977, ANN NEUROL, V1, P72, DOI 10.1002/ana.410010107
   LOVE JG, 1954, AMA ARCH SURG, V69, P66, DOI 10.1001/archsurg.1954.01270010068010
   LUKES RJ, 1966, CANCER RES, V26, P1063
   MA MD, 1983, NERVE CONDUCTION HDB, P92
   MAZUR MH, 1978, AM J MED, V65, P738, DOI 10.1016/0002-9343(78)90791-X
   MCLEOD JG, 1969, J NEUROL NEUROSUR PS, V32, P297, DOI 10.1136/jnnp.32.4.297
   MOORE MR, 1972, ANN INTERN MED, V77, P1, DOI 10.7326/0003-4819-77-1-1
   MORESS GR, 1967, ARCH NEUROL-CHICAGO, V16, P377, DOI 10.1001/archneur.1967.00470220041005
   MULLINS GM, 1971, ANN INTERN MED, V74, P416, DOI 10.7326/0003-4819-74-3-416
   MURPHY WT, 1964, RADIOLOGY, V82, P495, DOI 10.1148/82.3.495
   NORRIS FH, 1970, J INFECT DIS, V122, P335, DOI 10.1093/infdis/122.4.335
   PATTEN JP, 1971, NEUROLOGY, V21, P189, DOI 10.1212/WNL.21.2.189
   RAND KH, 1977, NEW ENGL J MED, V296, P1372, DOI 10.1056/NEJM197706162962402
   RAO TV, 1982, ACTA NEUROCHIR, V62, P307
   RAPPAPORT H, 1966, ATLAS TUMOR PATHOL, P91
   ROSE FC, 1964, ARCH NEUROL-CHICAGO, V11, P155, DOI 10.1001/archneur.1964.00460200051005
   ROSENBERG S, 1961, MEDICINE, V40, P31, DOI 10.1097/00005792-196102000-00002
   RUCKDESCHEL JC, 1977, AM J MED, V62, P77, DOI 10.1016/0002-9343(77)90352-7
   SANDLER SG, 1969, NEUROLOGY, V19, P367, DOI 10.1212/WNL.19.4.367
   SCHIMPFF S, 1972, ANN INTERN MED, V76, P241, DOI 10.7326/0003-4819-76-2-241
   SCKAL JE, 1965, AM J MED, V39, P452
   SMITH MJ, 1948, RADIOLOGY, V51, P77, DOI 10.1148/51.1.77
   TENSER RB, 1984, S NEUROVIROLOGY NEUR, P217
   THOMAS JE, 1972, NEUROLOGY, V22, P459, DOI 10.1212/WNL.22.5.459
   TORMA T, 1957, Acta Chir Scand Suppl, V225, P1
   VERITY GL, 1968, RADIOL CLIN N AM, P97
   VIETA JO, 1942, RADIOLOGY, V39, P1
   WALSH JC, 1971, J NEUROL NEUROSUR PS, V34, P42, DOI 10.1136/jnnp.34.1.42
   WEISS HD, 1974, NEW ENGL J MED, V291, P127, DOI 10.1056/NEJM197407182910305
   WEISS S, 1975, EUR NEUROL, V13, P332, DOI 10.1159/000114687
   WONG DT, 1983, MED CLIN N AM, P10853
   WRIGHT ET, 1961, ARCH DERMATOL, V84, P242, DOI 10.1001/archderm.1961.01580140068007
NR 77
TC 50
Z9 50
U1 0
U2 1
PU MUNKSGAARD INT PUBL LTD
PI COPENHAGEN
PA 35 NORRE SOGADE, PO BOX 2148, DK-1016 COPENHAGEN, DENMARK
SN 0001-6314
J9 ACTA NEUROL SCAND
JI Acta Neurol. Scand.
PD JAN
PY 1991
VL 83
IS 1
BP 45
EP 51
PG 7
WC Clinical Neurology
WE Science Citation Index Expanded (SCI-EXPANDED)
SC Neurosciences & Neurology
GA EU881
UT WOS:A1991EU88100007
PM 1849335
DA 2022-10-25
ER

PT J
AU Ali, KM
   Salih, MH
   AbuGabal, HH
   Omer, MEA
   Yagoub, FEAM
   Ahmed, AE
AF Ali, Khalid Mohamed
   Salih, Mahmoud Hussien
   AbuGabal, Hiba Hassan
   Omer, Mohammed Eltahier Abdalla
   Yagoub, Fatima Elbasri Abuelgasim Mohammed
   Ahmed, Ammar ElTahir
TI The pattern of neurocritical disorders in multicenter in Khartoum State
   November 2020 to January 2021
SO BRAIN AND BEHAVIOR
LA English
DT Article
DE ICU; neurological emergencies; neurocritical care
ID CARE; MORTALITY
AB Background Neurocritical care is a growing subspecialty. It concerns with the management of life-threatening neurological disorders. There is limited information regarding epidemiological data, disease characteristics, variability of clinical care, and in-hospital mortality of neurocritical patients worldwide. Objectives To study the pattern of neurocritical disorders in intensive care units. Methodology This prospective observational study was conducted on neurocritical patients who were admitted to four intensive care units of major hospitals in Khartoum state during the period from November 2020 to January 2021. Results Seventy-two neurocritical patients were included in this study, 40 (55.6%) were males and 32(44.4%) were females. Twenty-three (31.9%) patients were with stroke, 12 (16.7%) with encephalitis, 9 (12.5%) with status epilepticus, 6 (8.3%) with Guillain Barre syndrome, and 4(5.6%) with Myasthenia Gravis (MG). Twenty-three patients (39.9%) needed mechanical ventilation (MV), which was the major indication for intensive care unit admission. Conclusion Stroke was the dominant diagnostic pattern requiring intensive care unit admission. Mechanical ventilation was the major indication for admission. Establishing specialized neurocritical intensive care units is highly recommended.
C1 [Ali, Khalid Mohamed] Gadarif Univ, Fac Med, Gadarif, Sudan.
   [Salih, Mahmoud Hussien] Univ Gezira, Fac Med, Dept Med, Wad Madani, Sudan.
   [AbuGabal, Hiba Hassan] Fajr Coll Sci & Technol, Dept Internal Med, Khartoum, Sudan.
   [Omer, Mohammed Eltahier Abdalla] Gadarif Univ, Fac Med & Hlth Sci, Internal Med Dept, Gadarif, Sudan.
   [Yagoub, Fatima Elbasri Abuelgasim Mohammed; Ahmed, Ammar ElTahir] Univ Khartoum, Fac Med, Khartoum, Sudan.
RP Yagoub, FEAM (corresponding author), Univ Khartoum, Fac Med, Khartoum, Sudan.
EM fatima.abuelgasim12@gmail.com
RI Mohammed, Fatima Elbasri Abuelgasim/ABV-6241-2022
OI Mohammed, Fatima Elbasri Abuelgasim/0000-0002-1972-1401; Omer, Mohammed
   Eltahier Abdalla/0000-0002-7131-423X
CR Adudu OP, 2007, ANN AFR MED, V6, P174, DOI 10.4103/1596-3519.55701
   Backhaus R, 2015, NEUROL RES INT, V2015, DOI 10.1155/2015/696038
   BLECK TP, 1993, CRIT CARE MED, V21, P98, DOI 10.1097/00003246-199301000-00019
   Broessner G, 2007, CRIT CARE MED, V35, P2025, DOI 10.1097/01.ccm.0000281449.07719.2b
   HOWARD RS, 2003, J NEUROL NEUROSUR PS, V74, P2, DOI DOI 10.1136/JNNP.74.SUPPL_3.III2
   Kiphuth IC, 2010, CRIT CARE, V14, DOI 10.1186/cc9192
   Kramer AH, 2020, NEUROCRIT CARE, V32, P80, DOI 10.1007/s12028-019-00858-6
   Kramer AH, 2013, CAN J ANESTH, V60, P966, DOI 10.1007/s12630-013-0001-0
   Oddo M, 2009, CRIT CARE MED, V37, P2051, DOI 10.1097/CCM.0b013e3181a00604
   Pelosi P, 2011, CRIT CARE MED, V39, P1482, DOI 10.1097/CCM.0b013e31821209a8
   Rao CPV, 2020, NEUROCRIT CARE, V32, P88, DOI 10.1007/s12028-019-00835-z
   Razvi SSM, 2003, J NEUROL NEUROSUR PS, V74, pIII16, DOI 10.1136/jnnp.74.suppl_3.iii16
   Suarez JI, 2020, NEUROCRIT CARE, V32, P172, DOI 10.1007/s12028-019-00750-3
NR 13
TC 0
Z9 0
U1 0
U2 1
PU WILEY
PI HOBOKEN
PA 111 RIVER ST, HOBOKEN, NJ 07030 USA
SN 2162-3279
J9 BRAIN BEHAV
JI Brain Behav.
PD MAR
PY 2022
VL 12
IS 3
AR e2495
DI 10.1002/brb3.2495
EA FEB 2022
PG 5
WC Behavioral Sciences; Neurosciences
WE Science Citation Index Expanded (SCI-EXPANDED)
SC Behavioral Sciences; Neurosciences & Neurology
GA ZV5JN
UT WOS:000752512000001
PM 35134280
OA gold, Green Published
DA 2022-10-25
ER

PT J
AU Yaneva, SA
   Stoykova, II
   Ilieva, LI
   Vezenkov, LT
   Marinkova, DA
   Yotova, LK
   Raykova, RN
   Danalev, DL
AF Yaneva, S. A.
   Stoykova, I. I.
   Ilieva, L. I.
   Vezenkov, L. T.
   Marinkova, D. A.
   Yotova, L. K.
   Raykova, R. N.
   Danalev, D. L.
TI Acetylcholinesterase inhibition activity of peptide analogues of
   galanthamine with potential application for treatment of Alzheimer's
   disease
SO BULGARIAN CHEMICAL COMMUNICATIONS
LA English
DT Article; Proceedings Paper
CT 7th Bulgarian Peptide Symposium
CY JUN 10-12, 2016
CL S W Univ Bachinovo, Educ Ctr, Blagoevgrad, BULGARIA
SP European Peptide Soc, Bulgarian Peptide Soc, FOT OOD, Sigma Aldrich, Corning, Chromservis OOD, Bio Compounds, Waters, Globaltest
HO S W Univ Bachinovo, Educ Ctr
DE peptides; enzymes; inhibitors; pharmaceutical application
ID GALANTAMINE; BRAIN
AB An acetylcholinesterase inhibitor (AChEI) or anti-cholinesterase is a compound that inhibits the cholinesterase enzyme from breaking down acetylcholine, increasing both level and duration of action of the neurotransmitter ACh. AChEIs occur naturally as venoms and poisons; they are used as weapons in the form of nerve agents, and as constituents of medicines for Myasthenia Gravis treatment. They are used to increase neuromuscular transmission to treat Glaucoma and Alzheimer disease (AD) as well as an antidote to anticholinergic poisoning.
   Herein, we report the kinetic investigation of five peptide amide and esters of galanthamine Boc-Val-Asn-Leu-Ala-Gly-Ogal, Boc-Val-Asn-Leu-Ala-Val-Gly-Ogal, Boc-Asp-(norGal)-Asp-Leu-Ala-Val-NH-Bzl, Boc-Asp-(norGal)-Asp-Leu-beta-Ala-Val-NH-Bzl, Boc-Asp-(norGal)-Val-Asn-Leu-beta-Ala-Val-NH-Bzl, inhibitors of AChE. In addition, IC50 values (50 % inhibition effect on the enzyme) according to AChE were determined. Finally, we compare the obtained IC50 values for synthetic peptides with those of two pesticides Parathion and Carbofuran, well know ACHEI's.
C1 [Yaneva, S. A.] Univ Chem Technol & Met, Dept Fundamentals Chem Technol, 8 Blvd Kliment Ohridski, BU-1756 Sofia, Bulgaria.
   [Stoykova, I. I.; Marinkova, D. A.; Yotova, L. K.; Raykova, R. N.; Danalev, D. L.] Univ Chem Technol & Met, Biotechnol Dept, 8 Blvd Kliment Ohridski, BU-1756 Sofia, Bulgaria.
   [Ilieva, L. I.; Vezenkov, L. T.] Univ Chem Technol & Met, Dept Organ Chem, 8 Blvd Kliment Ohridski, BU-1756 Sofia, Bulgaria.
RP Yaneva, SA (corresponding author), Univ Chem Technol & Met, Dept Fundamentals Chem Technol, 8 Blvd Kliment Ohridski, BU-1756 Sofia, Bulgaria.
EM sp_yaneva@uctm.edu
RI Danalev, Dancho/GLQ-9824-2022
FU "National Fund Scientific Research" [DUNK 01/03]
FX The present work was supported by "National Fund Scientific Research",
   project DUNK 01/03, 2009.
CR Colovic MB, 2013, CURR NEUROPHARMACOL, V11, P315, DOI 10.2174/1570159X11311030006
   Dzimbova T. A., 2013, J AMINO ACIDS, V2013, P7
   ELLMAN GL, 1961, BIOCHEM PHARMACOL, V7, P88, DOI 10.1016/0006-2952(61)90145-9
   Gao X, 2009, FREE RADICAL BIO MED, V46, P1454, DOI 10.1016/j.freeradbiomed.2009.02.028
   Kepp KP, 2012, CHEM REV, V112, P5193, DOI 10.1021/cr300009x
   Kitisripanya N, 2011, NANOMED-NANOTECHNOL, V7, P60, DOI 10.1016/j.nano.2010.08.004
   LOWRY OH, 1951, J BIOL CHEM, V193, P265
   Mary A, 1998, BIOORGAN MED CHEM, V6, P1835, DOI 10.1016/S0968-0896(98)00133-3
   Metcalf R. L., 2005, INSECT CONTROL ULLMA, DOI [10.1002/14356007, DOI 10.1002/14356007]
   Rakonczay Z, 2003, ACTA BIOL HUNG, V54, P183, DOI 10.1556/ABiol.54.2003.2.7
   Scott LJ, 2000, DRUGS, V60, P1095, DOI 10.2165/00003495-200060050-00008
   Seidl C, 2010, Z NATURFORSCH C, V65, P440
   Vezenkov L, 2012, CURR ALZHEIMER RES, V9, P600, DOI 10.2174/156720512800618044
   Vezenkov LT, 2009, PROTEIN PEPTIDE LETT, V16, P1024, DOI 10.2174/092986609789055412
   Yotova, 2013, BIOTECHNOL BIOTECHNO, V27, P3
NR 15
TC 4
Z9 4
U1 1
U2 6
PU BULGARIAN ACAD SCIENCE
PI SOFIA
PA CENTRAL LIBRARY 7 NOEMVRI NO 1, SOFIA, 00000, BULGARIA
SN 0324-1130
J9 BULG CHEM COMMUN
JI Bulg. Chem. Commun.
PY 2017
VL 49
SI E
BP 90
EP 94
PG 5
WC Chemistry, Multidisciplinary
WE Science Citation Index Expanded (SCI-EXPANDED); Conference Proceedings Citation Index - Science (CPCI-S)
SC Chemistry
GA FQ4BW
UT WOS:000418303600019
DA 2022-10-25
ER

PT J
AU Kassardjian, CD
   Amato, AA
   Boon, AJ
   Childers, MK
   Klein, CJ
AF Kassardjian, Charles D.
   Amato, Anthony A.
   Boon, Andrea J.
   Childers, Martin K.
   Klein, Christopher J.
CA AANEM Professional Practice Comm
TI THE UTILITY OF GENETIC TESTING IN NEUROMUSCULAR DISEASE: A CONSENSUS
   STATEMENT FROM THE AANEM ON THE CLINICAL UTILITY OF GENETIC TESTING IN
   DIAGNOSIS OF NEUROMUSCULAR DISEASE
SO MUSCLE & NERVE
LA English
DT Article
DE AANEM; genetic testing; neuromuscular disease; neuromuscular medicine;
   NM; neuromuscular
ID GUIDELINE DEVELOPMENT SUBCOMMITTEE; MUSCULAR-DYSTROPHY;
   ELECTRODIAGNOSTIC MEDICINE; AMERICAN ASSOCIATION; MYASTHENIA-GRAVIS;
   MANAGEMENT; NEUROLOGY; ACADEMY; PANEL; COST
AB Introduction: The aim of this consensus statement is to provide a recommendation from AANEM experts on the clinical utility of genetic testing. It is not meant to recommend or endorse any specific genetic testing methodology or algorithm. Methods: The AANEM Professional Practice Committee reached a consensus based on expert opinion on the utility of genetic testing in neuromuscular diseases and made recommendations on factors that physicians and patients should consider when deciding whether to proceed with such testing. Results: Despite the costs of genetic testing, these tests can be both valuable and beneficial in the diagnosis and treatment of neuromuscular diseases in many situations. Conclusions: The AANEM believes that performing genetic testing to arrive at a specific molecular diagnosis is a critical step in providing high-quality care to neuromuscular patients. The cost of testing should not be a deterrent, as there are important clinical, safety, psychosocial, and research benefits.
C1 [Kassardjian, Charles D.; Amato, Anthony A.; Boon, Andrea J.; Childers, Martin K.; Klein, Christopher J.; AANEM Professional Practice Comm] Care off Suk M, Amer Assoc Neuromuscular & Electrodiagnost Med, Policy Dept, 2621 Super Dr NW, Rochester, MN 55901 USA.
RP Kassardjian, CD (corresponding author), Care off Suk M, Amer Assoc Neuromuscular & Electrodiagnost Med, Policy Dept, 2621 Super Dr NW, Rochester, MN 55901 USA.
OI Klein, Christopher/0000-0002-4012-8856
CR Al-Zaidy S, 2014, PEDIATR NEUROL, V51, P607, DOI 10.1016/j.pediatrneurol.2014.08.002
   Committee on Military Nutrition Research, 2001, CROSSING QUALITY CHA, P61
   Department of Health, 2013, UK STRAT RAR DIS
   Furlan JC, 2016, MUSCLE NERVE, V53, P872, DOI 10.1002/mus.24960
   Guptill JT, 2012, MUSCLE NERVE, V45, P363, DOI 10.1002/mus.22327
   Kang PB, 2015, NEUROLOGY, V84, P1369, DOI 10.1212/WNL.0000000000001416
   Klein CJ, 2013, MUSCLE NERVE, V48, P604, DOI 10.1002/mus.23775
   Mendell JR, 2013, ANN NEUROL, V74, P637, DOI 10.1002/ana.23982
   Narayanaswami P, 2014, NEUROLOGY, V83, P1453, DOI 10.1212/WNL.0000000000000892
   Nolan D, 2016, J CHILD NEUROL, V31, P887, DOI 10.1177/0883073815627880
   Shire Human Genetic Therapies, 2013, RAR DIS IMP REP INS
   Tawil R, 2015, NEUROLOGY, V85, P357, DOI 10.1212/WNL.0000000000001783
   Wang W, 2016, NEUROLOGY, V86, P1762, DOI 10.1212/WNL.0000000000002659
   Watson M, 2015, GENET MED, V17, P505, DOI 10.1038/gim.2015.41
NR 14
TC 7
Z9 7
U1 0
U2 3
PU WILEY
PI HOBOKEN
PA 111 RIVER ST, HOBOKEN 07030-5774, NJ USA
SN 0148-639X
EI 1097-4598
J9 MUSCLE NERVE
JI Muscle Nerve
PD DEC
PY 2016
VL 54
IS 6
BP 1007
EP 1009
DI 10.1002/mus.25387
PG 3
WC Clinical Neurology; Neurosciences
WE Science Citation Index Expanded (SCI-EXPANDED)
SC Neurosciences & Neurology
GA EE5DO
UT WOS:000389625300003
PM 27554703
DA 2022-10-25
ER

PT J
AU Liu, GT
   Heher, KL
   Katowitz, JA
   Kazim, M
   Moazami, G
   Moshang, T
   Teener, JW
   Sladky, J
   Volpe, NJ
   Galetta, SL
AF Liu, GT
   Heher, KL
   Katowitz, JA
   Kazim, M
   Moazami, G
   Moshang, T
   Teener, JW
   Sladky, J
   Volpe, NJ
   Galetta, SL
TI Prominent proptosis in childhood thyroid eye disease
SO OPHTHALMOLOGY
LA English
DT Article
ID GRAVES OPHTHALMOPATHY
AB Background: Orbital signs and symptoms occur in approximately one half of children with Graves disease, but the symptoms are usually minor and limited to the eyelids. Prominent proptosis is uncommon in children with this disorder.
   Methods: Review of eight children with prominent proptosis associated with thyroid eye disease. Four patients were treated at the Children's Hospital of Philadelphia, the other four at the Columbia Presbyterian Medical Center.
   Results: At initial presentation, children ranged in age from 3 to 16 years, There were five girls and three boys. Seven of eight children had hyperthyroidism at ophthalmic presentation. Four patients had restrictive myopathy, and all of the seven patients who underwent neuroimaging had extraocular muscle enlargement. Five patients were treated with lubrication, Two underwent orbital fat decompression. One patient had thyroid eye disease and myasthenia gravis.
   Conclusions: Proptosis in childhood thyroid eye disease usually is associated with a hyperthyroid state. The proptosis may be dramatic, but corneal exposure and restrictive myopathy are seen in only some of the patients. Neuroimaging shows enlarged extraocular muscles. Most children with this complication can be treated conservatively with topical lubrication, but orbital fat decompression may be considered in patients with more advanced conditions.
C1 SCHEIE EYE INST,DIV NEUROOPHTHALMOL,PHILADELPHIA,PA.
   CHILDRENS HOSP PHILADELPHIA,NEUROOPHTHALMOL SERV,PHILADELPHIA,PA 19104.
   UNIV PENN,SCH MED,PHILADELPHIA,PA 19104.
   CHILDRENS HOSP PHILADELPHIA,ORBITAL & PLAST SERV,PHILADELPHIA,PA 19104.
   COLUMBIA PRESBYTERIAN MED CTR,DEPT OPHTHALMOL,NEW YORK,NY 10032.
   CHILDRENS HOSP PHILADELPHIA,DIV ENDOCRINOL,PHILADELPHIA,PA 19104.
   CHILDRENS HOSP PHILADELPHIA,DIV NEUROL,PHILADELPHIA,PA 19104.
RP Liu, GT (corresponding author), HOSP UNIV PENN,DEPT NEUROL,DIV NEUROOPHTHALMOL,3400 SPRUCE ST,PHILADELPHIA,PA 19104, USA.
CR BAHN RS, 1993, NEW ENGL J MED, V329, P1468
   FISHER DA, 1987, PEDIATRICS, P1504
   GLASER JS, 1990, NEUROOPHTHALMOLOGY, P398
   MILLER NR, 1985, WALSH HOYTS CLIN NEU, P862
   SCHLEZINGER NS, 1968, NEUROLOGY, V18, P1217, DOI 10.1212/WNL.18.12.1217
   SHIELDS CL, 1988, BRIT J OPHTHALMOL, V72, P424, DOI 10.1136/bjo.72.6.424
   TROKEL S, 1993, OPHTHALMOLOGY, V100, P674
   URETSKY SH, 1980, ARCH OPHTHALMOL-CHIC, V98, P1963
   YOUNG LA, 1979, J PEDIAT OPHTH STRAB, V16, P105
NR 9
TC 19
Z9 20
U1 0
U2 2
PU LIPPINCOTT-RAVEN PUBL
PI PHILADELPHIA
PA 227 EAST WASHINGTON SQ, PHILADELPHIA, PA 19106
SN 0161-6420
J9 OPHTHALMOLOGY
JI Ophthalmology
PD MAY
PY 1996
VL 103
IS 5
BP 779
EP 784
PG 6
WC Ophthalmology
WE Science Citation Index Expanded (SCI-EXPANDED)
SC Ophthalmology
GA UL481
UT WOS:A1996UL48100019
PM 8637687
DA 2022-10-25
ER

PT J
AU Ozog, MK
   Grabarek, BO
   Wierzbik-Stronska, M
   Swider, M
AF Ozog, Mateusz Kamil
   Grabarek, Beniamin Oskar
   Wierzbik-Stronska, Magdalena
   Swider, Magdalena
TI Neurological Complications of Biological Treatment of Psoriasis
SO LIFE-BASEL
LA English
DT Article
DE psoriasis; biological treatment; anticytokine therapy; tumor necrosis
   factor alpha; nervous system; side effects
ID TUMOR-NECROSIS-FACTOR; POSTERIOR LEUKOENCEPHALOPATHY SYNDROME;
   MYASTHENIA-GRAVIS; THERAPEUTIC RECOMMENDATIONS; TNF; ETANERCEPT;
   ARTHRITIS; EVENTS; DEMYELINATION; THERAPIES
AB In the available literature, little attention has been paid to the assessment of psoriasis and the biological therapy used for it and the nervous system. The purpose of this article is to discuss the relationship between psoriasis and the nervous system as well as to analyze the mechanisms that lead to neurological complications during anticytokine therapies in psoriasis. However, this connection requires further analysis. The use of biological drugs in psoriasis, although it yields positive therapeutic results, is not without numerous side effects. Serious neurological side effects of the therapy are most often visible with the use of anti-TNF-alpha, which is why patients should be monitored for their potential occurrence. Early detection of complications and rapid discontinuation of treatment with the drug may potentially increase the patient's chances of a full recovery or improvement of his/her neurological condition. It also seems reasonable that, in the case of complications occurring during anti-TNF-alpha therapy, some of the drugs from other groups should be included in the therapy.
C1 [Ozog, Mateusz Kamil; Grabarek, Beniamin Oskar; Swider, Magdalena] Univ Technol Katowice, Fac Med, Dept Histol Cytophysiol & Embryol, PL-41800 Zabrze, Poland.
   [Ozog, Mateusz Kamil] Med Univ Silesia, Fac Med, Dept Histol & Cells Pathol, PL-41800 Zabrze, Poland.
   [Grabarek, Beniamin Oskar] Univ Technol Katowice, Fac Med, Dept Gynecol & Obstet, PL-41800 Zabrze, Poland.
   [Grabarek, Beniamin Oskar] Ludwik Rydygier Mem Specialized Hosp, Dept Gynecol & Obstet Gynecol Oncol, PL-31826 Krakow, Poland.
   [Grabarek, Beniamin Oskar] TOMMED Specjalisci Zdrowia, Dept Gynecol & Obstet, PL-40662 Katowice, Poland.
   [Wierzbik-Stronska, Magdalena] Univ Technol Katowice, Fac Med, PL-41800 Zabrze, Poland.
RP Grabarek, BO (corresponding author), Univ Technol Katowice, Fac Med, Dept Histol Cytophysiol & Embryol, PL-41800 Zabrze, Poland.; Grabarek, BO (corresponding author), Univ Technol Katowice, Fac Med, Dept Gynecol & Obstet, PL-41800 Zabrze, Poland.; Grabarek, BO (corresponding author), Ludwik Rydygier Mem Specialized Hosp, Dept Gynecol & Obstet Gynecol Oncol, PL-31826 Krakow, Poland.; Grabarek, BO (corresponding author), TOMMED Specjalisci Zdrowia, Dept Gynecol & Obstet, PL-40662 Katowice, Poland.
EM mateusz.ozog@wst.pl; beniamin.grabarek@wst.pl; rektorat@wst.pl;
   sekretariat@klinikamazan.pl
RI grabarek, beniamin/V-3630-2019
OI grabarek, beniamin/0000-0003-1633-7145; Wierzbik-Stronska,
   Magdalena/0000-0001-7838-2852
CR Agah E, 2021, MUSCLE NERVE, V63, P730, DOI 10.1002/mus.27193
   Alexandre B, 2016, J CROHNS COLITIS, V10, P541, DOI 10.1093/ecco-jcc/jjw003
   Amanat M, 2018, REV NEUROSCIENCE, V29, P805, DOI 10.1515/revneuro-2017-0108
   Bai F, 2018, ONCOTARGET, V9, P1266, DOI 10.18632/oncotarget.22260
   Balak DMW, 2017, PSORIASIS-TARGETS TH, V7, P87, DOI 10.2147/PTT.S126727
   Beck KM, 2018, PSORIASIS-TARGETS TH, V8, P49, DOI 10.2147/PTT.S146640
   Biswas A, 2015, AM J DERMATOPATH, V37, P145, DOI 10.1097/DAD.0000000000000039
   Bornstein G, 2019, INT J RHEUM DIS, V22, P940, DOI 10.1111/1756-185X.13483
   Brambilla R, 2011, BRAIN, V134, P2736, DOI 10.1093/brain/awr199
   Broyles AD, 2020, J ALLER CL IMM-PRACT, V8, pS16, DOI 10.1016/j.jaip.2020.08.006
   Bruzzese V, 2015, INT J RHEUM DIS, V18, P375, DOI 10.1111/1756-185X.12340
   Bunte K, 2019, INT J MOL SCI, V20, DOI 10.3390/ijms20143394
   Caputo V, 2020, J CELL MOL MED, V24, P13554, DOI 10.1111/jcmm.15742
   Chandran V, 2009, J RHEUMATOL, V36, P2744, DOI 10.3899/jrheum.090412
   Chang R, 2017, MOL PHARMACEUT, V14, P2340, DOI 10.1021/acs.molpharmaceut.7b00200
   Chen ML, 2021, J AM ACAD DERMATOL, V85, P1493, DOI 10.1016/j.jaad.2021.01.094
   Constantin MM, 2021, J PERS MED, V11, DOI 10.3390/jpm11080752
   Danielsen K, 2013, BRIT J DERMATOL, V168, P1303, DOI 10.1111/bjd.12230
   Dattola A, 2020, DERMATOL THER, V33, DOI 10.1111/dth.14504
   Dattola A, 2020, DERMATOL THER, V33, DOI 10.1111/dth.13185
   Deepak P, 2013, ALIMENT PHARM THER, V38, P388, DOI 10.1111/apt.12385
   Dey M, 2021, RHEUMATOLOGY, V60, pE26, DOI 10.1093/rheumatology/keaa555
   Dickson L, 2017, J DRUGS DERMATOL, V16, P177
   Egeberg A, 2020, BMC DERMATOL, V20, DOI 10.1186/s12895-020-00099-7
   Farkas A, 2010, BRIT J DERMATOL, V162, P711, DOI 10.1111/j.1365-2133.2009.09595.x
   Farukhi FI, 2006, ARCH OPHTHALMOL-CHIC, V124, P1055, DOI 10.1001/archopht.124.7.1055
   Fee DB, 2009, MUSCLE NERVE, V39, P866, DOI 10.1002/mus.21280
   Findeisen KE, 2021, BIOL-TARGETS THER, V15, P343, DOI 10.2147/BTT.S252575
   Fischer H, 2017, SCI REP-UK, V7, DOI 10.1038/s41598-017-06652-8
   Fischer M, 2017, J NEUROL, V264, P1608, DOI 10.1007/s00415-016-8377-8
   Galili E, 2018, BRIT J DERMATOL, V178, P910, DOI 10.1111/bjd.16031
   Gerriets V., 2018, TUMOR NECROSIS FACTO
   Gisondi P, 2018, CLIN DERMATOL, V36, P21, DOI 10.1016/j.clindermatol.2017.09.005
   Golbari N.M., 2021, BRODALUMAB
   Gordon KB, 2016, NEW ENGL J MED, V375, P345, DOI 10.1056/NEJMoa1512711
   Granata G, 2015, AUTOIMMUN REV, V14, P830, DOI 10.1016/j.autrev.2015.05.006
   Gratton D, 2011, ARCH DERMATOL, V147, P1197, DOI 10.1001/archdermatol.2011.161
   Groot J, 2021, BRIT J DERMATOL, V184, P758, DOI 10.1111/bjd.19672
   Guido N, 2017, J EUR ACAD DERMATOL, V31, pE404, DOI 10.1111/jdv.14205
   Hamadah I, 2022, J DERMATOL TREAT, V33, P2371, DOI 10.1080/09546634.2021.1914304
   Huang H, 2021, INT IMMUNOPHARMACOL, V93, DOI 10.1016/j.intimp.2021.107434
   Jang DI, 2021, INT J MOL SCI, V22, DOI 10.3390/ijms22052719
   Jeon C, 2017, HUM VACC IMMUNOTHER, V13, P2247, DOI [10.1080/21645515.2017.1356498, 10.1080/21645515.2017.1329064]
   Kaltsonoudis E, 2014, AUTOIMMUN REV, V13, P54, DOI 10.1016/j.autrev.2013.09.002
   Kaushik SB, 2019, J AM ACAD DERMATOL, V80, P27, DOI 10.1016/j.jaad.2018.06.057
   Kaushik SB, 2019, J AM ACAD DERMATOL, V80, P43, DOI 10.1016/j.jaad.2018.06.056
   Kemanetzoglou E, 2017, CURR NEUROL NEUROSCI, V17, DOI 10.1007/s11910-017-0742-1
   Kingsmore KM, 2020, NAT REV RHEUMATOL, V16, P32, DOI 10.1038/s41584-019-0337-0
   Kruglov AA, 2011, J IMMUNOL, V187, P5660, DOI 10.4049/jimmunol.1100663
   Lakuta P, 2018, POSTEP DERM ALERGOL, V35, P60, DOI 10.5114/pdia.2016.62287
   Lee JH, 2020, J AM ACAD DERMATOL, V83, P1688, DOI 10.1016/j.jaad.2019.07.012
   Lehmann Helmar C, 2020, Neurol Res Pract, V2, P20, DOI 10.1186/s42466-020-00064-2
   Li H, 2018, FRONT PHARMACOL, V9, DOI 10.3389/fphar.2018.01048
   Li XL, 2016, J NEUROINFLAMM, V13, DOI 10.1186/s12974-016-0475-0
   Lim DSY, 2018, ANN ACAD MED SINGAP, V47, P516
   Lozeron P, 2009, ARCH NEUROL-CHICAGO, V66, P490, DOI 10.1001/archneurol.2009.11
   Megna M, 2020, DERMATOL THER, V33, DOI 10.1111/dth.14144
   Jimenez CM, 2021, J PERS MED, V11, DOI 10.3390/jpm11040293
   Michalek IM, 2017, J EUR ACAD DERMATOL, V31, P205, DOI 10.1111/jdv.13854
   Roman-Pintos LM, 2016, J DIABETES RES, V2016, DOI 10.1155/2016/3425617
   Mishra A, 2018, REACTIONS, V1693, P492
   Mocci G, 2013, J CROHNS COLITIS, V7, P769, DOI 10.1016/j.crohns.2013.01.009
   Neniskyte U, 2014, FEBS LETT, V588, P2952, DOI 10.1016/j.febslet.2014.05.046
   Nicocia G, 2020, NEUROMUSCULAR DISORD, V30, P246, DOI 10.1016/j.nmd.2020.01.001
   Nitsch L, 2021, FRONT NEUROL, V12, DOI 10.3389/fneur.2021.639353
   Noack M, 2021, NAT REV RHEUMATOL, V17, P550, DOI 10.1038/s41584-021-00665-4
   Noisette A, 2018, PSORIASIS-TARGETS TH, V8, P31, DOI 10.2147/PTT.S146076
   Nurmohamed M, 2015, RMD OPEN, V1, DOI 10.1136/rmdopen-2015-000080
   Nussbaum L, 2021, BRIT J DERMATOL, V184, P14, DOI 10.1111/bjd.19380
   Ogawa K, 2020, J DERMATOL SCI, V99, P2, DOI 10.1016/j.jdermsci.2020.05.008
   Ong MS, 2014, JAMA NEUROL, V71, P569, DOI 10.1001/jamaneurol.2014.188
   Passante M, 2020, DERMATOL THER, V33, DOI 10.1111/dth.13170
   Pittam B, 2020, RHEUMATOLOGY, V59, P2199, DOI 10.1093/rheumatology/keaa062
   Probert L, 2015, NEUROSCIENCE, V302, P2, DOI 10.1016/j.neuroscience.2015.06.038
   Raaby L, 2017, ARCH DERMATOL RES, V309, P225, DOI 10.1007/s00403-016-1712-1
   Reddy V, 2020, J INFLAMM RES, V13, P53, DOI 10.2147/JIR.S215196
   Reich A, 2020, PRZ DERMATOL, V107, P92, DOI 10.5114/dr.2020.95258
   Reich A, 2020, PRZ DERMATOL, V107, P110, DOI 10.5114/dr.2020.95259
   Reich K, 2019, LANCET, V394, P831, DOI 10.1016/S0140-6736(19)31773-8
   Rendon A, 2019, INT J MOL SCI, V20, DOI 10.3390/ijms20061475
   Rousset L, 2018, INT J DERMATOL, V57, P1165, DOI 10.1111/ijd.14032
   Rowin J, 2008, ANN NY ACAD SCI, V1132, P300, DOI 10.1196/annals.1405.028
   Salihbegovic Eldina Malkic, 2021, Mater Sociomed, V33, P30, DOI 10.5455/msm.2021.33.30-33
   Sandborn WJ, 2012, NEW ENGL J MED, V367, P1519, DOI 10.1056/NEJMoa1203572
   Sathyanarayana TS, 2013, INDIAN J PSYCHIAT, V55, P313, DOI 10.4103/0019-5545.120531
   Schwensen JF, 2017, DERMATOL THER, V30, DOI 10.1111/dth.12550
   Seror R, 2013, RHEUMATOLOGY, V52, P868, DOI 10.1093/rheumatology/kes375
   Shavit E, 2015, J EUR ACAD DERMATOL, V29, P371, DOI 10.1111/jdv.12567
   Sheikh M.H., 2021, THESIS QUEEN MARY U
   Silfvast-Kaiser AS, 2019, PSORIASIS-TARGETS TH, V9, P81, DOI 10.2147/PTT.S186637
   Skandar I.Y, 2021, BRIT J DERMATOL, V185, P952
   Slobodin G, 2009, ISR MED ASSOC J, V11, P430
   Sm A.-M., 2017, ARCH PHARM PHARM SCI, V2, P020, DOI [10.29328/journal.apps.1001008, DOI 10.29328/JOURNAL.APPS.1001008]
   Snast I, 2018, BRIT J DERMATOL, V178, P1044, DOI 10.1111/bjd.16116
   Song ZB, 2021, RHEUMATOL THER, V8, P1845, DOI 10.1007/s40744-021-00384-y
   Srinivasan K, 2016, NAT COMMUN, V7, DOI 10.1038/ncomms11295
   Sumida T, 2018, MOD RHEUMATOL, V28, P383, DOI 10.1080/14397595.2018.1438093
   Swindell WR, 2012, PLOS ONE, V7, DOI 10.1371/journal.pone.0034594
   Szentkereszty-Kovacs Z, 2021, INT J MOL SCI, V22, DOI 10.3390/ijms22094987
   Torales J, 2020, DERMATOL THER, V33, DOI 10.1111/dth.13827
   Tsouni P, 2015, J PERIPHER NERV SYST, V20, P397, DOI 10.1111/jns.12147
   Xie WH, 2021, J AM ACAD DERMATOL, V84, P701, DOI 10.1016/j.jaad.2020.08.060
   Yamamoto T, 2021, J DERMATOL, V48, P750, DOI 10.1111/1346-8138.15826
   Yao A, 2018, CLIN NEUROL NEUROSUR, V164, P64, DOI 10.1016/j.clineuro.2017.11.001
   Zepp J, 2011, TRENDS IMMUNOL, V32, P232, DOI 10.1016/j.it.2011.02.007
NR 105
TC 0
Z9 0
U1 0
U2 0
PU MDPI
PI BASEL
PA ST ALBAN-ANLAGE 66, CH-4052 BASEL, SWITZERLAND
EI 2075-1729
J9 LIFE-BASEL
JI Life-Basel
PD JAN
PY 2022
VL 12
IS 1
AR 118
DI 10.3390/life12010118
PG 18
WC Biology; Microbiology
WE Science Citation Index Expanded (SCI-EXPANDED)
SC Life Sciences & Biomedicine - Other Topics; Microbiology
GA YN4AN
UT WOS:000747202100001
PM 35054511
OA gold, Green Published
DA 2022-10-25
ER

PT J
AU Podesta, A
   Rossi, S
   Massarelli, I
   Carpi, S
   Adinolfi, B
   Fogli, S
   Bianucci, AM
   Nieri, P
AF Podesta, Adriano
   Rossi, Serena
   Massarelli, Ilaria
   Carpi, Sara
   Adinolfi, Barbara
   Fogli, Stefano
   Bianucci, Anna Maria
   Nieri, Paola
TI Selection of a human butyrylcholinesterase-like antibody single-chain
   variable fragment resistant to AChE inhibitors from a phage library
   expressed in E. coli
SO MABS
LA English
DT Article
DE single chain variable fragment; ScFv; acetylcholinesterase;
   butyrylcholinesterase; organophosphate poisoning; phage display; library
ID ORGANOPHOSPHORUS NERVE AGENTS; CATALYTIC ANTIBODIES; HUMAN
   ACETYLCHOLINESTERASE; MYASTHENIA-GRAVIS; IN-VITRO; ACTIVE-CENTER;
   BIOSCAVENGERS; DOCKING; SITE; IDENTIFICATION
AB Organophosphates are potent poisoning agents that cause severe cholinergic toxicity. Current treatment has been reported to be unsatisfactory and novel antidotes are needed. In this study, we used a single-chain variable fragment (scFv) library to select a recombinant antibody fragment (WZ1-14.2.1) with butyrylcholinesterase-like catalytic activity by using an innovative method integrating genetic selection and the bait-and-switch strategy. Ellman assay demonstrated that WZ1-14.2.1 has Michaelis-Menten kinetics in the hydrolysis of all the three substrates used, acetylthiocholine, propionylthiocholine and butyrylthiocholine. Notably, the catalytic activity was resistant to the following acetylcholinesterase inhibitors: neostigmine, iso-OMPA, chlorpyrifos oxon, dichlorvos, and paraoxon ethyl. Otherwise, the enzymatic activity of WZ1-14.2.1 was inhibited by the selective butyrylcholinesterase inhibitor, ethopropazine, and by the Ser-blocking agent phenylmethanesuphonyl fluoride. A hypothetical 3D structure of the WZ1-14.2.1 catalytic site, compatible with functional results, is proposed on the basis of a molecular modeling analysis.
C1 [Podesta, Adriano; Rossi, Serena] Univ Pisa, Dipartimento Sci Vet, Pisa, Italy.
   [Massarelli, Ilaria; Bianucci, Anna Maria] Consorzio Interuniv Nazl Sci & Tecnol Mat, Florence, Italy.
   [Carpi, Sara; Adinolfi, Barbara; Fogli, Stefano; Nieri, Paola] Univ Pisa, Dipartimento Farm, Pisa, Italy.
RP Nieri, P (corresponding author), Univ Pisa, Dipartimento Farm, Pisa, Italy.
EM paola.nieri@farm.unipi.it
RI Fogli, Stefano/AAC-1939-2019; Nieri, Paola/K-5814-2016; carpi,
   sara/AAG-7683-2021; Fogli, Stefano/AAB-5874-2022
OI Fogli, Stefano/0000-0002-7845-2598; Adinolfi,
   barbara/0000-0002-0603-6333; Carpi, Sara/0000-0002-3291-9009
CR Arnold K, 2006, BIOINFORMATICS, V22, P195, DOI 10.1093/bioinformatics/bti770
   Aurbek N, 2010, CHEM-BIOL INTERACT, V187, P215, DOI 10.1016/j.cbi.2010.01.035
   Berman HM, 2002, ACTA CRYSTALLOGR D, V58, P899, DOI 10.1107/S0907444902003451
   Bird Steven B, 2010, Front Biosci (Schol Ed), V2, P209
   Cerasoli DM, 2005, CHEM-BIOL INTERACT, V157, P363, DOI 10.1016/j.cbi.2005.10.052
   Cohen O, 2006, MOL PHARMACOL, V70, P1121, DOI 10.1124/mol.106.026179
   Cole C, 2008, NUCLEIC ACIDS RES, V36, pW197, DOI 10.1093/nar/gkn238
   De Baets M, 2002, J NEUROL SCI, V202, P5, DOI 10.1016/S0022-510X(02)00200-9
   de Wildt RMT, 2000, NAT BIOTECHNOL, V18, P989, DOI 10.1038/79494
   ELLMAN GL, 1961, BIOCHEM PHARMACOL, V7, P88, DOI 10.1016/0006-2952(61)90145-9
   Eyer P, 2003, ANAL BIOCHEM, V312, P224, DOI 10.1016/S0003-2697(02)00506-7
   Franqueville E, 2002, J BIOTECHNOL, V97, P177, DOI 10.1016/S0168-1656(02)00061-5
   GASTEIGER J, 1980, TETRAHEDRON, V36, P3219, DOI 10.1016/0040-4020(80)80168-2
   Grosdidier A, 2011, NUCLEIC ACIDS RES, V39, pW270, DOI 10.1093/nar/gkr366
   Hughes BW, 2004, SEMIN NEUROL, V24, P21, DOI 10.1055/s-2004-829585
   IZADYAR L, 1993, P NATL ACAD SCI USA, V90, P8876, DOI 10.1073/pnas.90.19.8876
   JANDA KD, 1990, BIOTECHNOL PROGR, V6, P178, DOI 10.1021/bp00003a002
   Johnson G, 2002, MOL IMMUNOL, V39, P273, DOI 10.1016/S0161-5890(02)00113-X
   Johnson G, 2002, J IMMUNOL METHODS, V269, P13, DOI 10.1016/S0022-1759(02)00222-3
   Krissinel E, 2004, ACTA CRYSTALLOGR D, V60, P2256, DOI 10.1107/S0907444904026460
   Kurkova IN, 2012, BIOCHEMISTRY-MOSCOW+, V77, P1139, DOI 10.1134/S0006297912100069
   Malik A, 2010, J MOL MODEL, V16, P1883, DOI 10.1007/s00894-010-0680-1
   Masson P, 2010, ARCH BIOCHEM BIOPHYS, V494, P107, DOI 10.1016/j.abb.2009.12.005
   Morris GM, 1998, J COMPUT CHEM, V19, P1639, DOI 10.1002/(SICI)1096-987X(19981115)19:14<1639::AID-JCC10>3.0.CO;2-B
   Mumford H, 2013, CHEM-BIOL INTERACT, V203, P160, DOI 10.1016/j.cbi.2012.08.018
   Mumford H, 2011, TOXICOL LETT, V206, P29, DOI 10.1016/j.toxlet.2011.05.1016
   NEWSOMDAVIS J, 1978, NEUROLOGY, V28, P266, DOI 10.1212/WNL.28.3.266
   Nieri P, 2009, CURR MED CHEM, V16, P753, DOI 10.2174/092986709787458380
   NIXON AE, 2013, MABS IN PRESS, P6
   Noori HR, 2012, SYNAPSE, V66, P893, DOI 10.1002/syn.21581
   ORDENTLICH A, 1993, J BIOL CHEM, V268, P17083
   Otto TC, 2013, CHEM-BIOL INTERACT, V203, P186, DOI 10.1016/j.cbi.2012.09.009
   PAULING L, 1948, ENDEAVOUR, V7, P43
   Petrikovics I, 2000, DRUG DELIV, V7, P83
   Petroianu GA, 2007, J APPL TOXICOL, V27, P168, DOI 10.1002/jat.1189
   POLLACK SJ, 1986, SCIENCE, V234, P1570, DOI 10.1126/science.3787262
   Prasad S B Benaka, 2007, Open Med Chem J, V1, P4, DOI 10.2174/1874104500701010004
   Saxena A, 1999, CHEM-BIOL INTERACT, V119, P61, DOI 10.1016/S0009-2797(99)00014-9
   Shafferman A, 1996, BIOCHEM J, V318, P833, DOI 10.1042/bj3180833
   SHOKAT KM, 1991, METHOD ENZYMOL, V203, P327, DOI DOI 10.1016/0076-6879(91)03019-D
   Sivasubramanian A, 2009, PROTEINS, V74, P497, DOI 10.1002/prot.22309
   Smart JL, 1998, BIOPHYS J, V75, P1679, DOI 10.1016/S0006-3495(98)77610-6
   Smirnov I, 2013, CHEM-BIOL INTERACT, V203, P196, DOI 10.1016/j.cbi.2012.10.011
   SOLIS FJ, 1981, MATH OPER RES, V6, P19, DOI 10.1287/moor.6.1.19
   Soumillion P, 2001, CURR OPIN BIOTECH, V12, P387, DOI 10.1016/S0958-1669(00)00232-9
   Szilasi M, 2012, TOXICOL IND HEALTH, V28, P522, DOI 10.1177/0748233711416946
   Taguchi H, 2008, J BIOL CHEM, V283, P36724, DOI 10.1074/jbc.M806766200
   Taylor P, 1995, TOXICOL LETT, V82-3, P453, DOI 10.1016/0378-4274(95)03575-3
   THOMPSON JD, 1994, NUCLEIC ACIDS RES, V22, P4673, DOI 10.1093/nar/22.22.4673
   TRAMONTANO A, 1986, SCIENCE, V234, P1566, DOI 10.1126/science.3787261
   Trovaslet-Leroy M, 2011, TOXICOL LETT, V206, P14, DOI 10.1016/j.toxlet.2011.05.1041
   Wahler D, 2001, CURR OPIN CHEM BIOL, V5, P152, DOI 10.1016/S1367-5931(00)00184-8
   Worek F, 2002, ARCH TOXICOL, V76, P523, DOI 10.1007/s00204-002-0375-1
NR 53
TC 1
Z9 1
U1 0
U2 6
PU TAYLOR & FRANCIS INC
PI PHILADELPHIA
PA 530 WALNUT STREET, STE 850, PHILADELPHIA, PA 19106 USA
SN 1942-0862
EI 1942-0870
J9 MABS-AUSTIN
JI mAbs
PD JUL-AUG
PY 2014
VL 6
IS 4
BP 1084
EP 1093
DI 10.4161/mabs.28635
PG 10
WC Medicine, Research & Experimental
WE Science Citation Index Expanded (SCI-EXPANDED)
SC Research & Experimental Medicine
GA AJ8PM
UT WOS:000337968500027
PM 24675419
OA Green Published, gold
DA 2022-10-25
ER

PT J
AU MICHIE, SA
   ROUSE, RV
AF MICHIE, SA
   ROUSE, RV
TI TRAFFIC OF PERIPHERAL LYMPHOCYTE-B AND LYMPHOCYTE-T TO HYPERPLASTIC,
   PRENEOPLASTIC THYMUSES OF AKR MICE
SO AMERICAN JOURNAL OF PATHOLOGY
LA English
DT Article
ID MONOCLONAL-ANTIBODY; MYASTHENIA-GRAVIS; SURFACE-ANTIGENS; CELL;
   THYMOCYTES; MIGRATION; DIFFERENTIATION; EXPRESSION; RECEPTOR;
   LEUKEMOGENESIS
AB AKR mice develop hyperplasia of the thymus before the development of retrovirus-associated lymphoma at that site.  This hyperplasia, first detectable in AKR/J mice by 4 weeks of age and in AKR/C mice by 4 to 5 months of age, is characterized by an enlarged thymic medulla that contains T and B lymphocytes.  In contrast to the general population of thymocytes, most of these T and B lymphocytes have a mature immunophenotype that includes expression of high levels of the MEL-14-defined (gp90) 'boming receptor' for peripheral lymph node high endothelial venules.  In vivo boming studies reveal a marked increase in traffic of peripheral lymphocytes (T more than B) to the hyperplastic thymuses of old AKR mice as compared to histologically normal thymuses of age-matched BALB/c and C57BL/Ka mice or young AKR mice.  These changes correlate chronologically with changes in retrovirus antigen expression in AKR thymuses and suggest a role for the traffic of lymphocytes from the periphery to the thymus in response to local antigenic stimulation in the pathogenesis of thymic hyperplasia in AKR mice.
C1 VET ADM MED CTR,PALO ALTO,CA.
RP MICHIE, SA (corresponding author), STANFORD UNIV,MED CTR,DEPT PATHOL,ROOM L235,STANFORD,CA 94305, USA.
CR BERG EL, 1989, IMMUNOL REV, V108, P5, DOI 10.1111/j.1600-065X.1989.tb00010.x
   BUTCHER EC, 1980, J IMMUNOL METHODS, V37, P109, DOI 10.1016/0022-1759(80)90196-9
   Coffman R L, 1982, Immunol Rev, V69, P5
   COFFMAN RL, 1981, NATURE, V289, P681, DOI 10.1038/289681a0
   DIALYNAS DP, 1983, IMMUNOL REV, V74, P29, DOI 10.1111/j.1600-065X.1983.tb01083.x
   DUMONT FJ, 1984, CELL IMMUNOL, V83, P292, DOI 10.1016/0008-8749(84)90308-3
   EVANS LH, 1986, VIROLOGY, V153, P122, DOI 10.1016/0042-6822(86)90013-9
   EVANS LH, 1987, J VIROL, V61, P1882, DOI 10.1128/JVI.61.6.1882-1892.1987
   GALLATIN WM, 1983, NATURE, V304, P30, DOI 10.1038/304030a0
   Hardy R. R., 1986, HDB EXPT IMMUNOLOGY
   KAWASHIMA K, 1976, J EXP MED, V144, P193, DOI 10.1084/jem.144.1.193
   KEMP JD, 1987, J IMMUNOL, V138, P2422
   KIM SY, UNPUB MACROPHAGES 1S
   KIMOTO H, 1989, EUR J IMMUNOL, V19, P97, DOI 10.1002/eji.1830190116
   KUNG JT, 1981, J IMMUNOL, V127, P873
   KYEWSKI BA, 1986, J EXP MED, V163, P231, DOI 10.1084/jem.163.2.231
   LEDBETTER JA, 1979, IMMUNOL REV, V47, P63, DOI 10.1111/j.1600-065X.1979.tb00289.x
   LEE JC, 1981, J IMMUNOL, V126, P715
   MCGRATH MS, 1980, NATURE, V285, P259, DOI 10.1038/285259a0
   METCALF D, 1966, RECENT RES CANCER, P87
   MICHIE SA, 1988, J EXP MED, V168, P1929, DOI 10.1084/jem.168.5.1929
   MICHIE SA, UNPUB PHENOTYPE RECI
   MITCHIE S, 1988, TRANSPLANTATION, V46, P98
   NEWCOMB EW, 1990, AM J PATHOL, V136, P307
   Oi V T, 1978, Curr Top Microbiol Immunol, V81, P115
   REICHERT RA, 1984, CELL, V38, P89, DOI 10.1016/0092-8674(84)90529-4
   ROUSE RV, 1984, AM J ANAT, V170, P391, DOI 10.1002/aja.1001700313
   SCOLLAY R, 1984, IMMUNOL REV, V82, P79, DOI 10.1111/j.1600-065X.1984.tb01118.x
   SHORTMAN K, 1987, J IMMUNOL, V138, P342
   SPRINGER T, 1979, EUR J IMMUNOL, V9, P301, DOI 10.1002/eji.1830090410
   THOMAS JA, 1982, J NEUROIMMUNOL, V3, P319, DOI 10.1016/0165-5728(82)90035-2
   UCHIYAMA T, 1981, J IMMUNOL, V126, P1393
   WILLCOX HNA, 1983, CLIN EXP IMMUNOL, V54, P378
   ZIELINSKI CC, 1981, IMMUNOGENETICS, V14, P169, DOI 10.1007/BF00344310
NR 34
TC 15
Z9 15
U1 0
U2 0
PU AMER SOC INVESTIGATIVE PATHOLOGY, INC
PI BALTIMORE
PA 428 EAST PRESTON ST, BALTIMORE, MD 21202-3993
SN 0002-9440
J9 AM J PATHOL
JI Am. J. Pathol.
PD APR
PY 1991
VL 138
IS 4
BP 1015
EP 1025
PG 11
WC Pathology
WE Science Citation Index Expanded (SCI-EXPANDED)
SC Pathology
GA FF067
UT WOS:A1991FF06700025
PM 2012169
DA 2022-10-25
ER

PT J
AU Zhang, CJ
   Wang, CH
   Jiang, ML
   Gu, CF
   Xiao, JX
   Chen, X
   Martin, BN
   Tang, FQ
   Yamamoto, E
   Xian, YB
   Wang, H
   Li, FL
   Sartor, RB
   Smith, H
   Husni, ME
   Shi, FD
   Gao, J
   Carman, J
   Dongre, A
   McKarns, SC
   Coppieters, K
   Jorgensen, TN
   Leonard, WJ
   Li, XX
AF Zhang, Cun-Jin
   Wang, Chenhui
   Jiang, Meiling
   Gu, Chunfang
   Xiao, Jianxin
   Chen, Xing
   Martin, Bradley N.
   Tang, Fangqiang
   Yamamoto, Erin
   Xian, Yibo
   Wang, Han
   Li, Fengling
   Sartor, R. Balfour
   Smith, Howard
   Husni, M. Elaine
   Shi, Fu-Dong
   Gao, Ji
   Carman, Julie
   Dongre, Ashok
   McKarns, Susan C.
   Coppieters, Ken
   Jorgensen, Trine N.
   Leonard, Warren J.
   Li, Xiaoxia
TI Act1 is a negative regulator in T and B cells via direct inhibition of
   STAT3
SO NATURE COMMUNICATIONS
LA English
DT Article
ID SYSTEMIC-LUPUS-ERYTHEMATOSUS; FOLLICULAR HELPER-CELLS;
   MYASTHENIA-GRAVIS; SJOGRENS-SYNDROME; ADAPTER ACT1; DISEASE; IL-21;
   SUSCEPTIBILITY; INFLAMMATION; PATHOGENESIS
AB Although Act1 (adaptor for IL-17 receptors) is necessary for IL-17-mediated inflammatory responses, Act1- (but not ll17ra-, ll17rc-, or ll17rb-) deficient mice develop spontaneous SLE-and Sjogren's-like diseases. Here, we show that Act1 functions as a negative regulator in T and B cells via direct inhibition of STAT3. Mass spectrometry analysis detected an Act1-STAT3 complex, deficiency of Act1 (but not ll17ra-, ll17rc-, or II17rb) results in hyper IL23- and IL-21-induced STAT3 activation in T and B cells, respectively. IL-23R deletion or blockade of IL-21 ameliorates SLE- and Sjogren's-like diseases in Act1(-/-) mice. Act1 deficiency results in hyperactivated follicular Th17 cells with elevated IL-21 expression, which promotes T-B cell interaction for B cell expansion and antibody production. Moreover, antiIL-21 ameliorates the SLE- and Sjogren's-like diseases in Act1-deficient mice. Thus, IL-21 blocking antibody might be an effective therapy for treating SLE- and Sjogren's-like syndrome in patients containing Act1 mutation.
C1 [Zhang, Cun-Jin; Wang, Chenhui; Jiang, Meiling; Gu, Chunfang; Xiao, Jianxin; Chen, Xing; Martin, Bradley N.; Tang, Fangqiang; Yamamoto, Erin; Xian, Yibo; Wang, Han; Jorgensen, Trine N.; Li, Xiaoxia] Cleveland Clin, Dept Inflammat & Immun, Lerner Res Inst, Cleveland, OH 44106 USA.
   [Zhang, Cun-Jin; Shi, Fu-Dong] Tianjin Med Univ Gen Hosp, Dept Neurol, Tianjin Neurol Inst, Tianjin 300051, Peoples R China.
   [Zhang, Cun-Jin; Shi, Fu-Dong] Capital Med Univ, Beijing Tiantan Hosp, Ctr Neuroinflammat, Beijing 100050, Peoples R China.
   [Wang, Chenhui] Huazhong Univ Sci & Technol, Coll Life Sci & Technol, Key Lab Mol Biophys, Minist Educ, Wuhan 430074, Hubei, Peoples R China.
   [Wang, Chenhui] Wuhan Inst Biotechnol, Wuhan 430200, Hubei, Peoples R China.
   [Jiang, Meiling] Chinese Acad Med Sci, Inst Radiat Med, Tianjin 300192, Peoples R China.
   [Jiang, Meiling] Peking Union Med Coll, Tianjin 300192, Peoples R China.
   [Li, Fengling; Sartor, R. Balfour] Univ N Carolina, Natl Gnotobiot Rodent Resource Ctr, Dept Med, Chapel Hill, NC 27599 USA.
   [Li, Fengling; Sartor, R. Balfour] Univ N Carolina, Ctr Gastrointestinal Biol & Dis, Chapel Hill, NC 27599 USA.
   [Sartor, R. Balfour] Univ N Carolina, Dept Microbiol & Immunol, Chapel Hill, NC 27599 USA.
   [Smith, Howard; Husni, M. Elaine] Cleveland Clin, Dept Rheumatol & Immunol Dis, Cleveland, OH 44106 USA.
   [Shi, Fu-Dong] St Josephs Hosp, Barrow Neurol Inst, Dept Neurol, Phoenix, AZ 85013 USA.
   [Gao, Ji; Carman, Julie; Dongre, Ashok] Bristol Myers Squibb, Discovery Biol, Princeton, NJ 08540 USA.
   [McKarns, Susan C.] Univ Missouri, Sch Med, Dept Surg, Columbia, MO 65212 USA.
   [McKarns, Susan C.] Univ Missouri, Sch Med, Dept Mol Microbiol & Immunol, Columbia, MO 65212 USA.
   [Coppieters, Ken] Novo Nordisk AS, Type Diabet Ctr 1, DK-2860 Soborg, Denmark.
   [Leonard, Warren J.] NHLBI, Lab Mol Immunol, NIH, Bldg 10, Bethesda, MD 20892 USA.
   [Leonard, Warren J.] NHLBI, Immunol Ctr, NIH, Bldg 10, Bethesda, MD 20892 USA.
RP Li, XX (corresponding author), Cleveland Clin, Dept Inflammat & Immun, Lerner Res Inst, Cleveland, OH 44106 USA.
EM lix@ccf.org
RI Leonard, Warren/AAA-1397-2022; Martin, Bradley/AAM-5041-2020
OI Wang, Han/0000-0002-1442-4539; Zhang, Cun-Jin/0000-0001-7996-7246;
   Martin, Bradley/0000-0002-8902-8805; Wang, Chenhui/0000-0002-3186-3066
FU US National Institutes of Health [5R01NS071996-05, 1RO1AA023722];
   National Science Foundation of China [81701235, P40 OD010995, P30
   DK034987]; Division of Intramural Research, NHLBI, NIH; NATIONAL CANCER
   INSTITUTE [P01CA062220, P30CA016086] Funding Source: NIH RePORTER;
   NATIONAL CENTER FOR ADVANCING TRANSLATIONAL SCIENCES [TL1TR000441]
   Funding Source: NIH RePORTER; NATIONAL HEART, LUNG, AND BLOOD INSTITUTE
   [ZIAHL005408, P01HL029582] Funding Source: NIH RePORTER; NATIONAL
   INSTITUTE OF DIABETES AND DIGESTIVE AND KIDNEY DISEASES [P30DK034987]
   Funding Source: NIH RePORTER; NATIONAL INSTITUTE OF GENERAL MEDICAL
   SCIENCES [T32GM007250] Funding Source: NIH RePORTER; NATIONAL INSTITUTE
   OF NEUROLOGICAL DISORDERS AND STROKE [R01NS071996] Funding Source: NIH
   RePORTER; NATIONAL INSTITUTE ON ALCOHOL ABUSE AND ALCOHOLISM
   [R01AA023722] Funding Source: NIH RePORTER; OFFICE OF THE DIRECTOR,
   NATIONAL INSTITUTES OF HEALTH [P40OD010995] Funding Source: NIH RePORTER
FX This work was supported by the US National Institutes of Health (grants
   5R01NS071996-05 and 1RO1AA023722 to X.L.), National Science Foundation
   of China (81701235 to C.Z.), P40 OD010995 and P30 DK034987 to National
   Gnotobiotic Rodent Resource Center. W.J.L. is supported by the Division
   of Intramural Research, NHLBI, NIH. We thank AML Laboratories and the
   LRI Histology Core for processing tissue samples for histology; Jin Ma,
   Wen Qian, Jeong-Su Do, and Booki Min at the LRI for technical support;
   Dr. Yuxin Wang and Dr. George R. Stark at the LRI for providing STAT3
   plasmid and critical discussions; Dr. Jurgen Scheller and Dr. Christoph
   Garbers in Germany for providing IL-23R and IL-6R plasmids.
CR Annunziato F, 2009, NAT REV RHEUMATOL, V5, P325, DOI 10.1038/nrrheum.2009.80
   Bertsias GK, 2010, NAT REV RHEUMATOL, V6, P358, DOI 10.1038/nrrheum.2010.62
   Boisson B, 2013, IMMUNITY, V39, P676, DOI 10.1016/j.immuni.2013.09.002
   Bubier JA, 2009, P NATL ACAD SCI USA, V106, P1518, DOI 10.1073/pnas.0807309106
   Choi JY, 2017, J IMMUNOL, V198, P2578, DOI 10.4049/jimmunol.1601687
   Claudio E, 2009, J IMMUNOL, V182, P1617, DOI 10.4049/jimmunol.182.3.1617
   Crotty S, 2014, IMMUNITY, V41, P529, DOI 10.1016/j.immuni.2014.10.004
   Deenick EK, 2011, IMMUNOLOGY, V134, P361, DOI 10.1111/j.1365-2567.2011.03487.x
   Ellinghaus E, 2010, NAT GENET, V42, P991, DOI 10.1038/ng.689
   Gaffen SL, 2014, NAT REV IMMUNOL, V14, P585, DOI 10.1038/nri3707
   Herber D, 2007, J IMMUNOL, V178, P3822, DOI 10.4049/jimmunol.178.6.3822
   Huffmeier U, 2010, NAT GENET, V42, P996, DOI 10.1038/ng.688
   Johnson AC, 2012, EUR J IMMUNOL, V42, P1695, DOI 10.1002/eji.201142238
   Kang ZH, 2013, NAT NEUROSCI, V16, P1401, DOI 10.1038/nn.3505
   Kimura A, 2010, EUR J IMMUNOL, V40, P1830, DOI 10.1002/eji.201040391
   Korn T, 2009, ANNU REV IMMUNOL, V27, P485, DOI 10.1146/annurev.immunol.021908.132710
   Kumar P, 2016, IMMUNITY, V44, P659, DOI 10.1016/j.immuni.2016.02.007
   Lan Y, 2014, GENE, V538, P94, DOI 10.1016/j.gene.2014.01.012
   Li XX, 2000, P NATL ACAD SCI USA, V97, P10489, DOI 10.1073/pnas.160265197
   Luthje K, 2012, NAT IMMUNOL, V13, P491, DOI 10.1038/ni.2261
   Ma CS, 2012, J EXP MED, V209, P1241, DOI 10.1084/jem.20120994
   Marafioti T, 2010, HAEMATOL-HEMATOL J, V95, P432, DOI 10.3324/haematol.2009.010991
   Miossec P, 2012, NAT REV DRUG DISCOV, V11, P763, DOI 10.1038/nrd3794
   Mitsdoerffer M, 2010, P NATL ACAD SCI USA, V107, P14292, DOI 10.1073/pnas.1009234107
   Moriyama M, 2014, J AUTOIMMUN, V51, P81, DOI 10.1016/j.jaut.2013.07.007
   Nakagawa Yasuko, 2012, Nihon Rinsho Meneki Gakkai Kaishi, V35, P75
   Perricone C, 2013, IMMUNOGENETICS, V65, P703, DOI 10.1007/s00251-013-0717-6
   Pfeifle R, 2017, NAT IMMUNOL, V18, P104, DOI 10.1038/ni.3579
   Qian YC, 2004, IMMUNITY, V21, P575, DOI 10.1016/j.immuni.2004.09.001
   Qian YC, 2008, EUR J IMMUNOL, V38, P2219, DOI 10.1002/eji.200738113
   Qian YC, 2007, NAT IMMUNOL, V8, P247, DOI 10.1038/ni1439
   Satoh M, 2000, CLIN EXP IMMUNOL, V121, P399, DOI 10.1046/j.1365-2249.2000.01276.x
   Spolski R, 2010, INT IMMUNOL, V22, P7, DOI 10.1093/intimm/dxp112
   Stone EL, 2015, IMMUNITY, V42, P239, DOI 10.1016/j.immuni.2015.01.017
   Strange A, 2010, NAT GENET, V42, P985, DOI 10.1038/ng.694
   Swaidani S, 2009, J IMMUNOL, V182, P1631, DOI 10.4049/jimmunol.182.3.1631
   Tsokos GC, 2011, NEW ENGL J MED, V365, P2110, DOI 10.1056/NEJMra1100359
   Wang CH, 2013, NAT IMMUNOL, V14, P72, DOI 10.1038/ni.2479
   Webb R, 2009, ARTHRITIS RHEUM-US, V60, P2402, DOI 10.1002/art.24658
   Weber JP, 2015, J EXP MED, V212, P217, DOI 10.1084/jem.20141432
   Wu L, 2014, J IMMUNOL, V193, P1590, DOI 10.4049/jimmunol.1400715
   Yang YX, 2017, NEUROL SCI, V38, P1599, DOI 10.1007/s10072-017-3009-3
   Zepp J, 2011, TRENDS IMMUNOL, V32, P232, DOI 10.1016/j.it.2011.02.007
   Zhang CJ, 2016, J IMMUNOL, V197, P2610, DOI 10.4049/jimmunol.1500725
NR 44
TC 26
Z9 27
U1 2
U2 11
PU NATURE PUBLISHING GROUP
PI LONDON
PA MACMILLAN BUILDING, 4 CRINAN ST, LONDON N1 9XW, ENGLAND
SN 2041-1723
J9 NAT COMMUN
JI Nat. Commun.
PD JUL 16
PY 2018
VL 9
AR 2745
DI 10.1038/s41467-018-04974-3
PG 14
WC Multidisciplinary Sciences
WE Science Citation Index Expanded (SCI-EXPANDED)
SC Science & Technology - Other Topics
GA GN0RV
UT WOS:000438683800003
PM 30013031
OA Green Published, gold
DA 2022-10-25
ER

PT J
AU Mrrsui, T
   Kuroda, Y
   Ueno, S
   Kaji, R
AF Mrrsui, Takao
   Kuroda, Yukiko
   Ueno, Shu-ichi
   Kaji, Ryuji
TI The effects of FK506 on refractory inflammatory myopathies
SO ACTA NEUROLOGICA BELGICA
LA English
DT Article
DE Polymyositis; Dermatomyositis; T cell receptor excision circle; TREC;
   lymphocytes; cell culture
ID MYASTHENIA-GRAVIS; CYCLOSPORINE-A; T-CELLS; TACROLIMUS; POLYMYOSITIS;
   MECHANISMS
AB We performed an observational clinical study, the effects of tacrolimus (FK506) on the thymic output in patients with refractory inflammatory myopathies. Sixteen patients with polymyositis (PM) and 15 with dermatomyositis (DM) were treated orally with tacrolimus. Serum CK levels significantly decreased 2 to 4 months after tacrolimus therapy (p < 0.01), and MRC (Medical Research Council) scores were significantly improved 2 months after tacrolimus therapy (p < 0.01). T-cell receptor excision circle (TREC) content, a proxy for thymic export was not significantly different from that in age-matched controls, except for an increase in the TREC content within CD8+ single positive cells in patients with DM. TREC contents within double-positive cells and CD4(+) single-positive cells were significantly decreased 4 M after tacrolimus therapy (p < 0.05) in PM/DM patients. Tacrolimus treatment significantly attenuated TREC content within cultured CD4(+)CD8(-) cells from PM/DM patients (p < 0.05), but total cell counts were not significantly changed. These results indicate that tacrolimus therapy suppresses not only activated T-lymphocytes, but also some naive T-cell subsets in both PM and DM.
C1 [Mrrsui, Takao; Kuroda, Yukiko] Tokushima Natl Hosp, Natl Hosp Org, Dept Neurol, Tokushima 7768585, Japan.
   [Ueno, Shu-ichi] Univ Tokushima, Grad Sch, Inst Hlth Biosci, Dept Psychiat, Tokushima 770, Japan.
   [Mrrsui, Takao; Kuroda, Yukiko; Kaji, Ryuji] Univ Tokushima, Grad Sch, Inst Hlth Biosci, Dept Clin Neurosci, Tokushima 770, Japan.
RP Mrrsui, T (corresponding author), Tokushima Natl Hosp, Natl Hosp Org, Dept Neurol, 1354 Shikiji, Tokushima 7768585, Japan.
EM tmitsui@tokusima.hosp.go.jp
CR Allison AC, 2000, IMMUNOPHARMACOLOGY, V47, P63, DOI 10.1016/S0162-3109(00)00186-7
   Armengol MP, 2008, CLIN EXP IMMUNOL, V153, P338, DOI 10.1111/j.1365-2249.2008.03706.x
   Benveniste O, 2001, J IMMUNOL, V167, P3521, DOI 10.4049/jimmunol.167.6.3521
   BIERER BE, 1993, CURR OPIN IMMUNOL, V5, P763, DOI 10.1016/0952-7915(93)90135-F
   BOHAN A, 1975, NEW ENGL J MED, V292, P403, DOI 10.1056/NEJM197502202920807
   BOHAN A, 1977, MEDICINE, V56, P255, DOI 10.1097/00005792-197707000-00001
   Buckley C, 2001, ANN NEUROL, V50, P64, DOI 10.1002/ana.1017
   DALAKAS MC, 1993, NEW ENGL J MED, V329, P1993, DOI 10.1056/NEJM199312303292704
   GRIGGS RC, 1995, ANN NEUROL, V38, P705, DOI 10.1002/ana.410380504
   Grundtman C, 2007, ARTHRITIS RES THER, V9, DOI 10.1186/ar2139
   Hilton-Jones D, 2003, J NEUROL NEUROSUR PS, V74, pII25, DOI 10.1136/jnnp.74.suppl_2.ii25
   HOHLFELD R, 1991, ANN NEUROL, V29, P498, DOI 10.1002/ana.410290509
   Horigome A, 1998, IMMUNOPHARMACOLOGY, V39, P21, DOI 10.1016/S0162-3109(97)00094-5
   Hug A, 2003, J IMMUNOL, V171, P432, DOI 10.4049/jimmunol.171.1.432
   Loeffler J, 2002, J IMMUNOL METHODS, V271, P167, DOI 10.1016/S0022-1759(02)00337-X
   Mastaglia FL, 2003, MUSCLE NERVE, V27, P407, DOI 10.1002/mus.10313
   Mitsui T, 2005, INTERNAL MED, V44, P1197, DOI 10.2169/internalmedicine.44.1197
   Mitsui T, 2007, NEUROLOGIST, V13, P83, DOI 10.1097/01.nrl.0000256352.77668.ef
   Ponseti JM, 2008, ANN NY ACAD SCI, V1132, P254, DOI 10.1196/annals.1405.000
   Prelog M, 2008, ARTHRITIS RHEUM-US, V58, P2153, DOI 10.1002/art.23599
   SCHREIBER SL, 1992, IMMUNOL TODAY, V13, P136, DOI 10.1016/0167-5699(92)90111-J
   Sempowski GD, 2001, J IMMUNOL, V166, P2808, DOI 10.4049/jimmunol.166.4.2808
   Tada M, 2006, J NEUROL SCI, V247, P17, DOI 10.1016/j.jns.2006.03.010
   Thewissen M, 2005, ANN NY ACAD SCI, V1051, P255, DOI 10.1196/annals.1361.066
   Thewissen M, 2007, CLIN IMMUNOL, V123, P209, DOI 10.1016/j.clim.2007.01.005
   Utsugisawa K, 2003, MUSCLE NERVE, V27, P245, DOI 10.1002/mus.10285
NR 26
TC 21
Z9 21
U1 0
U2 2
PU SPRINGER HEIDELBERG
PI HEIDELBERG
PA TIERGARTENSTRASSE 17, D-69121 HEIDELBERG, GERMANY
SN 0300-9009
EI 2240-2993
J9 ACTA NEUROL BELG
JI Acta Neurol. Belg.
PD SEP
PY 2011
VL 111
IS 3
BP 188
EP 194
PG 7
WC Clinical Neurology; Neurosciences
WE Science Citation Index Expanded (SCI-EXPANDED)
SC Neurosciences & Neurology
GA 847TQ
UT WOS:000296995800004
PM 22141281
DA 2022-10-25
ER

PT J
AU Herzog, RW
   Dobrzynski, E
AF Herzog, RW
   Dobrzynski, E
TI Immune implications of gene therapy for hemophilia
SO SEMINARS IN THROMBOSIS AND HEMOSTASIS
LA English
DT Article
DE immune response; inhibitor; T cell; B cell; cytotoxic T lymphocyte
ID HUMAN-FACTOR-IX; T-CELL TOLERANCE; MHC CLASS-I; RECOMBINANT
   ADENOASSOCIATED VIRUS; SUSTAINED PHENOTYPIC CORRECTION; EXPERIMENTAL
   MYASTHENIA-GRAVIS; COAGULATION-FACTOR VIII; HIGH-LEVEL EXPRESSION;
   BONE-MARROW-CELLS; ADENOVIRAL VECTOR
AB Similar to any novel treatment strategy for hemophilia, gene therapy faces the question of the risk of formation of inhibitory antibodies to the therapeutic factor VIII or factor IX protein. Activation of CD4(+) or CD8(+) T cells could lead to antibody formation or cytotoxic T lymphocyte responses to transgene-expressing cells. Preclinical studies in animal models of hemophilia A and B with different mutations in the dysfunctional gene shed light on the risk for such immune responses and point toward strategies to avoid immune activation or even promote tolerance induction. The impacts of variables such as choice and design of gene transfer vector, underlying gene mutation, route of vector administration, and transient immune suppression are discussed. Maintenance of immunological hyporesponsiveness to the therapeutic gene product is critical for successful gene therapy. Recent studies provide evidence for tolerance induction to coagulation factor antigens by viral hepatic or neonatal in vivo gene transfer, by in utero gene delivery, and by oral or nasal administration of protein or peptides.
C1 Childrens Hosp Philadelphia, Abramson Res Ctr 302, Philadelphia, PA 19104 USA.
   Univ Penn, Dept Pediat, Ctr Med, Philadelphia, PA 19104 USA.
   Childrens Hosp Philadelphia, Philadelphia, PA USA.
RP Herzog, RW (corresponding author), Childrens Hosp Philadelphia, Abramson Res Ctr 302, 34th St & Civic Ctr Blvd, Philadelphia, PA 19104 USA.
EM rwherzog@mail.med.upenn.edu
CR Alpan O, 2001, BLOOD, V98, p825A
   Anderson MS, 2002, SCIENCE, V298, P1395, DOI 10.1126/science.1075958
   Arruda VR, 2004, BLOOD, V103, P85, DOI 10.1182/blood-2003-05-1446
   Arruda VR, 2002, MOL THER, V5, pS157
   Astermark J, 2003, SEMIN THROMB HEMOST, V29, P77, DOI 10.1055/s-2003-37972
   Bagley J, 2000, J IMMUNOL, V165, P4842, DOI 10.4049/jimmunol.165.9.4842
   Bagley J, 2002, BLOOD, V99, P4394, DOI 10.1182/blood.V99.12.4394
   Balague C, 2000, BLOOD, V95, P820, DOI 10.1182/blood.V95.3.820.003k32_820_828
   BI L, 1995, NAT GENET, V10, P119, DOI 10.1038/ng0595-119
   Brown BD, 2004, J THROMB HAEMOST, V2, P111, DOI 10.1111/j.1538-7836.2004.00552.x
   Brown BD, 2002, BLOOD, V100, P1133, DOI 10.1182/blood-2001-11-0067
   Chao HJ, 2001, MOL THER, V4, P217, DOI 10.1006/mthe.2001.0449
   CHEN YH, 1995, NATURE, V376, P177, DOI 10.1038/376177a0
   Chen YHH, 1996, ANN NY ACAD SCI, V778, P111, DOI 10.1111/j.1749-6632.1996.tb21120.x
   Chuah MKL, 2003, BLOOD, V101, P1734, DOI 10.1182/blood-2002-03-0823
   De Geest BR, 2003, BLOOD, V101, P2551, DOI 10.1182/blood-2002-07-2146
   Evans GL, 1998, P NATL ACAD SCI USA, V95, P5734, DOI 10.1073/pnas.95.10.5734
   EVANS JP, 1989, P NATL ACAD SCI USA, V86, P10095, DOI 10.1073/pnas.86.24.10095
   Fields PA, 2000, MOL THER, V1, P225, DOI 10.1006/mthe.2000.0032
   Fields PA, 2001, GENE THER, V8, P354, DOI 10.1038/sj.gt.3301409
   Fields PA, 2001, MOL THER, V4, P201, DOI 10.1006/mthe.2001.0441
   Fijnvandraat K, 2003, SEMIN THROMB HEMOST, V29, P61, DOI 10.1055/s-2003-37940
   Fisher KJ, 1997, NAT MED, V3, P306, DOI 10.1038/nm0397-306
   Fry JW, 2002, GENE THER, V9, P220, DOI 10.1038/sj.gt.3301648
   Gallo-Penn AM, 2001, BLOOD, V97, P107, DOI 10.1182/blood.V97.1.107
   Gallucci S, 1999, NAT MED, V5, P1249, DOI 10.1038/15200
   GIANELLI F, 1996, CLIN HAEMATOLOGY HAE, V9, P211
   Goodeve AC, 2003, SEMIN THROMB HEMOST, V29, P23, DOI 10.1055/s-2003-37936
   Heim DA, 2000, MOL THER, V1, P533, DOI 10.1006/mthe.2000.0072
   Herzog RW, 1999, THROMB HAEMOSTASIS, V82, P540, DOI 10.1055/s-0037-1615877
   Herzog RW, 2002, HUM GENE THER, V13, P1281, DOI 10.1089/104303402760128513
   Herzog RW, 2001, MOL THER, V4, P192, DOI 10.1006/mthe.2001.0442
   High KA, 1995, ADV EXP MED BIOL, V386, P79
   Hough C, 2002, THROMB HAEMOSTASIS, V87, P659, DOI 10.1055/s-0037-1613063
   Jacquemin M, 2003, BLOOD, V101, P1351, DOI 10.1182/blood-2002-05-1369
   Jooss K, 1998, J VIROL, V72, P4212, DOI 10.1128/JVI.72.5.4212-4223.1998
   Kafri T, 1998, P NATL ACAD SCI USA, V95, P11377, DOI 10.1073/pnas.95.19.11377
   Kang ES, 2002, J IMMUNOL, V169, P1930, DOI 10.4049/jimmunol.169.4.1930
   Karachunski PI, 1997, J CLIN INVEST, V100, P3027, DOI 10.1172/JCI119857
   Kootstra NA, 2003, MOL THER, V7, P623, DOI 10.1016/S1525-0016(03)00073-X
   Lin HF, 1997, BLOOD, V90, P3962, DOI 10.1182/blood.V90.10.3962
   Liu Q, 2003, HUM GENE THER, V14, P627, DOI 10.1089/104303403321618146
   Liu YJ, 2001, CELL, V106, P259, DOI 10.1016/S0092-8674(01)00456-1
   Ljung R, 2001, BRIT J HAEMATOL, V113, P81, DOI 10.1046/j.1365-2141.2001.02759.x
   Lozier JN, 2002, P NATL ACAD SCI USA, V99, P12991, DOI 10.1073/pnas.192219599
   LOZIER JN, 2000, MOL THER, V1, pS289
   Manno CS, 2003, BLOOD, V101, P2963, DOI 10.1182/blood-2002-10-3296
   Mariani G, 2003, SEMIN THROMB HEMOST, V29, P69, DOI 10.1055/s-2003-37941
   Mauser AE, 1996, BLOOD, V88, P3451, DOI 10.1182/blood.V88.9.3451.bloodjournal8893451
   Mayumi H, 1996, IMMUNOBIOLOGY, V195, P129, DOI 10.1016/S0171-2985(96)80033-7
   Mellman I, 2001, CELL, V106, P255, DOI 10.1016/S0092-8674(01)00449-4
   Mingozzi F, 2003, J CLIN INVEST, V111, P1347, DOI 10.1172/JCI200316887
   Mizukami H, 2003, MOL THER, V7, pS81
   Monfardini C, 2002, J NEUROIMMUNOL, V123, P123, DOI 10.1016/S0165-5728(01)00454-4
   MONNAHAN PE, 2002, UPDATE CURR OPINT HE, V9, P430
   Mount JD, 2002, BLOOD, V99, P2670, DOI 10.1182/blood.V99.8.2670
   Muruve DA, 1999, HUM GENE THER, V10, P965, DOI 10.1089/10430349950018364
   Nathwani AC, 2002, BLOOD, V100, P1662, DOI 10.1182/blood-2002-02-0589
   Nathwani AC, 2001, BLOOD, V97, P1258, DOI 10.1182/blood.V97.5.1258
   Pastore L, 1999, HUM GENE THER, V10, P1773, DOI 10.1089/10430349950017455
   Pfeifer A, 2001, MOL THER, V3, P319, DOI 10.1006/mthe.2001.0276
   Ponder KP, 2003, MOL THER, V7, P7, DOI 10.1016/S1525-0016(02)00044-8
   Pugliese A, 2003, J CLIN INVEST, V111, P1280, DOI 10.1172/JCI200318395
   Qian JH, 2000, BLOOD, V95, P1324, DOI 10.1182/blood.V95.4.1324.004k25_1324_1329
   Reding MT, 2000, THROMB HAEMOSTASIS, V84, P643, DOI 10.1055/s-0037-1614081
   Reding MT, 2003, J THROMB HAEMOST, V1, P1777, DOI 10.1046/j.1538-7836.2003.00251.x
   Reding MT, 2001, ADV EXP MED BIOL, V489, P119
   Roncarolo MG, 2001, IMMUNOL REV, V182, P68, DOI 10.1034/j.1600-065X.2001.1820105.x
   Rossi G, 2001, BLOOD, V97, P2750, DOI 10.1182/blood.V97.9.2750
   Roy K, 1999, NAT MED, V5, P387, DOI 10.1038/7385
   SABATINO DE, 2002, MOL THER, V5, pS89
   Sarkar R, 2000, HUM GENE THER, V11, P881, DOI 10.1089/10430340050015491
   Sarkar R, 2003, J THROMB HAEMOST, V1, P220, DOI 10.1046/j.1538-7836.2003.00096.x
   Sarukhan A, 2001, J VIROL, V75, P269, DOI 10.1128/JVI.75.1.269-277.2001
   Scallan CD, 2003, BLOOD, V102, P2031, DOI 10.1182/blood-2003-01-0292
   Schnell MA, 2001, MOL THER, V3, P708, DOI 10.1006/mthe.2001.0330
   Shi FD, 1999, J IMMUNOL, V162, P5757
   Snyder RO, 1999, NAT MED, V5, P64, DOI 10.1038/4751
   Tao NJ, 2001, MOL THER, V3, P28, DOI 10.1006/mthe.2000.0227
   Tian CR, 2002, J IMMUNOL, V169, P3771, DOI 10.4049/jimmunol.169.7.3771
   VandenDriessche T, 2003, MOL THER, V7, pS193
   VandenDriessche T, 1999, P NATL ACAD SCI USA, V96, P10379, DOI 10.1073/pnas.96.18.10379
   VandenDriessche T, 2002, BLOOD, V100, P813, DOI 10.1182/blood.V100.3.813
   Waddington SN, 2003, BLOOD, V101, P1359, DOI 10.1182/blood-2002-03-0779
   Walter J, 1996, P NATL ACAD SCI USA, V93, P3056, DOI 10.1073/pnas.93.7.3056
   Weiner HL, 1997, IMMUNOL TODAY, V18, P335, DOI 10.1016/S0167-5699(97)01053-0
   Weiner HL, 2001, IMMUNOL REV, V182, P207, DOI 10.1034/j.1600-065X.2001.1820117.x
   Wong W, 2003, HUM GENE THER, V14, P577, DOI 10.1089/104303403764539350
   Xu LF, 2003, BLOOD, V101, P3924, DOI 10.1182/blood-2002-10-3050
   YANG YP, 1995, P NATL ACAD SCI USA, V92, P7257, DOI 10.1073/pnas.92.16.7257
   Yant SR, 2002, NAT BIOTECHNOL, V20, P999, DOI 10.1038/nbt738
   Zaiss AK, 2002, J VIROL, V76, P4580, DOI 10.1128/JVI.76.9.4580-4590.2002
   Zhang J, 2004, BLOOD, V103, P143, DOI 10.1182/blood-2003-06-2181
   ZHANG J, 2002, MOL THER, V5, pS82
   Zhang Y, 2001, MOL THER, V3, P697, DOI 10.1006/mthe.2001.0329
NR 95
TC 38
Z9 43
U1 0
U2 1
PU THIEME MEDICAL PUBL INC
PI NEW YORK
PA 333 SEVENTH AVE, NEW YORK, NY 10001 USA
SN 0094-6176
EI 1098-9064
J9 SEMIN THROMB HEMOST
JI Semin. Thromb. Hemost.
PD APR
PY 2004
VL 30
IS 2
BP 215
EP 226
DI 10.1055/s-2004-825635
PG 12
WC Hematology; Peripheral Vascular Disease
WE Science Citation Index Expanded (SCI-EXPANDED)
SC Hematology; Cardiovascular System & Cardiology
GA 817SD
UT WOS:000221196300007
PM 15118933
DA 2022-10-25
ER

PT J
AU VANDERMECHE, FGA
AF VANDERMECHE, FGA
TI INTRAVENOUS IMMUNE GLOBULIN IN THE GUILLAIN-BARRE-SYNDROME
SO CLINICAL AND EXPERIMENTAL IMMUNOLOGY
LA English
DT Article; Proceedings Paper
CT Symposium on New Perspectives on the Use of Intravenous Immune Globulin
CY SEP 09-13, 1993
CL AMSTERDAM, NETHERLANDS
DE GUILLAIN-BARRE SYNDROME; IVIG; PE; METHYLPREDNISOLONE; CONSERVATIVE
   RANDOMIZED TRIAL
ID PLASMA-EXCHANGE; GAMMA-GLOBULIN; MYASTHENIA-GRAVIS; IMMUNOGLOBULIN;
   POLYNEUROPATHY; INFUSION; RELAPSE
AB Guillain-Barre syndrome is an acute immune-mediated polyneuropathy with a severe clinical course. Plasma exchange (PE) was the first proven effective treatment ameliorating morbidity and outcome. However, it is not readily available and contraindications and complications frequently occur. High-dose intravenous immune globulin (IVIG) was demonstrated recently to be at least as effective and possibly more effective. The evidence is summarized in this article. Although specific treatment is now available, a proportion of patients do deteriorate with either IVIG (25%) or PE (34%) over the first 2 weeks after onset of treatment. A new dilemma has therefore arisen: is it worthwhile to switch therapy in patients who show further deterioration during therapy? As will be discussed, only a pragmatic approach is possible for the moment. In general it will be most effective to give just one full dose of IVIG or, alternatively, a full course of PE. More effective treatments are still being developed. The results of a pilot study of IVIG combined with high-dose methylprednisolone are promising and warrant a large scale clinical trial for further confirmation.
C1 ERASMUS UNIV ROTTERDAM,ROTTERDAM,NETHERLANDS.
RP VANDERMECHE, FGA (corresponding author), UNIV HOSP DIJKZIGT,DEPT NEUROL,DR MOLEWATERPLEIN 40,3015 GD ROTTERDAM,NETHERLANDS.
CR ARSURA EL, 1986, ARCH INTERN MED, V146, P1365, DOI 10.1001/archinte.146.7.1365
   ASBURY AK, 1981, ANN NEUROL, V9, P1, DOI 10.1002/ana.410090703
   BOUGET J, 1993, CRIT CARE MED, V21, P651, DOI 10.1097/00003246-199305000-00006
   CASTRO LHM, 1993, NEUROLOGY, V43, P1034, DOI 10.1212/WNL.43.5.1034
   COOK L, 1988, J CLIN IMMUNOL, V8, P23, DOI 10.1007/BF00915153
   IMBACH P, 1981, LANCET, V1, P1228
   IRANI DN, 1993, NEUROLOGY, V43, P872, DOI 10.1212/WNL.43.5.872
   JACKSON MC, 1993, J NEUROL, V240, P51, DOI 10.1007/BF00838447
   KLEYWEG RP, 1988, NEUROLOGY, V38, P1639, DOI 10.1212/WNL.38.10.1639
   KLEYWEG RP, 1991, J NEUROL NEUROSUR PS, V54, P957, DOI 10.1136/jnnp.54.11.957
   LEE ML, 1987, CLIN THER, V1, P300
   LEE ML, 1987, VIRAL HEPATITIS LIVE, P596
   MAKUCH R, 1978, CANCER TREAT REP, V62, P1037
   OSTERMAN PO, 1986, LANCET, V2, P1161
   ROPPER AH, 1988, ARCH NEUROL-CHICAGO, V45, P314, DOI 10.1001/archneur.1988.00520270096026
   SCHWARTZ RS, 1987, AM J MED, V83, P46, DOI 10.1016/0002-9343(87)90550-X
   SULTAN Y, 1984, LANCET, V2, P765
   SURI M, 1993, NEUROLOGY, V43, pS738
   VANDERMECHE FGA, 1992, NEW ENGL J MED, V326, P1123, DOI 10.1056/NEJM199204233261705
   VANDERMECHE FGA, 1989, BRAIN, V112, P1563, DOI 10.1093/brain/112.6.1563
   VERMEULEN M, 1985, J NEUROL SCI, V70, P317, DOI 10.1016/0022-510X(85)90173-X
   1987, ANN NEUROL, V22, P753
   1994, IN PRESS ANN NEUROL
   1985, NEUROLOGY, V35, P1096
   1986, JAMA-J AM MED ASSOC, V256, P1333
NR 25
TC 8
Z9 8
U1 0
U2 0
PU BLACKWELL SCIENCE LTD
PI OXFORD
PA OSNEY MEAD, OXFORD, OXON, ENGLAND OX2 0EL
SN 0009-9104
J9 CLIN EXP IMMUNOL
JI Clin. Exp. Immunol.
PD JUL
PY 1994
VL 97
SU 1
BP 43
EP 47
PG 5
WC Immunology
WE Conference Proceedings Citation Index - Science (CPCI-S); Science Citation Index Expanded (SCI-EXPANDED)
SC Immunology
GA NX800
UT WOS:A1994NX80000009
PM 8033434
DA 2022-10-25
ER

PT J
AU BONNOTLOURS, S
   CROUZEL, C
   PRENANT, C
   HINNEN, F
AF BONNOTLOURS, S
   CROUZEL, C
   PRENANT, C
   HINNEN, F
TI C-11 LABELING OF AN INHIBITOR OF ACETYLCHOLINESTERASE - [C-11]
   PHYSOSTIGMINE
SO JOURNAL OF LABELLED COMPOUNDS & RADIOPHARMACEUTICALS
LA English
DT Article
DE INHIBITOR OF ACHE; [C-11]METHYLISOCYANATE; [C-11]PHYSOSTIGMINE
AB Physostigmine, an alkaloid from calabar bean is a strong inhibitor of acetylcholinesterase (Ki=3.33+/-0.26x10(-6)M) and has been used clinically in the treatment of glaucoma, atropine intoxication, myasthenia gravis and more recently, in experimental trials in Alzheimer's disease. In order to study the AChE activity in the brain by positron emission tomography, we have undertaken the labelling of physostigmine with carbon-11. The synthesis involves the reaction of [C-11]methylisocyanate with eseroline. [C-11]Methylisocyanate was obtained by heating [C-11]acetylchloride with tetrabutylammonium azide in toluene. The synthesis of [C-11]CH3COCl involves the carbonation of methylmagnesium bromide in THF with cyclotron produced [C-11]carbon dioxide and the addition of phthaloyl dichloride. The [C-11]methylisocyanate is distilled into a solution of eseroline in ether with a small piece of sodium. After 10 minutes at 25-degrees-C, the solution is purified by HPLC and the appropriate fraction collected. Starting with 55.5 GBq (1.5 Ci) of [C-11]carbon dioxide, 0.92-1.48 GBq (25-40 mCi) of [C-11]Physostigmine are obtained 57 minutes after EOB.
C1 SERV HOSP FREDERIC JOLIOT,CEA,DRIPP,F-91406 ORSAY,FRANCE.
CR BECKER RE, 1988, DRUG DEVELOP RES, V12, P163, DOI 10.1002/ddr.430120302
   BRANDSTROM A, 1974, ACTA CHEM SCAND B, VB 28, P699, DOI 10.3891/acta.chem.scand.28b-0699
   DAVIS KL, 1979, NEW ENGL J MED, V301, P946
   DAVIS KL, 1983, NEW ENGL J MED, V308, P721
   ENGELHART E., 1930, ARCH EXP PATHOL U PHARMAKOL, V150, P1
   Jobst J., 1864, LIEBIGS ANN CHEM, V129, P115
   Laqueur L., 1877, ARCH OPHTH 3, V23, P149
   LUTHRA SK, 1985, J CHEM SOC CHEM COMM, P1423, DOI 10.1039/c39850001423
   MAIN AR, 1966, SCIENCE, V154, P400, DOI 10.1126/science.154.3747.400
   MATHES K, 1930, J PHYSL, V70, P338
   MESULAM MM, 1987, ANN NEUROL, V22, P638
   SMITH PAS, 1946, ORG REACTIONS, V3, P337
   Walker MB, 1934, LANCET, V1, P1200
   YU A, 1987, HETEROCYCLES, V26, P1271
NR 14
TC 19
Z9 19
U1 1
U2 5
PU JOHN WILEY & SONS LTD
PI W SUSSEX
PA BAFFINS LANE CHICHESTER, W SUSSEX, ENGLAND PO19 1UD
SN 0362-4803
J9 J LABELLED COMPD RAD
JI J. Label. Compd. Radiopharm.
PD APR
PY 1993
VL 33
IS 4
BP 277
EP 284
DI 10.1002/jlcr.2580330405
PG 8
WC Biochemical Research Methods; Chemistry, Medicinal; Chemistry,
   Analytical
WE Index Chemicus (IC); Science Citation Index Expanded (SCI-EXPANDED)
SC Biochemistry & Molecular Biology; Pharmacology & Pharmacy; Chemistry
GA KW685
UT WOS:A1993KW68500004
DA 2022-10-25
ER

PT J
AU Wong, VSS
   Adamczyk, P
   Dahlin, B
   Richman, DP
   Wheelock, V
AF Wong, Victoria S. S.
   Adamczyk, Peter
   Dahlin, Brian
   Richman, David P.
   Wheelock, Vicki
TI Cerebral Venous Sinus Thrombosis Presenting With Auditory Hallucinations
   and Illusions
SO COGNITIVE AND BEHAVIORAL NEUROLOGY
LA English
DT Article
DE cerebral thrombosis; sinus thrombosis; hallucinations auditory;
   illusions auditory; venous infarction; brain
ID SCHIZOPHRENIA; VEIN
AB Objective: Cerebral venous sinus thrombosis may present with seizures or neuropsychiatric symptoms, but does not typically present with hallucinations. We present a case of venous thrombosis of the right sigmoid and transverse sinuses that presented with auditory hallucinations and illusions.
   Methods: We describe a 45-year-old woman with a history of myasthenia gravis, stable on oral prednisone and monthly intravenous immunoglobulin infusions, who started on a progesterone/estrogen combination contraceptive pill for menorrhagia 3 weeks before admission and presented with symptoms of headache, fever, and auditory hallucinations and illusions.
   Results: The patient's cerebrospinal fluid showed lymphocytic pleocytosis. Two electroencephalograms showed significant right temporal lobe slowing. Magnetic resonance venogram of the brain showed venous sinus thrombosis of the right sigmoid and transverse sinuses. Magnetic resonance imaging showed a cortical venous infarct in the right middle temporal gyrus. The patient's auditory hallucinations and illusions resolved spontaneously weeks after presentation.
   Conclusions: This case suggests that auditory hallucinations and illusions should be added to the already broad spectrum of presenting features of cerebral venous sinus thrombosis. The nondominant right middle temporal gyrus may play a role in such auditory hallucinations.
C1 [Wong, Victoria S. S.; Adamczyk, Peter; Richman, David P.; Wheelock, Vicki] Univ Calif Davis, Med Ctr, Dept Neurol, Sacramento, CA 95817 USA.
   [Dahlin, Brian] Univ Calif Davis, Med Ctr, Dept Radiol, Sacramento, CA 95817 USA.
   [Adamczyk, Peter] Univ Calif Los Angeles, Dept Neurol, Los Angeles, CA 90024 USA.
RP Wong, VSS (corresponding author), Univ Calif Davis, Med Ctr, Dept Neurol, 4860 Y St,Suite 3700, Sacramento, CA 95817 USA.
EM vwongmd@gmail.com
RI Wong, Victoria S. S./U-5639-2017
OI Wong, Victoria S. S./0000-0001-6751-7942
CR Bousser MG, 2007, LANCET NEUROL, V6, P162, DOI 10.1016/S1474-4422(07)70029-7
   Devinsky O., 2004, NEUROLOGY COGNITIVE
   Dierks T, 1999, NEURON, V22, P615, DOI 10.1016/S0896-6273(00)80715-1
   Elliott B, 2009, EPILEPSY RES, V85, P162, DOI 10.1016/j.eplepsyres.2009.03.018
   Ferro JM, 2004, STROKE, V35, P664, DOI 10.1161/01.STR.0000117571.76197.26
   Ferro JM, 2008, STROKE, V39, P1152, DOI 10.1161/STROKEAHA.107.487363
   Gosk-Bierska I, 2006, NEUROLOGY, V67, P814, DOI 10.1212/01.wnl.0000233887.17638.d0
   Shergill SS, 2000, ARCH GEN PSYCHIAT, V57, P1033, DOI 10.1001/archpsyc.57.11.1033
   Stewart B, 2005, J NEUROPSYCH CLIN N, V17, P243, DOI 10.1176/appi.neuropsych.17.2.243
   von Mering M, 2003, J CLIN NEUROSCI, V10, P310, DOI 10.1016/S0967-5868(03)00017-1
   Woodruff PWR, 1997, AM J PSYCHIAT, V154, P1676, DOI 10.1176/ajp.154.12.1676
NR 11
TC 5
Z9 5
U1 0
U2 1
PU LIPPINCOTT WILLIAMS & WILKINS
PI PHILADELPHIA
PA 530 WALNUT ST, PHILADELPHIA, PA 19106-3621 USA
SN 1543-3633
J9 COGN BEHAV NEUROL
JI Cogn. Behav. Neurol.
PD MAR
PY 2011
VL 24
IS 1
BP 40
EP 42
DI 10.1097/WNN.0b013e318217b0cd
PG 3
WC Behavioral Sciences; Clinical Neurology
WE Science Citation Index Expanded (SCI-EXPANDED); Social Science Citation Index (SSCI)
SC Behavioral Sciences; Neurosciences & Neurology
GA 749IJ
UT WOS:000289458200008
PM 21467920
DA 2022-10-25
ER

PT J
AU Bhatt, R
   Bhatt, S
   Hameed, M
   Rameshwar, P
   Siegel, A
AF Bhatt, R
   Bhatt, S
   Hameed, M
   Rameshwar, P
   Siegel, A
TI Amygdaloid kindled seizures can induce functional and pathological
   changes in thymus of rat: Role of the sympathetic nervous system
SO NEUROBIOLOGY OF DISEASE
LA English
DT Article
DE kindled seizures; thymoma; immunohistochemistry; CD4; CD8 AE1/AE3; TUNEL
ID T-CELL DEVELOPMENT; BETA-ADRENERGIC-RECEPTORS; LIMBIC ENCEPHALITIS;
   NEURO-ENDOCRINE; MINERALOCORTICOID RECEPTORS; MYASTHENIA-GRAVIS;
   MESSENGER-RNA; IMMUNE-SYSTEM; PROLIFERATION; EXPRESSION
AB The present study sought to determine the effects of long-term kindled seizures of the basal amygdala upon immune function in rat, utilizing the thymus, as a principal target for study. Histopathology from kindled Sprague- Dawley, rats revealed the presence of epithelial cell thymoma in 70% of these rats. The results revealed an increased rate of apoptosis and proliferation in thymic epithelial cells. Analysis of thymocytes indicated a decrease in the ratio of CD4 to CD8 positive T cells and reduced proliferative response to T-cell mitogens. To determine whether these effects were mediated through the sympathetic nervous system, animals were treated with guanethidine, which blocked the development of epithelial cell thymomas, while mifepristone treatment, employed to determine the possible role of the hypothalamic - pituitary axis, was ineffective in attenuating thymoma development. Thus, the present study demonstrated that functional and pathological changes in the thymus during kindled seizures are mediated through the sympathetic nervous system. (c) 2005 Elsevier Inc. All rights reserved.
C1 Univ Med & Dent New Jersey, Dept Neurol & Neurosci, Newark, NJ 07103 USA.
   Univ Med & Dent New Jersey, Dept Pathol, Newark, NJ 07103 USA.
   Univ Med & Dent New Jersey, Dept Med, Newark, NJ 07103 USA.
   Univ Med & Dent New Jersey, Dept Psychiat, Newark, NJ 07103 USA.
RP Siegel, A (corresponding author), Univ Med & Dent New Jersey, Dept Neurol & Neurosci, MSB,H-512, Newark, NJ 07103 USA.
EM siegel@umdnj.edu
FU NINDS NIH HHS [NS 07941-33] Funding Source: Medline
CR Aarli JA, 2000, ARCH NEUROL-CHICAGO, V57, P1689, DOI 10.1001/archneur.57.12.1689
   ABRASS CK, 1985, J IMMUNOL, V135, P1338
   Anderson G, 2000, SEMIN IMMUNOL, V12, P457, DOI 10.1006/smim.2000.0260
   ANTOINE JC, 1995, J NEUROL NEUROSUR PS, V58, P706, DOI 10.1136/jnnp.58.6.706
   Ashwell JD, 2000, ANNU REV IMMUNOL, V18, P309, DOI 10.1146/annurev.immunol.18.1.309
   Besedovsky HO, 1996, ENDOCR REV, V17, P64, DOI 10.1210/edrv-17-1-64
   Bostantjopoulou S, 1994, Funct Neurol, V9, P11
   Boyum A, 1968, Scand J Clin Lab Invest Suppl, V97, P7
   Caksen H, 2001, PEDIATR INT, V43, P58, DOI 10.1046/j.1442-200x.2001.01325.x
   CAZAUX CA, 1995, FEBS LETT, V364, P120, DOI 10.1016/0014-5793(95)00366-H
   CHEN WF, 1989, J IMMUNOL, V143, P1598
   CUNNICK JE, 1990, PHARMACOL BIOCHEM BE, V36, P645, DOI 10.1016/0091-3057(90)90270-R
   CUNNINGHAM JD, 1994, ANN THORAC SURG, V58, P250, DOI 10.1016/0003-4975(94)91119-3
   DEBLASI A, 1995, J CLIN INVEST, V95, P203, DOI 10.1172/JCI117641
   DOBBS CM, 1993, J NEUROIMMUNOL, V48, P151, DOI 10.1016/0165-5728(93)90187-4
   Duse M, 1986, Monogr Allergy, V20, P128
   EEGOLOFSSON O, 1985, ACTA NEUROL SCAND, V72, P140
   Eskandari F, 2002, ANN NY ACAD SCI, V966, P20, DOI 10.1111/j.1749-6632.2002.tb04198.x
   FELSNER P, 1992, J NEUROIMMUNOL, V37, P47, DOI 10.1016/0165-5728(92)90154-D
   FELSNER P, 1995, J NEUROIMMUNOL, V57, P27, DOI 10.1016/0165-5728(94)00158-K
   FELTEN DL, 1985, J IMMUNOL, V135, pS755
   Fujii Y, 1999, J SURG RES, V82, P312, DOI 10.1006/jsre.1998.5547
   FUJII Y, 1990, EUR J IMMUNOL, V20, P2355, DOI 10.1002/eji.1830201029
   GILHUS NE, 1995, J CLIN PATHOL, V48, P447, DOI 10.1136/jcp.48.5.447
   Goldstein KR, 2002, BRAIN BEHAV IMMUN, V16, P706, DOI 10.1016/S0889-1591(02)00024-7
   Hadden J W, 1970, Cell Immunol, V1, P583, DOI 10.1016/0008-8749(70)90024-9
   Heidenreich F, 1998, NEUROLOGY, V50, P1483, DOI 10.1212/WNL.50.5.1483
   HERMAN JP, 1989, BRAIN RES, V501, P235, DOI 10.1016/0006-8993(89)90641-0
   INGENITO GG, 1990, NEUROLOGY, V40, P382
   Inoue M, 1998, CLIN EXP IMMUNOL, V112, P419
   KENDALL MD, 1991, BRAIN BEHAV IMMUN, V5, P9, DOI 10.1016/0889-1591(91)90004-T
   Kranz A, 1997, J ANAT, V191, P441, DOI 10.1046/j.1469-7580.1997.19130441.x
   KROZOWSKI ZS, 1989, ENDOCRINOLOGY, V125, P192, DOI 10.1210/endo-125-1-192
   Kurz B, 1997, BRIT J PHARMACOL, V120, P1401, DOI 10.1038/sj.bjp.0701045
   LANDMANN RMA, 1984, J RECEPTOR RES, V4, P37, DOI 10.3109/10799898409042538
   Lechner O, 2000, EUR J IMMUNOL, V30, P337
   LEONARD JP, 1991, BRAIN BEHAV IMMUN, V5, P328, DOI 10.1016/0889-1591(91)90028-9
   Li SY, 2004, AM J CLIN PATHOL, V121, P268, DOI 10.1309/K2FY1TED8GEGFLNG
   LOWY MT, 1989, BRAIN RES, V503, P191, DOI 10.1016/0006-8993(89)91663-6
   LYSENKO GI, 1998, SPRAVA, V6, P79
   MADDEN KS, 1994, J NEUROIMMUNOL, V49, P77, DOI 10.1016/0165-5728(94)90183-X
   MADDEN KS, 1994, J NEUROIMMUNOL, V49, P67, DOI 10.1016/0165-5728(94)90182-1
   Maestroni GJM, 1995, PHARMACOL RES, V32, P249, DOI 10.1016/S1043-6618(05)80012-X
   MCARDLE JP, 1988, PATHOLOGY, V20, P292, DOI 10.3109/00313028809059510
   McNamara JO, 2002, NEUROLOGY, V58, P677, DOI 10.1212/WNL.58.5.677
   Nakajima J, 2000, EUR J CARDIO-THORAC, V18, P287, DOI 10.1016/S1010-7940(00)00523-6
   Oben JA, 2003, BIOCHEM BIOPH RES CO, V302, P685, DOI 10.1016/S0006-291X(03)00232-8
   Okumura M, 2001, J SURG RES, V101, P130, DOI 10.1006/jsre.2001.6282
   Pan CC, 2003, HISTOPATHOLOGY, V43, P165, DOI 10.1046/j.1365-2559.2003.01663.x
   Paxinos G, 1998, RAT BRAIN IN STEREOTAXIC COORDINATES, FOURTH ED., pix
   Pazirandeh A, 1999, FASEB J, V13, P893, DOI 10.1096/fasebj.13.8.893
   Popovik E, 2000, BRAIN RES, V853, P227, DOI 10.1016/S0006-8993(99)02242-8
   PREMACK BA, 1991, J CLIN IMMUNOL, V11, P225, DOI 10.1007/BF00918180
   RACINE RJ, 1972, ELECTROEN CLIN NEURO, V32, P281, DOI 10.1016/0013-4694(72)90177-0
   ROSAESILVA AAM, 1995, BRAZ J MED BIOL RES, V28, P1109
   RUNDLE SE, 1989, J STEROID BIOCHEM, V33, P1235, DOI 10.1016/0022-4731(89)90435-4
   Sakuraba Motoki, 2003, Jpn J Thorac Cardiovasc Surg, V51, P481, DOI 10.1007/s11748-003-0107-3
   Salakou S, 2001, EUR J CARDIO-THORAC, V20, P712, DOI 10.1016/S1010-7940(01)00776-X
   Sanders VM, 1997, J IMMUNOL, V158, P4200
   SIMON RP, 1984, NEUROLOGY, V34, P255, DOI 10.1212/WNL.34.2.255
   SINGH U, 1979, J ANAT, V129, P279
   SINGH U, 1976, EUR J IMMUNOL, V6, P59, DOI 10.1002/eji.1830060113
   TAKAI Y, 1988, J IMMUNOL, V140, P508
   Tateyama H, 1997, MODERN PATHOL, V10, P983
   TUTTON PJM, 1974, CELL TISSUE KINET, V7, P125, DOI 10.1111/j.1365-2184.1974.tb00405.x
   TUTTON PJM, 1989, VIRCHOWS ARCH B, V57, P349, DOI 10.1007/BF02899100
   VACCHIO MS, 1994, J EXP MED, V179, P1835, DOI 10.1084/jem.179.6.1835
   VIZI ES, 1995, NEUROSCIENCE, V68, P1263, DOI 10.1016/0306-4522(95)00215-5
   von Patay B, 1999, NEUROIMMUNOMODULAT, V6, P45, DOI 10.1159/000026363
   von Patay B, 1998, J NEUROIMMUNOL, V86, P182, DOI 10.1016/S0165-5728(98)00051-4
   Wajeman-Chao SA, 1998, J IMMUNOL, V161, P4825
   Wang X L, 1989, J Tongji Med Univ, V9, P25
   WEIGENT DA, 1987, IMMUNOL REV, V100, P79, DOI 10.1111/j.1600-065X.1987.tb00528.x
   WILLIAMS JM, 1981, ANAT REC, V199, P531, DOI 10.1002/ar.1091990409
   YOUNG EA, 1990, PSYCHONEUROENDOCRINO, V15, P165, DOI 10.1016/0306-4530(90)90027-7
   YOUNG M, 1994, J CLIN INVEST, V93, P2578, DOI 10.1172/JCI117269
NR 76
TC 12
Z9 14
U1 0
U2 0
PU ACADEMIC PRESS INC ELSEVIER SCIENCE
PI SAN DIEGO
PA 525 B ST, STE 1900, SAN DIEGO, CA 92101-4495 USA
SN 0969-9961
EI 1095-953X
J9 NEUROBIOL DIS
JI Neurobiol. Dis.
PD JAN
PY 2006
VL 21
IS 1
BP 127
EP 137
DI 10.1016/j.nbd.2005.06.018
PG 11
WC Neurosciences
WE Science Citation Index Expanded (SCI-EXPANDED)
SC Neurosciences & Neurology
GA 000KP
UT WOS:000234460800014
PM 16084731
DA 2022-10-25
ER

PT J
AU Muri, RM
   Klimmeck, E
   Imesch, P
AF Muri, RM
   Klimmeck, E
   Imesch, P
TI Intermittent diplopia after prolonged downward gaze to the right: What
   is the differential diagnosis?
SO REVUE NEUROLOGIQUE
LA French
DT Article
DE diplopia; cavernous sinus; tumor of hypophysis
ID CAVERNOUS SINUS; CRANIAL NERVES
AB In general, intermittent diplopia evokes suspicion of ocular myasthenia gravis. However, other etiologies such as Brown syndrome or myokymia of the superior oblique may provoke intermittent diplopia. We present a case of intermittent diplopia due to a tumor in the cavernous sinus. A 59-year-old patient reported intermittent diplopia after prolonged downward gaze to the right, All other gaze directions failed to provoke symptoms. In 1992, the diagnosis of inactive macroadenoma of the pituitary gland was established and the patient underwent surgery and radiation therapy. At physical examination, prolonged downward gaze to the right of about 2 minutes provoked paresis of abduction, slight ptosis, and restriction of elevation on the left side, corresponding to sixth nerve palsy and palsy of the superior branch of the third nerve on the left side. MRI showed a relapse of the macroadenoma with infiltration of the cavernous sinus on the left side. The patient underwent surgery then focal radiation (gamma-knife). The clinical course was favourable and at the follow-up examination six months later, no diplopia was reported.
C1 Univ Hosp Bern, Inselspital, Abt Neuropsychol Rehabil, Dept Ophtalmol, CH-3010 Bern, Switzerland.
   Univ Hosp Bern, Inselspital, Dept Neurol, CH-3010 Bern, Switzerland.
RP Muri, RM (corresponding author), Univ Hosp Bern, Inselspital, Abt Neuropsychol Rehabil, Dept Ophtalmol, CH-3010 Bern, Switzerland.
EM rene.mueri@insel.ch
RI Imesch, Pascal/AAP-3218-2021; Müri, René M/E-9320-2012
OI Müri, René M/0000-0001-6990-4188
CR Keane JR, 1996, ARCH NEUROL-CHICAGO, V53, P967, DOI 10.1001/archneur.1996.00550100033012
   LANG J, 1974, Z ANAT ENTWICKLUNGS, V145, P87, DOI 10.1007/BF00519129
   Lin CCK, 2003, EUR NEUROL, V49, P98, DOI 10.1159/000068508
   Yeh Steven, 2004, Curr Opin Ophthalmol, V15, P490, DOI 10.1097/01.icu.0000144387.12739.9c
NR 4
TC 0
Z9 0
U1 0
U2 0
PU MASSON EDITEUR
PI MOULINEAUX CEDEX 9
PA 21 STREET CAMILLE DESMOULINS, ISSY, 92789 MOULINEAUX CEDEX 9, FRANCE
SN 0035-3787
J9 REV NEUROL-FRANCE
JI Rev. Neurol.
PD MAY
PY 2005
VL 161
IS 5
BP 575
EP 577
PG 3
WC Clinical Neurology
WE Science Citation Index Expanded (SCI-EXPANDED)
SC Neurosciences & Neurology
GA 935LO
UT WOS:000229784000009
PM 16106809
DA 2022-10-25
ER

PT J
AU Ichikawa, T
   Nakao, K
   Hamasaki, K
   Ohkubo, K
   Toriyama, K
   Eguchi, K
AF Ichikawa, Tatsuki
   Nakao, Kazuhiko
   Hamasaki, Keisuke
   Ohkubo, Kazuaki
   Toriyama, Kan
   Eguchi, Katsumi
TI An autopsy case of acute pancreatitis with a high serum IgG4 complicated
   by amyloidosis and rheumatoid arthritis
SO WORLD JOURNAL OF GASTROENTEROLOGY
LA English
DT Article
DE Acute pancreatitis; Rheumatoid arthritis; IgG4; Systemic amyloidosis;
   Autoimmune pancreatitis
AB We report an autopsy case of acute pancreatitis with a high serum IgG4 concentration complicated by systemic amyloid A amyloidosis and rheumatoid arthritis (RA). The patient was a 42-year-old Japanese female with a 22-year history of rheumatoid arthritis. She was diagnosed with myasthenia gravis when she was 31-year old. At the onset of pancreatitis, the patient was anti-nuclear antibody-positive, and had high serum gamma globulin and IgG4 levels. Dexamethasone and conventional therapy induced clinical remission and significantly decreased the serum IgG4 and gamma globulin. However, despite the decreased disease parameters, the patient developed a bleeding pseudocyst and died of cardiac failure. In the autopsy examination, it was determined that pancreatitis was probably caused by ischemia due to vascular obstruction caused by amyloid deposition in the pancreas. Even though acute pancreatitis is a rare complication in RA patients, we speculate that an autoimmune pancreatitis-related mechanism and ischemia due to vascular obstruction by amyloid deposition might be attributable to a single source that leads to acute pancreatitis in our particular case. (C) 2005 The WJG Press and Elsevier Inc. All rights reserved.
C1 [Ichikawa, Tatsuki; Hamasaki, Keisuke; Ohkubo, Kazuaki; Eguchi, Katsumi] Nagasaki Univ, Sch Med, Dept Internal Med 1, Nagasaki 8528501, Japan.
   [Nakao, Kazuhiko] Nagasaki Univ, Hlth Res Ctr, Nagasaki 8528501, Japan.
   [Toriyama, Kan] Nagasaki Univ, Dept Pathol, Inst Trop Med, Nagasaki 8528501, Japan.
RP Ichikawa, T (corresponding author), Nagasaki Univ, Sch Med, Dept Internal Med 1, 1-7-1 Sakamoto, Nagasaki 8528501, Japan.
EM ichikawa@net.nagasaki-u.ac.jp
CR Bank S, 2002, J CLIN GASTROENTEROL, V35, P50, DOI 10.1097/00004836-200207000-00012
   Bely M, 1989, Morphol Igazsagugyi Orv Sz, V29, P213
   Colaut Flavio, 2002, Chir Ital, V54, P91
   EISEMANN AD, 1989, ANN INTERN MED, V111, P860, DOI 10.7326/0003-4819-111-10-860_2
   FUJITO T, 1995, JPN HEART J, V36, P681
   GRINDULIS KA, 1987, BRIT J RHEUMATOL, V26, P212
   Hamano H, 2001, NEW ENGL J MED, V344, P732, DOI 10.1056/NEJM200103083441005
   Oishi Kazuhiro, 2000, Journal of Medicine (Westbury), V31, P303
   Okazaki K, 2002, GUT, V51, P1, DOI 10.1136/gut.51.1.1
   Sakorafas GH, 2000, J CLIN GASTROENTEROL, V30, P343, DOI 10.1097/00004836-200006000-00002
NR 10
TC 7
Z9 8
U1 0
U2 0
PU BAISHIDENG PUBL GRP CO LTD
PI BEIJING
PA RM 903, BLDG D, OCEAN INTERNATIONAL CTR, NO 62 DONGSIHUAN ZHONGLU,
   BEIJING, CHAOYANG DISTRICT 100025, PEOPLES R CHINA
SN 1007-9327
J9 WORLD J GASTROENTERO
JI World J. Gastroenterol.
PD APR 7
PY 2005
VL 11
IS 13
BP 2032
EP 2034
PG 3
WC Gastroenterology & Hepatology
WE Science Citation Index Expanded (SCI-EXPANDED)
SC Gastroenterology & Hepatology
GA V19WM
UT WOS:000208102500026
PM 15801001
DA 2022-10-25
ER

PT J
AU Padua, L
   Aprile, I
   Caliandro, P
   Padua, R
   Mazza, S
   Tonali, P
AF Padua, L
   Aprile, I
   Caliandro, P
   Padua, R
   Mazza, S
   Tonali, P
TI Intravenous immunoglobulin treatment in autoimmune neurological
   disorders: pilot study on early effects on patients' quality of life
SO JOURNAL OF THE PERIPHERAL NERVOUS SYSTEM
LA English
DT Article
DE health-related quality of life; intravenous immunoglobulin; neuropathy;
   outcome research; SF-36
ID GUILLAIN-BARRE-SYNDROME; MYASTHENIA-GRAVIS; VALIDATION; CRITERIA;
   SHOULDER; ARM
AB We performed a multi-perspective follow up in 25 patients with autoimmune neurological disorders treated with intravenous immunoglobulin (IVIg) to evaluate the early effects on patients' health-related quality of life (HRQoL). Diagnoses were based on clinical picture, neurophysiological assessment, nerve biopsy, and therapeutic response. As patient-oriented assessment, we used the Short Form 36 questionnaire (SF-36), the most used generic health tool, and the disability of arm shoulder and hand questionnaire (DASH). Our data indicate that physical aspects of patients' HRQoL improve early and strongly after IVIg. This agrees with the muscle strength improvement previously reported. But, the mental aspects of the HRQoL are not influenced by the therapies. Traditional outcome assessment in neurological diseases has always been based on physician-derived and instrumental findings. Over the last two decades, clinical researchers have underlined the need for a standardized evaluation of concepts such as HRQoL. We believe that this study represents a further step toward an evidence-based therapeutic approach of some neurological diseases and that further fundamental steps should be taken.
C1 Catholic Univ, Inst Neurol, Don C Gnocchi Inst, I-00168 Rome, Italy.
   Fdn Pro Luventute, Dept Orthoped, Rome, Italy.
   S Giacomo Hosp, Rome, Italy.
   CSS Hosp IRCCS, San Giovanni Rotondo, Italy.
RP Padua, L (corresponding author), Catholic Univ, Inst Neurol, Don C Gnocchi Inst, Lgo F Vito 1, I-00168 Rome, Italy.
EM lpadua@rm.unicatt.it
RI Mazza, Salvatore/B-6030-2008; Padua, Luca/K-5398-2016; aprile,
   irene/AAC-4986-2022; Caliandro, Pietro/AAC-5096-2022
OI Mazza, Salvatore/0000-0002-0743-9708; Padua, Luca/0000-0003-2570-9326;
   Caliandro, Pietro/0000-0002-1190-4879; Aprile, Irene/0000-0001-8123-9977
CR Alam TA, 1998, MUSCLE NERVE, V21, P1275, DOI 10.1002/(SICI)1097-4598(199810)21:10<1275::AID-MUS5>3.0.CO;2-8
   Apolone G, 1998, J CLIN EPIDEMIOL, V51, P1025, DOI 10.1016/S0895-4356(98)00094-8
   Dalakas MC, 1999, MUSCLE NERVE, V22, P1479, DOI 10.1002/(SICI)1097-4598(199911)22:11<1479::AID-MUS3>3.3.CO;2-2
   DEVINSKY O, 1995, ANN NEUROL, V37, P141, DOI 10.1002/ana.410370202
   Hudak PL, 1996, AM J IND MED, V30, P372
   Hudak PL, 1996, AM J IND MED, V29, P602, DOI 10.1002/(SICI)1097-0274(199606)29:6<602::AID-AJIM4>3.0.CO;2-L
   Medical Research Council, 1976, AIDS EX PER NERV SYS
   Olney RK, 2003, MUSCLE NERVE, V27, P117, DOI 10.1002/mus.10317
   Padua L, 2001, NEUROL SCI, V22, P363, DOI 10.1007/s100720100066
   Padua L, 2002, MUSCLE NERVE, V25, P466, DOI 10.1002/mus.10035
   Padua L, 2001, NEUROL SCI, V22, P239, DOI 10.1007/s100720100020
   Padua R, 2003, J HAND SURG-BRIT EUR, V28B, P179, DOI 10.1016/S0266-7681(02)00303-0/jhsb.2001.0876
   Paul RH, 2001, MUSCLE NERVE, V24, P512, DOI 10.1002/mus.1034
   Raphael JC, 2001, J NEUROL NEUROSUR PS, V71, P235, DOI 10.1136/jnnp.71.2.235
   Sabatelli M, 2001, J NEUROL, V248, P772, DOI 10.1007/s004150170093
   Saperstein DS, 2001, MUSCLE NERVE, V24, P311, DOI 10.1002/1097-4598(200103)24:3<311::AID-MUS1001>3.0.CO;2-A
   Ware JE., 1994, SF 36 PHYS MENTAL HL
NR 17
TC 5
Z9 5
U1 0
U2 1
PU WOODLAND PUBLICATIONS, INC
PI NEW YORK
PA 69 MURRAY ST, NEW YORK, NY 10007 USA
SN 1085-9489
J9 J PERIPHER NERV SYST
JI J. Peripher. Nerv. Syst.
PD MAR
PY 2004
VL 9
IS 1
BP 3
EP 6
DI 10.1111/j.1085-9489.2004.09102.x
PG 4
WC Clinical Neurology; Neurosciences
WE Science Citation Index Expanded (SCI-EXPANDED)
SC Neurosciences & Neurology
GA 779XQ
UT WOS:000189327800002
PM 14871448
DA 2022-10-25
ER

PT J
AU Alves, LA
   Nihei, OK
   Fonseca, PC
   Campos-de-Carvalho, AC
   Savino, W
AF Alves, LA
   Nihei, OK
   Fonseca, PC
   Campos-de-Carvalho, AC
   Savino, W
TI Gap junction modulation by extracellular signaling molecules: the thymus
   model
SO BRAZILIAN JOURNAL OF MEDICAL AND BIOLOGICAL RESEARCH
LA English
DT Article; Proceedings Paper
CT Meeting on Gap Junctions in the Nervous and Cardiovascular Systems -
   Clinical Implications
CY JUN 06-11, 1998
CL RIO JANEIRO, BRAZIL
SP Conselho Nacl Desenvolvimento Cientifico & Tecnol, Fdn Amparo Pesquisa Estado Rio de Janeiro, Financiadora Estudos & Projetos, Fundacao Amparo Pesquisa Estado Sao paulo, Univ Fed Goias, Fundacao Univ Jose Bonifacio, Univ Fed Rio De Janeiro, Albert Einstein Coll Med, PEW Charitable Biosintet, Xerox, Nikon Inc, Varig Brazilian Airlines, Brazil Nuts Promot Events, Sheraton Hotel, Cetus Ltda
DE thymus; thymic epithelial cells; connexin 43; hormones; interleukins
ID TO-CELL COMMUNICATION; VASOACTIVE-INTESTINAL-PEPTIDE; HUMAN
   CHORIONIC-GONADOTROPIN; MYASTHENIA-GRAVIS PATIENTS; ADULT-RAT
   HEPATOCYTES; GENE-RELATED PEPTIDE; EPITHELIAL-CELLS; INTERCELLULAR
   COMMUNICATION; OSTEOBLASTIC CELLS; DIFFERENTIAL EXPRESSION
AB Gap junctions are intercellular channels which connect adjacent cells and allow direct exchange of molecules of low molecular weight between them. Such a communication has been described as fundamental in many systems due to its importance in coordination, proliferation and differentiation. Recently, it has been shown that gap junctional intercellular communication (GJIC) can be modulated by several extracellular soluble factors such as classical hormones, neurotransmitters, interleukins, growth factors and some paracrine substances. Herein, we discuss some aspects of the general modulation of GJIC by extracellular messenger molecules and more particularly the regulation of such communication in the thymus gland. Additionally, we discuss recent data concerning the study of different neuropeptides and hormones in the modulation of GJIC in thymic epithelial cells. We also suggest that the thymus may be viewed as a model to study the modulation of gap junction communication by different extracellular messengers involved in non-classical circuits, since this organ is under bidirectional neuroimmunoendocrine control.
C1 Fiocruz MS, Inst Oswaldo Cruz, Dept Imunol, Lab Pesquisas Timo, BR-21045900 Rio De Janeiro, Brazil.
   Univ Fed Rio de Janeiro, Inst Biofis, Rio De Janeiro, Brazil.
RP Alves, LA (corresponding author), Fiocruz MS, Inst Oswaldo Cruz, Dept Imunol, Lab Pesquisas Timo, Av Brasil 4365, BR-21045900 Rio De Janeiro, Brazil.
EM alveslaa@gene.dbbm.fiocruz.br
RI Campos de Carvalho, Antonio Carlos/A-3152-2008
OI Campos de Carvalho, Antonio Carlos/0000-0002-0062-3043
CR Alves LA, 1998, IMMUNOL TODAY, V19, P269, DOI 10.1016/S0167-5699(98)01256-0
   ALVES LA, 1995, EUR J IMMUNOL, V25, P431, DOI 10.1002/eji.1830250219
   AMBRUS G, 1994, ENDOCRINOLOGY, V135, P2772, DOI 10.1210/en.135.6.2772
   Anderson G, 1996, ANNU REV IMMUNOL, V14, P73, DOI 10.1146/annurev.immunol.14.1.73
   Bruzzone R, 1996, EUR J BIOCHEM, V238, P1, DOI 10.1111/j.1432-1033.1996.0001q.x
   CHANDROSS KJ, 1995, J NEUROSCI, V15, P262
   Chanson M, 1999, J BIOL CHEM, V274, P282, DOI 10.1074/jbc.274.1.282
   CHIBA H, 1994, CELL STRUCT FUNCT, V19, P173, DOI 10.1247/csf.19.173
   Civitelli R, 1998, J CELL BIOCHEM, V68, P8, DOI 10.1002/(SICI)1097-4644(19980101)68:1<8::AID-JCB2>3.0.CO;2-#
   CRONIER L, 1994, ENDOCRINOLOGY, V135, P402, DOI 10.1210/en.135.1.402
   Cyr DG, 1996, ENDOCRINOLOGY, V137, P1474, DOI 10.1210/en.137.4.1474
   DARDENNE M, 1994, IMMUNOL TODAY, V15, P518, DOI 10.1016/0167-5699(94)90207-0
   DeMello WC, 1997, J CARDIOVASC PHARM, V29, P273, DOI 10.1097/00005344-199702000-00017
   DORSHKIND K, 1993, BLOOD, V82, P38, DOI 10.1182/blood.V82.1.38.bloodjournal82138
   DOUALLABELL F, 1995, ENDOCRINOLOGY, V136, P5322, DOI 10.1210/en.136.12.5322
   ELFGANG C, 1995, J CELL BIOL, V129, P805, DOI 10.1083/jcb.129.3.805
   FLAGGNEWTON JL, 1981, J MEMBRANE BIOL, V63, P105, DOI 10.1007/BF01969452
   FOWLKES BJ, 1989, ADV IMMUNOL, V44, P207, DOI 10.1016/S0065-2776(08)60643-4
   GRANOT I, 1994, J BIOL CHEM, V269, P30502
   GROSSMAN CJ, 1979, STEROIDS, V34, P539, DOI 10.1016/S0039-128X(79)80015-X
   GROSSMAN CJ, 1983, STEROIDS, V42, P11, DOI 10.1016/S0039-128X(83)90048-X
   HAMPSON ECGM, 1992, J NEUROSCI, V12, P4911
   HAX WMA, 1974, J MEMBRANE BIOL, V19, P253, DOI 10.1007/BF01869981
   Head G M, 1998, Dev Immunol, V6, P95, DOI 10.1155/1998/41349
   Head GM, 1997, J ANAT, V191, P355, DOI 10.1046/j.1469-7580.1997.19130355.x
   HIDEKO FH, 1990, THYMUS, V15, P31
   Homma N, 1998, CIRC RES, V83, P27, DOI 10.1161/01.RES.83.1.27
   Hu J, 1997, J CLIN INVEST, V99, P2312, DOI 10.1172/JCI119410
   HU VW, 1994, EXP CELL RES, V213, P218, DOI 10.1006/excr.1994.1193
   Hull KL, 1996, CELL TISSUE RES, V286, P69, DOI 10.1007/s004410050676
   KAWASHIMA I, 1991, THYMUS, V18, P79
   KENDALL MD, 1986, J ANAT, V147, P95
   KLANDAWOOD FS, 1998, J ENDOCRINOL, V157, P405
   KOJIMA T, 1995, J CELL SCI, V108, P2771
   Kojima T, 1997, CELL STRUCT FUNCT, V22, P347, DOI 10.1247/csf.22.347
   Kurz B, 1997, BRIT J PHARMACOL, V120, P1401, DOI 10.1038/sj.bjp.0701045
   LYE SJ, 1993, ENDOCRINOLOGY, V132, P2380, DOI 10.1210/en.132.6.2380
   MARCHETTI B, 1994, AM J PHYSIOL, V265, pE718
   Marie JC, 1999, J IMMUNOL, V162, P2103
   Massas R, 1998, J CELL BIOCHEM, V69, P282, DOI 10.1002/(SICI)1097-4644(19980601)69:3<282::AID-JCB6>3.0.CO;2-N
   Massas R, 1998, J CELL BIOCHEM, V69, P81, DOI 10.1002/(SICI)1097-4644(19980401)69:1<81::AID-JCB9>3.0.CO;2-R
   MEDA P, 1993, ENDOCRINOLOGY, V133, P2371, DOI 10.1210/en.133.5.2371
   MICHAELS RL, 1987, DIABETES, V36, P1098, DOI 10.2337/diabetes.36.10.1098
   MIHOVILOVIC M, 1993, J IMMUNOL, V151, P6517
   MOMAHON DG, 1989, P NATL ACAD SCI USA, V86, P7639
   Muller T, 1996, GLIA, V17, P274, DOI 10.1002/(SICI)1098-1136(199608)17:4<274::AID-GLIA2>3.0.CO;2-#
   MUNARISILEM Y, 1991, ENDOCRINOLOGY, V128, P3299, DOI 10.1210/endo-128-6-3299
   MUNARISILEM Y, 1995, J CLIN INVEST, V95, P1429, DOI 10.1172/JCI117813
   MUNARISILEM Y, 1994, ENDOCRINOLOGY, V135, P724, DOI 10.1210/en.135.2.724
   Orsino A, 1996, ENDOCRINOLOGY, V137, P1545, DOI 10.1210/en.137.5.1545
   Pereda AE, 1996, J NEUROSCI, V16, P983
   PLUCIENNIK F, 1994, J MEMBRANE BIOL, V139, P81
   Reubi JC, 1998, BLOOD, V92, P191, DOI 10.1182/blood.V92.1.191.413k12_191_197
   RISEK B, 1995, J CELL SCI, V108, P1017
   Rorig B, 1996, EUR J NEUROSCI, V8, P1685, DOI 10.1111/j.1460-9568.1996.tb01312.x
   RORIG B, 1995, NEUROREPORT, V6, P1811
   Saez JC, 1998, BRAZ J MED BIOL RES, V31, P593, DOI 10.1590/S0100-879X1998000500001
   SAEZ JC, 1991, BRAIN RES, V568, P265, DOI 10.1016/0006-8993(91)91407-R
   SAEZ JC, 1989, P NATL ACAD SCI USA, V86, P2708, DOI 10.1073/pnas.86.8.2708
   SAVINO W, 1993, IMMUNOL TODAY, V14, P158, DOI 10.1016/0167-5699(93)90278-S
   SIARA J, 1991, NEUROLOGY, V41, P128, DOI 10.1212/WNL.41.1.128
   SOJI T, 1990, ANAT REC, V226, P342, DOI 10.1002/ar.1092260311
   STAGG RB, 1990, ENDOCR REV, V11, P302, DOI 10.1210/edrv-11-2-302
   STEINBERG TH, 1994, EMBO J, V13, P744, DOI 10.1002/j.1460-2075.1994.tb06316.x
   Stelling JW, 1997, AM J PHYSIOL, V273, P1876
   Stock A, 1998, BIOCHEM PHARMACOL, V55, P475, DOI 10.1016/S0006-2952(97)00473-5
   Temme A, 1998, CELL TISSUE RES, V294, P345, DOI 10.1007/s004410051184
   Velazquez JLP, 1997, EUR J NEUROSCI, V9, P2522, DOI 10.1111/j.1460-9568.1997.tb01681.x
   Vozzi C, 1997, ENDOCRINOLOGY, V138, P2879, DOI 10.1210/en.138.7.2879
   Wadamori K, 1996, HEPATOLOGY, V23, P1578
   WEIHE E, 1989, NEUROSCI LETT, V100, P77, DOI 10.1016/0304-3940(89)90663-0
   WHITE TW, 1995, MOL BIOL CELL, V6, P459, DOI 10.1091/mbc.6.4.459
NR 72
TC 23
Z9 28
U1 0
U2 2
PU ASSOC BRAS DIVULG CIENTIFICA
PI SAO PAULO
PA FACULDADE MEDICINA, SALA 21, 14049 RIBEIRAO PRETO, SAO PAULO, 00, BRAZIL
SN 0100-879X
EI 1678-4510
J9 BRAZ J MED BIOL RES
JI Brazilian J. Med. Biol. Res.
PD APR
PY 2000
VL 33
IS 4
BP 457
EP 465
DI 10.1590/S0100-879X2000000400012
PG 9
WC Biology; Medicine, Research & Experimental
WE Science Citation Index Expanded (SCI-EXPANDED); Conference Proceedings Citation Index - Science (CPCI-S)
SC Life Sciences & Biomedicine - Other Topics; Research & Experimental
   Medicine
GA 307XN
UT WOS:000086679600013
PM 10775311
OA Green Submitted, gold
DA 2022-10-25
ER

PT J
AU Riechers, R
   Grotzinger, J
   Hertl, M
AF Riechers, R
   Grotzinger, J
   Hertl, M
TI HLA class II restriction of autoreactive T cell responses in pemphigus
   vulgaris: Review of the literature and potential applications for the
   development of a specific immunotherapy
SO AUTOIMMUNITY
LA English
DT Article
DE pemphigus vulgaris; autoreactivity; desmoglein 3; HLA class II alleles;
   T cell; immunotherapy
ID DEPENDENT DIABETES-MELLITUS; PEPTIDE BINDING-SPECIFICITY;
   RHEUMATOID-ARTHRITIS; MYASTHENIA-GRAVIS; IMMUNE DEVIATION; AUTOIMMUNE
   ENCEPHALOMYELITIS; JEWISH PATIENTS; SELF-PEPTIDES; AUTOANTIBODIES;
   SUSCEPTIBILITY
AB Pemphigus vulgaris (PV) is a life-threatening autoimmune bullous disease of the skin and mucous membranes which requires immunosuppressive therapy, most commonly a combination of glucocorticoids and additional immunosuppressive agents. Since the side effects of long-term immunosuppressive therapy contribute to the poor prognosis of this disorder, there is considerable interest in a more specific treatment of this severe skin disease, PV may serve as a model disease for the development of a specific immunotherapy, because its pathogenesis as well as involved immunogenetic factors are well-characterized. This review focuses on the characterization of autoreactive T cell responses to desmoglein 3 (Dsg3), the autoantigen of PV, that presumably regulate the production of autoantibodies by providing help to the autoreactive B cells. Current knowledge on T cell epitopes of Dsg3 and the HLA class II alleles that restrict Dsg3-specific autoreactive T cell responses, as well as potential applications for a specific immunotherapy of PV, are described.
C1 Rhein Westfal TH Aachen, Dept Dermatol, D-52074 Aachen, Germany.
RP Riechers, R (corresponding author), Rhein Westfal TH Aachen, Dept Dermatol, Pauwelsstr 30, D-52074 Aachen, Germany.
CR AHMED AR, 1990, P NATL ACAD SCI USA, V87, P7658, DOI 10.1073/pnas.87.19.7658
   AHMED AR, 1991, P NATL ACAD SCI USA, V88, P5056, DOI 10.1073/pnas.88.11.5056
   Akdis CA, 1998, J CLIN INVEST, V102, P98, DOI 10.1172/JCI2250
   AMAGAI M, 1991, CELL, V67, P869, DOI 10.1016/0092-8674(91)90360-B
   AMAGAI M, 1992, J CLIN INVEST, V90, P919, DOI 10.1172/JCI115968
   Bedane C, 1996, ARCH DERMATOL RES, V288, P343, DOI 10.1007/BF02507101
   BHOL K, 1994, DERMATOLOGY, V189, P85, DOI 10.1159/000246938
   BHOL K, 1995, P NATL ACAD SCI USA, V92, P5239, DOI 10.1073/pnas.92.11.5239
   BODMER JG, 1994, TISSUE ANTIGENS, V44, P1, DOI 10.1111/j.1399-0039.1994.tb02351.x
   BROCKE S, 1988, J CLIN INVEST, V82, P1894, DOI 10.1172/JCI113807
   BROWN JH, 1993, NATURE, V364, P33, DOI 10.1038/364033a0
   Budinger L, 1998, J CLIN INVEST, V102, P2082, DOI 10.1172/JCI3335
   Delgado JC, 1996, P NATL ACAD SCI USA, V93, P8569, DOI 10.1073/pnas.93.16.8569
   DELPRETE G, 1988, J IMMUNOL, V140, P4193
   EMERY DJ, 1995, J INVEST DERMATOL, V104, P323, DOI 10.1111/1523-1747.ep12665364
   GARRAUD O, 1995, J IMMUNOL, V155, P1316
   GHOSH P, 1995, NATURE, V378, P457, DOI 10.1038/378457a0
   GREGERSEN PK, 1987, ARTHRITIS RHEUM, V30, P1205, DOI 10.1002/art.1780301102
   Hammer J, 1997, ADV IMMUNOL, V66, P67, DOI 10.1016/S0065-2776(08)60596-9
   HAMMER J, 1995, J EXP MED, V181, P1847, DOI 10.1084/jem.181.5.1847
   HASHIMOTO T, 1995, J INVEST DERMATOL, V104, P541, DOI 10.1111/1523-1747.ep12606050
   HEIMBERG H, 1992, HUM IMMUNOL, V33, P10, DOI 10.1016/0198-8859(92)90046-P
   Hertl M, 1998, J INVEST DERMATOL, V110, P388, DOI 10.1046/j.1523-1747.1998.00156.x
   Hertl M, 1998, J INVEST DERMATOL, V110, P62, DOI 10.1046/j.1523-1747.1998.00086.x
   HUILGOL SC, 1995, CLIN EXP DERMATOL, V20, P283, DOI 10.1111/j.1365-2230.1995.tb01327.x
   Joly P, 1998, J INVEST DERMATOL, V110, P511
   JONES CC, 1988, J CLIN IMMUNOL, V8, P43, DOI 10.1007/BF00915155
   KAUFMAN DL, 1992, J CLIN INVEST, V89, P283, DOI 10.1172/JCI115573
   KORMAN AJ, 1985, IMMUNOL REV, V85, P45, DOI 10.1111/j.1600-065X.1985.tb01130.x
   KORMAN N, 1988, J AM ACAD DERMATOL, V18, P1219, DOI 10.1016/S0190-9622(88)70128-0
   KWOK WW, 1995, J IMMUNOL, V155, P2468
   LEHMANN PV, 1992, NATURE, V358, P155, DOI 10.1038/358155a0
   Lin MS, 1997, J CLIN INVEST, V99, P31, DOI 10.1172/JCI119130
   LINK H, 1992, SCAND J IMMUNOL, V36, P405, DOI 10.1111/j.1365-3083.1992.tb02954.x
   LOHMANN T, 1994, LANCET, V343, P1607, DOI 10.1016/S0140-6736(94)93061-9
   MANFREDI AA, 1994, J IMMUNOL, V152, P4165
   MARTIN R, 1991, J EXP MED, V173, P19, DOI 10.1084/jem.173.1.19
   MARTINEZSORIA E, 1994, HUM IMMUNOL, V40, P279, DOI 10.1016/0198-8859(94)90027-2
   MCKINNEY JS, 1994, J IMMUNOL, V153, P5564
   MCRAE BL, 1995, J EXP MED, V182, P75, DOI 10.1084/jem.182.1.75
   MILLER SD, 1995, IMMUNOL REV, V144, P225, DOI 10.1111/j.1600-065X.1995.tb00071.x
   Nepom BS, 1996, P NATL ACAD SCI USA, V93, P7202, DOI 10.1073/pnas.93.14.7202
   Nguyen VT, 1998, J INVEST DERMATOL, V110, P506
   Nguyen VT, 1998, ARCH DERMATOL, V134, P971, DOI 10.1001/archderm.134.8.971
   NICHOLSON LB, 1995, IMMUNITY, V3, P397, DOI 10.1016/1074-7613(95)90169-8
   NIIZEKI H, 1991, HUM IMMUNOL, V31, P246, DOI 10.1016/0198-8859(91)90095-Q
   NIIZEKI H, 1994, TISSUE ANTIGENS, V44, P248, DOI 10.1111/j.1399-0039.1994.tb02390.x
   O'Garra A, 1997, CURR OPIN IMMUNOL, V9, P872, DOI 10.1016/S0952-7915(97)80192-6
   PETTE M, 1990, P NATL ACAD SCI USA, V87, P7968, DOI 10.1073/pnas.87.20.7968
   RACKE MK, 1994, J EXP MED, V180, P1961, DOI 10.1084/jem.180.5.1961
   Rocken M, 1996, IMMUNOL REV, V149, P175, DOI 10.1111/j.1600-065X.1996.tb00904.x
   ROITT IM, 1993, MALE IMMUNOLOGY
   ROSE NR, 1988, TRANSPLANT P, V20, P3
   ROSSINI AA, 1985, ANNU REV IMMUNOL, V3, P289
   ROTHBARD JB, 1991, ANNU REV IMMUNOL, V9, P527, DOI 10.1146/annurev.iy.09.040191.002523
   SCHARF SJ, 1988, HUM IMMUNOL, V22, P61, DOI 10.1016/0198-8859(88)90052-3
   SETTE A, 1987, NATURE, V328, P395, DOI 10.1038/328395a0
   SINHA AA, 1988, SCIENCE, V239, P1026, DOI 10.1126/science.2894075
   STANLEY JR, 1989, J CLIN INVEST, V83, P1443, DOI 10.1172/JCI114036
   STERN LJ, 1994, NATURE, V368, P215, DOI 10.1038/368215a0
   SZAFER F, 1987, P NATL ACAD SCI USA, V84, P6542, DOI 10.1073/pnas.84.18.6542
   TAN PLJ, 1992, ARTHRITIS RHEUM, V35, P1419, DOI 10.1002/art.1780351204
   TODD JA, 1987, NATURE, V329, P599, DOI 10.1038/329599a0
   TODD JA, 1988, SCIENCE, V240, P1003, DOI 10.1126/science.3368786
   WINCHESTER R, 1994, ADV IMMUNOL, V56, P289
   WUCHERPFENNIG KW, 1995, J EXP MED, V181, P1597, DOI 10.1084/jem.181.5.1597
   WUCHERPFENNIG KW, 1995, P NATL ACAD SCI USA, V92, P11935, DOI 10.1073/pnas.92.25.11935
NR 67
TC 33
Z9 35
U1 0
U2 3
PU TAYLOR & FRANCIS LTD
PI ABINGDON
PA 2-4 PARK SQUARE, MILTON PARK, ABINGDON OR14 4RN, OXON, ENGLAND
SN 0891-6934
EI 1607-842X
J9 AUTOIMMUNITY
JI Autoimmunity
PY 1999
VL 30
IS 3
BP 183
EP +
DI 10.3109/08916939908993852
PG 15
WC Immunology
WE Science Citation Index Expanded (SCI-EXPANDED)
SC Immunology
GA 242UG
UT WOS:000082959600006
PM 10520901
DA 2022-10-25
ER

PT J
AU Zhu, J
   Bai, XF
   Hedlund, G
   Bjork, J
   Bakhiet, M
   Van Der Meide, PH
   Link, H
AF Zhu, J
   Bai, XF
   Hedlund, G
   Bjork, J
   Bakhiet, M
   Van Der Meide, PH
   Link, H
TI Linomide suppresses experimental autoimmune neuritis in Lewis rats by
   inhibiting myelin antigen-reactive T and B cell responses
SO CLINICAL AND EXPERIMENTAL IMMUNOLOGY
LA English
DT Article
DE experimental autoimmune neuritis; Linomide; myelin antigen; cytokine;
   autoimmunity
ID EXPERIMENTAL ALLERGIC NEURITIS; PERIPHERAL NERVOUS-SYSTEM;
   GUILLAIN-BARRE-SYNDROME; MESSENGER-RNA EXPRESSION;
   NECROSIS-FACTOR-ALPHA; MYASTHENIA-GRAVIS; GAMMA-INTERFERON;
   DEMYELINATION; CYTOKINE; PROTEIN
[truncated: 2,508,425 more chars]
