# Supplementary material for: Knowledge mapping of global trends for myasthenia gravis development: A bibliometrics analysis
Source: Front Immunol. 2023 Mar 2;14:1132201. doi: 10.3389/fimmu.2023.1132201 (PMC10019893; doi:10.3389/fimmu.2023.1132201)
Supplement: Supplementary Material 2 — The Compressed package of text file with the 9,970 MG-related articles included. [file DataSheet_2.zip › download_9001-9500.txt]

FN Clarivate Analytics Web of Science
VR 1.0
PT J
AU Hidalgo, Y
   Nunez, S
   Fuenzalidal, MJ
   Flores-Santibanez, F
   Saez, PJ
   Dorner, J
   Lennon-Dumenil, AM
   Martinez, V
   Zorn, E
   Rosemblatt, M
   Sauma, D
   Bono, MR
AF Hidalgo, Yessia
   Nunez, Sarah
   Jose Fuenzalidal, Maria
   Flores-Santibanez, Felipe
   Saez, Pablo J.
   Dorner, Jessica
   Lennon-Dumenil, Ana-Maria
   Martinez, Victor
   Zorn, Emmanuel
   Rosemblatt, Mario
   Sauma, Daniela
   Rosa Bono, Maria
TI Thymic B Cells Promote Germinal Center-Like Structures and the Expansion
   of Follicular Helper T Cells in Lupus-Prone Mice
SO FRONTIERS IN IMMUNOLOGY
LA English
DT Article
DE systemic lupus erythematosus; thymic B cells; germinal center; plasma
   cells; follicular helper T cells
ID MYASTHENIA-GRAVIS; PLASMA-CELL; SUSCEPTIBILITY LOCI; SELF-ANTIGENS;
   ERYTHEMATOSUS; PROLIFERATION; THYMOMA; LYMPHOPOIESIS; LYMPHOCYTES;
   HOMEOSTASIS
AB Systemic lupus erythematosus (SLE) is an autoimmune disease characterized by the activation of autoreactive T and B cells, autoantibody production, and immune complex deposition in various organs. Previous evidence showed abnormal accumulation of B cells in the thymus of lupus-prone mice, but the role of this population in the progression of the disease remains mostly undefined. Here we analyzed the spatial distribution, function, and properties of this thymic B cell population in the BWF1 murine model of SLE. We found that in diseased animals, thymic B cells proliferate, and cluster in structures that resemble ectopic germinal centers. Moreover, we detected antibody-secreting cells in the thymus of diseased-BWF1 mice that produce anti-dsDNA IgG autoantibodies. We also found that thymic B cells from diseased-BWF1 mice induced the differentiation of thymocytes to follicular helper T cells (T-FH). These data suggest that the accumulation of B cells in the thymus of BWF1 mice results in the formation of germinal center-like structures and the expansion of a T-FH population, which may, in turn, activate and differentiate B cells into autoreactive plasma cells. Therefore, the thymus emerges as an important niche that supports the maintenance of the pathogenic humoral response in the development of murine SLE.
C1 [Hidalgo, Yessia; Jose Fuenzalidal, Maria; Flores-Santibanez, Felipe; Rosemblatt, Mario; Sauma, Daniela; Rosa Bono, Maria] Univ Chile, Fac Ciencias, Dept Biol, Santiago, Chile.
   [Hidalgo, Yessia] Univ los Andes, Fac Med, Cells Cells Consorcio Regenero, Santiago, Chile.
   [Nunez, Sarah; Jose Fuenzalidal, Maria; Rosemblatt, Mario] Fdn Ciencia & Vida, Santiago, Chile.
   [Saez, Pablo J.; Lennon-Dumenil, Ana-Maria] PSL Res Univ, Ctr Rech, Inst Curie, INSERM U932, Paris, France.
   [Dorner, Jessica; Martinez, Victor] Univ Chile, Fac Vet Sci, FAVET INBIOGEN, Santiago, Chile.
   [Zorn, Emmanuel] Columbia Univ, Med Ctr, Columbia Ctr Translat Immunol, Dept Med, New York, NY USA.
   [Rosemblatt, Mario] Univ Andres Bello, Fac Ciencias Vida, Santiago, Chile.
RP Sauma, D; Bono, MR (corresponding author), Univ Chile, Fac Ciencias, Dept Biol, Santiago, Chile.
EM dsauma@uchile.cl; mrbono@uchile.cl
RI Sáez, Pablo J./AAB-4458-2019
OI Sáez, Pablo J./0000-0003-0521-9426; Nunez, Sarah/0000-0001-8102-8010;
   Flores, Felipe/0000-0002-6916-3962
FU FONDECYT [1191438, 1140431, 1180385, 3170424]; CONICYT [AFB 170004,
   21130598, 2117036E6]; ECOS-CONICYT [C14S02];  [FONDEQUIP/EQM140016]
FX This work was supported by FONDECYT 1191438 (MB), FONDECYT 1140431 (MB),
   FONDECYT 1180385 (DS), FONDECYT 3170424 (SN), FONDEQUIP/EQM140016 (MB),
   CONICYT AFB 170004 (MR), ECOS-CONICYT C14S02 (MB, AL-D), Doctoral
   Fellowship CONICYT 21130598 (YH), and Doctoral Fellowship CONICYT
   2117036E6 (FF-S).
CR Akashi K, 2000, J IMMUNOL, V164, P5221, DOI 10.4049/jimmunol.164.10.5221
   Anginot A, 2013, J IMMUNOL, V190, P5526, DOI 10.4049/jimmunol.1201885
   Baumjohann D, 2013, IMMUNITY, V38, P596, DOI 10.1016/j.immuni.2012.11.020
   Berrih-Aknin S, 2013, AUTOIMMUN REV, V12, P885, DOI 10.1016/j.autrev.2013.03.011
   Billiard F, 2011, EUR J IMMUNOL, V41, P2207, DOI 10.1002/eji.201041343
   Boonen A, 2000, RHEUMATOLOGY, V39, P1044, DOI 10.1093/rheumatology/39.9.1044
   Cepeda S, 2018, CELL REP, V22, P1276, DOI 10.1016/j.celrep.2018.01.015
   Chappel MS, 1996, J EXP MED, V184, P1639, DOI 10.1084/jem.184.5.1639
   Chen SW, 2016, MOL CELL BIOL, V36, P2543, DOI 10.1128/MCB.00150-16
   Cortini A, 2017, ANN RHEUM DIS, V76, P2095, DOI 10.1136/annrheumdis-2017-211499
   Craft JE, 2012, NAT REV RHEUMATOL, V8, P337, DOI 10.1038/nrrheum.2012.58
   Cron MA, 2018, ANN NY ACAD SCI, V1412, P137, DOI 10.1111/nyas.13519
   El-Kassar N, 2012, INT IMMUNOL, V24, P661, DOI 10.1093/intimm/dxs067
   Frommer F, 2010, PLOS ONE, V5, DOI 10.1371/journal.pone.0015372
   Gameiro J, 2010, CELL ADHES MIGR, V4, P382, DOI 10.4161/cam.4.3.11789
   Gensous N, 2018, FRONT IMMUNOL, V9, DOI 10.3389/fimmu.2018.01637
   GOLDSTEIN G, 1967, BMJ-BRIT MED J, V2, P475, DOI 10.1136/bmj.2.5550.475
   GOLDSTEIN G, 1966, AUST J EXP BIOL MED, V44, P695, DOI 10.1038/icb.1966.66
   Gruver AL, 2007, J PATHOL, V211, P144, DOI 10.1002/path.2104
   Hamel KM, 2012, AUTOIMMUNITY, V45, P333, DOI 10.3109/08916934.2012.665524
   Han JW, 2009, NAT GENET, V41, P1234, DOI 10.1038/ng.472
   Han X, 2018, NUCLEIC ACIDS RES, V46, P1038, DOI 10.1093/nar/gkx1272
   Hodge DL, 2012, EUR J IMMUNOL, V42, P2644, DOI 10.1002/eji.201242408
   Ishikawa S, 2001, J EXP MED, V193, P1393, DOI 10.1084/jem.193.12.1393
   Ishikawa S, 2007, FRONT BIOSCI-LANDMRK, V12, P1790, DOI 10.2741/2188
   Kuhn A, 2015, DTSCH ARZTEBL INT, V112, P423, DOI 10.3238/arztebl.2015.0423
   Kurosaki T, 2014, GENE DEV, V28, P1900, DOI 10.1101/gad.245506.114
   Kurosaki T, 2010, IMMUNOL REV, V237, P5, DOI 10.1111/j.1600-065X.2010.00946.x
   Lu LW, 2000, EUR J IMMUNOL, V30, P2686, DOI 10.1002/1521-4141(200009)30:9<2686::AID-IMMU2686>3.0.CO;2-F
   MACKAY IR, 1963, LANCET, V2, P667
   Marx A., 2018, MEDIASTINUM, V2, P66, DOI DOI 10.21037/med.2018.12.04
   Marx A, 2013, AUTOIMMUN REV, V12, P875, DOI 10.1016/j.autrev.2013.03.007
   Meng XY, 2018, NAT COMMUN, V9, DOI 10.1038/s41467-017-02683-x
   Mesin L, 2016, IMMUNITY, V45, P471, DOI 10.1016/j.immuni.2016.09.001
   Minnich M, 2016, NAT IMMUNOL, V17, P331, DOI 10.1038/ni.3349
   Naito Y, 2007, MOL CELL BIOL, V27, P3008, DOI 10.1128/MCB.02047-06
   Nunez S, 2016, SCI IMMUNOL, V1, DOI 10.1126/sciimmunol.aah4447
   Okumura M, 2003, J THORAC CARDIOV SUR, V126, P1922, DOI 10.1016/S0022-5223(03)00938-3
   Pan LH, 1999, MOL CELL BIOL, V19, P5969
   Perera J, 2013, P NATL ACAD SCI USA, V110, P17011, DOI 10.1073/pnas.1313001110
   Pinto AI, 2018, FRONT IMMUNOL, V9, DOI 10.3389/fimmu.2018.01281
   Romi F, 2011, AUTOIMMUN DIS, V2011, DOI 10.4061/2011/474512
   Sanchez E, 2011, ARTHRITIS RHEUM-US, V63, P3493, DOI 10.1002/art.30563
   Sarter K, 2016, J EXP MED, V213, P177, DOI 10.1084/jem.20150435
   Sato T, 2004, EUR J IMMUNOL, V34, P3346, DOI 10.1002/eji.200425373
   Shelly S, 2011, CELL MOL IMMUNOL, V8, P199, DOI 10.1038/cmi.2010.74
   Suan D, 2017, CURR OPIN IMMUNOL, V45, P97, DOI 10.1016/j.coi.2017.03.006
   THAN S, 1992, EUR J IMMUNOL, V22, P1299, DOI 10.1002/eji.1830220527
   TURNER CA, 1994, CELL, V77, P297, DOI 10.1016/0092-8674(94)90321-2
   WATANABE M, 1987, CLIN EXP IMMUNOL, V68, P596
   Weiss JM, 2016, ONCOTARGET, V7, P7550, DOI 10.18632/oncotarget.6885
   Wolfe GI, 2016, NEW ENGL J MED, V375, P2006, DOI 10.1056/NEJMc1611704
   Yamano T, 2015, FRONT IMMUNOL, V6, DOI 10.3389/fimmu.2015.00376
   Yamano T, 2015, IMMUNITY, V42, P1048, DOI 10.1016/j.immuni.2015.05.013
   Yurasov S, 2005, J EXP MED, V201, P703, DOI 10.1084/jem.20042251
   ZANDMANGODDARD G, 1995, INT ARCH ALLERGY IMM, V108, P99, DOI 10.1159/000237125
   Zhang XY, 2016, MOL NEUROBIOL, V53, P120, DOI 10.1007/s12035-014-8985-1
   Zuckerman NS, 2010, EUR J IMMUNOL, V40, P1150, DOI 10.1002/eji.200939914
NR 58
TC 7
Z9 7
U1 2
U2 4
PU FRONTIERS MEDIA SA
PI LAUSANNE
PA AVENUE DU TRIBUNAL FEDERAL 34, LAUSANNE, CH-1015, SWITZERLAND
SN 1664-3224
J9 FRONT IMMUNOL
JI Front. Immunol.
PD APR 28
PY 2020
VL 11
AR 696
DI 10.3389/fimmu.2020.00696
PG 16
WC Immunology
WE Science Citation Index Expanded (SCI-EXPANDED)
SC Immunology
GA LS0HJ
UT WOS:000536074900001
PM 32411134
OA Green Published, gold
DA 2022-10-25
ER

PT J
AU Liu, MN
   Wang, CL
   Gao, LT
   Lv, CX
   Fu, XL
AF Liu, Mina
   Wang, Changlu
   Gao, Lanting
   Lv, Changxing
   Fu, Xiaolong
TI Clinical significance of age at diagnosis among patients with thymic
   epithelial tumors: a population-based study
SO AGING-US
LA English
DT Article
DE thymic epithelial tumors; age; pediatric tumors; survivals
ID PROGNOSTIC-FACTORS; MYASTHENIA-GRAVIS; THYMOMA; SURVIVAL; EPIDEMIOLOGY;
   SURVEILLANCE
AB Background: To investigate the clinicopathologic characteristics and survival outcomes of patients with thymic epithelial tumors (TET) according to age at diagnosis.
   Results: A total of 4431 patients were analyzed. Gender, race, tumor histology and surgery were similar between different age groups. The 0-18 group was associated with a higher risk of distant metastasis. Compared to patients aged above 80, the hazard ratios (HR) for patients aged 0-18, 19-30, 31-40, 41-50, 51-60, 61-70, 71-80 were 1.079, 0.739, 0.614, 0.621, 0.633, 0.673, 0.861, respectively. From the subgroup analysis for the adult patients who were above 19 years old, we found that the 19-70 group had significant better cancer specific survival (CSS) and overall survival (OS) than the above 70 group.
   Conclusions: Age is a strong independent prognostic factor for survival in TET. Pediatric TET has a higher risk of distant metastasis and an inferior CSS. For the adults who were above 19, patients older than 70-year-old were associated with a shorter CSS.
   Methods: Information of 4431 TET patients was retrieved from the Surveillance, Epidemiology, and End Results (SEER) database. Demographic features, clinicopathologic characteristics and survival outcomes were compared between patients diagnosed at different age groups (0-18, 19-30, 31-40, 41-50, 51-60, 61-70, 71-80, above 80).
C1 [Liu, Mina; Wang, Changlu; Gao, Lanting; Lv, Changxing; Fu, Xiaolong] Shanghai Jiao Tong Univ, Shanghai Chest Hosp, Dept Radiat Oncol, Shanghai 200030, Peoples R China.
RP Fu, XL (corresponding author), Shanghai Jiao Tong Univ, Shanghai Chest Hosp, Dept Radiat Oncol, Shanghai 200030, Peoples R China.
EM xlfu1964@hotmail.com
CR Filosso PL, 2015, LUNG CANCER, V88, P338, DOI 10.1016/j.lungcan.2015.03.007
   Fonseca AL, 2014, PEDIATR SURG INT, V30, P275, DOI 10.1007/s00383-013-3438-x
   Gilhus NE, 2016, NAT REV NEUROL, V12, P259, DOI 10.1038/nrneurol.2016.44
   Gilhus NE, 2015, LANCET NEUROL, V14, P1023, DOI 10.1016/S1474-4422(15)00145-3
   Gripp S, 1998, CANCER-AM CANCER SOC, V83, P1495, DOI 10.1002/(SICI)1097-0142(19981015)83:8<1495::AID-CNCR4>3.3.CO;2-F
   Kim E, 2015, J THORAC ONCOL, V10, P701, DOI 10.1097/JTO.0000000000000472
   Lim YJ, 2015, J THORAC ONCOL, V10, P1357, DOI 10.1097/JTO.0000000000000619
   Litvak AM, 2014, J THORAC ONCOL, V9, P1810, DOI 10.1097/JTO.0000000000000363
   Masaoka A, 2010, J THORAC ONCOL, V5, pS304, DOI 10.1097/JTO.0b013e3181f20c05
   Rea F, 2004, EUR J CARDIO-THORAC, V26, P412, DOI 10.1016/j.ejcts.2004.04.041
   Riedel RF, 2006, ONCOLOGIST, V11, P887, DOI 10.1634/theoncologist.11-8-887
   Ruffini E, 2014, EUR J CARDIO-THORAC, V46, P361, DOI 10.1093/ejcts/ezt649
   Santos E, 2017, NEUROMUSCULAR DISORD, V27, P650, DOI 10.1016/j.nmd.2017.04.002
   Stachowicz-Stencel T, 2015, EUR J CANCER, V51, P2444, DOI 10.1016/j.ejca.2015.06.121
   Zhai YR, 2017, ANN THORAC SURG, V104, P1718, DOI 10.1016/j.athoracsur.2017.06.025
NR 15
TC 4
Z9 4
U1 0
U2 6
PU IMPACT JOURNALS LLC
PI ORCHARD PARK
PA 6666 E QUAKER ST, STE 1, ORCHARD PARK, NY 14127 USA
SN 1945-4589
J9 AGING-US
JI Aging-US
PD MAR 31
PY 2020
VL 12
IS 6
BP 4815
EP 4821
DI 10.18632/aging.102897
PG 7
WC Cell Biology; Geriatrics & Gerontology
WE Science Citation Index Expanded (SCI-EXPANDED)
SC Cell Biology; Geriatrics & Gerontology
GA KY7DD
UT WOS:000522733300010
PM 32224505
OA Green Published, gold
DA 2022-10-25
ER

PT J
AU Walters, SN
   Webster, KE
   Daley, S
   Grey, ST
AF Walters, Stacey N.
   Webster, Kylie E.
   Daley, Stephen
   Grey, Shane T.
TI A Role for Intrathymic B Cells in the Generation of Natural Regulatory T
   Cells
SO JOURNAL OF IMMUNOLOGY
LA English
DT Article
ID SYSTEMIC-LUPUS-ERYTHEMATOSUS; THYMIC EPITHELIAL-CELLS; NONOBESE DIABETIC
   MICE; DENDRITIC CELLS; POSITIVE SELECTION; MYASTHENIA-GRAVIS; TRANSGENIC
   MICE; IN-VITRO; LYMPHOCYTES; TOLERANCE
AB B cells inhabit the normal human thymus, suggesting a role in T cell selection. In this study, we report that B cells can modulate thymic production of CD4(+) Foxp3(+) T cells (regulatory T cells [Tregs]). Mice with transgenic expression of BAFF (BAFF-Tg) harbor increased numbers of Helios(+)Foxp3(+) thymic Tregs and, similar to some human autoimmune conditions, also exhibit increased numbers of B cells colonizing the thymus. Distinct intrathymic B cell subpopulations were identified, namely B220(+), IgM(+), CD23(hi), CD21(int) cells; B220(+), IgM(+), CD23(lo), CD21(lo) cells; and a population of B220(+), IgM(+), CD23(lo), CD21(hi) cells. Anatomically, CD19(+) B cells accumulated in the thymic medulla region juxtaposed to Foxp3(+) T cells. These intrathymic B cells engender Tregs. Indeed, thymic Treg development was diminished in both B cell-deficient BAFF-Tg chimeras, but also B cell-deficient wild-type chimeras. B cell Ag capture and presentation are critical in vivo events for Treg development. In the absence of B cell surface MHC class II expression, thymic expansion of BAFF-Tg Tregs was lost. Further to this, expansion of Tregs did not occur in BAFF-Tg/Ig hen egg lysozyme BCR chimeras, demonstrating a requirement for Ag specificity. Thus, we present a mechanism whereby intrathymic B cells, through the provision of cognate help, contribute to the shaping of the Treg repertoire.
C1 [Walters, Stacey N.; Webster, Kylie E.; Grey, Shane T.] Garvan Inst Med Res, Div Immunol, Darlinghurst, NSW 2010, Australia.
   [Walters, Stacey N.; Webster, Kylie E.; Grey, Shane T.] Univ New S Wales, St Vincents Clin Sch, Sydney, NSW 2010, Australia.
   [Daley, Stephen] Australian Natl Univ, Coll Med Biol & Environm, Canberra, ACT 0200, Australia.
RP Grey, ST (corresponding author), Garvan Inst Med Res, Div Immunol, 384 Victoria St, Darlinghurst, NSW 2010, Australia.
EM s.grey@garvan.org.au
OI Daley, Stephen/0000-0002-5870-644X; Shaddock, Kylie/0000-0002-4095-0014
FU National Health and Medical Research Council [427649]; Ross Trust
FX This work was supported by National Health and Medical Research Council
   Grant 427649 (to S.T.G.). S.N.W. is supported by a grant from the Ross
   Trust. S.T.G. is an Animal Resource Centre Future Fellow and a National
   Health and Medical Research Council Research Fellow.
CR ANDREUSANCHEZ JL, 1990, EUR J IMMUNOL, V20, P1767, DOI 10.1002/eji.1830200822
   Apostolou I, 2002, NAT IMMUNOL, V3, P756, DOI 10.1038/ni816
   Aschenbrenner K, 2007, NAT IMMUNOL, V8, P351, DOI 10.1038/ni1444
   Batten M, 2000, J EXP MED, V192, P1453, DOI 10.1084/jem.192.10.1453
   Bensinger SJ, 2001, J EXP MED, V194, P427, DOI 10.1084/jem.194.4.427
   BOEHMER HV, 1974, NATURE, V249, P363, DOI 10.1038/249363a0
   Chen XJ, 2007, J IMMUNOL, V179, P2046, DOI 10.4049/jimmunol.179.4.2046
   Christensson B, 1988, Ann N Y Acad Sci, V540, P293, DOI 10.1111/j.1749-6632.1988.tb27079.x
   Duncan SR, 2002, J CLIN INVEST, V109, P755, DOI 10.1172/JCI200212142
   Fehervari Z, 2004, J CLIN INVEST, V114, P1209, DOI 10.1172/JCI200434495
   Fontenot JD, 2005, IMMUNITY, V22, P329, DOI 10.1016/j.immuni.2005.01.016
   Frommer F, 2010, PLOS ONE, V5, DOI 10.1371/journal.pone.0015372
   GOLDSTEIN G, 1966, AUST J EXP BIOL MED, V44, P695, DOI 10.1038/icb.1966.66
   GOLLOB KJ, 1993, J IMMUNOL, V150, P3705
   GOODNOW CC, 1988, NATURE, V334, P676, DOI 10.1038/334676a0
   Gray DHD, 2006, BLOOD, V108, P3777, DOI 10.1182/blood-2006-02-004531
   Groom J, 2002, J CLIN INVEST, V109, P59, DOI 10.1172/JCI200214121
   Groom JR, 2007, J EXP MED, V204, P1959, DOI 10.1084/jem.20062567
   Horwitz DA, 2010, ARTHRITIS RES THER, V12, DOI 10.1186/ar2894
   Hsieh CS, 2012, NAT REV IMMUNOL, V12, P157, DOI 10.1038/nri3155
   IKEHARA S, 1985, THYMUS, V7, P25
   ISAACSON PG, 1987, LANCET, V2, P1488
   Jordan MS, 2001, NAT IMMUNOL, V2, P301, DOI 10.1038/86302
   Kim JM, 2007, NAT IMMUNOL, V8, P191, DOI 10.1038/ni1428
   Klein L, 2009, NAT REV IMMUNOL, V9, P833, DOI 10.1038/nri2669
   Kleindienst P, 2000, BLOOD, V95, P2610
   LEPRINCE C, 1990, J IMMUNOL, V145, P2115
   Li JC, 2009, J EXP MED, V206, P607, DOI 10.1084/jem.20082232
   Liston A, 2008, P NATL ACAD SCI USA, V105, P11903, DOI 10.1073/pnas.0801506105
   Mackay F, 1999, J EXP MED, V190, P1697, DOI 10.1084/jem.190.11.1697
   Mackay Fabienne, 2005, V8, P243
   MACKAY IR, 1964, AUSTRALAS ANN MED, V13, P5, DOI 10.1111/imj.1964.13.1.5
   MARCOS MAR, 1989, RES IMMUNOL, V140, P275, DOI 10.1016/0923-2494(89)90060-6
   Marino E, 2008, DIABETES, V57, P395, DOI 10.2337/db07-0589
   Marino E, 2012, AUTOIMMUNITY, V45, P377, DOI 10.3109/08916934.2012.665527
   Matsushita T, 2008, J CLIN INVEST, V118, P3420, DOI 10.1172/JCI36030
   MAZDA O, 1991, J EXP MED, V173, P539, DOI 10.1084/jem.173.3.539
   MIYAMAINABA M, 1988, J EXP MED, V168, P811, DOI 10.1084/jem.168.2.811
   Mizoguchi A, 2002, IMMUNITY, V16, P219, DOI 10.1016/S1074-7613(02)00274-1
   NANGO K, 1991, CELL IMMUNOL, V133, P109, DOI 10.1016/0008-8749(91)90183-C
   Nedjic J, 2008, NATURE, V455, P396, DOI 10.1038/nature07208
   Newell KA, 2010, J CLIN INVEST, V120, P1836, DOI 10.1172/JCI39933
   Proietto AI, 2008, P NATL ACAD SCI USA, V105, P19869, DOI 10.1073/pnas.0810268105
   Ribot J, 2007, J IMMUNOL, V179, P6741, DOI 10.4049/jimmunol.179.10.6741
   Sato T, 2004, EUR J IMMUNOL, V34, P3346, DOI 10.1002/eji.200425373
   Silva HM, 2012, MOL MED, V18, P733, DOI 10.2119/molmed.2011.00281
   Spence PJ, 2008, P NATL ACAD SCI USA, V105, P973, DOI 10.1073/pnas.0709071105
   SPENCER J, 1992, IMMUNOLOGY, V75, P596
   Thornton AM, 2010, J IMMUNOL, V184, P3433, DOI 10.4049/jimmunol.0904028
   Tian J, 2001, J IMMUNOL, V167, P1081, DOI 10.4049/jimmunol.167.2.1081
   Touma M, 2000, IMMUNOLOGY, V100, P424, DOI 10.1046/j.1365-2567.2000.00058.x
   Trombetta ES, 2005, ANNU REV IMMUNOL, V23, P975, DOI 10.1146/annurev.immunol.22.012703.104538
   VINCENT A, 1978, LANCET, V1, P305
   Walters S, 2009, J IMMUNOL, V182, P793, DOI 10.4049/jimmunol.182.2.793
   Watts C, 1997, ANNU REV IMMUNOL, V15, P821, DOI 10.1146/annurev.immunol.15.1.821
   Yanaba K, 2008, IMMUNITY, V28, P639, DOI 10.1016/j.immuni.2008.03.017
   Zhang B, 2008, ANN RHEUM DIS, V67, P1037, DOI 10.1136/ard.2007.083543
   Zheng J, 2009, J IMMUNOL, V183, P3742, DOI 10.4049/jimmunol.0901329
NR 58
TC 51
Z9 52
U1 0
U2 7
PU AMER ASSOC IMMUNOLOGISTS
PI BETHESDA
PA 9650 ROCKVILLE PIKE, BETHESDA, MD 20814 USA
SN 0022-1767
EI 1550-6606
J9 J IMMUNOL
JI J. Immunol.
PD JUL 1
PY 2014
VL 193
IS 1
BP 170
EP 176
DI 10.4049/jimmunol.1302519
PG 7
WC Immunology
WE Science Citation Index Expanded (SCI-EXPANDED)
SC Immunology
GA AK5BN
UT WOS:000338438900022
PM 24872190
OA Bronze
DA 2022-10-25
ER

PT J
AU Shimojima, Y
   Ishii, W
   Matsuda, M
   Tazawa, K
   Ikeda, S
AF Shimojima, Yasuhiro
   Ishii, Wataru
   Matsuda, Masayuki
   Tazawa, Ko-ichi
   Ikeda, Shu-ichi
TI Coadministration of tacrolimus with corticosteroid accelerates recovery
   in refractory patients with polymyositis/dermatomyositis: a
   retrospective study
SO BMC MUSCULOSKELETAL DISORDERS
LA English
DT Article
DE Dermatomyositis; Polymyositis; Tacrolimus
ID IDIOPATHIC INFLAMMATORY MYOPATHIES; INTERSTITIAL LUNG-DISEASE;
   RHEUMATOID-ARTHRITIS; MYASTHENIA-GRAVIS; AMYOPATHIC DERMATOMYOSITIS;
   CYCLOSPORINE-A; DOUBLE-BLIND; POLYMYOSITIS; SAFETY; FK506
AB Background: To investigate whether or not coadministration of tacrolimus (TAC) with prednisolone (PSL) can produce a beneficial effect in the treatment of polymyositis/dermatomyositis (PM/DM).
   Methods: We reviewed medical records of 32 PM/DM patients who had been admitted to our hospital, and abstracted those who had received TAC in addition to oral PSL for treatment. The clinical usefulness of TAC in PM/DM was objectively evaluated focusing upon the manual muscle strength test (MMT) score, serum creatine kinase (CK) and tapering of PSL.
   Results: Nine patients with PM and 6 with DM were enrolled in this study. TAC was added because of difficulty in reduction of PSL in 12 patients and recurrence with corticosteroid-induced complications in the remaining 3. Both PM and DM patients showed significant increases in the MMT score and significant decreases in serum CK 1 to 3 months after starting TAC compared with before. Skin symptoms in a clinically amyopathic DM patient also improved 1 month after starting TAC. The daily dosage of PSL could be significantly reduced in both PM and DM after starting TAC compared with before. No serious adverse events ascribable to TAC occurred in any patients.
   Conclusion: Additional use of TAC with PSL may safely promote improvement of PM/DM and also accelerate tapering of the latter.
C1 [Shimojima, Yasuhiro; Ishii, Wataru; Matsuda, Masayuki; Tazawa, Ko-ichi; Ikeda, Shu-ichi] Shinshu Univ, Sch Med, Dept Med Neurol & Rheumatol, Matsumoto, Nagano 390, Japan.
RP Matsuda, M (corresponding author), Shinshu Univ, Sch Med, Dept Med Neurol & Rheumatol, Matsumoto, Nagano 390, Japan.
EM matsuma@shinshu-u.ac.jp
FU Health and Labour Sciences Research Grant on Intractable Diseases
   (Neuroimmunological Diseases) from the Ministry of Health, Labour and
   Welfare of Japan
FX We are grateful to Dr. Masayuki Hanaoka and Dr. Keishi Kubo, the First
   Department of Medicine, Shinshu University School of Medicine, for their
   clinical support throughout the study. This work was supported by a
   Health and Labour Sciences Research Grant on Intractable Diseases
   (Neuroimmunological Diseases) from the Ministry of Health, Labour and
   Welfare of Japan.
CR Aleksza M, 2005, ANN RHEUM DIS, V64, P1485, DOI 10.1136/ard.2003.017715
   BOHAN A, 1975, NEW ENGL J MED, V292, P344, DOI 10.1056/NEJM197502132920706
   Dalakas MC, 2003, LANCET, V362, P971, DOI 10.1016/S0140-6736(03)14368-1
   Daniels L, 1980, MUSCLE TESTING TECHN
   Evoli A, 2002, MUSCLE NERVE, V25, P111, DOI 10.1002/mus.10018
   Falkiewicz K, 2003, TRANSPL P, V35, P2213, DOI 10.1016/S0041-1345(03)00765-6
   Fujisawa T, 2005, J RHEUMATOL, V32, P58
   Gerami P, 2006, J AM ACAD DERMATOL, V54, P597, DOI 10.1016/j.jaad.2005.10.041
   Grundtman C, 2007, ARTHRITIS RES THER, V9, DOI 10.1186/ar2139
   Hassan J, 2008, CLIN RHEUMATOL, V27, P1469, DOI 10.1007/s10067-008-0973-2
   Hirakata M, 2000, CURR OPIN RHEUMATOL, V12, P501, DOI 10.1097/00002281-200011000-00005
   Ishii W, 2008, INTERNAL MED, V47, P1593, DOI 10.2169/internalmedicine.47.0967
   Kondo H, 2004, J RHEUMATOL, V31, P243
   Konishi T, 2003, MUSCLE NERVE, V28, P570, DOI 10.1002/mus.10472
   Mitsui T, 2005, INTERNAL MED, V44, P1197, DOI 10.2169/internalmedicine.44.1197
   Nawata Y, 1999, J RHEUMATOL, V26, P1527
   Oddis CV, 1999, LANCET, V353, P1762, DOI 10.1016/S0140-6736(99)01927-3
   SCHREIBER SL, 1992, IMMUNOL TODAY, V13, P136, DOI 10.1016/0167-5699(92)90111-J
   Shimojima Y, 2006, J CLIN NEUROSCI, V13, P39, DOI 10.1016/j.jocn.2004.12.008
   Shimojima Y, 2003, INTERNAL MED, V42, P1253, DOI 10.2169/internalmedicine.42.1253
   Waite LE, 2009, RHEUMATOLOGY, V48, P858, DOI 10.1093/rheumatology/kep097
   Yocum DE, 2003, ARTHRITIS RHEUM-US, V48, P3328, DOI 10.1002/art.11363
   Yocum DE, 2004, RHEUMATOLOGY, V43, P992, DOI 10.1093/rheumatology/keh155
NR 23
TC 18
Z9 18
U1 0
U2 3
PU BIOMED CENTRAL LTD
PI LONDON
PA 236 GRAYS INN RD, FLOOR 6, LONDON WC1X 8HL, ENGLAND
SN 1471-2474
J9 BMC MUSCULOSKEL DIS
JI BMC Musculoskelet. Disord.
PD NOV 22
PY 2012
VL 13
AR 228
DI 10.1186/1471-2474-13-228
PG 6
WC Orthopedics; Rheumatology
WE Science Citation Index Expanded (SCI-EXPANDED)
SC Orthopedics; Rheumatology
GA 083YO
UT WOS:000314503000001
PM 23173570
OA Green Published, gold
DA 2022-10-25
ER

PT J
AU Adoni, T
   Lino, AMM
   da Gama, PD
   Apostolos-Pereira, SL
   Marchiori, PE
   Kok, F
   Callegaro, D
AF Adoni, T.
   Lino, A. M. M.
   da Gama, P. D.
   Apostolos-Pereira, S. L.
   Marchiori, P. E.
   Kok, F.
   Callegaro, D.
TI Recurrent neuromyelitis optica in Brazilian patients: clinical,
   immunological, and neuroimaging characteristics
SO MULTIPLE SCLEROSIS JOURNAL
LA English
DT Article
DE Brazilian patients; clinical features; Devic's; imaging; neuromyelitis
   optica; NMO-IgG
ID SPINAL MULTIPLE-SCLEROSIS; NMO-IGG; DIAGNOSTIC-CRITERIA;
   MYASTHENIA-GRAVIS; DEVICS-SYNDROME; AUTOANTIBODY; AQUAPORIN-4; JAPANESE;
   AUTOIMMUNITY; DISTINCTION
AB Neuromyelitis optica has not been thoroughly studied in Brazilian patients following the discovery of NMO-IgG and its specific antigen aquaporin-4. In this study we aimed to describe the clinical NMO-IgG immunological status and neuroimaging characteristics of recurrent neuromyelitis optica in a series Brazilian patients. We undertook a retrospective study of 28 patients with recurrent neuromyelitis optica, according to 1999 Wingerchuk's diagnostic criteria. Data on NMO-IgG status, clinical features, and MRI findings were analyzed. Three men and 25 women were evaluated. Median age at onset of disease was 26 years (range 7-55); median time of follow-up was 7 years (range 2-14). The mean time elapsed between the first and the second attack was 17 months (median 8.5; range 2-88). NMO-IgG was detected in 18 patients (64.3%). Four patients died due to respiratory failure. Most patients presented with cervical (36%) and cervical-thoracic myelitis (46.4%). Holocord lesion was the most common pattern of involvement (50%) on the axial plane. We did not find a statistical association between myelitis extension and NMO-IgG result. Our series of Brazilian patients showed a younger age of onset than previously reported. In our series, in contrast to previous reports, there was no correlation between the extension of myelitis and NMO-IgG positivity.
C1 [Adoni, T.; Lino, A. M. M.; da Gama, P. D.; Apostolos-Pereira, S. L.; Marchiori, P. E.; Kok, F.; Callegaro, D.] Univ Sao Paulo, Sch Med, Dept Neurol, Sao Paulo, Brazil.
RP Adoni, T (corresponding author), 74,12 Andar Conjunto 121, BR-01308050 Sao Paulo, Brazil.
EM tarsoadoni@usp.br
RI Callegaro, Dagoberto/D-1415-2014; Cetgen, Inct/I-2412-2013; da Gama,
   Paulo Diniz/Q-7962-2019
OI Diniz da Gama, Paulo/0000-0003-2585-1074
CR Adoni T, 2008, ARQ NEURO-PSIQUIAT, V66, P295, DOI 10.1590/S0004-282X2008000300001
   Akinan-Demir G, 2006, MULT SCLER, V12, pS157
   Bichuetti DB, 2009, MULT SCLER, V15, P613, DOI 10.1177/1352458508101935
   Birnbaum J, 2007, ARTHRIT RHEUM-ARTHR, V57, P347, DOI 10.1002/art.22540
   HUNG TP, 1976, J NEUROL SCI, V27, P459, DOI 10.1016/0022-510X(76)90214-8
   Jacob A, 2007, J NEUROIMMUNOL, V187, P126, DOI 10.1016/j.jneuroim.2007.04.009
   Jarius S, 2007, NEUROLOGY, V68, P1076, DOI 10.1212/01.wnl.0000256822.01222.bd
   Kim KK, 2006, MULT SCLER, V12, pS157
   Kira J, 2003, LANCET NEUROL, V2, P117, DOI 10.1016/S1474-4422(03)00308-9
   Kira J, 1996, ANN NEUROL, V40, P569
   Kister I, 2006, ARCH NEUROL-CHICAGO, V63, P851, DOI 10.1001/archneur.63.6.851
   Lana-Peixoto M A, 1992, Arq Neuropsiquiatr, V50, P419
   Lana-Peixoto MA, 2008, ARQ NEURO-PSIQUIAT, V66, P120, DOI 10.1590/S0004-282X2008000100034
   Lau K. K., 2002, Hong Kong Medical Journal, V8, P77
   Lennon VA, 2004, LANCET, V364, P2106, DOI 10.1016/S0140-6736(04)17551-X
   Lennon VA, 2005, J EXP MED, V202, P473, DOI 10.1084/jem.20050304
   Littleton ET, 2006, MULT SCLER, V12, pS156
   MANDLER RN, 1993, ANN NEUROL, V34, P162, DOI 10.1002/ana.410340211
   Marignier R, 2006, MULT SCLER, V12, pS4
   Matsuoka T, 2007, BRAIN, V130, P1206, DOI 10.1093/brain/awm027
   Mckeon A, 2009, MUSCLE NERVE, V39, P87, DOI 10.1002/mus.21197
   Merle H, 2007, OPHTHALMOLOGY, V114, P810, DOI 10.1016/j.ophtha.2006.06.060
   Misu T, 2007, BRAIN, V130, P1224, DOI 10.1093/brain/awm047
   Modi G, 2001, J NEUROL NEUROSUR PS, V70, P500, DOI 10.1136/jnnp.70.4.500
   Nakashima I, 2006, J NEUROL NEUROSUR PS, V77, P1073, DOI 10.1136/jnnp.2005.080390
   ORiordan JI, 1996, J NEUROL NEUROSUR PS, V60, P382, DOI 10.1136/jnnp.60.4.382
   OSUNTOKUN BO, 1971, J NEUROL SCI, V12, P417, DOI 10.1016/0022-510X(71)90110-9
   Papais-Alvarenga RM, 2002, J NEUROL NEUROSUR PS, V73, P429, DOI 10.1136/jnnp.73.4.429
   Parra FC, 2003, P NATL ACAD SCI USA, V100, P177, DOI 10.1073/pnas.0126614100
   PITTOCK SJ, 2006, NEUROLOGY, V66, pA37
   Polman CH, 2005, ANN NEUROL, V58, P840, DOI 10.1002/ana.20703
   Staugaitis SM, 1998, J NEUROL NEUROSUR PS, V64, P417, DOI 10.1136/jnnp.64.3.417
   TAN CT, 1988, ARCH NEUROL-CHICAGO, V45, P624, DOI 10.1001/archneur.1988.00520300042016
   Vernant JC, 1997, NEUROLOGY, V48, P58, DOI 10.1212/WNL.48.1.58
   Weinshenker BG, 2006, ANN NEUROL, V59, P566, DOI 10.1002/ana.20770
   Wingerchuk DM, 2006, NEUROLOGY, V66, P1485, DOI 10.1212/01.wnl.0000216139.44259.74
   Wingerchuk DM, 2003, NEUROLOGY, V60, P848, DOI 10.1212/01.WNL.0000049912.02954.2C
   Wingerchuk DM, 1999, NEUROLOGY, V53, P1107, DOI 10.1212/WNL.53.5.1107
   Yamasaki K, 2000, INTERNAL MED, V39, P296, DOI 10.2169/internalmedicine.39.296
   Zuliani L, 2006, MULT SCLER, V12, pS155
NR 40
TC 25
Z9 25
U1 0
U2 2
PU SAGE PUBLICATIONS LTD
PI LONDON
PA 1 OLIVERS YARD, 55 CITY ROAD, LONDON EC1Y 1SP, ENGLAND
SN 1352-4585
EI 1477-0970
J9 MULT SCLER J
JI Mult. Scler. J.
PD JAN
PY 2010
VL 16
IS 1
BP 81
EP 86
DI 10.1177/1352458509353651
PG 6
WC Clinical Neurology; Neurosciences
WE Science Citation Index Expanded (SCI-EXPANDED)
SC Neurosciences & Neurology
GA 539ZE
UT WOS:000273298200011
PM 19995833
DA 2022-10-25
ER

PT J
AU D'Andrea, MR
AF D'Andrea, MR
TI Add Alzheimer's disease to the list of autoimmune diseases
SO MEDICAL HYPOTHESES
LA English
DT Article
ID BLOOD-BRAIN-BARRIER; GLUTAMATE-RECEPTOR GLUR3; MYASTHENIA-GRAVIS;
   APOLIPOPROTEIN-E; SENILE DEMENTIA; CORTICAL CAPILLARIES;
   MULTIPLE-SCLEROSIS; MEDICAL PROGRESS; ANTIBODIES; COMPLEMENT
AB A sole pathological event leading to Alzheimer's disease (AD) remains undiscovered in spite of decades of costly research. In fact, it is more probable that the causes of AD are the result of a myriad of intertwining pathologies. However, hope remains that a single awry event could lead to the many pathological events observed in AD brain tissues thereby creating the presentation of simultaneous pathologies. Age-related vascular diseases, which include an impaired blood-brain barrier (BBB), are a common denominator associated with various degrees of dementia, including AD. Recently, a key finding not only demonstrated the anomalous presence of immunoglobulin (Ig) detection in the brain parenchyma of AD tissues but, most importantly, specific neurons that showed degenerative, apoptotic features contained these vascular-derived antibodies. In addition, subsequent studies detected classical complement components, C1q and C5b-9, in these Ig-positive neurons, which also were spatially more associated with reactive microglia over the Ig-negative neurons. Thus, it is possible that the mere presence of anti-neuronal autoantibodies in the serum, whose importance had been previously dismissed, may be without pathological consequence until there is a BBB dysfunction to allow the deleterious effects of these autoantibodies access on their targets. Hence, these observations suggest autoimmunity-induced cell death in AD. (C) 2004 Elsevier Ltd. All rights reserved.
C1 Johnson & Johnson Pharmaceut Res & Dev, Spring House, PA 19477 USA.
RP D'Andrea, MR (corresponding author), Johnson & Johnson Pharmaceut Res & Dev, Spring House, PA 19477 USA.
EM mdandrea@prdus.jnj.com
CR ALAFUZOFF I, 1976, J NEUROL SCI, V96, P465
   Bredesen DE, 1995, ANN NEUROL, V38, P839, DOI 10.1002/ana.410380604
   BRESNIHAN B, 1979, ARTHRITIS RHEUM, V22, P313, DOI 10.1002/art.1780220401
   CHAPMAN J, 1988, J NEUROCHEM, V51, P479, DOI 10.1111/j.1471-4159.1988.tb01063.x
   CHRISTADOSS P, 1985, J NEUROIMMUNOL, V8, P29, DOI 10.1016/S0165-5728(85)80045-X
   Claudio L, 1996, ACTA NEUROPATHOL, V91, P6
   D'Andrea MR, 2004, NEUROBIOL AGING, V25, pS404, DOI 10.1016/S0197-4580(04)81321-6
   D'Andrea MR, 2003, BRAIN RES, V982, P19, DOI 10.1016/S0006-8993(03)02881-6
   DANGELO C, 1986, EOS-RIV IMMUNOL, V6, P8
   DeVries HE, 1997, PHARMACOL REV, V49, P143
   DRACHMAN DB, 1994, NEW ENGL J MED, V330, P1797, DOI 10.1056/NEJM199406233302507
   ELOVAARA I, 1985, J NEUROL SCI, V70, P73, DOI 10.1016/0022-510X(85)90189-3
   Emmerling MR, 2000, BBA-MOL BASIS DIS, V1502, P158, DOI 10.1016/S0925-4439(00)00042-9
   ENGELHARDT B, 1997, MOL BIOL MULTIPLE SC, P137
   Farkas E, 2000, ACTA NEUROPATHOL, V100, P395, DOI 10.1007/s004010000195
   Fiala M, 1998, MOL MED, V4, P480, DOI 10.1007/BF03401753
   Fullerton SM, 2001, EXP NEUROL, V169, P13, DOI 10.1006/exnr.2001.7631
   GLENNER GG, 1979, MED HYPOTHESES, V5, P1231, DOI 10.1016/0306-9877(79)90005-7
   GomezIsla T, 1996, ANN NEUROL, V39, P62, DOI 10.1002/ana.410390110
   He XP, 1998, NEURON, V20, P153, DOI 10.1016/S0896-6273(00)80443-2
   Hofman A, 1997, LANCET, V349, P151, DOI 10.1016/S0140-6736(96)09328-2
   HUSBY G, 1976, J EXP MED, V144, P1094, DOI 10.1084/jem.144.4.1094
   HUSBY G, 1977, J CLIN INVEST, V59, P922, DOI 10.1172/JCI108714
   Jancso G, 1998, NEUROSCI LETT, V253, P139, DOI 10.1016/S0304-3940(98)00622-3
   Kalaria RN, 1997, ANN NY ACAD SCI, V826, P263, DOI 10.1111/j.1749-6632.1997.tb48478.x
   KORNGLITH SE, 1970, NEUROLOGY, V20, P750
   LEONARDI A, 1985, J NEUROL SCI, V67, P253, DOI 10.1016/0022-510X(85)90121-2
   MANCARDI GL, 1980, ACTA NEUROPATHOL, V49, P79, DOI 10.1007/BF00692225
   MARTIN L, 1974, NEUROLOGY, V24, P680, DOI 10.1212/WNL.24.7.680
   MATTILA KM, 1994, ACTA NEUROL SCAND, V89, P192
   MECOCCI P, 1991, ACTA NEUROL SCAND, V84, P210, DOI 10.1111/j.1600-0404.1991.tb04940.x
   MIYAKAWA T, 1982, VIRCHOWS ARCH B, V40, P121, DOI 10.1007/BF02932857
   MOORADIAN AD, 1988, NEUROBIOL AGING, V9, P31, DOI 10.1016/S0197-4580(88)80013-7
   NANDY K, 1978, ALZHEIMERS DIS SENIL, V7, P307
   Noseworthy JH, 2000, NEW ENGL J MED, V343, P938, DOI 10.1056/NEJM200009283431307
   PAPPOLLA MA, 1987, SYNAPSE, V1, P82, DOI 10.1002/syn.890010111
   PARDRIDGE WM, 1986, NUTR REV, V44, P15
   Pasinetti GM, 1996, NEUROBIOL AGING, V17, P707, DOI 10.1016/0197-4580(96)00113-3
   PERLMUTTER LS, 1990, BRAIN RES, V508, P13, DOI 10.1016/0006-8993(90)91111-S
   PIDDLESDEN SJ, 1993, AM J PATHOL, V143, P555
   PLIOPLYS AV, 1987, J NEUROL NEUROSUR PS, V50, P1514, DOI 10.1136/jnnp.50.11.1514
   QUISMORIO FP, 1972, INT ARCH ALLER A IMM, V43, P740, DOI 10.1159/000230889
   RAPOPORT SI, 1980, CEREBRAL METABOLISM, P96
   Rhodin J, 2001, MICROCIRCULATION, V8, P207, DOI 10.1080/713774033
   ROGERS J, 1992, P NATL ACAD SCI USA, V89, P10016, DOI 10.1073/pnas.89.21.10016
   ROGERS SW, 1994, SCIENCE, V265, P648, DOI 10.1126/science.8036512
   ROHER AE, 1993, P NATL ACAD SCI USA, V90, P10836, DOI 10.1073/pnas.90.22.10836
   Starr JM, 2003, J NEUROL NEUROSUR PS, V74, P70, DOI 10.1136/jnnp.74.1.70
   Storch MK, 1998, ANN NEUROL, V43, P465, DOI 10.1002/ana.410430409
   Thomas T, 1997, J SUBMICR CYTOL PATH, V29, P293
   Thomas T, 1996, NATURE, V380, P168, DOI 10.1038/380168a0
   TORRE JC, 2000, BRAIN RES REV, V34, P119
   VANDUIJN CM, 1992, AM J EPIDEMIOL, V135, P775, DOI 10.1093/oxfordjournals.aje.a116364
   Wardlaw JM, 2003, STROKE, V34, P806, DOI 10.1161/01.STR.0000058480.77236.B3
   WATTS H, 1981, J NEUROIMMUNOL, V1, P107, DOI 10.1016/0165-5728(81)90013-8
   Webster S, 1997, NEUROBIOL AGING, V18, P415, DOI 10.1016/S0197-4580(97)00042-0
   WHITTING.S, 1970, BRIT J PSYCHIAT, V116, P447, DOI 10.1192/bjp.116.533.447
   ZAROW C, 1989, Society for Neuroscience Abstracts, V15, P1376
NR 58
TC 86
Z9 93
U1 1
U2 12
PU CHURCHILL LIVINGSTONE
PI EDINBURGH
PA JOURNAL PRODUCTION DEPT, ROBERT STEVENSON HOUSE, 1-3 BAXTERS PLACE,
   LEITH WALK, EDINBURGH EH1 3AF, MIDLOTHIAN, SCOTLAND
SN 0306-9877
EI 1532-2777
J9 MED HYPOTHESES
JI Med. Hypotheses
PY 2005
VL 64
IS 3
BP 458
EP 463
DI 10.1016/j.mehy.2004.08.024
PG 6
WC Medicine, Research & Experimental
WE Science Citation Index Expanded (SCI-EXPANDED)
SC Research & Experimental Medicine
GA 899IX
UT WOS:000227139200005
PM 15617848
DA 2022-10-25
ER

PT J
AU Ban, Y
   Davies, TF
   Greenberg, DA
   Kissin, A
   Marder, B
   Murphy, B
   Concepcion, ES
   Villanueva, RB
   Barbesino, G
   Ling, V
   Tomer, Y
AF Ban, Y
   Davies, TF
   Greenberg, DA
   Kissin, A
   Marder, B
   Murphy, B
   Concepcion, ES
   Villanueva, RB
   Barbesino, G
   Ling, V
   Tomer, Y
TI Analysis of the CTLA-4, CD28, and inducible costimulator (ICOS) genes in
   autoimmune thyroid disease
SO GENES AND IMMUNITY
LA English
DT Article
DE autoimmune thyroid disease; genetics; susceptibility; function
ID T-LYMPHOCYTE ANTIGEN-4; POLYMORPHISM CONFERS SUSCEPTIBILITY; COMPLEX
   SEGREGATION ANALYSIS; THYROTROPIN RECEPTOR GENE; GRAVES-DISEASE; LINKAGE
   DISEQUILIBRIUM; HASHIMOTOS-THYROIDITIS; CHROMOSOME 2Q33;
   MYASTHENIA-GRAVIS; POPULATION
AB The cytotoxic T lymphocyte-associated antigen-4 (CTLA-4) gene on 2q33 is associated with autoimmune thyroid diseases (AITDs). Our earlier study in 56 families showed linkage of 2q33 to the presence of thyroid antibodies (TAbs). The goals of this study were to confirm the linkage of the 2q33 region to TAbs, to fine map this region, and study the ICOS gene. We performed a linkage study in an expanded data set of 99 multiplex AITD-TAb families ( 529 individuals). The highest two-point LOD score of 2.9 was obtained for marker D2S325 on 2q33. To fine map this locus, we genotyped 238 Caucasian AITD patients and 137 controls for five additional markers in the linked locus, which contained the CTLA-4, CD28, and ICOS genes. The A/G single-nucleotide polymorphism at position 49 of CTLA-4 was associated with AITD (P = 0.01, OR = 1.5), while markers inside CD28 and ICOS were not. Functional studies have shown that the G allele was associated with reduced inhibition of T-cell proliferation by CTLA-4. We concluded that: (1) the AITD gene in the 2q33 locus is the CTLA-4 gene and not the CD28 or ICOS genes; and (2) the G allele is associated with decreased function of CTLA-4.
C1 CUNY Mt Sinai Sch Med, Div Endocrinol Diabet & Bone Dis, New York, NY 10029 USA.
   Columbia Univ, Div Stat Genet, New York, NY 10027 USA.
   CUNY Mt Sinai Sch Med, Div Nephrol, New York, NY 10029 USA.
   Wyeth Ayerst Res, Dept Inflammat Biol, Biotechnol Grp, Cambridge, MA USA.
RP Ban, Y (corresponding author), CUNY Mt Sinai Sch Med, Div Endocrinol Diabet & Bone Dis, Box 1055,1 Gustave L Levy Pl, New York, NY 10029 USA.
EM Yoshiyuki_Ban@mssm.edu
RI Tomer, Yaron/GWU-8933-2022
FU NIDDK NIH HHS [DK02498, DK31775, DK58072, DK52464, DK45011, DK35764]
   Funding Source: Medline; NIMH NIH HHS [MH48858] Funding Source: Medline;
   NINDS NIH HHS [NS27941] Funding Source: Medline; NATIONAL INSTITUTE OF
   DIABETES AND DIGESTIVE AND KIDNEY DISEASES [R03DK058072, R01DK045011,
   R01DK035764, R01DK052464, R01DK031775] Funding Source: NIH RePORTER;
   NATIONAL INSTITUTE OF MENTAL HEALTH [R01MH048858] Funding Source: NIH
   RePORTER; NATIONAL INSTITUTE OF NEUROLOGICAL DISORDERS AND STROKE
   [R01NS027941] Funding Source: NIH RePORTER
CR AHO K, 1983, ACTA ENDOCRINOL-COP, V102, P11
   Akamizu T, 2000, THYROID, V10, P851, DOI 10.1089/thy.2000.10.851
   Allahabadia A, 2001, LANCET, V358, P984, DOI 10.1016/S0140-6736(01)06125-6
   Braun J, 1998, TISSUE ANTIGENS, V51, P563, DOI 10.1111/j.1399-0039.1998.tb02993.x
   Brix TH, 1998, THYROID, V8, P627, DOI 10.1089/thy.1998.8.627
   Brix TH, 2000, J CLIN ENDOCR METAB, V85, P536, DOI 10.1210/jc.85.2.536
   BUREK CL, 1982, CLIN IMMUNOL IMMUNOP, V25, P395, DOI 10.1016/0090-1229(82)90204-5
   Coyle AJ, 2000, IMMUNITY, V13, P95, DOI 10.1016/S1074-7613(00)00011-X
   Davies T.F., 2000, WERNER INGBARS THYRO, P518
   Dib C, 1996, NATURE, V380, P152, DOI 10.1038/380152a0
   Donner H, 1997, J CLIN ENDOCR METAB, V82, P4130, DOI 10.1210/jc.82.12.4130
   Donner H, 1997, J CLIN ENDOCR METAB, V82, P143, DOI 10.1210/jc.82.1.143
   Hall R., 1967, CLIN EXP IMMUNOL, V2, P719
   Heward JM, 1998, CLIN ENDOCRINOL, V49, P331
   Heward JM, 1999, J CLIN ENDOCR METAB, V84, P2398, DOI 10.1210/jc.84.7.2398
   Hollowell JG, 2002, J CLIN ENDOCR METAB, V87, P489, DOI 10.1210/jc.87.2.489
   Holopainen PM, 2001, J IMMUNOL, V167, P2457, DOI 10.4049/jimmunol.167.5.2457
   Huang DR, 2000, J NEUROIMMUNOL, V105, P69, DOI 10.1016/S0165-5728(00)00191-0
   Hutloff A, 1999, NATURE, V397, P263, DOI 10.1038/16717
   Jaume JC, 1999, J CLIN ENDOCR METAB, V84, P1424, DOI 10.1210/jc.84.4.1424
   JORDE LB, 1993, AM J HUM GENET, V53, P1038
   JORDE LB, 1994, AM J HUM GENET, V54, P884
   Kotsa K, 1997, CLIN ENDOCRINOL, V46, P551, DOI 10.1046/j.1365-2265.1997.1710996.x
   Kouki T, 2000, J IMMUNOL, V165, P6606, DOI 10.4049/jimmunol.165.11.6606
   Kristiansen OP, 2000, GENES IMMUN, V1, P170, DOI 10.1038/sj.gene.6363655
   Kruglyak L, 1996, AM J HUM GENET, V58, P1347
   LANDER E, 1995, NAT GENET, V11, P241, DOI 10.1038/ng1195-241
   Ligers A, 2001, GENES IMMUN, V2, P145, DOI 10.1038/sj.gene.6363752
   Ling V, 2001, GENOMICS, V78, P155, DOI 10.1006/geno.2001.6655
   Maurer M, 2002, IMMUNOGENETICS, V54, P1, DOI 10.1007/s00251-002-0429-9
   Nistico L, 1996, HUM MOL GENET, V5, P1075, DOI 10.1093/hmg/5.7.1075
   Nithiyananthan R, 2002, THYROID, V12, P3, DOI 10.1089/105072502753451896
   OTT J, 1976, AM J HUM GENET, V28, P528
   Park YJ, 2000, THYROID, V10, P453, DOI 10.1089/thy.2000.10.453
   PAULS DL, 1993, AM J MED GENET, V47, P375, DOI 10.1002/ajmg.1320470315
   Petrone A, 2001, THYROID, V11, P171, DOI 10.1089/105072501300042901
   PHILLIPS D, 1990, J CLIN ENDOCR METAB, V70, P742, DOI 10.1210/jcem-70-3-742
   PHILLIPS DIW, 1993, HUM HERED, V43, P141, DOI 10.1159/000154169
   Sale MM, 1997, P ASSOC AM PHYSICIAN, V109, P453
   Tomer Y, 1997, TRENDS ENDOCRIN MET, V8, P63, DOI 10.1016/S1043-2760(96)00266-4
   Tomer Y, 2001, THYROID, V11, P167, DOI 10.1089/105072501300042884
   Tomer Y, 2001, J CLIN ENDOCR METAB, V86, P1687, DOI 10.1210/jc.86.4.1687
   TUNBRIDGE WMG, 1977, CLIN ENDOCRINOL, V7, P481, DOI 10.1111/j.1365-2265.1977.tb01340.x
   Utiger R., 2000, WERNER INGBARS THYRO, P721
   Vaidya B, 1999, HUM MOL GENET, V8, P1195, DOI 10.1093/hmg/8.7.1195
   Vaidya B, 1999, LANCET, V354, P743, DOI 10.1016/S0140-6736(99)01465-8
   Villanueva R, 2000, THYROID, V10, P791, DOI 10.1089/thy.2000.10.791
   VOLPE R, 1985, AUTOIMMUNITY ENDOCRI, P109
   Wang XB, 2002, J NEUROIMMUNOL, V130, P224, DOI 10.1016/S0165-5728(02)00228-X
   Xu Y, 2002, CELL IMMUNOL, V215, P133, DOI 10.1016/S0008-8749(02)00018-7
   Yanagawa T, 1997, THYROID, V7, P843, DOI 10.1089/thy.1997.7.843
   YANAGAWA T, 1995, J CLIN ENDOCR METAB, V80, P41, DOI 10.1210/jc.80.1.41
   Zaletel K, 2002, THYROID, V12, P373, DOI 10.1089/105072502760043431
NR 53
TC 70
Z9 72
U1 0
U2 0
PU NATURE PUBLISHING GROUP
PI LONDON
PA MACMILLAN BUILDING, 4 CRINAN ST, LONDON N1 9XW, ENGLAND
SN 1466-4879
EI 1476-5470
J9 GENES IMMUN
JI Genes Immun.
PD DEC
PY 2003
VL 4
IS 8
BP 586
EP 593
DI 10.1038/sj.gene.6364018
PG 8
WC Genetics & Heredity; Immunology
WE Science Citation Index Expanded (SCI-EXPANDED)
SC Genetics & Heredity; Immunology
GA 747HR
UT WOS:000186799600008
PM 14647199
DA 2022-10-25
ER

PT J
AU Zhu, M
   Liu, ZY
   Gao, MZ
   Zhang, Y
   Li, YH
   Ling, SK
   Zhang, PF
   Zhao, CY
   Jiang, LJ
   Liu, Y
   Li, Q
   Li, D
   Hu, SM
   Li, YX
AF Zhu, Mu
   Liu, Zhongyang
   Gao, Mingze
   Zhang, Yan
   Li, Yuheng
   Ling, Shukuan
   Zhang, Pengfei
   Zhao, Chenyang
   Jiang, Lijun
   Liu, Yu
   Li, Qi
   Li, Dong
   Hu, Sumin
   Li, Yingxian
TI The effect of Bu Zhong Yi Qi decoction on simulated
   weightlessness-induced muscle atrophy and its mechanisms
SO MOLECULAR MEDICINE REPORTS
LA English
DT Article
DE traditional Chinese medicine; protective effects; simulated
   weightlessness-induced muscle atrophy; network pharmacology
ID ENERGY-METABOLISM; OXIDATIVE STRESS; OVER-EXPRESSION; SATELLITE CELLS;
   DISUSE; PATHWAYS; PROTEINS; DATABASE; PREVENTS; CALCIUM
AB Microgravity has been previously demonstrated to induce skeletal muscle atrophy, loss of muscle force and disorders in myogenesis and metabolism. Current pharmacological strategies exhibit poor efficacy. Bu Zhong Yi Qi decoction (BZ) is a well-known traditional Chinese medicine decoction used for myasthenia gravis. In the present study, its effect on unloading induced muscle atrophy was investigated. The mousetail suspension model was used to simulate weightlessness induced muscle atrophy. The results indicated that BZ could significantly protect muscles from simulated weightlessness-induced atrophy. To elucidate the underlying mechanisms, drugCIPHER-CS methods were introduced to predict its potential targets, significantly enriched pathways and biological processes. The results demonstrated that the calcium signaling pathway, citrate cycle, biosynthetic and lipid metabolic process are affected by BZ. Among the targets, nuclear receptor corepressor 1 (NCoR1) is one of the most important proteins involved in myogenesis and metabolism. The results indicated that BZ significantly downregulated NCoR 1 expression, and further induced muscle differentiation and metabolism by regulating NCoR1-associated gene expression in vivo and in vitro. In summary, the present study indicated that may be effective in combating weightlessness-induced muscle atrophy. Combined with bioinformatics, the underlying mechanism for this decoction was investigated, which provided an improved understanding of this decoction.
C1 [Zhu, Mu; Gao, Mingze; Zhang, Yan; Hu, Sumin] Beijing Univ Chinese Med, Sch Preclin Med, Dept Chinese Mat Med, 11 3rd Northeast Ring Rd, Beijing 100019, Peoples R China.
   [Zhu, Mu; Li, Yuheng; Ling, Shukuan; Zhang, Pengfei; Zhao, Chenyang; Jiang, Lijun; Liu, Yu; Li, Qi; Li, Yingxian] China Astronaut Res & Training Ctr, State Key Lab Space Med Fundamentals & Applicat, 26 Beiqing Rd, Beijing 100094, Peoples R China.
   [Liu, Zhongyang; Li, Dong] Beijing Proteome Res Ctr, Inst Radiat Med, State Key Lab Prote, Beijing 102206, Peoples R China.
RP Hu, SM (corresponding author), Beijing Univ Chinese Med, Sch Preclin Med, Dept Chinese Mat Med, 11 3rd Northeast Ring Rd, Beijing 100019, Peoples R China.; Li, YX (corresponding author), China Astronaut Res & Training Ctr, State Key Lab Space Med Fundamentals & Applicat, 26 Beiqing Rd, Beijing 100094, Peoples R China.
EM husm@bucm.edu.cn; yingxianli@aliyun.com
OI Ling, Shukuan/0000-0002-4622-4160
FU National Natural Scientific Foundation of China [31170811, 31271225,
   31325012, 30500663, 11475035]; 1226 Major Project [AWS16J018]
FX The authors would like to thank Professor Jingping Song, from the China
   Astronaut Research and Training Center, for the help with cell culture.
   In addition, they would like to thank Mr. Guanghan Kan and Ms. Hongqing
   Song, from the China Astronaut Research and Training Center, for the
   help with animal experimental preparation. The present study was
   financially supported by the National Natural Scientific Foundation of
   China (project nos. 31170811, 31271225, 31325012, 30500663 and 11475035)
   and 1226 Major Project (project no. AWS16J018).
CR Alenghat T, 2008, NATURE, V456, P997, DOI 10.1038/nature07541
   Allen DG, 2010, CAN J PHYSIOL PHARM, V88, P83, DOI 10.1139/Y09-058
   Aranda B, 2010, NUCLEIC ACIDS RES, V38, pD525, DOI 10.1093/nar/gkp878
   Arosio A, 2016, MOL CELL NEUROSCI, V74, P10, DOI 10.1016/j.mcn.2016.02.002
   Ashburner M, 2000, NAT GENET, V25, P25, DOI 10.1038/75556
   Blaauw B, 2013, COMPR PHYSIOL, V3, P1645, DOI 10.1002/cphy.c130009
   Brocca L, 2010, EXP PHYSIOL, V95, P331, DOI 10.1113/expphysiol.2009.050245
   Bustin SA, 2013, NAT METHODS, V10, P1063, DOI 10.1038/nmeth.2697
   Calvani R, 2013, BIOL CHEM, V394, P393, DOI 10.1515/hsz-2012-0247
   Cannavino J, 2015, J PHYSIOL-LONDON, V593, P1981, DOI 10.1113/jphysiol.2014.286740
   Cannavino J, 2014, J PHYSIOL-LONDON, V592, P4575, DOI 10.1113/jphysiol.2014.275545
   Ceol A, 2010, NUCLEIC ACIDS RES, V38, pD532, DOI 10.1093/nar/gkp983
   Chen DF, 2010, J MED FOOD, V13, P967, DOI 10.1089/jmf.2009.1293
   Davegardh C, 2017, BMC MED, V15, DOI 10.1186/s12916-017-0792-x
   FITTS RH, 1986, J APPL PHYSIOL, V60, P1946, DOI 10.1152/jappl.1986.60.6.1946
   Foster RAA, 2013, CHEM SOC REV, V42, P63, DOI 10.1039/c2cs35316d
   Gao Yun-fang, 2005, Space Med Med Eng (Beijing), V18, P262
   Georgiou DK, 2015, J BIOL CHEM, V290, P23751, DOI 10.1074/jbc.M115.643544
   Gibson TA, 2009, PLOS COMPUT BIOL, V5, DOI 10.1371/journal.pcbi.1000252
   Grounds Miranda D, 2014, Bioarchitecture, V4, P81, DOI 10.4161/bioa.29668
   Huangdi N, 2012, YELLOW EMPERORS INNE
   Ivannikov MV, 2013, BIOPHYS J, V104, P2353, DOI 10.1016/j.bpj.2013.03.064
   Kanehisa M, 2000, NUCLEIC ACIDS RES, V28, P27, DOI 10.1093/nar/28.1.27
   Kang CH, 2015, FASEB J, V29, P4092, DOI 10.1096/fj.14-266619
   KRAMER A, 1995, RNA, V1, P260
   Li DY, 1997, TREATISE SPLEEN STOM
   Liu J, 2012, IUBMB LIFE, V64, P901, DOI 10.1002/iub.1087
   Liu Xiao-yun, 2010, Zhongguo Zhong Xi Yi Jie He Za Zhi, V30, P271
   Livak KJ, 2001, METHODS, V25, P402, DOI 10.1006/meth.2001.1262
   Lustig Y, 2014, DIABETES, V63, P433, DOI 10.2337/db13-1032
   Lynch CJ, 2015, PLOS ONE, V10, DOI 10.1371/journal.pone.0123966
   Momken I, 2011, FASEB J, V25, P3646, DOI 10.1096/fj.10-177295
   Nabuurs CI, 2013, J PHYSIOL-LONDON, V591, P571, DOI 10.1113/jphysiol.2012.241760
   Nemirovskaia T L, 2005, Ross Fiziol Zh Im I M Sechenova, V91, P113
   Nierobisz Lidia S, 2013, Curr Chem Genom Transl Med, V7, P21, DOI 10.2174/2213988501307010021
   Perez R, 2008, BMC MOL BIOL, V9, DOI 10.1186/1471-2199-9-79
   PETER JB, 1970, BIOCHEM PHARMACOL, V19, P1627, DOI 10.1016/0006-2952(70)90151-6
   Pomies P, 2015, J CELL MOL MED, V19, P175, DOI 10.1111/jcmm.12390
   Potthoff MJ, 2007, DEVELOPMENT, V134, P4131, DOI 10.1242/dev.008367
   Prasad TSK, 2009, NUCLEIC ACIDS RES, V37, pD767, DOI 10.1093/nar/gkn892
   Ramayo-Caldas Y, 2014, J ANIM SCI, V92, P2832, DOI 10.2527/jas.2013-7484
   Romanello V, 2010, CURR HYPERTENS REP, V12, P433, DOI 10.1007/s11906-010-0157-8
   Romanello V, 2010, EMBO J, V29, P1774, DOI 10.1038/emboj.2010.60
   Sakuma K, 2004, ACTA NEUROPATHOL, V108, P241, DOI 10.1007/s00401-004-0884-5
   Salwinski L, 2004, NUCLEIC ACIDS RES, V32, pD449, DOI 10.1093/nar/gkh086
   Sandona D, 2012, PLOS ONE, V7, DOI 10.1371/journal.pone.0033232
   Snijders T, 2015, FRONT PHYSIOL, V6, DOI 10.3389/fphys.2015.00283
   Snijders T, 2014, CLIN SCI, V126, P557, DOI 10.1042/CS20130295
   Stark C, 2006, NUCLEIC ACIDS RES, V34, pD535, DOI 10.1093/nar/gkj109
   Tabandeh MR, 2015, PHARM BIOL, V53, P125, DOI 10.3109/13880209.2014.912237
   Teixeira E, 2016, SPORTS MED, V46, P783, DOI 10.1007/s40279-015-0462-0
   Tesch P A, 1998, J Gravit Physiol, V5, pP19
   Tian JS, 2014, J ETHNOPHARMACOL, V158, P1, DOI 10.1016/j.jep.2014.10.005
   Wagatsuma A, 2011, MOL CELL BIOCHEM, V350, P1, DOI 10.1007/s11010-010-0677-1
   Wang Xiao-Ling, 2012, Zhongguo Zhong Xi Yi Jie He Za Zhi, V32, P93
   Wang Y, 2014, BMC COMPLEM ALTERN M, V14, DOI [10.1186/1472-6882-14-67, 10.1186/1471-2458-14-158]
   Wang Y, 2012, EVID-BASED COMPL ALT, V2012, DOI 10.1155/2012/698531
   West J B, 1986, News Physiol Sci, V1, P189
   Wishart DS, 2008, NUCLEIC ACIDS RES, V36, pD901, DOI 10.1093/nar/gkm958
   Yamamoto H, 2011, CELL, V147, P827, DOI 10.1016/j.cell.2011.10.017
   Zhao AB, 2011, PHARMACOGN MAG, V7, P133, DOI 10.4103/0973-1296.80671
   Zhao SW, 2010, PLOS ONE, V5, DOI 10.1371/journal.pone.0011764
NR 62
TC 8
Z9 10
U1 2
U2 23
PU SPANDIDOS PUBL LTD
PI ATHENS
PA POB 18179, ATHENS, 116 10, GREECE
SN 1791-2997
EI 1791-3004
J9 MOL MED REP
JI Mol. Med. Rep.
PD OCT
PY 2017
VL 16
IS 4
BP 5165
EP 5174
DI 10.3892/mmr.2017.7287
PG 10
WC Oncology; Medicine, Research & Experimental
WE Science Citation Index Expanded (SCI-EXPANDED)
SC Oncology; Research & Experimental Medicine
GA FG9JA
UT WOS:000410753800194
PM 28849026
OA Green Submitted, Green Published, hybrid
DA 2022-10-25
ER

PT J
AU Onugoren, MD
   Golombeck, KS
   Bien, C
   Abu-Tair, M
   Brand, M
   Bulla-Hellwig, M
   Lohmann, H
   Munstermann, D
   Pavenstadt, H
   Tholking, G
   Valentin, R
   Wiendl, H
   Melzer, N
   Bien, CG
AF Onugoren, Muejgan Dogan
   Golombeck, Kristin S.
   Bien, Corinna
   Abu-Tair, Mariam
   Brand, Marcus
   Bulla-Hellwig, Michael
   Lohmann, Hubertus
   Muenstermann, Dieter
   Pavenstaedt, Hermann
   Thoelking, Gerold
   Valentin, Rainer
   Wiendl, Heinz
   Melzer, Nico
   Bien, Christian G.
TI Immunoadsorption therapy in autoimmune encephalitides
SO NEUROLOGY-NEUROIMMUNOLOGY & NEUROINFLAMMATION
LA English
DT Article
ID TEMPORAL-LOBE EPILEPSY; LIMBIC ENCEPHALITIS; MYASTHENIA-GRAVIS;
   PARANEOPLASTIC SYNDROMES; RECEPTOR; ANTIBODIES; PLASMAPHERESIS;
   MECHANISMS; SPECTRUM; CASPR2
AB Objective: It was hypothesized that in encephalitides with autoantibodies directed to CNS surface antigens an antibody-removing intervention might speed up recovery.
   Methods: The outcome of autoimmune encephalitis in 19 patients with antibodies against surface antigens (leucine-rich, glioma inactivated 1 [LGI1], n = 3; contactin-associated protein-2 [CASPR2], n = 4; NMDA receptor [NMDAR], n = 7) and intracellular antigens (glutamic acid decarboxylase [GAD], n = 5) after immunoadsorption in addition to corticosteroid therapy was evaluated retrospectively. Modified Rankin scale (mRS) scores and data on seizures, memory, and antibody titers directly after immunoadsorption (early follow-up) and after a median of 4 months (late follow-up) were compiled.
   Results: Immediately after immunoadsorption, 9 of 14 patients with antibodies against LGI1, CASPR2, or NMDAR (64%), but none with GAD antibodies, had improved by at least one mRS point. Five of the 7 patients with LGI1 or CASRP2 antibodies had become seizure-free, and 2 patients with NMDAR antibodies had a memory improvement of more than 1 SD of a normal control population. At late follow-up, 12 of 14 patients with surface antibodies had improved (86%), and none of the patients with GAD antibodies.
   Conclusions: It is suggested that addition of immunoadsorption to immunosuppression therapy in patients with surface antibodies may accelerate recovery. This supports the pathogenic role of surface antibodies.
   Classification of evidence: This study provides Class IV evidence that immunoadsorption combined with immunosuppression therapy is effective in patients with autoimmune encephalitis with surface antibodies.
C1 [Onugoren, Muejgan Dogan; Bien, Corinna; Bulla-Hellwig, Michael; Bien, Christian G.] Krankenhaus Mara, Epilepsy Ctr Bethel, Bielefeld, Germany.
   [Onugoren, Muejgan Dogan] Univ Hosp Erlangen, Dept Neurol, Erlangen, Germany.
   [Golombeck, Kristin S.; Lohmann, Hubertus; Wiendl, Heinz; Melzer, Nico] Univ Munster, Dept Neurol, Munster, Germany.
   [Abu-Tair, Mariam; Valentin, Rainer] Bethel EvKB, Dept Nephrol, Bielefeld, Germany.
   [Brand, Marcus; Pavenstaedt, Hermann; Thoelking, Gerold] Univ Hosp Munster, Dept Med D, Div Gen Internal Med Nephrol & Rheumatol, Munster, Germany.
   [Muenstermann, Dieter] Lab Krone, Bad Salzuflen, Germany.
RP Onugoren, MD (corresponding author), Univ Hosp Erlangen, Dept Neurol, Erlangen, Germany.
EM muejgan.dogan@uk-erlangen.de
RI Wiendl, Heinz/AAX-6041-2021
OI Bien, Christian G./0000-0003-2225-8654; Wiendl,
   Heinz/0000-0003-4310-3432
FU Diamed Medizintechnik GmbH, Cologne, Germany; Fresenius Medical Care,
   Bad Homburg, Germany
FX Diamed Medizintechnik GmbH, Cologne, Germany, and Fresenius Medical
   Care, Bad Homburg, Germany, supported this evaluation.
CR Agrawal S, 2010, ARCH DIS CHILD, V95, P312, DOI 10.1136/adc.2009.164889
   Batchelor TT, 1998, J NEURO-ONCOL, V40, P131, DOI 10.1023/A:1006136219490
   BENDER AN, 1975, LANCET, V1, P607
   Bien CG, 2012, BRAIN, V135, P1622, DOI 10.1093/brain/aws082
   Blumenthal DT, 2006, NEUROLOGY, V67, P146, DOI 10.1212/01.wnl.0000223647.83708.20
   Dalmau J, 2008, LANCET NEUROL, V7, P327, DOI 10.1016/S1474-4422(08)70060-7
   Dalmau J, 2011, LANCET NEUROL, V10, P63, DOI 10.1016/S1474-4422(10)70253-2
   De Masi R, 2015, BMC NEUROL, V15, DOI 10.1186/s12883-015-0377-2
   Falip M, 2012, EUR J NEUROL, V19, P827, DOI 10.1111/j.1468-1331.2011.03609.x
   FURNEAUX HF, 1990, NEUROLOGY, V40, P1085, DOI 10.1212/WNL.40.7.1085
   GRAUS F, 1992, NEUROLOGY, V42, P536, DOI 10.1212/WNL.42.3.536
   Gresa-Arribas N, 2015, PLOS ONE, V10, DOI 10.1371/journal.pone.0121364
   GROB D, 1995, NEUROLOGY, V45, P338, DOI 10.1212/WNL.45.2.338
   Helmstaedter C, 2001, VERBALER LERNUND MER
   Helmstaedter C, 1991, EPILEPSIE, P272
   Hughes EG, 2010, J NEUROSCI, V30, P5866, DOI 10.1523/JNEUROSCI.0167-10.2010
   Irani SR, 2010, BRAIN, V133, P2734, DOI 10.1093/brain/awq213
   Kortvelyessy P, 2015, NEUROL-NEUROIMMUNOL, V2, DOI 10.1212/NXI.0000000000000075
   Lai MZ, 2010, LANCET NEUROL, V9, P776, DOI 10.1016/S1474-4422(10)70137-X
   Lancaster E, 2012, NAT REV NEUROL, V8, P380, DOI 10.1038/nrneurol.2012.99
   Lancaster E, 2011, ANN NEUROL, V69, P303, DOI 10.1002/ana.22297
   Lancaster E, 2010, LANCET NEUROL, V9, P67, DOI 10.1016/S1474-4422(09)70324-2
   Malter MP, 2015, SEIZURE-EUR J EPILEP, V30, P57, DOI 10.1016/j.seizure.2015.05.017
   Malter MP, 2010, ANN NEUROL, V67, P470, DOI 10.1002/ana.21917
   Mata S, 2008, J NEUROIMMUNOL, V199, P155, DOI 10.1016/j.jneuroim.2008.05.015
   NEWSOMDAVIS J, 1978, NEUROLOGY, V28, P266, DOI 10.1212/WNL.28.3.266
   Ohkawa T, 2013, J NEUROSCI, V33, P18161, DOI 10.1523/JNEUROSCI.3506-13.2013
   PINCHING AJ, 1976, LANCET, V2, P1373
   Planaguma J, 2015, BRAIN, V138, P94, DOI 10.1093/brain/awu310
   Reid JM, 2009, SCOT MED J, V54, P27, DOI 10.1258/rsmsmj.54.4.27
   Saiz A, 2008, BRAIN, V131, P2553, DOI 10.1093/brain/awn183
   Schimmel M, 2009, ARCH DIS CHILD, V94, P314, DOI 10.1136/adc.2008.149021
   Shin MS, 2006, NAT PROTOC, V1, P892, DOI 10.1038/nprot.2006.115
   Titulaer MJ, 2013, LANCET NEUROL, V12, P157, DOI 10.1016/S1474-4422(12)70310-1
   TOYKA KV, 1977, NEW ENGL J MED, V296, P125, DOI 10.1056/NEJM197701202960301
   Trebst C, 2009, BLOOD PURIFICAT, V28, P108, DOI 10.1159/000224630
   Ullrich H, 2004, TRANSFUS APHER SCI, V30, P223, DOI 10.1016/j.transci.2004.01.007
   Vincent A, 2011, LANCET NEUROL, V10, P759, DOI 10.1016/S1474-4422(11)70096-5
   Wong SH, 2010, J NEUROL NEUROSUR PS, V81, P1167, DOI 10.1136/jnnp.2009.178293
NR 39
TC 62
Z9 67
U1 1
U2 8
PU LIPPINCOTT WILLIAMS & WILKINS
PI PHILADELPHIA
PA TWO COMMERCE SQ, 2001 MARKET ST, PHILADELPHIA, PA 19103 USA
SN 2332-7812
J9 NEUROL-NEUROIMMUNOL
JI Neurol.-Neuroimmunol. Neuroinflammation
PD APR
PY 2016
VL 3
IS 2
AR e207
DI 10.1212/NXI.0000000000000207
PG 10
WC Clinical Neurology; Neurosciences
WE Science Citation Index Expanded (SCI-EXPANDED)
SC Neurosciences & Neurology
GA DX7NH
UT WOS:000384574000008
PM 26977423
OA Green Published, gold
DA 2022-10-25
ER

PT J
AU Pohanka, M
   Dobes, P
AF Pohanka, Miroslav
   Dobes, Petr
TI Caffeine Inhibits Acetylcholinesterase, But Not Butyrylcholinesterase
SO INTERNATIONAL JOURNAL OF MOLECULAR SCIENCES
LA English
DT Article
DE acetylcholinesterase; butyrylcholinesterase; caffeine; Alzheimer
   disease; myasthenia gravis; acetylcholine; inhibition; coffee; alkaloid;
   chocolate
ID ALZHEIMERS-DISEASE; COGNITIVE DECLINE; HUPERZINE; GLUTAMATE; DOPAMINE;
   RECEPTOR; DESIGN; RATS
AB Caffeine is an alkaloid with a stimulant effect in the body. It can interfere in transmissions based on acetylcholine, epinephrine, norepinephrine, serotonin, dopamine and glutamate. Clinical studies indicate that it can be involved in the slowing of Alzheimer disease pathology and some other effects. The effects are not well understood. In the present work, we focused on the question whether caffeine can inhibit acetylcholinesterase (AChE) and/or, butyrylcholinesterase (BChE), the two enzymes participating in cholinergic neurotransmission. A standard Ellman test with human AChE and BChE was done for altering concentrations of caffeine. The test was supported by an in silico examination as well. Donepezil and tacrine were used as standards. In compliance with Dixon's plot, caffeine was proved to be a non-competitive inhibitor of AChE and BChE. However, inhibition of BChE was quite weak, as the inhibition constant, K-i, was 13.9 +/- 7.4 mol/L. Inhibition of AChE was more relevant, as K-i was found to be 175 +/- 9 mu mol/L. The predicted free energy of binding was -6.7 kcal/mol. The proposed binding orientation of caffeine can interact with Trp86, and it can be stabilize by Tyr337 in comparison to the smaller Ala328 in the case of human BChE; thus, it can explain the lower binding affinity of caffeine for BChE with reference to AChE. The biological relevance of the findings is discussed.
C1 [Pohanka, Miroslav] Univ Def, Fac Mil Hlth Sci, Hradec Kralove 50001, Czech Republic.
   [Dobes, Petr] Masaryk Mem Canc Inst, Reg Ctr Appl Mol Oncol, Brno 65653, Czech Republic.
RP Pohanka, M (corresponding author), Univ Def, Fac Mil Hlth Sci, Trebesska 1575, Hradec Kralove 50001, Czech Republic.
EM miroslav.pohanka@gmail.com; pietroli@seznam.cz
RI Pohanka, Miroslav/D-7607-2012
OI Pohanka, Miroslav/0000-0001-8804-8356
FU European Regional Development Fund [CZ.1.05/2.1.00/03.0101]; state
   budget of the Czech Republic [CZ.1.05/2.1.00/03.0101]
FX The Ministry of Education, Youth and Sports (Czech Republic) is
   gratefully acknowledged for "A long-term organization development plan
   1011". The European Regional Development Fund and the state budget of
   the Czech Republic are acknowledged for project RECAMO,
   CZ.1.05/2.1.00/03.0101. The funder had no role in the study design, data
   collection and analysis or the decision to publish or to prepare the
   manuscript.
CR Acquas E, 2002, NEUROPSYCHOPHARMACOL, V27, P182, DOI 10.1016/S0893-133X(02)00290-7
   Bai DL, 2000, CURR MED CHEM, V7, P355, DOI 10.2174/0929867003375281
   Bhat KG, 2012, INDIAN J MED PAEDIAT, V33, P185, DOI 10.4103/0971-5851.103152
   Catto M, 2013, BIOORGAN MED CHEM, V21, P146, DOI 10.1016/j.bmc.2012.10.045
   Cer RZ, 2009, NUCLEIC ACIDS RES, V37, pW441, DOI 10.1093/nar/gkp253
   Cheung J, 2012, J MED CHEM, V55, P10282, DOI 10.1021/jm300871x
   Chu YF, 2012, FOOD CHEM, V135, P2095, DOI 10.1016/j.foodchem.2012.04.148
   CORNISHB.A, 1974, BIOCHEM J, V137, P143, DOI 10.1042/bj1370143
   Cortes A, 2001, BIOCHEM J, V357, P263, DOI 10.1042/0264-6021:3570263
   Cummings KJ, 2013, PEDIATR RES, V73, P38, DOI 10.1038/pr.2012.142
   Daly JW, 2007, CELL MOL LIFE SCI, V64, P2153, DOI 10.1007/s00018-007-7051-9
   DIXON M, 1953, BIOCHEM J, V55, P170, DOI 10.1042/bj0550170
   Eyer P, 2003, ANAL BIOCHEM, V312, P224, DOI 10.1016/S0003-2697(02)00506-7
   Glatter Kathryn A, 2012, Curr Treat Options Cardiovasc Med, V14, P529, DOI 10.1007/s11936-012-0193-6
   Golembiowska K, 2012, NEUROTOX RES, V22, P150, DOI 10.1007/s12640-012-9316-9
   Guilbeau Janis R, 2012, Nurs Womens Health, V16, P423, DOI 10.1111/j.1751-486X.2012.01766.x
   Holmes C, 2005, J NEUROL NEUROSUR PS, V76, P640, DOI 10.1136/jnnp.2004.039321
   Holzgrabe U, 2007, EXPERT OPIN THER TAR, V11, P161, DOI 10.1517/14728222.11.2.161
   Hu YQ, 2013, BIOORGAN MED CHEM, V21, P676, DOI 10.1016/j.bmc.2012.11.044
   Iwasaki T, 2007, INTERNAL MED, V46, P1633, DOI 10.2169/internalmedicine.46.0049
   Jokanovic M, 2009, TOXICOL LETT, V190, P107, DOI 10.1016/j.toxlet.2009.07.025
   KARADSHEH N, 1991, TOXICOL LETT, V55, P335, DOI 10.1016/0378-4274(91)90015-X
   Karlsson D, 2012, EUR J PHARM SCI, V47, P190, DOI 10.1016/j.ejps.2012.05.014
   Krall WJ, 1999, ANN PHARMACOTHER, V33, P441, DOI 10.1345/aph.18211
   MARRS TC, 1993, PHARMACOL THERAPEUT, V58, P51, DOI 10.1016/0163-7258(93)90066-M
   Metherate R, 2011, NEUROSCI BIOBEHAV R, V35, P2058, DOI 10.1016/j.neubiorev.2010.11.010
   Oboh G, 2013, NEUROCHEM RES, V38, P413, DOI 10.1007/s11064-012-0935-6
   Okello EJ, 2012, FOOD FUNCT, V3, P651, DOI 10.1039/c2fo10174b
   OSTERGAARD D, 1988, ACTA ANAESTH SCAND, V32, P266, DOI 10.1111/j.1399-6576.1988.tb02727.x
   Pohanka M, 2012, MINI-REV MED CHEM, V12, P742, DOI 10.2174/138955712801264783
   Pohanka M, 2013, FOLIA MICROBIOL, V58, P503, DOI 10.1007/s12223-013-0239-5
   Pohanka M, 2013, ANAL LETT, V46, P1849, DOI 10.1080/00032719.2013.780240
   Pohanka M, 2013, ANAL LETT, V46, P1306, DOI 10.1080/00032719.2012.757703
   Pohanka M, 2012, EXPERT OPIN THER PAT, V22, P871, DOI 10.1517/13543776.2012.701620
   Pohanka M, 2012, ANAL LETT, V45, P367, DOI 10.1080/00032719.2011.644743
   Pohanka M, 2012, INT J MOL SCI, V13, P2219, DOI 10.3390/ijms13022219
   Pohanka M, 2011, BIOMED PAP, V155, P219, DOI 10.5507/bp.2011.036
   Pohanka M, 2011, J APPL BIOMED, V9, P185, DOI 10.2478/v10136-011-0003-6
   Potenza RL, 2013, J NEUROSCI RES, V91, P585, DOI 10.1002/jnr.23185
   Ramalingam M, 2012, J NEURAL TRANSM, V119, P891, DOI 10.1007/s00702-011-0758-7
   Ribeiro JA, 2010, J ALZHEIMERS DIS, V20, pS3, DOI 10.3233/JAD-2010-1379
   Sanchez-Lopez F, 2012, NEUROL RES, V34, P721, DOI 10.1179/1743132812Y.0000000073
   Seeliger D, 2010, J COMPUT AID MOL DES, V24, P417, DOI 10.1007/s10822-010-9352-6
   Sepkowitz KA, 2013, JAMA-J AM MED ASSOC, V309, P243, DOI 10.1001/jama.2012.173526
   Shin HJ, 2013, TOXICOL LETT, V217, P143, DOI 10.1016/j.toxlet.2012.12.007
   Stoytcheva M., 2009, ECS T, V20, P175
   Szadujkis-Szadurska K, 2012, EXP THER MED, V4, P329, DOI 10.3892/etm.2012.573
   Tomaszewski M, 2012, FOLIA HISTOCHEM CYTO, V50, P436, DOI [10.5603/19754, 10.5603/FHC.2012.0060]
   Truhlar DG, 2007, J COMPUT CHEM, V28, P73, DOI 10.1002/jcc.20529
   Vila-Luna S, 2012, NEUROSCIENCE, V202, P384, DOI 10.1016/j.neuroscience.2011.11.053
   Vukcevic NP, 2012, VOJNOSANIT PREGL, V69, P707, DOI 10.2298/VSP1208707P
   Wessler I, 2008, BRIT J PHARMACOL, V154, P1558, DOI 10.1038/bjp.2008.185
   Yu QS, 2010, BIOORGAN MED CHEM, V18, P4687, DOI 10.1016/j.bmc.2010.05.022
   Yubero-Lahoz S, 2012, DRUG METAB PHARMACOK, V27, P605, DOI 10.2133/dmpk.DMPK-12-RG-032
NR 54
TC 71
Z9 72
U1 0
U2 85
PU MDPI
PI BASEL
PA ST ALBAN-ANLAGE 66, CH-4052 BASEL, SWITZERLAND
EI 1422-0067
J9 INT J MOL SCI
JI Int. J. Mol. Sci.
PD MAY
PY 2013
VL 14
IS 5
BP 9873
EP 9882
DI 10.3390/ijms14059873
PG 10
WC Biochemistry & Molecular Biology; Chemistry, Multidisciplinary
WE Science Citation Index Expanded (SCI-EXPANDED)
SC Biochemistry & Molecular Biology; Chemistry
GA 151DS
UT WOS:000319441500069
PM 23698772
OA Green Published, Green Submitted, gold
DA 2022-10-25
ER

PT J
AU Cruz, AAV
   Akaishi, PMS
   Vargas, MA
   de Paula, SA
AF Cruz, Antonio Augusto Velasco
   Akaishi, Patricia Mitiko Santello
   Vargas, Marcia Abelin
   de Paula, Sheila A.
TI Association between thyroid autoimmune dysfunction and non-thyroid
   autoimmune diseases
SO OPHTHALMIC PLASTIC AND RECONSTRUCTIVE SURGERY
LA English
DT Article
ID ALOPECIA-AREATA; EPIDEMIOLOGY; VITILIGO; PREVALENCE
AB Purpose: To assess the prevalence of the association between thyroid autoimmune dysfunction in patients with and without Graves orbitopathy and non-thyroid autoimmune diseases.
   Methods: Retrospective review of the medical records of 254 consecutive patients with thyroid autoimmune disease with (n = 150) and without (n = 104) orbitopathy who had been followed at the same institution by ophthalmologists and general clinicians. All medical records contained information on any systemic diseases of the patients and a detailed description of their eye examinations. The mean follow-up period was 5.25 +/- 4.67 years.
   Results: Non-thyroid autoimmune diseases were detected in 24 (9.4%) patients. Type 1 diabetes was the most prevalent non-thyroid autoimmune disease diagnosed in the patients without orbitopathy (7 patients, 6.7%). For the patients with orbitopathy, vitiligo was the most prevalent condition, affecting 6 patients (4%). Other diseases including systemic sclerosis, systemic lupus erythematosus, myasthenia gravis, Sjogren syndrome, and rheumatoid arthritis were seen in a few patients in both groups. The time intervals between the diagnoses of the orbitopathy and the non-thyroid autoimmune disease were highly variable, ranging from none (concomitance of the 2 conditions) to decades.
   Conclusions: The present data show that several non-thyroid autoimmune diseases may be associated with thyroid autoimmune dysfunction. Patients with Graves disease without orbitopathy are likely to develop polyglandular syndrome due to the occurrence of type I diabetes. Patients with Graves orbitopathy should be screened for other autoimmune conditions, especially vitiligo.
C1 Univ Sao Paulo, Sch Med Ribeirao Preto, Dept Ophthalmol Otolaryngol & Head Neck Surg, Sao Paulo, Brazil.
RP Cruz, AAV (corresponding author), Dept Oftalmol Otorrinolaringol & Cirurgia Cabeca, Hosp Clin Campus,Av Bandeirantes 3900, BR-14049900 Sao Paulo, Brazil.
EM aavecruz@fmrp.usp.br
RI de Paula Cecchetti, Sheila Andrade/AAK-8203-2021
OI Cecchetti, Sheila Andrade de Paula/0000-0002-7317-6715
CR Alexis AF, 2004, EUR J DERMATOL, V14, P364
   Alkhateeb A, 2003, PIGM CELL RES, V16, P208, DOI 10.1034/j.1600-0749.2003.00032.x
   BARTLEY GB, 1995, AM J OPHTHALMOL, V119, P792, DOI 10.1016/S0002-9394(14)72787-4
   Broadley SA, 2000, BRAIN, V123, P1102, DOI 10.1093/brain/123.6.1102
   BURCH HB, 1993, ENDOCR REV, V14, P747, DOI 10.1210/er.14.6.747
   CHEN Q, 2002, IMMUNOLOGICALLY MEDI, P167
   Cooper GS, 2003, AUTOIMMUN REV, V2, P119, DOI 10.1016/S1568-9972(03)00006-5
   DAVIS B, 2004, BMJ-BRIT MED J, V328, P750
   Dittmar M, 2003, J CLIN ENDOCR METAB, V88, P2983, DOI 10.1210/jc.2002-021845
   Duvic M, 2001, CLIN DERMATOL, V19, P135, DOI 10.1016/S0738-081X(00)00124-3
   Grandhe Naga Prasad, 2004, Dermatol Online J, V10, P13
   Jacobson DL, 1997, CLIN IMMUNOL IMMUNOP, V84, P223, DOI 10.1006/clin.1997.4412
   Jenkins RC, 2002, THYROID, V12, P977, DOI 10.1089/105072502320908312
   Kalmann R, 1999, BRIT J OPHTHALMOL, V83, P463, DOI 10.1136/bjo.83.4.463
   Kusuhara T, 2003, MUSCLE NERVE, V28, P764, DOI 10.1002/mus.10471
   Levin L, 2003, AUTOIMMUN REV, V2, P377, DOI 10.1016/S1568-9972(03)00080-6
   OCHI Y, 1969, ANN INTERN MED, V71, P935, DOI 10.7326/0003-4819-71-5-935
   PRUMMEL MF, 1992, CLIN EXP IMMUNOL, V88, P405
   PUAVILAI S, 1994, INT J DERMATOL, V33, P632, DOI 10.1111/j.1365-4362.1994.tb02921.x
   REUCHLIN M, 1997, ARTHRITIS ALLIED CON, P1309
   ROITT I, 1998, IMMUNOLOGY, P367
   SAFAVI K, 1992, ARCH DERMATOL, V128, P702, DOI 10.1001/archderm.1992.01680150136027
   SAFAVI K, 1999, MAYO CLIN P, V70, P628
   Shong Y K, 1991, Thyroidology, V3, P89
   Tan E, 2002, INT J DERMATOL, V41, P748, DOI 10.1046/j.1365-4362.2002.01357.x
   Tobin DJ, 2003, J INVEST DERM SYMP P, V8, P176, DOI 10.1046/j.1087-0024.2003.00805.x
   Tu CX, 1999, J DERMATOL SCI, V21, P59, DOI 10.1016/S0923-1811(99)00029-8
   van den Wijngaard R, 2000, LAB INVEST, V80, P1299, DOI 10.1038/labinvest.3780138
   WEETMAN AP, 1989, CLIN EXP IMMUNOL, V75, P222
   Yeo UC, 1999, J DERMATOL SCI, V19, P182, DOI 10.1016/S0923-1811(98)00070-X
   Zoller M, 2004, J AUTOIMMUN, V23, P241, DOI 10.1016/j.jaut.2004.08.002
NR 31
TC 12
Z9 13
U1 0
U2 0
PU LIPPINCOTT WILLIAMS & WILKINS
PI PHILADELPHIA
PA TWO COMMERCE SQ, 2001 MARKET ST, PHILADELPHIA, PA 19103 USA
SN 0740-9303
EI 1537-2677
J9 OPHTHAL PLAST RECONS
JI Ophthalmic Plast. Reconstr. Surg.
PD MAR-APR
PY 2007
VL 23
IS 2
BP 104
EP 108
DI 10.1097/IOP.0b013e318030b06b
PG 5
WC Ophthalmology; Surgery
WE Science Citation Index Expanded (SCI-EXPANDED)
SC Ophthalmology; Surgery
GA 152ZS
UT WOS:000245401700004
PM 17413622
DA 2022-10-25
ER

PT J
AU Wang, Z
   Dell'Osso, LF
   Zhang, Z
   Leigh, RJ
   Jacobs, JB
AF Wang, Z.
   Dell'Osso, L. F.
   Zhang, Z.
   Leigh, R. J.
   Jacobs, J. B.
TI Tenotomy does not affect saccadic velocities: Support for the
   'small-signal" gain hypothesis
SO VISION RESEARCH
LA English
DT Article
DE tenotomy; nystagmus; saccades; plant gain
ID NYSTAGMUS WAVE-FORMS; CONGENITAL NYSTAGMUS; MYASTHENIA-GRAVIS;
   EYE-MOVEMENT; MUSCLE TENOTOMY; ADULT PATIENTS; RECTUS MUSCLE; SURGERY;
   PROPRIOCEPTION; POSITION
AB We investigated the effects of four-muscle tenotomy on saccadic characteristics in infantile nystagmus syndrome (INS) and acquired pendular nystagmus (APN). Eye movements of 10 subjects with INS and one with APN were recorded using infrared reflection, magnetic search coil, or high-speed digital video. The expanded nystagmus acuity function (NAFX) quantified tenotomy-induced foveation changes in the INS. Saccadic characteristics and peak-to-peak nystagmus amplitudes were measured. Novel statistical tests were performed on the saccadic data. Six out of the 10 INS subjects showed no changes in saccadic duration, peak velocity, acceleration, or trajectory. In the other four, the differences were less than in peak-to-peak amplitudes (from 14.6% to 39.5%) and NAFX (from 22.2% to 162.4%). The APN subject also showed no changes despite a 50% decrease in peak-to-peak amplitude and a 34% increase in NAFX. The "small-signal" changes (peak-to-peak nystagmus amplitude and NAFX) were found to far exceed any "large-signal" changes (saccadic). Tenotomy successfully reduced INS and APN, enabling higher visual acuity without adversely affecting saccadic characteristics. These findings support the peripheral, small-signal gain reduction (via proprioceptive tension control) hypothesis. Current linear plant models, limited to normal steady-state muscle tension levels, cannot explain the effects of the tenotomy. Published by Elsevier Ltd.
C1 Case Western Reserve Univ, Dept Neurol, Cleveland, OH 44106 USA.
   Univ Hosp Cleveland, Cleveland, OH 44106 USA.
   Case Western Reserve Univ, Dept Stat, Cleveland, OH 44106 USA.
RP Dell'Osso, LF (corresponding author), Louis Stokes Cleveland Dept Vet Affairs Med Ctr, Daroff Dell Osso Ocular Motil Lab, Cleveland, OH USA.
EM lfd@case.edu
CR ABEL LA, 1980, EXP NEUROL, V68, P378, DOI 10.1016/0014-4886(80)90093-X
   CARPENTER RHS, 1988, MOVEMENTS EYES, pCH7
   CEMAS Working Group, 2001, NAT EYE I SPONS WORK
   Collins CC., 1975, BASIC MECH OCULAR MO, P145
   Dell'Osso L. F., 2002, Documenta Ophthalmologica, V104, P249, DOI 10.1023/A:1015299930849
   Dell'Osso LF, 2004, VISION RES, V44, P3091, DOI 10.1016/j.visres.2004.07.010
   Dell'Osso LF, 1998, J PEDIAT OPHTH STRAB, V35, P232
   Dell'Osso LF, 1999, J AAPOS, V3, P166, DOI 10.1016/S1091-8531(99)70063-7
   DELLOSSO LF, 1979, ARCH OPHTHALMOL-CHIC, V97, P462, DOI 10.1001/archopht.1979.01020010212004
   DELLOSSO LF, 1983, NEUROLOGY, V33, P1157, DOI 10.1212/WNL.33.9.1157
   DELLOSSO LF, 2005, 28 NANOS
   DELLOSSO LF, 2005, INVESTIGATIVE OPHTHA, V43
   Eberhorn AC, 2005, ANN NY ACAD SCI, V1039, P1, DOI 10.1196/annals.1325.001
   GUTHRIE BL, 1983, SCIENCE, V221, P1193, DOI 10.1126/science.6612334
   Hertle RW, 2004, J AAPOS, V8, P539, DOI 10.1016/j.jaapos.2004.08.005
   Hertle RW, 2003, OPHTHALMOLOGY, V110, P2097, DOI 10.1016/S0161-6420(03)00802-9
   Hertle RW, 2002, J AAPOS, V6, P319, DOI 10.1067/mpa.2002.127116
   Jacobs JB, 2004, J VISION, V4, P604, DOI 10.1167/4.7.7
   Jacobs JB, 2003, DOC OPHTHALMOL, V107, P137, DOI 10.1023/A:1026258830476
   Jaggi GP, 2005, INVEST OPHTH VIS SCI, V46, P2258, DOI 10.1167/iovs.04-1164
   KELLER EL, 1971, J NEUROPHYSIOL, V34, P908, DOI 10.1152/jn.1971.34.5.908
   Loader Catherine, 2022, LOCFIT LOCAL REGRESS
   Miura K, 2003, VISION RES, V43, P2357, DOI 10.1016/S0042-6989(03)00410-3
   Miura K, 2003, VISION RES, V43, P2345, DOI 10.1016/S0042-6989(03)00409-7
   Mon-Williams M, 1998, BIOL CYBERN, V79, P175, DOI 10.1007/s004220050469
   ROBINSON DA, 1964, J PHYSIOL-LONDON, V174, P245, DOI 10.1113/jphysiol.1964.sp007485
   SCHMIDT D, 1980, EXP NEUROL, V68, P365, DOI 10.1016/0014-4886(80)90092-8
   SCHMIDT D, 1980, EXP NEUROL, V68, P346, DOI 10.1016/0014-4886(80)90091-6
   Weir CR, 2000, BRIT J OPHTHALMOL, V84, P1071, DOI 10.1136/bjo.84.9.1071
   WINTERS JM, 1984, MATH BIOSCI, V68, P159, DOI 10.1016/0025-5564(84)90030-0
   ZHANG Z, 2005, MULTIPLE HYPOTHESIS, P109
   ZUBCOV AA, 1993, OPHTHALMOLOGY, V100, P1488
NR 32
TC 25
Z9 26
U1 0
U2 1
PU PERGAMON-ELSEVIER SCIENCE LTD
PI OXFORD
PA THE BOULEVARD, LANGFORD LANE, KIDLINGTON, OXFORD OX5 1GB, ENGLAND
SN 0042-6989
EI 1878-5646
J9 VISION RES
JI Vision Res.
PD JUL
PY 2006
VL 46
IS 14
BP 2259
EP 2267
DI 10.1016/j.visres.2006.01.008
PG 9
WC Neurosciences; Ophthalmology; Psychology
WE Science Citation Index Expanded (SCI-EXPANDED)
SC Neurosciences & Neurology; Ophthalmology; Psychology
GA 058ZK
UT WOS:000238702900008
PM 16497352
OA Bronze
DA 2022-10-25
ER

PT J
AU Casanova-Sotolongo, P
   Casanova-Carrillo, P
   Rodriguez-Costa, J
AF Casanova-Sotolongo, P
   Casanova-Carrillo, P
   Rodriguez-Costa, J
TI A neuroepidemiological study in Beira, Mozambique
SO REVISTA DE NEUROLOGIA
LA Spanish
DT Article
DE Beira; neurological disorders; descriptive epidemiology; morbidity;
   mortality; Mozambique; neuroepidemiology; neuropediatrics; mortality
   fate
ID CLINICAL CHARACTERISTICS; EPIDEMIC NEUROPATHY; MIGRAINE
AB Introduction and objective. The application of epidemiology to the field of neurology is relatively recent although it has become so relevant that it is currently recognized as a new speciality: Neuroepidemiology. The objective of our study was to study the morbid-mortality of neurological disorders. Patients and methods. We made a retrospective investigation of ail the patients admitted to the Hospital Central de Beira, Mozambigue, between I January 1996 and 30 June 1999. The source of information used was the clinical histories and data of the Statistics Department. The basis used for classification of the disorders was the International Classification of diseases, Ninth Revision-ICD 9CM (3 digits). Results. We found that neurological disorders were with in the classification of morbidity and third in mortality. Trauma, infections and vascular causes -in that order- were the most important factors in the morbidity of neurological diseases. The highest mortality rate was seen with infections, vascular and neoplastic etiologies. In our study we found disorders which several investigators consider to be almost nonexistent in Africa, such as multiple sclerosis, subacute combined degeneration of the cord and myasthenia gravis amongst others. The morbidity and mortality found for neurological diseases are similar, in general, to those described in Africa. Conclusion. The importance of neurological disorders in healthcare means that it is essential to have a specialist available for their management.
C1 Hosp Cent Beira, Dept Med Interna, Serv Neurol, Beira, Mozambique.
CR BAHEMUKA M, 1979, E AFR MED J, V56, P661
   BAHEMUKA M, 1986, PRINCIPLES MED AFRIC, P558
   Cabrera-Gomez JA, 1997, REV NEUROLOGIA, V25, P1852
   COLLOMB H, 1973, TROPICAL NEUROLOGY, P133
   DFAZ J, 1995, REV CLUB MED GEN INT, V11, P180
   ESCOBAR H, 1974, THESIS I NACL NEUROL
   ESTRADA JR, 1988, TEMAS NEUROLOGIA PRA
   ESTRADA R, 1974, B I NEUROL NEUROCIRU, V1, P8
   FRANCO G, 1986, REV HOSP PSIQ HAB, V27, P351
   Gomez-Viera N, 1997, REV NEUROLOGIA, V25, P1848
   HERNANDEZ O, 1991, REV HOSP PSIQ HAB, V32, P513
   JAMES PD, 1975, TROP GEOGR MED, V27, P125
   JUNCO V, 1966, THESIS I NACL NEUROL
   LOFTI J, 1989, CEREBROVAS BRAIN MET, V1, P2
   Lopez Pousa S, 1995, Neurologia, V10, P189
   LORENZANA P, 1994, NEUROEPIDEMIOLOGIA F, P211
   OCHOA RS, 1991, REV HIG EPIDEMIOL, V1, P3
   Osuntokun B O, 1969, West Afr Med J Niger Pract, V18, P160
   OSUNTOKUN BO, 1977, AFR J MED MED SCI, V6, P39
   PEREZ JG, 1987, REV HOSP PSIQ HAB, V27, P269
   Pineda DA, 1999, REV NEUROLOGIA, V28, P365, DOI 10.33588/rn.2804.98414
   RODRIGUEZ J, 1986, REV HOSP PSIQ HAB, V27, P407
   RODRIGUEZ OM, 1985, REV CLUB PEDIAT, V57, P201
   Sanchez-Perez R, 1999, REV NEUROLOGIA, V28, P373, DOI 10.33588/rn.2804.98265
   Scherle-Matamoros CE, 1999, REV NEUROLOGIA, V28, P377, DOI 10.33588/rn.2804.98945
   STEWART WF, 1994, NEUROLOGY, V44, P5
   VAZQUEZ E, 1978, ESTUDIO MORBILIDAD I
   VONKORFF M, 1994, NEUROLOGY, V44, P40
NR 28
TC 6
Z9 8
U1 0
U2 1
PU REVISTA DE NEUROLOGIA
PI BARCELONA
PA C/O CESAR VIGUERA, EDITOR, APDO 94121, 08080 BARCELONA, SPAIN
SN 0210-0010
EI 1576-6578
J9 REV NEUROLOGIA
JI Rev. Neurologia
PD JUN 16
PY 2000
VL 30
IS 12
BP 1135
EP 1140
DI 10.33588/rn.3012.99575
PG 6
WC Clinical Neurology
WE Science Citation Index Expanded (SCI-EXPANDED)
SC Neurosciences & Neurology
GA 338QQ
UT WOS:000088431100008
PM 10935238
DA 2022-10-25
ER

PT J
AU Shalev, M
   Ko, A
   Gelderman, MP
   Fortin, E
   Reed, G
   Slavin, S
   Gery, I
AF Shalev, M
   Ko, A
   Gelderman, MP
   Fortin, E
   Reed, G
   Slavin, S
   Gery, I
TI Multiformic modulation of endotoxin effects by linomide
SO CLINICAL IMMUNOLOGY
LA English
DT Article
DE linomide, effects of; endotoxin, effects of; cytokines, production of;
   inflammation, ocular; immunomodulation, by drugs
ID EXPERIMENTAL AUTOIMMUNE ENCEPHALOMYELITIS; INDUCED UVEITIS;
   MULTIPLE-SCLEROSIS; IMMUNOMODULATOR LINOMIDE; DOWN-REGULATION;
   ANTIINFLAMMATORY CYTOKINES; MYASTHENIA-GRAVIS; GENE-EXPRESSION; RAT;
   INHIBITION
AB Linomide is a potent immunomodulator that either enhances or suppresses certain immunological processes. Of particular interest is this compound's capacity to inhibit a variety of organ-specific autoimmune diseases. Here, we report on the effects of linomide on several immunological reactions elicited by endotoxin (LPS), both in vivo and in vitro. In rats and mice linomide inhibited the elicitation of endotoxin-induced uveitis (EIU), an acute inflammatory eye disease that develops within 24 h following footpad injection of LPS. Linomide also inhibited the production of TNF-alpha and IL-6 by LPS-stimulated rat and mouse macrophage monolayers. On the other hand, treatment with linomide significantly increased the levels of IL-1 beta (mice and less in rats), IL-6 (rats), and TNF-LU (mice) in serum samples collected 2 h following injection with LPS. The increased production of proinflammatory cytokines in linomide-treated mice was also indicated by the enhanced lethal effect of LPS in these mice. The finding of elevated levels of these cytokines in animals with suppressed EIU is also in line with previous observations of an inverse relationship between EIU severity and levels of TNF-alpha. Data recorded here underscore the unique capacity of linomide to both enhance and suppress the immune system. (C) 1999 Academic Press.
C1 NEI, NIH, Bethesda, MD 20892 USA.
   Hadassah Univ Hosp, IL-91120 Jerusalem, Israel.
RP Gery, I (corresponding author), NEI, NIH, Bldg 10,Room 10N112, Bethesda, MD 20892 USA.
OI Fortin, Eric/0000-0003-0457-5306
CR Andersen O, 1996, NEUROLOGY, V47, P895, DOI 10.1212/WNL.47.4.895
   Arad G, 1996, INT IMMUNOL, V8, P1603, DOI 10.1093/intimm/8.10.1603
   Bai XF, 1997, J NEUROIMMUNOL, V76, P177, DOI 10.1016/S0165-5728(97)00051-9
   Bergh JCS, 1997, CANCER INVEST, V15, P204, DOI 10.3109/07357909709039716
   DEVOS AF, 1994, INVEST OPHTH VIS SCI, V35, P3873
   DeVos AF, 1995, EXP EYE RES, V61, P667, DOI 10.1016/S0014-4835(05)80017-X
   Diab A, 1998, J NEUROIMMUNOL, V85, P146, DOI 10.1016/S0165-5728(98)00023-X
   Eralinna JP, 1998, J NEUROIMMUNOL, V88, P165, DOI 10.1016/S0165-5728(98)00115-5
   GONZALO JA, 1994, EUR J IMMUNOL, V24, P48, DOI 10.1002/eji.1830240108
   GONZALO JA, 1993, EUR J IMMUNOL, V23, P2372, DOI 10.1002/eji.1830230949
   GROSS DJ, 1994, DIABETOLOGIA, V37, P1195, DOI 10.1007/s001250050235
   Hutchings P, 1999, IMMUNOLOGY, V96, P340
   KALLAND T, 1985, INT J IMMUNOPHARMACO, V7, P390, DOI 10.1016/0192-0561(85)90420-5
   KALLAND T, 1985, J IMMUNOL, V134, P3956
   KALLAND T, 1990, J IMMUNOL, V144, P4472
   Karpati T, 1998, IMMUNOL LETT, V63, P141, DOI 10.1016/S0165-2478(98)00070-4
   KARUSSIS DM, 1994, J NEUROIMMUNOL, V55, P187, DOI 10.1016/0165-5728(94)90009-4
   Karussis DM, 1996, NEUROLOGY, V47, P341, DOI 10.1212/WNL.47.2.341
   KARUSSIS DM, 1993, P NATL ACAD SCI USA, V90, P6400, DOI 10.1073/pnas.90.14.6400
   KASNER L, 1993, INVEST OPHTH VIS SCI, V34, P2911
   Lefkowitz D L, 1986, Methods Enzymol, V132, P537
   Lehmann D, 1997, J NEUROIMMUNOL, V74, P102, DOI 10.1016/S0165-5728(96)00211-1
   Lehmann D, 1997, CLIN IMMUNOL IMMUNOP, V85, P202, DOI 10.1006/clin.1997.4444
   Mackean MJ, 1998, BRIT J CANCER, V78, P1620, DOI 10.1038/bjc.1998.732
   MORRISON DC, 1994, J ENDOTOXIN RES, V1, P71
   PLANCK SR, 1994, INVEST OPHTH VIS SCI, V35, P924
   ROSENBAUM JT, 1980, NATURE, V286, P611, DOI 10.1038/286611a0
   Shirkey BL, 1997, CLIN EXP IMMUNOL, V108, P539, DOI 10.1046/j.1365-2249.1997.3681268.x
   STALHANDSKE T, 1986, IMMUNOPHARMACOLOGY, V11, P87, DOI 10.1016/0162-3109(86)90028-7
   Tian WZ, 1998, ACTA NEUROL SCAND, V98, P94
   Wang BB, 1999, BIOSCI BIOTECH BIOCH, V63, P319, DOI 10.1271/bbb.63.319
   YOSHIDA M, 1994, INVEST OPHTH VIS SCI, V35, P1107
   Zhang GX, 1997, J NEUROIMMUNOL, V73, P175, DOI 10.1016/S0165-5728(96)00197-X
   Zhu J, 1999, CLIN EXP IMMUNOL, V115, P56
NR 34
TC 4
Z9 5
U1 0
U2 1
PU ACADEMIC PRESS INC
PI SAN DIEGO
PA 525 B ST, STE 1900, SAN DIEGO, CA 92101-4495 USA
SN 1521-6616
J9 CLIN IMMUNOL
JI Clin. Immunol.
PD DEC
PY 1999
VL 93
IS 3
BP 250
EP 255
DI 10.1006/clim.1999.4800
PG 6
WC Immunology
WE Science Citation Index Expanded (SCI-EXPANDED)
SC Immunology
GA 263VC
UT WOS:000084145100009
PM 10600336
DA 2022-10-25
ER

PT J
AU Eliasen, A
   Dalhoff, KP
   Horwitz, H
AF Eliasen, Astrid
   Dalhoff, Kim Peder
   Horwitz, Henrik
TI Neurological diseases and risk of suicide attempt: a case-control study
SO JOURNAL OF NEUROLOGY
LA English
DT Article
DE Suicide attempt; Self-poisoning; Neurological diseases; Neuropsychiatry
ID MULTIPLE-SCLEROSIS; DISORDERS; IDEATION; EPILEPSY; QUALITY
AB Neurological diseases have a profound impact on quality of life. We investigated the risk of suicide attempt in ten neurological diseases.
   Case-control study. Cases were identified from the Danish Poison Information Centre database in the period 2006-2013. The prevalence of ten neurological diagnoses was compared with the prevalence in a randomly sampled age- and gender-matched control group.
   We identified 8974 cases of suicidal attempt and 89,740 controls. We found an association between suicide attempt in nine of ten neurological diseases and disease groups, including stroke [odds ratio (OR) 3.1, 95% confidence interval (CI) (2.8-3.6)], Huntington's disease [OR 8.8, 95% CI (3.2-24.1)], amyotrophic lateral sclerosis [OR 5.0, 95% CI (1.7-14.6)], Parkinson's disease [OR 2.9, 95% CI (1.8-4.6)], Alzheimer's disease and other degenerative diseases [OR 4.8, 95% CI (3.1-7.5)], multiple sclerosis [OR 1.5, 95% CI (1.1-2.1)], epilepsy [OR 4.5, 95% CI (4.1-5.0)], hereditary and idiopathic neuropathy [OR 2.2, 95% CI (1.1-4.3)] and myasthenia gravis [OR 4.3, 95% CI (2.0-9.4)].
   Nine out of ten chronic neurological diseases were associated with an increased risk of suicide attempt. These data must be considered for clinicians treating this vulnerable group of patients.
C1 [Eliasen, Astrid; Dalhoff, Kim Peder; Horwitz, Henrik] Univ Copenhagen, Bispebjerg & Frederiksberg Hosp, Dept Clin Pharmacol, Bispebjerg Bakke 23, DK-2400 Copenhagen, NV, Denmark.
RP Horwitz, H (corresponding author), Univ Copenhagen, Bispebjerg & Frederiksberg Hosp, Dept Clin Pharmacol, Bispebjerg Bakke 23, DK-2400 Copenhagen, NV, Denmark.
EM astrid_eliasen@hotmail.com; kim.peder.dalhoff@regionh.dk;
   henrik_horwitz@hotmail.com
CR Altura KC, 2016, GEN HOSP PSYCHIAT, V42, P22, DOI 10.1016/j.genhosppsych.2016.06.006
   Bell GS, 2009, EPILEPSIA, V50, P1933, DOI 10.1111/j.1528-1167.2009.02106.x
   Breslow NE, 1980, IARC SCI PUBL, P247
   Bronnum-Hansen H, 2005, J NEUROL NEUROSUR PS, V76, P1457, DOI 10.1136/jnnp.2004.056747
   Center for selvmordsforskning, 2014, STAT
   Coughlin S.S., 2013, J DEPRESS ANXIETY, V9, DOI [10.4172/2167-1044.S9-001, DOI 10.4172/2167-1044.S9-001]
   Draper BM, 2015, INT PSYCHOGERIATR, V27, P1601, DOI 10.1017/S1041610215000629
   FARRER LA, 1986, AM J MED GENET, V24, P305, DOI 10.1002/ajmg.1320240211
   Horwitz H, 2017, SCAND J PUBLIC HEALT, V45, P773, DOI 10.1177/1403494817707634
   Jones JE, 2003, EPILEPSY BEHAV, V4, pS31, DOI 10.1016/j.yebeh.2003.08.019
   Joshi P, 2017, INDIAN J PSYCHIAT, V59, P352, DOI [10.4103/psychiatry.indianjpsychiatry_282_16, 10.4103/psychiatry.IndianJPsychiatry_282_16]
   Lee T, 2016, PARKINSONISM RELAT D, V32, P102, DOI 10.1016/j.parkreldis.2016.09.006
   LEMPERT T, 1990, ACTA NEUROL SCAND, V82, P335
   Mason K, 2012, ACTA NEUROL SCAND, V125, P213, DOI 10.1111/j.1600-0404.2011.01558.x
   Pearce N, 2016, BMJ-BRIT MED J, V352, DOI 10.1136/bmj.i969
   Rickards H, 2006, CURR OPIN PSYCHIATR, V19, P294, DOI 10.1097/01.yco.0000218601.17722.5b
   Schisterman EF, 2009, EPIDEMIOLOGY, V20, P488, DOI 10.1097/EDE.0b013e3181a819a1
   Schmidt M, 2015, CLIN EPIDEMIOL, V7, P449, DOI 10.2147/CLEP.S91125
   Stack S, 2000, SUICIDE LIFE-THREAT, V30, P145
   Stack S, 2011, J SCI STUD RELIG, V50, P289, DOI 10.1111/j.1468-5906.2011.01568.x
   Stenager EN, 2011, MULT SCLER J, V17, P1265, DOI 10.1177/1352458511401942
   Stenager EN, 1998, BRIT MED J, V316, P1206, DOI 10.1136/bmj.316.7139.1206
   Vandenbroucke JP, 2014, INT J SURG, V12, P1500, DOI 10.1016/j.ijsu.2014.07.014
NR 23
TC 29
Z9 32
U1 0
U2 5
PU SPRINGER HEIDELBERG
PI HEIDELBERG
PA TIERGARTENSTRASSE 17, D-69121 HEIDELBERG, GERMANY
SN 0340-5354
EI 1432-1459
J9 J NEUROL
JI J. Neurol.
PD JUN
PY 2018
VL 265
IS 6
BP 1303
EP 1309
DI 10.1007/s00415-018-8837-4
PG 7
WC Clinical Neurology
WE Science Citation Index Expanded (SCI-EXPANDED); Social Science Citation Index (SSCI)
SC Neurosciences & Neurology
GA GI6EM
UT WOS:000434462300007
PM 29564603
DA 2022-10-25
ER

PT J
AU Vucic, S
   Davies, L
AF Vucic, S
   Davies, L
TI Safety of plasmapheresis in the treatment of neurological disease
SO AUSTRALIAN AND NEW ZEALAND JOURNAL OF MEDICINE
LA English
DT Article
ID THERAPEUTIC PLASMA-EXCHANGE; GUILLAIN-BARRE-SYNDROME; MYASTHENIA-GRAVIS;
   COMPLICATIONS
AB Background: Plasmapheresis is used as a treatment modality in several neurological disorders. Adverse reactions relating to vascular access, replacement fluid and anticoagulant use have been reported.
   Aims: To establish the incidence of complications of therapeutic plasmapheresis in the treatment of neurological diseases.
   Methods: A retrospective study was performed, in which case records of patients undergoing plasmapheresis for neurological indications between 1 April 1992 and 1 September 1996 were reviewed for fatalities and adverse reactions related to vascular access, transmission of Hepatitis B or C or Human Immunodeficiency Virus (HIV), fluid imbalance, allergic or febrile reactions, haematological complications, machine failure and citrate toxicity.
   Results: In the study period, 1283 plasmapheresis procedures were performed on 73 patients with neurological disease. There were no fatalities, no cases of Hepatitis B or C or HIV transmission, no allergic or febrile reactions, thrombosis, bleeding diathesis or severe citrate toxicity. Infections related to venous access occurred in 0.5 per cent of procedures with septicaemia in 0.2 per cent of procedures (4.1% of patients). Less serious complications included hypotension in 1.2 per cent of procedures (11% of patients) and citrate toxicity manifesting as nausea, vomiting, cramping or paraesthesia in 1.2 per cent of procedures. Machine failure occurred in 0.2 per cent of procedures.
   Conclusions: Plasmapheresis is a safe procedure when performed for neurological indications by experienced personnel in a large pheresis unit. The most frequent adverse event is infection of the venous access site.
C1 Royal Prince Alfred Hosp, Dept Neurol, Camperdown, NSW 2050, Australia.
RP Vucic, S (corresponding author), Royal Prince Alfred Hosp, Dept Neurol, Camperdown, NSW 2050, Australia.
OI Vucic, Steve/0000-0002-8323-873X
CR BURGES J, 1994, MUSCLE NERVE, V17, P1393, DOI 10.1002/mus.880171208
   COURIEL D, 1994, J CLIN APHERESIS, V9, P1, DOI 10.1002/jca.2920090102
   DAU PC, 1977, NEW ENGL J MED, V297, P1134, DOI 10.1056/NEJM197711242972102
   DYCK PJ, 1993, PERIPHERAL NEUROPATH, V3, P1498
   Grishaber J E, 1992, J Clin Apher, V7, P119, DOI 10.1002/jca.2920070304
   Hester J P, 1983, J Clin Apher, V1, P149, DOI 10.1002/jca.2920010306
   HUESTIS DW, 1982, LANCET, V2, P1025
   LINDSTROM JM, 1976, NEUROLOGY, V26, P1054, DOI 10.1212/WNL.26.11.1054
   MCKHANN, 1985, NEUROLOGY, V35, P1096
   POOL M, 1995, J CLIN APHERESIS, V10, P81, DOI 10.1002/jca.2920100205
   RAPHAEL JC, 1987, ANN NEUROL, V22, P753
   REIMANN PM, 1990, INTENS CARE MED, V16, P3, DOI 10.1007/BF01706318
   Strauss R G, 1993, J Clin Apher, V8, P189, DOI 10.1002/jca.2920080402
   SUTTON DMC, 1989, TRANSFUSION, V29, P124, DOI 10.1046/j.1537-2995.1989.29289146829.x
   VANDERMECHE FGA, 1994, BAILLIERE CLIN NEUR, V3, P73
   WEINSTEIN R, 1995, J CLIN APHERESIS, V10, P150, DOI 10.1002/jca.2920100310
   WESTPHAL RG, 1987, CURRENT STATUS HEMAP, P86
NR 17
TC 28
Z9 28
U1 0
U2 0
PU ADIS PRESS AUSTRALASIA P/L
PI FRENCHS FOREST
PA LEVEL 1, STE 1, 5 SKYLINE PLACE, FRENCHS FOREST, NSW 2086, AUSTRALIA
SN 0004-8291
J9 AUST NZ J MED
JI Aust. N. Z. J. Med.
PD JUN
PY 1998
VL 28
IS 3
BP 301
EP 305
DI 10.1111/j.1445-5994.1998.tb01952.x
PG 5
WC Medicine, General & Internal
WE Science Citation Index Expanded (SCI-EXPANDED)
SC General & Internal Medicine
GA ZY864
UT WOS:000074669400004
PM 9673740
DA 2022-10-25
ER

PT J
AU Yang, CC
   Alvarez, RB
   Engel, WK
   Haun, CK
   Askanas, V
AF Yang, CC
   Alvarez, RB
   Engel, WK
   Haun, CK
   Askanas, V
TI Immunolocalization of nitric oxide synthases at the postsynaptic domain
   of human and rat neuromuscular junctions - Light and electron
   microscopic studies
SO EXPERIMENTAL NEUROLOGY
LA English
DT Article
DE neuronal NOS; inducible NOS; human; rat; neuromuscular junction
ID INCLUSION-BODY MYOSITIS; DUCHENNE MUSCULAR-DYSTROPHY; AMYLOID PRECURSOR
   PROTEIN; STRIATED-MUSCLE FIBERS; HUMAN SKELETAL-MUSCLE; SYNAPSE
   FORMATION; PRION PROTEIN; MESSENGER-RNA; EXPRESSION; LOCALIZATION
AB Neuronal (n) and inducible (i) nitric oxide synthase (NOS) were immunolocalized at the postsynaptic domain of human and rat neuromuscular junctions (NMJs) by light and electron microscopy. We applied polyclonal and monoclonal antibodies for colocalization with three other synaptic proteins, utilizing double and triple fluorescence labeling, and gold and peroxidase for immunoelectron microscopy. By light microscopy, nNOS and iNOS colocalized with desmin and dystrophin, known postsynaptic components, but not with neurofilament protein, a presynaptic component. By electronmicroscopy, nNOS, but not iNOS, colocalized postsynaptically on the same structures as desmin; iNOS was also postsynaptic, but did not colocalize with desmin immunoreactivity. At the NMJs of Duchenne muscular dystrophy patients, both nNOS and iNOS were strongly immunoreactive. At the NMJs of a patient with myasthenia gravis, nNOS was weaker than in controls. Total denervation of rat sciatic nerve did not cause any decrease of nNOS or iNOS immunoreactivity 7 days thereafter. At 15 days after denervation, there was a gradual decrease of immunoreactivity, and immunoreactivity disappeared 30 days after denervation, corresponding to the ultrastructurally detectable disorganization of the postsynaptic region. This seems to be the first combined light and electron microscopic description of the postsynaptic localization of nNOS and iNOS at human and rat NMJs. (C) 1997 Academic Press.
C1 UNIV SO CALIF,GOOD SAMARITAN HOSP,SCH MED,DEPT CELL & NEUROBIOL,LOS ANGELES,CA 90017.
RP Yang, CC (corresponding author), UNIV SO CALIF,GOOD SAMARITAN HOSP,SCH MED,DEPT NEUROL,USC NEUROMUSCULAR CTR,637 S LUCAS AVE,LOS ANGELES,CA 90017, USA.
OI Yang, Chih-Chao/0000-0002-0352-3144
CR AKAABOUNE M, 1994, FEBS LETT, V351, P246, DOI 10.1016/0014-5793(94)00871-X
   ASKANAS V, 1992, NEUROSCI LETT, V143, P96, DOI 10.1016/0304-3940(92)90241-X
   ASKANAS V, 1993, ANN NEUROL, V34, P551, DOI 10.1002/ana.410340408
   ASKANAS V, 1994, AM J PATHOL, V144, P177
   ASKANAS V, 1993, NEUROSCI LETT, V159, P111, DOI 10.1016/0304-3940(93)90811-X
   ASKANAS V, 1996, NEUROLOGY, V46, P487
   BECKMAN JS, 1994, PROG BRAIN RES, V103, P371
   BILAK M, 1994, SYNAPSE, V16, P280, DOI 10.1002/syn.890160405
   BOWE MA, 1995, ANNU REV NEUROSCI, V18, P443
   Brenman JE, 1996, CELL, V84, P757, DOI 10.1016/S0092-8674(00)81053-3
   BRENMAN JE, 1995, CELL, V82, P743, DOI 10.1016/0092-8674(95)90471-9
   BURDEN SJ, 1993, TRENDS GENET, V9, P12, DOI 10.1016/0168-9525(93)90066-Q
   Chang WJ, 1996, P NATL ACAD SCI USA, V93, P9142, DOI 10.1073/pnas.93.17.9142
   CONNOR EA, 1994, J NEUROBIOL, V25, P722, DOI 10.1002/neu.480250611
   Crow J P, 1995, Curr Top Microbiol Immunol, V196, P57
   DAWSON TM, 1994, J NEUROSCI, V14, P5147
   ENGEL WK, 1967, PEDIATR CLIN N AM, V14, P963
   FALLON JR, 1994, TRENDS NEUROSCI, V17, P469, DOI 10.1016/0166-2236(94)90135-X
   FORSTERMANN U, 1994, HYPERTENSION, V23, P1121, DOI 10.1161/01.HYP.23.6.1121
   Frandsen U, 1996, BIOCHEM BIOPH RES CO, V227, P88, DOI 10.1006/bbrc.1996.1472
   Gath I, 1996, FASEB J, V10, P1614, DOI 10.1096/fasebj.10.14.9002553
   GORYCKI MA, 1977, STAIN TECHNOL, V52, P249, DOI 10.3109/10520297709116788
   GROZDANOVIC Z, 1995, CELL TISSUE RES, V281, P493
   Grozdanovic Z, 1996, ACTA HISTOCHEM, V98, P61, DOI 10.1016/S0065-1281(96)80051-1
   HAGINOYA K, 1997, NEUROLOGY, V48, P126
   HALL ZW, 1993, CELL, V72, P99, DOI 10.1016/S0092-8674(05)80031-5
   HECKER M, 1994, J NEUROCHEM, V62, P1524
   Hunot S, 1996, NEUROSCIENCE, V72, P355, DOI 10.1016/0306-4522(95)00578-1
   KARNOVSKY MJ, 1964, J HISTOCHEM CYTOCHEM, V12, P219, DOI 10.1177/12.3.219
   KOBZIK L, 1994, NATURE, V372, P546, DOI 10.1038/372546a0
   LEE KH, 1994, J BIOL CHEM, V269, P14371
   Mirabella M, 1996, J NEUROPATH EXP NEUR, V55, P774, DOI 10.1097/00005072-199607000-00003
   Mirabella M, 1996, ANN NEUROL, V40, P864, DOI 10.1002/ana.410400608
   NATHAN C, 1994, J BIOL CHEM, V269, P13725
   Oliver L, 1996, NEUROREPORT, V7, P924, DOI 10.1097/00001756-199603220-00019
   Park CS, 1996, LIFE SCI, V59, P219, DOI 10.1016/0024-3205(96)00287-1
   SARKOZI E, 1994, AM J PATHOL, V145, P1280
   SARKOZI E, 1993, NEUROREPORT, V4, P815, DOI 10.1097/00001756-199306000-00055
   SEALOCK R, 1994, CELL, V77, P617, DOI 10.1016/0092-8674(94)90045-0
   SERDAROGLU P, 1992, NEUROPATH APPL NEURO, V18, P232, DOI 10.1111/j.1365-2990.1992.tb00785.x
   Thompson M, 1996, J APPL PHYSIOL, V81, P2415, DOI 10.1152/jappl.1996.81.6.2415
   WANG T, 1995, NATURE, V374, P262, DOI 10.1038/374262a0
   WILLIAMS G, 1994, AM J PHYSIOL-REG I, V267, pR1020, DOI 10.1152/ajpregu.1994.267.4.R1020
   Wu K, 1996, MOL BRAIN RES, V40, P22
   Yang CC, 1996, NEUROREPORT, V8, P153, DOI 10.1097/00001756-199612200-00031
   ZACKS SI, 1962, J NEUROPATH EXP NEUR, V21, P335, DOI 10.1097/00005072-196207000-00001
NR 46
TC 30
Z9 32
U1 0
U2 1
PU ACADEMIC PRESS INC JNL-COMP SUBSCRIPTIONS
PI SAN DIEGO
PA 525 B ST, STE 1900, SAN DIEGO, CA 92101-4495
SN 0014-4886
J9 EXP NEUROL
JI Exp. Neurol.
PD NOV
PY 1997
VL 148
IS 1
BP 34
EP 44
DI 10.1006/exnr.1997.6663
PG 11
WC Neurosciences
WE Science Citation Index Expanded (SCI-EXPANDED)
SC Neurosciences & Neurology
GA YJ226
UT WOS:A1997YJ22600005
PM 9398448
DA 2022-10-25
ER

PT J
AU PUCCETTI, A
   MIGLIORINI, P
   SABBAGA, J
   MADAIO, MP
AF PUCCETTI, A
   MIGLIORINI, P
   SABBAGA, J
   MADAIO, MP
TI HUMAN AND MURINE ANTI-DNA ANTIBODIES INDUCE THE PRODUCTION OF
   ANTIIDIOTYPIC ANTIBODIES WITH AUTOANTIGEN-BINDING PROPERTIES (EPIBODIES)
   THROUGH IMMUNE-NETWORK INTERACTIONS
SO JOURNAL OF IMMUNOLOGY
LA English
DT Article
ID SYSTEMIC LUPUS-ERYTHEMATOSUS; CROSS-REACTIVE IDIOTYPES; NORMAL MICE;
   ANTI-F(AB')2 ANTIBODIES; MONOCLONAL-ANTIBODIES; HIGH-FREQUENCY;
   MYASTHENIA-GRAVIS; AUTOANTIBODIES; SUPPRESSION; AUTOIMMUNE
AB To examine the potential role of immune-network interactions in the production of lupus autoantibodies, normal NZW rabbit antibody responses were analyzed after immunization with one of the following Ig preparations:  human lupus serum anti-dsDNA antibodies, human lupus serum anti-ssDNA antibodies, a mixture of human lupus serum anti-dsDNA and anti-ssDNA antibodies, the MRL-lpr/lpr anti-dsDNA mAb H241, and the MRl-1pr/1pr anti-ssDNA mAb H130.  Four of five rabbits produced Ig typical of lupus autoantibodies:  individual rabbit Ig cross-reacted with multiple autoantigens including nucleic acids, cardiolipin, SmRNP, glomerular extract, laminin, and exogenous Ag.  Rabbit anti-ID against human anti-dsDNA antibodies were highly specific for dsDNA.  Notably, in each serum the autoantibody activity was confined to the anti-Id Ig fraction.  A similar spontaneously occurring Id-anti-Id interaction was also found between anti-ssDNA and anti-dsDNA antibodies isolated from an individual lupus patient.  These results indicate that lupus autoantibodies which share Ag binding properties with pathogenic Ig, including both cross-reactive and anti-dsDNA antibodies, can induce the production of Ig with similar autoantigen binding properties through immune-network interactions.  This phenomenon, if unregulated, could lead to the amplification of pathogenic autoantibody production in individuals with systemic lupus.
C1 UNIV PENN,SCH MED,DEPT MED,700 CLIN RES BLDG,422 CURIE BLVD,PHILADELPHIA,PA 19104.
   TUFTS UNIV,NEW ENGLAND MED CTR HOSP,SCH MED,DEPT MED,BOSTON,MA 02111.
RI Sabbaga, Jorge/D-1913-2014; Migliorini, Paola/P-6176-2015
OI Migliorini, Paola/0000-0001-6433-4964
FU NIADDK NIH HHS [AM36541] Funding Source: Medline; NIDDK NIH HHS
   [DK33694] Funding Source: Medline; NATIONAL INSTITUTE OF DIABETES AND
   DIGESTIVE AND KIDNEY DISEASES [R01DK033694] Funding Source: NIH RePORTER
CR ABDOU NI, 1981, J CLIN INVEST, V67, P1297, DOI 10.1172/JCI110158
   AGIUS MA, 1986, J IMMUNOL, V137, P2195
   ANDRESCHWARTZ J, 1984, CLIN IMMUNOL IMMUNOP, V31, P261, DOI 10.1016/0090-1229(84)90246-0
   ARITA C, 1987, CLIN IMMUNOL IMMUNOP, V43, P374, DOI 10.1016/0090-1229(87)90147-4
   BIGAZZI PE, 1989, J AUTOIMMUN, V5, P3
   BONA CA, 1982, J EXP MED, V156, P986, DOI 10.1084/jem.156.4.986
   BONA CA, 1984, IMMUNOL REV, V79, P25, DOI 10.1111/j.1600-065X.1984.tb00485.x
   BOTTOMLY K, 1984, IMMUNOL REV, V79, P45, DOI 10.1111/j.1600-065X.1984.tb00486.x
   BROWN CA, 1979, J IMMUNOL, V123, P2102
   CARTERON NL, 1989, EUR J IMMUNOL, V17, P541
   CAZANAVE PA, 1977, P NATL ACAD SCI USA, V74, P5122
   CHEN PP, 1988, J EXP MED, V161, P323
   CLEVELAND WL, 1983, NATURE, V305, P56, DOI 10.1038/305056a0
   DATTA SK, 1983, P NATL ACAD SCI-BIOL, V80, P2723, DOI 10.1073/pnas.80.9.2723
   DEKOZAK Y, 1987, EUR J IMMUNOL, V17, P541, DOI 10.1002/eji.1830170417
   DIAMOND B, 1984, P NATL ACAD SCI-BIOL, V81, P5841, DOI 10.1073/pnas.81.18.5841
   DWYER DS, 1986, J EXP MED, V164, P1310, DOI 10.1084/jem.164.4.1310
   GAVALCHIN J, 1987, J IMMUNOL, V138, P128
   HAHN BH, 1984, J IMMUNOL, V132, P187
   HAHN BH, 1984, J IMMUNOL, V133, P3015
   HAHN BH, 1987, J IMMUNOL, V138, P2110
   HARKISS GD, 1986, CLIN IMMUNOL IMMUNOP, V39, P421, DOI 10.1016/0090-1229(86)90170-4
   HART DA, 1972, J EXP MED, V135, P1293, DOI 10.1084/jem.135.6.1293
   HORNBECK PV, 1983, J EXP MED, V157, P116
   ISENBERG DA, 1984, LANCET, V2, P417
   ISENBERG DA, 1985, J CLIN INVEST, V76, P287, DOI 10.1172/JCI111959
   JACOB L, 1986, CLIN EXP IMMUNOL, V63, P402
   JERNE NK, 1974, ANN INST PASTEUR IMM, VC125, P373
   KABURAKI J, 1987, J IMMUNOL, V139, P385
   KANG CY, 1988, SCIENCE, V240, P1034, DOI 10.1126/science.3368787
   KOIZAMI T, 1989, 7TH INT C IMM
   LAFER EM, 1981, J EXP MED, V153, P897, DOI 10.1084/jem.153.4.897
   LIVNEH A, 1987, J IMMUNOL, V138, P123
   MADAIO MP, 1986, J IMMUNOL, V137, P2535
   MADAIO MP, 1984, J IMMUNOL, V132, P872
   MADAIO MP, 1987, J IMMUNOL, V138, P2883
   MARION TN, 1982, J IMMUNOL, V128, P668
   MAYUS JL, 1985, CLIN IMMUNOL IMMUNOP, V34, P366, DOI 10.1016/0090-1229(85)90185-0
   MENDLOVIC S, 1988, P NATL ACAD SCI USA, V85, P2260, DOI 10.1073/pnas.85.7.2260
   MIGLIORINI P, 1987, J EXP MED, V165, P483, DOI 10.1084/jem.165.2.483
   NASU H, 1982, CLIN IMMUNOL IMMUNOP, V25, P80, DOI 10.1016/0090-1229(82)90167-2
   NEILSON EG, 1983, KIDNEY INT, V24, P289, DOI 10.1038/ki.1983.158
   NEILSON EG, 1982, J EXP MED, V155, P179, DOI 10.1084/jem.155.1.179
   NISONOFF A, 1975, TRANSPLANT REV, V27, P100
   PANCER LB, 1981, J IMMUNOL, V127, P98
   PANKEWYCZ OG, 1987, J IMMUNOL, V139, P3287
   RAUCH J, 1984, EUR J IMMUNOL, V14, P529, DOI 10.1002/eji.1830140609
   RAUCH J, 1982, J IMMUNOL, V129, P236
   REEVES WH, 1986, J EXP MED, V164, P1029, DOI 10.1084/jem.164.4.1029
   ROUBATY C, 1990, J IMMUNOL, V144, P2167
   SABBAGA J, 1990, J AUTOIMMUN, V3, P215, DOI 10.1016/0896-8411(90)90142-F
   SABBAGA J, 1989, EUR J IMMUNOL, V19, P137, DOI 10.1002/eji.1830190122
   SASAKI T, 1988, J CLIN INVEST, V82, P748, DOI 10.1172/JCI113674
   SCHWARTZ RS, 1985, J CLIN INVEST, V75, P321, DOI 10.1172/JCI111704
   SILVESTRIS F, 1984, ARTHRITIS RHEUM, V27, P1387, DOI 10.1002/art.1780271209
   SILVESTRIS F, 1985, CLIN EXP IMMUNOL, V60, P329
   SOLOMON G, 1983, P NATL ACAD SCI-BIOL, V80, P850, DOI 10.1073/pnas.80.3.850
   SOUROUJON M, 1988, J IMMUNOL, V140, P4173
   STOLLAR BD, 1981, ARTHRITIS RHEUM, V24, P1010
   TAMATE E, 1986, J IMMUNOL, V136, P1241
   TEITELBAUM D, 1984, J IMMUNOL, V132, P1282
   TRENKNER E, 1975, J EXP MED, V142, P1121, DOI 10.1084/jem.142.5.1121
   TRON F, 1982, EUR J IMMUNOL, V12, P761, DOI 10.1002/eji.1830120911
   URBAIN J, 1977, P NATL ACAD SCI USA, V74, P5126, DOI 10.1073/pnas.74.11.5126
   VAITUKAITIS JL, 1980, METHOD ENZYMOL, V74, P46
   WASSERMANN NH, 1982, P NATL ACAD SCI-BIOL, V79, P4810, DOI 10.1073/pnas.79.15.4810
   ZANETTI M, 1986, J IMMUNOL, V137, P3140
   ZOUALI M, 1983, CELL IMMUNOL, V76, P137, DOI 10.1016/0008-8749(83)90356-8
NR 68
TC 24
Z9 25
U1 0
U2 0
PU AMER ASSOC IMMUNOLOGISTS
PI BETHESDA
PA 9650 ROCKVILLE PIKE, BETHESDA, MD 20814
SN 0022-1767
J9 J IMMUNOL
JI J. Immunol.
PD DEC 15
PY 1990
VL 145
IS 12
BP 4229
EP 4237
PG 9
WC Immunology
WE Science Citation Index Expanded (SCI-EXPANDED)
SC Immunology
GA EP041
UT WOS:A1990EP04100039
PM 2258615
DA 2022-10-25
ER

PT J
AU Sun, DP
   Chen, WM
   Wang, L
   Wang, Z
   Liang, JH
   Zhu, HY
   Fan, L
   Wu, YJ
   Xu, W
   Li, JY
AF Sun, Dao-Ping
   Chen, Wen-Ming
   Wang, Li
   Wang, Zhen
   Liang, Jin-Hua
   Zhu, Hua-Yuan
   Fan, Lei
   Wu, Yu-Jie
   Xu, Wei
   Li, Jian-Yong
TI Clinical characteristics and immunological abnormalities of Castleman
   disease complicated with autoimmune diseases
SO JOURNAL OF CANCER RESEARCH AND CLINICAL ONCOLOGY
LA English
DT Article
DE Castleman disease; Autoimmune diseases; Immunological abnormalities; T
   cells; Natural killer cells
AB Purpose To explore the clinical features and immunological mechanisms of Castleman disease (CD) complicated with autoimmune diseases (AID). Methods We explored the prevalence and clinical manifestations of CD complicated with AID by reviewing clinical, pathological, and laboratory data of 40 CD patients retrospectively, and then explored abnormal immune mechanisms in the co-existence of the two entities by monitoring lymphocyte subsets in peripheral blood. Results Paraneoplastic pemphigus, autoimmune hemolytic anemia, Sjogren's syndrome, myasthenia gravis, and psoriasis were found to be coexisted with CD in 9/40 (22.5%) patients with different sequence of onset. No bias in the clinical and histological type of CD was observed for the occurrence of AID. CD patients with AID were more likely to have skin and/or mucous membrane damage and pulmonary complications, and presented elevated erythrocyte sedimentation rate, hypergammaglobulinemia, and positive autoantibodies than those without AID (p < 0.05). Deregulated cellular and innate immune responses as indicated by decreased CD3(+) T cells and increased natural killer cells were observed in peripheral blood of CD patients with AID (p < 0.05). UCD patients with AID were successfully treated with surgery and immunosuppressive therapy. MCD complicated by AID relieved with immunosuppressors, cytotoxic chemotherapy, and rituximab. Conclusion Systemic inflammation/immunological abnormalities and organ dysfunction were associated with the occurrence of AID in CD. Impairment of cellular and innate immunity may be a candidate etiology for the coexistence of the two entities.
C1 [Sun, Dao-Ping; Wang, Li; Liang, Jin-Hua; Zhu, Hua-Yuan; Fan, Lei; Wu, Yu-Jie; Xu, Wei; Li, Jian-Yong] Nanjing Med Univ, Jiangsu Prov Hosp, Affiliated Hosp 1, Dept Hematol, Nanjing 210029, Peoples R China.
   [Wang, Li; Liang, Jin-Hua; Zhu, Hua-Yuan; Fan, Lei; Wu, Yu-Jie; Xu, Wei; Li, Jian-Yong] Pukou CLL Ctr, Nanjing 210000, Peoples R China.
   [Wang, Zhen] Nanjing Med Univ, Jiangsu Prov Hosp, Affiliated Hosp 1, Dept Pathol, Nanjing 210029, Peoples R China.
   [Sun, Dao-Ping] Jining 1 Peoples Hosp, Dept Hematol, Jining 272011, Peoples R China.
   [Chen, Wen-Ming] Jining 1 Peoples Hosp, Dept Oncol, Jining 272011, Peoples R China.
RP Xu, W; Li, JY (corresponding author), Nanjing Med Univ, Jiangsu Prov Hosp, Affiliated Hosp 1, Dept Hematol, Nanjing 210029, Peoples R China.; Xu, W; Li, JY (corresponding author), Pukou CLL Ctr, Nanjing 210000, Peoples R China.
EM xuwei10000@hotmail.com; lijianyonglm@126.com
RI LI, JIAN/GRY-2197-2022; li, jian/GSE-0245-2022
FU National Natural Science Foundation of China [81720108002]; Jiangsu
   Province's Medical Elite Program [ZDRCA2016022]; Jiangsu Provincial
   Special Program of Medical Science [BE2017751]; National Science and
   Technology Major Project [2018ZX09734007]; Science and Technology
   Development Projects of Jining City [2016-56-25]; Key research and
   development projects of Jining City [2018SMNS008, 2019SMNS007]
FX This study was supported by National Natural Science Foundation of China
   (81720108002), Jiangsu Province's Medical Elite Program (ZDRCA2016022),
   Jiangsu Provincial Special Program of Medical Science (BE2017751),
   National Science and Technology Major Project (2018ZX09734007), Science
   and Technology Development Projects of Jining City (2016-56-25), and Key
   research and development projects of Jining City (2018SMNS008 and
   2019SMNS007).
CR Aletaha D, 2010, ANN RHEUM DIS, V69, P1580, DOI [10.1136/ard.2010.138461, 10.1002/art.27584]
   BENCHETRIT E, 1989, ANN RHEUM DIS, V48, P326, DOI 10.1136/ard.48.4.326
   Bin Waqar SH, 2019, CUREUS, V11, DOI 10.7759/cureus.5022
   De Marchi Ginevra, 2004, Haematologica, V89, pECR03
   Dei-Adomakoh Yvonne A, 2018, Ghana Med J, V52, P61, DOI 10.4314/gmj.v52i1.9
   Dispenzieri A, 2020, BLOOD, V135, P1353, DOI 10.1182/blood.2019000931
   Fajgenbaum DC, 2018, HEMATOL ONCOL CLIN N, V32, P11, DOI 10.1016/j.hoc.2017.09.002
   Fajgenbaum DC, 2017, BLOOD, V129, P1646, DOI 10.1182/blood-2016-10-746933
   Fajgenbaum DC, 2014, BLOOD, V123, P2924, DOI 10.1182/blood-2013-12-545087
   Hehir MK, 2018, NEUROL CLIN, V36, P253, DOI 10.1016/j.ncl.2018.01.002
   Hodgson K, 2011, HAEMATOL-HEMATOL J, V96, P752, DOI 10.3324/haematol.2010.036152
   Ishikawa K, 2014, ANN THORAC CARDIOVAS, V20, P585, DOI 10.5761/atcs.cr.12.02165
   Kartan S, 2017, AM J CLIN DERMATOL, V18, P105, DOI 10.1007/s40257-016-0235-z
   KELLER AR, 1972, CANCER-AM CANCER SOC, V29, P670, DOI 10.1002/1097-0142(197203)29:3<670::AID-CNCR2820290321>3.0.CO;2-#
   Kimura A, 2010, EUR J IMMUNOL, V40, P1830, DOI 10.1002/eji.201040391
   Kojima M, 2000, PATHOL INT, V50, P304, DOI 10.1046/j.1440-1827.2000.01052.x
   Kojima M, 2006, BIOMED PHARMACOTHER, V60, P663, DOI 10.1016/j.biopha.2006.09.004
   Lee Sang-Kwon, 2012, Korean J Thorac Cardiovasc Surg, V45, P199, DOI 10.5090/kjtcs.2012.45.3.199
   Liu AY, 2016, LANCET HAEMATOL, V3, pE163, DOI 10.1016/S2352-3026(16)00006-5
   London J, 2017, BRIT J HAEMATOL, V178, P486, DOI 10.1111/bjh.14152
   Muskardin TW, 2012, CURR OPIN RHEUMATOL, V24, P76, DOI 10.1097/BOR.0b013e32834db525
   Nikolskaia OV, 2003, BRIT J DERMATOL, V149, P1143, DOI 10.1111/j.1365-2133.2003.05659.x
   Ocio EM, 2005, AM J HEMATOL, V78, P302, DOI 10.1002/ajh.20283
   Ogita M, 2007, CLIN NEPHROL, V68, P171
   Petri M, 2012, ARTHRITIS RHEUM-US, V64, P2677, DOI 10.1002/art.34473
   Raychaudhuri SK, 2014, AUTOIMMUN REV, V13, P490, DOI 10.1016/j.autrev.2014.01.008
   Sehgal VN, 2009, INT J DERMATOL, V48, P162, DOI 10.1111/j.1365-4632.2009.03995.x
   Seve P, 2008, EXPERT REV HEMATOL, V1, P189, DOI 10.1586/17474086.1.2.189
   Stefanski AL, 2017, DTSCH ARZTEBL INT, V114, P354, DOI 10.3238/arztebl.2017.0354
   Tabata S, 2019, INTERNAL MED, V58, P3313, DOI 10.2169/internalmedicine.2989-19
   Wang L, 2018, MEDICINE, V97, DOI 10.1097/MD.0000000000012291
   Yoshizaki K, 2018, HEMATOL ONCOL CLIN N, V32, P23, DOI 10.1016/j.hoc.2017.09.003
   Yuzuriha A, 2011, ACTA HAEMATOL-BASEL, V126, P147, DOI 10.1159/000328426
   Zhang L, 2019, BLOOD, V133, P1720, DOI 10.1182/blood-2018-11-884577
NR 34
TC 5
Z9 5
U1 0
U2 1
PU SPRINGER
PI NEW YORK
PA ONE NEW YORK PLAZA, SUITE 4600, NEW YORK, NY, UNITED STATES
SN 0171-5216
EI 1432-1335
J9 J CANCER RES CLIN
JI J. Cancer Res. Clin. Oncol.
PD JUL
PY 2021
VL 147
IS 7
BP 2107
EP 2115
DI 10.1007/s00432-020-03494-2
EA FEB 2021
PG 9
WC Oncology
WE Science Citation Index Expanded (SCI-EXPANDED)
SC Oncology
GA SK1HB
UT WOS:000615118600003
PM 33544201
OA hybrid, Green Published
DA 2022-10-25
ER

PT J
AU Zelek, WM
   Taylor, PR
   Morgan, BP
AF Zelek, Wioleta M.
   Taylor, Philip R.
   Morgan, B. Paul
TI Development and characterization of novel anti-C5 monoclonal antibodies
   capable of inhibiting complement in multiple species
SO IMMUNOLOGY
LA English
DT Article
DE C5; complement; monoclonal antibody; rat; therapeutics
ID FACTOR-H POLYMORPHISM; ECULIZUMAB; THERAPY; CELLS; GENERATION;
   DISCOVERY; COMPONENT; SYSTEM
AB Over the last decade there has been an explosion in complement therapies; one-third of the drugs in the clinic or in development target C5 protein. Eculizumab, a monoclonal antibody (mAb) that binds C5 and blocks its cleavage by the convertase, is the current reference standard treatment for atypical haemolytic uraemic syndrome (aHUS) and paroxysmal nocturnal haemoglobinuria (PNH) and in clinical trials for many other diseases. Here we describe a panel of novel anti-C5 mAb, including mAb that, like Eculizumab, are efficient inhibitors of complement but, unlike Eculizumab, inhibit across species, including human, rat, rabbit and guinea pig. Several inhibitory anti-C5 mAb were identified and characterized for C5 binding and lytic inhibitory capacity in comparison to current therapeutic anti-C5 mAb; three clones, 4G2, 7D4 and 10B6, were selected and further characterized for ligand specificity and affinity and cross-species inhibitory activity. The mAb 10B6 was human-specific whereas mAb 4G2 and 7D4 efficiently inhibited lysis by human, rabbit and rat serum, and weakly inhibited guinea pig complement; 7D4 also weakly inhibited mouse complement in vitro The rat C5-cross-reactive mAb 4G2, when administered intraperitoneally in a rat model of myasthenia gravis, effectively blocked the disease and protected muscle endplates from destruction. To our knowledge this is the first report of an anti-C5 function blocking mAb that permits preclinical studies in rats.
C1 [Zelek, Wioleta M.; Taylor, Philip R.; Morgan, B. Paul] Cardiff Univ, Syst Immun Res Inst, Div Infect & Immun, Sch Med, Cardiff, S Glam, Wales.
RP Morgan, BP (corresponding author), Cardiff Univ, Sch Med, Cardiff CF14 4XN, S Glam, Wales.
EM morganbp@cardiff.ac.uk
OI Taylor, Philip/0000-0003-0163-1421
FU Life Sciences Research Network Wales (LSRN); LSRN Translational Support
   Fund; Wellcome Trust [107964/Z/15/Z]; UK Dementia Research Institute
   Cardiff; MRC [UKDRI-3001, UKDRI-3002] Funding Source: UKRI
FX The author(s) declared receipt of the following financial support for
   the research, authorship and/or publication of this article: WMZ was
   supported by a PhD Studentship from the Life Sciences Research Network
   Wales (LSRN) and from the LSRN Translational Support Fund. PRT is
   supported by a Wellcome Trust Investigator Award (107964/Z/15/Z). BPM
   and PRT are supported by the UK Dementia Research Institute Cardiff. We
   thank Prof. Claire Harris (Newcastle University) for valuable guidance
   on SPR experiments and data analysis, and Gethin Jones for help with
   muscle sectioning.
CR Brachet G, 2016, MOL IMMUNOL, V77, P126, DOI 10.1016/j.molimm.2016.07.016
   Brodsky RA, 2008, BLOOD, V111, P1840, DOI 10.1182/blood-2007-06-094136
   Chamberlain-Banoub J, 2006, CLIN EXP IMMUNOL, V146, P278, DOI 10.1111/j.1365-2249.2006.03198.x
   Copland DA, 2010, CLIN EXP IMMUNOL, V159, P303, DOI 10.1111/j.1365-2249.2009.04070.x
   Dhillon S, 2018, DRUGS, V78, P367, DOI 10.1007/s40265-018-0875-9
   Edwards AO, 2005, SCIENCE, V308, P421, DOI 10.1126/science.1110189
   FICK RB, 1986, PEDIATR RES, V20, P1258, DOI 10.1203/00006450-198612000-00014
   Fukuzawa T, 2017, SCI REP-UK, V7, DOI 10.1038/s41598-017-01087-7
   Giles JL, 2015, J IMMUNOL, V194, P3029, DOI 10.4049/jimmunol.1402956
   Hageman GS, 2005, P NATL ACAD SCI USA, V102, P7227, DOI 10.1073/pnas.0501536102
   Haines JL, 2005, SCIENCE, V308, P419, DOI 10.1126/science.1110359
   Harris CL, 2002, BIOCHEM SOC T, V30, P1019, DOI 10.1042/bst0301019
   Harris CL, 2018, MOL IMMUNOL, V102, P89, DOI 10.1016/j.molimm.2018.06.008
   Harris CL, 2018, SEMIN IMMUNOPATHOL, V40, P125, DOI 10.1007/s00281-017-0655-8
   Hillmen P, 2006, NEW ENGL J MED, V355, P1233, DOI 10.1056/NEJMoa061648
   Ingram G, 2012, MULT SCLER J, V18, P1401, DOI 10.1177/1352458512438238
   Jore MM, 2016, NAT STRUCT MOL BIOL, V23, P378, DOI 10.1038/nsmb.3196
   Klein RJ, 2005, SCIENCE, V308, P385, DOI 10.1126/science.1109557
   Kohler G, 2005, J IMMUNOL, V174, P2453
   Lee JW, 2018, BLOOD, V9, P86136
   Lu FT, 2018, GENET TEST MOL BIOMA, V22, P526, DOI 10.1089/gtmb.2018.0110
   Lubbers R, 2017, CLIN EXP IMMUNOL, V188, P183, DOI 10.1111/cei.12952
   Morgan BP, 2006, CLIN EXP IMMUNOL, V146, P294, DOI 10.1111/j.1365-2249.2006.03205.x
   Morgan BP, 2018, SEMIN IMMUNOPATHOL, V40, P113, DOI 10.1007/s00281-017-0662-9
   Morgan BP, 2015, NAT REV DRUG DISCOV, V14, P857, DOI 10.1038/nrd4657
   Morgan BP, 1999, CRIT REV IMMUNOL, V19, P173
   Orren A, 1989, COMPLEMENT INFLAMM, V6, P295
   Phieler J, 2013, SEMIN IMMUNOL, V25, P47, DOI 10.1016/j.smim.2013.04.003
   Raedler H, 2011, AM J TRANSPLANT, V11, P1397, DOI 10.1111/j.1600-6143.2011.03561.x
   Ricardo A, 2015, BLOOD, V126, DOI 10.1182/blood.V126.23.939.939
   Rother RP, 2007, NAT BIOTECHNOL, V25, P1256, DOI 10.1038/nbt1344
   Schatz-Jakobsen JA, 2016, J IMMUNOL, V197, P337, DOI 10.4049/jimmunol.1600280
   Sheridan D, 2018, PLOS ONE, V13, DOI 10.1371/journal.pone.0195909
   Stephan AH, 2012, ANNU REV NEUROSCI, V35, P369, DOI 10.1146/annurev-neuro-061010-113810
   Vogt W, 2000, IMMUNOBIOLOGY, V201, P470, DOI 10.1016/S0171-2985(00)80099-6
   Wong EKS, 2013, MOL IMMUNOL, V56, P199, DOI 10.1016/j.molimm.2013.05.224
   Zelek WM, 2018, IMMUNOBIOLOGY, V223, P744, DOI 10.1016/j.imbio.2018.07.016
   Zelek WM, 2018, IMMUNOLOGY, V155, P396, DOI 10.1111/imm.12982
   Zhou YF, 2007, J IMMUNOL, V179, P8562, DOI 10.4049/jimmunol.179.12.8562
NR 39
TC 15
Z9 15
U1 0
U2 2
PU WILEY
PI HOBOKEN
PA 111 RIVER ST, HOBOKEN 07030-5774, NJ USA
SN 0019-2805
EI 1365-2567
J9 IMMUNOLOGY
JI Immunology
PD AUG
PY 2019
VL 157
IS 4
BP 283
EP 295
DI 10.1111/imm.13083
PG 13
WC Immunology
WE Science Citation Index Expanded (SCI-EXPANDED)
SC Immunology
GA II0YQ
UT WOS:000474932000002
PM 31120547
OA Green Published, Green Accepted, hybrid
DA 2022-10-25
ER

PT J
AU Djoumerska-Alexieva, I
   Manoylov, I
   Dimitrov, JD
   Tchorbanov, A
AF Djoumerska-Alexieva, Iglika
   Manoylov, Iliyan
   Dimitrov, Jordan D.
   Tchorbanov, Andrey
TI Serum or breast milk immunoglobulins mask the self- reactivity of human
   natural IgG antibodies
SO APMIS
LA English
DT Article
DE Mucosal IgG; IgM and IgA; autoreactivity; immunomodulation
ID INTRAVENOUS IMMUNE GLOBULIN; B-CELLS; AUTOANTIBODY ACTIVITY;
   AUTOIMMUNE-DISEASES; MYASTHENIA-GRAVIS; MUCOSAL IMMUNITY;
   ANTIGEN-BINDING; THERAPEUTIC-USE; HUMAN COLOSTRUM; ORAL TOLERANCE
AB B cells producing IgG antibodies specific to a variety of self- or foreign antigens are a normal constituent of the immune system of all healthy individuals. These naturally occurring IgG antibodies are found in the serum, external secretions, and pooled human immunoglobulin preparations. They bind with low affinity to antigens, which can also be targets for pathologic autoantibodies. An enhancement of naturally occurring IgG autoantibody activity was observed after treatment of human IgG molecules with protein-destabilizing agents. We have investigated the interactions of human immunoglobulins that were obtained from serum or from breast milk of healthy individuals or IVIg with human liver antigens. Proteins from an individual serum or milk were isolated by two methods, one of which included exposure to low pH and the other did not. Purified serum, mucosal IgM, IgA, and the fraction containing immunoglobulin G F(ab')(2) fragments each inhibited the binding of a single donor or pooled IgG to human liver antigens. Our study presents findings regarding the role of the breast milk or serum antibodies in blocking the self-reactivity of IgG antibodies. It supports the suggestion that not IVIg only, but also the pooled human IgM and IgA might possess a potent beneficial immunomodulatory activity in autoimmune patients.
C1 [Djoumerska-Alexieva, Iglika; Manoylov, Iliyan; Tchorbanov, Andrey] Bulgarian Acad Sci, Stefan Angelov Inst Microbiol, Dept Immunol, BU-1113 Sofia, Bulgaria.
   [Dimitrov, Jordan D.] Univ Paris 06, Ctr Rech Cordeliers, UMRS 872, Paris, France.
   [Dimitrov, Jordan D.] Univ Paris 05, UMR S 872, Paris, France.
   [Dimitrov, Jordan D.] INSERM, U872, Paris, France.
RP Tchorbanov, A (corresponding author), Bulgarian Acad Sci, Stefan Angelov Inst Microbiol, Acad G Bonchev St,Block 26, BU-1113 Sofia, Bulgaria.
EM tchorban@microbio.bas.bg
RI Dimitrov, Jordan/N-2141-2014
OI Dimitrov, Jordan/0000-0001-8536-8995
FU Bulgarian National Science Fund [VU-704, VUH-11]; INSERM (France);
   Fondation de la Recherche Medicale (Paris, France)
FX This study was supported by the Bulgarian National Science Fund - grants
   VU-704 and VUH-11 (both to A. Tchorbanov). JDD is supported by INSERM
   (France) and was a recipient of a fellowship from Fondation de la
   Recherche Medicale (Paris, France).
CR AVRAMEAS S, 1981, ANN INST PASTEUR IMM, VC132, P231, DOI 10.1016/0769-2625(81)90031-3
   AVRAMEAS S, 1991, IMMUNOL TODAY, V12, P154
   Avrameas S, 1995, RES IMMUNOL, V146, P4
   Ayouba A, 1996, EUR J IMMUNOL, V26, P710, DOI 10.1002/eji.1830260330
   Bottcher MF, 2000, PEDIATR RES, V47, P157, DOI 10.1203/00006450-200001000-00026
   Bouvet JP, 2001, J AUTOIMMUN, V16, P163, DOI 10.1006/jaut.2000.0472
   Brandtzaeg P, 2003, VACCINE, V21, P3382, DOI 10.1016/S0264-410X(03)00338-4
   Brandtzaeg P, 1999, IMMUNOL TODAY, V20, P141, DOI 10.1016/S0167-5699(98)01413-3
   CASALI P, 1989, IMMUNOL TODAY, V10, P364, DOI 10.1016/0167-5699(89)90268-5
   CHANDRA RK, 1991, ANN ALLERGY, V67, P129
   Coutinho A, 1995, CURR OPIN IMMUNOL, V7, P812, DOI 10.1016/0952-7915(95)80053-0
   Cummins AG, 1997, IMMUNOL CELL BIOL, V75, P419, DOI 10.1038/icb.1997.67
   DAVIS MK, 1988, LANCET, V2, P365
   DIETRICH G, 1992, CLIN IMMUNOL IMMUNOP, V62, pS73, DOI 10.1016/0090-1229(92)90044-O
   Dimitrov JD, 2006, J BIOL CHEM, V281, P439, DOI 10.1074/jbc.M509190200
   Dimitrov JD, 2008, AUTOIMMUN REV, V7, P410, DOI 10.1016/j.autrev.2008.03.016
   Djoumerska I, 2005, SCAND J IMMUNOL, V61, P357, DOI 10.1111/j.1365-3083.2005.01568.x
   Djoumerska IK, 2005, EUR J HAEMATOL, V74, P101, DOI 10.1111/j.1600-0609.2004.00350.x
   Djoumerska-Alexieva IK, 2010, FEBS J, V277, P3039, DOI 10.1111/j.1742-4658.2010.07714.x
   Elkon K, 2008, NAT CLIN PRACT RHEUM, V4, P491, DOI 10.1038/ncprheum0895
   Ferreira RC, 2010, NAT GENET, V42, P777, DOI 10.1038/ng.644
   FREITAS AA, 1991, P NATL ACAD SCI USA, V88, P5640, DOI 10.1073/pnas.88.13.5640
   Garofalo R, 2010, J PEDIATR-US, V156, pS36, DOI 10.1016/j.jpeds.2009.11.019
   HANSEN MB, 1993, CYTOKINE, V5, P72, DOI 10.1016/1043-4666(93)90026-2
   Hurez V, 1997, BLOOD, V90, P4004, DOI 10.1182/blood.V90.10.4004
   IKEMATSU H, 1993, J IMMUNOL, V151, P3604
   Kaveri S, 1996, J CLIN INVEST, V97, P865, DOI 10.1172/JCI118488
   Kazatchkine MD, 2001, NEW ENGL J MED, V345, P747, DOI 10.1056/NEJMra993360
   Kazatchkine MD, 1994, IMMUNOGLOBULINS EXTE, P1
   KOLETZKO S, 1989, BRIT MED J, V298, P1617, DOI 10.1136/bmj.298.6688.1617
   LI L, 1995, J IMMUNOL, V154, P3328
   LIBLAU RS, 1992, INT ARCH ALLERGY IMM, V99, P16, DOI 10.1159/000236330
   Lundin BS, 1999, SCAND J IMMUNOL, V50, P651
   Manivel V, 2002, J IMMUNOL, V169, P888, DOI 10.4049/jimmunol.169.2.888
   MARTIN T, 1994, J IMMUNOL, V152, P5988
   Meyer E, 1988, DIABETES, V37, P1625
   Mihaylova NM, 2008, INFLAMM RES, V57, P1, DOI 10.1007/s00011-007-6213-4
   MOUTHON L, 1995, P NATL ACAD SCI USA, V92, P3839, DOI 10.1073/pnas.92.9.3839
   Newburg DS, 2007, PEDIATR RES, V61, P2, DOI 10.1203/01.pdr.0000250274.68571.18
   Newburg DS, 2005, J NUTR, V135, P1308, DOI 10.1093/jn/135.5.1308
   Ogundele MO, 2001, IMMUNOL CELL BIOL, V79, P1, DOI 10.1046/j.1440-1711.2001.00976.x
   Pashov A, 2002, INT IMMUNOL, V14, P453, DOI 10.1093/intimm/14.5.453
   PISACANE A, 1995, BRIT MED J, V310, P836, DOI 10.1136/bmj.310.6983.836
   Prameela K K Jr, 2010, Malays J Nutr, V16, P1
   Quan CP, 1997, INFECT IMMUN, V65, P3997, DOI 10.1128/IAI.65.10.3997-4004.1997
   Quan CP, 1998, EUR J IMMUNOL, V28, P4001, DOI 10.1002/(SICI)1521-4141(199812)28:12<4001::AID-IMMU4001>3.0.CO;2-1
   Ramanujam R, 2011, J NEUROIMMUNOL, V236, P118, DOI 10.1016/j.jneuroim.2011.05.008
   Rankin ECC, 1997, LUPUS, V6, P390, DOI 10.1177/096120339700600408
   RONDA N, 1994, INT IMMUNOL, V6, P1651, DOI 10.1093/intimm/6.11.1651
   SAENKO VA, 1992, IMMUNOL LETT, V34, P1, DOI 10.1016/0165-2478(92)90019-K
   Schwartz-Albiez R, 2009, CLIN EXP IMMUNOL, V158, P43, DOI [10.1111/j.1365-2249.2009.04026.X, 10.1111/j.1365-2249.2009.04026.x]
   Sira MM, 2009, INT IMMUNOL, V21, P1013, DOI 10.1093/intimm/dxp067
   Stahl D, 2000, BLOOD, V95, P328, DOI 10.1182/blood.V95.1.328.001k10_328_335
   Stahl D, 2001, SCAND J IMMUNOL, V54, P534, DOI 10.1046/j.1365-3083.2001.00999.x
   Stiehm E. R., 1989, IMMUNOLOGIC DISORDER, P329
   SUNDBLAD A, 1994, IMMUNOL REV, V139, P125, DOI 10.1111/j.1600-065X.1994.tb00860.x
   SUNDBLAD A, 1991, EUR J IMMUNOL, V21, P1155, DOI 10.1002/eji.1830210510
   Takahata Y, 2003, ACTA PAEDIATR, V92, P659, DOI 10.1080/08035250310002614
   TANKERSLEY DL, 1994, IMMUNOL REV, V139, P159, DOI 10.1111/j.1600-065X.1994.tb00861.x
   THORNTON BP, 1994, J IMMUNOL, V152, P1727
   Ustundag B, 2005, MEDIAT INFLAMM, P331, DOI 10.1155/MI.2005.331
   Van de Perre P, 2003, VACCINE, V21, P3374, DOI 10.1016/S0264-410X(03)00336-0
   Vassilev T, 1999, EUR J IMMUNOL, V29, P2436, DOI 10.1002/(SICI)1521-4141(199908)29:08<2436::AID-IMMU2436>3.3.CO;2-0
   Vassilev TL, 1999, BLOOD, V93, P3624, DOI 10.1182/blood.V93.11.3624.411a28_3624_3631
   Vassilev TL, 1996, SCAND J IMMUNOL, V44, P535, DOI 10.1046/j.1365-3083.1996.d01-333.x
   VASSILEV TL, 1995, J AUTOIMMUN, V8, P405, DOI 10.1006/jaut.1995.0032
   Wang ZG, 2001, EUR J IMMUNOL, V31, P1106, DOI 10.1002/1521-4141(200104)31:4<1106::AID-IMMU1106>3.0.CO;2-5
   Wardemann H, 2003, SCIENCE, V301, P1374, DOI 10.1126/science.1086907
   WEINER HL, 1994, P NATL ACAD SCI USA, V91, P10762, DOI 10.1073/pnas.91.23.10762
   WEINER HL, 1994, ANNU REV IMMUNOL, V12, P809, DOI 10.1146/annurev.iy.12.040194.004113
   WING MG, 1995, CLIN EXP IMMUNOL, V99, P313, DOI 10.1111/j.1365-2249.1995.tb05551.x
NR 71
TC 2
Z9 2
U1 0
U2 21
PU WILEY-BLACKWELL
PI HOBOKEN
PA 111 RIVER ST, HOBOKEN 07030-5774, NJ USA
SN 0903-4641
EI 1600-0463
J9 APMIS
JI APMIS
PD APR
PY 2014
VL 122
IS 4
BP 329
EP 340
DI 10.1111/apm.12149
PG 12
WC Immunology; Microbiology; Pathology
WE Science Citation Index Expanded (SCI-EXPANDED)
SC Immunology; Microbiology; Pathology
GA AC0TC
UT WOS:000332206700008
PM 23937153
DA 2022-10-25
ER

PT J
AU Rubino, FA
AF Rubino, FA
TI Perioperative management of patients with neurologic disease
SO NEUROLOGIC CLINICS
LA English
DT Article
ID CORONARY-ARTERY-BYPASS; MYASTHENIA-GRAVIS; OFF-PUMP; POSTOPERATIVE
   DELIRIUM; CAROTID ENDARTERECTOMY; RISK-FACTORS; ON-PUMP; SURGERY;
   MIGRAINE; STROKE
AB There is little in the medical literature on perioperative management of patients who have neurologic diseases. Most likely this is because perioperative management of patients who have neurologic diseases does not differ much from management of patients who do not have neurologic diseases, except in certain situations, such as patients who have neuromuscular diseases, especially myasthenia gravis (MG). There are, however, problems that can occur in patients who harbor central nervous system disorders and also in patients who have peripheral nervous system disorders. Even though age is not a neurologic disease, age must be considered at least a neurologic risk factor in surgery of any type. Many surgical procedures are performed in elderly patients, who suffer complications similar to those patients who have neurologic diseases.
   Exacerbations of neurologic signs and symptoms are common in the neurologic patient when there is a superimposed systemic illness or stress, as occurs in surgery. In reality, these are pseudo-exacerbations but often are mistaken for progression of the underlying neurologic disease. When the superimposed systemic problem or stress of surgery is alleviated, the neurologic patient slowly returns to his or her baseline. The important issue is to treat the superimposed problem and not change treatment for the underlying neurologic disorder and not order further neurologic testing. If there is an increase in signs and symptoms of the underlying neurologic disorder after surgery, the patient, family, and medical personnel need to be reassured that the patient will return to baseline after recovery from surgery.
   Postoperative delirium (acute confusional state) is a common and not unexpected problem in elderly patients in general and in neurologic patients specifically, particularly in patients who have dementia, Parkinson's disease or related disorders, previous stroke, multiple sclerosis, or previous head trauma or brain tumors. Sudden withdrawal of certain drugs, such as anticonvulsants or dopaminergics, can lead to problems, such as status epilepticus and the neuroleptic malignant syndrome. Headache might be difficult to manage in the postoperative migraineur. Neurologic patients who have weakness from their neurologic disease, and especially patients who have a neuropathy of any etiology, are prone to compressive neuropathies in the preoperative, operative, and postoperative periods. Patients in general who spend any time in ICUs are subject to critical illness neuropathy/myopathy; neuromuscular dysfunction acquired in the ICU frequently is reported in patients who have sepsis, multiple organ dysfunction, or both [1]. The epileptic patient might be prone to increased seizure frequency with the stress of surgery. The free level of phenytoin must be assessed in the critically ill epileptic patient who has been on phenytoin and is in need of blood level monitoring, because the total level may be falsely low. Phenytoin is highly protein bound and measurement of unbound phenytoin concentrations (free-level) may be more indicative of its pharmacologic effect. Total phenytoin concentrations and carbamazepine levels may vary up to 20% at steady state even in compliant patients [2,3]. The important concept is to treat the patient and not the blood level.
   Because many of the perioperative problems of the neurologic patient are predictable, they should be anticipated by the neurologist so that measures can be taken to prevent as many as possible and to recognize and manage those that cannot be prevented in a timely, efficient manner.
C1 Mayo Clin & Mayo Grad Sch Med, Rochester, MN 55905 USA.
   Mayo Clin, Jacksonville, FL 32224 USA.
RP Rubino, FA (corresponding author), Mayo Clin & Mayo Grad Sch Med, Rochester, MN 55905 USA.
EM rbino.frank@mayo.edu
CR Abel M, 2002, MT SINAI J MED, V69, P31
   Akpolat N, 1997, EUR J ANAESTH, V14, P220, DOI 10.1046/j.1365-2346.1997.00113.x
   Antunes PE, 2002, EUR J CARDIO-THORAC, V21, P181, DOI 10.1016/S1010-7940(01)01097-1
   Barnett HJM, 2002, ARCH NEUROL-CHICAGO, V59, P1866, DOI 10.1001/archneur.59.12.1866
   BARNETT HJM, 1991, STROKE, V22, P711, DOI 10.1161/01.STR.22.6.711
   BENBADIS SR, 1994, J GEN INTERN MED, V9, P485, DOI 10.1007/BF02599217
   Bendszus M, 2002, ARCH NEUROL-CHICAGO, V59, P1090, DOI 10.1001/archneur.59.7.1090
   Birnbaum A, 2003, NEUROLOGY, V60, P555, DOI 10.1212/01.WNL.0000052997.43492.E0
   BOOK WJ, 1996, ANESTHESIOL CLIN N A, V14, pS15
   BUCKLEY PF, 1995, J NEUROL NEUROSUR PS, V58, P271, DOI 10.1136/jnnp.58.3.271
   CAPLAN LR, 1995, JAMA-J AM MED ASSOC, V274, P1383, DOI 10.1001/jama.274.17.1383
   Chaturvedi S, 2002, NEUROLOGIST, V8, P203, DOI 10.1097/00127893-200205000-00006
   Chrisman M B, 2000, Plast Surg Nurs, V20, P151
   DAgostino RS, 1996, ANN THORAC SURG, V62, P1714, DOI 10.1016/S0003-4975(96)00885-5
   De Jonghe B, 2002, JAMA-J AM MED ASSOC, V288, P2859, DOI 10.1001/jama.288.22.2859
   Di Tommaso L, 1995, Minerva Cardioangiol, V43, P469
   DRACHMAN DB, 1994, NEW ENGL J MED, V330, P1797, DOI 10.1056/NEJM199406233302507
   Dunsire MF, 2001, BRIT J ANAESTH, V86, P727, DOI 10.1093/bja/86.5.727
   FELL RH, 1980, ANAESTHESIA, V35, P1006, DOI 10.1111/j.1365-2044.1980.tb05003.x
   Fukuda I, 2000, ANN THORAC SURG, V70, P2034, DOI 10.1016/S0003-4975(00)02132-9
   Gurrera RJ, 2002, CLIN NEUROPHARMACOL, V25, P183, DOI 10.1097/00002826-200207000-00001
   Hamulu A, 2001, JPN HEART J, V42, P539, DOI 10.1536/jhj.42.539
   Holden U, 1995, Nurs Stand, V9, P37
   HOWARD JF, 1990, SEMIN NEUROL, V10, P89, DOI 10.1055/s-2008-1041258
   Inouye SK, 1999, NEW ENGL J MED, V341, P370
   INOUYE SK, 1994, AM J MED, V97, P278, DOI 10.1016/0002-9343(94)90011-6
   Isler H, 1988, DRUG INDUCED HEADACH, P87
   JOHNSON J C, 1990, Emergency Medicine Clinics of North America, V8, P255
   KIM JM, 1989, BRIT J ANAESTH, V63, P497, DOI 10.1093/bja/63.4.497
   KROLL DA, 1990, ANESTHESIOLOGY, V73, P202, DOI 10.1097/00000542-199008000-00002
   Krucylak P E, 1999, Semin Thorac Cardiovasc Surg, V11, P47
   Lazar HL, 1998, ANN THORAC SURG, V66, P968, DOI 10.1016/S0003-4975(98)00687-0
   Lesser RP, 2003, NEUROLOGY, V60, P534, DOI 10.1212/WNL.60.4.534
   Limmroth V, 2002, NEUROLOGY, V59, P1011, DOI 10.1212/WNL.59.7.1011
   LIPOWSKI ZJ, 1992, PSYCHIAT CLIN N AM, V15, P335
   Litaker D, 2001, GEN HOSP PSYCHIAT, V23, P84, DOI 10.1016/S0163-8343(01)00117-7
   Llinas R, 2000, PROG CARDIOVASC DIS, V43, P101, DOI 10.1053/pcad.2000.9030
   LUMB AB, 1989, ANAESTHESIA, V44, P828, DOI 10.1111/j.1365-2044.1989.tb09100.x
   LUNDH H, 1993, ACTA NEUROL SCAND, V88, P136
   Manos P J, 1997, Ann Clin Psychiatry, V9, P219, DOI 10.3109/10401239709147801
   MARCANTONIO ER, 1994, JAMA-J AM MED ASSOC, V272, P1518, DOI 10.1001/jama.272.19.1518
   MARCANTONIO ER, 1994, JAMA-J AM MED ASSOC, V271, P134, DOI 10.1001/jama.271.2.134
   Mark DB, 2002, JAMA-J AM MED ASSOC, V287, P1448, DOI 10.1001/jama.287.11.1448
   Martin TG, 1996, ANN EMERG MED, V28, P520, DOI 10.1016/S0196-0644(96)70116-6
   McKhann GM, 2002, ARCH NEUROL-CHICAGO, V59, P1422, DOI 10.1001/archneur.59.9.1422
   Mion L C, 1994, Geriatr Nurs, V15, P127
   Moller J T, 1997, Acta Anaesthesiol Scand Suppl, V110, P13
   Mullges W, 2000, CRIT CARE MED, V28, P1808, DOI 10.1097/00003246-200006000-00020
   Mullges W, 2002, NEUROLOGY, V59, P741, DOI 10.1212/WNL.59.5.741
   Nadareishvili ZG, 2002, ARCH NEUROL-CHICAGO, V59, P1162, DOI 10.1001/archneur.59.7.1162
   Nathoe HM, 2003, NEW ENGL J MED, V348, P394, DOI 10.1056/NEJMoa021775
   Newman MF, 2001, NEW ENGL J MED, V344, P395, DOI 10.1056/NEJM200102083440601
   Nilsson E, 1997, ACTA ANAESTH SCAND, V41, P549, DOI 10.1111/j.1399-6576.1997.tb04743.x
   Norton JW, 2001, CLIN NEUROPHARMACOL, V24, P245, DOI 10.1097/00002826-200107000-00011
   O'Flaherty D, 1992, J Clin Anesth, V4, P241
   PARIKH SS, 1995, ANESTH ANALG, V80, P1223, DOI 10.1097/00000539-199506000-00027
   Pascuzzi RM, 2002, THER APHER, V6, P57, DOI 10.1046/j.1526-0968.2002.00403.x
   POON SL, 1990, MICROSURG, V11, P282, DOI 10.1002/micr.1920110406
   Ronager J, 1999, NEUROLOGY, V52, pA184
   Rose EA, 2003, NEW ENGL J MED, V348, P379, DOI 10.1056/NEJMp020171
   RUMMANS TA, 1995, MAYO CLIN PROC, V70, P989, DOI 10.4065/70.10.989
   RUTH PC, 2001, INDIAN HEART J, V55, P761
   SEIGNE RD, 1994, BRIT J ANAESTH, V72, P468, DOI 10.1093/bja/72.4.468
   Selnes OA, 2002, NEUROLOGY, V59, P660, DOI 10.1212/WNL.59.5.660
   Selnes OA, 2001, ARCH NEUROL-CHICAGO, V58, P598, DOI 10.1001/archneur.58.4.598
   Selnes OA, 2001, NEW ENGL J MED, V344, P451, DOI 10.1056/NEJM200102083440609
   Silberstein SD, 2002, NEUROLOGY, V59, P972, DOI 10.1212/WNL.59.7.972
   Silberstein SD., 1998, HEADACHE CLIN PRACTI
   STOLLEY JM, 1993, NURS CLIN N AM, V28, P767
   TAYLOR DW, 1991, NEW ENGL J MED, V325, P445
   TELFORD RJ, 1990, BRIT J ANAESTH, V64, P363, DOI 10.1093/bja/64.3.363
   Van Dijk D, 2002, JAMA-J AM MED ASSOC, V287, P1405, DOI 10.1001/jama.287.11.1405
   WALKER MD, 1995, JAMA-J AM MED ASSOC, V273, P1421, DOI 10.1001/jama.1995.03520420037035
   Warner MA, 1998, MAYO CLIN PROC, V73, P567, DOI 10.4065/73.6.567
   Welch KMA, 2001, HEADACHE, V41, P629, DOI 10.1046/j.1526-4610.2001.041007629.x
   Wendel Inez, 2002, AORN J, V75, P595, DOI 10.1016/S0001-2092(06)61181-2
   Wityk R, 2002, ARCH NEUROL-CHICAGO, V59, P1074, DOI 10.1001/archneur.59.7.1074
   Wityk RJ, 2001, ARCH NEUROL-CHICAGO, V58, P571, DOI 10.1001/archneur.58.4.571
NR 78
TC 2
Z9 2
U1 0
U2 3
PU W B SAUNDERS CO-ELSEVIER INC
PI PHILADELPHIA
PA 1600 JOHN F KENNEDY BOULEVARD, STE 1800, PHILADELPHIA, PA 19103-2899 USA
SN 0733-8619
EI 1557-9875
J9 NEUROL CLIN
JI Neurol. Clin.
PD MAY
PY 2004
VL 22
IS 2
BP 261
EP +
DI 10.1016/j.ncl.2003.12.005
PG 17
WC Clinical Neurology; Neurosciences
WE Science Citation Index Expanded (SCI-EXPANDED)
SC Neurosciences & Neurology
GA 811UC
UT WOS:000220795800002
DA 2022-10-25
ER

PT J
AU Fiorelli, A
   D'Andrilli, A
   Vanni, C
   Cascone, R
   Anile, M
   Diso, D
   Tassi, V
   Vannucci, J
   Serra, N
   Puma, F
   Rendina, EA
   Venuta, F
   Santini, M
AF Fiorelli, Alfonso
   D'Andrilli, Antonio
   Vanni, Camilla
   Cascone, Roberto
   Anile, Marco
   Diso, Daniele
   Tassi, Valentina
   Vannucci, Jacopo
   Serra, Nicola
   Puma, Francesco
   Rendina, Erino Angelo
   Venuta, Federico
   Santini, Mario
TI Iterative Surgical Treatment for Repeated Recurrences After Complete
   Resection of Thymic Tumors
SO ANNALS OF THORACIC SURGERY
LA English
DT Article
ID THYMOMA; MANAGEMENT; REOPERATION; OUTCOMES
AB Background. In this study, we evaluated if surgical treatment and iterative operations could confer a survival advantage for patients with recurrent or repeated recurrences of thymoma.
   Methods. Between 1984 and 2014, 53 of 515 (10%) patients had recurrences after complete thymoma resection. Demographics, stage, treatment, and pathologic findings were statistically analyzed to identify survival prognostic factors.
   Results. Thirty-eight of 53 (72%) patients underwent resection of recurrent thymoma; 32 (84%) underwent complete resection. Fifteen (28%) patients did not undergo resection; 3 (20%) received chemotherapy alone, 10 (67%) received chemoradiotherapy, and 2 (13%) received supportive care. At univariate analysis, World Health Organization (WHO) AB + B1 histologic types (p < 0.0001), R0 resection (p < 0.0001), myasthenia gravis (MG) (p = 0.02), and adjuvant therapy after recurrence (p = 0.03) were significant prognostic factors. At multivariate analysis, complete resection (p = 0.0003) was the only significant prognostic factor. Among patients with repeated resections, those undergoing complete resection had better survival than did those undergoing incomplete resection or no operative procedure (p = 0.02). Seven patients are alive and free of disease, with a median survival of 115 months (70-161 months) and 149 months (61-201 months) from the first recurrence and from thymoma resection, respectively.
   Conclusions. Complete resection is a viable treatment option for selected patients with recurrent thymomas. In cases of technically resectable repeated recurrences, repeated operations should be considered. (C) 2017 by The Society of Thoracic Surgeons
C1 [Fiorelli, Alfonso] Univ Naples 2, Thorac Surg Unit, Piazza Miraglia 2, I-80138 Naples, Italy.
   Univ Rome Sapienza, St Andrea Hosp, Thorac Surg Unit, Rome, Italy.
   Univ Rome Sapienza, Thorac Surg Unit, Rome, Italy.
   Univ Perugia, Thorac Surg Unit, Perugia, Italy.
   Univ Bologna, Alma Mater Studiorum, Bologna, Italy.
   Univ Naples 2, Dept Radiol, Naples, Italy.
RP Fiorelli, A (corresponding author), Univ Naples 2, Thorac Surg Unit, Piazza Miraglia 2, I-80138 Naples, Italy.
EM alfonso.fiorelli@unina2.it
RI Diso, Daniele/AAI-7101-2020; Fiorelli, Alfonso/AAO-2709-2020; SANTINI,
   Mario/AAE-9516-2022; SANTINI, Mario/AFE-6002-2022; Cascone,
   Roberto/O-6475-2019; Rendina, Erino Angelo/AAG-7598-2021; SANTINI,
   Mario/AAE-9589-2022; SANTINI, Mario/AFE-1150-2022
OI SANTINI, Mario/0000-0003-1162-7805; SANTINI, Mario/0000-0003-1162-7805;
   Cascone, Roberto/0000-0002-1949-3090; SANTINI,
   Mario/0000-0003-1162-7805; SANTINI, Mario/0000-0003-1162-7805; Venuta,
   Federico/0000-0001-9296-877X; Serra, Nicola/0000-0001-8086-6362;
   Fiorelli, Alfonso/0000-0002-0628-613X
CR Attaran S, 2012, INTERACT CARDIOV TH, V15, P494, DOI 10.1093/icvts/ivs263
   Bae MK, 2012, J THORAC ONCOL, V7, P1304, DOI 10.1097/JTO.0b013e3182598a91
   Bott MJ, 2011, ANN THORAC SURG, V92, P1984, DOI 10.1016/j.athoracsur.2011.07.078
   Ciccone AM, 2005, SEMIN THORAC CARDIOV, V17, P27, DOI 10.1053/j.semtcvs.2004.12.004
   Dai J, 2015, INTERACT CARDIOV TH, V21, P526, DOI 10.1093/icvts/ivv144
   Hamaji M, 2014, ANN THORAC SURG, V98, P748, DOI 10.1016/j.athoracsur.2014.04.028
   Haniuda M, 1996, ANN SURG, V224, P219, DOI 10.1097/00000658-199608000-00016
   Haniuda M, 2001, J SURG ONCOL, V78, P183, DOI 10.1002/jso.1146
   Huang J, 2010, J THORAC ONCOL, V5, P2017, DOI 10.1097/JTO.0b013e3181f13682
   Ishikawa Y, 2009, ANN THORAC SURG, V88, P952, DOI 10.1016/j.athoracsur.2009.05.019
   Lucchi M, 2008, EUR J CARDIO-THORAC, V33, P707, DOI 10.1016/j.ejcts.2008.01.015
   Margaritora S, 2011, EUR J CARDIO-THORAC, V40, P894, DOI 10.1016/j.ejcts.2011.01.025
   Marulli G, 2016, EUR J CARDIO-THORAC, V49, P327, DOI 10.1093/ejcts/ezv086
   PESCARMONA E, 1995, HISTOPATHOLOGY, V27, P445, DOI 10.1111/j.1365-2559.1995.tb00308.x
   Regnard JF, 1997, ANN THORAC SURG, V64, P1593, DOI 10.1016/S0003-4975(97)01175-2
   Sandri A, 2014, J THORAC ONCOL, V9, P1796, DOI 10.1097/JTO.0000000000000370
   Vladislav T, 2012, MODERN PATHOL, V25, P370, DOI 10.1038/modpathol.2011.178
   Yano M, 2011, INTERACT CARDIOV TH, V13, P21, DOI 10.1510/icvts.2010.264036
NR 18
TC 14
Z9 15
U1 0
U2 2
PU ELSEVIER SCIENCE INC
PI NEW YORK
PA 360 PARK AVE SOUTH, NEW YORK, NY 10010-1710 USA
SN 0003-4975
EI 1552-6259
J9 ANN THORAC SURG
JI Ann. Thorac. Surg.
PD FEB
PY 2017
VL 103
IS 2
BP 422
EP 431
DI 10.1016/j.athoracsur.2016.08.086
PG 10
WC Cardiac & Cardiovascular Systems; Respiratory System; Surgery
WE Science Citation Index Expanded (SCI-EXPANDED)
SC Cardiovascular System & Cardiology; Respiratory System; Surgery
GA EP1SU
UT WOS:000397165400041
PM 27825684
OA Bronze
DA 2022-10-25
ER

PT J
AU Knuijt, S
   Kalf, JG
   de Swart, BJM
   Drost, G
   Hendricks, HT
   Geurts, ACH
   van Engelen, BGM
AF Knuijt, Simone
   Kalf, Johanna G.
   de Swart, Bert J. M.
   Drost, Gea
   Hendricks, Henk T.
   Geurts, Alexander C. H.
   van Engelen, Baziel G. M.
TI Dysarthria and dysphagia are highly prevalent among various types of
   neuromuscular diseases
SO DISABILITY AND REHABILITATION
LA English
DT Article
DE Dysarthria; dysphagia; neuromuscular diseases
ID AMYOTROPHIC-LATERAL-SCLEROSIS; ONSET MYOTONIC-DYSTROPHY; ALLIED
   HEALTH-SERVICES; PARKINSONS-DISEASE; MYASTHENIA-GRAVIS; SPEECH
   PRODUCTION; DISORDERS; TOOL
AB Purpose: Patients with a neuromuscular disease (NMD) can present with dysarthria and/or dysphagia. Literature regarding prevalence rates of dysarthria and dysphagia is scarce. The purpose of this study was to determine prevalence rates, severity and co-presence of dysarthria and dysphagia in adult patients with NMD. Method: Two groups of adult patients with NMD were included: 102 consecutive outpatients (the "unselected cohort") and 118 consecutive patients who were referred for multidisciplinary assessment (the "selected cohort"). An experienced speech-language pathologist examined each patient in detail. Results: The pooled prevalence of dysarthria was 46% (95% CI: 36.5-55.9) and 62% (95% CI: 53.3-70.8) in the unselected and selected cohorts, respectively. The pooled prevalence of dysphagia was 36% (95% CI: 27.1-45.7) and 58% (95% CI: 49.4-67.2) in the unselected and selected cohorts, respectively. There was a modest but significant association between the presence of dysarthria and dysphagia (r(s) 0.40; p < 0.01). Although the dysphagia was generally mild, dysarthria was moderate to severe in 15% of the dysarthric patients. Conclusion: The prevalence rates of dysarthria and dysphagia among patients with various types of NMD are high. Physicians should therefore be aware of this prevalence and consider referring NMD patients to a speech-language pathologist.
C1 [Knuijt, Simone; Kalf, Johanna G.; de Swart, Bert J. M.; Geurts, Alexander C. H.] Radboud Univ Nijmegen, Dept Rehabil, Med Ctr, Nijmegen Ctr Evidence Based Practice, NL-6500 HB Nijmegen, Netherlands.
   [Drost, Gea] Univ Groningen, Univ Med Ctr Groningen, Dept Neurol, NL-9713 AV Groningen, Netherlands.
   [Hendricks, Henk T.] Slingeland Ziekenhuis, Dept Rehabil, Doetinchem, Netherlands.
   [van Engelen, Baziel G. M.] Radboud Univ Nijmegen, Dept Neurol, Med Ctr, NL-6500 HB Nijmegen, Netherlands.
RP Knuijt, S (corresponding author), Radboud Univ Nijmegen, Dept Rehabil, Med Ctr, Nijmegen Ctr Evidence Based Practice, POB 9101, NL-6500 HB Nijmegen, Netherlands.
EM s.knuijt@reval.umcn.nl
RI van Engelen, Baziel G.M./H-8027-2014; Kalf, Johanna G./P-6372-2015;
   Geurts, Alexander/H-8032-2014; Knuijt, Simone/P-6690-2015; de Swart,
   B.J.M./L-4678-2015
OI van Engelen, Baziel G.M./0000-0001-9867-9047; Geurts,
   Alexander/0000-0001-7478-1119; 
CR Bennett Janice W, 2007, Int J Orofacial Myology, V33, P5
   Burns TM, 2003, ANN NEUROL, V53, P270, DOI 10.1002/ana.10477
   CARPENTER RJ, 1979, LARYNGOSCOPE, V89, P922
   Chen A, 2005, OTOLARYNG HEAD NECK, V132, P500, DOI 10.1016/j.otohns.2004.09.092
   Cox FM, 2009, J NEUROL, V256, P2009, DOI 10.1007/s00415-009-5229-9
   Cup EHC, 2007, DISABIL REHABIL, V29, P717, DOI 10.1080/09638280600926702
   de Die-Smulders CEM, 1998, BRAIN, V121, P1557, DOI 10.1093/brain/121.8.1557
   de Swart BJM, 2007, J COMMUN DISORD, V40, P185, DOI 10.1016/j.jcomdis.2006.06.005
   de Swart BJM, 2006, J NEUROL NEUROSUR PS, V77, P266, DOI 10.1136/jnnp.2005.062521
   Duffy JR, 2013, MOTOR SPEECH DISORDE
   Enderby P., 2006, THERAPY OUTCOME MEAS
   Ertekin C, 1996, J NEUROL NEUROSUR PS, V61, P491, DOI 10.1136/jnnp.61.5.491
   Higo R, 2005, J NEUROL SCI, V231, P45, DOI 10.1016/j.jns.2004.12.007
   HILL M, 2004, COCHRANE DB SYST REV, V2, DOI DOI 10.1002/14651858.CD004303.PUB2
   Kalf JG, 2012, PARKINSONISM RELAT D, V18, P311, DOI 10.1016/j.parkreldis.2011.11.006
   KALF JG, 2008, MOVEMENT DISORD S, V23, pS328
   KENT RD, 1987, J SPEECH HEAR DISORD, V52, P367, DOI 10.1044/jshd.5204.367
   Knuijt S, 2007, HANDLEIDING DYSARTRI
   Kuhnlein P, 2008, NAT CLIN PRACT NEURO, V4, P366, DOI 10.1038/ncpneuro0853
   Logemann JA, 1998, EVALUATION TREATMENT, V2nd, P135
   Mathieu J, 1999, NEUROLOGY, V52, P1658, DOI 10.1212/WNL.52.8.1658
   Murry T, 2001, EVALUATION DYSPHAGIA, P79
   NATHADWARAWALA KM, 1992, J NEUROL NEUROSUR PS, V55, P822, DOI 10.1136/jnnp.55.9.822
   Pieterse AJ, 2009, EUR J NEUROL, V16, P562, DOI 10.1111/j.1468-1331.2008.02515.x
   Pieterse AJ, 2008, DISABIL REHABIL, V30, P863, DOI 10.1080/09638280701403460
   Pieterse AJ, 2008, DISABIL REHABIL, V30, P855, DOI 10.1080/09638280701403437
   Tieleman AA, 2009, NEUROMUSCULAR DISORD, V19, P196, DOI 10.1016/j.nmd.2008.12.002
   Tomik B, 2008, AMYOTROPH LATERAL SC, V14, P1
   Van Nuffelen G, 2009, FOLIA PHONIATR LOGO, V61, P69, DOI 10.1159/000208805
   WILLIG TN, 1994, ARCH PHYS MED REHAB, V75, P1175, DOI 10.1016/0003-9993(94)90001-9
   Yorkston KM, 1996, J SPEECH HEAR RES, V39, pS46, DOI 10.1044/jshr.3905.s46
   Ziegler W, 2003, APHASIOLOGY, V17, P3, DOI 10.1080/729254892
NR 32
TC 29
Z9 31
U1 0
U2 13
PU INFORMA HEALTHCARE
PI LONDON
PA TELEPHONE HOUSE, 69-77 PAUL STREET, LONDON EC2A 4LQ, ENGLAND
SN 0963-8288
EI 1464-5165
J9 DISABIL REHABIL
JI Disabil. Rehabil.
PY 2014
VL 36
IS 15
BP 1285
EP 1289
DI 10.3109/09638288.2013.845255
PG 5
WC Rehabilitation
WE Science Citation Index Expanded (SCI-EXPANDED); Social Science Citation Index (SSCI)
SC Rehabilitation
GA AN2XW
UT WOS:000340450300008
PM 24151818
DA 2022-10-25
ER

PT J
AU Tran, H
   Marlowe, K
   McKenney, K
   Petrosian, G
   Griko, Y
   Burgess, WH
   Drohan, WN
   Imboden, MA
   Kempf, C
   Boschetti, N
   Mann, DM
AF Tran, H
   Marlowe, K
   McKenney, K
   Petrosian, G
   Griko, Y
   Burgess, WH
   Drohan, WN
   Imboden, MA
   Kempf, C
   Boschetti, N
   Mann, DM
TI Functional integrity of intravenous immunoglobulin following irradiation
   with a virucidal dose of gamma radiation
SO BIOLOGICALS
LA English
DT Article
DE IVIG; gamma irradiation; viral inactivation; Fc domain; quantitative
   PCR; cytokines; ELISA
ID HUMAN-IMMUNODEFICIENCY-VIRUS; PROTEIN-KINASE ACTIVATION; IMMUNE
   GLOBULIN; FC-RECEPTOR; MYASTHENIA-GRAVIS; FOOD IRRADIATION;
   INACTIVATION; PLASMA; AUTOIMMUNE; COLLAGEN
AB Although intravenous immunoglobulins (IVIG) and other plasma therapeutics have had a relatively good safety record, improved methods for viral clearance are constantly being evaluated and incorporated into new manufacturing processes. Gamma irradiation has been used routinely to assure sterility of healthcare products and medical devices, but it has not been applied successfully as a viral inactivation method for biologics. We examine whether virucidal doses of gamma irradiation (50 kGy) can be delivered to a manufacturing intermediate form of IVIG, a fractionated plasma paste, with negligible effect on structural and functional integrity of purified IgG product. Immunoglobulins from paste were examined for radiation-induced damage by SDS-PAGE and ELISAs utilizing viral antigens specific for rubella, CMV and mumps. Fc domain integrity was assessed by immunoblotting, quantitatively comparing the binding of irradiated and non-irradiated materials to cell surface Fcgamma receptors, and by employing quantitative RT-PCR to study the kinetics of accumulation of mRNA for the immune modulatory cytokines IL-1alpha, IL-1beta, IL-4, IL-8, IFNgamma, and TNFalpha. The results demonstrate that Fab and Fc domains of IVIG remain essentially intact and functional after gamma irradiation to virucidal doses, suggesting that this method could be used to enhance the safety of IVIG products. (C) 2004 The International Association for Biologicals. Published by Elsevier Ltd. All rights reserved.
C1 Clearant Inc, Gaithersburg, MD 20879 USA.
   ZLB Bioplasma AG, Bern, Switzerland.
   Univ Bern, Dept Chem & Biochem, Bern, Switzerland.
RP Mann, DM (corresponding author), Clearant Inc, 401 Prof Dr, Gaithersburg, MD 20879 USA.
EM dmann@clearant.com
CR AUWERX J, 1992, LEUKEMIA RES, V16, P317, DOI 10.1016/0145-2126(92)90070-N
   BAILEY AJ, 1964, RADIAT RES, V22, P606, DOI 10.2307/3571543
   BALBONA K, 1992, J BIOL CHEM, V267, P20120
   Ballow M, 1997, J ALLERGY CLIN IMMUN, V100, P151, DOI 10.1016/S0091-6749(97)70217-3
   Ballow Mark, 2002, J Am Pharm Assoc (Wash), V42, P449, DOI 10.1331/108658002763316888
   BLANCHETTE VS, 1992, SEMIN HEMATOL, V29, P72
   BOWES JH, 1962, RADIAT RES, V16, P211, DOI 10.2307/3571153
   Bresee JS, 1996, JAMA-J AM MED ASSOC, V276, P1563, DOI 10.1001/jama.276.19.1563
   BUSBY TF, 1988, BIOCHEMISTRY-US, V27, P6127, DOI 10.1021/bi00416a045
   CASARETT AP, 1968, RAD BIOL RAD EFFECTS, P148
   CUNNINGHAMRUNDLES C, 1992, MT SINAI J MED, V59, P335
   Dalakas MC, 1998, NEUROLOGY, V51, pS2, DOI 10.1212/WNL.51.6_Suppl_5.S2
   DWYER JM, 1992, NEW ENGL J MED, V326, P107
   Farrugia A, 2001, TRANSFUSION MED, V11, P63, DOI 10.1046/j.1365-3148.2001.00288.x
   FLEIT HB, 1991, J LEUKOCYTE BIOL, V49, P556, DOI 10.1002/jlb.49.6.556
   FRIEDLI H, 1985, LANCET, V1, P1215
   GAJDOS P, 1984, LANCET, V1, P406
   GAJDOS P, 1994, CLIN EXP IMMUNOL, V97, P49
   GRANT RA, 1973, J ANAT, V115, P29
   Grieb T, 2002, BIOLOGICALS, V30, P207, DOI 10.1006/biol.2002.0330
   Grolleau A, 1999, J IMMUNOL, V162, P3491
   HARMON JT, 1985, METHOD ENZYMOL, V117, P65
   Heid CA, 1996, GENOME RES, V6, P986, DOI 10.1101/gr.6.10.986
   HENIN Y, 1988, VOX SANG, V54, P78, DOI 10.1111/j.1423-0410.1988.tb01621.x
   HIEMSTRA H, 1991, TRANSFUSION, V31, P32, DOI 10.1046/j.1537-2995.1991.31191096182.x
   Hino M, 2000, BRIT J HAEMATOL, V108, P194, DOI 10.1046/j.1365-2141.2000.01818.x
   HOUSE C, 1990, CAN J MICROBIOL, V36, P737, DOI 10.1139/m90-126
   Huang Y, 1999, ARTERIOSCL THROM VAS, V19, P1600, DOI 10.1161/01.ATV.19.7.1600
   IMAI Y, 1961, J BIOCHEM-TOKYO, V49, P84
   INGHAM KC, 1981, BIOCHIM BIOPHYS ACTA, V670, P181, DOI 10.1016/0005-2795(81)90007-6
   Jarvis JN, 1998, PEDIATR RES, V43, P509, DOI 10.1203/00006450-199804000-00012
   JAYNE DRW, 1991, LANCET, V337, P1137, DOI 10.1016/0140-6736(91)92797-6
   LeHoang P, 2000, OCUL IMMUNOL INFLAMM, V8, P49, DOI 10.1076/0927-3948(200003)8:1;1-S;FT049
   LEHRER SS, 1971, BIOCHEMISTRY-US, V10, P3254, DOI 10.1021/bi00793a015
   MASON JO, 1992, PUBLIC HEALTH REP, V107, P489
   Miekka SI, 1998, HAEMOPHILIA, V4, P402, DOI 10.1046/j.1365-2516.1998.440402.x
   Reid BD, 1998, BIOLOGICALS, V26, P125, DOI 10.1006/biol.1998.0132
   ROBERTSON BH, 1999, ADV TRANSFUSION SAFE, V102, P29
   Rossi F, 2000, ANN MED INTERNE, V151, P55
   ROSSMAN MD, 1989, CELL IMMUNOL, V120, P174, DOI 10.1016/0008-8749(89)90185-8
   RUTTER GH, 1994, J NEUROL NEUROSUR PS, V57, P2, DOI 10.1136/jnnp.57.Suppl.2
   Samuelsson A, 2001, SCIENCE, V291, P484, DOI 10.1126/science.291.5503.484
   Sanchez-Mejorada G, 1998, J BIOL CHEM, V273, P27610, DOI 10.1074/jbc.273.42.27610
   Sanchez-Mejorada G, 1998, J LEUKOCYTE BIOL, V63, P521, DOI 10.1002/jlb.63.5.521
   Schaeken B, 1996, APPL RADIAT ISOTOPES, V47, P1177, DOI 10.1016/S0969-8043(96)00040-1
   SCHAICH KM, 1980, CRC CR REV FOOD SCI, V13, P89, DOI 10.1080/10408398009527286
   Smales CM, 2000, BIOTECHNOL BIOENG, V67, P177, DOI 10.1002/(SICI)1097-0290(20000120)67:2<177::AID-BIT7>3.0.CO;2-3
   SOUEIDAN SA, 1993, NEUROLOGY, V43, P876, DOI 10.1212/WNL.43.5.876
   STIEHM ER, 1987, ANN INTERN MED, V107, P367, DOI 10.7326/0003-4819-107-2-367
   SULLIVAN R, 1971, APPL MICROBIOL, V22, P61, DOI 10.1128/AEM.22.1.61-65.1971
   SULTAN Y, 1984, LANCET, V2, P765
   SWALLOW AJ, 1987, LANCET, V1, P1209
   Tran H, 2002, J CELL SCI, V115, P2031
   VANDERMECHE FGA, 1992, NEW ENGL J MED, V326, P1123, DOI 10.1056/NEJM199204233261705
   VANDEWINKEL JGJ, 1993, IMMUNOL TODAY, V14, P215, DOI 10.1016/0167-5699(93)90166-I
   Villarreal-Barajas JE, 2002, RADIAT PROT DOSIM, V101, P449
   VONSONNTAG C, CHEM BASIS RAD BIOL, P394
   YANG YHJ, 1994, VOX SANG, V67, P337, DOI 10.1111/j.1423-0410.1994.tb01270.x
NR 58
TC 14
Z9 19
U1 0
U2 2
PU ACADEMIC PRESS LTD- ELSEVIER SCIENCE LTD
PI LONDON
PA 24-28 OVAL RD, LONDON NW1 7DX, ENGLAND
SN 1045-1056
EI 1095-8320
J9 BIOLOGICALS
JI Biologicals
PD JUN
PY 2004
VL 32
IS 2
BP 94
EP 104
DI 10.1016/j.biologicals.2004.01.002
PG 11
WC Biochemical Research Methods; Biotechnology & Applied Microbiology;
   Pharmacology & Pharmacy
WE Science Citation Index Expanded (SCI-EXPANDED)
SC Biochemistry & Molecular Biology; Biotechnology & Applied Microbiology;
   Pharmacology & Pharmacy
GA 862WU
UT WOS:000224522900006
PM 15454188
DA 2022-10-25
ER

PT J
AU Requena, L
   Farina, MD
   Robledo, M
   Sangueza, OP
   Yus, ES
   Villanueva, A
   Marquina, A
   Tamarit, R
AF Requena, L
   Farina, MD
   Robledo, M
   Sangueza, OP
   Yus, ES
   Villanueva, A
   Marquina, A
   Tamarit, R
TI Multiple hereditary infundibulocystic basal cell carcinomas - A
   genodermatosis different from nevoid basal cell carcinoma syndrome
SO ARCHIVES OF DERMATOLOGY
LA English
DT Article
ID HAIR FOLLICLE HAMARTOMA; MYASTHENIA-GRAVIS; TRICHOEPITHELIOMAS;
   SOLITARY; ALOPECIA
AB Background: Infundibulocystic basal cell carcinoma is a recently described distinctive clinicopathologic variant of basal cell carcinoma. Histopathologic differential diagnosis among infundibulocystic basal cell carcinoma, trichoepithelioma, and basaloid follicular hamartoma has generated controversy in the literature.
   Observations: Members of 2 families with multiple infundibulocystic basal cell carcinomas are described. Each patient showed multiple papular lesions, mostly located on the face, No patient showed palmar pits or jaw cysts. Forty-two cutaneous lesions from 5 patients were studied histopathologically. Thirty-nine lesions were infundibulocystic basal cell carcinomas. This clinicopathologic variant of basal cell carcinoma consists of a relatively well-circumscribed basaloid neoplasm composed of buds and cords of neoplastic cells arranged in anastomosing fashion and with scant stroma. Some of the neoplastic cords contain tiny infundibular cysts filled by cornified cells with abundant melanin. Linkage analysis in family 2 was performed using polymorphic markers (D9S196, D9S280, D9S287, and D9S180), and the affected members shared the same haplotype. Loss of heterozygosity analysis was performed in 2 affected members of this family from whom tumoral DNA was available, and although these individuals were constitutively heterozygous for D9S196, they did nor show loss of heterozygosity for this marker in their neoplasms.
   Conclusions: Multiple hereditary infundibulocystic basal cell carcinomas represent a distinctive genodermatosis different from multiple hereditary trichoepitheliomas and nevoid basal cell carcinoma syndrome. We propose clinical and histopathologic criteria to distinguish infundibulocystic basal cell carcinoma from trichoepithelioma, basaloid follicular hamartoma, and folliculocentric basaloid proliferation.
C1 Univ Autonoma Madrid, Fdn Jimenez Diaz, Dept Dermatol, Madrid, Spain.
   Univ Autonoma Madrid, Fdn Jimenez Diaz, Dept Genet, Madrid, Spain.
   Univ Complutense Madrid, Hosp Clin San Carlos, Dept Dermatol, Madrid, Spain.
   Med Coll Georgia, Dept Dermatol, Augusta, GA 30912 USA.
   Med Coll Georgia, Dept Pathol, Augusta, GA 30912 USA.
   Hosp Univ Dr Peset, Dept Dermatol, Valencia, Spain.
   Hosp Univ Dr Peset, Dept Pathol, Valencia, Spain.
RP Requena, L (corresponding author), C Leopoldo Alas Clarin 4-3D, Madrid 28035, Spain.
EM lrequena@fjd.es
RI Robledo, Mercedes/O-2230-2013
OI Robledo, Mercedes/0000-0001-6256-5902
CR ACKERMAN AB, 1988, AM J DERMATOPATH, V10, P458
   ACKERMAN AB, 1989, AM J DERMATOPATH, V11, P498, DOI 10.1097/00000372-198910000-00014
   ACKERMAN AB, 1989, AM J DERMATOPATH, V11, P481
   Akasaka Toshihide, 1996, Journal of Dermatology (Tokyo), V23, P821
   ALBRECHT S, 1994, NEUROPATH APPL NEURO, V20, P74, DOI 10.1111/j.1365-2990.1994.tb00959.x
   ALESSI E, 1993, J CUTAN PATHOL, V20, P364, DOI 10.1111/j.1600-0560.1993.tb01277.x
   Benzarti H, 1996, ANN DERMATOL VENER, V123, P811
   BROBERG A, 1992, EUR J DERMATOL, V2, P85
   BROWN AC, 1969, ARCH DERMATOL, V99, P478, DOI 10.1001/archderm.99.4.478
   BROWNSTEIN MH, 1993, J AM ACAD DERMATOL, V29, P127, DOI 10.1016/S0190-9622(08)81822-1
   BROWNSTEIN MH, 1992, J AM ACAD DERMATOL, V27, P237, DOI 10.1016/0190-9622(92)70177-H
   deEusebio E, 1996, J CUTAN PATHOL, V23, P147
   DELACRETAZ J, 1979, DERMATOLOGICA, V159, P316, DOI 10.1159/000250621
   FARNDON PA, 1994, GENOMICS, V23, P486, DOI 10.1006/geno.1994.1528
   GARTMANN H, 1989, Z HAUTKRANKHEITEN, V64, P915
   GEFFNER RE, 1986, J AM ACAD DERMATOL, V14, P927, DOI 10.1016/S0190-9622(86)70114-X
   GOLDHAHN RT, 1988, AM J DERMATOPATH, V10, P458
   GORLIN RJ, 1987, MEDICINE, V66, P98, DOI 10.1097/00005792-198703000-00002
   JIMENEZACOSTA FJ, 1992, J AM ACAD DERMATOL, V27, P316, DOI 10.1016/0190-9622(92)70189-M
   KATO N, 1993, AM J DERMATOPATH, V15, P265, DOI 10.1097/00000372-199306000-00013
   Kato Naoko, 1992, Journal of Dermatology (Tokyo), V19, P614
   KEOUGH GC, 1977, ARCH DERMATOL, V133, P381
   KLEIHUES P, 1993, HISTOLOGICAL TYPING, P16
   LESHIN B, 1990, ARCH DERMATOL, V126, P900, DOI 10.1001/archderm.126.7.900
   MASCARO JM, 1995, ARCH DERMATOL, V131, P454, DOI 10.1001/archderm.131.4.454
   MAYOU SC, 1991, BRIT J DERMATOL, V125, P496, DOI 10.1111/j.1365-2133.1991.tb14781.x
   MEHREGAN AH, 1973, ARCH DERMATOL, V107, P435, DOI 10.1001/archderm.107.3.435
   MEHREGAN AH, 1985, J CUTAN PATHOL, V12, P55, DOI 10.1111/j.1600-0560.1985.tb00430.x
   MIYAKAWA S, 1988, J AM ACAD DERMATOL, V19, P361, DOI 10.1016/S0190-9622(88)80256-1
   Morton S, 1998, LUPUS, V7, P207, DOI 10.1191/096120398678919994
   NELSON BR, 1993, ARCH DERMATOL, V129, P915, DOI 10.1001/archderm.129.7.915
   PERICAKVANCE MA, 1995, ANN HUM GENET, V59, P347, DOI 10.1111/j.1469-1809.1995.tb00756.x
   RADONICH M, 1995, DERMATOPATHOL PRAC C, V1, P77
   REED RJ, 1989, AM J DERMATOPATH, V11, P497, DOI 10.1097/00000372-198910000-00013
   RIDLEY CM, 1981, CLIN EXP DERMATOL, V6, P283, DOI 10.1111/j.1365-2230.1981.tb02305.x
   ROSAI J, 1988, AM J DERMATOPATH, V10, P457
   ROSAI J, 1989, AM J DERMATOPATH, V11, P479
   STARINK TM, 1986, J AM ACAD DERMATOL, V15, P1104, DOI 10.1016/S0190-9622(86)70274-0
   Toyoda Masahiko, 1998, Journal of Dermatology (Tokyo), V25, P434
   TOZAWA T, 1987, AM J DERMATOPATH, V9, P474, DOI 10.1097/00000372-198712000-00002
   WALSH N, 1993, J AM ACAD DERMATOL, V29, P125, DOI 10.1016/S0190-9622(08)81821-X
   WALSH N, 1990, MODERN PATHOL, V3, P599
   WELTFRIEND S, 1987, AM J DERMATOPATH, V9, P428, DOI 10.1097/00000372-198710000-00010
   Wicking C, 1997, AM J HUM GENET, V60, P21
   YUS ES, 1989, AM J DERMATOPATH, V11, P505
NR 45
TC 46
Z9 47
U1 0
U2 2
PU AMER MEDICAL ASSOC
PI CHICAGO
PA 330 N WABASH AVE, STE 39300, CHICAGO, IL 60611-5885 USA
SN 0003-987X
EI 1538-3652
J9 ARCH DERMATOL
JI Arch. Dermatol.
PD OCT
PY 1999
VL 135
IS 10
BP 1227
EP 1235
DI 10.1001/archderm.135.10.1227
PG 9
WC Dermatology
WE Science Citation Index Expanded (SCI-EXPANDED)
SC Dermatology
GA 244DK
UT WOS:000083036400010
PM 10522671
OA Bronze
DA 2022-10-25
ER

PT J
AU Kauschansky, A
   Frydman, M
   Assa, S
   Kwon, OJ
   Israel, S
   Lazard, D
   Sprecher, E
   Bloch, K
   Brautbar, C
   Vardi, P
AF Kauschansky, A
   Frydman, M
   Assa, S
   Kwon, OJ
   Israel, S
   Lazard, D
   Sprecher, E
   Bloch, K
   Brautbar, C
   Vardi, P
TI D-penicillamine-induced pancreatic islet autoantibody production is
   independent of the immunogenetic background: A lesson from patients with
   Wilson's disease
SO CLINICAL IMMUNOLOGY AND IMMUNOPATHOLOGY
LA English
DT Article
DE insulin autoantibodies; D-penicillamine; Wilson's disease; islet cell
   autoantibodies
ID RHEUMATOID-ARTHRITIS; INSULIN-ANTIBODIES; MYASTHENIA-GRAVIS; CELLS
AB D-penicillamine (D-PA) was reported to induce various immunological abnormalities including production of autoantibodies to insulin. These abnormalities were mainly described in patients with primary immunological disorders such as rheumatoid arthritis. In order to clarify whether D-PA-induced immune disorders are restricted to patients genetically prone to develop autoimmune diseases or to a direct drug effect, we tested for the presence of various autoantibodies and for molecular HLA typing in 17 patients with Wilson's disease treated with this drug. In 2/17 patients, low-titer (10 JDFU) circulating islet cell autoantibodies (ICA) were detected, while smother patient was positive for the presence of insulin autoantibodies. None of the sera tested showed reactivity for glutamic acid decarboxylase or ICA512, Five of twelve patients were positive for anti-single-stranded DNA autoantibody, Molecular HLA typing of the autoantibody-positive subjects showed that they carry HLA haplotypes not associated with insulin-dependent diabetes. The insulin response to intravenous glucose tolerance test in two patients with autoantibodies was found to be normal. A second blood testing of the autoantibody-positive patients 5 months following initial evaluation revealed conversion to negativity in all three. Our results suggest that D-PA-induced autoantibodies in patients with Wilson's disease are independent of the immunogenetic background characteristics Of diabetes. (C) 1998 Academic Press.
C1 Tel Aviv Univ, Felsenstein Res Ctr, Natl Ctr Childhood Diabet, SCMCI, IL-49100 Petah Tiqwa, Israel.
   Tel Aviv Univ, Chaim Sheba Med Ctr, Inst Human Genet, Tel Hashomer, Israel.
RP Kauschansky, A (corresponding author), Tel Aviv Univ, Felsenstein Res Ctr, Natl Ctr Childhood Diabet, SCMCI, IL-49100 Petah Tiqwa, Israel.
CR BENSON EA, 1985, AM J MED, V78, P857, DOI 10.1016/0002-9343(85)90294-3
   BONIFACIO E, 1990, LANCET, V335, P147, DOI 10.1016/0140-6736(90)90013-U
   BRIK R, 1995, CLIN EXP RHEUMATOL, V13, P483
   BUCKNALL RC, 1975, BRIT MED J, V1, P600, DOI 10.1136/bmj.1.5958.600
   CHALMERS A, 1982, ANN INTERN MED, V97, P659, DOI 10.7326/0003-4819-97-5-659
   CROUZET J, 1974, ANN MED INTERNE, V125, P71
   DAWKINS RL, 1981, J RHEUMATOL, V8, P56
   DAWKINS RL, 1981, ANN NY ACAD SCI, V377, P372, DOI 10.1111/j.1749-6632.1981.tb33745.x
   DESCHAMPS I, 1993, DIABETES METAB REV, V9, P71, DOI 10.1002/dmr.5610090202
   FELTKAMP TEW, 1979, SCAND J RHEUMATOL S, P23
   FOLLING I, 1972, DIABETES, V21, P814, DOI 10.2337/diab.21.7.814
   FRYDMAN M, 1989, J ENDOCR INVEST S1, V11, P75
   GIANANI R, 1995, DIABETES, V44, P1340, DOI 10.2337/diabetes.44.11.1340
   GRUBIN CE, 1994, DIABETOLOGIA, V37, P304
   HIRATA Y, 1974, ANN INTERN MED, V81, P214, DOI 10.7326/0003-4819-81-2-214
   HURTENBACH U, 1987, J IMMUNOL, V139, P411
   KIMURA A, 1991, HLA 1991, V1, P397
   KRETZSCHMAR L, 1992, HAUTARZT, V43, P640
   MAY V, 1977, REV RHUM, V44, P497
   MILLER SA, 1988, NUCLEIC ACIDS RES, V16, P1215, DOI 10.1093/nar/16.3.1215
   MYERS MA, 1995, DIABETES, V44, P1290, DOI 10.2337/diabetes.44.11.1290
   NAGATA N, 1986, J IMMUNOL, V136, P136
   PALMER JP, 1983, SCIENCE, V222, P1337, DOI 10.1126/science.6362005
   PUGLIESE A, 1995, DIABETES, V44, P608, DOI 10.2337/diabetes.44.6.608
   SCHRAEDER PL, 1972, ARCH NEUROL-CHICAGO, V27, P456, DOI 10.1001/archneur.1972.00490170088013
   STERNLIEB I, 1975, ANN INTERN MED, V82, P673, DOI 10.7326/0003-4819-82-5-673
   VARDI P, 1992, J RHEUMATOL, V19, P1527
   WILKIN TJ, 1984, BRIT MED J, V288, P349, DOI 10.1136/bmj.288.6414.349
   ZEIGLER R, 1991, DIABETES, V40, P709
NR 29
TC 3
Z9 3
U1 0
U2 1
PU ACADEMIC PRESS INC
PI SAN DIEGO
PA 525 B ST, STE 1900, SAN DIEGO, CA 92101-4495 USA
SN 0090-1229
J9 CLIN IMMUNOL IMMUNOP
JI Clin. Immunol. Immunopathol.
PD DEC
PY 1998
VL 89
IS 3
BP 279
EP 283
DI 10.1006/clin.1998.4609
PG 5
WC Immunology; Pathology
WE Science Citation Index Expanded (SCI-EXPANDED)
SC Immunology; Pathology
GA 149LH
UT WOS:000077606400011
PM 9837698
DA 2022-10-25
ER

PT J
AU Couratier, P
   Yi, FH
   Preud'homme, JL
   Clavelou, P
   White, A
   Sindou, P
   Vallat, JM
   Jauberteau, MO
AF Couratier, P
   Yi, FH
   Preud'homme, JL
   Clavelou, P
   White, A
   Sindou, P
   Vallat, JM
   Jauberteau, MO
TI Serum autoantibodies to neurofilament proteins in sporadic amyotrophic
   lateral sclerosis
SO JOURNAL OF THE NEUROLOGICAL SCIENCES
LA English
DT Article
DE sporadic amyotrophic lateral sclerosis; autoantibodies; neurofilaments
ID MOTOR-NEURON DISEASE; MYELIN-ASSOCIATED GLYCOPROTEIN; HUMAN MONOCLONAL
   IGM; CREUTZFELDT-JAKOB DISEASE; NEUROPATHIES CROSS-REACT; VARIABLE
   REGION GENE; SPINAL-CORD; GANGLIOSIDES GM1; SEQUENCE-ANALYSIS; SOMATIC
   MUTATION
AB Anti-neurofilament (NF) autoantibodies were searched for by enzyme-linked immunosorbent assays (ELISA) in the serum from 85 sporadic amyotrophic lateral sclerosis (ALS) patients, 98 healthy controls and 79 patients with unrelated immunological diseases (Guillain-Barre syndrome, myasthenia gravis and multiple sclerosis). ELISA cutoff value was determined as mean control levels +2 SD and it corresponded to a specificity of 94%. Such high level antibodies were detected in 24.7% of ALS patients contrasting with 12.6% of neurological controls (P<0.05) and only 6.1% of healthy subjects (P<5.10(-4)). In ALS, anti-NF antibodies were significantly associated with a slow evolution, as measured by the mean time spent in the initial functional states. They did not relate with age, sex and clinical form. The predominant isotype of the anti-NF antibodies was IgM lambda by ELISA. In contrast to negative sera, indirect immunohistochemical studies demonstrated that most sera positive for anti-NF antibodies reacted with axons with predominant isotypes restricted to IgM lambda. By using Western blotting, small amounts of serum monoclonal IgM were found with a high frequency in anti-NF antibody-positive patients. These results suggest the possible involvement of anti-NF antibodies in an autoimmune process in a subgroup of ALS patients. (C) 1998 Elsevier Science B.V.
C1 Immunol Lab, F-87042 Limoges, France.
   Dept Neurol, F-87042 Limoges, France.
   Dept Neurol, Clermont Ferrand, France.
   CNRS ESA 6031, Immunol Lab, Poitiers, France.
RP Jauberteau, MO (corresponding author), Immunol Lab, F-87042 Limoges, France.
OI sindou, p/0000-0003-1938-8319; Clavelou, Pierre/0000-0003-2363-9352;
   Jauberteau, Marie-Odile/0000-0002-8811-8948
CR ADAMS D, 1991, J NEUROIMMUNOL, V32, P223, DOI 10.1016/0165-5728(91)90192-A
   ANNUNZIATA P, 1995, ACTA NEUROL SCAND, V92, P387
   APPEL SH, 1993, J NEUROL SCI, V118, P169, DOI 10.1016/0022-510X(93)90106-9
   Arsac C, 1996, ANN NEUROL, V40, P695, DOI 10.1002/ana.410400504
   BAHMANYAR S, 1983, J NEUROIMMUNOL, V5, P191, DOI 10.1016/0165-5728(83)90009-7
   BENSIMON G, 1994, NEW ENGL J MED, V330, P585, DOI 10.1056/NEJM199403033300901
   BRAXTON DB, 1989, J NEUROIMMUNOL, V21, P193, DOI 10.1016/0165-5728(89)90175-6
   Brindel I, 1995, J AUTOIMMUN, V8, P915, DOI 10.1016/S0896-8411(95)80026-3
   BROOKS BR, 1994, J NEUROL SCI, V124, P96, DOI 10.1016/0022-510X(94)90191-0
   BROUET JC, 1994, CLIN EXP IMMUNOL, V96, P466
   BROWN RH, 1986, ARCH NEUROL-CHICAGO, V43, P383, DOI 10.1001/archneur.1986.00520040063021
   CARPENTER S, 1968, NEUROLOGY, V18, P841, DOI 10.1212/WNL.18.9.841
   CHEN PP, 1987, J EXP MED, V166, P1900, DOI 10.1084/jem.166.6.1900
   DIGHIERO G, 1985, J IMMUNOL, V134, P765
   DUARTE F, 1991, J NEUROL SCI, V104, P88, DOI 10.1016/0022-510X(91)90220-2
   ELIZAN TS, 1983, J NEUROL SCI, V59, P341, DOI 10.1016/0022-510X(83)90019-9
   ENGELHARDT JI, 1989, ANN NEUROL, V26, P368, DOI 10.1002/ana.410260310
   ENGELHARDT JI, 1990, ARCH NEUROL-CHICAGO, V47, P1210, DOI 10.1001/archneur.1990.00530110068019
   ENGELHARDT JI, 1990, J NEUROIMMUNOL, V27, P21, DOI 10.1016/0165-5728(90)90132-7
   FABIAN RH, 1990, NEUROLOGY, V40, P419, DOI 10.1212/WNL.40.3_Part_1.419
   FABIAN RH, 1988, NEUROLOGY, V38, P1775, DOI 10.1212/WNL.38.11.1775
   FAZIO R, 1992, J NEUROIMMUNOL, V36, P97, DOI 10.1016/0165-5728(92)90041-I
   GRINER PF, 1981, ANN INTERN MED, V94, P553, DOI 10.7326/0003-4819-94-4-571
   GUILBERT B, 1982, J IMMUNOL, V128, P2779
   HAYS AP, 1990, J NEUROPATH EXP NEUR, V49, P383, DOI 10.1097/00005072-199007000-00003
   HEIMANPATTERSON T, 1993, J NEUROL SCI, V120, P38, DOI 10.1016/0022-510X(93)90022-Q
   JAUBERTEAU MO, 1993, J NEUROIMMUNOL, V48, P53, DOI 10.1016/0165-5728(93)90058-7
   JAUBERTEAU MO, 1990, J IMMUNOL METHODS, V134, P107, DOI 10.1016/0022-1759(90)90118-F
   JAUBERTEAU MO, 1990, CLIN EXP IMMUNOL, V80, P186
   KARCHER D, 1986, ACTA NEUROPATHOL, V72, P82, DOI 10.1007/BF00687951
   KIMURA F, 1994, ANN NEUROL, V35, P164, DOI 10.1002/ana.410350207
   KIPPS TJ, 1988, J EXP MED, V167, P840, DOI 10.1084/jem.167.3.840
   KURKI P, 1986, J RHEUMATOL, V13, P69
   Lacomblez L, 1996, LANCET, V347, P1425, DOI 10.1016/S0140-6736(96)91680-3
   LATOV N, 1988, NEUROLOGY, V38, P763, DOI 10.1212/WNL.38.5.763
   LATOV N, 1982, HUMAN MOTOR NEURON D, P273
   LEE G, 1994, J NEUROIMMUNOL, V51, P45, DOI 10.1016/0165-5728(94)90127-9
   LEIGH PN, 1989, BRAIN, V112, P521, DOI 10.1093/brain/112.2.521
   MARIETTE X, 1993, EUR J IMMUNOL, V23, P846, DOI 10.1002/eji.1830230412
   MIHAESCO E, 1989, J BIOL CHEM, V264, P21481
   MUNOZ DG, 1988, J NEUROPATH EXP NEUR, V47, P9, DOI 10.1097/00005072-198801000-00002
   Munsat TL, 1996, NEUROLOGY, V47, pS83, DOI 10.1212/WNL.47.4_Suppl_2.83S
   NORRIS FH, 1979, PLASMAPHERESIS IMMUN, P258
   OLARTE MR, 1980, ANN NEUROL, V8, P644, DOI 10.1002/ana.410080625
   PATERSON G, 1995, J IMMUNOL, V155, P3049
   PESTRONK A, 1988, NEUROLOGY, V38, P1457, DOI 10.1212/WNL.38.9.1457
   RITCHIE TC, 1985, BRAIN RES, V343, P252, DOI 10.1016/0006-8993(85)90742-5
   ROISEN FJ, 1982, MUSCLE NERVE, V5, P48, DOI 10.1002/mus.880050109
   ROTHSTEIN JD, 1995, ANN NEUROL, V38, P73, DOI 10.1002/ana.410380114
   ROWLAND LP, 1982, ANN NEUROL, V11, P532, DOI 10.1002/ana.410110515
   SADIQ SA, 1990, NEUROLOGY, V40, P1067, DOI 10.1212/WNL.40.7.1067
   SANDERS KA, 1993, NEUROLOGY, V43, P418, DOI 10.1212/WNL.43.2.418
   SHAW PJ, 1995, ANN NEUROL, V38, P691, DOI 10.1002/ana.410380424
   SHY ME, 1990, NEUROLOGY, V40, P842, DOI 10.1212/WNL.40.5.842
   SHY ME, 1986, NEUROLOGY, V36, P1429, DOI 10.1212/WNL.36.11.1429
   SOBUE G, 1990, ACTA NEUROPATHOL, V79, P402, DOI 10.1007/BF00308716
   SOTELO J, 1980, SCIENCE, V210, P190, DOI 10.1126/science.6997994
   SPATZ LA, 1992, J NEUROIMMUNOL, V36, P29, DOI 10.1016/0165-5728(92)90028-J
   STEFANSSON K, 1985, SCIENCE, V228, P1117, DOI 10.1126/science.4039466
   TAN E, 1994, ARCH NEUROL-CHICAGO, V51, P194, DOI 10.1001/archneur.1994.00540140104020
   THOMAS FP, 1989, J NEUROIMMUNOL, V21, P31, DOI 10.1016/0165-5728(89)90156-2
   TOH BH, 1985, P NATL ACAD SCI USA, V82, P3485, DOI 10.1073/pnas.82.10.3485
   TOKUYASU KT, 1973, J CELL BIOL, V57, P551, DOI 10.1083/jcb.57.2.551
   TOWBIN H, 1979, P NATL ACAD SCI USA, V76, P4350, DOI 10.1073/pnas.76.9.4350
   WIRGUIN I, 1994, ANN NEUROL, V35, P698, DOI 10.1002/ana.410350610
   WOLFGRAM F, 1973, SCIENCE, V179, P579, DOI 10.1126/science.179.4073.579
   YOUNESCHENNOUFI AB, 1995, J NEUROIMMUNOL, V57, P111, DOI 10.1016/0165-5728(94)00169-O
NR 67
TC 47
Z9 48
U1 0
U2 1
PU ELSEVIER SCIENCE BV
PI AMSTERDAM
PA PO BOX 211, 1000 AE AMSTERDAM, NETHERLANDS
SN 0022-510X
EI 1878-5883
J9 J NEUROL SCI
JI J. Neurol. Sci.
PD FEB 5
PY 1998
VL 154
IS 2
BP 137
EP 145
DI 10.1016/S0022-510X(97)00219-0
PG 9
WC Clinical Neurology; Neurosciences
WE Science Citation Index Expanded (SCI-EXPANDED)
SC Neurosciences & Neurology
GA ZD891
UT WOS:000072734800003
PM 9562303
DA 2022-10-25
ER

PT J
AU Siatkowski, RM
   Shah, L
   Feuer, WJ
AF Siatkowski, RM
   Shah, L
   Feuer, WJ
TI The effect of edrophonium chloride on muscle balance in normal subjects
   and those with nonmyasthenic strabismus
SO JOURNAL OF NEURO-OPHTHALMOLOGY
LA English
DT Article; Proceedings Paper
CT North American Neuro-Ophthalmology Society Meeting
CY FEB 19-23, 1995
CL TUCSON, AZ
SP N Amer Neuro Ophthalmol Soc
DE Tensilon (edrophonium); Strabismus; muscle balance
ID OCULAR MYASTHENIA-GRAVIS; OFFICE TENSILON TEST; DIAGNOSIS
AB Because the Lancaster red-green test and the Hess screen are not widely used by most ophthalmologists, we used the alternate prism-cover test to study the effect of intravenous edrophonium chloride (Tensilon) on the ocular alignment of 30 normal subjects and 14 individuals with nonmyasthenic strabismus. After measurement of their baseline phorias and tropias, patients received an intravenous injection of Tensilon via the incremental dose technique until autonomic effects of the drug were noted or until 10 mg was administered. Another set of measurements of muscle balance was taken immediately postinjection and 2 and 5 min later. Apart from a small increase (mean, 2 prism dipoters; p = 0.004) in their exophoria at near, normal subjects exhibited no significant change in their phorias after Tensilon injection. One third to one half of the nonmyasthenic strabismics, however, showed a change in their vertical deviation after Tensilon (46% at distance and 38% at near), with the majority of them increasing their angle of squint. These changes were small (mean, 1.7 prism diopters; maximum, 5 prism diopters). In only one case did reversal of the direction of deviation occur. Tensilon produces a statistically significant increase in near exophorias of normal subjects and in vertical distance deviations of nonmyasthenic strabismics. These changes, however, are clinically insignificant and should not be considered to constitute a positive Tensilon test.
C1 UNIV MIAMI,SCH MED,BASCOM PALMER EYE INST,MIAMI,FL.
FU NEI NIH HHS [EY-10900] Funding Source: Medline; NATIONAL EYE INSTITUTE
   [R21EY010900] Funding Source: NIH RePORTER
CR BARTON JJS, 1994, ANN NEUROL, V36, P585, DOI 10.1002/ana.410360407
   BASTIAENSEN LAK, 1979, DOC OPHTHALMOL, V46, P381, DOI 10.1007/BF00142629
   BURDE RM, 1992, CLIN DECISIONS NEURO, P243
   COLL GE, 1992, AM J OPHTHALMOL, V114, P489, DOI 10.1016/S0002-9394(14)71863-X
   DAROFF RB, 1986, ARCH NEUROL-CHICAGO, V43, P843, DOI 10.1001/archneur.1986.00520080081029
   GLASER JOEL S., 1967, INVEST OPHTHALMOL, V6, P135
   GLASER JS, 1990, NEUROOPHTHALMOLOGY, P392
   KELLY JJ, 1982, ANN NEUROL, V12, P238, DOI 10.1002/ana.410120303
   RETZLAFF JA, 1969, AM J OPHTHALMOL, V67, P13, DOI 10.1016/0002-9394(69)90003-8
   SEYBOLD ME, 1986, ARCH NEUROL-CHICAGO, V43, P842, DOI 10.1001/archneur.1986.00520080080028
   YOUNGE BR, 1987, ARCH NEUROL-CHICAGO, V44, P472, DOI 10.1001/archneur.1987.00520170004005
NR 11
TC 2
Z9 2
U1 0
U2 0
PU LIPPINCOTT-RAVEN PUBL
PI PHILADELPHIA
PA 227 EAST WASHINGTON SQ, PHILADELPHIA, PA 19106
SN 1070-8022
J9 J NEURO-OPHTHALMOL
JI J. Neuro-Ophthal.
PD MAR
PY 1997
VL 17
IS 1
BP 7
EP 11
PG 5
WC Clinical Neurology; Ophthalmology
WE Conference Proceedings Citation Index - Science (CPCI-S); Science Citation Index Expanded (SCI-EXPANDED)
SC Neurosciences & Neurology; Ophthalmology
GA WQ344
UT WOS:A1997WQ34400002
PM 9093954
DA 2022-10-25
ER

PT J
AU LU, CZ
   JENSEN, MA
   ARNASON, BGW
AF LU, CZ
   JENSEN, MA
   ARNASON, BGW
TI INTERFERON GAMMA-SECRETING AND INTERLEUKIN-4-SECRETING CELLS IN
   MULTIPLE-SCLEROSIS
SO JOURNAL OF NEUROIMMUNOLOGY
LA English
DT Article
DE MULTIPLE SCLEROSIS; INTERFERON-GAMMA; INTERLEUKIN-4; MYELIN BASIC
   PROTEIN; CYTOKINE-SECRETING CELLS
ID MYELIN BASIC-PROTEIN; MEMBRANE-RECEPTOR ANTIBODIES; T-CELL; PROTEOLIPID
   PROTEIN; CYTOKINE PRODUCTION; CEREBROSPINAL-FLUID; MYASTHENIA-GRAVIS;
   LYMPHOCYTES-T; INVITRO; BLOOD
AB Interleukin 4 (IL-4)- and interferon gamma (IFNgamma)-secreting peripheral blood cells were enumerated by immunospot assay in 13 multiple sclerosis (MS) patients during exacerbations, in 24 patients with progressive multiple sclerosis (CPMS), and in 20 controls. Cells that spontaneously secreted IFNgamma were significantly higher in MS patients experiencing an attack (P < 0.001) than in controls or in CPMS (P < 0.04). IL-4-secreting cell numbers were elevated significantly and to a comparable extent in both MS groups compared to controls. Our finding of increased numbers of IFNgamma-secreting cells is in keeping with prior work showing increased IFNgamma levels in the circulation prior to and during MS attacks and increased release of IFNgamma to the supernatant in bulk cultured blood cells from MS patients. What role an increase in IL-4-secreting cells might play in MS is unclear, but it could relate to immune system regulation. Following in vitro exposure to MBP, IFNgamma-secreting cell number rose above levels observed in the absence of stimulation in controls and in both MS groups with the rise in acutely exacerbating MS patients being significantly greater than in controls. Our results provide further evidence for reactivity to MBP in MS, the significance of which in terms of pathogenesis remains clouded.
C1 UNIV CHICAGO,DEPT NEUROL,5841 S MARYLAND AVE,MC 2030,CHICAGO,IL 60637.
   UNIV CHICAGO,BRAIN RES INST,CHICAGO,IL 60637.
   SHANGHAI MED UNIV,INST NEUROL,WHO COLLABORAT CTR TRAINING & RES NEUROSCI,SHANGHAI,PEOPLES R CHINA.
OI Jensen, Mark/0000-0001-7081-8586
FU NINDS NIH HHS [T32 NS07113, NINDS PO1 NS24575] Funding Source: Medline;
   NATIONAL INSTITUTE OF NEUROLOGICAL DISORDERS AND STROKE [T32NS007113,
   P01NS024575] Funding Source: NIH RePORTER
CR BECK J, 1988, ACTA NEUROL SCAND, V78, P318, DOI 10.1111/j.1600-0404.1988.tb03663.x
   BROD SA, 1991, J IMMUNOL, V147, P810
   BURNS J, 1983, CELL IMMUNOL, V81, P435, DOI 10.1016/0008-8749(83)90250-2
   CHOU YK, 1992, J NEUROIMMUNOL, V38, P105, DOI 10.1016/0165-5728(92)90095-3
   CZERKINSKY C, 1988, J IMMUNOL METHODS, V110, P29, DOI 10.1016/0022-1759(88)90079-8
   DEFRANCE T, 1987, J IMMUNOL, V139, P1135
   DEIBLER GE, 1972, PREP BIOCHEM, V2, P139, DOI 10.1080/00327487208061467
   DELPRETE GF, 1991, J CLIN INVEST, V88, P346, DOI 10.1172/JCI115300
   HARDY KJ, 1989, J EXP MED, V170, P1021, DOI 10.1084/jem.170.3.1021
   HIRSCH RL, 1985, J CLIN IMMUNOL, V5, P386, DOI 10.1007/BF00915335
   JOHNSON D, 1986, J NEUROIMMUNOL, V13, P99, DOI 10.1016/0165-5728(86)90053-6
   LAEMMLI UK, 1970, NATURE, V227, P680, DOI 10.1038/227680a0
   LINK H, 1992, J NEUROIMMUNOL, V38, P63, DOI 10.1016/0165-5728(92)90091-X
   LU CZ, 1991, J NEUROL SCI, V102, P39, DOI 10.1016/0022-510X(91)90091-K
   MARTINO G, 1993, IN PRESS ANN NY ACAD
   NORONHA A, 1991, Neurology, V41, P219
   OLSSON T, 1992, EUR J IMMUNOL, V22, P1083, DOI 10.1002/eji.1830220431
   OLSSON T, 1990, J CLIN INVEST, V86, P981, DOI 10.1172/JCI114800
   PANITCH HS, 1987, NEUROLOGY, V37, P1097, DOI 10.1212/WNL.37.7.1097
   PANITCH HS, 1987, ANN NEUROL, V22, P139
   PANITCH HS, 1992, J NEUROIMMUNOL S1, V35, P125
   PARRONCHI P, 1991, P NATL ACAD SCI USA, V88, P4538, DOI 10.1073/pnas.88.10.4538
   PELEMAN R, 1989, J EXP MED, V170, P1751, DOI 10.1084/jem.170.5.1751
   PENE J, 1988, P NATL ACAD SCI USA, V85, P6880, DOI 10.1073/pnas.85.18.6880
   PETTE M, 1990, P NATL ACAD SCI USA, V87, P7968, DOI 10.1073/pnas.87.20.7968
   PETTE M, 1990, NEUROLOGY, V40, P1770, DOI 10.1212/WNL.40.11.1770
   POSER CM, 1983, ANN NEUROL, V13, P227, DOI 10.1002/ana.410130302
   ROMAGNANI S, 1989, CLIN IMMUNOL IMMUNOP, V50, pS13, DOI 10.1016/0090-1229(89)90110-4
   SALGAME P, 1991, SCIENCE, V254, P279, DOI 10.1126/science.1681588
   SELMAJ K, 1991, J IMMUNOL, V147, P1522
   SELMAJ KW, 1988, ANN NEUROL, V23, P339, DOI 10.1002/ana.410230405
   SIBLEY WA, 1985, LANCET, V1, P1313
   SPLAWSKI JB, 1989, J IMMUNOL, V142, P1569
   STREET NE, 1991, FASEB J, V5, P171, DOI 10.1096/fasebj.5.2.1825981
   SUN JB, 1991, J IMMUNOL, V146, P1490
   SUN JP, 1991, EUR J IMMUNOL, V21, P1461, DOI 10.1002/eji.1830210620
   The IFNB Multiple Sclerosis Study Group, 1993, NEUROLOGY, V43, P655
   TRAUGOTT U, 1988, ANN NEUROL, V24, P243, DOI 10.1002/ana.410240211
   TROTTER JL, 1991, J NEUROIMMUNOL, V33, P29, DOI 10.1016/0165-5728(91)90031-2
   XIAO BG, 1991, J NEUROL SCI, V105, P118, DOI 10.1016/0022-510X(91)90127-S
NR 40
TC 72
Z9 74
U1 0
U2 1
PU ELSEVIER SCIENCE BV
PI AMSTERDAM
PA PO BOX 211, 1000 AE AMSTERDAM, NETHERLANDS
SN 0165-5728
J9 J NEUROIMMUNOL
JI J. Neuroimmunol.
PD JUL
PY 1993
VL 46
IS 1-2
BP 123
EP 128
DI 10.1016/0165-5728(93)90241-P
PG 6
WC Immunology; Neurosciences
WE Science Citation Index Expanded (SCI-EXPANDED)
SC Immunology; Neurosciences & Neurology
GA LZ487
UT WOS:A1993LZ48700016
PM 7689582
DA 2022-10-25
ER

PT J
AU Li, R
   Zhong, XN
   Qiu, W
   Wu, AM
   Dai, YQ
   Lu, ZQ
   Hu, XQ
AF Li, Rui
   Zhong, Xiaonan
   Qiu, Wei
   Wu, Aimin
   Dai, Yongqiang
   Lu, Zhengqi
   Hu, Xueqiang
TI Association between neuromyelitis optica and tuberculosis in a Chinese
   population
SO BMC NEUROLOGY
LA English
DT Article
DE Neuromyelitis optica; Tuberculosis; NMO-IgG
ID OPTICOSPINAL MULTIPLE-SCLEROSIS; PULMONARY TUBERCULOSIS;
   DEVICS-SYNDROME; MENINGITIS
AB Background: A number of reports have described the presence of tuberculosis (TB) in neuromyelitis optica (NMO) patients. However, a definite association between the two conditions has not been conclusively demonstrated.
   Methods: To investigate the association between NMO and TB in a Chinese population, we performed a retrospective review of hospital records of NMO patients, control patients and tuberculosis meningitis (TBM) patients from January 1, 1995 to December 31, 2011.
   Results: The frequency of preceding/simultaneous active pulmonary TB (PTB) was not significantly different between NMO patients (1.1%) and control groups (2.3% in myasthenia gravis, 1.1% in polymyositis or dermatomyositis, zero in idiopathic facial palsy and viral meningitis/meningoencephalitis). NMO cases differed from TBM cases in terms of demographics, course (recurrent or monophasic), cerebrospinal fluid analysis and magnetic resonance images. Two TBM patients shared partial clinical features with NMO (one of the TBM patients had a longitudinal extensive spinal cord lesion involving the holocord, and the other had optic neuritis before anti-tuberculosis treatment). NMO antibodies were only detected in NMO patients and not in TBM patients with myelitis or optic neuritis.
   Conclusions: We could not confirm previous suggestions of the association between PTB and NMO. Direct infection of the central nervous system by TB may mimic NMO in some respects, but whether NMO-like symptoms that develop during the course of TB should be considered and diagnosed as NMO is open to discussion.
C1 [Li, Rui; Zhong, Xiaonan; Qiu, Wei; Wu, Aimin; Dai, Yongqiang; Lu, Zhengqi; Hu, Xueqiang] Sun Yat Sen Univ, Affiliated Hosp 3, Dept Neurol, Multiple Sclerosis Ctr, Guangzhou 510630, Guangdong, Peoples R China.
RP Hu, XQ (corresponding author), Sun Yat Sen Univ, Affiliated Hosp 3, Dept Neurol, Multiple Sclerosis Ctr, 600 Tianhe Rd, Guangzhou 510630, Guangdong, Peoples R China.
EM huxueqiangzssy@qq.com
RI wei, qiu/M-7363-2015; Zhong, Xiaonan/ABH-8099-2020
OI Zhong, Xiaonan/0000-0001-9853-012X
FU National Science Foundation of China [81171126]; Sun Yat-Sen University
   [[2013] 202]
FX This study was supported by grants from the National Science Foundation
   of China (No. 81171126) and the graduate innovation fund of Sun Yat-Sen
   University (No. [2013] 202).
CR [Anonymous], 2001, CHIN J TUBERC RESP D, V24, P70
   BARBIZET J, 1980, REV NEUROL, V136, P303
   Batista-Duharte A, 2011, TOXICOL LETT, V203, P97, DOI 10.1016/j.toxlet.2011.03.001
   Billiau A, 2001, J LEUKOCYTE BIOL, V70, P849
   El Otmani H, 2005, REV MAL RESPIR, V22, P143, DOI 10.1016/S0761-8425(05)85445-2
   Feng YQ, 2010, J CLIN NEUROSCI, V17, P1372, DOI 10.1016/j.jocn.2010.02.023
   Hristea A, 2012, INT J TUBERC LUNG D, V16, P793, DOI 10.5588/ijtld.11.0687
   HUGHES RAC, 1977, BRAIN, V100, P223, DOI 10.1093/brain/100.2.223
   Jagessar SA, 2010, J NEUROPATH EXP NEUR, V69, P372, DOI 10.1097/NEN.0b013e3181d5d053
   KABAT EA, 1947, J EXP MED, V85, P117, DOI 10.1084/jem.85.1.117
   Kalanie H, 2009, J NEUROL SCI, V276, P130, DOI 10.1016/j.jns.2008.09.038
   Kim W, 2011, J CLIN NEUROL, V7, P115, DOI 10.3988/jcn.2011.7.3.115
   Lennon VA, 2004, LANCET, V364, P2106, DOI 10.1016/S0140-6736(04)17551-X
   Li R, 2011, J NEUROL, V258, P2206, DOI 10.1007/s00415-011-6093-y
   Miller DH, 2008, MULT SCLER J, V14, P1157, DOI 10.1177/1352458508096878
   Misu T, 2005, NEUROLOGY, V65, P1479, DOI 10.1212/01.wnl.0000183151.19351.82
   Papadopoulos MC, 2012, LANCET NEUROL, V11, P535, DOI 10.1016/S1474-4422(12)70133-3
   Rafai MA, 2010, ACTA NEUROL BELG, V110, P196
   SILBER MH, 1990, NEUROLOGY, V40, P934, DOI 10.1212/WNL.40.6.934
   Thwaites GE, 2004, NEW ENGL J MED, V351, P1741, DOI 10.1056/NEJMoa040573
   WHO, 2010, GLOBAL TUBERCULOSIS
   Wingerchuk DM, 2006, NEUROLOGY, V66, P1485, DOI 10.1212/01.wnl.0000216139.44259.74
   Wingerchuk DM, 2007, LANCET NEUROL, V6, P805, DOI 10.1016/S1474-4422(07)70216-8
   Wingerchuk DM, 1999, NEUROLOGY, V53, P1107, DOI 10.1212/WNL.53.5.1107
   Yamasaki K, 1999, BRAIN, V122, P1689, DOI 10.1093/brain/122.9.1689
   Yang YR, 2012, BMC PUBLIC HEALTH, V12, DOI 10.1186/1471-2458-12-1110
   Zaffaroni M, 2004, NEUROL SCI, V25, pS368, DOI 10.1007/s10072-004-0343-z
   Zatjirua V, 2011, INT J TUBERC LUNG D, V15, P1675, DOI 10.5588/ijtld.10.0780
NR 28
TC 17
Z9 18
U1 0
U2 7
PU BIOMED CENTRAL LTD
PI LONDON
PA 236 GRAYS INN RD, FLOOR 6, LONDON WC1X 8HL, ENGLAND
SN 1471-2377
J9 BMC NEUROL
JI BMC Neurol.
PD FEB 20
PY 2014
VL 14
AR 33
DI 10.1186/1471-2377-14-33
PG 7
WC Clinical Neurology
WE Science Citation Index Expanded (SCI-EXPANDED)
SC Neurosciences & Neurology
GA AC6MH
UT WOS:000332637000003
PM 24555792
OA gold, Green Published
DA 2022-10-25
ER

PT J
AU Schurigt, U
   Eilenstein, R
   Gajda, M
   Leipner, C
   Sevenich, L
   Reinheckel, T
   Peters, C
   Wiederanders, B
   Brauer, R
AF Schurigt, Uta
   Eilenstein, Rene
   Gajda, Mieczyslaw
   Leipner, Carola
   Sevenich, Lisa
   Reinheckel, Thomas
   Peters, Christoph
   Wiederanders, Bernd
   Brauer, Rolf
TI Decreased arthritis severity in cathepsin L-deficient mice is attributed
   to an impaired T helper cell compartment
SO INFLAMMATION RESEARCH
LA English
DT Article
DE Cathepsin L; Cathepsin V; Antigen-induced arthritis; T helper cells;
   Rheumatoid arthritis
ID ANTIGEN-INDUCED ARTHRITIS; RHEUMATOID-ARTHRITIS; MATRIX
   METALLOPROTEINASES; CYSTEINE CATHEPSINS; MYASTHENIA-GRAVIS;
   IMMUNE-RESPONSE; EXPRESSION; CARTILAGE; DEGRADATION; THYMUS
AB Cathepsin L (CL) is potentially involved in joint destruction and in antigen presentation in rheumatoid arthritis. In order to define the roles of this protease in arthritis development we analysed the antigen-induced arthritis (AIA) in CL-deficient (CL-/-) mice.
   Antigen-induced arthritis was induced in CL-/- and wild-type mice. Complete CL deficiency resulted in an impaired positive selection of conventional CD4(+) T helper (Th) cells and finally in a reduced number of Th cells. Thus, we addressed the effect of this phenotype by rescuing CD4(+) Th cell numbers by transgenic expression of the human CL-like protease cathepsin V (hCV) in thymic epithelium of CL-/- mice [Tg(K14-hCV);CL-/-]. The arthritis development was monitored by measuring joint swelling. Joint inflammation and destruction were assessed histopathologically.
   The severity of AIA was decreased in CL-/- mice characterized by reduced swelling, decreased inflammation and destruction, and diminished cellular and humoral immune responsiveness. AIA in Tg(K14-hCV);CL-/- mice was associated with a reconstitution of all parameters by normalization of the ratio of regulatory to conventional T cells.
   Cathepsin L has a significant impact on AIA severity by influencing the selection of Th cell populations in the thymus, but seems not play any significant role in the direct joint destruction.
C1 [Schurigt, Uta; Eilenstein, Rene; Gajda, Mieczyslaw; Brauer, Rolf] Univ Jena, Inst Pathol, Univ Hosp, Jena, Germany.
   [Leipner, Carola] Univ Jena, Anim Facil, Univ Hosp, Jena, Germany.
   [Sevenich, Lisa; Reinheckel, Thomas; Peters, Christoph] Univ Freiburg, Inst Mol Med & Cell Res, D-79106 Freiburg, Germany.
   [Reinheckel, Thomas; Peters, Christoph] Univ Freiburg, BIOSS Ctr Biol Signalling Studies, D-79106 Freiburg, Germany.
   [Wiederanders, Bernd] Univ Jena, Inst Biochem 1, Univ Hosp, Jena, Germany.
RP Schurigt, U (corresponding author), Univ Wurzburg, Inst Mol Infect Biol, Josef Schneider Str 2-D15, D-97080 Wurzburg, Germany.
EM Uta.Schurigt@uni-wuerzburg.de
RI Reinheckel, Thomas/AAL-9761-2021
OI Reinheckel, Thomas/0000-0001-9866-9105; Schurigt,
   Uta/0000-0003-4423-5955
FU Deutsche Forschungsgemeinschaft (DFG); Interdisziplinares Zentrum fur
   klinische Forschung (IZKF) Jena
FX The authors are grateful for technical assistance to Uta Griechen,
   Cornelia Huttich, Waltraud Seul, and Renate Stockigt. This work was
   supported by the Deutsche Forschungsgemeinschaft (DFG) and the
   Interdisziplinares Zentrum fur klinische Forschung (IZKF) Jena (to BW
   and RB).
CR Biroc SL, 2001, ARTHRITIS RHEUM, V44, P703, DOI 10.1002/1529-0131(200103)44:3<703::AID-ANR120>3.3.CO;2-U
   Colbert JD, 2009, EUR J IMMUNOL, V39, P2955, DOI 10.1002/eji.200939650
   Cunnane G, 2001, ARTHRITIS RHEUM-US, V44, P1744, DOI 10.1002/1529-0131(200108)44:8<1744::AID-ART309>3.0.CO;2-K
   Dejica VM, 2008, AM J PATHOL, V173, P161, DOI 10.2353/ajpath.2008.070494
   Esensten JH, 2009, NAT REV RHEUMATOL, V5, P560, DOI 10.1038/nrrheum.2009.183
   Fournier C, 2005, JOINT BONE SPINE, V72, P527, DOI 10.1016/j.jbspin.2004.12.012
   Frey O, 2005, ARTHRITIS RES THER, V7, pR291, DOI 10.1186/ar1484
   Garnero P, 1998, J BIOL CHEM, V273, P32347, DOI 10.1074/jbc.273.48.32347
   Hagemann S, 2004, EUR J CELL BIOL, V83, P775, DOI 10.1078/0171-9335-00404
   Hou WS, 2002, ARTHRITIS RHEUM, V46, P663, DOI 10.1002/art.10114
   Huckel M, 2006, ARTHRITIS RES THER, V8, DOI 10.1186/ar1869
   Irmler I, 2007, Z RHEUMATOL, V66, P17
   KAKEGAWA H, 1993, FEBS LETT, V321, P247, DOI 10.1016/0014-5793(93)80118-E
   Katunuma N, 2003, BIOL CHEM, V384, P883, DOI 10.1515/BC.2003.099
   Keyszer G, 1998, ARTHRITIS RHEUM, V41, P1378, DOI 10.1002/1529-0131(199808)41:8<1378::AID-ART6>3.0.CO;2-J
   Kinne RW, 1997, BBA-MOL BASIS DIS, V1360, P109, DOI 10.1016/S0925-4439(96)00079-8
   Li ZQ, 2004, J BIOL CHEM, V279, P5470, DOI 10.1074/jbc.M310349200
   Maehr R, 2005, J CLIN INVEST, V115, P2934, DOI 10.1172/JCI25485
   McInnes IB, 2007, NAT REV IMMUNOL, V7, P429, DOI 10.1038/nri2094
   MORT JS, 1984, ARTHRITIS RHEUM, V27, P509, DOI 10.1002/art.1780270505
   Nakagawa T, 1998, SCIENCE, V280, P450, DOI 10.1126/science.280.5362.450
   NGUYEN Q, 1990, BIOCHEM J, V266, P569
   Ospelt C, 2004, FRONT BIOSCI-LANDMRK, V9, P2323, DOI 10.2741/1399
   Petrow PK, 1996, IMMUNOL INVEST, V25, P341, DOI 10.3109/08820139609059316
   Pohlers D, 2004, CLIN EXP IMMUNOL, V135, P409, DOI 10.1111/j.1365-2249.2003.02381.x
   Pozgan U, 2010, BIOL CHEM, V391, P571, DOI 10.1515/BC.2010.035
   Reinheckel T, 2001, BIOL CHEM, V382, P735, DOI 10.1515/BC.2001.089
   Reiser J, 2010, J CLIN INVEST, V120, P3421, DOI 10.1172/JCI42918
   Roth W, 2000, FASEB J, V14, P2075, DOI 10.1096/fj.99-0970com
   Schedel J, 2004, GENE THER, V11, P1040, DOI 10.1038/sj.gt.3302265
   Schurigt U, 2008, ARTHRITIS RHEUM, V58, P422, DOI 10.1002/art.23224
   Schurigt Uta, 2005, Arthritis Res Ther, V7, pR174, DOI 10.1186/ar1466
   Sevenich L, 2010, BIOCHIMIE, V92, P1674, DOI 10.1016/j.biochi.2010.03.014
   Smolen JS, 2003, NAT REV DRUG DISCOV, V2, P473, DOI 10.1038/nrd1109
   Spira D, 2007, J BIOL CHEM, V282, P37045, DOI 10.1074/jbc.M703447200
   Svelander L, 2009, EUR J PHARMACOL, V613, P155, DOI 10.1016/j.ejphar.2009.03.074
   Tolosa E, 2003, J CLIN INVEST, V112, P517, DOI 10.1172/JCI200318028
   Viken MK, 2007, HUM IMMUNOL, V68, P748, DOI 10.1016/j.humimm.2007.05.009
   Villadangos JA, 1999, IMMUNOL REV, V172, P109, DOI 10.1111/j.1600-065X.1999.tb01360.x
   Yasuda Y, 2004, J BIOL CHEM, V279, P36761, DOI 10.1074/jbc.M403986200
   Zhang T, 2001, INT IMMUNOL, V13, P975, DOI 10.1093/intimm/13.8.975
NR 41
TC 16
Z9 16
U1 0
U2 6
PU SPRINGER BASEL AG
PI BASEL
PA PICASSOPLATZ 4, BASEL, 4052, SWITZERLAND
SN 1023-3830
J9 INFLAMM RES
JI Inflamm. Res.
PD SEP
PY 2012
VL 61
IS 9
BP 1021
EP 1029
DI 10.1007/s00011-012-0495-x
PG 9
WC Cell Biology; Immunology
WE Science Citation Index Expanded (SCI-EXPANDED)
SC Cell Biology; Immunology
GA 988UX
UT WOS:000307517300013
PM 22674323
DA 2022-10-25
ER

PT J
AU Wu, ZZ
   Li, DP
   Chen, SR
   Pan, HL
AF Wu, Zi-Zhen
   Li, De-Pei
   Chen, Shao-Rui
   Pan, Hui-Lin
TI Aminopyridines Potentiate Synaptic and Neuromuscular Transmission by
   Targeting the Voltage-activated Calcium Channel beta Subunit
SO JOURNAL OF BIOLOGICAL CHEMISTRY
LA English
DT Article
ID EATON MYASTHENIC SYNDROME; GATED POTASSIUM CHANNELS; PRIMARY SENSORY
   NEURONS; MULTIPLE-SCLEROSIS; DOUBLE-BLIND; K+ CURRENTS; N-TYPE; GANGLION
   NEURONS; 4-AMINOPYRIDINE; EXPRESSION
AB Aminopyridines such as 4-aminopyridine (4-AP) are widely used as voltage-activated K+ (Kv) channel blockers and can improve neuromuscular function in patients with spinal cord injury, myasthenia gravis, or multiple sclerosis. Here, we present novel evidence that 4-AP and several of its analogs directly stimulate high voltage-activated Ca2+ channels (HVACCs) in acutely dissociated neurons. 4-AP, 4-(aminomethyl) pyridine, 4-(methylamino) pyridine, and 4-di(methylamino) pyridine profoundly increased HVACC, but not T-type, currents in dissociated neurons from the rat dorsal root ganglion, superior cervical ganglion, and hippocampus. The widely used Kv channel blockers, including tetraethylammonium, alpha-dendrotoxin, phrixotoxin-2, and BDS-I, did not mimic or alter the effect of 4-AP on HVACCs. In HEK293 cells expressing various combinations of N-type (Cav2.2) channel subunits, 4-AP potentiated Ca2+ currents primarily through the intracellular beta(3) subunit. In contrast, 4-AP had no effect on Cav3.2 channels expressed in HEK293 cells. Furthermore, blocking Kv channels did not mimic or change the potentiating effects of 4-AP on neurotransmitter release from sensory and motor nerve terminals. Thus, our findings challenge the conventional view that 4-AP facilitates synaptic and neuromuscular transmission by blocking Kv channels. Aminopyridines can directly target presynaptic HVACCs to potentiate neurotransmitter release independent of Kv channels.
C1 [Pan, Hui-Lin] Univ Texas MD Anderson Canc Ctr, Div Anesthesiol & Crit Care, Unit 110, Houston, TX 77030 USA.
   [Pan, Hui-Lin] Univ Texas Houston, Grad Sch Biomed Sci, Program Neurosci, Houston, TX 77225 USA.
RP Pan, HL (corresponding author), Univ Texas MD Anderson Canc Ctr, Div Anesthesiol & Crit Care, Unit 110, 1515 Holcombe Blvd, Houston, TX 77030 USA.
EM huilinpan@mdanderson.org
OI Pan, Hui-Lin/0000-0001-8444-3770
FU National Institutes of Health [GM64830, NS45602]; American Heart
   Association; Hawkins Endowment; NATIONAL INSTITUTE OF GENERAL MEDICAL
   SCIENCES [R01GM064830] Funding Source: NIH RePORTER; NATIONAL INSTITUTE
   OF NEUROLOGICAL DISORDERS AND STROKE [R01NS045602] Funding Source: NIH
   RePORTER
FX This work was supported, in whole or in part, by National Institutes of
   Health Grants GM64830 and NS45602 and by the American Heart Association.
   This work was also supported by the Hawkins Endowment (to H.-L. P.).
CR BALDWIN TJ, 1992, COLD SPRING HARB SYM, V57, P491, DOI 10.1101/SQB.1992.057.01.054
   BEVER CT, 1994, NEUROLOGY, V44, P1054, DOI 10.1212/WNL.44.6.1054
   Bichet D, 2000, NEURON, V25, P177, DOI 10.1016/S0896-6273(00)80881-8
   Catacuzzeno L, 2008, J PHYSIOL-LONDON, V586, P5101, DOI 10.1113/jphysiol.2008.159384
   Chien LY, 2007, J NEUROSCI, V27, P9855, DOI 10.1523/JNEUROSCI.0604-07.2007
   CRUZ LJ, 1985, J BIOL CHEM, V260, P9280
   DAVIS FA, 1990, ANN NEUROL, V27, P186, DOI 10.1002/ana.410270215
   Diochot S, 1998, J BIOL CHEM, V273, P6744, DOI 10.1074/jbc.273.12.6744
   Diochot S, 1999, BRIT J PHARMACOL, V126, P251, DOI 10.1038/sj.bjp.0702283
   Dolphin AC, 2003, J BIOENERG BIOMEMBR, V35, P599, DOI 10.1023/B:JOBB.0000008026.37790.5a
   ELLINOR PT, 1994, NATURE, V372, P272, DOI 10.1038/372272a0
   FICKER E, 1992, J PHYSIOL-LONDON, V445, P431, DOI 10.1113/jphysiol.1992.sp018932
   GRISSMER S, 1994, MOL PHARMACOL, V45, P1227
   Guan D, 2006, J PHYSIOL-LONDON, V571, P371, DOI 10.1113/jphysiol.2005.097006
   HANSEBOUT RR, 1993, J NEUROTRAUM, V10, P1, DOI 10.1089/neu.1993.10.1
   Harvey AL, 2001, TOXICON, V39, P15, DOI 10.1016/S0041-0101(00)00162-8
   HAYDON PG, 1994, NEURON, V13, P1275, DOI 10.1016/0896-6273(94)90414-6
   HOFER CA, 1993, AM J MED, V95, P431, DOI 10.1016/0002-9343(93)90314-F
   HOFMANN F, 1994, ANNU REV NEUROSCI, V17, P399, DOI 10.1146/annurev.ne.17.030194.002151
   Judge SI, 2006, PHARMACOL THERAPEUT, V111, P224, DOI 10.1016/j.pharmthera.2005.10.006
   KIM YI, 1988, SCIENCE, V239, P405, DOI 10.1126/science.2447652
   Kittel RJ, 2006, SCIENCE, V312, P1051, DOI 10.1126/science.1126308
   Li DP, 2002, J PHYSIOL-LONDON, V543, P807, DOI 10.1113/jphysiol.2002.020644
   Ludwig A, 1997, J NEUROSCI, V17, P1339
   LUNDH H, 1979, J NEUROL NEUROSUR PS, V42, P171, DOI 10.1136/jnnp.42.2.171
   Mathie A, 1998, GEN PHARMACOL-VASC S, V30, P13, DOI 10.1016/S0306-3623(97)00034-7
   Moyer M, 1999, J NEUROPHYSIOL, V82, P3030, DOI 10.1152/jn.1999.82.6.3030
   Murakami M, 2002, J BIOL CHEM, V277, P40342, DOI 10.1074/jbc.M203425200
   POLMAN CH, 1994, ARCH NEUROL-CHICAGO, V51, P1136, DOI 10.1001/archneur.1994.00540230074016
   POLMAN CH, 1994, ARCH NEUROL-CHICAGO, V51, P292, DOI 10.1001/archneur.1994.00540150090022
   RANDALL A, 1995, J NEUROSCI, V15, P2995
   Rezazadeh S, 2006, J PHARMACOL EXP THER, V317, P292, DOI 10.1124/jpet.105.097618
   ROBERTSON BE, 1994, AM J PHYSIOL-CELL PH, V267, pC1589, DOI 10.1152/ajpcell.1994.267.6.C1589
   Sanders DB, 2000, NEUROLOGY, V54, P603, DOI 10.1212/WNL.54.3.603
   SHERRATT RM, 1980, NATURE, V283, P570, DOI 10.1038/283570a0
   Strupp M, 2004, NEUROLOGY, V62, P1623, DOI 10.1212/01.WNL.0000125691.74109.53
   THOMSEN RH, 1983, J PHARMACOL EXP THER, V227, P260
   Vydyanathan A, 2005, J NEUROPHYSIOL, V93, P3401, DOI 10.1152/jn.01267.2004
   Wang YG, 2006, J CARDIOVASC ELECTR, V17, P298, DOI 10.1111/j.1540-8167.2006.00362.x
   WILLIAMS ME, 1992, SCIENCE, V257, P389, DOI 10.1126/science.1321501
   Wirtz PW, 2009, CLIN PHARMACOL THER, V86, P44, DOI 10.1038/clpt.2009.35
   Wu ZZ, 2005, J BIOL CHEM, V280, P18142, DOI 10.1074/jbc.M501229200
   Wu ZZ, 2004, J PHARMACOL EXP THER, V311, P939, DOI 10.1124/jpet.104.073429
   Zhou HY, 2009, J NEUROCHEM, V108, P305, DOI 10.1111/j.1471-4159.2008.05772.x
NR 44
TC 83
Z9 85
U1 0
U2 3
PU AMER SOC BIOCHEMISTRY MOLECULAR BIOLOGY INC
PI BETHESDA
PA 9650 ROCKVILLE PIKE, BETHESDA, MD 20814-3996 USA
EI 1083-351X
J9 J BIOL CHEM
JI J. Biol. Chem.
PD DEC 25
PY 2009
VL 284
IS 52
BP 36453
EP 36461
DI 10.1074/jbc.M109.075523
PG 9
WC Biochemistry & Molecular Biology
WE Science Citation Index Expanded (SCI-EXPANDED)
SC Biochemistry & Molecular Biology
GA 535LT
UT WOS:000272970500047
PM 19850918
OA Green Published, hybrid
DA 2022-10-25
ER

PT J
AU Takahashi, H
   Amagai, M
   Nishikawa, T
   Fujii, Y
   Kawakami, Y
   Kuwana, M
AF Takahashi, Hayato
   Amagai, Masayuki
   Nishikawa, Takeji
   Fujii, Yoshiko
   Kawakami, Yutaka
   Kuwana, Masataka
TI Novel system evaluating in vivo pathogenicity of desmoglein 3-reactive T
   cell clones using murine pemphigus vulgaris
SO JOURNAL OF IMMUNOLOGY
LA English
DT Article
ID AUTOIMMUNE MYASTHENIA-GRAVIS; NECROSIS-FACTOR-ALPHA; DNA
   TOPOISOMERASE-I; MONOCLONAL-ANTIBODY; RHEUMATOID-ARTHRITIS; CONTROLLED
   TRIAL; TH2 CYTOKINE; DOUBLE-BLIND; RECEPTOR; DISEASE
AB Autoreactive T cells are thought to be involved in the pathogenesis of autoimmune diseases, but evidence for their direct pathogenicity is almost lacking. Herein we established a unique system for evaluating the in vivo pathogenicity of desmoglein 3 (Dsg3)-reactive T cells at a clonal level in a mouse model for pemphigus vulgaris (PV), an autoimmune blistering disease induced by anti-Dsg3 autoantibodies. Dsg3-reactive CD4(+) T cell lines generated in vitro were adoptively transferred into Rag-2(-/-) mice with primed B cells derived from Dsg3-immunized Dsg3(-/-) mice. Seven of 20 T cell lines induced IgG anti-Dsg3 Ab production and acantholytic blister, a typical disease phenotype, in recipient mice. Comparison of the characteristics between pathogenic and nonpathogenic Dsg3-reactive T cell lines led to the identification of IL-4 and IL-10 as potential factors associated with pathogenicity. Further in vitro analysis showed that IL-4, but not IL-10, promoted IgG anti-Dsg3 Ab production by primed B cells. Additionally, adenoviral expression of soluble IL-4R alpha in vivo suppressed IgG anti-Dsg3 Ab production and the PV phenotype, indicating a pathogenic role of IL-4. This strategy is useful for evaluating the effector function of autoreactive T cells involved in the pathogenesis of various autoimmune diseases.
C1 [Kuwana, Masataka] Keio Univ, Sch Med, Div Rheumatol, Dept Internal Med,Shinjuku Ku, Tokyo 1608582, Japan.
   [Kawakami, Yutaka] Keio Univ, Sch Med, Inst Adv Med Res, Tokyo 1608582, Japan.
   [Takahashi, Hayato; Amagai, Masayuki; Nishikawa, Takeji; Fujii, Yoshiko] Keio Univ, Sch Med, Dept Dermatol, Tokyo 1608582, Japan.
RP Kuwana, M (corresponding author), Keio Univ, Sch Med, Div Rheumatol, Dept Internal Med,Shinjuku Ku, 35 Shinanomachi, Tokyo 1608582, Japan.
EM kuwanam@sc.itc.keio.ac.jp
RI Kawakami, Yutaka/E-7429-2013; Amagai, Masayuki/K-5325-2013; Kuwana,
   Masataka/L-2918-2013; Takahashi, Hayato/AAV-7707-2021
OI Kawakami, Yutaka/0000-0003-4836-2855; Amagai,
   Masayuki/0000-0003-3314-7052; Takahashi, Hayato/0000-0001-6768-8821
CR AMAGAI M, 1991, CELL, V67, P869, DOI 10.1016/0092-8674(91)90360-B
   Amagai M, 2000, J CLIN INVEST, V105, P625, DOI 10.1172/JCI8748
   AMAGAI M, 1994, J CLIN INVEST, V94, P59, DOI 10.1172/JCI117349
   Baker FJ, 2002, P NATL ACAD SCI USA, V99, P9374, DOI 10.1073/pnas.142284899
   Balasa B, 1998, J IMMUNOL, V161, P2856
   BAMDEN MJ, 1998, IMMUNOL CELL BIOL, V76, P34
   Bell E B, 1997, Semin Immunol, V9, P347, DOI 10.1006/smim.1997.0092
   Borish LC, 1999, AM J RESP CRIT CARE, V160, P1816, DOI 10.1164/ajrccm.160.6.9808146
   Cannons JL, 2006, J EXP MED, V203, P1551, DOI 10.1084/jem.20052097
   CASANOVA JL, 1991, J EXP MED, V174, P1371, DOI 10.1084/jem.174.6.1371
   Choy EHS, 2002, ARTHRITIS RHEUM-US, V46, P3143, DOI 10.1002/art.10623
   Dogan RNE, 2003, J IMMUNOL, V170, P2195, DOI 10.4049/jimmunol.170.4.2195
   ELLIOTT MJ, 1994, LANCET, V344, P1105, DOI 10.1016/S0140-6736(94)90628-9
   FREITAS AA, 1993, IMMUNOL TODAY, V14, P25, DOI 10.1016/0167-5699(93)90320-K
   Friedman TM, 1998, J IMMUNOL, V161, P41
   Harman KE, 2003, BRIT J DERMATOL, V149, P926, DOI 10.1111/j.1365-2133.2003.05665.x
   Hart TK, 2002, CLIN EXP IMMUNOL, V130, P93, DOI 10.1046/j.1365-2249.2002.01973.x
   Jameson SC, 2002, NAT REV IMMUNOL, V2, P547, DOI 10.1038/nri853
   Janeway CA, 2005, IMMUNOBIOLOGY, P557
   Koch PJ, 1997, J CELL BIOL, V137, P1091, DOI 10.1083/jcb.137.5.1091
   KUWANA M, 1995, J CLIN INVEST, V96, P586, DOI 10.1172/JCI118071
   Kuwana M, 2000, J IMMUNOL, V164, P6138, DOI 10.4049/jimmunol.164.12.6138
   MOIOLA L, 1994, J CLIN INVEST, V93, P1020, DOI 10.1172/JCI117050
   Moyron-Quiroz JE, 2004, NAT MED, V10, P927, DOI 10.1038/nm1091
   Nagayama YJ, 2003, J IMMUNOL, V170, P3522, DOI 10.4049/jimmunol.170.7.3522
   Ostlie N, 2003, J IMMUNOL, V170, P604, DOI 10.4049/jimmunol.170.1.604
   Stack WA, 1997, LANCET, V349, P521, DOI 10.1016/S0140-6736(97)80083-9
   Tsunoda K, 2003, J IMMUNOL, V170, P2170, DOI 10.4049/jimmunol.170.4.2170
   Tsunoda K, 2002, EUR J IMMUNOL, V32, P627, DOI 10.1002/1521-4141(200203)32:3<627::AID-IMMU627>3.0.CO;2-1
   Utsugi T, 1996, DIABETES, V45, P1121, DOI 10.2337/diabetes.45.8.1121
   Veldman CM, 2004, J IMMUNOL, V172, P3883, DOI 10.4049/jimmunol.172.6.3883
   Wood M, 1999, CANCER GENE THER, V6, P367, DOI 10.1038/sj.cgt.7700090
   YI Q, 1994, J NEUROIMMUNOL, V50, P177, DOI 10.1016/0165-5728(94)90044-2
   ZAMVIL S, 1985, NATURE, V317, P355, DOI 10.1038/317355a0
NR 34
TC 56
Z9 60
U1 0
U2 2
PU AMER ASSOC IMMUNOLOGISTS
PI BETHESDA
PA 9650 ROCKVILLE PIKE, BETHESDA, MD 20814 USA
SN 0022-1767
J9 J IMMUNOL
JI J. Immunol.
PD JUL 15
PY 2008
VL 181
IS 2
BP 1526
EP 1535
DI 10.4049/jimmunol.181.2.1526
PG 10
WC Immunology
WE Science Citation Index Expanded (SCI-EXPANDED)
SC Immunology
GA 330QV
UT WOS:000257958800075
PM 18606708
OA Bronze
DA 2022-10-25
ER

PT J
AU Wilisch, A
   Gutsche, S
   Hoffacker, V
   Schultz, A
   Tzartos, S
   Nix, W
   Schalke, B
   Schneider, C
   Muller-Hermelink, HK
   Marx, A
AF Wilisch, A
   Gutsche, S
   Hoffacker, V
   Schultz, A
   Tzartos, S
   Nix, W
   Schalke, B
   Schneider, C
   Muller-Hermelink, HK
   Marx, A
TI Association of acetylcholine receptor alpha-subunit gene expression in
   mixed thymoma with myasthenia gravis
SO NEUROLOGY
LA English
DT Article
ID THYMIC EPITHELIAL TUMORS; MONOCLONAL-ANTIBODIES; TRANSGENIC MICE; MYOID
   CELLS; T-CELLS; MUSCLE; PATHOGENESIS; ISOFORMS; MICROENVIRONMENT;
   TOLERANCE
AB Objective: To investigate the association of MG with the transcription of muscular or neuronal acetylcholine receptor (AChR) subunit genes in thymomas. Background: Many steps in the pathogenesis of MG have been elucidated but, with rare exceptions, its etiology is unknown. In patients with MG with thymoma, the tumor probably elicits autoimmunity to AChR, but it is enigmatic why MG develops in some patients but not in others. Methods: Reverse transcriptase (RT)-PCR, immunohistochemistry, and immunofluorescence studies were carried out to investigate AChR expression in 35 patients with thymoma. Statistical analysis was used to specify significant differences between thymoma subtypes. Results: Considering all thymomas (n = 35), no correlation was found between MG status and AChR gene expression as detected by RT-PCR. However, when histologically defined thymoma subtypes were studied separately, transcription of the muscular AChR P3A(-) or-subunit gene was significantly associated (alpha < 0.01) with the occurrence of MG in mixed thymomas (n = 17), but not in thymomas of the cortical type. For the other muscular AChR subunits (P3A(+) alpha isoform, beta, gamma, delta, and epsilon) and the alpha(2) and beta(4) neuronal AChR subunits, no such correlation was detected. Conclusions: Expression of the P3A- AChR or-subunit gene might be important for the pathogenesis of MG in mixed thymomas, suggesting etiologic heterogeneity of paraneoplastic MG among patients with histologically different thymoma subtypes.
C1 Univ Wurzburg, Inst Pathol, D-97080 Wurzburg, Germany.
   Univ Wurzburg, Dept Neurol, D-8700 Wurzburg, Germany.
   Univ Mainz, Dept Neurol, D-6500 Mainz, Germany.
   Univ Regensburg, Dept Neurol, D-8400 Regensburg, Germany.
   Hellen Pasteur Inst, Athens, Greece.
RP Marx, A (corresponding author), Univ Wurzburg, Inst Pathol, Josef Schneider Str 2, D-97080 Wurzburg, Germany.
CR Andreetta F, 1997, AM J PATHOL, V150, P341
   BEESON D, 1990, EMBO J, V9, P2101, DOI 10.1002/j.1460-2075.1990.tb07378.x
   GUYON T, 1994, J CLIN INVEST, V94, P16, DOI 10.1172/JCI117302
   HAMMERLING GJ, 1991, IMMUNOL REV, V122, P47, DOI 10.1111/j.1600-065X.1991.tb00596.x
   KIRCHNER T, 1988, AM J PATHOL, V130, P268
   KIRCHNER T, 1988, VIRCHOWS ARCH B, V54, P295
   KIRCHNER T, 1992, AM J SURG PATHOL, V16, P1153, DOI 10.1097/00000478-199212000-00003
   KIRCHNER T, 1986, VIRCHOWS ARCH B, V52, P237, DOI 10.1007/BF02889966
   KORNSTEIN MJ, 1995, AM J PATHOL, V146, P1320
   Lindstrom J, 1996, Ion Channels, V4, P377
   LINDSTROM J, 1988, ADV IMMUNOL, V42, P233, DOI 10.1016/S0065-2776(08)60847-0
   Loutrari H, 1997, CLIN EXP IMMUNOL, V109, P538, DOI 10.1046/j.1365-2249.1997.4701367.x
   MARX A, 1990, LAB INVEST, V62, P279
   Marx A, 1997, VIRCHOWS ARCH, V430, P355, DOI 10.1007/s004280050044
   MASAOKA A, 1981, CANCER, V48, P2485, DOI 10.1002/1097-0142(19811201)48:11<2485::AID-CNCR2820481123>3.0.CO;2-R
   MEINL E, 1991, AM J PATHOL, V139, P995
   MIHOVILOVIC M, 1993, J IMMUNOL, V151, P6517
   MullerHermelink HK, 1997, ARCH HISTOL CYTOL, V60, P9, DOI 10.1679/aohc.60.9
   MULLERHERMELINK HK, 1994, RECENT ADV HISTOPATH, P49
   NAUJOKAS MF, 1995, IMMUNITY, V3, P359, DOI 10.1016/1074-7613(95)90120-5
   Nenninger R, 1998, LAB INVEST, V78, P743
   Newland CF, 1995, J PHYSIOL-LONDON, V489, P767, DOI 10.1113/jphysiol.1995.sp021090
   Pugliese A, 1997, NAT GENET, V15, P293, DOI 10.1038/ng0397-293
   Salmon AM, 1998, J CLIN INVEST, V101, P2340, DOI 10.1172/JCI1615
   SCHLUEP M, 1987, ANN NEUROL, V22, P212, DOI 10.1002/ana.410220205
   SIMON AM, 1993, MOL CELL BIOL, V13, P5133, DOI 10.1128/MCB.13.9.5133
   SINE SM, 1991, J BIOL CHEM, V266, P19369
   SOMMER N, 1990, ANN NEUROL, V28, P312, DOI 10.1002/ana.410280303
   SOMMER N, 1991, NEUROLOGY, V41, P1270, DOI 10.1212/WNL.41.8.1270
   SUMIKAWA K, 1989, MOL BIOL NEURORECEPT, P451
   TALIB S, 1993, NUCLEIC ACIDS RES, V21, P233, DOI 10.1093/nar/21.2.233
   TZARTOS SJ, 1992, EUR J BIOCHEM, V207, P915, DOI 10.1111/j.1432-1033.1992.tb17124.x
   TZARTOS SJ, 1995, EUR J BIOCHEM, V228, P463
   TZARTOS SJ, 1982, P NATL ACAD SCI-BIOL, V79, P188, DOI 10.1073/pnas.79.1.188
   Tzartos SJ, 1998, IMMUNOL REV, V163, P89, DOI 10.1111/j.1600-065X.1998.tb01190.x
   Vafiadis P, 1997, NAT GENET, V15, P289, DOI 10.1038/ng0397-289
   VINCENT A, 1994, ADV NEUROIMMUNOL, V4, P355, DOI 10.1016/0960-5428(94)00041-L
   WEKERLE H, 1977, LANCET, V1, P678
   Wilisch A, 1997, EPITHELIAL TUMORS OF THE THYMUS, P221
   WILLCOX N, 1993, CURR OPIN IMMUNOL, V5, P910, DOI 10.1016/0952-7915(93)90105-2
NR 40
TC 24
Z9 27
U1 0
U2 0
PU LIPPINCOTT WILLIAMS & WILKINS
PI PHILADELPHIA
PA 530 WALNUT ST, PHILADELPHIA, PA 19106-3621 USA
SN 0028-3878
J9 NEUROLOGY
JI Neurology
PD APR 22
PY 1999
VL 52
IS 7
BP 1460
EP 1466
DI 10.1212/WNL.52.7.1460
PG 7
WC Clinical Neurology
WE Science Citation Index Expanded (SCI-EXPANDED)
SC Neurosciences & Neurology
GA 189KG
UT WOS:000079903200027
PM 10227635
DA 2022-10-25
ER

PT J
AU Rizzo, LV
   Morawetz, RA
   Miller-Rivero, NE
   Choi, R
   Wiggert, B
   Chan, CC
   Morse, HC
   Nussenblatt, RB
   Caspi, RR
AF Rizzo, LV
   Morawetz, RA
   Miller-Rivero, NE
   Choi, R
   Wiggert, B
   Chan, CC
   Morse, HC
   Nussenblatt, RB
   Caspi, RR
TI IL-4 and IL-10 are both required for the induction of oral tolerance
SO JOURNAL OF IMMUNOLOGY
LA English
DT Article
ID EXPERIMENTAL AUTOIMMUNE UVEORETINITIS; MYELIN BASIC-PROTEIN;
   RETINOID-BINDING PROTEIN; GROWTH-FACTOR-BETA; TGF-BETA; ACTIVE
   SUPPRESSION; MYASTHENIA-GRAVIS; S-ANTIGEN; T-CELLS; MICE
AB Protection from the development of experimental autoimmune uveitis (EAU) can be induced by feeding mice interphotoreceptor retinoid binding protein before uveitogenic challenge with the same protein. Two different regimens are equally effective in inducing protective tolerance, although they seem to do so through different mechanisms: one involving regulatory cytokines (IL-4, IL-10, and TGF-beta), and the other with minimal involvement of cytokines, Here we studied the importance of IL-4 and IL-10 for the development of oral tolerance using mice genetically engineered to lack either one or both of these cytokines, In these animals we were able to protect against EAU only through the regimen inducing cytokine-independent tolerance. When these animals were fed a regimen that in the wild-type animal is thought to predominantly induce regulatory cells and is associated with cytokine secretion, they were not protected from EAU. Interestingly, both regimens were associated with reduced IL-2 production and proliferation in response to interphotoreceptor retinoid binding protein. These findings indicate that both IL-4 and IL-10 are required for induction of protective oral tolerance dependent on regulatory cytokines, and that one cytokine cannot substitute for the other in this process. These data also underscore the fact that oral tolerance, manifested as suppression of proliferation and IL-2 production, is not synonymous with protection from disease.
C1 Univ Sao Paulo, Inst Ciencias Biomed, Dept Imunol, Lab Imunol Clin, BR-05508900 Sao Paulo, Brazil.
   NEI, Immunol Lab, Bethesda, MD 20892 USA.
   NIAID, Immunopathol Lab, NIH, Bethesda, MD 20892 USA.
   NEI, Retinal Cell & Mol Biol Lab, NIH, Bethesda, MD 20892 USA.
RP Rizzo, LV (corresponding author), Univ Sao Paulo, Inst Ciencias Biomed, Dept Imunol, Lab Imunol Clin, Av Prof Lineu Prestes 1730,Cidade Univ, BR-05508900 Sao Paulo, Brazil.
EM lvrizzo@biomed.icb2.usp
RI Rizzo, Luiz Vicente/B-4458-2009
OI Caspi, Rachel/0000-0002-7140-7671; Morse, Herbert/0000-0002-9331-3705
FU NATIONAL EYE INSTITUTE [ZIAEY000184, Z01EY000184] Funding Source: NIH
   RePORTER
CR AROEIRA LS, 1995, SCAND J IMMUNOL, V41, P319, DOI 10.1111/j.1365-3083.1995.tb03573.x
   BITAR DM, 1988, CELL IMMUNOL, V112, P364, DOI 10.1016/0008-8749(88)90305-X
   Caspi RR, 1996, ANN NY ACAD SCI, V778, P315, DOI 10.1111/j.1749-6632.1996.tb21139.x
   CHAN CC, 1990, J AUTOIMMUN, V3, P247, DOI 10.1016/0896-8411(90)90144-H
   CHANDLER C, 1993, ARCH SURG-CHICAGO, V128, P279
   CHEN YH, 1994, SCIENCE, V265, P1237, DOI 10.1126/science.7520605
   CHEN YH, 1995, J IMMUNOL, V155, P910
   Dakin R, 1829, AM J MED SCI, V4, P98
   DENIS M, 1993, J IMMUNOL, V151, P5425
   FLING SP, 1991, J IMMUNOL, V147, P483
   FOX GM, 1987, J IMMUNOL, V138, P3242
   FRIEDMAN A, 1994, P NATL ACAD SCI USA, V91, P6688, DOI 10.1073/pnas.91.14.6688
   GARSIDE P, 1995, J IMMUNOL, V154, P5649
   GREGERSON DS, 1993, J IMMUNOL, V151, P5751
   HANCOCK WW, 1993, TRANSPLANTATION, V55, P1112, DOI 10.1097/00007890-199305000-00034
   Horak I, 1996, Sb Lek, V97, P25
   Inobe J, 1996, ANN NY ACAD SCI, V778, P390, DOI 10.1111/j.1749-6632.1996.tb21153.x
   ISHIDA H, 1992, ANN NY ACAD SCI, V651, P264
   KAGNOFF MF, 1993, GASTROENTEROLOGY, V105, P1275, DOI 10.1016/0016-5085(93)90128-Y
   Keren D F, 1992, Semin Immunol, V4, P217
   KUHN R, 1993, CELL, V75, P263, DOI 10.1016/0092-8674(93)80068-P
   KWEON M, 1996, FASEB J, V10, pA1028
   LAISSUE JA, 1993, DIGEST DIS, V11, P298, DOI 10.1159/000171421
   MACDONALD TT, 1994, CURR BIOL, V4, P261, DOI 10.1016/S0960-9822(00)00060-9
   MELAMED D, 1993, CELL IMMUNOL, V146, P412, DOI 10.1006/cimm.1993.1037
   MILLER A, 1991, J EXP MED, V174, P791, DOI 10.1084/jem.174.4.791
   MILLER A, 1992, J NEUROIMMUNOL, V39, P243, DOI 10.1016/0165-5728(92)90258-M
   Morawetz RA, 1996, J EXP MED, V184, P1651, DOI 10.1084/jem.184.5.1651
   MOWAT AM, 1987, IMMUNOL TODAY, V8, P93, DOI 10.1016/0167-5699(87)90853-X
   NAGLERANDERSON C, 1986, P NATL ACAD SCI USA, V83, P7443, DOI 10.1073/pnas.83.19.7443
   Nussenblatt RB, 1997, AM J OPHTHALMOL, V123, P583, DOI 10.1016/S0002-9394(14)71070-0
   NUSSENBLATT RB, 1990, J IMMUNOL, V144, P1689
   OKUMURA S, 1994, ANN NEUROL, V36, P704, DOI 10.1002/ana.410360504
   PEPPERBERG DR, 1991, PHOTOCHEM PHOTOBIOL, V54, P1057, DOI 10.1111/j.1751-1097.1991.tb02129.x
   PEPPERBERG DR, 1993, MOL NEUROBIOL, V7, P61, DOI 10.1007/BF02780609
   RIZZO LV, 1992, J IMMUNOL, V148, P3733
   RIZZO LV, 1994, J CLIN INVEST, V94, P1668, DOI 10.1172/JCI117511
   RIZZO LV, 1994, IPHTHALMOL MCGILL, V6, P5
   SANTOS LMB, 1994, CELL IMMUNOL, V157, P439, DOI 10.1006/cimm.1994.1240
   Scott H, 1993, Pediatr Allergy Immunol, V4, P7
   SILVA JS, 1991, J EXP MED, V174, P539, DOI 10.1084/jem.174.3.539
   SUH EDW, 1993, CURR EYE RES, V12, P833, DOI 10.3109/02713689309020388
   WANG ZY, 1994, CELL IMMUNOL, V157, P353, DOI 10.1006/cimm.1994.1233
   WEMER HL, 1996, FASEB J, V10, pA1444
   Xu H, 1997, CELL IMMUNOL, V178, P69, DOI 10.1006/cimm.1997.1121
NR 45
TC 95
Z9 101
U1 1
U2 2
PU AMER ASSOC IMMUNOLOGISTS
PI BETHESDA
PA 9650 ROCKVILLE PIKE, BETHESDA, MD 20814 USA
SN 0022-1767
J9 J IMMUNOL
JI J. Immunol.
PD MAR 1
PY 1999
VL 162
IS 5
BP 2613
EP 2622
PG 10
WC Immunology
WE Science Citation Index Expanded (SCI-EXPANDED)
SC Immunology
GA 168NK
UT WOS:000078699000023
PM 10072503
DA 2022-10-25
ER

PT J
AU Kouyoumdjian, JA
   Graca, CR
   Oliveira, FN
AF Kouyoumdjian, Joao Aris
   Graca, Carla Renata
   Oliveira, Fabio Nazare
TI Jitter Evaluation in Distant and Adjacent Muscles after Botulinum
   Neurotoxin Type A Injection in 78 Cases
SO TOXINS
LA English
DT Article
DE single-fiber electromyography; jitter; botulinum neurotoxin type A;
   movement disorders; myasthenia gravis; neuromuscular junction
ID TOXIN TYPE-A; DOUBLE-BLIND; SPREAD; EFFICACY; SAFETY; EMG
AB To study the jitter parameters in the distant (DM) and the adjacent muscle (AM) after botulinum neurotoxin type A (BoNT/A) injection in 78 patients, jitter was measured by voluntary activation in DM (n = 43), and in AM (n = 35). Patients were receiving BoNT/A injections as a treatment for movement disorders. Mean age 65.1 years (DM) and 61.9 years (AM). The mean jitter was abnormal in 13.9% (maximum 41.4 mu s) of DM, and 40% (maximum 43.7 mu s) of AM. Impulse blocking was sparse. We found no correlation of the mean jitter to age, BoNT/A most recent injection (days/units), number of muscles injected, total BoNT/A units summated, number of total BoNT/A sessions, beta-blockers/calcium channel blockers use, and cases with local spread symptoms such as eyelid drop/difficulty swallowing. Maximum mean jitter (41.4/43.7 mu s) for DM/AM occurred 61 and 131 days since the most recent BoNT/A, respectively. The far abnormal mean jitter (32.6/36.9 mu s) occurred 229 and 313 days since the most recent BoNT/A. We suggested that jitter measurement can be done after BoNT/A in a given muscle other than the injected one, after 8 (DM) and 11 (AM) months, with reference >33 mu s and >37 mu s, respectively.
C1 [Kouyoumdjian, Joao Aris; Graca, Carla Renata] Fac Estadual Med Sao Jose Do Rio Preto FAMERP, Lab Invest Neuromuscular LIN, BR-15090000 Sao Jose Do Rio Preto, SP, Brazil.
   [Oliveira, Fabio Nazare] Fundacao Fac Reg Med Sao Jose Do Rio Preto FUNFAR, Dept Ciencias Neurol, BR-15090000 Sao Jose Do Rio Preto, SP, Brazil.
RP Kouyoumdjian, JA (corresponding author), Fac Estadual Med Sao Jose Do Rio Preto FAMERP, Lab Invest Neuromuscular LIN, BR-15090000 Sao Jose Do Rio Preto, SP, Brazil.
EM jaris@terra.com.br; carlarenata@famerp.br; fabionazare@terra.com.br
RI Kouyoumdjian, Joao/L-7039-2016
OI Kouyoumdjian, Joao/0000-0002-9384-9964
CR Alimohammadi M, 2014, ACTA DERM-VENEREOL, V94, P32, DOI 10.2340/00015555-1647
   Bogucki A, 1999, EUR J NEUROL, V6, P461, DOI 10.1046/j.1468-1331.1999.640461.x
   Comella CL, 2004, MUSCLE NERVE, V29, P628, DOI 10.1002/mus.20033
   Eleopra R, 1996, NEUROLOGY, V46, P1158, DOI 10.1212/WNL.46.4.1158
   Eleopra R, 2020, TOXICON, V179, P84, DOI 10.1016/j.toxicon.2020.02.020
   Franz CK, 2018, NEUROREHAB NEURAL RE, V32, P735, DOI 10.1177/1545968318790020
   GARNER CG, 1993, MOVEMENT DISORD, V8, P33, DOI 10.1002/mds.870080106
   GIRLANDA P, 1992, J NEUROL NEUROSUR PS, V55, P844, DOI 10.1136/jnnp.55.9.844
   Hong B, 2013, J ZHEJIANG UNIV-SC B, V14, P983, DOI 10.1631/jzus.B1300021
   JOSEFSSON J, 1961, ACTA PHYSIOL SCAND, V51, P163, DOI 10.1111/j.1748-1716.1961.tb02124.x
   LANGE DJ, 1991, MUSCLE NERVE, V14, P672, DOI 10.1002/mus.880140711
   LANGE DJ, 1987, MUSCLE NERVE, V10, P552, DOI 10.1002/mus.880100610
   Lispi L, 2018, NEUROL SCI, V39, P329, DOI 10.1007/s10072-017-3191-3
   ODERGREN T, 1994, ELECTROEN CLIN NEURO, V93, P325, DOI 10.1016/0168-5597(94)90119-8
   OLNEY RK, 1988, NEUROLOGY, V38, P1780
   Osio M, 2010, MUSCLE NERVE, V42, P165, DOI 10.1002/mus.21662
   OSTERGAARD L, 1994, ELECTROEN CLIN NEURO, V93, P434, DOI 10.1016/0168-5597(94)90150-3
   Pantano S, 2014, CELL MOL LIFE SCI, V71, P793, DOI 10.1007/s00018-013-1380-7
   Punga AR, 2020, CLIN NEUROPHYS PRACT, V5, P46, DOI 10.1016/j.cnp.2020.01.002
   Roche N, 2008, CLIN NEUROPHARMACOL, V31, P272, DOI 10.1097/WNF.0B013E31815CBA8A
   Rossetto O, 2013, TOXICON, V67, P31, DOI 10.1016/j.toxicon.2013.01.017
   Rossetto O, 2014, NAT REV MICROBIOL, V12, P535, DOI 10.1038/nrmicro3295
   Ruet A, 2015, ARCH PHYS MED REHAB, V96, P1103, DOI 10.1016/j.apmr.2015.01.010
   SANDERS DB, 1986, NEUROLOGY, V36, P545, DOI 10.1212/WNL.36.4.545
   Scaglione F, 2016, TOXINS, V8, DOI 10.3390/toxins8030065
   Schnitzler A, 2011, NEUROUROL URODYNAM, V30, P1533, DOI 10.1002/nau.21103
   Schulte-Mattler WJ, 2008, CNS DRUGS, V22, P725, DOI 10.2165/00023210-200822090-00002
   SCOTT AB, 1973, INVEST OPHTH VISUAL, V12, P924
   SHAARI CM, 1991, LARYNGOSCOPE, V101, P960
   Slater CR, 2020, NEUROSCIENCE, V439, P28, DOI 10.1016/j.neuroscience.2019.05.017
   Stalberg E, 2016, MUSCLE NERVE, V53, P351, DOI 10.1002/mus.24750
   Thomas AM, 2012, MUSCLE NERVE, V46, P443, DOI 10.1002/mus.23492
   Timmermans G, 2019, CASE REP NEUROL, V11, P244, DOI 10.1159/000502350
   Wan X, 1999, Zhongguo Yi Xue Ke Xue Yuan Xue Bao, V21, P362
   Watts J, 2015, J CLIN NEUROSCI, V22, P1979, DOI 10.1016/j.jocn.2015.05.032
NR 35
TC 4
Z9 4
U1 0
U2 0
PU MDPI
PI BASEL
PA ST ALBAN-ANLAGE 66, CH-4052 BASEL, SWITZERLAND
EI 2072-6651
J9 TOXINS
JI Toxins
PD SEP
PY 2020
VL 12
IS 9
AR 549
DI 10.3390/toxins12090549
PG 13
WC Food Science & Technology; Toxicology
WE Science Citation Index Expanded (SCI-EXPANDED)
SC Food Science & Technology; Toxicology
GA OM0PX
UT WOS:000585733200001
PM 32867187
OA gold, Green Published
DA 2022-10-25
ER

PT J
AU Wingerchuk, DM
   Lucchinetti, CF
AF Wingerchuk, Dean M.
   Lucchinetti, Claudia F.
TI Comparative immunopathogenesis of acute disseminated encephalomyelitis,
   neuromyelitis optica, and multiple sclerosis
SO CURRENT OPINION IN NEUROLOGY
LA English
DT Article
DE acute disseminated encephalomyelitis; immunopathology; multiple
   sclerosis; neuromyelitis optica; pathogenesis
ID EXPERIMENTAL AUTOIMMUNE ENCEPHALOMYELITIS; MYELIN BASIC-PROTEIN;
   NMO-IGG; CLINICAL-COURSE; DEMYELINATING DISEASE; DIAGNOSTIC-CRITERIA;
   CEREBROSPINAL-FLUID; MYASTHENIA-GRAVIS; CONTROLLED TRIAL; BRAIN-LESIONS
AB Purpose of review Advanced immunopathological techniques hold promise for more precise diagnosis of idiopathic demyelinating diseases of the central nervous system. We review recent progress in differentiating and understanding the disease mechanisms of acute disseminated encephalomyelitis, neuromyelitis optica, and classical multiple sclerosis.
   Recent findings Four distinct immunopathological patterns have been described in multiple sclerosis patients, potentially implicating different inflammatory, demyelinating, and apoptotic mechanisms. A specific serum biomarker, neuromyelitis optica immunoglobulin G, is strongly associated with neuromyelitis optica and identifies patients with severe optic nerve and spinal cord lesions with specific pathological features such as eosinophilic and neutrophilic inflammatory infiltrates, necrosis, vascular hyalinization, and extensive vasculocentric immunoglobulin and complement deposition. This biomarker targets the water channel aquaporin-4, which is lost in neuromyelitis optica lesions. Acute disseminated encephalomyelitis still has no validated clinical diagnostic criteria but its perivenous pathological findings distinguish it from multiple sclerosis and neuromyelitis optica.
   Summary The clinically heterogeneous group of idiopathic inflammatory demyelinating diseases of the central nervous system is characterized by several immunopathological patterns that suggest the involvement of diverse pathogenic effector mechanisms. Future advances in experimental pathology, immunology, molecular genetics, and neuroimaging, as well as the discovery of specific biomarkers, will more precisely define these disorders and lead to better targeted therapies.
C1 Mayo Clin Arizona, Mayo Clin Coll Med, Scottsdale, AZ 85259 USA.
   Mayo Clin & Mayo Fdn, Coll Med, Rochester, MN 55905 USA.
RP Wingerchuk, DM (corresponding author), Mayo Clin Arizona, Mayo Clin Coll Med, 13400 E Shea Blvd, Scottsdale, AZ 85259 USA.
EM wingerchuk.dean@mayo.edu
CR Agre P, 2003, FEBS LETT, V555, P72, DOI 10.1016/S0014-5793(03)01083-4
   Amiry-Moghaddam M, 2003, NAT REV NEUROSCI, V4, P991, DOI 10.1038/nrn1252
   Baranzini SE, 1999, J IMMUNOL, V163, P5133
   Berger T, 2003, NEW ENGL J MED, V349, P139, DOI 10.1056/NEJMoa022328
   Bettelli E, 2006, J CLIN INVEST, V116, P2393, DOI 10.1172/JCI28334
   Bot JCJ, 2004, NEUROLOGY, V62, P226, DOI 10.1212/WNL.62.2.226
   CANNELLA B, 1995, ANN NEUROL, V37, P424, DOI 10.1002/ana.410370404
   Cepok S, 2005, BRAIN, V128, P1667, DOI 10.1093/brain/awh486
   Charo IF, 2006, NEW ENGL J MED, V354, P610, DOI 10.1056/NEJMra052723
   Colombo M, 2000, J IMMUNOL, V164, P2782, DOI 10.4049/jimmunol.164.5.2782
   Correale J, 2004, NEUROLOGY, V63, P2363, DOI 10.1212/01.WNL.0000148481.80152.BF
   Dale RC, 2005, ARCH DIS CHILD, V90, P636, DOI 10.1136/adc.2004.062935
   Dale RC, 2000, BRAIN, V123, P2407, DOI 10.1093/brain/123.12.2407
   Franciotta D, 2006, J NEUROL SCI, V247, P202, DOI 10.1016/j.jns.2006.05.049
   Frohman EM, 2006, NEW ENGL J MED, V354, P942, DOI 10.1056/NEJMra052130
   Frohman EM, 2003, NEUROLOGY, V61, P602, DOI 10.1212/01.WNL.0000082654.99838.EF
   FUJINAMI RS, 1985, SCIENCE, V230, P1043, DOI 10.1126/science.2414848
   Fuller KG, 2004, METH MOLEC MED, V102, P339
   Furukawa Y, 2006, EUR J NEUROL, V13, P655, DOI 10.1111/j.1468-1331.2006.01392.x
   Genain CP, 1999, NAT MED, V5, P170, DOI 10.1038/5532
   Gold R, 2006, BRAIN, V129, P1953, DOI 10.1093/brain/awl075
   HART MN, 1975, J NEUROL NEUROSUR PS, V38, P585, DOI 10.1136/jnnp.38.6.585
   HEMACHUDHA T, 1987, NEW ENGL J MED, V316, P369, DOI 10.1056/NEJM198702123160703
   Hemmer B, 2006, NAT CLIN PRACT NEURO, V2, P201, DOI 10.1038/ncpneuro0154
   Ichiyama T, 2006, J NEUROIMMUNOL, V172, P182, DOI 10.1016/j.jneuroim.2005.10.010
   Imitola J, 2006, ARCH NEUROL-CHICAGO, V63, P25, DOI 10.1001/archneur.63.1.25
   Ishizu T, 2005, BRAIN, V128, P988, DOI 10.1093/brain/awh453
   Ishizu T, 2006, J NEUROIMMUNOL, V175, P52, DOI 10.1016/j.jneuroim.2006.03.020
   JARIUS S, 2006, 22 C EUR COMM TREATM
   Kantarci OH, 2005, NEUROL CLIN, V23, P17, DOI 10.1016/j.ncl.2004.10.002
   Kappos L, 2004, NEUROLOGY, V63, P1779, DOI 10.1212/01.WNL.0000145561.08973.4F
   Keegan M, 2002, NEUROLOGY, V58, P143, DOI 10.1212/WNL.58.1.143
   Kister I, 2006, ARCH NEUROL-CHICAGO, V63, P851, DOI 10.1001/archneur.63.6.851
   Krishnamoorthy G, 2006, J CLIN INVEST, V116, P2385, DOI 10.1172/JCI28330
   Krumbholz M, 2005, J EXP MED, V201, P195, DOI 10.1084/jem.20041674
   Lalive PH, 2006, NEUROLOGY, V67, P176, DOI 10.1212/01.wnl.0000223346.09426.34
   Leake JAD, 2004, PEDIATR INFECT DIS J, V23, P756, DOI 10.1097/01.inf.0000133048.75452.dd
   LEFKOWITZ D, 1984, ARCH NEUROL-CHICAGO, V41, P1103, DOI 10.1001/archneur.1984.04050210105027
   Lennon VA, 2004, LANCET, V364, P2106, DOI 10.1016/S0140-6736(04)17551-X
   Lennon VA, 2005, J EXP MED, V202, P473, DOI 10.1084/jem.20050304
   Lennon VA, 2006, AM AC NEUR 58 ANN M
   Littleton ET, 2006, MULT SCLER, V12, pS156
   Lucchinetti C, 2000, ANN NEUROL, V47, P707, DOI 10.1002/1531-8249(200006)47:6<707::AID-ANA3>3.0.CO;2-Q
   Lucchinetti CF, 2002, BRAIN, V125, P1450, DOI 10.1093/brain/awf151
   Ludwin SK, 2006, J NEUROPATH EXP NEUR, V65, P305, DOI 10.1097/01.jnen.0000225024.12074.80
   Marignier R, 2006, MULT SCLER, V12, pS4
   Martino D, 2005, PEDIATR NEUROL, V33, P255, DOI 10.1016/j.pediatrneurol.2005.05.006
   Menge T, 2005, ARCH NEUROL-CHICAGO, V62, P1673, DOI 10.1001/archneur.62.11.1673
   Mikaeloff M, 2004, J PEDIATR-US, V144, P246, DOI 10.1016/j.jpeds.2003.10.056
   Miller DH, 2003, NEW ENGL J MED, V348, P15, DOI 10.1056/NEJMoa020696
   Misu T, 2006, TOHOKU J EXP MED, V209, P269, DOI 10.1620/tjem.209.269
   Nakashima I, 2006, J NEUROL NEUROSUR PS, V77, P1073, DOI 10.1136/jnnp.2005.080390
   OPPENHEIMER DR, 1976, DEMYELINATING DIS
   Pittock SJ, 2006, ARCH NEUROL-CHICAGO, V63, P964, DOI 10.1001/archneur.63.7.964
   Pittock SJ, 2006, ARCH NEUROL-CHICAGO, V63, P390, DOI 10.1001/archneur.63.3.390
   Pittock SJ, 2005, J NEUROL NEUROSUR PS, V76, P1693, DOI 10.1136/jnnp.2004.060624
   Plesner AM, 1998, EUR J NEUROL, V5, P479, DOI 10.1046/j.1468-1331.1998.550479.x
   Polman CH, 2006, NEW ENGL J MED, V354, P899, DOI 10.1056/NEJMoa044397
   Polman CH, 2005, ANN NEUROL, V58, P840, DOI 10.1002/ana.20703
   PRINEAS JW, 2002, DEMYELINATING DIS
   Ransohoff RM, 2006, J CLIN INVEST, V116, P2313, DOI 10.1172/JCI29834
   Reindl M, 2006, J NEUROIMMUNOL, V180, P50, DOI 10.1016/j.jneuroim.2006.06.028
   Rice GPA, 2005, NEUROLOGY, V64, P1336, DOI 10.1212/01.WNL.0000158329.30470.D0
   ROEMER SF, IN PRESS BRAIN
   Sriram S, 2005, ANN NEUROL, V58, P939, DOI 10.1002/ana.20743
   Storch MK, 1998, ANN NEUROL, V43, P465, DOI 10.1002/ana.410430409
   Storch MK, 1998, BRAIN PATHOL, V8, P681, DOI 10.1111/j.1750-3639.1998.tb00194.x
   VANBOGAERT L, 1950, J NEUROPATH EXP NEUR, V9, P219, DOI 10.1097/00005072-195007000-00001
   Wang KC, 2002, NATURE, V417, P941, DOI 10.1038/nature00867
   Weinshenker BG, 2006, LANCET NEUROL, V5, P110, DOI 10.1016/S1474-4422(06)70333-7
   Wingerchuk DM, 2006, NEUROLOGY, V66, P1485, DOI 10.1212/01.wnl.0000216139.44259.74
   Wingerchuk Dean M, 2006, Adv Neurol, V98, P303
   Wingerchuk DM, 2006, NEUROL RES, V28, P341, DOI 10.1179/016164106X98251
   Wingerchuk DM, 1999, NEUROLOGY, V53, P1107, DOI 10.1212/WNL.53.5.1107
   WINGERCHUK DM, IN PRESS NEUROLOGY
   Yong VW, 1998, NEUROLOGY, V51, P682
   Zuliani L, 2006, MULT SCLER, V12, pS155
NR 77
TC 73
Z9 81
U1 0
U2 11
PU LIPPINCOTT WILLIAMS & WILKINS
PI PHILADELPHIA
PA TWO COMMERCE SQ, 2001 MARKET ST, PHILADELPHIA, PA 19103 USA
SN 1350-7540
EI 1473-6551
J9 CURR OPIN NEUROL
JI Curr. Opin. Neurol.
PD JUN
PY 2007
VL 20
IS 3
BP 343
EP 350
DI 10.1097/WCO.0b013e3280be58d8
PG 8
WC Clinical Neurology; Neurosciences
WE Science Citation Index Expanded (SCI-EXPANDED)
SC Neurosciences & Neurology
GA 173OP
UT WOS:000246882700016
PM 17495631
DA 2022-10-25
ER

PT J
AU Bodner, J
   Wykypiel, H
   Greiner, A
   Kirchmayr, W
   Freund, MC
   Margreiter, R
   Schmid, T
AF Bodner, J
   Wykypiel, H
   Greiner, A
   Kirchmayr, W
   Freund, MC
   Margreiter, R
   Schmid, T
TI Early experience with robot-assisted surgery for mediastinal masses
SO ANNALS OF THORACIC SURGERY
LA English
DT Article
ID MINIMALLY INVASIVE SURGERY; THORACOSCOPIC RESECTION; VIDEOTHORACOSCOPIC
   EXCISION; LAPAROSCOPIC SURGERY; EXTENDED THYMECTOMY; MYASTHENIA-GRAVIS;
   CAMERA CONTROL; MANAGEMENT; FEEDBACK; THYMOMA
AB Background. We report the experience of a single institution with the minimally invasive resection of mediastinal masses using the da Vinci robotic surgical system.
   Methods. From August 2001 to June 2003, 14 patients (5 men and 9 women aged from 21 to 77 years) with mediastinal masses were operated on minimally invasively with the da Vinci robotic system. This consisted of 9 thymectomies (6 thymomas, 2 nonatrophic thymic glands, 1 thymic cyst), 3 resections of paravertebral neurinomas, 1 ectopic mediastinal parathyroidectomy, and 1 resection of a lymphangioma.
   Results. Complete, extended thymectomy was accomplished in all 9 cases, proven by examination of the thymic bed and resected specimen. In 1 patient with an hourglass-shaped neurinoma, conversion to an open procedure was necessary because the excessive size of the tumor limited vision. The median overall operation time was 166 minutes (range, 61 to 182) including 110 minutes (range, 46 to 142) for the robotic act. There were no intraoperative complications or surgical mortality.
   Conclusions. These preliminary results of our series suggest that application of the da Vinci robotic surgical system for resection of selected mediastinal masses is technically feasible and safe. It provides an alternative to open approaches and "conventional" thoracoscopy. Nevertheless, this new technique requires further investigation in larger series and longer follow-up. (C) 2004 by The Society of Thoracic Surgeons.
C1 Univ Innsbruck Hosp, Dept Gen & Transplant Surg, A-6020 Innsbruck, Austria.
   Univ Innsbruck Hosp, Dept Vasc Surg, A-6020 Innsbruck, Austria.
   Univ Innsbruck Hosp, Dept Radiol, A-6020 Innsbruck, Austria.
RP Schmid, T (corresponding author), Univ Innsbruck Hosp, Dept Gen & Transplant Surg, Anichstr 35, A-6020 Innsbruck, Austria.
EM thomas.schmid@uklibk.ac.at
CR ACUFF TE, 1993, ANN THORAC SURG, V55, P562, DOI 10.1016/0003-4975(93)91054-Q
   Ashton RC, 2003, ANN THORAC SURG, V75, P569, DOI 10.1016/S0003-4975(02)04296-0
   Bholat OS, 1999, ST HEAL T, V62, P62
   Bholat OS, 1999, J AM COLL SURGEONS, V189, P349, DOI 10.1016/S1072-7515(99)00184-2
   Boyd W Douglas, 2002, Semin Thorac Cardiovasc Surg, V14, P101, DOI 10.1053/stcs.2002.31893
   Cadiere GB, 2001, WORLD J SURG, V25, P1467
   Cheng Y J, 2001, JSLS, V5, P241
   Chitwood WR, 2000, J CARDIAC SURG, V15, P61, DOI 10.1111/j.1540-8191.2000.tb00445.x
   Demmy TL, 1998, ANN THORAC SURG, V66, P187, DOI 10.1016/S0003-4975(98)00378-6
   DeRose JJ, 2003, ANN THORAC SURG, V75, P571, DOI 10.1016/S0003-4975(02)04295-9
   Dmitriev EG, 1996, SURG ENDOSC-ULTRAS, V10, P718, DOI 10.1007/BF00193042
   Giulianotti PC, 2003, ARCH SURG-CHICAGO, V138, P777, DOI 10.1001/archsurg.138.7.777
   HAZELRIGG SR, 1993, ANN THORAC SURG, V56, P659, DOI 10.1016/0003-4975(93)90944-D
   Kaiser L R, 1994, Chest Surg Clin N Am, V4, P185
   KAVOUSSI LR, 1995, J UROLOGY, V154, P2134, DOI 10.1016/S0022-5347(01)66715-6
   Kido T, 1999, ANN THORAC SURG, V67, P263, DOI 10.1016/S0003-4975(98)01210-7
   KOHMAN LJ, 1997, CHEST S, V112, P296
   LANDRENEAU RJ, 1992, ANN THORAC SURG, V54, P142, DOI 10.1016/0003-4975(92)91162-3
   Masaoka A, 1996, ANN THORAC SURG, V62, P853, DOI 10.1016/S0003-4975(96)00376-1
   Meier AH, 2001, J AM COLL SURGEONS, V192, P372, DOI 10.1016/S1072-7515(01)00769-4
   Melfi FMA, 2002, EUR J CARDIO-THORAC, V21, P864, DOI 10.1016/S1010-7940(02)00102-1
   Omote K, 1999, AM J SURG, V177, P321, DOI 10.1016/S0002-9610(99)00055-0
   Rea Federico, 2003, Interact Cardiovasc Thorac Surg, V2, P70, DOI 10.1016/S1569-9293(02)00104-4
   RIQUET M, 1995, ANN THORAC SURG, V60, P943, DOI 10.1016/0003-4975(95)00487-6
   Roberts JR, 1999, ANN THORAC SURG, V68, P1154, DOI 10.1016/S0003-4975(99)00983-2
   ROVIARO G, 1994, ANN THORAC SURG, V58, P1679, DOI 10.1016/0003-4975(94)91658-6
   SCHMID T, 2002, EUR SURG, V34, P155
   SUGARBAKER DJ, 1993, ANN THORAC SURG, V56, P653, DOI 10.1016/0003-4975(93)90942-B
   SWANSON SJ, 2002, P AN M AM SOC CLIN, V21, pA290
   Takeo S, 2001, ANN THORAC SURG, V71, P1721, DOI 10.1016/S0003-4975(00)02697-7
   Yim APC, 1996, INT SURG, V81, P350
   Yim APC, 2001, WORLD J SURG, V25, P157
   Yoshino I, 2002, ANN THORAC SURG, V74, P1235, DOI 10.1016/S0003-4975(02)03820-1
   Yoshino I, 2001, J THORAC CARDIOV SUR, V122, P783, DOI 10.1067/mtc.2001.115231
NR 34
TC 102
Z9 113
U1 0
U2 8
PU ELSEVIER SCIENCE INC
PI NEW YORK
PA 360 PARK AVE SOUTH, NEW YORK, NY 10010-1710 USA
SN 0003-4975
EI 1552-6259
J9 ANN THORAC SURG
JI Ann. Thorac. Surg.
PD JUL
PY 2004
VL 78
IS 1
BP 259
EP 266
DI 10.1016/j.athoracsur.2004.02.006
PG 8
WC Cardiac & Cardiovascular Systems; Respiratory System; Surgery
WE Science Citation Index Expanded (SCI-EXPANDED)
SC Cardiovascular System & Cardiology; Respiratory System; Surgery
GA 835FN
UT WOS:000222466500042
PM 15223439
DA 2022-10-25
ER

PT J
AU BRAUN, S
   ASKANAS, V
   ENGEL, WK
AF BRAUN, S
   ASKANAS, V
   ENGEL, WK
TI DIFFERENT DEGRADATION RATES OF JUNCTIONAL AND EXTRAJUNCTIONAL
   ACETYLCHOLINE-RECEPTORS OF HUMAN MUSCLE CULTURED IN MONOLAYER AND
   INNERVATED BY FETAL-RAT SPINAL-CORD NEURONS
SO INTERNATIONAL JOURNAL OF DEVELOPMENTAL NEUROSCIENCE
LA English
DT Article
DE ACETYLCHOLINE RECEPTOR DEGRADATION; AUTORADIOGRAPHY; CULTURED HUMAN
   MUSCLE; NEUROMUSCULAR JUNCTION
ID NEUROMUSCULAR-JUNCTION; CREATINE-KINASE; PHOSPHOGLYCERATE MUTASE;
   METABOLIC STABILIZATION; SKELETAL-MUSCLE; SERUM-FREE; EXPRESSION;
   PHOSPHORYLASE; ISOZYMES; DENOVO
AB It is well demonstrated that in intact animals the degradation rate of the junctional acetylcholine receptor (AChR) is significantly slower than that of the extrajunctional receptor. Such data, however, are not available for human AChRs because the required experimentation cannot be performed in humans. We have now studied the degradation rate of the junctional and extrajunctional AChRs, utilizing our tissue culture model, in which well-differentiated neuromuscular junctions (NMJs) form on human muscle cultured in monolayer and innervated long-term by fetal rat spinal cord neurons. Half-life of AChRs was studied by a method utilizing the autoradiography of I-125-alpha-bungarotoxin and computerized video image analysis. Extrajunctional AChRs degraded with a half-life of 1.3 days whereas junctional AChRs degraded with a half-life of 3.5 days. Our studies demonstrate for the first time that in innervated cultured human muscle: (a) the life span of human junctional AChR, is approximately 3 times longer than that of the extrajunctional AChR and (b) the stability of human AChR is neuronally regulated. This system can now be applied to evaluate the influence of pharmacologic agents on the stability of human junctional AChR, which is of potential importance in the treatment of myasthenia gravis and other diseases of the NMJ.
C1 UNIV SO CALIF,SCH MED,DEPT NEUROL,CTR NEUROMUSCULAR,RON STEVER TISSUE CULTURE LAB,LOS ANGELES,CA 90017.
CR ASKANAS V, 1985, NEUROSCI LETT, V61, P213, DOI 10.1016/0304-3940(85)90427-6
   ASKANAS V, 1987, J NEUROCYTOL, V16, P523, DOI 10.1007/BF01668506
   ASKANAS V, 1985, ARCH NEUROL-CHICAGO, V42, P749, DOI 10.1001/archneur.1985.04210090013004
   ASKANAS V, 1985, ANN NEUROL, V18, P716, DOI 10.1002/ana.410180615
   ASKANAS V, 1986, NEUROLOGY, V36, P241
   ASKANAS V, 1975, NEUROLOGY, V25, P58, DOI 10.1212/WNL.25.1.58
   BEVAN S, 1983, J PHYSIOL-LONDON, V336, P159, DOI 10.1113/jphysiol.1983.sp014574
   BISCHOFF R, 1984, EXP CELL RES, V154, P432, DOI 10.1016/0014-4827(84)90167-8
   BRAUN S, 1989, J NEUROL SCI, V92, P119, DOI 10.1016/0022-510X(89)90130-5
   BRAUN S, 1991, Neurology, V41, P154
   BREHM P, 1983, J NEUROSCI, V3, P101
   BURDEN S, 1977, DEV BIOL, V61, P79, DOI 10.1016/0012-1606(77)90343-8
   COHEN MW, 1990, J PHYSIOL-LONDON, V426, P281, DOI 10.1113/jphysiol.1990.sp018138
   FAMBROUGH DM, 1979, PHYSIOL REV, V59, P165, DOI 10.1152/physrev.1979.59.1.165
   KAPLAN I, 1990, P NATL ACAD SCI USA, V87, P8100, DOI 10.1073/pnas.87.20.8100
   KOBAYASHI T, 1987, J NEUROSCI, V7, P3131
   KOBAYASHI T, 1985, EXP NEUROL, V88, P327, DOI 10.1016/0014-4886(85)90195-5
   LENNON VA, 1983, NEW ENGL J MED, V308, P402
   MARTINUZZI A, 1986, J CELL BIOL, V103, P1423, DOI 10.1083/jcb.103.4.1423
   MARTINUZZI A, 1988, NEUROSCI LETT, V89, P216, DOI 10.1016/0304-3940(88)90384-9
   MARTINUZZI A, 1987, EXP NEUROL, V96, P365, DOI 10.1016/0014-4886(87)90054-9
   PEGOLO G, 1990, INT J DEV NEUROSCI, V8, P299, DOI 10.1016/0736-5748(90)90036-2
   REINESS CG, 1981, DEV BIOL, V84, P247, DOI 10.1016/0012-1606(81)90392-4
   Rogers AW, 1979, TECHNIQUES AUTORADIO
   ROTZLER S, 1990, J CELL BIOL, V111, P655, DOI 10.1083/jcb.111.2.655
   SAITO K, 1990, BIOMED RES-TOKYO, V11, P19, DOI 10.2220/biomedres.11.19
   SALPETER MM, 1985, PROG NEUROBIOL, V25, P297, DOI 10.1016/0301-0082(85)90018-8
   SCHUETZE SM, 1987, ANNU REV NEUROSCI, V10, P403, DOI 10.1146/annurev.ne.10.030187.002155
   SHYNG SL, 1991, NEURON, V6, P469, DOI 10.1016/0896-6273(91)90254-W
   VITA G, 1988, MUSCLE NERVE, V11, P1, DOI 10.1002/mus.880110104
NR 30
TC 7
Z9 7
U1 0
U2 0
PU PERGAMON-ELSEVIER SCIENCE LTD
PI OXFORD
PA THE BOULEVARD, LANGFORD LANE, KIDLINGTON, OXFORD, ENGLAND OX5 1GB
SN 0736-5748
J9 INT J DEV NEUROSCI
JI Int. J. Dev. Neurosci.
PD FEB
PY 1992
VL 10
IS 1
BP 37
EP 44
DI 10.1016/0736-5748(92)90005-K
PG 8
WC Developmental Biology; Neurosciences
WE Science Citation Index Expanded (SCI-EXPANDED)
SC Developmental Biology; Neurosciences & Neurology
GA HP422
UT WOS:A1992HP42200003
PM 1609620
DA 2022-10-25
ER

PT J
AU Yang, YC
   Lin, YT
   Yu, JS
   Chang, HT
   Lu, TY
   Huang, TY
   Preet, A
   Hsu, YJ
   Wang, LG
   Lin, TE
AF Yang, Yen-Chang
   Lin, Yen-Tzu
   Yu, Jiashing
   Chang, Huan-Tsung
   Lu, Ting-Yu
   Huang, Tzu-Yen
   Preet, Anant
   Hsu, Ya-Ju
   Wang, Ligang
   Lin, Tzu-En
TI MXene Nanosheet-Based Microneedles for Monitoring Muscle Contraction and
   Electrostimulation Treatment
SO ACS APPLIED NANO MATERIALS
LA English
DT Article
DE MXene; microneedle; biosensor; wearable device; electrostimulation;
   hospital-on-a-chip
ID DRUG-DELIVERY; BIOSENSOR; ELECTROMYOGRAPHY; ELECTRODE; PATCHES; EMG
AB MXenes belong to a large family of two-dimensional layered transition-metal carbides and nitrides. MXene nanosheets integrate the fascinating advantages of high electronic conductivity, excellent biocompatibility, and acid/base resistance. Herein, we demonstrate a "hospital-on-a-chip" system with multifunctional micro-needle electrodes for biosensing and electrostimulation using highly stable MXene nanosheets. This system consists of integrated microchip biosensors for an efficient diagnosis and medical treatment elements for therapies, thus resembling a miniaturized hospital. Microneedles are composed of dozens of micron-sized needles that can be used as an effective and painless transdermal patch to puncture the dead skin barrier for drug delivery or biosensing purposes since they are directly in contact with the dermal layer inside the human body. The wearable MXene nanosheet-based microneedles can sense the tiny electric potential difference generated from the human eye movements or muscle contraction from the human arm. Therefore, the diseases associated with neuromuscular abnormalities such as myasthenia gravis can be monitored. Consequently, the transcutaneous electrical nerve stimulation treatment can be applied according to the feedback of the micro-biosensors. In addition, MXene microneedles can offer an electrically controlled drug delivery platform and the function of enhancing blood coagulation. Finally, MXene nanosheet-based microneedles provide an interesting platform for wearable micro-biosensors and offer an essential part of the hospital-on-a-chip system.
C1 [Yang, Yen-Chang; Lin, Yen-Tzu; Lin, Tzu-En] Natl Yang Ming Chiao Tung Univ, Inst Biomed Engn, Coll Elect & Comp Engn, Hsinchu 30010, Taiwan.
   [Yu, Jiashing; Lu, Ting-Yu] Natl Taiwan Univ, Dept Chem Engn, Taipei 10617, Taiwan.
   [Chang, Huan-Tsung; Preet, Anant; Hsu, Ya-Ju] Natl Taiwan Univ, Dept Chem, Taipei 10617, Taiwan.
   [Huang, Tzu-Yen] Kaohsiung Med Univ, Kaohsiung Med Univ Hosp, Int Thyroid Surg Ctr, Dept Otolaryngol Head & Neck Surg, Kaohsiung 80756, Taiwan.
   [Preet, Anant] Acad Sinica, Inst Biol Chem, Taiwan Int Grad Program, Chem Biol & Mol Biophys Program, Taipei 115, Taiwan.
   [Wang, Ligang] Ecole Polytech FEd Lausanne EPFL, Grp Energy Mat, CH-1950 Sion, Switzerland.
   [Wang, Ligang] North China Elect Power Univ, Innovat Res Inst Energy & Power, Beijing 102206, Peoples R China.
RP Lin, TE (corresponding author), Natl Yang Ming Chiao Tung Univ, Inst Biomed Engn, Coll Elect & Comp Engn, Hsinchu 30010, Taiwan.
EM telin@nctu.edu.tw
RI Huang, Tzu-Yen/AAZ-1374-2020; Lin, Tzu-En/G-9607-2015
OI Huang, Tzu-Yen/0000-0002-5044-0325; Chang,
   Huan-Tsung/0000-0002-5393-1410; Yu, Jiashing/0000-0002-0782-2328; Lin,
   Tzu-En/0000-0003-4291-3601
FU Young Scholar Fellowship Program by the Ministry of Science and
   Technology in Taiwan [MOST 110-2636-E-009-021]; Higher Education Sprout
   Project of the National Yang Ming Chiao Tung University; Ministry of
   Education, Taiwan
FX T.-E.L. thanks the Young Scholar Fellowship Program by the Ministry of
   Science and Technology in Taiwan under grant MOST 110-2636-E-009-021 and
   the Higher Education Sprout Project of the National Yang Ming Chiao Tung
   University and the Ministry of Education, Taiwan. All the authors thank
   Prof. Chih-Ching Huang for academic assistance. Thanks to Ms. S.J. Ji
   and C.-Y. Chien from the Ministry of Science and Technology (National
   Taiwan University) for assistance in SEM experiments. The human and
   animal-based protocols were consistent with national/international
   regulations and guidelines for animal experiments, including
   replacement, reduction, and refinement principles. They were approved by
   the Institutional Animal Care and Use Committee at Kaohsiung Medical
   University and Research Ethics Committee for Human Subject Protection,
   National Yang Ming Chiao Tung University, Taiwan.
CR Armour BS, 2016, AM J PUBLIC HEALTH, V106, P1855, DOI 10.2105/AJPH.2016.303270
   Barbara N, 2020, BIOMED SIGNAL PROCES, V57, DOI 10.1016/j.bspc.2019.101738
   Bollella P, 2019, BIOSENS BIOELECTRON, V123, P152, DOI 10.1016/j.bios.2018.08.010
   Brinton M, 2018, J NEUROENG REHABIL, V15, DOI 10.1186/s12984-018-0390-y
   Chaudhuri K, 2018, ACS PHOTONICS, V5, P1115, DOI 10.1021/acsphotonics.7b01439
   Clarys Jan Pieter, 1993, Journal of Sports Sciences, V11, P379, DOI 10.1080/02640419308730010
   Deng LY, 2010, EXPERT SYST APPL, V37, P3337, DOI 10.1016/j.eswa.2009.10.017
   Gazzi A, 2019, FRONT BIOENG BIOTECH, V7, DOI 10.3389/fbioe.2019.00295
   Ghidiu M, 2014, NATURE, V516, P78, DOI 10.1038/nature13970
   Gohel Vidhi, 2020, Biophys Rev, DOI 10.1007/s12551-020-00770-w
   Gowers SAN, 2019, ACS SENSORS, V4, P1072, DOI 10.1021/acssensors.9b00288
   Huang HW, 2020, CHINESE J CHEM ENG, V28, P1981, DOI 10.1016/j.cjche.2020.04.014
   Huang SH, 2019, INORG CHEM, V58, P1958, DOI 10.1021/acs.inorgchem.8b02890
   Jastrzebska AM, 2019, J MATER ENG PERFORM, V28, P1272, DOI 10.1007/s11665-018-3223-z
   Justin R, 2015, RSC ADV, V5, P51934, DOI 10.1039/c5ra04340a
   Kagan VE, 2010, NAT NANOTECHNOL, V5, P354, DOI [10.1038/NNANO.2010.44, 10.1038/nnano.2010.44]
   Kalambate PK, 2019, TRAC-TREND ANAL CHEM, V120, DOI 10.1016/j.trac.2019.115643
   Keum DH, 2015, ADV HEALTHC MATER, V4, P1153, DOI 10.1002/adhm.201500012
   Lee E, 2017, ACS APPL MATER INTER, V9, P37184, DOI 10.1021/acsami.7b11055
   Lee SH, 2020, ACS APPL MATER INTER, V12, P10434, DOI 10.1021/acsami.9b21765
   Lei YJ, 2019, SMALL, V15, DOI 10.1002/smll.201901190
   Lin H, 2017, J AM CHEM SOC, V139, P16235, DOI 10.1021/jacs.7b07818
   Lin H, 2017, NANO LETT, V17, P384, DOI 10.1021/acs.nanolett.6b04339
   Lin SY, 2020, NANOSCALE, V12, P10265, DOI 10.1039/d0nr01444c
   Liu YX, 2020, MAT SCI ENG C-MATER, V116, DOI 10.1016/j.msec.2020.111212
   Lopez-Ramirez MA, 2020, ADV MATER, V32, DOI 10.1002/adma.201905740
   Ma H, 2020, J MATER CHEM A, V8, P19022, DOI 10.1039/d0ta06094a
   Dos Reis IMM, 2019, J ELECTROMYOGR KINES, V44, P139, DOI 10.1016/j.jelekin.2019.01.002
   Mishra RK, 2017, ANALYST, V142, P918, DOI 10.1039/c6an02625g
   Mohan AMV, 2017, BIOSENS BIOELECTRON, V91, P574, DOI 10.1016/j.bios.2017.01.016
   Murari BM, 2018, J SOL-GEL SCI TECHN, V87, P639, DOI 10.1007/s10971-018-4761-4
   Guerrero FN, 2016, IEEE T BIOMED CIRC S, V10, P787, DOI 10.1109/TBCAS.2015.2492944
   Nie Y, 2020, APPL SURF SCI, V527, DOI 10.1016/j.apsusc.2020.146915
   Prausnitz MR, 2017, ANNU REV CHEM BIOMOL, V8, P177, DOI 10.1146/annurev-chembioeng-060816-101514
   Rakhi RB, 2016, SCI REP-UK, V6, DOI 10.1038/srep36422
   Rasool K, 2016, ACS NANO, V10, P3674, DOI 10.1021/acsnano.6b00181
   Roxhed N, 2008, IEEE T BIO-MED ENG, V55, P1063, DOI 10.1109/TBME.2007.906492
   Ruggiero F, 2018, SENSOR ACTUAT B-CHEM, V255, P1553, DOI 10.1016/j.snb.2017.08.165
   Rayo AGS, 2018, ADV STRUCT MAT, V72, P259, DOI 10.1007/978-3-319-59590-0_22
   Sarrigiannis PG, 2006, MUSCLE NERVE, V33, P61, DOI 10.1002/mus.20435
   Seyedin S, 2020, ADV FUNCT MATER, V30, DOI 10.1002/adfm.201910504
   Sinha A, 2018, TRAC-TREND ANAL CHEM, V105, P424, DOI 10.1016/j.trac.2018.05.021
   Wang H, 2019, BIOSENS BIOELECTRON, V142, DOI 10.1016/j.bios.2019.111531
   Wang Y, 2015, P IEEE INT C MULT EX, DOI [10.1109/icme.2015.7177398, DOI 10.1109/ICME.2015.7177398]
   Wu CW, 2020, ENERGY STORAGE MATER, V25, P563, DOI 10.1016/j.ensm.2019.09.026
   Yang J, 2019, ACTA PHARM SIN B, V9, P469, DOI 10.1016/j.apsb.2019.03.007
   Zhang HX, 2019, BIOSENS BIOELECTRON, V124, P184, DOI 10.1016/j.bios.2018.10.016
   Zhang JH, 2019, FRONT NEUROROBOTICS, V13, DOI 10.3389/fnbot.2019.00007
   Zhang R, 2019, IEEE T BIO-MED ENG, V66, P89, DOI 10.1109/TBME.2018.2834555
   Zhao L, 2020, RSC ADV, V10, P6163, DOI 10.1039/c9ra10374k
NR 50
TC 3
Z9 3
U1 31
U2 54
PU AMER CHEMICAL SOC
PI WASHINGTON
PA 1155 16TH ST, NW, WASHINGTON, DC 20036 USA
EI 2574-0970
J9 ACS APPL NANO MATER
JI ACS Appl. Nano Mater.
PD AUG 27
PY 2021
VL 4
IS 8
BP 7917
EP 7924
DI 10.1021/acsanm.1c01237
EA JUL 2021
PG 8
WC Nanoscience & Nanotechnology; Materials Science, Multidisciplinary
WE Science Citation Index Expanded (SCI-EXPANDED)
SC Science & Technology - Other Topics; Materials Science
GA UK5UO
UT WOS:000692034900034
DA 2022-10-25
ER

PT J
AU Roos-Weil, D
   Weiss, N
   Guihot, A
   Uzunov, M
   Bellanger, A
   Eymard, B
   Saadoun, D
   Houillier, C
   Idbaih, A
   Demeret, S
   Deback, C
   Leblond, V
   Galanaud, D
   Shor, N
   Pourcher, V
AF Roos-Weil, Damien
   Weiss, Nicolas
   Guihot, Amelie
   Uzunov, Madalina
   Bellanger, Agnes
   Eymard, Bruno
   Saadoun, David
   Houillier, Caroline
   Idbaih, Ahmed
   Demeret, Sophie
   Deback, Claire
   Leblond, Veronique
   Galanaud, Damien
   Shor, Natalia
   Pourcher, Valerie
TI Immune checkpoint inhibitors for progressive multifocal
   leukoencephalopathy: a new gold standard?
SO JOURNAL OF NEUROLOGY
LA English
DT Article
DE Progressive multifocal leukoencephalopathy; JCV; Immunosuppression;
   Immune checkpoint inhibitor; PD-1
AB Objectives Progressive multifocal leukoencephalopathy (PML) is a very rare and opportunistic encephalitis caused by JC polyomavirus that is linked to profound immunosuppression and is usually fatal unless immune function can be restored. Immune checkpoint inhibitors (ICI) are monoclonal antibodies (mAbs) that block either CTLA-4 or PD-1 inhibitor receptors, thus enhancing antiviral T-cell activity. Successful treatment of PML by ICI has recently generated some enthusiasm in case reports/small series of patients. However, the initial enthusiasm was mitigated by some individual case reports that did not show any benefit. More data are thus warranted about efficacy of immune checkpoint inhibitors in the specific context of PML. Methods and results We report here the outcomes of six PML patients treated by ICI between 2017 and 2019. Underlying causes of immunosuppression consisted in hematologic malignancies (n = 4), primary immune deficiency (n = 1) and use of immunosuppressive therapies for myasthenia gravis (n = 1). Three patients were alive with a mean follow-up of 21 months (14-33) after first ICI infusion, including one patient with frank clinical response, one with stabilization, and one with initial worsening and further stabilization of PML. The three other patients rapidly died from PML. Conclusions Our data suggest that ICI may be effective for PML treatment but were less impressive than the ones previously reported. Larger studies are thus warranted to confirm this efficacy and to identify the predictive factors of response.
C1 [Roos-Weil, Damien; Uzunov, Madalina; Leblond, Veronique] Sorbonne Univ, Hop Pitie Salpetriere, AP HP, Serv Hematol Clin, 47-83 Bd Hop, F-75651 Paris, France.
   [Weiss, Nicolas; Demeret, Sophie] Sorbonne Univ, Hop Pitie Salpetriere, AP HP, Dept Neurol,Unite Med Intens Reanimat Neurol, F-75013 Paris, France.
   [Weiss, Nicolas; Demeret, Sophie] ICM, Inst Cerveau & Moelle Epiniere, F-75013 Paris, France.
   [Weiss, Nicolas] Inst Cardiometab & Nutr ICAN, Malad Metab Biliaires & Fibroinflammatoire Foie, Brain Liver Pitie Salpetriere BLIPS Study Grp,CNR, INSERM,Ctr Rech St Antoine,UMR 7225,UMR S 938,U11, F-75013 Paris, France.
   [Guihot, Amelie] Sorbonne Univ, Grp Hosp Pitie Salpetriere, AP HP,ERL 8255,Dept Immunol,CNRS, INSERM,Ctr Immunol & Malad Infect CIMI Paris,U113, Paris, France.
   [Bellanger, Agnes] Sorbonne Univ, Hop PitieS alpetriere, AP HP, Pharm Usage Interieur, Paris, France.
   [Eymard, Bruno] Hop La Pitie Salpetriere, Myol Inst, Nord Est Ile De France Neuromuscular Reference Ct, Paris, France.
   [Saadoun, David] Sorbonne Univ, Ctr Natl References Malad Autoinflammatoires Rare, Ctr Natl References Malad Autoimmunes System Rare, Hop Pitie Salpetriere,AP HP,Dept Internal Med & C, Paris, France.
   [Houillier, Caroline; Idbaih, Ahmed] Sorbonne Univ, Hop Univ Pitie Salpetriere, AP HP,ICM,Serv Neurol Mazarin 2, CNRS,INSERM,Inst Cerveau & Moelle Epiniere,UMR S, F-75013 Paris, France.
   [Deback, Claire] Hop Paul Brousse, Hop Univ Paris Sud Saclay, AP HP, Lab Virol, Villejuif, France.
   [Deback, Claire] Univ Paris Saclay, Inflammat Microbiome & Immunosurveillance, INSERM, Clamart, France.
   [Galanaud, Damien; Shor, Natalia] Sorbonne Univ, Pitie Salpetriere Hosp, AP HP, Dept Neuroradiol, Paris, France.
   [Pourcher, Valerie] Sorbonne Univ, Hop Univ Pitie Salpetriere Charles Foix, AP HP,Serv Malad Infect & Trop, INSERM 1136,Inst Pierre Louis Epidemiol & Sante P, 47-83 Bd Hop, F-75651 Paris, France.
RP Roos-Weil, D (corresponding author), Sorbonne Univ, Hop Pitie Salpetriere, AP HP, Serv Hematol Clin, 47-83 Bd Hop, F-75651 Paris, France.; Pourcher, V (corresponding author), Sorbonne Univ, Hop Univ Pitie Salpetriere Charles Foix, AP HP,Serv Malad Infect & Trop, INSERM 1136,Inst Pierre Louis Epidemiol & Sante P, 47-83 Bd Hop, F-75651 Paris, France.
EM damien.roosweil@aphp.fr; valerie.martinez@aphp.fr
RI DEBACK, Claire/GQP-1189-2022; Deback, Claire/B-2787-2014; DEBACK,
   Claire/GQP-1022-2022; Pourcher, Valérie/AGZ-6964-2022; DEBACK,
   Claire/GRE-8739-2022; Deback, Claire/T-3054-2019
OI Deback, Claire/0000-0001-9465-2381; DEBACK, Claire/0000-0001-9465-2381;
   Deback, Claire/0000-0001-9465-2381; WEISS, Nicolas/0000-0001-5155-196X
CR Barber DL, 2006, NATURE, V439, P682, DOI 10.1038/nature04444
   Berger JR, 2013, NEUROLOGY, V80, P1430, DOI 10.1212/WNL.0b013e31828c2fa1
   Carson KR, 2009, BLOOD, V113, P4834, DOI 10.1182/blood-2008-10-186999
   Cortese I, 2019, NEW ENGL J MED, V380, P1597, DOI 10.1056/NEJMoa1815039
   Herrera DA, 2019, LEUKEMIA LYMPHOMA, V60, P395, DOI 10.1080/10428194.2018.1474523
   Kartau M, 2019, OPEN FORUM INFECT DI, V6, DOI 10.1093/ofid/ofz024
   Kupper C, 2019, NEUROL-NEUROIMMUNOL, V6, DOI 10.1212/NXI.0000000000000628
   Medrano C, 2019, EMERG INFECT DIS, V25, P2145, DOI 10.3201/eid2511.190705
   Uzunov M, 2020, BRIT J HAEMATOL, V188, pE82, DOI 10.1111/bjh.16349
   Walter O, 2019, NEW ENGL J MED, V380, P1674, DOI 10.1056/NEJMc1816198
NR 10
TC 8
Z9 8
U1 1
U2 4
PU SPRINGER HEIDELBERG
PI HEIDELBERG
PA TIERGARTENSTRASSE 17, D-69121 HEIDELBERG, GERMANY
SN 0340-5354
EI 1432-1459
J9 J NEUROL
JI J. Neurol.
PD JUL
PY 2021
VL 268
IS 7
BP 2458
EP 2465
DI 10.1007/s00415-021-10414-y
EA JAN 2021
PG 8
WC Clinical Neurology
WE Science Citation Index Expanded (SCI-EXPANDED)
SC Neurosciences & Neurology
GA SV9TF
UT WOS:000613066100003
PM 33515299
DA 2022-10-25
ER

PT J
AU Aguilera, I
   Martinez-Bravo, MJ
   Sousa, JM
   Pozo-Borrego, AJ
   Nunez-Roldan, A
AF Aguilera, Isabel
   Jose Martinez-Bravo, Maria
   Manuel Sousa, Jose
   Jesus Pozo-Borrego, Antonio
   Nunez-Roldan, Antonio
TI IgG subclass profile among anti-Glutathione S-transferase T1 antibodies
   in post-transplant de novo immune hepatitis
SO CLINICAL TRANSPLANTATION
LA English
DT Article
DE donor-specific immune response; GSTT1 mismatch; IgG4-related diseases;
   liver allograft rejection
ID LIVER-TRANSPLANTATION; IGG4-RELATED DISEASE; AUTOIMMUNE HEPATITIS;
   MYASTHENIA-GRAVIS; AUTOANTIBODIES
AB Although the pathogenic pathways leading to de novo immune hepatitis (IH) are not completely understood, we have shown strong evidences of an antidonor response against Glutathione S-transferase T1 (GSTT1), an antigen exclusively expressed in the donor liver. The first sign of this process is the production of GSTT1 antibodies that, in 25% of the cases, will precede de novo IH. Because the presence of the antibodies is not sufficient to trigger the disease, we aimed to study GSTT1 IgG subclasses in a group of 18 liver transplant patients, 12 that developed de novo IH and 6 that remained free of disease. Surprisingly, the predominant subclasses were IgG1-GSTT1 and IgG4-GSTT1. The presence of IgG4-expressing plasma cells was also investigated in 10 available liver biopsies. Six biopsies coinciding with diagnosis showed a mean value of 32.8 IgG4+ plasma cells/hpf vs. 5.55 in patients without the disease. We have not found a distinctive GSTT1-IgG profile in patients with de novo IH, but the ratio IgG1-GSTT1/IgG4-GSTT1 in samples from close to the time of diagnosis seemed to be important. The novel finding of abundant IgG4-GSTT1 in liver transplantation is intriguing, but their possible role in pathogenesis of de novo IH remains unknown.
C1 [Aguilera, Isabel; Jose Martinez-Bravo, Maria; Jesus Pozo-Borrego, Antonio; Nunez-Roldan, Antonio] Univ Seville, CSIC, Hosp Univ Virgen Rocio, Dept Immunol, Seville, Spain.
   [Manuel Sousa, Jose] Univ Seville, CSIC, Hosp Univ Virgen Rocio, Digest Dis Serv,Inst Biomed Sevilla IBIS, Seville, Spain.
RP Aguilera, I (corresponding author), Inst Biomed Sevilla IBIS, Immunol, Avda Manuel Siurot S-N, Seville 41013, Spain.
EM iaguilera-ibis@us.es
RI Aguilera, Isabel/K-2680-2017; IBIS, HIGADO/I-3526-2016
OI Aguilera, Isabel/0000-0003-2165-4954; Martinez-Bravo,
   Maria-Jose/0000-0003-1566-8727
FU Spanish Ministry of Economy, Instituto de Salud Carlos III [10/2332,
   11/857]; Andalusian government [07-CTS-02886, PI-0332-2007]
FX This study was supported by the Spanish Ministry of Economy, Instituto
   de Salud Carlos III, grants 10/2332 and 11/857, and the Andalusian
   government, grants 07-CTS-02886 and PI-0332-2007 from which MJ Martinez
   was a predoctoral fellow. I Aguilera is a researcher from the Nicolas
   Monardes program.
CR Aguilera I, 2004, LIVER TRANSPLANT, V10, P1166, DOI 10.1002/lt.20209
   Aguilera I, 2001, CLIN EXP IMMUNOL, V126, P535, DOI 10.1046/j.1365-2249.2001.01682.x
   Aguilera I, 2011, CLIN TRANSPLANT, V25, P207, DOI 10.1111/j.1399-0012.2010.01221.x
   Castillo-Rama M, 2013, AM J TRANSPLANT, V13, P2966, DOI 10.1111/ajt.12413
   Deshpande V, 2012, MODERN PATHOL, V25, P1181, DOI 10.1038/modpathol.2012.72
   Deshpande V, 2011, AM J SURG PATHOL, V35, P26, DOI 10.1097/PAS.0b013e3182027717
   Ferrari S, 2009, J THROMB HAEMOST, V7, P1703, DOI 10.1111/j.1538-7836.2009.03568.x
   Jackson AM, 2011, TRANSPLANTATION, V92, P54, DOI 10.1097/TP.0b013e31821b60e9
   Kerkar N, 1998, LANCET, V351, P409, DOI 10.1016/S0140-6736(97)06478-7
   Klooster R, 2012, BRAIN, V135, P1081, DOI 10.1093/brain/aws025
   Mahajan VS, 2014, ANNU REV PATHOL-MECH, V9, P315, DOI 10.1146/annurev-pathol-012513-104708
   Okazaki K, 2011, J GASTROENTEROL, V46, P277, DOI 10.1007/s00535-011-0386-x
   Plomp JJ, 2012, ANN NY ACAD SCI, V1275, P114, DOI 10.1111/j.1749-6632.2012.06808.x
   ROCK B, 1989, NEW ENGL J MED, V320, P1463, DOI 10.1056/NEJM198906013202206
   Silva LM, 2003, HORM RES, V59, P118, DOI 10.1159/000069069
   Sthoeger Z, 2012, ISR MED ASSOC J, V14, P642
   Stone JH, 2012, NEW ENGL J MED, V366, P539, DOI 10.1056/NEJMra1104650
   Teng D, 2010, GYNECOL OBSTET INVES, V69, P24, DOI 10.1159/000245943
   Wichmann I, 2006, TRANSFUSION, V46, P1505, DOI 10.1111/j.1537-2995.2006.00938.x
   Zhao XY, 2013, TRANSPL P, V45, P824, DOI 10.1016/j.transproceed.2012.02.049
NR 20
TC 5
Z9 5
U1 0
U2 8
PU WILEY-BLACKWELL
PI HOBOKEN
PA 111 RIVER ST, HOBOKEN 07030-5774, NJ USA
SN 0902-0063
EI 1399-0012
J9 CLIN TRANSPLANT
JI Clin. Transplant.
PD MAR
PY 2016
VL 30
IS 3
BP 210
EP 217
DI 10.1111/ctr.12675
PG 8
WC Surgery; Transplantation
WE Science Citation Index Expanded (SCI-EXPANDED)
SC Surgery; Transplantation
GA DG6LV
UT WOS:000372197100005
PM 26663521
DA 2022-10-25
ER

PT J
AU Wang, J
   McQuilten, ZK
   Wood, EM
   Aubron, C
AF Wang, J.
   McQuilten, Z. K.
   Wood, E. M.
   Aubron, C.
TI Intravenous immunoglobulin in critically ill adults: When and what is
   the evidence?
SO JOURNAL OF CRITICAL CARE
LA English
DT Article
DE Intravenous immunoglobulin; Intensive care unit (ICU); Critically ill
   patients
ID HEMOLYTIC-UREMIC SYNDROME; TOXIC-SHOCK-SYNDROME; ACUTE DISSEMINATED
   ENCEPHALOMYELITIS; AUTOIMMUNE THROMBOCYTOPENIC PURPURA; INCLUSION-BODY
   MYOSITIS; LAMBERT-EATON-SYNDROME; IMMUNE GLOBULIN; PLASMA-EXCHANGE;
   DOUBLE-BLIND; EPIDERMAL NECROLYSIS
AB Intravenous immunoglobulin (IVIg) use is growing dramatically internationally due to the increasing numbers of acute and chronic conditions that may benefit from IVIg. Patients with conditions that may benefit from IVIg might require intensive care unit (ICU) admission, supporting the need to review IVIg use in the critical care setting. The most common clinical indications for IVIg in adults that may require ICU admission and are commonly supported under clinical practice guidelines are Guillain-Barre syndrome, myasthenia gravis and Lambert-Eaton myasthenic syndrome, inflammatory myopathies, and primary or secondary immunodeficiency diseases complicated by severe bacterial sepsis. Other emerging indications include necrotizing fasciitis, toxic epidermal necrolysis/Stevens-Johnson syndrome, and toxic shock syndrome. The evidence for IVIg use in sepsis and septic shock remains controversial and insufficient to recommend its routine use.
   Intravenous immunoglobulin is expensive and also carries risks of adverse effects, including common and benign infusion-related reactions, as well as relatively rare and more serious problems, such as thromboembolic events, renal failure, and aseptic meningitis.
   In this article, we review the literature on conditions requiring ICU admission and IVIg, and we classify them as supported, emerging, or unsupported indications based on the available evidence and guidelines for clinical use of IVIg. (C) 2015 Elsevier Inc. All rights reserved.
C1 [Wang, J.; McQuilten, Z. K.; Aubron, C.] Monash Univ, Dept Epidemiol & Prevent Med, ANZIC Res Ctr, Melbourne, Vic 3004, Australia.
   [McQuilten, Z. K.; Wood, E. M.; Aubron, C.] Monash Univ, Dept Epidemiol & Prevent Med, Transfus Res Unit, Melbourne, Vic 3004, Australia.
   [Aubron, C.] Univ Bretagne Occidentale, Hop Univ Brest Site Cavale Blanche, Reanimat Med, F-29200 Brest, France.
RP Aubron, C (corresponding author), Monash Univ, Australian & NewZealand Intens Care Res Ctr, Dept Epidemiol & Prevent Med, Alfred Ctr, Level 6,99 Commercial Rd, Melbourne, Vic 3004, Australia.
EM cecile.aubron@monash.edu
RI Wood, Erica/I-1956-2014
OI Wood, Erica/0000-0001-7527-2340
CR Abougergi Marwan S, 2010, J Hosp Med, V5, pE1, DOI 10.1002/jhm.542
   Aldeyab MA, 2011, INFECT CONT HOSP EP, V32, P631, DOI 10.1086/660203
   Alejandria MM, 2013, COCHRANE DB SYST REV, DOI 10.1002/14651858.CD001090.pub2
   Anderson D, 2007, TRANSFUS MED REV, V21, pS9, DOI 10.1016/j.tmrv.2007.01.001
   Argyraki CK, 2011, EUR J INTERN MED, V22, pE155, DOI 10.1016/j.ejim.2011.07.010
   Marques IDB, 2013, CLIN KIDNEY J, V6, P530, DOI 10.1093/ckj/sft077
   Bain PG, 1996, NEUROLOGY, V47, P678, DOI 10.1212/WNL.47.3.678
   Bakewell CJ, 2011, CHEST, V139, P441, DOI 10.1378/chest.10-0360
   Banerjee D, 2003, J NEPHROL, V16, P733
   Barth D, 2011, NEUROLOGY, V76, P2017, DOI 10.1212/WNL.0b013e31821e5505
   Bierling P, 2004, VOX SANG, V86, P8, DOI 10.1111/j.0042-9007.2004.00391.x
   Bril V, 1996, NEUROLOGY, V46, P100, DOI 10.1212/WNL.46.1.100
   Brunner R, 2013, CRIT CARE, V17, DOI 10.1186/cc13028
   Bucciarelli S, 2009, CLIN REV ALLERG IMMU, V36, P80, DOI 10.1007/s12016-008-8107-9
   Buda S, 2005, J CARDIOTHOR VASC AN, V19, P440, DOI 10.1053/j.jvca.2005.05.003
   Casadei DH, 2001, TRANSPLANTATION, V71, P53, DOI 10.1097/00007890-200101150-00009
   Cavazzuti I, 2014, INTENS CARE MED, V40, P1888, DOI 10.1007/s00134-014-3474-6
   Cawley MJ, 1999, PHARMACOTHERAPY, V19, P1094, DOI 10.1592/phco.19.13.1094.31589
   Cervera R, 2006, AUTOIMMUN REV, V6, P81, DOI 10.1016/j.autrev.2006.06.009
   Charra B, 2014, PAN AFR MED J, V18, DOI 10.11604/pamj.2014.18.35.2911
   CSL Limited, 2014, INTR P PROD INF
   DALAKAS MC, 1993, NEW ENGL J MED, V329, P1993, DOI 10.1056/NEJM199312303292704
   Dalakas MC, 1997, NEUROLOGY, V48, P712, DOI 10.1212/WNL.48.3.712
   Danieli MG, 2004, ANN RHEUM DIS, V63, P1649, DOI 10.1136/ard.2003.015453
   Darenberg J, 2003, CLIN INFECT DIS, V37, P333, DOI 10.1086/376630
   Diamond JR, 1997, J NEPHROL, V10, P253
   DOMINIONI L, 1991, ARCH SURG-CHICAGO, V126, P236
   Emmenegger U, 2005, SWISS MED WKLY, V135, P299
   Feasby T, 2007, TRANSFUS MED REV, V21, pS57, DOI 10.1016/j.tmrv.2007.01.002
   Feldmeyer L, 2010, ACTA DERM-VENEREOL, V90, P494, DOI 10.2340/00015555-0900
   FINAZZI G, 1992, AM J HEMATOL, V41, P165, DOI 10.1002/ajh.2830410305
   Fortin PM, 2013, COCHRANE DB SYST REV, DOI 10.1002/14651858.CD007057
   Foster R, 2010, TRANSFUSION MED, V20, P403, DOI 10.1111/j.1365-3148.2010.01022.x
   Frauger E, 2011, FUND CLIN PHARMACOL, V25, P753, DOI 10.1111/j.1472-8206.2010.00908.x
   Frederiksen H, 2014, BRIT J HAEMATOL, V166, P260, DOI 10.1111/bjh.12869
   Gajdos P, 1997, ANN NEUROL, V41, P789, DOI 10.1002/ana.410410615
   Gajdos P, 2012, COCHRANE DB SYST REV, V12
   Gatti S, 2003, J NEPHROL, V16, P586
   Gelfand EW, 2012, NEW ENGL J MED, V367, P2015, DOI 10.1056/NEJMra1009433
   GILL DS, 1994, BRIT J HAEMATOL, V88, P204, DOI 10.1111/j.1365-2141.1994.tb05000.x
   Godeau B, 2002, LANCET, V359, P23, DOI 10.1016/S0140-6736(02)07275-6
   Gurcan HM, 2007, ANN PHARMACOTHER, V41, P1604, DOI 10.1345/aph.1K198
   Harr T, 2010, ORPHANET J RARE DIS, V5, DOI 10.1186/1750-1172-5-39
   Harvey RD, 2005, PHARMACOTHERAPY, V25, p85S, DOI 10.1592/phco.2005.25.11part2.85S
   Huang YC, 2012, BRIT J DERMATOL, V167, P424, DOI 10.1111/j.1365-2133.2012.10965.x
   Hughes R, 2014, COCHRANE DATABASE SY, V9
   Hughes RAC, 1997, LANCET, V349, P225
   Illa I, 2005, J NEUROL, V252, P14, DOI 10.1007/s00415-005-1104-5
   Jayne DRW, 2000, QJM-INT J MED, V93, P433, DOI 10.1093/qjmed/93.7.433
   Juang P, 2007, AM J INFECT CONTROL, V35, P131, DOI 10.1016/j.ajic.2006.06.007
   Katz U, 2007, AUTOIMMUN REV, V6, P257, DOI 10.1016/j.autrev.2006.08.011
   Kaul R, 1999, CLIN INFECT DIS, V28, P800, DOI 10.1086/515199
   Keogh M, 2011, COCHRANE DB SYST REV, V2, P2011
   Lamothe F, 1995, CLIN INFECT DIS, V21, P1469, DOI 10.1093/clinids/21.6.1469
   Laupland KB, 2004, J CRIT CARE, V19, P75, DOI 10.1016/j.jcrc.2004.04.001
   Linner A, 2014, CLIN INFECT DIS, V59, P851, DOI 10.1093/cid/ciu449
   Luke PPW, 2001, TRANSPLANTATION, V72, P419, DOI 10.1097/00007890-200108150-00010
   Mann HF, 2011, CURR OPIN RHEUMATOL, V23, P605, DOI 10.1097/BOR.0b013e32834ba787
   Marchioni E, 2002, J NEUROL, V249, P100, DOI 10.1007/PL00007836
   Martin TD, 2006, INT IMMUNOPHARMACOL, V6, P517, DOI 10.1016/j.intimp.2005.11.005
   Miyasaka N, 2012, MOD RHEUMATOL, V22, P382, DOI 10.1007/s10165-011-0534-4
   Mohr M, 1997, INTENS CARE MED, V23, P1144, DOI 10.1007/s001340050471
   Muchnik S, 1997, MUSCLE NERVE, V20, P674
   National IVIG Criteria Review Working Group, 2012, CRIT CLIN US INTR IM
   Peterlin B Lee, 2002, J Am Osteopath Assoc, V102, P682
   Pradhan S, 1999, J NEUROL SCI, V165, P56, DOI 10.1016/S0022-510X(99)00072-6
   Provan D, 2010, BLOOD, V115, P168, DOI 10.1182/blood-2009-06-225565
   Radosevich M, 2010, VOX SANG, V98, P12, DOI 10.1111/j.1423-0410.2009.01226.x
   Ramirez E, 2014, THROMB RES, V133, P1045, DOI 10.1016/j.thromres.2014.03.046
   Rich MM, 1997, MUSCLE NERVE, V20, P614, DOI 10.1002/(SICI)1097-4598(199705)20:5<614::AID-MUS13>3.0.CO;2-W
   Rodriguez A, 2005, SHOCK, V23, P298, DOI 10.1097/01.shk.0000157302.69125.f8
   Ruiz-Antoran B, 2010, EUR J CLIN PHARMACOL, V66, P633, DOI 10.1007/s00228-010-0800-y
   Ruzhansky Katherine, 2013, Neurol Clin Pract, V3, P440, DOI 10.1212/CPJ.0b013e3182a78ecf
   Sahlas DJ, 2000, NEUROLOGY, V54, P1370, DOI 10.1212/WNL.54.6.1370
   Samukawa M, 2012, NEUROSCI RES, V74, P284, DOI 10.1016/j.neures.2012.09.006
   Sarani B, 2009, J AM COLL SURGEONS, V208, P279, DOI 10.1016/j.jamcollsurg.2008.10.032
   SCHEDEL I, 1991, CRIT CARE MED, V19, P1104, DOI 10.1097/00003246-199109000-00003
   Shahrizaila N, 2011, EXPERT OPIN PHARMACO, V12, P1551, DOI 10.1517/14656566.2011.564160
   Shankar-Hari M, 2012, CRIT CARE, V16, DOI 10.1186/cc10597
   Shehata N, 2010, TRANSFUS MED REV, V24, pS7, DOI 10.1016/j.tmrv.2009.09.010
   Shortt R, 2004, J BURN CARE REHABIL, V25, P246, DOI 10.1097/01.BCR.0000124746.33279.86
   Slatinska J, 2009, THER APHER DIAL, V13, P108, DOI 10.1111/j.1744-9987.2009.00664.x
   Soares MO, 2014, CRIT CARE, V18, DOI 10.1186/s13054-014-0649-z
   Sugiura Shinichi, 2008, Jpn Hosp, P57
   Tsai MH, 2006, J PEDIATR-US, V148, P38, DOI 10.1016/j.jpeds.2005.08.024
   Tugrul S, 2002, CRIT CARE, V6, P357, DOI 10.1186/cc1523
   Valiquette L, 2009, CLIN INFECT DIS, V49, P1377, DOI 10.1086/606049
   VANDERMECHE FGA, 1992, NEW ENGL J MED, V326, P1123, DOI 10.1056/NEJM199204233261705
   Walter MC, 2000, J NEUROL, V247, P22, DOI 10.1007/s004150050005
   Wang DX, 2012, CLIN RHEUMATOL, V31, P801, DOI 10.1007/s10067-012-1940-5
   Wen YK, 2006, CLIN NEPHROL, V66, P58
   Werdan K, 2007, CRIT CARE MED, V35, P2693, DOI 10.1097/01.CCM.0000295426.37471.79
   White NB, 2004, TRANSPLANTATION, V78, P772, DOI 10.1097/01.TP.0000128194.55934.48
   Wood J, 2011, INTERN MED J, V41, P22
   Young MH, 2006, EXPERT OPIN BIOL TH, V6, P155, DOI 10.1517/14712598.6.2.155
   Zhu QY, 2012, J BURN CARE RES, V33, pE295, DOI 10.1097/BCR.0b013e318254d2ec
   Zinman L, 2007, NEUROLOGY, V68, P837, DOI 10.1212/01.wnl.0000256698.69121.45
NR 97
TC 16
Z9 17
U1 0
U2 12
PU W B SAUNDERS CO-ELSEVIER INC
PI PHILADELPHIA
PA 1600 JOHN F KENNEDY BOULEVARD, STE 1800, PHILADELPHIA, PA 19103-2899 USA
SN 0883-9441
EI 1557-8615
J9 J CRIT CARE
JI J. Crit. Care
PD JUN
PY 2015
VL 30
IS 3
DI 10.1016/j.jcrc.2015.01.022
PG 8
WC Critical Care Medicine
WE Science Citation Index Expanded (SCI-EXPANDED)
SC General & Internal Medicine
GA CG6HN
UT WOS:000353400100045
PM 25702845
DA 2022-10-25
ER

PT J
AU El-Bawab, HY
   Abouzied, MM
   Rafay, MA
   Hajjar, WM
   Saleh, WM
   Alkattan, KM
AF El-Bawab, Hatem Y.
   Abouzied, Mohei M.
   Rafay, Mohammed A.
   Hajjar, Waseem M.
   Saleh, Waleed M.
   Alkattan, Khaled M.
TI Clinical use of combined positron emission tomography and computed
   tomography in thymoma recurrence
SO INTERACTIVE CARDIOVASCULAR AND THORACIC SURGERY
LA English
DT Article
DE Thymoma; Positron emission tomography; Computed tomography; Myasthenia
   gravis
AB The aim of this study is to evaluate the efficacy of hybrid fluorine-18 fluorodeoxyglucose-positron emission tomography/computed tomography (FDG-PET/CT) for surveillance and follow-up of thymoma patients to detect recurrent disease. A retrospective chart review was performed on 37 thymoma patients who underwent FDG-PET/CT-scans during postoperative follow-up. The following information was obtained: clinical indication for FDG-PET/CT, the results of the FDG-PET/CT, particularly with regard to the additional diagnostic imaging information, the localization of the disease and subsequent clinical patient management. A total of 51 CT-scans were performed on 37 patients providing sensitivity and specificity for thymoma recurrence of 71% and 85%, respectively. Forty-five FDG-PET/CT-scans were performed on the same group of patients with an overall sensitivity and specificity of 82% and 95%, respectively. Notably, FDG-PET/CT sensitivity when employed for diagnosis of thymoma recurrence in the anterior mediastinum has reached 100% (CT has shown only 55% sensitivity for the detection of anterior mediastinal thymoma recurrence). Our preliminary study demonstrates that during follow-up after thymoma excision, FDG-PET/CT is superior to computed tomography alone in the detection and localization of mediastinal recurrence. In particular, the combined structural and metabolic information of FDG-PET/CT enhances the diagnostic confidence in lesion characterization. (C) 2010 Published by European Association for Cardio-Thoracic Surgery. All rights reserved.
C1 [El-Bawab, Hatem Y.; Rafay, Mohammed A.; Saleh, Waleed M.; Alkattan, Khaled M.] Alfaisal Univ, King Faisal Specialist Hosp, Dept Surg, Div Thorac Surg, Riyadh 11211, Saudi Arabia.
   [El-Bawab, Hatem Y.; Abouzied, Mohei M.; Rafay, Mohammed A.; Saleh, Waleed M.; Alkattan, Khaled M.] Alfaisal Univ, Res Ctr, Riyadh 11211, Saudi Arabia.
   [Abouzied, Mohei M.] Alfaisal Univ, King Faisal Specialist Hosp, Dept Radiol, Riyadh 11211, Saudi Arabia.
   [Hajjar, Waseem M.] King Saud Univ, King Khalid Univ Hosp, Dept Surg, Div Thorac Surg, Riyadh, Saudi Arabia.
RP El-Bawab, HY (corresponding author), Alfaisal Univ, King Faisal Specialist Hosp, Dept Surg, Div Thorac Surg, POB 3354, Riyadh 11211, Saudi Arabia.
EM hysahmed@gmail.com
RI Hajjar, Waseem/Q-3677-2019; Hajjar, Waseem/L-9932-2019; Elbawab,
   Hatem/U-5996-2019
OI Elbawab, Hatem/0000-0003-0515-8221
CR Antoch G, 2004, J CLIN ONCOL, V22, P4357, DOI 10.1200/JCO.2004.08.120
   Attia J., 2003, AUST PRESCR, V26, P111, DOI 10.18773/austprescr.2003.082
   Beyer T, 2000, J NUCL MED, V41, P1369
   Bury T, 1999, EUR RESPIR J, V14, P1376
   COHEN DJ, 1984, J THORAC CARDIOV SUR, V87, P301
   COHEN J, 1960, EDUC PSYCHOL MEAS, V20, P37, DOI 10.1177/001316446002000104
   El-Bawab H, 2007, EUR J CARDIO-THORAC, V31, P731, DOI 10.1016/j.ejcts.2007.01.024
   Endo M, 2008, LUNG CANCER, V61, P350, DOI 10.1016/j.lungcan.2008.01.003
   Hany TF, 2002, RADIOLOGY, V225, P575, DOI 10.1148/radiol.2252011568
   Ito Hisao, 2006, Radiat Med, V24, P292, DOI 10.1007/s11604-005-1541-1
   Liu RS, 1995, EUR J NUCL MED, V22, P1402, DOI 10.1007/BF01791148
   MAGGI G, 1991, ANN THORAC SURG, V51, P152, DOI 10.1016/0003-4975(91)90478-9
   Reinartz P, 2004, EUR J NUCL MED MOL I, V31, P1456, DOI 10.1007/s00259-004-1593-y
   Vesselle H, 2000, CLIN CANCER RES, V6, P3837
   von Schulthess GK, 2006, RADIOLOGY, V238, P405, DOI 10.1148/radiol.2382041977
NR 15
TC 15
Z9 16
U1 0
U2 0
PU OXFORD UNIV PRESS
PI OXFORD
PA GREAT CLARENDON ST, OXFORD OX2 6DP, ENGLAND
SN 1569-9293
EI 1569-9285
J9 INTERACT CARDIOV TH
JI Interact Cardiovasc. Thorac. Surg.
PD OCT
PY 2010
VL 11
IS 4
BP 395
EP 399
DI 10.1510/icvts.2010.236273
PG 5
WC Cardiac & Cardiovascular Systems; Respiratory System; Surgery
WE Science Citation Index Expanded (SCI-EXPANDED)
SC Cardiovascular System & Cardiology; Respiratory System; Surgery
GA V25MU
UT WOS:000208482900006
PM 20639307
OA Bronze
DA 2022-10-25
ER

PT J
AU Yacoub, CA
   Gaitonde, MDY
   Wood, LCJC
AF Yacoub, Captain Ator
   Gaitonde, Major David Y.
   Wood, Lieutenant Colonel Joseph C.
TI THYMIC HYPERPLASIA AND GRAVES DISEASE: MANAGEMENT OF ANTERIOR
   MEDIASTINAL MASSES IN PATIENTS WITH GRAVES DISEASE
SO ENDOCRINE PRACTICE
LA English
DT Article
ID MYASTHENIA-GRAVIS; HYPERTHYROIDISM; ENLARGEMENT; GLAND
AB Objective: To describe a case of an anterior mediastinal mass (AMM) in a patient with Graves disease.
   Methods: We report the clinical presentation, diagnosis, management, and outcome of a 34-year-old man with dyspnea on exertion.
   Results: Initial evaluation of the patient's complaints revealed a large AMM on chest radiography and then chest computed tomography. After occurrence of additional symptoms, the patient was diagnosed as having Graves disease and treated with antithyroid medications. Despite an appropriate biochemical response, he continued to experience severe dyspnea on exertion. A repeated computed tomographic scan 8 weeks after initiation of therapy showed no appreciable decrease in size of the AMM. He elected to undergo thymectomy. An intracoperative phrenic nerve injury resulted in a paralyzed left hemidiaphragm, leaving the patient with considerable difficulties in his career and profoundly decreased exercise tolerance.
   Conclusion: The differential diagnosis of an AMM includes several malignant lesions with a risk often warranting early surgical excision. In light of the association of benign thymic hyperplasia with Graves disease, thymectomy may be delayed in expectation of thymic regression with medical therapy. The timing of regression is variable, and very few reports exist in the literature. In our current case, the patient opted for thymectomy relatively early and had an unfortunate complication. The lack of clinical evidence regarding management of an enlarged thymus in patients with Graves disease, however, makes management decisions more difficult. (Endocr Pract. 2009; 15: 534-539)
C1 [Yacoub, Captain Ator] Dwight D Eisenhower Army Med Ctr, Dept Med, Ft Gordon, GA 30905 USA.
RP Yacoub, CA (corresponding author), Dwight D Eisenhower Army Med Ctr, Dept Med, 300 E Hosp Rd, Ft Gordon, GA 30905 USA.
CR Beddingfield G W, 1967, Ann Thorac Surg, V4, P445
   BERGMAN TA, 1982, J CLIN ENDOCR METAB, V55, P587, DOI 10.1210/jcem-55-3-587
   Budavari AI, 2002, MAYO CLIN PROC, V77, P495
   Duwe BV, 2005, CHEST, V128, P2893, DOI 10.1378/chest.128.4.2893
   FORD HC, 1985, THORAX, V40, P469, DOI 10.1136/thx.40.6.469
   Giovanella L, 2008, NEW ENGL J MED, V358, P1078, DOI 10.1056/NEJMc0707309
   Goichot B, 2006, AM J CLIN ONCOL-CANC, V29, P322, DOI 10.1097/01.coc.0000170800.21450.83
   Halsted WS, 1914, B JOHNS HOPKINS HOSP, V25, P223
   Hsu L H, 2001, Zhonghua Yi Xue Za Zhi (Taipei), V64, P115
   Inoue  K, 2000, Ann Thorac Cardiovasc Surg, V6, P397
   Kirkeby KM, 2006, J CLIN ENDOCR METAB, V91, P1, DOI 10.1210/jc.2005-1811
   LEVINSON AI, 1987, J CLIN IMMUNOL, V7, P187, DOI 10.1007/BF00915723
   Marine D, 1924, J EXP MED, V40, P429, DOI 10.1084/jem.40.4.429
   MICHIE W, 1967, LANCET, V1, P691
   Michie W, 1966, Br J Clin Pract, V20, P9
   Murakami M, 1996, J CLIN INVEST, V98, P2228, DOI 10.1172/JCI119032
   Nakamura T, 2004, THYROID, V14, P307, DOI 10.1089/105072504323030979
   Nicolle MW, 1999, CAN J NEUROL SCI, V26, P201, DOI 10.1017/S0317167100000251
   Nishino M, 2006, RADIOGRAPHICS, V26, P335, DOI 10.1148/rg.262045213
   SCHEIFF JM, 1977, CLIN EXP IMMUNOL, V27, P516
   Takahashi Hidenobu, 2007, Ann Thorac Cardiovasc Surg, V13, P114
   Tsuda E, 2008, INTERNAL MED, V47, P445, DOI 10.2169/internalmedicine.47.0682
   van Nieuwkoop C, 2005, Eur J Intern Med, V16, P606, DOI 10.1016/j.ejim.2005.03.010
   VANHERLE AJ, 1971, J CLIN ENDOCR METAB, V32, P140, DOI 10.1210/jcem-32-2-140
   Veronikis IE, 1996, J NUCL MED, V37, P991
   WHITE SR, 1986, CHEST, V90, P691, DOI 10.1378/chest.90.5.691
   Yamanaka K, 2006, ANN THORAC SURG, V81, P1904, DOI 10.1016/j.athoracsur.2005.07.081
NR 27
TC 15
Z9 16
U1 0
U2 0
PU AMER ASSOC CLIN ENDOCRINOL
PI JACKSONVILLE
PA 1000 RIVERSIDE AVE, STE 205, JACKSONVILLE, FL 32204 USA
SN 1530-891X
J9 ENDOCR PRACT
JI Endocr. Pract.
PD SEP-OCT
PY 2009
VL 15
IS 6
BP 534
EP 539
DI 10.4158/EP09025.ORR
PG 6
WC Endocrinology & Metabolism
WE Science Citation Index Expanded (SCI-EXPANDED)
SC Endocrinology & Metabolism
GA 520EP
UT WOS:000271823300004
PM 19491074
DA 2022-10-25
ER

PT J
AU Rajendram, P
   Torbic, H
   Duggal, A
   Campbell, J
   Hovden, M
   Dhawan, V
   Pastores, SM
   Gutierrez, C
AF Rajendram, Prabalini
   Torbic, Heather
   Duggal, Abhijit
   Campbell, Jeannee
   Hovden, Michael
   Dhawan, Vikram
   Pastores, Stephen M.
   Gutierrez, Cristina
TI Critically ill patients with severe immune checkpoint inhibitor related
   neurotoxicity: A multi-center case series
SO JOURNAL OF CRITICAL CARE
LA English
DT Article
DE Immune checkpoint inhibitors; Immune related adverse events;
   Neurotoxicity; Intensive care unit; CTLA-4; PD-1; PD-L1
ID GUILLAIN-BARRE-SYNDROME; ADVANCED MELANOMA; NIVOLUMAB; IMMUNOTHERAPY;
   ENCEPHALITIS; MANAGEMENT; CHEMOTHERAPY; TOXICITIES; IPILIMUMAB; REGIMENS
AB Purpose: Serious immune checkpoint inhibitor (ICI)-related neurotoxicity is rare. There is limited data on the specifics of care and outcomes of patients with severe neurological immune related adverse events (NirAEs) admitted to the Intensive Care Unit (ICU). Materials and methods: Retrospective study of patients with severe NirAEs admitted to the ICU at 3 academic centers between January 2016 and December 2018. Clinical data collected included ICI exposure, type of NirAE (central [CNS] or peripheral nervous system [PNS) disorders), and patient outcomes including neurological recovery and mortality. Results: Seventeen patients developed severe NirAEs. Eight patients presented with PNS disorders; 6 with myasthenia gravis (MG), 1 had a combination of MG and polyneuropathy and 1 had Guillain-Barre syndrome. Nine patients had CNS disorders (6 seizures and 5 had concomitant encephalopathy. During ICU admission, 65% of patients required mechanical ventilation, 35% vasopressors, and 18% renal replacement therapy. The median ICU and hospital length of stay were 7 (2-36) and 18 (4-80) days, respectively. Hospital mortality was 29%. At hospital discharge, 18% of patients made a full neurologic recovery, 41% partial recovery, and 12% did not recover. Conclusion: Severe NirAEs while uncommon, can be serious or even life-threatening if not diagnosed and treated early. (c) 2021 Elsevier Inc. All rights reserved.
C1 [Rajendram, Prabalini; Dhawan, Vikram; Pastores, Stephen M.] Mem Sloan Kettering Canc Ctr, Dept Anesthesiol & Crit Care Med, 1275 York Ave, New York, NY 10021 USA.
   [Torbic, Heather] Cleveland Clin, Dept Pharm, Cleveland, OH 44106 USA.
   [Duggal, Abhijit] Cleveland Clin, Dept Crit Care Med, Cleveland, OH 44106 USA.
   [Campbell, Jeannee; Hovden, Michael; Gutierrez, Cristina] MD Anderson Canc Ctr, Dept Crit Care Med, Houston, TX USA.
RP Rajendram, P (corresponding author), Mem Sloan Kettering Canc Ctr, 1275 York Ave Rm C-1179A, New York, NY 10065 USA.
EM rajendp1@mskcc.org
FU Department of Anesthesiology and Critical Care Medicine, Memorial Sloan
   Kettering Cancer Center, New York, NY [P30 CA008748]
FX This study was supported, in part, by the Core Grant (P30 CA008748) and
   the Department of Anesthesiology and Critical Care Medicine, Memorial
   Sloan Kettering Cancer Center, New York, NY.
CR Bellmunt J, 2017, NEW ENGL J MED, V376, P1015, DOI 10.1056/NEJMoa1613683
   Borghaei H, 2015, NEW ENGL J MED, V373, P1627, DOI 10.1056/NEJMoa1507643
   Brahmer JR, 2018, J CLIN ONCOL, V36, P1714, DOI 10.1200/JCO.2017.77.6385
   Chen LP, 2015, J CLIN INVEST, V125, P3384, DOI 10.1172/JCI80011
   Cuzzubbo S, 2017, EUR J CANCER, V73, P1, DOI [10.1016/j.ejca.2016.12:001, 10.1016/j.ejca.2016.12.001]
   Dubey D, 2020, ANN NEUROL, V87, P659, DOI 10.1002/ana.25708
   Eggermont AMM, 2015, LANCET ONCOL, V16, pE262, DOI 10.1016/S1470-2045(15)70271-8
   Esfahani K, 2020, NAT REV CLIN ONCOL, V17, P504, DOI 10.1038/s41571-020-0352-8
   Ferris RL, 2016, NEW ENGL J MED, V375, P1856, DOI 10.1056/NEJMoa1602252
   Garcia CA, 2018, J IMMUNOTHER CANCER, V6, DOI 10.1186/s40425-018-0393-z
   Graus F, 2016, LANCET NEUROL, V15, P391, DOI 10.1016/S1474-4422(15)00401-9
   Haanen JBAG, 2017, ANN ONCOL, V28, P119, DOI 10.1093/annonc/mdx225
   Hodi FS, 2010, NEW ENGL J MED, V363, P711, DOI 10.1056/NEJMoa1003466
   Hughes RAC, 2003, NEUROLOGY, V61, P736, DOI 10.1212/WNL.61.6.736
   Hughes RAC, 2007, BRAIN, V130, P2245, DOI 10.1093/brain/awm004
   Johnson DB, 2015, J CLIN ONCOL, V33, pE122, DOI 10.1200/JCO.2013.51.1683
   Kang YK, 2017, LANCET, V390, P2461, DOI 10.1016/S0140-6736(17)31827-5
   Kenfak A, 2019, CLIN MICROBIOL INFEC, V25, P415, DOI 10.1016/j.cmi.2019.01.008
   Larkin J, 2017, ONCOLOGIST, V22, P709, DOI 10.1634/theoncologist.2016-0487
   Leach DR, 1996, SCIENCE, V271, P1734, DOI 10.1126/science.271.5256.1734
   Martins F, 2019, NAT REV CLIN ONCOL, V16, P563, DOI 10.1038/s41571-019-0218-0
   Motzer RJ, 2015, NEW ENGL J MED, V373, P1803, DOI 10.1056/NEJMoa1510665
   Mount HR, 2017, AM FAM PHYSICIAN, V96, P314
   Pardoll DM, 2012, NAT REV CANCER, V12, P252, DOI 10.1038/nrc3239
   Puzanov I, 2017, J IMMUNOTHER CANCER, V5, DOI 10.1186/s40425-017-0300-z
   Reynolds KL, 2019, ONCOLOGIST, V24, P435, DOI 10.1634/theoncologist.2018-0359
   Sanders DB, 2016, NEUROLOGY, V87, P419, DOI 10.1212/WNL.0000000000002790
   Simmons D, 2017, CUREUS, V9, DOI 10.7759/cureus.1774
   Spain L, 2017, ANN ONCOL, V28, P377, DOI 10.1093/annonc/mdw558
   Thompson JA, 2020, J NATL COMPR CANC NE, V18, P230, DOI 10.6004/jnccn.2020.0012
   Tunkel AR, 2008, CLIN INFECT DIS, V47, P303, DOI 10.1086/589747
   Valsecchi ME, 2015, NEW ENGL J MED, V373, P1270, DOI [10.1056/NEJMoa1504030, 10.1056/NEJMc1509660]
   Venkatesan A, 2013, CLIN INFECT DIS, V57, P1114, DOI 10.1093/cid/cit458
   Venkatesan A, 2019, CURR OPIN INFECT DIS, V32, P251, DOI 10.1097/QCO.0000000000000546
   Voskens CJ, 2013, PLOS ONE, V8, DOI 10.1371/journal.pone.0053745
   Weber JS, 2015, LANCET ONCOL, V16, P375, DOI 10.1016/S1470-2045(15)70076-8
   Xu M, 2019, NEUROLOGIST, V24, P75, DOI 10.1097/NRL.0000000000000230
   Zimmer L, 2016, EUR J CANCER, V60, P210, DOI 10.1016/j.ejca.2016.02.024
   Zygun D, 2005, CURR OPIN CRIT CARE, V11, P139, DOI 10.1097/01.ccx.0000155356.86241.c0
NR 39
TC 3
Z9 3
U1 0
U2 2
PU W B SAUNDERS CO-ELSEVIER INC
PI PHILADELPHIA
PA 1600 JOHN F KENNEDY BOULEVARD, STE 1800, PHILADELPHIA, PA 19103-2899 USA
SN 0883-9441
EI 1557-8615
J9 J CRIT CARE
JI J. Crit. Care
PD OCT
PY 2021
VL 65
BP 126
EP 132
DI 10.1016/j.jcrc.2021.05.020
EA JUN 2021
PG 7
WC Critical Care Medicine
WE Science Citation Index Expanded (SCI-EXPANDED)
SC General & Internal Medicine
GA WC6KP
UT WOS:000704365400020
PM 34139658
OA Green Accepted
DA 2022-10-25
ER

PT J
AU Sharrack, B
   Saccardi, R
   Alexander, T
   Badoglio, M
   Burman, J
   Farge, D
   Greco, R
   Jessop, H
   Kazmi, M
   Kirgizov, K
   Labopin, M
   Mancardi, G
   Martin, R
   Moore, J
   Muraro, PA
   Rovira, M
   Sormani, MP
   Snowden, JA
   Snowden, J
   McGrath, E
   Bambi, F
   Sanchez-Guijo, F
   Worel, N
   Badolglio, M
   Abinun, M
   Arnold, R
   Brierley, C
   Castilla-Llorente, C
   Cooper, N
   Daikeler, T
   del Papa, N
   Finke, J
   Hagglund, H
   Henes, J
   Hiepe, F
   Kiely, D
   Marjanovic, Z
   Martin, T
   Ma, D
   Miller, P
   Muraro, P
   Oliveira, MC
   Polushin, A
   Onida, F
   Simoes, B
   Puyade, M
   Resnick, I
   Saif, M
   Sakellari, I
   Snarski, E
   Scherer, HU
   Sossa, C
   de Vries-Bouwstra, J
   Wulffraat, N
   Zaccara, E
AF Sharrack, Basil
   Saccardi, Riccardo
   Alexander, Tobias
   Badoglio, Manuela
   Burman, Joachim
   Farge, Dominique
   Greco, Raffaella
   Jessop, Helen
   Kazmi, Majid
   Kirgizov, Kirill
   Labopin, Myriam
   Mancardi, Gianluigi
   Martin, Roland
   Moore, John
   Muraro, Paolo A.
   Rovira, Montserrat
   Sormani, Maria Pia
   Snowden, John A.
   Snowden, John
   McGrath, Eoin
   Bambi, Franco
   Sanchez-Guijo, Fermin
   Worel, Nina
   Badolglio, Manuela
   Abinun, Mario
   Arnold, Renate
   Brierley, Charlotte
   Castilla-Llorente, Cristina
   Cooper, Nichola
   Daikeler, Thomas
   del Papa, Nicoletta
   Finke, Jurgen
   Hagglund, Hans
   Henes, Joerg
   Hiepe, Falk
   Kiely, David
   Marjanovic, Zora
   Martin, Thierry
   Ma, David
   Miller, Paul
   Muraro, Paolo
   Oliveira, Maria-Carolina
   Polushin, Alexey
   Onida, Francesco
   Simoes, Belinda
   Puyade, Mathieu
   Resnick, Igor
   Saif, Muhammad
   Sakellari, Ioanna
   Snarski, Emilian
   Scherer, Hans Ulrich
   Sossa, Claudia
   de Vries-Bouwstra, Jeska
   Wulffraat, Nico
   Zaccara, Eleanora
CA European Soc Blood Marrow Transpla
   Autoimmune Dis Working Party ADWP
   ISCT
   EBMT JACIE
TI Autologous haematopoietic stem cell transplantation and other cellular
   therapy in multiple sclerosis and immune-mediated neurological diseases:
   updated guidelines and recommendations from the EBMT Autoimmune Diseases
   Working Party (ADWP) and the Joint Accreditation Committee of EBMT and
   ISCT (JACIE)
SO BONE MARROW TRANSPLANTATION
LA English
DT Article
ID BONE-MARROW-TRANSPLANTATION; SYSTEMIC-LUPUS-ERYTHEMATOSUS; LONG-TERM
   OUTCOMES; MODIFYING THERAPY; EUROPEAN GROUP; CONDITIONING REGIMEN;
   NEUROMYELITIS-OPTICA; CONSENSUS GUIDELINES; INTERFERON BETA-1A;
   COST-EFFECTIVENESS
AB These updated EBMT guidelines review the clinical evidence, registry activity and mechanisms of action of haematopoietic stem cell transplantation (HSCT) in multiple sclerosis (MS) and other immune-mediated neurological diseases and provide recommendations for patient selection, transplant technique, follow-up and future development. The major focus is on autologous HSCT (aHSCT), used in MS for over two decades and currently the fastest growing indication for this treatment in Europe, with increasing evidence to support its use in highly active relapsing remitting MS failing to respond to disease modifying therapies. aHSCT may have a potential role in the treatment of the progressive forms of MS with a significant inflammatory component and other immune-mediated neurological diseases, including chronic inflammatory demyelinating polyneuropathy, neuromyelitis optica, myasthenia gravis and stiff person syndrome. Allogeneic HSCT should only be considered where potential risks are justified. Compared with other immunomodulatory treatments, HSCT is associated with greater short-term risks and requires close interspeciality collaboration between transplant physicians and neurologists with a special interest in these neurological conditions before, during and after treatment in accredited HSCT centres. Other experimental cell therapies are developmental for these diseases and patients should only be treated on clinical trials.
C1 [Sharrack, Basil] Sheffield Teaching Hosp NHS Fdn Trust, Dept Neurol, Sheffield, S Yorkshire, England.
   [Sharrack, Basil] Univ Sheffield, NIHR Neurosci Biomed Res Ctr, Sheffield, S Yorkshire, England.
   [Saccardi, Riccardo] Careggi Univ Hosp, Cell Therapy & Transfus Med Unit, Florence, Italy.
   [Alexander, Tobias; Hiepe, Falk] Charite, Klin Rheumatol & Klin Immunol, Berlin, Germany.
   [Badoglio, Manuela; Labopin, Myriam; Badolglio, Manuela] Sorbonne Univ, St Antoine Hosp, Dept Haematol, INSERM UMR 938,EBMT Paris Study Off, Paris, France.
   [Burman, Joachim] Uppsala Univ, Dept Neurosci, Uppsala, Sweden.
   [Farge, Dominique] Hop St Louis, AP HP, Unite Med Interne Malad Autoimmunes & Pathol Vasc, Paris, France.
   [Farge, Dominique] FAI2R, Ctr Reference Malad Autoimmunes Syst Rares Ile de, Filiere, Paris, France.
   [Farge, Dominique] Univ Paris 07, EA 3518, Paris, France.
   [Farge, Dominique] McGill Univ, Dept Internal Med, Montreal, PQ, Canada.
   [Greco, Raffaella] Ist Sci San Raffaele, Hematol & Bone Marrow Transplantat Unit, IRCCS, Milan, Italy.
   [Jessop, Helen; Snowden, John A.; Snowden, John] Sheffield Teaching Hosp NHS Fdn Trust, Dept Haematol, Sheffield, S Yorkshire, England.
   [Kazmi, Majid] Guys Hosp, Dept Haematol, Kings Hlth Partners, London, England.
   [Kirgizov, Kirill] Inst Pediat Oncol & Hematol, NN Blokhin Natl Med Ctr Oncol, Moscow, Russia.
   [Mancardi, Gianluigi] Univ Genoa, Dept Neurosci, Genoa, Italy.
   [Mancardi, Gianluigi] Clin Sci Inst Maugeri, Genoa, Italy.
   [Martin, Roland] Univ Hosp, Neurol Clin, Neuroimmunol & MS Res, Zurich, Switzerland.
   [Moore, John; Ma, David] St Vincents Hlth Network, Haematol Dept, Darlinghurst, NSW, Australia.
   [Muraro, Paolo A.; Muraro, Paolo] Imperial Coll London, Dept Brain Sci, London, England.
   [Rovira, Montserrat] Hosp Clin Barcelona, Inst Josep Carreras, Dept Hematol, BMT Unit, Barcelona, Spain.
   [Sormani, Maria Pia] Univ Genoa, Dept Hlth Sci DISSAL, Genoa, Italy.
   [Sormani, Maria Pia] IRCCS Osped Policlin San Martino, Genoa, Italy.
   [Saccardi, Riccardo] Careggi Univ Hosp, Haematol Dept, Florence, Italy.
   [McGrath, Eoin] EBMT Execut Off, Barcelona, Spain.
   [Bambi, Franco] Azienda Osped Univ Meyer AOU Meyer, Osped Pediat, Florence, Italy.
   [Sanchez-Guijo, Fermin] Hosp Univ Salamanca, IBSAL, Salamanca, Spain.
   [Worel, Nina] Med Univ Vienna, Blood Grp Serol & Transfus Med, Vienna, Austria.
   [Abinun, Mario] Newcastle Univ, Great North Childrens Hosp, Inst Cellular Med, Newcastle Upon Tyne, Tyne & Wear, England.
   [Arnold, Renate] Charit Univ Med Berlin, Dept Haematol Oncol & Tumor Immunol, Berlin, Germany.
   [Brierley, Charlotte] Oxford Univ Hosp NHS Fdn Trust, Dept Haematol, Oxford, England.
   [Castilla-Llorente, Cristina] Dept Hematol Gustave Roussy, Unit Transplantat Cellules Souches, Villejuif, France.
   [Cooper, Nichola] Imperial Coll Hlth Care NHS Trust, Hammersmith Hosp, Dept Haematol, London, England.
   [Daikeler, Thomas] Univ Basel, Dept Rheumatol, Basel, Switzerland.
   [Daikeler, Thomas] Univ Hosp Basel, Dept Rheumatol, Basel, Switzerland.
   [del Papa, Nicoletta; Zaccara, Eleanora] Osp G Pini, Dept Rheumatol, Milan, Italy.
   [Finke, Jurgen] Univ Freiburg, Dept Med Hematol & Oncol, Freiburg, Germany.
   [Hagglund, Hans] Uppsala Univ Hosp, Dept Hematol, Uppsala, Sweden.
   [Henes, Joerg] Univ Hosp Tuebingen, Ctr Interdisciplinary Clin Immunol Rheumatol & Au, Dept Internal Med Oncol Oncol Haematol Immunol Rh, Tubingen, Germany.
   [Kiely, David] Sheffield Teaching Hosp NHS Fdn Trust, Sheffield Pulm Vasc Dis Unit, Sheffield, S Yorkshire, England.
   [Marjanovic, Zora] St Antoine Hosp, Dept Haematol, Paris, France.
   [Martin, Thierry] Strasbourg Univ Hosp, Natl Referral Ctr Autoimmune Dis, Dept Clin Immunol, Strasbourg, France.
   [Miller, Paul] Anthony Nolan Res Inst, London, England.
   [Oliveira, Maria-Carolina] Univ Sao Paulo, Ribeirao Preto Med Sch, Div Clin Immunol, Ribeirao Preto, Brazil.
   [Polushin, Alexey] First State Pavlov Med Univ St Petersburg, Raisa Gorbacheva Mem Res Inst Pediat Oncol Hemato, St Petersburg 197022, Russia.
   [Onida, Francesco] Univ Milan, Haematol BMT Ctr, Fdn IRCCS Ca Granda Osped Maggiore Policlin, Milan, Italy.
   [Simoes, Belinda] Univ Sao Paulo, Ribeirao Preto Med Sch, Div Hematol, Ribeirao Preto, Brazil.
   [Puyade, Mathieu] CHU Poitiers, Poitiers, France.
   [Resnick, Igor] Univ Hosp St Marina, Varna 9010, Bulgaria.
   [Rovira, Montserrat] Hosp Clin Barcelona, Inst Josep Carreras, Dept Hematol, BMT Unit,IDIBAPS, Barcelona, Spain.
   [Saif, Muhammad] Manchester Royal Infirm, Dept Clin Haematol, Manchester, Lancs, England.
   [Sakellari, Ioanna] George Papanicolaou Gen Hosp, Bone Marrow Transplantat Unit, Thessaloniki, Greece.
   [Snarski, Emilian] Med Univ Warsaw, Dept Hematol Oncol & Internal Med, Warsaw, Poland.
   [Scherer, Hans Ulrich; de Vries-Bouwstra, Jeska] Leiden Univ, Dept Rheumatol, Med Ctr, Leiden, Netherlands.
   [Sossa, Claudia] Clin FOSCAL, Hematol & Stem Cell Transplantat Unit, Div Hematol & Hematopoiet Stem Cell Transplantat, Bucaramanga, Colombia.
   [Wulffraat, Nico] Wilhelmina Childrens Hosp, Div Kinderen Cluster Immunol Reumatol Hematol Inf, Utrecht, Netherlands.
RP Snowden, JA (corresponding author), Sheffield Teaching Hosp NHS Fdn Trust, Dept Haematol, Sheffield, S Yorkshire, England.
EM john.snowden1@nhs.net
RI Polushin, Alexey/I-6516-2016; Burman, Joachim/H-7230-2019; Greco,
   Raffaella/K-9499-2016; Wulffraat, Nico M/AAE-8929-2020; Worel,
   Nina/AAO-7418-2020; Sakellari, Ioanna/AAG-3119-2020; Sormani, Maria
   Pia/ABH-8756-2020; Rodrigues, Maria Carolina Oliveira/A-2302-2012;
   Mancardi, Giovanni Luigi/K-8656-2016; Sanchez-Guijo, Fermin/D-8542-2018;
   Scherer, Hans Ulrich/F-4350-2016
OI Burman, Joachim/0000-0002-7045-1806; Greco,
   Raffaella/0000-0002-6117-5328; Wulffraat, Nico M/0000-0001-9548-5562;
   Rodrigues, Maria Carolina Oliveira/0000-0003-0691-2222; Mancardi,
   Giovanni Luigi/0000-0001-8427-118X; Sanchez-Guijo,
   Fermin/0000-0002-7076-7739; Worel, Nina/0000-0002-3599-8099; Hiepe,
   Falk/0000-0003-3584-5292; Bambi, Franco/0000-0002-1945-8324; SNOWDEN,
   JOHN/0000-0001-6819-3476; Moore, John/0000-0003-3287-0513; SORMANI,
   MARIA PIA/0000-0001-6892-104X; Martin, Thierry/0000-0002-2776-2641;
   Farge-Bancel, Dominique/0000-0002-4041-1352; Sossa-Melo,
   Claudia/0000-0001-9876-222X; Polushin, Alexey/0000-0001-8699-2482;
   Saccardi, Riccardo/0000-0002-5763-5467
FU UK NIHR EME; UK NIHR Biomedical Research Centre
FX JAS declares speaker fees at educational events supported by Sanofi,
   Janssen, Jazz, Mallinckrodt and Gilead, is a member of a trial IDMC for
   Kiadis Pharma and Chairs NHS England Clinical Reference Group (CRG) for
   Blood and Marrow Transplantation. RM has received personal remuneration
   for advisory functions and presentations by Merck, Teva, Sanofi,
   Novartis, Roche, Biogen, Cell Protect and Neuway Pharma. He is a
   co-founder and co-owner of Cellerys. PAM reports personal fees and
   non-financial support from Bayer, Biogen, Merck and Novartis, unrelated
   to the manuscript. PAM, BS and JS are grateful for support from the UK
   NIHR EME and Biomedical Research Centre funding schemes. The other
   authors declare no competing interests.
CR Abrahamsson SV, 2013, BRAIN, V136, P2888, DOI 10.1093/brain/awt182
   Admiraal R, 2017, LANCET HAEMATOL, V4, pE183, DOI 10.1016/S2352-3026(17)30029-7
   Alchi B, 2013, LUPUS, V22, P245, DOI 10.1177/0961203312470729
   Alexander T, 2015, BONE MARROW TRANSPL, V50, P173, DOI 10.1038/bmt.2014.251
   Alexander T, 2019, BONE MARROW TR UNPUB
   Alexander T, 2018, J AUTOIMMUN, V92, P35, DOI 10.1016/j.jaut.2018.06.002
   Alix JJP, 2013, J NEUROL, V260, P914, DOI 10.1007/s00415-012-6796-8
   Aouad P, 2015, J CLIN NEUROSCI, V22, P1215, DOI 10.1016/j.jocn.2015.02.007
   Atkins H, 2019, JAMA-J AM MED ASSOC, V321, P153, DOI 10.1001/jama.2018.20777
   Atkins HL, 2016, LANCET, V388, P576, DOI 10.1016/S0140-6736(16)30169-6
   Bell S, 2016, CURR OPIN BIOL THERA, V14, P1
   Bingham S, 2001, BRIT J HAEMATOL, V113, P840, DOI 10.1046/j.1365-2141.2001.02804-2.x
   Bregante S, 2013, BONE MARROW TRANSPL, V48, P1139, DOI 10.1038/bmt.2013.18
   Brinkman DMC, 2007, J CLIN IMMUNOL, V27, P647, DOI 10.1007/s10875-007-9120-0
   Bryant A, 2016, JAMA NEUROL, V73, P652, DOI 10.1001/jamaneurol.2016.0113
   Burman J, 2018, J NEUROL NEUROSUR PS, V89, P147, DOI 10.1136/jnnp-2017-316271
   Burman J, 2017, NEUROLOGY, V88, P2072, DOI 10.1212/WNL.0000000000003995
   Burman J, 2014, J NEUROL NEUROSUR PS, V85, P1116, DOI 10.1136/jnnp-2013-307207
   Burman J, 2013, IMMUNOLOGY, V140, P211, DOI 10.1111/imm.12129
   Burt RK, 2006, ARTHRITIS RHEUM-US, V54, P3750, DOI 10.1002/art.22256
   Burt RK, 2019, JAMA-J AM MED ASSOC, V321, P165, DOI 10.1001/jama.2018.18743
   Burt RK, 2018, BONE MARROW TRANSPL, V53, P692, DOI 10.1038/s41409-018-0173-x
   Burt RK, 2015, JAMA-J AM MED ASSOC, V313, P275, DOI 10.1001/jama.2014.17986
   Burt RK, 2012, MULT SCLER J, V18, P772, DOI 10.1177/1352458512442993
   Burt RK, 2009, LANCET NEUROL, V8, P244, DOI 10.1016/S1474-4422(09)70017-1
   Burt RK, 2003, BLOOD, V102, P2373, DOI 10.1182/blood-2003-03-0877
   Burt RK, 1998, BONE MARROW TRANSPL, V21, P537, DOI 10.1038/sj.bmt.1701129
   Burt RK, 2001, BONE MARROW TRANSPL, V28, P1, DOI 10.1038/sj.bmt.1703081
   Burt RK, 2019, BONE MARROW TRANSPL, V53, P13
   Burt RK, 2019, NEUROLOGY
   Casanova B, 2017, NEUROL SCI, V38, P1213, DOI 10.1007/s10072-017-2933-6
   Chan J, 2008, J IMMUNOL, V181, P7571, DOI 10.4049/jimmunol.181.11.7571
   Chitnis T, 2018, NEW ENGL J MED, V379, P1017, DOI 10.1056/NEJMoa1800149
   Cohen JA, 2019, BIOL BLOOD MARROW TR, V25, P845, DOI 10.1016/j.bbmt.2019.02.014
   Cohen JA, 2012, LANCET, V380, P1819, DOI 10.1016/S0140-6736(12)61769-3
   Coles AJ, 2017, NEUROLOGY, V89, P1117, DOI 10.1212/WNL.0000000000004354
   Coles AJ, 2012, LANCET, V380, P1829, DOI 10.1016/S0140-6736(12)61768-1
   Compston A, 2002, LANCET, V359, P1221, DOI 10.1016/S0140-6736(02)08220-X
   Cordonnier C, 2019, LANCET INFECT DIS, V19, pE200, DOI 10.1016/S1473-3099(18)30600-5
   Curro D, 2015, MULT SCLER J, V21, P1423, DOI 10.1177/1352458514564484
   Daikeler T, 2009, BONE MARROW TRANSPL, V44, P27, DOI 10.1038/bmt.2008.424
   Daikeler T, 2007, ANN RHEUM DIS, V66, P202, DOI 10.1136/ard.2006.056630
   Daikeler T, 2011, BLOOD, V118, P1693, DOI 10.1182/blood-2011-02-336156
   Darlington PJ, 2018, FRONT IMMUNOL, V9, DOI 10.3389/fimmu.2018.00834
   Darlington PJ, 2013, ANN NEUROL, V73, P341, DOI 10.1002/ana.23784
   Das J, 2018, MULT SCLER J, V24, P87
   Das J, 2019, CURR HEMATOL MALIG R, V14, P127, DOI 10.1007/s11899-019-00505-z
   de Latour RP, 2019, EBMT HANDBOOK: HEMATOPOIETIC STEM CELL TRANSPLANTATION AND CELLULAR THERAPIES, P579, DOI 10.1007/978-3-030-02278-5_77
   DeFilipp Z, 2016, BIOL BLOOD MARROW TR, V22, P1493, DOI 10.1016/j.bbmt.2016.05.007
   Duarte RF, 2019, BONE MARROW TRANSPL, V54, P1525, DOI 10.1038/s41409-019-0516-2
   Elmahdi S, 2016, PEDIATR TRANSPLANT, V20, P105, DOI 10.1111/petr.12620
   Fassas A, 1997, BONE MARROW TRANSPL, V20, P631, DOI 10.1038/sj.bmt.1700944
   Gelfand JM, 2017, NEUROTHERAPEUTICS, V14, P835, DOI 10.1007/s13311-017-0557-4
   Giovannoni G, 2015, MULT SCLER RELAT DIS, V4, P329, DOI 10.1016/j.msard.2015.04.006
   Giovannoni G, 2011, LANCET NEUROL, V10, P329, DOI 10.1016/S1474-4422(11)70023-0
   Giralt S, 2014, BIOL BLOOD MARROW TR, V20, P295, DOI 10.1016/j.bbmt.2013.10.013
   Gozdziak P, 2017, BONE MARROW TRANSPL, V52, pS40
   Greco R, 2019, FRONT IMMUNOL, V10, DOI 10.3389/fimmu.2019.01570
   Greco R, 2015, MULT SCLER J, V21, P189, DOI 10.1177/1352458514541978
   Greco R, 2014, ANN NEUROL, V75, P447, DOI 10.1002/ana.24079
   Hakansson I, 2017, NEUROMUSCULAR DISORD, V27, P90, DOI 10.1016/j.nmd.2016.09.020
   Hamerschlak N, 2010, BONE MARROW TRANSPL, V45, P239, DOI 10.1038/bmt.2009.127
   Hauser SL, 2017, NEW ENGL J MED, V376, P221, DOI 10.1056/NEJMoa1601277
   Havrdova Eva, 2018, Mult Scler J Exp Transl Clin, V4, p2055217318760642, DOI 10.1177/2055217318760642
   Hawker K, 2009, ANN NEUROL, V66, P460, DOI 10.1002/ana.21867
   Holzer U, 2010, SCAND J RHEUMATOL, V39, P88, DOI 10.3109/03009740903096622
   Jantunen E, 2011, BONE MARROW TRANSPL, V46, P627, DOI 10.1038/bmt.2010.320
   Jessop H, 2019, BONE MARROW TRANSPL, V54, P933, DOI 10.1038/s41409-019-0430-7
   Kappos L, 2018, LANCET, V391, P1263, DOI 10.1016/S0140-6736(18)30475-6
   Kaunzner UW, 2016, NEUROPSYCH DIS TREAT, V12, P1907, DOI 10.2147/NDT.S111885
   Kelsey PJ, 2016, CURR RES TRANSL MED, V64, P71, DOI 10.1016/j.retram.2016.03.003
   KURTZKE JF, 1983, NEUROLOGY, V33, P1444, DOI 10.1212/WNL.33.11.1444
   Laroni A, 2015, IMMUNOL LETT, V168, P183, DOI 10.1016/j.imlet.2015.08.007
   Leone A, 2017, AUTOIMMUN REV, V16, P469, DOI 10.1016/j.autrev.2017.03.008
   Leray E, 2010, BRAIN, V133, P1900, DOI 10.1093/brain/awq076
   Loh Y, 2007, BLOOD, V109, P2643, DOI 10.1182/blood-2006-07-035766
   Lublin FD, 2014, NEUROLOGY, V83, P278, DOI 10.1212/WNL.0000000000000560
   Luznik L, 2008, BIOL BLOOD MARROW TR, V14, P641, DOI 10.1016/j.bbmt.2008.03.005
   Maciejewska M, 2016, EXP CLIN TRANSPLANT, V14, P665, DOI 10.6002/ect.2015.0336
   Mackenzie IS, 2014, J NEUROL NEUROSUR PS, V85, P76, DOI 10.1136/jnnp-2013-305450
   Mahdi-Rogers M, 2009, J PERIPHER NERV SYST, V14, P118, DOI 10.1111/j.1529-8027.2009.00221.x
   Majhail NS, 2012, BIOL BLOOD MARROW TR, V18, P348, DOI 10.1016/j.bbmt.2011.12.519
   Mancardi GL, 2012, MULT SCLER J, V18, P835, DOI 10.1177/1352458511429320
   Mancardi G, 2018, MULT SCLER J, V24, P245, DOI 10.1177/1352458517742532
   Mancardi GL, 2015, NEUROLOGY, V84, P981, DOI 10.1212/WNL.0000000000001329
   Mancardi GL, 2005, MULT SCLER, V11, P367, DOI 10.1191/1352458505ms1181cr
   Mariottini A, 2019, EUR J NEUROL, V26, P624, DOI 10.1111/ene.13866
   Marmont AM, 2006, BONE MARROW TRANSPL, V37, P1061, DOI 10.1038/sj.bmt.1705372
   Massey JC, 2018, FRONT IMMUNOL, V9, DOI 10.3389/fimmu.2018.00410
   Matiello M, 2011, ARCH NEUROL-CHICAGO, V68, P953, DOI 10.1001/archneurol.2011.38
   Mehra V, 2019, CLIN INFEC DIS
   Menon S, 2013, J NEUROL NEUROSUR PS, V84, P1192, DOI 10.1136/jnnp-2013-304951
   Miller PDE, 2017, BONE MARROW TRANSPL, V52, P1082, DOI 10.1038/bmt.2017.87
   Moccia M, 2017, PLOS ONE, V12, DOI 10.1371/journal.pone.0169489
   Montalban X, 2017, NEW ENGL J MED, V376, P209, DOI 10.1056/NEJMoa1606468
   Moore JJ, 2019, J NEUROL NEUROSUR PS, V90, P514, DOI 10.1136/jnnp-2018-319446
   Morris ES, 2007, BONE MARROW TRANSPL, V40, P1003, DOI 10.1038/sj.bmt.1705854
   Muraro PA, 2005, J EXP MED, V201, P805, DOI 10.1084/jem.20041679
   Muraro PA, 2017, NAT REV NEUROL, V13, P391, DOI 10.1038/nrneurol.2017.81
   Muraro PA, 2017, JAMA NEUROL, V74, P459, DOI 10.1001/jamaneurol.2016.5867
   Muraro PA, 2014, J CLIN INVEST, V124, P1168, DOI 10.1172/JCI71691
   Mussetti A, 2017, EXPERT REV HEMATOL, V10, P479, DOI 10.1080/17474086.2017.1318054
   Nash RA, 2017, NEUROLOGY, V88, P842, DOI 10.1212/WNL.0000000000003660
   Otallah S, 2018, CURR NEUROL NEUROSCI, V18, DOI 10.1007/s11910-018-0886-7
   Oyama Y, 2007, NEUROLOGY, V69, P1802, DOI 10.1212/01.wnl.0000277266.53449.8b
   Passweg JR, 2019, BONE MARROW TRANSPL, V54, P1575, DOI 10.1038/s41409-019-0465-9
   Passweg JR, 2018, BONE MARROW TRANSPL, V53, P1139, DOI 10.1038/s41409-018-0153-1
   Peng FH, 2010, NEUROLOGIST, V16, P375, DOI 10.1097/NRL.0b013e3181b126e3
   Gale RP, 2019, CLIN TRANSPLANT, V33, P13567, DOI 10.1111/ctr.13567
   Press R, 2014, J NEUROL NEUROSUR PS, V85, P618, DOI 10.1136/jnnp-2013-306014
   Rice CM, 2015, TRIALS, V16, DOI 10.1186/s13063-015-0953-1
   Rice CM, 2015, BMJ OPEN, V5, DOI 10.1136/bmjopen-2015-009090
   Ros-Soto J, 2019, BONE MARROW TRANSPL, V54, P810, DOI 10.1038/s41409-018-0377-0
   Rotstein DL, 2015, JAMA NEUROL, V72, P152, DOI 10.1001/jamaneurol.2014.3537
   Rubin LG, 2014, CLIN INFECT DIS, V58, pE44, DOI [10.1093/cid/cit684, 10.1093/cid/cit816]
   Ruiz-Arguelles GJ, 2017, ACTA HAEMATOL-BASEL, V137, P214, DOI 10.1159/000469655
   Saccardi R, 2006, MULT SCLER, V12, P814, DOI 10.1177/1352458506071301
   Sanders S, 2014, JAMA NEUROL, V71, P1296, DOI 10.1001/jamaneurol.2014.1297
   Scheinberg P, 2007, BLOOD, V109, P3219, DOI 10.1182/blood-2006-09-045625
   Scolding Neil, 2015, Pract Neurol, V15, P273, DOI 10.1136/practneurol-2015-001139
   Scolding NJ, 2017, BRAIN, V140, P2776, DOI 10.1093/brain/awx154
   Scordo M, 2019, BIOL BLOOD MARROW TR
   Shevchenko JL, 2015, ANN HEMATOL, V94, P1149, DOI 10.1007/s00277-015-2337-8
   Snarski E, 2015, BONE MARROW TRANSPL, V50, P216, DOI 10.1038/bmt.2014.248
   Snowden JA, 2017, BONE MARROW TRANSPL, V52, P1367, DOI 10.1038/bmt.2017.54
   Snowden JA, 2012, BONE MARROW TRANSPL, V47, P770, DOI 10.1038/bmt.2011.185
   Snowden JA, 2018, CLIN MED, V18, P329, DOI 10.7861/clinmedicine.18-4-329
   Snowden JA, 2017, BLOOD ADV, V1, P2742, DOI 10.1182/bloodadvances.2017010041
   Sormani MP, 2017, NEUROLOGY, V88, P2115, DOI 10.1212/WNL.0000000000003987
   Sormani MP, 2017, MULT SCLER J, V23, P201, DOI 10.1177/1352458516645670
   Melo CLS, 2019, NEUROMUSCULAR DISORD, V29, P142, DOI 10.1016/j.nmd.2018.11.008
   Sousa ADA, 2015, CLIN SCI, V128, P111, DOI 10.1042/CS20140095
   Strober J, 2009, ARCH NEUROL-CHICAGO, V66, P659, DOI 10.1001/archneurol.2009.28
   Tack GJ, 2011, BONE MARROW TRANSPL, V46, P840, DOI 10.1038/bmt.2010.199
   Tappenden P, 2017, BONE MARROW TRANSPL, V52, pS41
   Tappenden P, 2010, BONE MARROW TRANSPL, V45, P1014, DOI 10.1038/bmt.2009.305
   Thorpe A, 2019, NEUROLOGY, V92
   Tur C, 2011, ARCH NEUROL-CHICAGO, V68, P1421, DOI 10.1001/archneurol.2011.241
   Tyndall A, 1997, BONE MARROW TRANSPL, V19, P643, DOI 10.1038/sj.bmt.1700727
   Uccelli A, 2019, TRIALS, V20, DOI 10.1186/s13063-019-3346-z
   Vermeulen M, 2002, J NEUROL NEUROSUR PS, V72, P127, DOI 10.1136/jnnp.72.1.127
   Xu JA, 2011, ANN HEMATOL, V90, P343, DOI 10.1007/s00277-010-1071-5
   Zhu J, 2018, PEDIATR RHEUMATOL, V16, DOI 10.1186/s12969-018-0284-3
NR 143
TC 74
Z9 76
U1 10
U2 25
PU SPRINGERNATURE
PI LONDON
PA CAMPUS, 4 CRINAN ST, LONDON, N1 9XW, ENGLAND
SN 0268-3369
EI 1476-5365
J9 BONE MARROW TRANSPL
JI Bone Marrow Transplant.
PD FEB
PY 2020
VL 55
IS 2
BP 283
EP 306
DI 10.1038/s41409-019-0684-0
PG 24
WC Biophysics; Oncology; Hematology; Immunology; Transplantation
WE Science Citation Index Expanded (SCI-EXPANDED)
SC Biophysics; Oncology; Hematology; Immunology; Transplantation
GA KI2KH
UT WOS:000511176900005
PM 31558790
OA Green Published, Green Accepted, hybrid
DA 2022-10-25
ER

PT J
AU Fellner, A
   Makranz, C
   Lotem, M
   Bokstein, F
   Taliansky, A
   Rosenberg, S
   Blumenthal, DT
   Mandel, J
   Fichman, S
   Kogan, E
   Steiner, I
   Siegal, T
   Lossos, A
   Yust-Katz, S
AF Fellner, Avi
   Makranz, Chen
   Lotem, Michal
   Bokstein, Felix
   Taliansky, Alisa
   Rosenberg, Shai
   Blumenthal, Deborah T.
   Mandel, Jacob
   Fichman, Suzana
   Kogan, Elena
   Steiner, Israel
   Siegal, Tali
   Lossos, Alexander
   Yust-Katz, Shlomit
TI Neurologic complications of immune checkpoint inhibitors
SO JOURNAL OF NEURO-ONCOLOGY
LA English
DT Article
DE Immune checkpoint inhibitors; Neurological complications; PD-1; CTLA-4
ID MYASTHENIA-GRAVIS; ADVERSE EVENTS; NIVOLUMAB; CANCER; IPILIMUMAB;
   MELANOMA; ENCEPHALITIS; THERAPY
AB Immune checkpoint inhibitors (ICPIs) have recently emerged as a novel treatment for cancer. These agents, transforming the field of oncology, are not devoid of toxicity and cause immune-related side effects which can involve any organ including the nervous system. In this study, we present 9 patients (7 men and 2 women) with neurologic complications secondary to ICPI treatment. These included meningoencephalitis, limbic encephalitis, polyradiculitis, cranial polyneuropathy, myasthenic syndrome and myositis. Four patients received dual ICPI therapy comprised of programmed cell death-1 and cytotoxic lymphocyte associated protein-4 blocking antibodies. Median time to onset of neurologic adverse event during immune checkpoint inhibitor treatment was 8 weeks (range 5 days-19 weeks). In all patients ICPIs were stopped and corticosteroids were initiated, resulting in a marked improvement in seven out of nine patients. Two patients, one with myositis and one with myasthenic syndrome, died. In two patients ICPI therapy was resumed after resolution of the neurological adverse event with no additional neurologic complications. This series highlights the very broad spectrum of neurological complications of ICPIs, emphasizes the need for expedited diagnosis and suggests that withholding treatment early, accompanied with steroid therapy, carries the potential of complete resolution of the neurological immune-mediated condition. Thus, a high level of suspicion and rapid initiation of corticosteroids are mandatory to prevent uncontrolled clinical deterioration, which might be fatal.
C1 [Fellner, Avi; Kogan, Elena; Steiner, Israel; Siegal, Tali; Yust-Katz, Shlomit] Beilinson Med Ctr, Dept Neurol, Rabin Med Ctr, 39 Jabotinski St, Petah Tiqwa, Israel.
   [Fellner, Avi; Bokstein, Felix; Blumenthal, Deborah T.; Fichman, Suzana; Kogan, Elena; Steiner, Israel; Yust-Katz, Shlomit] Tel Aviv Univ, Sackler Fac Med, Tel Aviv, Israel.
   [Makranz, Chen; Rosenberg, Shai; Lossos, Alexander] Hadassah Hebrew Univ, Med Ctr, Dept Oncol, Leslie & Michael Gaffin Ctr Neurooncol, Jerusalem, Israel.
   [Lotem, Michal] Hadassah Hebrew Univ, Med Ctr, Sharett Inst Oncol, Jerusalem, Israel.
   [Bokstein, Felix; Blumenthal, Deborah T.] Tel Aviv Sourasky Med Ctr, Neurooncol Serv, Tel Aviv, Israel.
   [Taliansky, Alisa] Sheba Med Ctr, Inst Oncol, Ramat Gan, Israel.
   [Mandel, Jacob] Baylor Coll Med, Dept Neurol, Houston, TX 77030 USA.
   [Fichman, Suzana] Beilinson Med Ctr, Dept Pathol, Rabin Med Ctr, Petah Tiqwa, Israel.
   [Siegal, Tali; Yust-Katz, Shlomit] Rabin Med Ctr, Neuro Oncol Unit, Davidoff Canc Ctr, Petah Tiqwa, Israel.
RP Fellner, A (corresponding author), Beilinson Med Ctr, Dept Neurol, Rabin Med Ctr, 39 Jabotinski St, Petah Tiqwa, Israel.; Fellner, A (corresponding author), Tel Aviv Univ, Sackler Fac Med, Tel Aviv, Israel.
EM avi.fellner@gmail.com
RI Fellner, Avi/AAZ-8498-2021
OI Fellner, Avi/0000-0001-5354-9134; Mandel, Jacob/0000-0001-5916-5668
CR Behling J, 2017, MELANOMA RES, V27, P155, DOI 10.1097/CMR.0000000000000314
   Bellmunt J, 2017, CANCER TREAT REV, V54, P58, DOI 10.1016/j.ctrv.2017.01.007
   Brown MP, 2017, J NEUROIMMUNOL, V305, P16, DOI 10.1016/j.jneuroim.2016.12.016
   Chang E, 2017, J IMMUNOTHER, V40, P114, DOI 10.1097/CJI.0000000000000161
   Cuzzubbo S, 2017, EUR J CANCER, V73, P1, DOI [10.1016/j.ejca.2016.12:001, 10.1016/j.ejca.2016.12.001]
   De Velasco G, 2017, CANCER IMMUNOL RES, V5, P312, DOI 10.1158/2326-6066.CIR-16-0237
   Gonzalez NL, 2017, NEUROMUSCULAR DISORD, V27, P266, DOI 10.1016/j.nmd.2017.01.002
   Hottinger AF, 2016, CURR OPIN NEUROL, V29, P806, DOI 10.1097/WCO.0000000000000391
   Kao JC, 2017, JAMA NEUROL, V74, P1216, DOI 10.1001/jamaneurol.2017.1912
   Kimura T, 2016, CANCER SCI, V107, P1055, DOI 10.1111/cas.12961
   Kumar V, 2017, FRONT PHARMACOL, V8, DOI 10.3389/fphar.2017.00049
   Larkin J, 2017, ONCOLOGIST, V22, P709, DOI 10.1634/theoncologist.2016-0487
   Lau KHV, 2016, MUSCLE NERVE, V54, P157, DOI 10.1002/mus.25141
   Liao B, 2014, NEURO-ONCOLOGY, V16, P589, DOI 10.1093/neuonc/nou001
   Makarious D, 2017, EUR J CANCER, V82, P128, DOI 10.1016/j.ejca.2017.05.041
   Nguyen BHV, 2017, MELANOMA RES, V27, P152, DOI 10.1097/CMR.0000000000000310
   Papadopoulos KP, 2017, ONCOLOGIST, V22, P1
   Richard K, 2017, CANC CONTROL, V24, P1
   Sinnadurai M, 2017, J NEURO-ONCOL, V132, P359, DOI 10.1007/s11060-017-2390-3
   Swaika A, 2015, MOL IMMUNOL, V67, P4, DOI 10.1016/j.molimm.2015.02.009
   Uruha A, 2017, NEUROLOGY, V89, P215, DOI 10.1212/WNL.0000000000004102
   Valsecchi ME, 2015, NEW ENGL J MED, V373, P1270, DOI [10.1056/NEJMoa1504030, 10.1056/NEJMc1509660]
   Wick W, 2016, LANCET ONCOL, V17, pE529, DOI 10.1016/S1470-2045(16)30571-X
   Williams TJ, 2016, JAMA NEUROL, V73, P928, DOI 10.1001/jamaneurol.2016.1399
   Yshii LM, 2016, BRAIN, V139, P2923, DOI 10.1093/brain/aww225
   Zimmer L, 2016, EUR J CANCER, V60, P210, DOI 10.1016/j.ejca.2016.02.024
NR 26
TC 93
Z9 93
U1 0
U2 5
PU SPRINGER
PI NEW YORK
PA 233 SPRING ST, NEW YORK, NY 10013 USA
SN 0167-594X
EI 1573-7373
J9 J NEURO-ONCOL
JI J. Neuro-Oncol.
PD MAY
PY 2018
VL 137
IS 3
BP 601
EP 609
DI 10.1007/s11060-018-2752-5
PG 9
WC Oncology; Clinical Neurology
WE Science Citation Index Expanded (SCI-EXPANDED)
SC Oncology; Neurosciences & Neurology
GA GE2IP
UT WOS:000431039200018
PM 29332184
DA 2022-10-25
ER

PT J
AU Leshem, YA
   Katzenelson, V
   Yosipovitch, G
   David, M
   Mimouni, D
AF Leshem, Yael A.
   Katzenelson, Varda
   Yosipovitch, Gil
   David, Michael
   Mimouni, Daniel
TI Autoimmune diseases in patients with pemphigus and their first-degree
   relatives
SO INTERNATIONAL JOURNAL OF DERMATOLOGY
LA English
DT Article
ID THYROID AUTOIMMUNITY; MYASTHENIA-GRAVIS; VULGARIS; PREVALENCE;
   INDIVIDUALS; FOLIACEUS
AB Background Pemphigus is an autoimmune blistering disease affecting the skin and mucosa, which mostly in anecdotal reports has been associated with several autoimmune diseases.
   Objective The aim of this study was to assess the frequency of autoimmune diseases in a large group of patients with pemphigus and their first-degree relatives.
   Methods One hundred and ten patients with pemphigus were interviewed for the existence of various autoimmune diseases. Patients' sera were examined for the presence of several autoantibodies. The existence of autoimmune diseases in 969 first-degree relatives of the patients was assessed via questionnaires.
   Results Seven of 110 (6.3%) patients with pemphigus had concurrent autoimmune diseases, including four (3.6%) with autoimmune thyroid disease and three (2.7%) with rheumatoid arthritis. Ten of 969 (1.03%) first-degree relatives of patients with pemphigus had autoimmune thyroid disease, three (0.31%) had rheumatoid arthritis, and three (0.31%) had type 1 diabetes mellitus. The patient's group had a statistically significant higher prevalence of thyroid disease and rheumatoid arthritis than their first-degree relatives (P = 0.046 and 0.016 respectively).
   Conclusions Patients with pemphigus seem to have a higher rate of autoimmune thyroid disease and rheumatoid arthritis than both the general population and their own first-degree relatives. Further studies comparing patients with pemphigus with healthy controls are needed to stratify their risk factors for developing other autoimmune diseases and to define guidelines regarding diagnosis and treatment of coexistent autoimmune disorders.
C1 [Leshem, Yael A.; Katzenelson, Varda; David, Michael; Mimouni, Daniel] Rabin Med Ctr, Dept Dermatol, IL-49100 Petah Tiqwa, Israel.
   [Leshem, Yael A.; Katzenelson, Varda; David, Michael; Mimouni, Daniel] Tel Aviv Univ, Sackler Fac Med, IL-69978 Tel Aviv, Israel.
   [Yosipovitch, Gil] Wake Forest Univ, Bowman Gray Sch Med, Dept Dermatol, Winston Salem, NC 27157 USA.
RP Mimouni, D (corresponding author), Rabin Med Ctr, Dept Dermatol, IL-49100 Petah Tiqwa, Israel.
EM mimouni@post.tau.ac.il
RI Yosipovitch, Gil/K-3517-2019
OI Mimouni, Daniel/0000-0001-7158-2085
CR Ansar A, 2009, J EUR ACAD DERMATOL, V23, P719, DOI 10.1111/j.1468-3083.2009.03172.x
   Aoki V, 2004, J INVEST DERM SYMP P, V9, P34, DOI 10.1111/j.1087-0024.2004.00833.x
   Bartalena L, 1997, J ENDOCRINOL INVEST, V20, P155, DOI 10.1007/BF03346895
   Blondin DA, 2009, J CUTAN MED SURG, V13, P82, DOI 10.2310/7750.2008.08001
   Daneshpazhooh M, 2010, J AM ACAD DERMATOL, V62, P349, DOI 10.1016/j.jaad.2009.05.024
   Davidson A, 2001, NEW ENGL J MED, V345, P340, DOI 10.1056/NEJM200108023450506
   DIAZ LA, 1980, ARCH DERMATOL, V116, P77, DOI 10.1001/archderm.116.1.77
   FIROOZ A, 1994, J AM ACAD DERMATOL, V31, P434, DOI 10.1016/S0190-9622(94)70206-3
   HAMLET KR, 1995, J AM ACAD DERMATOL, V33, P132, DOI 10.1016/0190-9622(95)90039-X
   Huh WK, 2001, CLIN EXP DERMATOL, V26, P504, DOI 10.1046/j.1365-2230.2001.00877.x
   Jacobson DL, 1997, CLIN IMMUNOL IMMUNOP, V84, P223, DOI 10.1006/clin.1997.4412
   KAUFMAN AJ, 1988, J AM ACAD DERMATOL, V19, P414, DOI 10.1016/S0190-9622(88)70190-5
   Kim Hee-Tae, 1995, Journal of Korean Medical Science, V10, P298
   Kricheli D, 2000, BRIT J DERMATOL, V143, P337, DOI 10.1046/j.1365-2133.2000.03659.x
   Mader R, 2007, CLIN RHEUMATOL, V26, P1891, DOI 10.1007/s10067-007-0602-5
   Marin GG, 2009, JCR-J CLIN RHEUMATOL, V15, P325, DOI 10.1097/RHU.0b013e3181bb971b
   Michailidou EZ, 2007, INT J DERMATOL, V46, P356, DOI 10.1111/j.1365-4632.2006.03044.x
   Pitoia F, 2005, MEDICINA-BUENOS AIRE, V65, P307
   Somers EC, 2006, EPIDEMIOLOGY, V17, P202, DOI 10.1097/01.ede.0000193605.93416.df
   SOSTARKO M, 1994, J NEUROL SCI, V124, P70, DOI 10.1016/0022-510X(94)90183-X
   Szyper-Kravitz M, 2005, AUTOIMMUNITY, V38, P247, DOI 10.1080/08916930500050194
   Tobon GJ, 2010, J AUTOIMMUN, V35, P10, DOI 10.1016/j.jaut.2009.12.009
   Vanderlugt CJ, 1996, CURR OPIN IMMUNOL, V8, P831, DOI 10.1016/S0952-7915(96)80012-4
   WOLF R, 1981, CUTIS, V27, P423
   Yalcin B, 2005, J ENDOCRINOL INVEST, V28, P558, DOI 10.1007/BF03347246
NR 25
TC 31
Z9 32
U1 0
U2 2
PU WILEY
PI HOBOKEN
PA 111 RIVER ST, HOBOKEN 07030-5774, NJ USA
SN 0011-9059
EI 1365-4632
J9 INT J DERMATOL
JI Int. J. Dermatol.
PD JUL
PY 2011
VL 50
IS 7
BP 827
EP 831
DI 10.1111/j.1365-4632.2010.04818.x
PG 5
WC Dermatology
WE Science Citation Index Expanded (SCI-EXPANDED)
SC Dermatology
GA 785YL
UT WOS:000292269000009
PM 21699518
DA 2022-10-25
ER

PT J
AU Johnson, ES
   Yau, LC
   Zhou, Y
   Singh, KP
   Ndetan, H
AF Johnson, Eric S.
   Yau, Lillian C.
   Zhou, Yi
   Singh, Karan P.
   Ndetan, Harrison
TI Mortality in the Baltimore union poultry cohort: non-malignant diseases
SO INTERNATIONAL ARCHIVES OF OCCUPATIONAL AND ENVIRONMENTAL HEALTH
LA English
DT Article
DE Transmissible agents; Poultry slaughtering/processing; Viruses;
   Bacteria; Fumes; Neurologic diseases
ID SLAUGHTERING/PROCESSING PLANTS; RETICULOENDOTHELIOSIS VIRUSES; NONCANCER
   MORTALITY; MEAT INDUSTRY; WORKERS; HUMANS; ANTIBODIES; PRODUCTS;
   WRAPPERS; CANCER
AB Workers in poultry plants have high exposure to a variety of transmissible agents present in poultry and their products. Subjects in the general population are also exposed. It is not known whether many of these agents cause disease in humans. If they do, we reason this would be readily evident in a highly exposed group such as poultry workers. We report here on mortality from non-malignant diseases in a cohort of poultry workers.
   Mortality was compared with that of the US general population, and with that of a comparison group from the same union. Risk was estimated by standardized mortality ratio, proportional mortality ratio, and directly standardized risk ratio.
   Poultry workers as a group had an overall excess of deaths from diabetes, anterior horn disease, and hypertensive disease, and a deficit of deaths from intracerebral hemorrhage. Deaths from zoonotic bacterial diseases, helminthiasis, myasthenia gravis, schizophrenia, other diseases of the spinal cord, diseases of the esophagus and peritonitis were non-significantly elevated overall by all analyses, and significantly so in particular race/sex subgroups.
   Poultry workers may have excess occurrence of disease affecting several organs and systems, probably originating from widespread infection with a variety of microorganisms. The results for neurologic diseases could well represent important clues to the etiology of these diseases in humans. The small numbers of deaths involved in some cases limit interpretation.
C1 [Johnson, Eric S.] UNT Hlth Sci Ctr, Sch Publ Hlth, Dept Epidemiol, Ft Worth, TX USA.
   [Yau, Lillian C.; Zhou, Yi] Tulane Univ, Sch Publ Hlth & Trop Med, Dept Biostat, New Orleans, LA USA.
   [Singh, Karan P.; Ndetan, Harrison] UNT Hlth Sci Ctr, Sch Publ Hlth, Dept Biostat, Ft Worth, TX USA.
RP Johnson, ES (corresponding author), UNT Hlth Sci Ctr, Sch Publ Hlth, Dept Epidemiol, Ft Worth, TX USA.
EM ejohnson@hsc.unt.edu; yzhou@tulane.edu; ksingh@hsc.unt.edu;
   hndetan@hsc.unt.edu
FU National Institute for Occupational Safety Health [1 RO1 OH008071];
   National Institute for Environmental Health Sciences; National Cancer
   Institute [1 Ro1 CA 30410-3]; NATIONAL INSTITUTE FOR OCCUPATIONAL SAFETY
   AND HEALTH [R01OH008071] Funding Source: NIH RePORTER
FX This update was funded by a grant 1 RO1 OH008071 from the National
   Institute for Occupational Safety & Health. Previous follow-ups were
   funded by the National Institute for Environmental Health Sciences
   (intramural) and the National Cancer Institute 1 Ro1 CA 30410-3. Our
   appreciation and thanks go to the United Food & Commercial Workers
   International Union and the Baltimore Meatcutters' Union Local 27
   (formerly Local 117) for their continuous support and collaboration over
   the years without which this research would not have been possible.
   There are no competing interests.
CR Bertoni AG, 2001, DIABETES CARE, V24, P1044, DOI 10.2337/diacare.24.6.1044
   Fritschi L, 2003, OCCUP ENVIRON MED, V60, DOI 10.1136/oem.60.9.e4
   Johnson ES, 2007, OCCUP ENVIRON MED, V64, P849, DOI 10.1136/oem.2006.030825
   Johnson ES, 2007, J OCCUP ENVIRON MED, V49, P846, DOI 10.1097/JOM.0b013e3180cac1f1
   Johnson ES, 2010, CANCER CAUSE CONTROL, V21, P215, DOI 10.1007/s10552-009-9452-6
   JOHNSON ES, 1987, J OCCUP ENVIRON MED, V29, P330
   JOHNSON ES, 1987, BRIT J IND MED, V44, P60
   Johnson ES, 1997, INT J EPIDEMIOL, V26, P1142, DOI 10.1093/ije/26.6.1142
   JOHNSON ES, 1995, CANCER DETECT PREV, V19, P394
   JOHNSON ES, 1995, CANCER DETECT PREV, V19, P472
   Johnson ES, 1999, BIOMARKERS, V4, P106, DOI 10.1080/135475099230912
   JOHNSON ES, 2005, CELLSCIENCE
   LIDDELL FDK, 1984, J EPIDEMIOL COMMUN H, V38, P85, DOI 10.1136/jech.38.1.85
   MCKERCHER PD, 1978, APPL ENVIRON MICROB, V35, P142, DOI 10.1128/AEM.35.1.142-145.1978
   MEAD GC, 1976, ROY SOC HEALTH J, V96, P164, DOI 10.1177/146642407609600410
   MIETTINEN O, 1976, AM J EPIDEMIOL, V103, P226, DOI 10.1093/oxfordjournals.aje.a112220
   Netto GF, 2003, OCCUP ENVIRON MED, V60, P784, DOI 10.1136/oem.60.10.784
   NORDHOLM L, 1986, SCAND J WORK ENV HEA, V12, P614, DOI 10.5271/sjweh.2094
   PAULI G, 1980, CLIN ALLERGY, V10, P263, DOI 10.1111/j.1365-2222.1980.tb02106.x
   Porte D., 2003, ELLENBERG RIFKINS DI
   Saif Y. M., 2003, DIS POULTRY
   SEN NP, 1974, J AGR FOOD CHEM, V22, P1125, DOI 10.1021/jf60196a054
   VAINIOTALO S, 1993, AM IND HYG ASSOC J, V54, P376, DOI 10.1202/0002-8894(1993)054<0376:CFAAHP>2.0.CO;2
   VANDERVORT R, 1977, J OCCUP ENVIRON MED, V19, P188
   2008, MORBIDITY MORTALITY, V57, P1
NR 25
TC 9
Z9 10
U1 0
U2 1
PU SPRINGER
PI NEW YORK
PA 233 SPRING ST, NEW YORK, NY 10013 USA
SN 0340-0131
J9 INT ARCH OCC ENV HEA
JI Int. Arch. Occup. Environ. Health
PD JUN
PY 2010
VL 83
IS 5
BP 543
EP 552
DI 10.1007/s00420-009-0478-6
PG 10
WC Public, Environmental & Occupational Health
WE Science Citation Index Expanded (SCI-EXPANDED)
SC Public, Environmental & Occupational Health
GA 595VM
UT WOS:000277641500007
PM 19902237
DA 2022-10-25
ER

PT J
AU Krushkov, H
   Shotekov, P
   Krampfl, K
   Kossev, A
AF Krushkov, H.
   Shotekov, P.
   Krampfl, K.
   Kossev, A.
TI Transcranial magnetic stimulation study in patients with multiple
   sclerosis on 4-aminopyridine therapy
SO KLINISCHE NEUROPHYSIOLOGIE
LA German
DT Article
DE multiple sclerosis; transcranial magnetic stimulation; spasticity;
   4-aminopyridine
ID SPINAL-CORD-INJURY; MOTOR EVOKED-POTENTIALS; MAMMALIAN NERVE-FIBERS;
   DOUBLE-BLIND; DEMYELINATED AXONS; CROSSOVER TRIAL; 3,4-DIAMINOPYRIDINE;
   RELEASE
AB 4-Aminopyridine (4-AP) - a potassium channel blocking agent is used in the symptomatic treatment of a variety of neurological disorders such as multiple sclerosis, chronic spinal cord injuries, myasthenia gravis, myasthenic syndromes etc. Its action in multiple sclerosis is supposed to be mainly by improvement of the synaptic transmission and of the nerve conduction in demyelinated nerve fibers via prolongation of the repolarization phase of the action potential. The aim of the study is to evaluate the effect of 4-AP intramuscular therapy on different parameters of transcranial magnetic stimulation (TMS) - central motor conduction time (CMCT), amplitudes of motor evoked potentials (MEP) and resting motor threshold (RMT), recorded from upper limbs. A group of 18 patients with definite multiple sclerosis with relapsing remitting form was investigated. TMS was performed before and after 5 days of treatment with 4-AP. Evaluation on expanded disability status scale (EDSS) was performed in the beginning and at the end of the study. The results of the study confirm the therapeutic effect of 4-AP - lowering of the RMT of the motor cortex (p < 0.05), increase of the maximal amplitudes of MEP. Less affected was the CMCT. There was no change of disability assessed by EDSS. The most frequent side effect was local pain at the site of injection.
C1 Univ Hosp Alexandrovska, Dept Neurol, Neurol Klin, Sofia 1431, Bulgaria.
   Bulgarische Akad Wissensch, Inst Biophys, Sofia, Bulgaria.
   Med Hochschule Hannover, Neurol Klin, Hannover, Germany.
RP Krushkov, H (corresponding author), Univ Hosp Alexandrovska, Dept Neurol, Neurol Klin, 1 Georgy Sofisky Str, Sofia 1431, Bulgaria.
EM krushkov@gbg.bg
CR BALL AP, 1979, Q J MED, V48, P473
   BEVER CT, 1994, NEUROLOGY, V44, P1054, DOI 10.1212/WNL.44.6.1054
   Bever CT, 1996, NEUROLOGY, V47, P1457, DOI 10.1212/WNL.47.6.1457
   BOSTOCK H, 1981, J PHYSIOL-LONDON, V313, P301, DOI 10.1113/jphysiol.1981.sp013666
   DIEMEN HA, 1993, CLIN NEUROPHARMACOL, V16, P195
   DIEMEN HA, 1992, ANN NEUROL, V32, P123
   Fujihara K, 1998, J NEUROL SCI, V159, P102, DOI 10.1016/S0022-510X(98)00143-9
   HANSEBOUT RR, 1993, J NEUROTRAUM, V10, P1, DOI 10.1089/neu.1993.10.1
   HAYES KC, 1994, J NEUROTRAUM, V11, P433, DOI 10.1089/neu.1994.11.433
   JONES RE, 1983, J NEUROL SCI, V60, P353, DOI 10.1016/0022-510X(83)90145-4
   Kapoor R, 1997, BRAIN, V120, P647, DOI 10.1093/brain/120.4.647
   LUNDH H, 1979, ACTA PHARMACOL TOX, V44, P343
   Mainero C, 2004, NEUROLOGY, V62, P2044, DOI 10.1212/01.WNL.0000129263.14219.A8
   Miller A, 1997, SOUTH MED J, V90, P367, DOI 10.1097/00007611-199704000-00001
   MURRAY NMF, 1981, NEUROLOGY, V31, P264
   POLMAN CH, 1994, ARCH NEUROL-CHICAGO, V51, P1136, DOI 10.1001/archneur.1994.00540230074016
   Qiao J, 1997, J NEUROTRAUM, V14, P135, DOI 10.1089/neu.1997.14.135
   Schwid SR, 1997, NEUROLOGY, V48, P817, DOI 10.1212/WNL.48.4.817
   SHERRATT RM, 1980, NATURE, V283, P570, DOI 10.1038/283570a0
   Smith KJ, 2000, BRAIN, V123, P171, DOI 10.1093/brain/123.1.171
   STEFOSKI D, 1987, ANN NEUROL, V21, P71, DOI 10.1002/ana.410210113
   TARG EF, 1985, BRAIN RES, V328, P358, DOI 10.1016/0006-8993(85)91049-2
NR 22
TC 0
Z9 0
U1 0
U2 0
PU GEORG THIEME VERLAG KG
PI STUTTGART
PA RUDIGERSTR 14, D-70469 STUTTGART, GERMANY
SN 1434-0275
J9 KLIN NEUROPHYSIOL
JI Klin. Neurophysiol.
PD JUN
PY 2006
VL 37
IS 2
BP 133
EP 137
DI 10.1055/s-2006-940005
PG 5
WC Clinical Neurology; Neuroimaging; Physiology
WE Science Citation Index Expanded (SCI-EXPANDED)
SC Neurosciences & Neurology; Physiology
GA 076QR
UT WOS:000239973300005
DA 2022-10-25
ER

PT J
AU Acheson, JF
   Cassidy, L
   Grunfeld, EA
   Shallo-Hoffman, JA
   Bronstein, AM
AF Acheson, JF
   Cassidy, L
   Grunfeld, EA
   Shallo-Hoffman, JA
   Bronstein, AM
TI Elevated visual motion detection thresholds in adults with acquired
   ophthalmoplegia
SO BRITISH JOURNAL OF OPHTHALMOLOGY
LA English
DT Article
ID CONGENITAL NYSTAGMUS; OSCILLOPSIA; PERCEPTION; DEFICITS; PALSY
AB Aims-To test the hypothesis that in patients with acquired chronic bilateral ophthalmoplegia, abnormal retinal image slippage during head movements would result in abnormal thresholds for visual perception of motion.
   Methods-Five patients (two males and three females) with ophthalmoplegia were included in the study. The average age was 44 years (range 30-69 years). The aetiology of ophthalmoplegia was myasthenia gravis (MG; n=2), chronic progressive external ophthalmoplegia (CPEO; n=2), and chronic idiopathic orbital inflammation. Visual motion detection thresholds were assessed using horizontal and vertical gratings (spatial frequency) set at thresholds for visibility. The grating was then accelerated at 0.09 deg/s(2). The subject's task was to detect the drift direction of the stimulus.
   Results-Visual motion detection thresholds were raised to a mean of 0.434 deg/s (SD 0.09) (mean normal value 0.287 deg/s (SD 0.08)) for horizontal motion; and to a mean of 0.425 deg/s (SD 0.1) (mean normal value 0.252 deg/s (SD 0.08)) for vertical motion. The difference in values for both horizontal and vertical motion detection were statistically significant when compared with age matched controls; p <0.023 for horizontal motion and p <0.07 for vertical motion (two tailed t test).
   Conclusion-Abnormally raised visual motion thresholds were found in patients with ophthalmoplegia. This may represent a centrally mediated adaptive mechanism to ignore excessive retinal slip and thus avoid oscillopsia during head movements.
C1 UCL Natl Hosp Neurol & Neurosurg, Dept Neuroophthalmol, London WC1N 3BG, England.
   MRC, Human Movement & Balance Unit, London WC1N 3BG, England.
RP Acheson, JF (corresponding author), UCL Natl Hosp Neurol & Neurosurg, Dept Neuroophthalmol, Queen Sq, London WC1N 3BG, England.
EM jacheson@uclh.org
RI grunfeld, elizabeth A/E-5815-2010
OI grunfeld, elizabeth A/0000-0003-3358-7517
FU MRC [MC_U950770497] Funding Source: UKRI; Medical Research Council
   [MC_U950770497] Funding Source: Medline
CR BRANDT T, 1999, VERTIGO ITS MULTISEN, P409
   BRONSTEIN AM, 1995, J NEUROL NEUROSUR PS, V59, P472, DOI 10.1136/jnnp.59.5.472
   DIETERICH M, 1987, CLIN VISION SCI, V1, P337
   Grunfeld EA, 2000, BRAIN, V123, P277, DOI 10.1093/brain/123.2.277
   Jacob R. G., 1989, J ANXIETY DISORD, V3, P117, DOI DOI 10.1016/0887-6185(89)90006-6
   Kommerell G, 1986, ADAPTIVE PROCESSES V, P485
   LEIGH RJ, 1999, NEUROLOGY EYE MOVEME, P337
   PAGE NGR, 1985, J NEUROL NEUROSUR PS, V48, P729, DOI 10.1136/jnnp.48.8.729
   Shallo-Hoffmann JA, 1998, NEURO-OPHTHALMOLOGY, V19, P171, DOI 10.1076/noph.19.4.171.3940
   SHALLOHOFFMAN JA, 1995, DOC OPHTHALMOL, V95, P301
   ShalloHoffmann J, 1997, INVEST OPHTH VIS SCI, V38, P219
   ShalloHoffmann J, 1996, NEURO-OPHTHALMOLOGY, V16, P343, DOI 10.3109/01658109609044638
   SHALLOHOFFMANN JA, 1995, INVEST OPHTH VIS SCI, V36, pS686
   WIST ER, 1983, BRAIN, V106, P153, DOI 10.1093/brain/106.1.153
NR 14
TC 9
Z9 9
U1 0
U2 1
PU B M J PUBLISHING GROUP
PI LONDON
PA BRITISH MED ASSOC HOUSE, TAVISTOCK SQUARE, LONDON WC1H 9JR, ENGLAND
SN 0007-1161
J9 BRIT J OPHTHALMOL
JI Br. J. Ophthalmol.
PD DEC
PY 2001
VL 85
IS 12
BP 1447
EP 1449
DI 10.1136/bjo.85.12.1447
PG 3
WC Ophthalmology
WE Science Citation Index Expanded (SCI-EXPANDED)
SC Ophthalmology
GA 500BD
UT WOS:000172605300016
PM 11734519
OA Bronze, Green Published, Green Submitted
DA 2022-10-25
ER

PT J
AU Sneader, W
AF Sneader, W
TI From ordeal poison to Alzheimer's therapy
SO DRUG NEWS & PERSPECTIVES
LA English
DT Article
ID TACRINE; DISEASE
AB The earliest description of the use of the esere bean was by the explorer James Holman, who visited Calabar in 1828. In 1862, Thomas Fraser carried out a detailed pharmacological investigation into the actions of the esere poison and published his findings in the Edinburgh Medical Journal. The pure product was isolated the following year by Jobst and Hesse, who named it physostigmine. The structural elucidation proved highly elusive, and it was not until 1925 that it was correctly established by Edgar Stedman and George Barger. The introduction of physostigmine into medicine was principally due to the work of the ophthalmologist Douglas Argyll Robertson, and an important application for many years was in the management of open-angle glaucoma. Results of the drug's successful administration to a patient with myasthenia gravis were also reported in 1934. In the first part of this century, Otto Loewi carried out a series of experiments which finally, in 1926, showed that in the presence of physostigmine neither acetylcholine nor the as-then-unidentified parasympathomimetic neurotransmitter underwent rapid enzymatic degradation, as was otherwise the case. He went on to establish that the neurotransmitter was indeed acetylcholine, and the Stedmans and Easson later named the enzyme that degraded choline esters "cholinesterase." Subsequently, other cholinesterases were to be found and it was shown that physostigmine and similar drugs inhibited these by carbamoylating them in a reversible manner. Later-generation acetylcholinesterase inhibitors include tacrine, donepezil, rivastigmine and eptastigmine. (C) 1999 Prous Science. All rights reserved.
C1 Univ Glasgow, Glasgow, Lanark, Scotland.
CR Aeschlimann JA, 1931, J PHARMACOL EXP THER, V43, P413
   BALFOUR JH, 1861, T ROY SOC EDINBURGH, V22, P305
   BARTUS RT, 1982, SCIENCE, V217, P408, DOI 10.1126/science.7046051
   Christison Robert, 1855, Mon J Med (Edinb), V20, P193
   DANIELL WF, 1846, EDIN NEW PHIL J, V40, P313
   DAVIS KL, 1978, SCIENCE, V201, P272, DOI 10.1126/science.351807
   DAVIS KL, 1992, NEW ENGL J MED, V327, P1253, DOI 10.1056/NEJM199210293271801
   Doody RS, 1999, GERONTOLOGY, V45, P23, DOI 10.1159/000052761
   FRASER TR, 1863, EDIN MED J, V9, P123
   Fraser TR, 1863, EDIN MED J, V9, P235
   FRASER TR, 1863, EDINBURGH MED J, V9, P36
   Holmstedt B., 1972, PLANTS DEV MODERN ME, P303
   Jobst J., 1864, LIEBIGS ANN CHEM, V129, P115
   KLEINWACHTER R, 1864, BERL KLIN WOCHENSCHR, V38, P369
   Laqueur L., 1929, AM J OPHTHALMOL, V12, P984
   NICKALLS RWD, 1988, ANAESTHESIA, V43, P776, DOI 10.1111/j.1365-2044.1988.tb05755.x
   PACKER M, 1992, SURV OPHTHALMOL, V36, P357, DOI 10.1016/0039-6257(92)90113-8
   PASCUZZI RM, 1994, NEUROL CLIN, V12, P231, DOI 10.1016/S0733-8619(18)30094-X
   Prous J, 1996, DRUGS FUTURE, V19, P656
   PROUS J R, 1989, Drugs of the Future, V14, P123
   Qizilbash N, 1998, JAMA-J AM MED ASSOC, V280, P1777, DOI 10.1001/jama.280.20.1777
   Robertson D. A., 1863, EDINBURGH MED J, V8, P815
   Rosler M, 1999, BMJ-BRIT MED J, V318, P633, DOI 10.1136/bmj.318.7184.633
   SMITH CM, 1979, LANCET, V1, P42
   Stedman E, 1929, J CHEM SOC, P609, DOI 10.1039/jr9290000609
   STEDMAN E, 1925, J CHEM SOC, V128, P247
   Thal LJ, 1999, NEUROLOGY, V52, P1146, DOI 10.1212/WNL.52.6.1146
   VEE A, 1864, C R SOC BIOL, P160
   Walker M B, 1935, Proc R Soc Med, V28, P759
   Walker MB, 1934, LANCET, V1, P1200
   WHITE P, 1977, LANCET, V1, P668
NR 31
TC 11
Z9 12
U1 0
U2 3
PU PROUS SCIENCE, SA
PI BARCELONA
PA PO BOX 540, PROVENZA 388, 08025 BARCELONA, SPAIN
SN 0214-0934
J9 DRUG NEWS PERSPECT
JI Drug News Perspect.
PD SEP
PY 1999
VL 12
IS 7
BP 433
EP 437
DI 10.1358/dnp.1999.12.7.863643
PG 5
WC Pharmacology & Pharmacy
WE Science Citation Index Expanded (SCI-EXPANDED)
SC Pharmacology & Pharmacy
GA 246RX
UT WOS:000083179300005
DA 2022-10-25
ER

PT J
AU COLLS, J
   BETTERLE, C
   VOLPATO, M
   PRENTICE, L
   SMITH, BR
   FURMANIAK, J
AF COLLS, J
   BETTERLE, C
   VOLPATO, M
   PRENTICE, L
   SMITH, BR
   FURMANIAK, J
TI IMMUNOPRECIPITATION ASSAY FOR AUTOANTIBODIES TO STEROID 21-HYDROXYLASE
   IN AUTOIMMUNE ADRENAL DISEASES
SO CLINICAL CHEMISTRY
LA English
DT Article
DE ADDISON DISEASE; AUTOIMMUNE POLYENDOCRINE SYNDROME; IMMUNOFLUORESCENCE
   AND WESTERN BLOTTING COMPARED
ID IDIOPATHIC ADDISONS-DISEASE; ADRENOCORTICAL FAILURE; MAJOR AUTOANTIGEN;
   ANTIBODIES; BINDING; ONSET; SITES
AB Adrenal autoantibodies characteristic of autoimmune Addison disease are directed towards steroid 21-hydroxylase (21-OH; EC 1.14.99.10). We describe a new assay to measure 21-OH autoantibodies (21-OH Abs), based on immunoprecipitation by the antibodies of S-35-labeled human 21-OH. Using this immunoprecipitation assay (IPA), we detected 21-OH Abs in 42 of 64 (66%) patients with Addison disease and in 14 of 19 (74%) patients with autoimmune polyendocrine syndromes type I and type II. No 21-OH Abs were detected by the IPA in any patients with Addison disease attributable to tuberculosis (n = 9) or adrenoleukodystrophy (n = 9) or in patients with autoimmune thyroid disease (n = 28), systemic lupus erythematosus (n = 10), myasthenia gravis (n = 10), rheumatoid arthritis (n = 10), or insulin-dependent diabetes mellitus (n = 12). None of the 26 sera from healthy normal blood donors was positive for 21-OH Abs by the assay. We found good agreement between 21-OH Abs measured by IPA and by Western blotting (r = 0.83, n = 123, P < 0.001). The inter- and intraassay CVs for IPA were well <10% at high, medium, and low concentrations of 21-OH Abs. Overall, our studies indicate that the IPA provides a specific, sensitive, and convenient system for measuring 21-OH Abs.
C1 RSR LTD,FIRS LABS,CARDIFF CF4 5DU,S GLAM,WALES.
   UNIV PADUA,INST MED SEMEIOT,PADUA,ITALY.
   UNIV WALES COLL MED,ENDOCRINE IMMUNOL UNIT,CARDIFF CF4 4XN,S GLAM,WALES.
CR AHONEN P, 1987, J CLIN ENDOCR METAB, V64, P494, DOI 10.1210/jcem-64-3-494
   ASAWA T, 1994, J CLIN ENDOCR METAB, V79, P372, DOI 10.1210/jc.79.2.372
   BAUMANNANTCZAK A, 1992, LANCET, V340, P429, DOI 10.1016/0140-6736(92)91513-8
   BEDNAREK J, 1992, FEBS LETT, V309, P51, DOI 10.1016/0014-5793(92)80737-2
   BETTERLE C, 1988, J ENDOCRINOL, V117, P467, DOI 10.1677/joe.0.1170467
   BETTERLE C, 1983, LANCET, V1, P1238
   BETTERLE C, 1994, ADV T ADDISONS DIS, P51
   BIRK HW, 1987, ANAL BIOCHEM, V164, P12, DOI 10.1016/0003-2697(87)90360-5
   DEBELLIS A, 1993, J CLIN ENDOCR METAB, V76, P1002, DOI 10.1210/jc.76.4.1002
   ELDER M, 1981, J CLIN ENDOCR METAB, V52, P1137, DOI 10.1210/jcem-52-6-1137
   GRUBIN CE, 1994, DIABETOLOGIA, V37, P344, DOI 10.1007/BF00408469
   KROHN K, 1992, LANCET, V339, P770, DOI 10.1016/0140-6736(92)91894-E
   MUIR A, 1993, SPRINGER SEMIN IMMUN, V14, P275
   MUIR A, 1991, ENDOCRIN METAB CLIN, V20, P619, DOI 10.1016/S0889-8529(18)30261-5
   PETERSEN JS, 1994, DIABETES, V43, P459, DOI 10.2337/diabetes.43.3.459
   SCHERBAUM WA, 1982, CLIN ENDOCRINOL, V16, P345, DOI 10.1111/j.1365-2265.1982.tb00726.x
   SONG YH, 1994, J CLIN ENDOCR METAB, V78, P1108, DOI 10.1210/jc.78.5.1108
   UIBO R, 1994, J CLIN ENDOCR METAB, V78, P323, DOI 10.1210/jc.78.2.323
   WEDLOCK N, 1993, FEBS LETT, V332, P123, DOI 10.1016/0014-5793(93)80497-I
   WINQVIST O, 1993, J CLIN INVEST, V92, P2377, DOI 10.1172/JCI116843
   WINQVIST O, 1992, LANCET, V339, P1559, DOI 10.1016/0140-6736(92)91829-W
NR 21
TC 67
Z9 67
U1 0
U2 1
PU AMER ASSOC CLINICAL CHEMISTRY
PI WASHINGTON
PA 2101 L STREET NW, SUITE 202, WASHINGTON, DC 20037-1526
SN 0009-9147
J9 CLIN CHEM
JI Clin. Chem.
PD MAR
PY 1995
VL 41
IS 3
BP 375
EP 380
PG 6
WC Medical Laboratory Technology
WE Science Citation Index Expanded (SCI-EXPANDED)
SC Medical Laboratory Technology
GA QM348
UT WOS:A1995QM34800006
PM 7882511
DA 2022-10-25
ER

PT J
AU Necchi, A
   Martini, A
   Raggi, D
   Cucchiara, V
   Colecchia, M
   Luciano, R
   Villa, L
   Mazzone, E
   Basile, G
   Scuderi, S
   Pederzoli, F
   Bandini, M
   Barletta, F
   Larcher, A
   Capitanio, U
   Salonia, A
   Briganti, A
   Ross, JS
   Messina, A
   Montorsi, F
AF Necchi, Andrea
   Martini, Alberto
   Raggi, Daniele
   Cucchiara, Vito
   Colecchia, Maurizio
   Luciano, Roberta
   Villa, Luca
   Mazzone, Elio
   Basile, Giuseppe
   Scuderi, Simone
   Pederzoli, Filippo
   Bandini, Marco
   Barletta, Francesco
   Larcher, Alessandro
   Capitanio, Umberto
   Salonia, Andrea
   Briganti, Alberto
   Ross, Jeffrey S.
   Messina, Antonella
   Montorsi, Francesco
TI A feasibility study of preoperative pembrolizumab before radical
   nephroureterectomy in patients with high-risk, upper tract urothelial
   carcinoma: PURE-02
SO UROLOGIC ONCOLOGY-SEMINARS AND ORIGINAL INVESTIGATIONS
LA English
DT Article
DE Pembrolizumab; Neoadjuvant immunotherapy; UTUC; Urothelial carcinoma
ID BLADDER
AB Introduction: Advances in neoadjuvant therapy for patients with localized, nonmetastatic, upper tract urothelial carcinoma (UTUC) is needed.
   Patients and methods: PURE-02 was a feasibility study enrolling individuals with UTUC, at clinical stage NOMO, with high-risk features according to the modified European Association of Urology definition, based on the presence of either: high-grade disease, multifocality, tumor size >= 2 cm, and/or hydronephrosis. The treatment consisted of 3 courses of 200 mg pembrolizumab, intravenously, every 3 weeks, followed by radical nephroureterectomy (RNU). The endpoints were to assess the safety, pathological responses, and biomarkers.
   Results: Ten patients were enrolled between August 2018 and November 2020, 9 (90%) completed the neoadjuvant course. One treatment-related death occurred as a complication of severe myocarditis, myasthenia gravis, hepatitis and myositis. One (14.3%) patient achieved a clinical complete response and refused to undergo RNU. Two (20%) had disease progression and received subsequent chemotherapy, prior to RNU. Overall, 7 patients underwent RNU: one (14.3%) achieved an ypT1N0 response, although this patient was reported to have a cT1 tumor at baseline imaging. The remaining patients were nonresponders. Circulating tumor DNA assay did not identify patients likely to achieve a complete pathologic response.
   Conclusion: Single-agent neoadjuvant pembrolizumab did not appear to be a promising treatment strategy for patients with biomarker-unselected, high-risk localized UTUC. (C) 2021 Elsevier Inc. All rights reserved.
C1 [Necchi, Andrea; Salonia, Andrea; Briganti, Alberto; Montorsi, Francesco] Univ Vita Salute San Raffaele, Milan, Italy.
   [Necchi, Andrea; Raggi, Daniele] IRCCS San Raffaele Hosp & Sci Inst, Dept Med Oncol, Milan, Italy.
   [Martini, Alberto; Cucchiara, Vito; Villa, Luca; Mazzone, Elio; Basile, Giuseppe; Scuderi, Simone; Pederzoli, Filippo; Bandini, Marco; Barletta, Francesco; Larcher, Alessandro; Capitanio, Umberto; Salonia, Andrea; Briganti, Alberto; Montorsi, Francesco] IRCCS San Raffaele Hosp & Sci Inst, Dept Urol, Milan, Italy.
   [Colecchia, Maurizio] Fdn IRCCS Ist Nazl Tumori, Dept Pathol, Milan, Italy.
   [Luciano, Roberta] IRCCS San Raffaele Hosp & Sci Inst, Dept Pathol, Milan, Italy.
   [Ross, Jeffrey S.] Fdn Med Inc, Cambridge, MA USA.
   [Ross, Jeffrey S.] Upstate Med Univ, New York, NY USA.
   [Messina, Antonella] Fdn IRCCS Ist Nazl Tumori, Dept Radiol, Milan, Italy.
RP Necchi, A (corresponding author), Univ Vita Salute San Raffaele, Milan, Italy.; Necchi, A (corresponding author), IRCCS San Raffaele Hosp & Sci Inst, Dept Med Oncol, Milan, Italy.
EM necchi.andrea@hsr.it
RI Cucchiara, Vito/AAC-4854-2022; Raggi, Daniele/AAG-8594-2021; capitanio,
   umberto/AAC-5344-2022; Martini, Alberto/W-4604-2019; Pederzoli,
   Filippo/K-2383-2018; Larcher, Alessandro/K-1753-2018; Colecchia,
   Maurizio/C-2745-2017
OI Martini, Alberto/0000-0003-1272-7154; Pederzoli,
   Filippo/0000-0003-3873-7465; Larcher, Alessandro/0000-0002-5005-589X;
   Colecchia, Maurizio/0000-0003-1914-0743; Raggi,
   Daniele/0000-0002-4185-2475
FU Merck Inc; Fondazione IRCCS Istituto Nazionale dei Tumori (Milan, Italy)
FX This study was partially supported by Merck Inc, Data are property of
   the study sponsor, i.e., the Fondazione IRCCS Istituto Nazionale dei
   Tumori (Milan, Italy).
CR Bandini M, 2021, JNCI-J NATL CANCER I, V113, P48, DOI 10.1093/jnci/djaa076
   Briganti A, 2020, EUR UROL, V77, P576, DOI 10.1016/j.eururo.2019.12.019
   Chen DS, 2013, IMMUNITY, V39, P1, DOI 10.1016/j.immuni.2013.07.012
   Foerster B, 2020, J UROLOGY, V203, P1101, DOI 10.1097/JU.0000000000000737
   Green DA, 2013, J UROLOGY, V189, P1214, DOI 10.1016/j.juro.2012.05.079
   Leow JJ, 2021, EUR UROL, V79, P635, DOI 10.1016/j.eururo.2020.07.003
   Marandino L, 2020, UROL ONCOL
   Marandino L, 2020, EUR UROL FOCUS
   Margulis V, 2020, J UROLOGY, V203, P690, DOI 10.1097/JU.0000000000000644
   Miao D, 2018, SCIENCE, V359, P801, DOI 10.1126/science.aan5951
   Necchi A, 2021, EUR UROL FOCUS, V7, P1339, DOI 10.1016/j.euf.2020.08.001
    AN, 2020, EUR UROL, V77, P701, DOI 10.1016/j.eururo.2020.02.028
   Necchi A, 2020, EUR UROL, V77, P636, DOI 10.1016/j.eururo.2019.12.016
   Necchi A, 2018, J CLIN ONCOL, V36, P3353, DOI 10.1200/JCO.18.01148
   Panebianco V, 2018, EUR UROL, V74, P294, DOI 10.1016/j.eururo.2018.04.029
   Robinson BD, 2019, NAT COMMUN, V10, DOI 10.1038/s41467-019-10873-y
   Roupret M, 2021, EUR UROL, V79, P62, DOI 10.1016/j.eururo.2020.05.042
NR 17
TC 6
Z9 6
U1 1
U2 3
PU ELSEVIER SCIENCE INC
PI NEW YORK
PA STE 800, 230 PARK AVE, NEW YORK, NY 10169 USA
SN 1078-1439
EI 1873-2496
J9 UROL ONCOL-SEMIN ORI
JI Urol. Oncol.-Semin. Orig. Investig.
PD JAN
PY 2022
VL 40
IS 1
DI 10.1016/j.urolonc.2021.05.014
EA DEC 2021
PG 6
WC Oncology; Urology & Nephrology
WE Science Citation Index Expanded (SCI-EXPANDED)
SC Oncology; Urology & Nephrology
GA XK5SB
UT WOS:000727524000017
PM 34147313
DA 2022-10-25
ER

PT J
AU Schossee, N
   Veit, G
   Gittel, J
   Viebahn, J
   Niklaus, M
   Klingler, P
   Uceyler, N
   Klinker, E
   Kobsar, A
   Boeck, M
   Koessler, J
AF Schossee, Nadine
   Veit, Gabriele
   Gittel, Julia
   Viebahn, Johannes
   Niklaus, Marius
   Klingler, Philipp
   Ueceyler, Nurcan
   Klinker, Erdwine
   Kobsar, Anna
   Boeck, Markus
   Koessler, Juergen
TI Profile of the single-use, multiple-pass protein A adsorber column in
   immunoadsorption
SO VOX SANGUINIS
LA English
DT Article
DE apheresis technologies; apheresis-therapeutic; blood processing;
   haemostasis; plasma
ID PLASMA-EXCHANGE; THERAPEUTIC APHERESIS; NEUROLOGIC DISEASES;
   PLASMAPHERESIS; COMPLICATIONS; GUIDELINES; FIBRINOGEN; REDUCTION; SYSTEM
AB Background and Objectives Immunoadsorptions (IA) are used to remove autoantibodies from the plasma in autoimmune disorders. In this study, we evaluated the effects of a single-use, recombinant staphylococcal protein A-based immunoadsorber on blood composition of the patient. Materials and Methods In a cohort of patients with myasthenia gravis or stiff-person syndrome, essential parameters of blood cell count, coagulation, clinical chemistry or plasma proteins and immunoglobulins (Ig) were measured before and after IA (n = 11). Results In average, IA reduced the levels of total IgG, IgG1, IgG2 and IgG4 by approximately 60%, the acetylcholine receptor autoantibody levels by more than 70%. IgG3, IgA or IgM were diminished to a lower extent. In contrast to fibrinogen or other coagulation factors, the column markedly removed vitamin K-dependent coagulation factors II, VII, IX and X by approximately 40%-70%. Accordingly, international normalized ratio and activated partial thromboplastin time were increased after IA by 59.1% and 32.7%, respectively. Coagulation tests almost returned to baseline values within 24 h. Blood cell count, electrolytes, total protein or albumin were not essentially affected. No clinical events occurred. Conclusion The single-use, multiple-pass protein A adsorber column is highly efficient to remove IgG1, IgG2 and IgG4 or specific acetylcholine receptor autoantibodies from the plasma. Coagulation parameters should be monitored, since the column has the capacity to largely reduce vitamin K-dependent factors.
C1 [Schossee, Nadine; Veit, Gabriele; Gittel, Julia; Viebahn, Johannes; Niklaus, Marius; Klingler, Philipp; Klinker, Erdwine; Kobsar, Anna; Boeck, Markus; Koessler, Juergen] Univ Wurzburg, Inst Transfus Med & Haemotherapy, Oberduerrbacher Str 6, D-97080 Wurzburg, Germany.
   [Ueceyler, Nurcan] Univ Wurzburg, Dept Neurol, Wurzburg, Germany.
RP Koessler, J (corresponding author), Univ Wurzburg, Inst Transfus Med & Haemotherapy, Oberduerrbacher Str 6, D-97080 Wurzburg, Germany.
EM koessler_j@ukw.de
CR Benny WB, 1999, TRANSFUSION, V39, P682, DOI 10.1046/j.1537-2995.1999.39070682.x
   Fadul JEM, 1996, ARTIF ORGANS, V20, P986, DOI 10.1111/j.1525-1594.1996.tb04585.x
   FURIE B, 1992, NEW ENGL J MED, V326, P800
   Hatanaka Y., 2013, J CHROMATOGR SEPARAT, V4, P6
   Kaplan A, 2012, SEMIN DIALYSIS, V25, P152, DOI 10.1111/j.1525-139X.2011.01026.x
   Klingel R, 2013, ATHEROSCLEROSIS SUPP, V14, P161, DOI 10.1016/j.atherosclerosissup.2012.10.024
   Klingel R, 2009, ATHEROSCLEROSIS SUPP, V10, P129, DOI 10.1016/S1567-5688(09)71827-6
   Kohler W, 2011, J CLIN APHERESIS, V26, P347, DOI 10.1002/jca.20317
   Koessler J, 2015, VOX SANG, V108, P46, DOI 10.1111/vox.12191
   Nelsestuen GL, 1999, CURR OPIN STRUC BIOL, V9, P433, DOI 10.1016/S0959-440X(99)80060-8
   Padmanabhan A, 2019, J CLIN APHERESIS, V34, P171, DOI 10.1002/jca.21705
   Sanchez AP, 2013, J CLIN APHERESIS, V28, P20, DOI 10.1002/jca.21265
   Schroeder A, 2009, EXPERT REV NEUROTHER, V9, P1331, DOI [10.1586/ern.09.81, 10.1586/ERN.09.81]
   SHIBUYA N, 1994, J NEUROL NEUROSUR PS, V57, P578, DOI 10.1136/jnnp.57.5.578
   Shunkwiler SM, 2018, J CLIN APHERESIS, V33, P371, DOI 10.1002/jca.21592
   Sprenger K B, 1987, J Clin Apher, V3, P185, DOI 10.1002/jca.2920030313
   Sufke S, 2017, THER APHER DIAL, V21, P405, DOI 10.1111/1744-9987.12532
   Ullrich H, 2001, THER APHER, V5, P326, DOI 10.1046/j.1526-0968.2001.00389.x
   Weinstein R, 2001, J CLIN APHERESIS, V16, P210, DOI 10.1002/jca.10000
   Yeh JH, 2000, J NEUROL, V247, P510, DOI 10.1007/s004150070149
   Yoshida M, 2000, Ther Apher, V4, P127, DOI 10.1046/j.1526-0968.2000.004002127.x
   Zollner S, 2014, BLOOD PURIFICAT, V38, P160, DOI 10.1159/000367682
NR 22
TC 0
Z9 0
U1 0
U2 1
PU WILEY
PI HOBOKEN
PA 111 RIVER ST, HOBOKEN 07030-5774, NJ USA
SN 0042-9007
EI 1423-0410
J9 VOX SANG
JI Vox Sang.
PD MAR
PY 2022
VL 117
IS 3
BP 393
EP 398
DI 10.1111/vox.13205
EA SEP 2021
PG 6
WC Hematology
WE Science Citation Index Expanded (SCI-EXPANDED)
SC Hematology
GA ZT9TO
UT WOS:000697908900001
PM 34545576
OA Green Published, hybrid
DA 2022-10-25
ER

PT J
AU Gonzalez-Perez, P
   Smith, C
   Sebetka, WL
   Gedlinske, A
   Perlman, S
   Mathews, KD
AF Gonzalez-Perez, Paloma
   Smith, Cheryl
   Sebetka, Wendy L.
   Gedlinske, Amber
   Perlman, Seth
   Mathews, Katherine D.
TI Clinical and electrophysiological evaluation of myasthenic features in
   an alpha-dystroglycanopathy cohort (FKRP-predominant)
SO NEUROMUSCULAR DISORDERS
LA English
DT Article
DE Fukutin-related protein (FKRP); Fatigue; Myasthenia; Neuromuscular
   junction
ID REPETITIVE NERVE-STIMULATION; NEUROMUSCULAR-JUNCTIONS; MUTATIONS;
   MATURATION; PHENOTYPE; GRAVIS
AB A postsynaptic dysfunction of the neuromuscular junction has been reported in patients with alpha-dystroglycanopathy associated with mutations in guanosine diphosphate (GDP)-mannose pyrophosphorylase B gene (GMPPB), some of whom benefit from symptomatic treatment. In this study, we determine the frequency of myasthenic and fatigue symptoms and neuromuscular junction transmission defects in a fukutin-related protein (FKRP)-predominant alpha-dystroglycanopathy cohort. Thirty-one patients with alpha-dystroglycanopathies due to mutations in FKRP (n = 25), GMPPB (n = 4), POMGNT1 (n = 1), and POMT2 (n = 1) completed a six-question modified questionnaire for myasthenic symptoms and the PROMIS Short Form v1.0-Fatigue 8a survey, and they underwent 3 Hz repetitive nerve stimulation of spinal accessory nerve-trapezius and radial nerve-anconeus pairs. Results showed that fatigue with activity was common; 63% of the cohort reported fatigue with chewing. A defective postsynaptic neuromuscular junction transmission was not identified in any of the patients carrying FKRP mutations but only in one mildly affected patient with GMPPB mutations (c.79 G>C, p.D27H and c.402+1G>A, splice site variant). We conclude that symptoms of fatigue with activity did not predict abnormal neuromuscular junction transmission on electrodiagnostic studies in this cohort and that, unlike GMPPB subgroup, a defective neuromuscular junction transmission does not appear to be present in patients with FKRP-associated muscular dystrophies. Published by Elsevier B.V.
C1 [Gonzalez-Perez, Paloma] Massachusetts Gen Hosp, Dept Neurol, Boston, MA 02114 USA.
   [Smith, Cheryl] West Virginia Univ Hosp, Dept Neurol, Morgantown, WV 26506 USA.
   [Sebetka, Wendy L.; Perlman, Seth; Mathews, Katherine D.] Univ Iowa Hosp & Clin, Dept Neurol, Iowa City, IA 52242 USA.
   [Gedlinske, Amber; Perlman, Seth; Mathews, Katherine D.] Univ Iowa Hosp & Clin, Dept Pediat, Iowa City, IA 52242 USA.
   [Perlman, Seth] Univ Washington, Dept Neurol, Seattle Childrens Hosp, Seattle, WA 98105 USA.
RP Gonzalez-Perez, P (corresponding author), Massachusetts Gen Hosp, Dept Neurol, Boston, MA 02114 USA.
EM pgonzalezperez@partners.org
OI Gonzalez Perez, Paloma/0000-0002-3980-8555; Gedlinske,
   Amber/0000-0001-9855-2281; Perlman, Seth/0000-0001-5976-5559; Smith,
   Cheryl/0000-0002-7278-070X
FU Senator Paul D. Wellstone Muscular Dystrophy Cooperative Research Center
   [U54 NS053672]; Institute for Clinical and Translational Science at the
   University of Iowa [NIH U54TR001356]; R25 Award from National Institutes
   of Health [5R25NS079173]
FX This study was supported by Senator Paul D. Wellstone Muscular Dystrophy
   Cooperative Research Center (U54 NS053672). The clinical evaluations
   were carried out with the support of the Institute for Clinical and
   Translational Science at the University of Iowa (NIH U54TR001356). Dr.
   Paloma Gonzalez-Perez was funded by R25 Award from National Institutes
   of Health (5R25NS079173).
CR Ali HB, 2017, MUSCLE NERVE, V55, P532, DOI 10.1002/mus.25374
   Belaya K, 2015, BRAIN, V138, P2493, DOI 10.1093/brain/awv185
   Bonnemann CG, 2014, NEUROMUSCULAR DISORD, V24, P289, DOI 10.1016/j.nmd.2013.12.011
   Buschbacher RM., 2006, MANUAL NERVE CONDUCT, V2nd ed.
   Cabrera-Serrano M, 2015, BRAIN, V138, P836, DOI 10.1093/brain/awv013
   Carss KJ, 2013, AM J HUM GENET, V93, P29, DOI 10.1016/j.ajhg.2013.05.009
   Cella D, 2016, J CLIN EPIDEMIOL, V73, P128, DOI 10.1016/j.jclinepi.2015.08.037
   Cirak S, 2013, BRAIN, V136, P269, DOI 10.1093/brain/aws312
   Cruz PMR, 2016, J NEUROL NEUROSUR PS, V87, P802, DOI 10.1136/jnnp-2016-313163
   DALESSANDRO R, 1995, ACTA NEUROL SCAND, V92, P77
   de Bernabe DBV, 2004, J MED GENET, V41, DOI 10.1136/jmg.2003.013870
   Gilhus NE, 2016, NAT REV NEUROL, V12, P259, DOI 10.1038/nrneurol.2016.44
   Goddeeris MM, 2013, NATURE, V503, P136, DOI 10.1038/nature12605
   Grady RM, 2000, NEURON, V25, P279, DOI 10.1016/S0896-6273(00)80894-6
   Gumerson JD, 2013, HUM MOL GENET, V22, P757, DOI 10.1093/hmg/dds483
   Hemmi S, 2018, CLIN NEUROPHYS PRACT, V3, P54, DOI 10.1016/j.cnp.2018.02.003
   Jacobson C, 2001, J CELL BIOL, V152, P435, DOI 10.1083/jcb.152.3.435
   Jensen BS, 2015, HUM MUTAT, V36, P1159, DOI 10.1002/humu.22898
   KENNETT RP, 1993, ELECTROEN CLIN NEURO, V89, P170, DOI 10.1016/0168-5597(93)90130-H
   Luo SS, 2017, NEUROMUSCULAR DISORD, V27, P557, DOI 10.1016/j.nmd.2017.03.004
   Maddison P, 1998, J NEUROL NEUROSUR PS, V65, P213, DOI 10.1136/jnnp.65.2.213
   Mercuri E, 2003, ANN NEUROL, V53, P537, DOI 10.1002/ana.10559
   Natera-de Benito D, 2017, NEUROMUSCULAR DISORD, V27, P1087, DOI 10.1016/j.nmd.2017.08.003
   Nicolau S, 2019, NEUROMUSCULAR DISORD, V29, P614, DOI 10.1016/j.nmd.2019.07.001
   Oestergaard ST, 2016, NEUROL-GENET, V2, DOI 10.1212/NXG.0000000000000112
   Oh S, 1993, CLIN ELECTROMYOGRAPH
   Svahn J, 2019, NEUROMUSCULAR DISORD, V29, P497, DOI 10.1016/j.nmd.2019.05.004
   Taniguchi M, 2006, HUM MOL GENET, V15, P1279, DOI 10.1093/hmg/ddl045
NR 29
TC 2
Z9 2
U1 0
U2 1
PU PERGAMON-ELSEVIER SCIENCE LTD
PI OXFORD
PA THE BOULEVARD, LANGFORD LANE, KIDLINGTON, OXFORD OX5 1GB, ENGLAND
SN 0960-8966
EI 1873-2364
J9 NEUROMUSCULAR DISORD
JI Neuromusc. Disord.
PD MAR
PY 2020
VL 30
IS 3
BP 213
EP 218
DI 10.1016/j.nmd.2020.01.002
PG 6
WC Clinical Neurology; Neurosciences
WE Science Citation Index Expanded (SCI-EXPANDED)
SC Neurosciences & Neurology
GA LD1XQ
UT WOS:000525825300005
PM 32115343
OA hybrid, Green Accepted
DA 2022-10-25
ER

PT J
AU Puel, A
   Picard, C
   Lorrot, M
   Pons, C
   Chrabieh, M
   Lorenzo, L
   Mamani-Matsuda, M
   Jouanguy, E
   Gendrel, D
   Casanova, JL
AF Puel, Anne
   Picard, Capucine
   Lorrot, Mathie
   Pons, Charlotte
   Chrabieh, Maya
   Lorenzo, Lazaro
   Mamani-Matsuda, Maria
   Jouanguy, Enunanuelle
   Gendrel, Dominique
   Casanova, Jean-Laurent
TI Recurrent Staphylococcal cellulitis and subcutaneous abscesses in a
   child with autoantibodies against IL-6
SO JOURNAL OF IMMUNOLOGY
LA English
DT Article
ID C-REACTIVE PROTEIN; STREPTOCOCCUS-PNEUMONIAE INFECTION; INTERFERON-ALPHA
   ANTIBODIES; MYASTHENIA-GRAVIS PATIENTS; COLONY-STIMULATING FACTOR;
   HEALTHY BLOOD-DONORS; HYPER-IGE SYNDROME; NF-KAPPA-B; IFN-GAMMA;
   ANTI-IL-1-ALPHA AUTOANTIBODIES
AB We investigated an otherwise healthy patient presenting two episodes of staphylococcal cellulitis and abscesses, accompanied by high fever and biological signs of inflammation but, paradoxically, with no detectable increase in serum levels of G-reactive protein (CRP), an IL-6-responsive protein synthesized in the liver. Following in vitro activation of whole blood cells from the patient with multiple cytokines, TLR agonists, heat-killed bacteria, and mitogens, we observed a profound and specific impairment of IL-6 secretion. However, the patient's PBMCs, activated in the same conditions but in the absence of the patient's plasma, secreted IL-6 normally. The patient's serum contained high titers of IgG1 autoantibodies against IL-6, which specifically neutralized IL-6 production by control PBMCs as well as IL-6 responses in the human hepatocellular carcinoma cell line Hep3B. These anti-IL-6 autoantibodies were detected over a period of 4 years, in the absence of any other autoantibodies. Our results indicate that these Abs probably prevented an increase in CRP concentration during infection and that impaired IL-6-mediated immunity may have contributed to staphylococcal disease. Patients with severe bacterial infections and low serum CRP concentrations should be tested for anti-IL-6 autoantibodies, especially in the presence of other clinical and biological signs of inflammation.
C1 [Puel, Anne; Picard, Capucine; Chrabieh, Maya; Lorenzo, Lazaro; Jouanguy, Enunanuelle; Casanova, Jean-Laurent] Univ Paris 05, Fac Med Necker Enfants Malades, Inst Natl St Rech Med, Lab Genet Human Maladies Infect,U550, F-75015 Paris, France.
   [Picard, Capucine] Ctr Etud Deficits Immunitaires, Paris, France.
   [Casanova, Jean-Laurent] Hop Necker Enfants Malad, Unite Hematol & Immunol Pediat, Paris, France.
   [Lorrot, Mathie; Pons, Charlotte; Gendrel, Dominique] Grp Hosp Cochin St Vincent Paul, Paris, France.
RP Puel, A (corresponding author), Univ Paris 05, Fac Med Necker Enfants Malades, Inst Natl St Rech Med, Lab Genet Human Maladies Infect,U550, 150 Rue Vaugirard, F-75015 Paris, France.
EM puel@necker.fr
RI Casanova, Jean-Laurent/I-3418-2017; chrabieh, maya/H-7370-2017;
   Jouanguy, Emmanuelle/H-7901-2017; Picard, Capucine/H-3914-2017; Lorenzo,
   Lazaro/H-7902-2017; Puel, Anne/H-7305-2017
OI chrabieh, maya/0000-0003-0772-4805; Jouanguy,
   Emmanuelle/0000-0002-7358-9157; Picard, Capucine/0000-0001-8788-5056;
   Lorenzo, Lazaro/0000-0001-6648-8684; Puel, Anne/0000-0003-2603-0323;
   Casanova, Jean-Laurent/0000-0002-7782-4169
CR Aaltonen J, 1997, NAT GENET, V17, P399, DOI 10.1038/ng1297-399
   Agrawal A, 2001, J IMMUNOL, V166, P2378, DOI 10.4049/jimmunol.166.4.2378
   Anderson MS, 2002, SCIENCE, V298, P1395, DOI 10.1126/science.1075958
   ARCONE R, 1988, NUCLEIC ACIDS RES, V16, P3195, DOI 10.1093/nar/16.8.3195
   BENDTZEN K, 1990, IMMUNOL TODAY, V11, P167, DOI 10.1016/0167-5699(90)90068-K
   Bendtzen K, 1998, IMMUNOL TODAY, V19, P209, DOI 10.1016/S0167-5699(98)01252-3
   Bonino F, 1997, J INTERF CYTOK RES, V17, pS35
   Casanova JL, 2007, SCIENCE, V317, P617, DOI 10.1126/science.1142963
   CASTELL JV, 1988, FEBS LETT, V232, P347, DOI 10.1016/0014-5793(88)80766-X
   CASTELL JV, 1989, FEBS LETT, V242, P237, DOI 10.1016/0014-5793(89)80476-4
   Cole N, 2003, INT ARCH ALLERGY IMM, V130, P165, DOI 10.1159/000069006
   Dalrymple SA, 1996, INFECT IMMUN, V64, P3231, DOI 10.1128/IAI.64.8.3231-3235.1996
   Diao H, 2005, INFECT IMMUN, V73, P3745, DOI 10.1128/IAI.73.6.3745-3748.2005
   Doffinger R, 2004, CLIN INFECT DIS, V38, pE10, DOI 10.1086/380453
   Galle P, 2004, EUR J IMMUNOL, V34, P3267, DOI 10.1002/eji.200425268
   GANTER U, 1989, EMBO J, V8, P3773, DOI 10.1002/j.1460-2075.1989.tb08554.x
   Garrone P, 1996, MOL IMMUNOL, V33, P649, DOI 10.1016/0161-5890(96)00017-X
   Grimbacher B, 2005, IMMUNOL REV, V203, P244, DOI 10.1111/j.0105-2896.2005.00228.x
   HANSEN MB, 1995, BLOOD, V85, P1145, DOI 10.1182/blood.V85.4.1145.bloodjournal8541145
   HANSEN MB, 1993, CYTOKINE, V5, P72, DOI 10.1016/1043-4666(93)90026-2
   HANSEN MB, 1991, SCAND J IMMUNOL, V33, P777, DOI 10.1111/j.1365-3083.1991.tb02552.x
   HANSEN MB, 1994, EUR J CLIN INVEST, V24, P212, DOI 10.1111/j.1365-2362.1994.tb00991.x
   HANSEN MB, 1991, IMMUNOL LETT, V30, P133, DOI 10.1016/0165-2478(91)90102-G
   HANSEN MB, 1995, SCAND J RHEUMATOL, V24, P197, DOI 10.3109/03009749509100873
   HANSEN MB, 1995, LEUKEMIA, V9, P1113
   HANSEN MB, 1995, EUR J IMMUNOL, V25, P348, DOI 10.1002/eji.1830250207
   HEINRICH PC, 1990, BIOCHEM J, V265, P621, DOI 10.1042/bj2650621
   Heyworth PG, 2003, CURR OPIN IMMUNOL, V15, P578, DOI 10.1016/S0952-7915(03)00109-2
   Hoflich C, 2004, BLOOD, V103, P673, DOI 10.1182/blood-2003-04-1065
   Holland SM, 2007, NEW ENGL J MED, V357, P1608, DOI 10.1056/NEJMoa073687
   Homann C, 1996, SCAND J IMMUNOL, V44, P623, DOI 10.1046/j.1365-3083.1996.d01-344.x
   IKEDA Y, 1991, CLIN EXP IMMUNOL, V85, P80
   Jones MR, 2006, J INFECT DIS, V193, P360, DOI 10.1086/499312
   Jouvenne P, 1996, J CLIN IMMUNOL, V16, P283, DOI 10.1007/BF01541394
   Kampmann B, 2005, J CLIN INVEST, V115, P2480, DOI 10.1172/JCI19316
   KINDMARK CO, 1971, CLIN EXP IMMUNOL, V8, P941
   KOPF M, 1994, NATURE, V368, P339, DOI 10.1038/368339a0
   Ku CL, 2007, J EXP MED, V204, P2407, DOI 10.1084/jem.20070628
   Ku CL, 2005, IMMUNOL REV, V203, P10, DOI 10.1111/j.0105-2896.2005.00235.x
   LI SP, 1990, J BIOL CHEM, V265, P4136
   Madariaga L, 1998, INT J TUBERC LUNG D, V2, P62
   MAJELLO B, 1990, EMBO J, V9, P457, DOI 10.1002/j.1460-2075.1990.tb08131.x
   Meager A, 1999, IMMUNOLOGY, V97, P526
   Meager A, 2006, PLOS MED, V3, P1152, DOI 10.1371/journal.pmed.0030289
   MenetrierCaux C, 1996, CLIN EXP IMMUNOL, V104, P173, DOI 10.1046/j.1365-2249.1996.d01-646.x
   Minegishi Y, 2007, NATURE, V448, P1058, DOI 10.1038/nature06096
   Minegishi Y, 2006, IMMUNITY, V25, P745, DOI 10.1016/j.immuni.2006.09.009
   Mizutani H, 1999, J DERMATOL SCI, V20, P63, DOI 10.1016/S0923-1811(98)00074-7
   MOLD C, 1981, J EXP MED, V154, P1703, DOI 10.1084/jem.154.5.1703
   MOLD C, 1982, INFECT IMMUN, V38, P392, DOI 10.1128/IAI.38.1.392-395.1982
   Muller K, 1996, SCAND J RHEUMATOL, V25, P164
   Nagamine K, 1997, NAT GENET, V17, P393, DOI 10.1038/ng1297-393
   Nishimoto N, 2006, NAT CLIN PRACT RHEUM, V2, P619, DOI 10.1038/ncprheum0338
   Nolte KU, 1996, EUR J IMMUNOL, V26, P2155, DOI 10.1002/eji.1830260929
   Onogawa T, 2005, IMMUNOBIOLOGY, V209, P651, DOI 10.1016/j.imbio.2004.09.006
   Patel SY, 2005, J IMMUNOL, V175, P4769, DOI 10.4049/jimmunol.175.7.4769
   Puel A, 2004, CURR OPIN IMMUNOL, V16, P34, DOI 10.1016/j.coi.2003.11.013
   RICHARDSON MD, 1991, FEMS MICROBIOL IMMUN, V76, P341, DOI 10.1016/0378-1097(91)90037-B
   RICHARDSON MD, 1991, MYCOSES, V34, P141, DOI 10.1111/j.1439-0507.1991.tb00635.x
   RONNBLOM LE, 1992, CLIN EXP IMMUNOL, V89, P330
   Ross C, 1997, BLOOD, V90, P2376
   ROSS C, 1990, CLIN EXP IMMUNOL, V82, P57
   SATOH H, 1994, IMMUNOPHARMACOLOGY, V27, P107, DOI 10.1016/0162-3109(94)90045-0
   Scagnolari C, 2002, J INTERF CYTOK RES, V22, P207, DOI 10.1089/107999002753536176
   Serino L, 2002, MOL MICROBIOL, V43, P437, DOI 10.1046/j.1365-2958.2002.02755.x
   Shiono H, 2003, INT IMMUNOL, V15, P903, DOI 10.1093/intimm/dxg088
   Suresh MV, 2007, J IMMUNOL, V178, P1158, DOI 10.4049/jimmunol.178.2.1158
   SUZUKI H, 1991, CLIN EXP IMMUNOL, V85, P407
   SUZUKI H, 1994, J IMMUNOL, V152, P935
   Svenson M, 1998, BLOOD, V91, P2054, DOI 10.1182/blood.V91.6.2054.2054_2054_2061
   SVENSON M, 1990, SCAND J IMMUNOL, V32, P695, DOI 10.1111/j.1365-3083.1990.tb03212.x
   SVENSON M, 1992, CYTOKINE, V4, P125, DOI 10.1016/1043-4666(92)90047-U
   SVENSON M, 1993, J CLIN INVEST, V92, P2533, DOI 10.1172/JCI116862
   Szalai AJ, 2000, INFECT IMMUN, V68, P5652, DOI 10.1128/IAI.68.10.5652-5656.2000
   SZALAI AJ, 1995, J IMMUNOL, V155, P2557
   TAKEMURA H, 1992, ARTHRITIS RHEUM, V35, P940, DOI 10.1002/art.1780350814
   TIBERIO L, 1993, SCAND J IMMUNOL, V38, P472, DOI 10.1111/j.1365-3083.1993.tb02590.x
   van Enckevort FHJ, 2001, EUR CYTOKINE NETW, V12, P581
   vanderPoll T, 1997, J INFECT DIS, V176, P439, DOI 10.1086/514062
   Volanakis JE, 2001, MOL IMMUNOL, V38, P189, DOI 10.1016/S0161-5890(01)00042-6
   Voleti B, 2005, J IMMUNOL, V175, P3386, DOI 10.4049/jimmunol.175.5.3386
   Weiser JN, 1998, J EXP MED, V187, P631, DOI 10.1084/jem.187.4.631
   WHITEHEAD AS, 1990, BIOCHEM J, V266, P283, DOI 10.1042/bj2660283
   YOTHER J, 1982, J IMMUNOL, V128, P2374
   Zhang DX, 1996, J BIOL CHEM, V271, P9503, DOI 10.1074/jbc.271.16.9503
   Zhang W, 2003, J NEUROIMMUNOL, V139, P102, DOI 10.1016/S0165-5728(03)00136-X
NR 86
TC 110
Z9 111
U1 0
U2 4
PU AMER ASSOC IMMUNOLOGISTS
PI BETHESDA
PA 9650 ROCKVILLE PIKE, BETHESDA, MD 20814 USA
SN 0022-1767
EI 1550-6606
J9 J IMMUNOL
JI J. Immunol.
PD JAN 1
PY 2008
VL 180
IS 1
BP 647
EP 654
DI 10.4049/jimmunol.180.1.647
PG 8
WC Immunology
WE Science Citation Index Expanded (SCI-EXPANDED)
SC Immunology
GA 248OF
UT WOS:000252162700073
PM 18097067
OA Bronze
DA 2022-10-25
ER

PT J
AU Ruckrich, T
   Brandenburg, J
   Cansier, A
   Muller, M
   Stevanovic, S
   Schilling, K
   Wiederanders, B
   Beck, A
   Melms, A
   Reich, M
   Driessen, C
   Kalbacher, H
AF Rueckrich, Thomas
   Brandenburg, Jens
   Cansier, Alexander
   Mueller, Margret
   Stevanovic, Stefan
   Schilling, Klaus
   Wiederanders, Bernd
   Beck, Alexander
   Melms, Arthur
   Reich, Michael
   Driessen, Christoph
   Kalbacher, Hubert
TI Specificity of human cathepsin S determined by processing of peptide
   substrates and MHC class II-associated invariant chain
SO BIOLOGICAL CHEMISTRY
LA English
DT Article; Proceedings Paper
CT Mosbach Colloquium of the
   German-Gesellschaft-fur-Biochemie-und-Molekularbiologie
CY APR 06-08, 2006
CL Mosbach, GERMANY
SP German Gesell Biochem & Molelularbiol
DE antigen processing; cathepsin S; electrospray mass spectrometry;
   invariant chain; MHC class II; substrate specificity
ID ASPARAGINE-SPECIFIC ENDOPROTEASE; LYSOSOMAL CYSTEINE PROTEASES; MYELIN
   BASIC-PROTEIN; ANTIGEN PRESENTATION; DENDRITIC CELLS; MYASTHENIA-GRAVIS;
   IN-VIVO; DEGRADATION; COMPARTMENTS; PROTEOLYSIS
AB Cathepsin S (CatS) is a lysosomal cysteine protease of the papain family, the members of which possess relatively broad substrate specificities. It has distinct roles in major histocompatibility complex (MHC) class II-associated peptide loading and in antigen processing in both the MHC class I and class II pathways. It may therefore represent a target for interference with antigen presentation, which could be of value in the therapy of (auto) immune diseases. To obtain more detailed information on the specificity of CatS, we mapped its cleavage site preferences at subsites S3-S1' by in vitro processing of a peptide library. Only five amino acid residues at the substrate's P2 position allowed for cleavage by CatS under time-limited conditions. Preferences for groups of amino acid residues were also observed at positions P3, P1 and P1'. Based on these results, we developed highly CatS-sensitive peptides. After processing of MHC class II-associated invariant chain (Ii), a natural protein substrate of CatS, we identified CatS cleavage sites in Ii of which a majority matched the amino acid residue preference data obtained with peptides. These observed cleavage sites in Ii might be of relevance for its in vivo processing by CatS.
C1 Univ Tubingen, Interfac Inst Biochem, Med & Nat Sci Res Ctr, D-72074 Tubingen, Germany.
   Univ Tubingen, Dept Med 2, D-72076 Tubingen, Germany.
   Univ Tubingen, Inst Cell Biol, Dept Immunol, Tubingen, Germany.
   Univ Jena, Inst Biochem 1, D-07743 Jena, Germany.
   Univ Tubingen, Dept Med 4, D-72076 Tubingen, Germany.
   Univ Tubingen Hosp, Dept Gen Neurol, Hewrtie Inst Clin Brain Res, D-72076 Tubingen, Germany.
RP Kalbacher, H (corresponding author), Univ Tubingen, Interfac Inst Biochem, Med & Nat Sci Res Ctr, Ob dem Himmelreich 7, D-72074 Tubingen, Germany.
EM kalbacher@uni-tuebingen.de
RI Driessen, C/F-7061-2016
OI Driessen, C/0000-0002-1124-7303
CR Beck H, 2001, EUR J IMMUNOL, V31, P3726, DOI 10.1002/1521-4141(200112)31:12<3726::AID-IMMU3726>3.0.CO;2-O
   BROMME D, 1994, J BIOL CHEM, V269, P30238
   BROMME D, 1989, BIOCHEM J, V264, P475
   Burster T, 2004, J IMMUNOL, V172, P5495, DOI 10.4049/jimmunol.172.9.5495
   Cresswell P, 1996, CELL, V84, P505, DOI 10.1016/S0092-8674(00)81025-9
   Fiebiger E, 2001, J EXP MED, V193, P881, DOI 10.1084/jem.193.8.881
   Greenbaum D, 2000, CHEM BIOL, V7, P569, DOI 10.1016/S1074-5521(00)00014-4
   Guermonprez P, 2003, NATURE, V425, P397, DOI 10.1038/nature01911
   Harris JL, 2000, P NATL ACAD SCI USA, V97, P7754, DOI 10.1073/pnas.140132697
   Honey K, 2003, NAT REV IMMUNOL, V3, P472, DOI 10.1038/nri1110
   Hsieh CS, 2002, J IMMUNOL, V168, P2618, DOI 10.4049/jimmunol.168.6.2618
   Lautwein A, 2004, J LEUKOCYTE BIOL, V75, P844, DOI 10.1189/jlb.0803367
   Lautwein A, 2002, EUR J IMMUNOL, V32, P3348, DOI 10.1002/1521-4141(200212)32:12<3348::AID-IMMU3348>3.0.CO;2-S
   Lennon-Dumenil AM, 2002, J EXP MED, V196, P529, DOI 10.1084/jem.20020327
   Lennon-Dumenil AM, 2002, CURR OPIN IMMUNOL, V14, P15, DOI 10.1016/S0952-7915(01)00293-X
   Manoury B, 1998, NATURE, V396, P695, DOI 10.1038/25379
   McGrath ME, 1998, PROTEIN SCI, V7, P1294, DOI 10.1002/pro.5560070604
   Nakagawa TY, 1999, IMMUNOL REV, V172, P121, DOI 10.1111/j.1600-065X.1999.tb01361.x
   Neumann J, 2001, J BIOL CHEM, V276, P13469, DOI 10.1074/jbc.M010629200
   Pauly TA, 2003, BIOCHEMISTRY-US, V42, P3203, DOI 10.1021/bi027308i
   Pluger EBE, 2002, EUR J IMMUNOL, V32, P467, DOI 10.1002/1521-4141(200202)32:2<467::AID-IMMU467>3.0.CO;2-Y
   Reimann J, 1999, IMMUNOL REV, V172, P131, DOI 10.1111/j.1600-065X.1999.tb01362.x
   Riese RJ, 1996, IMMUNITY, V4, P357, DOI 10.1016/S1074-7613(00)80249-6
   Saegusa K, 2002, J CLIN INVEST, V110, P361, DOI 10.1172/JCI200214682
   SCHECHTER I, 1967, BIOCHEM BIOPH RES CO, V27, P157, DOI 10.1016/S0006-291X(67)80055-X
   Shen LJ, 2004, IMMUNITY, V21, P155, DOI 10.1016/j.immuni.2004.07.004
   Thurmond RL, 2004, J PHARMACOL EXP THER, V308, P268, DOI 10.1124/jpet.103.056879
   Tolosa E, 2003, J CLIN INVEST, V112, P517, DOI 10.1172/JCI200318028
   Trombetta ES, 2003, SCIENCE, V299, P1400, DOI 10.1126/science.1080106
   Turk V, 2001, EMBO J, V20, P4629, DOI 10.1093/emboj/20.17.4629
   van Swieten PF, 2004, BIOORG MED CHEM LETT, V14, P3131, DOI 10.1016/j.bmcl.2004.04.046
   Villadangos JA, 1999, IMMUNOL REV, V172, P109, DOI 10.1111/j.1600-065X.1999.tb01360.x
   Villadangos JA, 1997, J EXP MED, V186, P549, DOI 10.1084/jem.186.4.549
   Yang H, 2005, J IMMUNOL, V174, P1729, DOI 10.4049/jimmunol.174.3.1729
NR 34
TC 22
Z9 22
U1 0
U2 7
PU WALTER DE GRUYTER GMBH
PI BERLIN
PA GENTHINER STRASSE 13, D-10785 BERLIN, GERMANY
SN 1431-6730
EI 1437-4315
J9 BIOL CHEM
JI Biol. Chem.
PD OCT-NOV
PY 2006
VL 387
IS 10-11
BP 1503
EP 1511
DI 10.1515/BC.2006.188
PG 9
WC Biochemistry & Molecular Biology
WE Science Citation Index Expanded (SCI-EXPANDED); Conference Proceedings Citation Index - Science (CPCI-S)
SC Biochemistry & Molecular Biology
GA 102CR
UT WOS:000241788900027
PM 17081125
DA 2022-10-25
ER

PT J
AU Hamrock, DJ
AF Hamrock, DJ
TI Adverse events associated with intravenous immunoglobulin therapy
SO INTERNATIONAL IMMUNOPHARMACOLOGY
LA English
DT Article
DE IGIV; side effects; complications; risk factors; mortality
ID ACUTE-RENAL-FAILURE; IDIOPATHIC THROMBOCYTOPENIC PURPURA; ACUTE
   MYOCARDIAL-INFARCTION; ACUTE ASEPTIC-MENINGITIS; IMMUNE GLOBULIN
   THERAPY; DEEP VENOUS THROMBOSIS; OF-THE-LITERATURE; GAMMA-GLOBULIN;
   OSMOTIC NEPHROSIS; MYASTHENIA-GRAVIS
AB In addition to its U.S. Food and Drug Administration (FDA) approved conditions, immune globulin intravenous (IGIV) is now being used to treat a vast array of autoimmune disorders. Some of the reasons for this overall increase in the use of IGIV include its effectiveness and safety. Despite many years of safe use, side effects and adverse reactions still occur. Common and mild side effects associated with IGIV include: headache, malaise, nausea, low-grade fever, urticaria, arthralgias, and myalgia. These symptoms typically resolve within a few days after their onset. Although rare, the serious and potentially fatal side effects include: anaphylactic reactions, aseptic meningitis, acute renal failure, stroke, myocardial infarction, and other thrombotic complications. Many of these side effects have occurred in patients who have significant, underlying risk factors for the development of the event. Thus, it is vitally important that a thorough and comprehensive medical evaluation be performed on every patient who is being evaluated for potential IGIV therapy. This evaluation can, to some extent, significantly minimize the risk of these side effects. Careful, constant, and close monitoring by trained personnel during the infusion can also result in early detection of such events. Physicians should thoroughly discuss the risks and benefits of IGIV with patients who are being considered for this therapy. (c) 2005 Elsevier B.V. All rights reserved.
C1 Harvard Univ, Sch Dent Med, Dept Oral Med Infect & Immun, Boston, MA 02115 USA.
   New England Baptist Hosp, Dept Med, Boston, MA 02120 USA.
RP Hamrock, DJ (corresponding author), Ctr Blistering Dis, 70 Parker Hill Ave,Suite 208, Boston, MA 02120 USA.
EM dhamrock@hotmail.com
CR AHSAN N, 1994, ARCH INTERN MED, V154, P1985, DOI 10.1001/archinte.154.17.1985
   Ahsan N, 1996, AM J NEPHROL, V16, P532, DOI 10.1159/000169055
   Alliot C, 2001, J ROY SOC MED, V94, P187, DOI 10.1177/014107680109400412
   Anderson WAD, 1940, J AMER MED ASSOC, V114, P1983
   ARUNABH S, 1996, AM FAM PHYSICIAN, V53, P862
   BACHMANN R, 1965, SCAND J CLIN LAB INV, V17, P316, DOI 10.3109/00365516509077057
   Bajaj NPS, 2001, J NEUROL NEUROSUR PS, V71, P562, DOI 10.1136/jnnp.71.4.562
   BARTON JC, 1987, AM J MED, V82, P624, DOI 10.1016/0002-9343(87)90110-0
   BERKMAN SA, 1990, ANN INTERN MED, V112, P278, DOI 10.7326/0003-4819-112-4-278
   Bertorini TE, 1996, MUSCLE NERVE, V19, P388, DOI 10.1002/(SICI)1097-4598(199603)19:3<388::AID-MUS20>3.3.CO;2-Y
   Blanco R, 1997, NEPHRON, V76, P247, DOI 10.1159/000190187
   Brannagan TH, 1996, NEUROLOGY, V47, P674, DOI 10.1212/WNL.47.3.674
   Buckley RH, 1996, TXB PEDIAT, P567
   BURKS AW, 1986, NEW ENGL J MED, V314, P560, DOI 10.1056/NEJM198602273140907
   Byrne NP, 2002, NEUROLOGY, V59, P458, DOI 10.1212/WNL.59.3.458
   Bystryn JC, 2002, J AM ACAD DERMATOL, V47, P358, DOI 10.1067/mjd.2002.122735
   CANTU TG, 1995, AM J KIDNEY DIS, V25, P228, DOI 10.1016/0272-6386(95)90003-9
   Caress JB, 2003, NEUROLOGY, V60, P1822, DOI 10.1212/01.WNL.0000068335.01620.9D
   CARPENTER CCJ, 1993, CECIL ESSENTIALS MED, P641
   CASTEELSVANDAELE M, 1990, NEW ENGL J MED, V323, P614
   Cayco AV, 1997, J AM SOC NEPHROL, V8, P1788
   CORVETTA A, 1989, CLIN EXP RHEUMATOL, V7, P295
   Crouch ED, 2002, ANGIOLOGY, V53, P113, DOI 10.1177/000331970205300117
   DALAKAS MC, 1994, NEUROLOGY, V44, P223, DOI 10.1212/WNL.44.2.223
   DEVLIEGHERE FC, 1994, CLIN INFECT DIS, V18, P1008, DOI 10.1093/clinids/18.6.1008
   Elkayam O, 2000, ANN RHEUM DIS, V59, P77, DOI 10.1136/ard.59.1.77
   ELLIE E, 1992, NEW ENGL J MED, V327, P1032
   ELLIS RJ, 1994, MUSCLE NERVE, V17, P683, DOI 10.1002/mus.880170620
   Emerson GG, 2002, PHARMACOTHERAPY, V22, P1638, DOI 10.1592/phco.22.17.1638.34125
   Epstein J S, 2000, Neonatal Netw, V19, P60
   Fisman DN, 1997, CAN J CARDIOL, V13, P775
   FRAME WD, 1986, LANCET, V2, P468
   FRIEDMAN KD, 1992, BLOOD S, V80, P483
   Go RS, 2000, MAYO CLIN PROC, V75, P83, DOI 10.4065/75.1.83
   Grillo JA, 2001, NEUROLOGY, V57, P1699, DOI 10.1212/WNL.57.9.1699
   Gupta N, 2001, AM J HEMATOL, V66, P151, DOI 10.1002/1096-8652(200102)66:2<151::AID-AJH1035>3.3.CO;2-H
   HAMMARSTROM L, 1983, SCAND J IMMUNOL, V18, P509, DOI 10.1111/j.1365-3083.1983.tb00885.x
   HansenSchmidt S, 1996, AM J KIDNEY DIS, V28, P451, DOI 10.1016/S0272-6386(96)90505-3
   Haskin JA, 1999, ANN PHARMACOTHER, V33, P800, DOI 10.1345/aph.18305
   Jayabose S, 1990, AM J PEDIAT HEMATOL, V12, P117, DOI [10.1097/00043426-199021000-00067, DOI 10.1097/00043426-199021000-00067]
   KATO E, 1988, JAMA-J AM MED ASSOC, V259, P3269, DOI 10.1001/jama.1988.03720220017011
   Kattamis AC, 1997, J PEDIATR-US, V130, P281, DOI 10.1016/S0022-3476(97)70355-X
   Katz KA, 2003, ARCH DERMATOL, V139, P991, DOI 10.1001/archderm.139.8.991
   Kazatchkine MD, 2001, NEW ENGL J MED, V345, P747, DOI 10.1056/NEJMra993360
   Khalil M, 2000, ACTA CYTOL, V44, P86, DOI 10.1159/000326232
   Knezevic-Maramica I, 2003, TRANSFUSION, V43, P1460, DOI 10.1046/j.1537-2995.2003.00519.x
   KOBOSKO J, 1992, CLIN NEPHROL, V37, P216
   KRESSEBUCH H, 1992, PEDIATR INFECT DIS J, V11, P894, DOI 10.1097/00006454-199210000-00020
   Lafferty TE, 1997, J RHEUMATOL, V24, P2491
   Laidlaw S, 1999, HAEMOPHILIA, V5, P270
   Levy JB, 2000, QJM-MON J ASSOC PHYS, V93, P751, DOI 10.1093/qjmed/93.11.751
   MCCLUSKEY DR, 1990, LANCET, V336, P874, DOI 10.1016/0140-6736(90)92374-Q
   McColl MD, 1999, HAEMOPHILIA, V5, P124
   MEINER Z, 1993, J NEUROL NEUROSUR PS, V56, P830, DOI 10.1136/jnnp.56.7.830-a
   Michail S, 1997, NEPHROL DIAL TRANSPL, V12, P1497, DOI 10.1093/ndt/12.7.1497
   MITTERER M, 1993, ANN HEMATOL, V67, P151, DOI 10.1007/BF01701743
   MOLINA JM, 1992, CLIN INFECT DIS, V15, P564, DOI 10.1093/clind/15.3.564
   Obando I, 2002, PEDIATR EMERG CARE, V18, P429, DOI 10.1097/00006565-200212000-00006
   Oh KT, 1997, AM J OPHTHALMOL, V124, P416, DOI 10.1016/S0002-9394(14)70844-X
   PALLARES DE, 1992, AM J PEDIAT HEMATOL, V14, P279
   Paolini R, 2000, AM J HEMATOL, V65, P177, DOI 10.1002/1096-8652(200010)65:2<177::AID-AJH17>3.0.CO;2-K
   PASATIEMPO AMG, 1994, J RHEUMATOL, V21, P347
   PHILLIPS AO, 1992, CLIN NEPHROL, V37, P217
   Picton P, 1997, BRIT MED J, V315, P1203, DOI 10.1136/bmj.315.7117.1203
   Pierce LR, 2003, TRANSFUS MED REV, V17, P241, DOI 10.1016/S0887-7963(03)00038-5
   PREMINGERSHAPIRO R, 1995, EUR J PEDIATR, V154, P866, DOI 10.1007/BF01959803
   Prins C, 2003, ARCH DERMATOL, V139, P26, DOI 10.1001/archderm.139.1.26
   RAO SP, 1992, AM J DIS CHILD, V146, P539, DOI 10.1001/archpedi.1992.02160170019004
   RAULT R, 1991, CLIN NEPHROL, V36, P83
   ROPPER AH, 1992, ARCH NEUROL-CHICAGO, V49, P979, DOI 10.1001/archneur.1992.00530330103025
   Rosenbaum JT, 1997, ARTHRITIS RHEUM, V40, P1732, DOI 10.1002/art.1780400934
   ROSTOKER G, 1991, LANCET, V338, P54, DOI 10.1016/0140-6736(91)90043-O
   RUGGERI M, 1993, HAEMATOLOGICA, V78, P338
   Salama A, 2004, TRANSFUSION, V44, P509, DOI 10.1111/j.1537-2995.2004.03316.x
   Sati HIA, 2001, BRIT J HAEMATOL, V113, P556, DOI 10.1046/j.1365-2141.2001.02742.x
   SCHIFFERLI J, 1991, LANCET, V337, P457, DOI 10.1016/0140-6736(91)93395-P
   SCHWARTZ SL, 1971, NEPHRON, V8, P246, DOI 10.1159/000179925
   SEKUL EA, 1994, ANN INTERN MED, V121, P259, DOI 10.7326/0003-4819-121-4-199408150-00004
   Shorr AF, 1996, ANN PHARMACOTHER, V30, P1115, DOI 10.1177/106002809603001010
   SILBERT PL, 1992, NEUROLOGY, V42, P257, DOI 10.1212/WNL.42.1.257
   Stahl M, 1998, NEPHROL DIAL TRANSPL, V13, P2364, DOI 10.1093/ndt/13.9.2364
   Stamboulis E, 2004, EUR NEUROL, V51, P51, DOI 10.1159/000075091
   Stangel M, 1997, CLIN NEUROPHARMACOL, V20, P385, DOI 10.1097/00002826-199710000-00002
   STEG RE, 1994, NEUROLOGY, V44, P1180, DOI 10.1212/WNL.44.6.1180
   STEWART RRC, 1993, VOX SANG, V65, P244, DOI 10.1111/j.1423-0410.1993.tb02159.x
   Struble Erika J, 2002, J Miss State Med Assoc, V43, P115
   TAN E, 1993, ARCH NEUROL-CHICAGO, V50, P137, DOI 10.1001/archneur.1993.00540020015010
   Tsinalis D, 2002, AM J KIDNEY DIS, V40, P667, DOI 10.1053/ajkd.2002.35899
   Turner B, 2000, J NEUROL NEUROSUR PS, V68, P790, DOI 10.1136/jnnp.68.6.790
   VEBER B, 1995, INTENS CARE MED, V21, P288, DOI 10.1007/BF01701493
   VERARAMIREZ M, 1992, NEUROLOGY, V42, P1636, DOI 10.1212/WNL.42.8.1636-a
   Villarreal IR, 1999, NEPHROL DIAL TRANSPL, V14, P795
   WATSON JDG, 1991, J NEUROL NEUROSUR PS, V54, P275, DOI 10.1136/jnnp.54.3.275
   Windrum P, 1998, BRIT J HAEMATOL, V101, P592
   WINWARD DB, 1995, PHARMACOTHERAPY, V15, P765
   WOODRUFF RK, 1986, LANCET, V2, P217
   Zaidan R, 2003, EUR J NEUROL, V10, P367, DOI 10.1046/j.1468-1331.2003.00542.x
   Zhang R, 2000, SOUTHERN MED J, V93, P901
NR 98
TC 115
Z9 116
U1 0
U2 1
PU ELSEVIER SCIENCE BV
PI AMSTERDAM
PA PO BOX 211, 1000 AE AMSTERDAM, NETHERLANDS
SN 1567-5769
J9 INT IMMUNOPHARMACOL
JI Int. Immunopharmacol.
PD APR
PY 2006
VL 6
IS 4
BP 535
EP 542
DI 10.1016/j.intimp.2005.11.015
PG 8
WC Immunology; Pharmacology & Pharmacy
WE Science Citation Index Expanded (SCI-EXPANDED)
SC Immunology; Pharmacology & Pharmacy
GA 023WF
UT WOS:000236156200005
PM 16504916
DA 2022-10-25
ER

PT J
AU Wirtz, PW
   Smallegange, TM
   Wintzen, AR
   Verschuuren, JJ
AF Wirtz, PW
   Smallegange, TM
   Wintzen, AR
   Verschuuren, JJ
TI Differences in clinical features between the Lambert-Eaton myasthenic
   syndrome with and without cancer: an analysis of 227 published cases
SO CLINICAL NEUROLOGY AND NEUROSURGERY
LA English
DT Article
DE Lambert-Eaton myasthenic syndrome; muscle weakness; paraneoplastic
   syndrome; small cell lung carcinoma; myasthenia gravis; autoimmunity
ID LUNG-CANCER; AUTOANTIBODIES
AB To compare the clinical features of patients with the Lambert-Eaton myasthenic syndrome (LEMS) associated with carcinoma, with patients having LEMS but no cancer, reports on LEMS patients were analyzed systematically. Cancer was detected (CD group) in 62% of the 227 included cases. This CD group showed a male predominance (70%). No sex difference was found in patients in whom no cancer was detected (NCD group). Median age at onset of LEMS in the CD group was higher than in the NCD group (58 and 49.5 years, P < 0.01). Median interval between onset of symptoms and diagnosis of LEMS was longest in NCD cases (P < 0.001). CD patients had additional immunological disorders less frequently than NCD cases (6 and 27%, P < 0.001). Symptoms distinguishing the CD group from the NCD group were weight loss (P < 0.001) and need for prolonged artificial ventilation after anaesthesia (P < 0.05). This analysis shows significant differences between CD and NCD cases of LEMS. The male predominance and higher age at onset in patients with a tumor probably reflects the characteristics of patients with small cell lung cancer. The high frequency of additional immunological disorders in patients without malignancy, together with the younger age at onset suggests a similar etiology as other non-paraneoplastic autoimmune diseases. (C) 2002 Elsevier Science B.V. All rights reserved.
C1 Leiden Univ, Med Ctr, Dept Neurol, NL-2300 RC Leiden, Netherlands.
RP Wirtz, PW (corresponding author), Leiden Univ, Med Ctr, Dept Neurol, POB 9600, NL-2300 RC Leiden, Netherlands.
EM pwwirtz@lumc.nl
OI Verschuuren, Jan/0000-0002-4572-1501
CR Fry WA, 1996, CANCER, V77, P1947, DOI 10.1002/(SICI)1097-0142(19960501)77:9<1947::AID-CNCR27>3.0.CO;2-Z
   GROB D, 1987, ANN NY ACAD SCI, V505, P472
   Lang B, 1998, ANN NY ACAD SCI, V841, P596, DOI 10.1111/j.1749-6632.1998.tb10992.x
   LENNON VA, 1982, MUSCLE NERVE, V5, pS21
   LEYS K, 1989, LANCET, V2, P1107
   Mason WP, 1997, BRAIN, V120, P1279, DOI 10.1093/brain/120.8.1279
   MOTOMURA M, 2000, RINSHO SHINKEIGAKU, V39, P1237
   O'Suilleabhain P, 1998, NEUROLOGY, V50, P88, DOI 10.1212/WNL.50.1.88
   ONEILL JH, 1988, BRAIN, V111, P577, DOI 10.1093/brain/111.3.577
   ROBERTS A, 1985, NATURE, V317, P737, DOI 10.1038/317737a0
   SNOOK JA, 1989, Q J MED, V72, P835
   Tim RW, 2000, NEUROLOGY, V54, P2176, DOI 10.1212/WNL.54.11.2176
NR 12
TC 77
Z9 80
U1 0
U2 4
PU ELSEVIER SCIENCE BV
PI AMSTERDAM
PA PO BOX 211, 1000 AE AMSTERDAM, NETHERLANDS
SN 0303-8467
EI 1872-6968
J9 CLIN NEUROL NEUROSUR
JI Clin. Neurol. Neurosurg.
PD SEP
PY 2002
VL 104
IS 4
BP 359
EP 363
AR PII S0303-8467(02)00054-9
DI 10.1016/S0303-8467(02)00054-9
PG 5
WC Clinical Neurology; Surgery
WE Science Citation Index Expanded (SCI-EXPANDED)
SC Neurosciences & Neurology; Surgery
GA 589XK
UT WOS:000177786700019
PM 12140105
DA 2022-10-25
ER

PT J
AU WAGLE, NM
   PATIBANDLA, SA
   DALLAS, JS
   MORRIS, JC
   PRABHAKAR, BS
AF WAGLE, NM
   PATIBANDLA, SA
   DALLAS, JS
   MORRIS, JC
   PRABHAKAR, BS
TI THYROTROPIN RECEPTOR-SPECIFIC ANTIBODIES IN BALB/CJ MICE WITH
   EXPERIMENTAL HYPERTHYROXINEMIA SHOW A RESTRICTED BINDING-SPECIFICITY AND
   BELONG TO THE IMMUNOGLOBULIN G1 SUBCLASS
SO ENDOCRINOLOGY
LA English
DT Article
ID THYROID-STIMULATING ANTIBODY; TSH RECEPTOR; MYASTHENIA-GRAVIS;
   ACETYLCHOLINE-RECEPTORS; UNEXTRACTED SERUM; AUTOANTIBODIES; INDUCTION;
   ACTIVATION; EXPRESSION; PEPTIDES
AB Immunization with the extracellular domain of TSH receptor (TSHR) led to the development of hyperthyroxinemia in BALB/cJ, but not C57BL/6J, SJL/J, and B10.BR, mice. Earlier, human studies had shown that thyroid-stimulating antibodies are predominantly of the immunoglobulin G1 (IgG1) subclass with a narrow specificity to TSHR, and antibodies that block thyroid function could be of any subclass with a broader specificity. Therefore, antibody responses in susceptible (BALB/cJ) and resistant (SJL/J) mice were characterized. There were no significant differences in the titers, relative affinities, or isotypes of antibodies against the TSHR. BALB/cJ and SJL/J sera reacted with 2 and 7 of 26 overlapping peptides from the extracellular domain of the TSHR. The ability of sera from BALB/cJ and SJL/J mice to block TSH binding to TSHR was reversed by 1 and 6 of the reactive peptides, respectively. BALB/cJ mice showed predominantly an IgG1 response against the TSHR and peptides, whereas SJL/J mice showed varying levels of all IgG subclasses. Although SJL/J sera reacted with peptides to which blocking antibodies bind, they did not show hypothyroidism, suggesting that their sera contained a mixture of blocking and stimulating antibodies that negated the effects of each other. In contrast, some TSHR-specific antibodies in BALB/cJ probably represented stimulating antibodies.
C1 UNIV TEXAS, MED BRANCH, DEPT MICROBIOL & IMMUNOL, GALVESTON, TX 77555 USA.
FU NICHD NIH HHS [5P30-HD-27841-02] Funding Source: Medline; EUNICE KENNEDY
   SHRIVER NATIONAL INSTITUTE OF CHILD HEALTH &HUMAN DEVELOPMENT
   [P30HD027841] Funding Source: NIH RePORTER
CR BEISEL KW, 1993, AUTOIMMUNE ENDOCRINE, P49
   CROFT M, 1991, J IMMUNOL, V147, P3679
   DALLAS JS, 1994, ENDOCRINOLOGY, V134, P1437, DOI 10.1210/en.134.3.1437
   DALLAS JS, 1994, J AUTOIMMUN, V7, P469, DOI 10.1006/jaut.1994.1034
   DAVIES TF, 1986, J CLIN ENDOCR METAB, V62, P945, DOI 10.1210/jcem-62-5-945
   DESAI RK, 1993, J CLIN ENDOCR METAB, V77, P658, DOI 10.1210/jc.77.3.658
   DRACHMAN DB, 1982, NEW ENGL J MED, V307, P769, DOI 10.1056/NEJM198209233071301
   EKINS RP, 1979, FREE THYROID HORMONE, P72
   ESQUIVEL PS, 1977, J EXP MED, V145, P1250, DOI 10.1084/jem.145.5.1250
   FAN JL, 1993, AUTOIMMUNITY, V15, P285, DOI 10.3109/08916939309115750
   FITCH FW, 1993, ANNU REV IMMUNOL, V11, P29, DOI 10.1146/annurev.iy.11.040193.000333
   FUCHS S, 1976, NATURE, V263, P329, DOI 10.1038/263329a0
   KONG YM, 1986, IMMUNOLOGY ENDOCRINE, P1
   Kosugi S, 1991, Thyroid, V1, P321, DOI 10.1089/thy.1991.1.321
   KOSUGI S, 1991, BIOCHEM BIOPH RES CO, V180, P1118, DOI 10.1016/S0006-291X(05)81182-9
   KOSUGI S, 1992, MOL ENDOCRINOL, V6, P321
   KREAIM Z, 1992, CLIN ENDOCRINOL OXF, V37, P135
   LINDSTROM JM, 1976, NEUROLOGY, V26, P1054, DOI 10.1212/WNL.26.11.1054
   LUO GY, 1993, J IMMUNOL, V151, P922
   MCGREGOR AM, 1990, CLIN ENDOCRINOL, V33, P683, DOI 10.1111/j.1365-2265.1990.tb03905.x
   MCKENZIE JM, 1989, J CLIN ENDOCR METAB, V69, P1093, DOI 10.1210/jcem-69-6-1093
   MORRIS JC, 1993, J BIOL CHEM, V268, P10900
   MOSMANN TR, 1989, ANNU REV IMMUNOL, V7, P145, DOI 10.1146/annurev.immunol.7.1.145
   NAGAYAMA Y, 1992, MOL ENDOCRINOL, V6, P145, DOI 10.1210/me.6.2.145
   NAGAYAMA Y, 1991, J CLIN INVEST, V88, P336, DOI 10.1172/JCI115297
   PFEIFFER C, 1991, IMMUNOL REV, V123, P65, DOI 10.1111/j.1600-065X.1991.tb00606.x
   REESSMITH B, 1981, METHOD ENZYMOL, V74, P405
   REFETOFF S, 1979, ENDOCRINOLOGY, P387
   Rosenbaum D., 1992, ENDOCRINOLOGIST, V2, P55
   SEETHARAMAIAH GS, 1993, AUTOIMMUNITY, V14, P315, DOI 10.3109/08916939309079234
   SMITH BR, 1988, ENDOCR REV, V9, P106, DOI 10.1210/edrv-9-1-106
   SOUTHGATE K, 1984, CLIN ENDOCRINOL, V20, P539, DOI 10.1111/j.1365-2265.1984.tb00102.x
   TAMAKI H, 1986, J CLIN LAB IMMUNOL, V20, P1
   TINDALL RSA, 1981, ANN NY ACAD SCI, V377, P316, DOI 10.1111/j.1749-6632.1981.tb33741.x
   WAGLE NM, 1994, AUTOIMMUNITY, V18, P103, DOI 10.3109/08916939409007983
   WEETMAN AP, 1990, J CLIN INVEST, V86, P723, DOI 10.1172/JCI114768
   WOOD WG, 1980, CLIN CHEM CLIN BIOCH, V18, P511
   ZAKARIJA M, 1978, ENDOCRINOLOGY, V103, P1469, DOI 10.1210/endo-103-4-1469
NR 38
TC 21
Z9 21
U1 0
U2 0
PU ENDOCRINE SOC
PI CHEVY CHASE
PA 8401 CONNECTICUT AVE, SUITE 900, CHEVY CHASE, MD 20815-5817 USA
SN 0013-7227
EI 1945-7170
J9 ENDOCRINOLOGY
JI Endocrinology
PD AUG
PY 1995
VL 136
IS 8
BP 3461
EP 3469
DI 10.1210/en.136.8.3461
PG 9
WC Endocrinology & Metabolism
WE Science Citation Index Expanded (SCI-EXPANDED)
SC Endocrinology & Metabolism
GA RL632
UT WOS:A1995RL63200038
PM 7628382
DA 2022-10-25
ER

PT J
AU Dai, HY
   Huang, Y
   Xiao, G
   Lan, BW
   Jiang, GH
   Tian, JZ
AF Dai, Haiyang
   Huang, Yong
   Xiao, Gang
   Lan, Bowen
   Jiang, Guihua
   Tian, Junzhang
TI Predictive Features of Thymic Carcinoma and High-Risk Thymomas Using
   Random Forest Analysis
SO JOURNAL OF COMPUTER ASSISTED TOMOGRAPHY
LA English
DT Article
DE computed tomography; random forest; risk factors; thymic epithelial
   tumors
AB Purpose
   To determine the predictive features of thymic carcinomas and high-risk thymomas using random forest algorithm. Methods
   A total of 137 patients with pathologically confirmed high-risk thymomas and thymic carcinomas were enrolled in this study. Three clinical features and 20 computed tomography features were reviewed. The association between computed tomography features and pathological patterns was analyzed by univariate analysis and random forest. The predictive efficiency of the random forest algorithm was evaluated by receiver operating characteristic curve analysis. Results
   There were 92 thymic carcinomas and 45 high-risk thymomas in this study. In univariate analysis, patient age, presence of myasthenia gravis, lesion shape, enhancement pattern, presence of necrosis or cystic change, mediastinal invasion, vessel invasion, lymphadenopathy, pericardial effusion, and distant organ metastasis were found to be statistically different between high-risk thymomas and thymic carcinomas (all P < 0.01). Random forest suggested that tumor shape, lymphadenopathy, and the presence of pericardial effusion were the key features in tumor differentiation. The predictive accuracy for the test data and whole data was 94.73% and 96.35%, respectively. Further receiver operating characteristic curve analysis showed the area under the curve was 0.957 (95% confidence interval, 0.986-0.929). Conclusions
   The random forest model in the present study has high efficiency in predictive diagnosis of thymic carcinomas and high-risk thymomas. Tumor shape, lymphadenopathy, and pericardial effusion are the key features for tumor differentiation. Thymic tumors with irregular shape, the presence of lymphadenopathy, and pericardial effusion are highly indicative of thymic carcinomas.
C1 [Dai, Haiyang; Jiang, Guihua; Tian, Junzhang] Southern Med Univ, Sch Clin Med 2, 466 Xingang Rd, Guangzhou 510317, Peoples R China.
   [Dai, Haiyang; Jiang, Guihua; Tian, Junzhang] Guangdong Second Prov Gen Hosp, Dept Med Imaging, 466 Xingang Rd, Guangzhou 510317, Peoples R China.
   [Dai, Haiyang; Lan, Bowen] Huizhou Municipal Cent Hosp, Dept Med Imaging, Huizhou, Peoples R China.
   [Huang, Yong] Shandong Tumor Hosp & Inst, Dept Med Imaging, Jinan, Peoples R China.
   [Xiao, Gang] Hanshan Normal Univ, Coll Math & Stat, Chaozhou, Peoples R China.
RP Tian, JZ (corresponding author), Southern Med Univ, Sch Clin Med 2, 466 Xingang Rd, Guangzhou 510317, Peoples R China.; Tian, JZ (corresponding author), Guangdong Second Prov Gen Hosp, Dept Med Imaging, 466 Xingang Rd, Guangzhou 510317, Peoples R China.
EM d.ocean@163.com; huangyong1970888@sina.com; xiao.math@foxmail.com;
   lanbowenbw@163.com; jianggh@gd2h.org.cn; tianjunzhang2015@163.com
FU Science and Technology Program of Huizhou City, China [2018Y026]
FX This work was supported by the Science and Technology Program of Huizhou
   City, China (2018Y026).
CR Bellomi M, 2010, Cancer Imaging, V10 Spec no A, pS161, DOI 10.1102/1470-7330.2010.9035
   Chang S, 2017, EUR RADIOL, V27, P1992, DOI 10.1007/s00330-016-4542-9
   Filosso PL, 2016, EUR J CARDIO-THORAC, V50, P766, DOI 10.1093/ejcts/ezw107
   Filosso PL, 2014, LUNG CANCER, V83, P205, DOI 10.1016/j.lungcan.2013.11.015
   Han JH, 2003, KOREAN J RADIOL, V4, P46, DOI 10.3348/kjr.2003.4.1.46
   Hu YC, 2014, SCI REP-UK, V4, DOI 10.1038/srep06984
   Jeong YJ, 2004, AM J ROENTGENOL, V183, P283, DOI 10.2214/ajr.183.2.1830283
   Jung KJ, 2001, AM J ROENTGENOL, V176, P433, DOI 10.2214/ajr.176.2.1760433
   Kauczor HU, 2010, J THORAC IMAG, V25, P34, DOI 10.1097/RTI.0b013e3181cc4cd7
   Kim BK, 2008, ONCOL REP, V19, P1525
   Kondo K, 2004, ANN THORAC SURG, V77, P1183, DOI 10.1016/j.athoracsur.2003.07.042
   Li SL, 2019, CLIN EPIGENETICS, V11, DOI 10.1186/s13148-019-0619-z
   Liu GB, 2012, ASIAN PAC J CANCER P, V13, P5581, DOI 10.7314/APJCP.2012.13.11.5581
   Marom EM, 2011, J THORAC ONCOL, V6, P1274, DOI 10.1097/JTO.0b013e31821c4203
   Marom EM, 2010, J THORAC ONCOL, V5, pS296, DOI 10.1097/JTO.0b013e3181f209ca
   Marx A, 2015, J THORAC ONCOL, V10, P1383, DOI 10.1097/JTO.0000000000000654
   Mogensen UB, 2013, STAT MED, V32, P3102, DOI 10.1002/sim.5775
   Nicodemus KK, 2010, BMC BIOINFORMATICS, V11, DOI 10.1186/1471-2105-11-110
[truncated: 2,724,434 more chars]
