# Supplementary material for: Knowledge mapping of global trends for myasthenia gravis development: A bibliometrics analysis
Source: Front Immunol. 2023 Mar 2;14:1132201. doi: 10.3389/fimmu.2023.1132201 (PMC10019893; doi:10.3389/fimmu.2023.1132201)
Supplement: Supplementary Material 2 — The Compressed package of text file with the 9,970 MG-related articles included. [file DataSheet_2.zip › download_9501-9970.txt]

FN Clarivate Analytics Web of Science
VR 1.0
PT J
AU Guerrera, F
   Rendina, EA
   Venuta, F
   Margaritora, S
   Ciccone, AM
   Novellis, P
   Novero, D
   Anile, M
   Bora, G
   Rena, O
   Casadio, C
   Mussi, A
   Evangelista, A
   Ruffini, E
   Lucchi, M
   Filosso, PL
AF Guerrera, Francesco
   Rendina, Erino Angelo
   Venuta, Federico
   Margaritora, Stefano
   Ciccone, Anna Maria
   Novellis, Pierluigi
   Novero, Domenico
   Anile, Marco
   Bora, Giulia
   Rena, Ottavio
   Casadio, Caterina
   Mussi, Alfredo
   Evangelista, Andrea
   Ruffini, Enrico
   Lucchi, Marco
   Filosso, Pier Luigi
TI Does the World Health Organization histological classification predict
   outcomes after thymomectomy? Results of a multicentre study on 750
   patients
SO EUROPEAN JOURNAL OF CARDIO-THORACIC SURGERY
LA English
DT Article
DE Thymoma; Histology; WHO classification; Surgery; Survival; Recurrence
ID THYMIC EPITHELIAL TUMORS; THYMOMA; CARCINOMA; SYSTEM
AB The World Health Organization (WHO) thymoma histological classification clinical value remains a controversy. In this study, we evaluated its prognostic significance in patients with thymoma treated with radical intent.
   Six high-volume Italian Thoracic Surgery Institutions collaborated with their own retrospective anonymized datasets. Demographic, clinical, pathological and treatment data were examined. A WHO histological classification (WHO-HC) collapsed scheme (A/AB and B1/B2 types merged) was proposed and compared with the traditional one. Predictors of survival were assessed using a Cox model with shared frailty. Competing-risk regression models were performed to identify the association between individual factors and freedom from recurrence.
   Between 1990 and 2011, 750 thymomas were operated on in participating centres. Myasthenia gravis was observed in 363 (48%) patients. A complete resection was achieved in 676 (91%) cases. One hundred and nine patients (15%) had a WHO-HC A type, 166 (22%) AB, 179 (24%) B1, 158 (21%) B2 and 135 (18%) B3. The rate of 5-year OS and cumulative incidence of recurrence for all cases was 91% and 0.11, respectively. Five-year survival rates by WHO-HC in the collapsed scheme were A/AB 93%, early-B 90% and advanced-B 85%. Masaoka stage only was demonstrated to be an independent predictor for survival and recurrence. The WHO-collapsed scheme showed a trend in influencing recurrence overall survival development (hazard ratio: 1.32; P = 0.16).
   Our results show evidence of lack of significance by WHO-HC in influencing prognosis, even though the proposed collapsed scheme revealed a fair stratification of risk to relapses and better correlation with patients' clinical characteristics.
C1 [Guerrera, Francesco; Bora, Giulia; Ruffini, Enrico; Filosso, Pier Luigi] Univ Turin, Dept Thorac Surg, I-10126 Turin, Italy.
   [Rendina, Erino Angelo; Ciccone, Anna Maria] Univ Roma La Sapienza, Fdn Eleonora Lorillard Spencer Cenci, S Andrea Hosp, I-00185 Rome, Italy.
   [Venuta, Federico; Anile, Marco] Univ Roma La Sapienza, Fdn Eleonora Lorillard Spencer Cenci, Policlin Umberto 1, I-00185 Rome, Italy.
   [Margaritora, Stefano; Novellis, Pierluigi] Univ Cattolica Sacro Cuore, I-00168 Rome, Italy.
   [Novero, Domenico] San Giovanni Battista Hosp, Serv Pathol, Turin, Italy.
   [Rena, Ottavio] Amedeo Avogadro Univ Novara, Italy Unit Thorac Surg, Novara, Italy.
   [Casadio, Caterina; Mussi, Alfredo; Lucchi, Marco] Univ Pisa, Pisa, Italy.
   [Evangelista, Andrea] San Giovanni Battista Hosp, Canc Epidemiol Unit, Foligno, Italy.
   [Evangelista, Andrea] San Giovanni Battista Hosp, CPO Piedmont, Foligno, Italy.
RP Filosso, PL (corresponding author), Univ Turin, Dept Thorac Surg, San Giovanni Battista Hosp, Via Genova 3, I-10126 Turin, Italy.
EM pierluigi.filosso@unito.it
RI Lucchi, Marco/K-2140-2019; Guerrera, Francesco/M-9391-2014; Novellis,
   Pierluigi/AAC-4614-2022; Rena, Ottavio/K-9408-2016; Rendina, Erino
   Angelo/AAG-7598-2021; evangelista, andrea/A-7802-2013; Guerrera,
   Francesco/L-4400-2019
OI Guerrera, Francesco/0000-0002-4125-4379; Guerrera,
   Francesco/0000-0002-4125-4379; Ruffini, Enrico/0000-0002-7225-2456;
   Filosso, Pier Luigi/0000-0002-1210-307X; LUCCHI,
   MARCO/0000-0001-9909-6820; evangelista, andrea/0000-0003-1901-2805;
   Venuta, Federico/0000-0001-9296-877X; Novellis,
   Pierluigi/0000-0001-6087-3901
CR BERNATZ PE, 1961, J THORAC CARDIOV SUR, V42, P424
   Chen G, 2002, CANCER, V95, P420, DOI 10.1002/cncr.10665
   Detterbeck FC, 2006, ANN THORAC SURG, V81, P2328, DOI 10.1016/j.athoracsur.2005.11.067
   Detterbeck FC, 2013, J THORAC ONCOL, V8, P1467, DOI 10.1097/JTO.0000000000000017
   Filosso PL, 2014, EUR J CARDIO-THORAC, V45, P1020, DOI 10.1093/ejcts/ezt567
   Harnath T, 2012, J THORAC ONCOL, V7, P1867, DOI 10.1097/JTO.0b013e3182745f73
   Huang J, 2011, J THORAC ONCOL, V6, pS1691, DOI 10.1097/JTO.0b013e3182254ac1
   Inoue M, 2002, AM J PATHOL, V161, P1507, DOI 10.1016/S0002-9440(10)64426-4
   Kondo K, 2004, ANN THORAC SURG, V77, P1183, DOI 10.1016/j.athoracsur.2003.07.042
   Marchevsky AM, 2008, CANCER-AM CANCER SOC, V112, P2780, DOI 10.1002/cncr.23492
   MARINO M, 1985, VIRCHOWS ARCH A, V407, P119, DOI 10.1007/BF00737071
   Mokhtar M, 2014, LUNG CANCER, V83, P279, DOI 10.1016/j.lungcan.2013.12.004
   Okereke IC, 2010, ANN THORAC SURG, V89, P1071, DOI 10.1016/j.athoracsur.2010.01.026
   Okumura M, 2002, CANCER-AM CANCER SOC, V94, P624, DOI 10.1002/cncr.10226
   Rena O, 2005, LUNG CANCER-J IASLC, V50, P59, DOI 10.1016/j.lungcan.2005.05.009
   Rieker RJ, 2002, INT J CANCER, V98, P900, DOI 10.1002/ijc.10255
   Rosai J., 1999, HISTOLOGICAL TYPING, DOI [10.1007/978-3-642-60157-6, DOI 10.1007/978-3-642-60157-6]
   Ruffini E, 2014, EUR J CARDIO-THORAC, V46, P361, DOI 10.1093/ejcts/ezt649
   Sonobe Satoshi, 2005, Ann Thorac Cardiovasc Surg, V11, P367
   Suster S, 2006, AM J CLIN PATHOL, V125, P542, DOI 10.1309/CAV8RNU5TKNACKNC
   Suster S, 1999, AM J CLIN PATHOL, V111, P826
   Suster S, 2008, HISTOPATHOLOGY, V53, P218
   Travis WD., 2004, WHO CLASSIFICATION T
   VERLEY JM, 1985, CANCER, V55, P1074, DOI 10.1002/1097-0142(19850301)55:5<1074::AID-CNCR2820550524>3.0.CO;2-T
   Wright CD, 2005, J THORAC CARDIOV SUR, V130, P1413, DOI 10.1016/j.jtcvs.2005.07.026
   Zucali PA, 2013, LUNG CANCER, V79, P236, DOI 10.1016/j.lungcan.2012.11.015
NR 26
TC 12
Z9 14
U1 0
U2 2
PU OXFORD UNIV PRESS INC
PI CARY
PA JOURNALS DEPT, 2001 EVANS RD, CARY, NC 27513 USA
SN 1010-7940
EI 1873-734X
J9 EUR J CARDIO-THORAC
JI Eur. J. Cardio-Thorac. Surg.
PD JUL
PY 2015
VL 48
IS 1
BP 48
EP 54
DI 10.1093/ejcts/ezu368
PG 7
WC Cardiac & Cardiovascular Systems; Respiratory System; Surgery
WE Science Citation Index Expanded (SCI-EXPANDED)
SC Cardiovascular System & Cardiology; Respiratory System; Surgery
GA CM2NH
UT WOS:000357516800010
PM 25246487
OA Bronze
DA 2022-10-25
ER

PT J
AU Kucukali, CI
   Kurtuncu, M
   Akcay, HI
   Tuzun, E
   Oge, AE
AF Kucukali, Cem Ismail
   Kurtuncu, Murat
   Akcay, Halil Ibrahim
   Tuzun, Erdem
   Oge, Ali Emre
TI Peripheral nerve hyperexcitability syndromes
SO REVIEWS IN THE NEUROSCIENCES
LA English
DT Article
DE cramp fasciculation syndrome; myokymia; neuromyotonia; peripheral nerve
   hyperexcitability
ID CRAMP-FASCICULATION SYNDROME; POTASSIUM CHANNEL ANTIBODY;
   SCHWARTZ-JAMPEL SYNDROME; MUSCLE-FIBRE ACTIVITY; ACQUIRED NEUROMYOTONIA;
   LIMBIC ENCEPHALITIS; ISAACS-SYNDROME; FACIAL MYOKYMIA;
   MYASTHENIA-GRAVIS; K+ CHANNELS
AB Peripheral nerve hyperexcitability (PNH) syndromes can be subclassified as primary and secondary. The main primary PNH syndromes are neuromyotonia, cramp-fasciculation syndrome (CFS), and Morvan's syndrome, which cause widespread symptoms and signs without the association of an evident peripheral nerve disease. Their major symptoms are muscle twitching and stiffness, which differ only in severity between neuromyotonia and CFS. Cramps, pseudomyotonia, hyperhidrosis, and some other autonomic abnormalities, as well as mild positive sensory phenomena, can be seen in several patients. Symptoms reflecting the involvement of the central nervous system occur in Morvan's syndrome. Secondary PNH syndromes are generally seen in patients with focal or diffuse diseases affecting the peripheral nervous system. The PNH-related symptoms and signs are generally found incidentally during clinical or electrodiagnostic examinations. The electrophysiological findings that are very useful in the diagnosis of PNH are myokymic and neuromyotonic discharges in needle electromyography along with some additional indicators of increased nerve fiber excitability. Based on clinicopathological and etiological associations, PNH syndromes can also be classified as immune mediated, genetic, and those caused by other miscellaneous factors. There has been an increasing awareness on the role of voltage-gated potassium channel complex autoimmunity in primary PNH pathogenesis. Then again, a long list of toxic compounds and genetic factors has also been implicated in development of PNH. The management of primary PNH syndromes comprises symptomatic treatment with anticonvulsant drugs, immune modulation if necessary, and treatment of possible associated dysimmune and/or malignant conditions.
C1 [Kucukali, Cem Ismail; Tuzun, Erdem] Istanbul Univ, Expt Med Res Inst, Dept Neurosci, TR-34390 Istanbul, Turkey.
   [Kurtuncu, Murat; Akcay, Halil Ibrahim; Oge, Ali Emre] Istanbul Univ, Istanbul Fac Med, Dept Neurol, TR-34390 Istanbul, Turkey.
RP Kucukali, CI (corresponding author), Istanbul Univ, Expt Med Res Inst, Dept Neurosci, TR-34390 Istanbul, Turkey.
EM cemsmile@yahoo.com
RI küçükali, cem ismail/AAC-2739-2020; Oge, Ali/AAU-6133-2020; Tuzun,
   Erdem/AAH-9212-2019; Kurtuncu, Murat/L-2705-2015
OI küçükali, cem ismail/0000-0001-9851-8577; 
CR Abou-Zeid Elias, 2012, J Clin Neuromuscul Dis, V13, P214, DOI 10.1097/CND.0b013e31822b1977
   Arimura K, 2005, CLIN NEUROPHYSIOL, V116, P1835, DOI 10.1016/j.clinph.2005.03.023
   AUGER RG, 1994, MUSCLE NERVE, V17, P1250, DOI 10.1002/mus.880171103
   BAKER M, 1987, J PHYSIOL-LONDON, V383, P45
   Bauche S, 2013, NEUROMUSCULAR DISORD, V23, P998, DOI 10.1016/j.nmd.2013.07.005
   Benatar M, 2004, J NEUROL SCI, V221, P47, DOI 10.1016/j.jns.2004.03.025
   Bien CG, 2012, BRAIN, V135, P1622, DOI 10.1093/brain/aws082
   Bodkin CL, 2009, J CLIN NEUROPHYSIOL, V26, P45, DOI 10.1097/WNP.0b013e3181968f00
   Boland LM, 1999, NEUROSCIENCE, V91, P1557, DOI 10.1016/S0306-4522(98)00718-0
   Boyaciyan A, 1996, ELECTROMYOGR MOTOR C, V101, P483, DOI 10.1016/S0013-4694(96)95630-1
   Braune S, 1998, MUSCLE NERVE, V21, P802
   BROWNE DL, 1994, NAT GENET, V8, P136, DOI 10.1038/ng1094-136
   Buckley C, 2001, ANN NEUROL, V50, P73, DOI 10.1002/ana.1097
   Caress JB, 2002, NEUROLOGIST, V8, P41, DOI 10.1097/00127893-200201000-00005
   Cerami C, 2013, MUSCLE NERVE, V47, P466, DOI 10.1002/mus.23648
   de Carvalho M, 2011, J NEUROL NEUROSUR PS, V82, P459, DOI 10.1136/jnnp.2009.194019
   de Entrambasaguas M, 2006, EUR NEUROL, V56, P124, DOI 10.1159/000095703
   DEVATHASAN G, 1984, AUST NZ J MED, V14, P39, DOI 10.1111/j.1445-5994.1984.tb03583.x
   Deymeer F, 1998, MUSCLE NERVE, V21, P643, DOI 10.1002/(SICI)1097-4598(199805)21:5<643::AID-MUS12>3.0.CO;2-W
   Dhand UK, 2006, MUSCLE NERVE, V34, P646, DOI 10.1002/mus.20591
   Echaniz-Laguna A, 2009, MUSCLE NERVE, V40, P55, DOI 10.1002/mus.21253
   Eisen A, 2009, J CLIN NEUROSCI, V16, P505, DOI 10.1016/j.jocn.2008.07.072
   Elovaara I, 2008, EUR J NEUROL, V15, P893, DOI 10.1111/j.1468-1331.2008.02246.x
   Feasby T, 2007, TRANSFUS MED REV, V21, pS57, DOI 10.1016/j.tmrv.2007.01.002
   Fleisher J, 2013, JAMA NEUROL, V70, P1311, DOI 10.1001/jamaneurol.2013.2863
   Ganos C, 2011, MOVEMENT DISORD, V26, P1360, DOI 10.1002/mds.23505
   Ginsburg G, 2009, MUSCLE NERVE, V40, P139, DOI 10.1002/mus.21322
   Gomez-Choco MJ, 2005, NEUROLOGY, V65, P1331, DOI 10.1212/01.wnl.0000180611.98549.99
   Gutman GA, 2005, PHARMACOL REV, V57, P473, DOI 10.1124/pr.57.4.10
   Gutmann L, 2004, J NEUROL, V251, P138, DOI 10.1007/s00415-004-0331-5
   Gutmann L, 2001, MUSCLE NERVE, V24, P151, DOI 10.1002/1097-4598(200102)24:2<151::AID-MUS10>3.0.CO;2-7
   Gutmann L, 2001, NEUROLOGY, V57, P1707, DOI 10.1212/WNL.57.9.1707
   HALBACH M, 1987, J NEUROL, V234, P433, DOI 10.1007/BF00314093
   Harrison TB, 2007, MUSCLE NERVE, V35, P776, DOI 10.1002/mus.20774
   Hart IK, 2002, BRAIN, V125, P1887, DOI 10.1093/brain/awf178
   Harvey AL, 2004, CURR MED CHEM, V11, P3065, DOI 10.2174/0929867043363820
   Hassan A, 2012, ARCH NEUROL-CHICAGO, V69, P1032, DOI 10.1001/archneurol.2012.161
   Helm TN, 2008, J AM ACAD DERMATOL, V58, P713, DOI 10.1016/j.jaad.2007.12.022
   Herskovitz S, 2005, NEUROLOGY, V65, P1330, DOI 10.1212/01.wnl.0000180688.06885.6f
   Irani SR, 2012, ANN NEUROL, V72, P241, DOI 10.1002/ana.23577
   Irani SR, 2010, BRAIN, V133, P2734, DOI 10.1093/brain/awq213
   ISAACS H, 1967, J NEUROL NEUROSUR PS, V30, P126, DOI 10.1136/jnnp.30.2.126
   ISAACS H, 1961, J NEUROL NEUROSUR PS, V24, P319, DOI 10.1136/jnnp.24.4.319
   Ishida S, 2012, BRAIN RES, V1435, P154, DOI 10.1016/j.brainres.2011.11.023
   Josephs KA, 2004, J CLIN NEUROPHYSIOL, V21, P440, DOI 10.1097/00004691-200411000-00008
   Kim NH, 2013, J NEUROL, V260, P2407, DOI 10.1007/s00415-013-7033-9
   Kim YM, 2013, KOREAN J ANESTHESIOL, V64, P164, DOI 10.4097/kjae.2013.64.2.164
   Kleine BU, 2008, NEUROLOGY, V70, P353, DOI 10.1212/01.wnl.0000300559.14806.2a
   Kleine BU, 2008, MUSCLE NERVE, V37, P269, DOI 10.1002/mus.20849
   Lai MZ, 2010, LANCET NEUROL, V9, P776, DOI 10.1016/S1474-4422(10)70137-X
   Lancaster E, 2011, ANN NEUROL, V69, P303, DOI 10.1002/ana.22297
   Lance J.W, 1998, AUST PAEDIATR J, V24, P113
   Lee W, 2013, J CLIN NEUROSCI, V20, P1246, DOI 10.1016/j.jocn.2012.10.029
   LeGars L, 1997, J RHEUMATOL, V24, P178
   Liewluck T, 2014, MUSCLE NERVE, V49, P351, DOI 10.1002/mus.23935
   Maddison P, 1998, MUSCLE NERVE, V21, P672, DOI 10.1002/(SICI)1097-4598(199805)21:5<672::AID-MUS21>3.0.CO;2-W
   Maddison P, 2006, MUSCLE NERVE, V33, P801, DOI 10.1002/mus.20536
   Maddison P, 2006, CLIN NEUROPHYSIOL, V117, P2118, DOI 10.1016/j.clinph.2006.03.008
   Merchut MP, 2010, NEUROL CLIN, V28, P941, DOI 10.1016/j.ncl.2010.03.024
   Mygland A, 2000, ARCH NEUROL-CHICAGO, V57, P527, DOI 10.1001/archneur.57.4.527
   Nagado T, 1999, BRAIN, V122, P2057, DOI 10.1093/brain/122.11.2057
   Newsom-Davis J, 2003, ANN NY ACAD SCI, V998, P202, DOI 10.1196/annals.1254.022
   NEWSOMDAVIS J, 1993, BRAIN, V116, P453, DOI 10.1093/brain/116.2.453
   O'Sullivan SS, 2007, CLIN NEUROL NEUROSUR, V109, P374, DOI 10.1016/j.clineuro.2006.12.010
   Odabasi Z, 1996, MUSCLE NERVE, V19, P210, DOI 10.1002/(SICI)1097-4598(199602)19:2<210::AID-MUS13>3.3.CO;2-N
   Oge AE, 2005, CLIN NEUROPHYSIOL, V116, P1542, DOI 10.1016/j.clinph.2005.02.021
   Oge AE, 1996, MUSCLE NERVE, V19, P246
   Ohkawa T, 2013, J NEUROSCI, V33, P18161, DOI 10.1523/JNEUROSCI.3506-13.2013
   PETIOT P, 1993, REV NEUROL, V149, P562
   Poliak S, 2003, J CELL BIOL, V162, P1149, DOI 10.1083/jcb.200305018
   Pulkes T, 2012, NEUROMUSCULAR DISORD, V22, P479, DOI 10.1016/j.nmd.2012.01.004
   Rana Sandeep S, 2012, J Clin Neuromuscul Dis, V13, P228, DOI 10.1097/CND.0b013e318246197d
   REEBACK J, 1979, BRIT MED J, V1, P1464, DOI 10.1136/bmj.1.6176.1464
   Rubio-Agusti I, 2011, NEUROLOGY, V76, P172, DOI 10.1212/WNL.0b013e3182061b1e
   SHILLITO P, 1995, ANN NEUROL, V38, P714, DOI 10.1002/ana.410380505
   Simon NG, 2013, MUSCLE NERVE, V48, P819, DOI 10.1002/mus.23907
   Skeie GO, 2006, EUR J NEUROL, V13, P691, DOI 10.1111/j.1468-1331.2006.01476.x
   TAHMOUSH AJ, 1991, NEUROLOGY, V41, P1021, DOI 10.1212/WNL.41.7.1021
   Takahashi H, 2008, J NEUROL SCI, V275, P185, DOI 10.1016/j.jns.2008.07.034
   Tan KM, 2008, NEUROLOGY, V70, P1883, DOI 10.1212/01.wnl.0000312275.04260.a0
   Tomimitsu H, 2004, ANN NEUROL, V56, P440, DOI 10.1002/ana.20221
   Toyka KV, 1997, J NEUROL NEUROSUR PS, V63, P812, DOI 10.1136/jnnp.63.6.812
   Turner MR, 2006, J NEUROL NEUROSUR PS, V77, P704, DOI 10.1136/jnnp.2005.075283
   Tuzun E, 2013, MUSCLE NERVE, V48, P836, DOI 10.1002/mus.23851
   VANZANDYCKE M, 1982, NEUROLOGY, V32, P744, DOI 10.1212/WNL.32.7.744
   Viallard JF, 2005, EUR NEUROL, V53, P60, DOI 10.1159/000084300
   Vincent A, 1998, ANN NY ACAD SCI, V841, P482, DOI 10.1111/j.1749-6632.1998.tb10968.x
   Vincent A, 2004, BRAIN, V127, P701, DOI 10.1093/brain/awh077
   Vincent A, 2011, LANCET NEUROL, V10, P759, DOI 10.1016/S1474-4422(11)70096-5
   Vincent A, 2010, J THORAC ONCOL, V5, pS277, DOI 10.1097/JTO.0b013e3181f23f04
   WANG H, 1993, NATURE, V365, P75, DOI 10.1038/365075a0
   Zambelis T, 2009, NEUROL SCI, V30, P495, DOI 10.1007/s10072-009-0140-9
   Zhao H, 2014, EUR J HUM GENET, V22, P847, DOI 10.1038/ejhg.2013.231
NR 93
TC 13
Z9 15
U1 0
U2 13
PU WALTER DE GRUYTER GMBH
PI BERLIN
PA GENTHINER STRASSE 13, D-10785 BERLIN, GERMANY
SN 0334-1763
EI 1607-8470
J9 REV NEUROSCIENCE
JI Rev. Neurosci.
PD APR
PY 2015
VL 26
IS 2
BP 239
EP 251
DI 10.1515/revneuro-2014-0066
PG 13
WC Neurosciences
WE Science Citation Index Expanded (SCI-EXPANDED)
SC Neurosciences & Neurology
GA CE6CW
UT WOS:000351924800008
PM 25719304
DA 2022-10-25
ER

PT J
AU Sun, J
   Jia, Y
   Li, R
   Guo, JP
   Sun, XL
   Liu, YY
   Li, YN
   Yao, HH
   Liu, X
   Zhao, J
   Li, ZG
AF Sun, Jian
   Jia, Yuan
   Li, Ru
   Guo, Jianping
   Sun, Xiaolin
   Liu, Yanying
   Li, Yingni
   Yao, Haihong
   Liu, Xia
   Zhao, Jing
   Li, Zhanguo
TI Altered influenza virus haemagglutinin (HA)-derived peptide is potent
   therapy for CIA by inducing Th1 to Th2 shift
SO CELLULAR & MOLECULAR IMMUNOLOGY
LA English
DT Article
DE altered HA peptide; collagen-induced arthritis; Th1/Th2
ID COLLAGEN-INDUCED ARTHRITIS; RHEUMATOID-ARTHRITIS; II COLLAGEN; T-CELLS;
   MYASTHENIA-GRAVIS; IMMUNE-RESPONSES; SUPPRESSION; ANTIBODIES; LIGAND;
   INTERLEUKIN-10
AB There has been an increase in interest in the use of altered peptides as antigen-specific therapeutic agents in autoimmune diseases. Here we investigated the inhibitory effect and possible mechanism of an altered influenza virus haemagglutinin (HA)-derived peptide in collagen-induced arthritis (CIA). CIA was induced in DBA/1 mice by immunisation with type II collagen (CII). Altered HA308-317, wild-type HA308-317 or irrelevant peptide was administered intranasally beginning from arthritis onset. Clinical and histological scores were assessed, and cytokine levels in the serum or supernatants from splenocytes were determined. The percentages of Th1 and Th2 cells in response to different peptides were analysed by FACS both in vivo and in vitro. Our results showed that intranasal administration of altered HA308-317 peptide significantly ameliorated CIA. The therapeutic effect of altered HA308-317 peptide was associated with a substantial decrease in production of interferon (IFN)-gamma, interleukin (IL)-6, monocyte chemoattractant protein (MCP)-1, anti-CII IgG, IgG1 and IgG2a antibodies, and an markedly increase in production of IL-10 and IL-4 in serum or supernatants from splenocytes treated with altered HA308-317 peptide. The percentage of Th2 (CD4(+)IL-4(+)) cells was upregulated significantly by altered HA308-317 peptide with a decreased percentage of Th1 (T helper 1; CD4(+)INF-gamma(+)) cells both in vivo and in vitro. These findings suggest that altered HA308-317 peptide might be a promising candidate for rheumatoid arthritis (RA) treatment. Cellular & Molecular Immunology (2011) 8, 348-358; doi: 10.1038/cmi.2011.5; published online 7 March 2011
C1 [Sun, Jian; Jia, Yuan; Li, Ru; Guo, Jianping; Sun, Xiaolin; Liu, Yanying; Li, Yingni; Yao, Haihong; Liu, Xia; Zhao, Jing; Li, Zhanguo] Peking Univ, Peoples Hosp, Clin Immunol Ctr, Dept Rheumatol & Immunol, Beijing 100044, Peoples R China.
RP Li, ZG (corresponding author), Peking Univ, Peoples Hosp, Clin Immunol Ctr, Dept Rheumatol & Immunol, 11 Xizhimen S St, Beijing 100044, Peoples R China.
EM zgli98@yahoo.com
RI Sun, Xiaolin/AAD-8492-2022
OI Sun, Xiaolin/0000-0001-9709-1532
FU National Major Scientific and Technological Specialized Project
   [2009ZX09103-746]; National Program on Key Basic Research Project
   [2010CB529100]; National Natural Science Foundation of China [30700751]
FX This work was supported by grants from the National Major Scientific and
   Technological Specialized Project (2009ZX09103-746), National Program on
   Key Basic Research Project (2010CB529100) and National Natural Science
   Foundation of China (30700751).
CR Berner B, 2000, J RHEUMATOL, V27, P1128
   Bettelli E, 2006, NATURE, V441, P235, DOI 10.1038/nature04753
   CHER DJ, 1987, J IMMUNOL, V138, P3688
   Cremer MA, 1998, J MOL MED, V76, P275, DOI 10.1007/s001090050217
   Crowe PD, 2000, ANN NEUROL, V48, P758, DOI 10.1002/1531-8249(200011)48:5<758::AID-ANA9>3.0.CO;2-2
   Dayan M, 2004, HUM IMMUNOL, V65, P571, DOI 10.1016/j.humimm.2004.02.030
   Dessen A, 1997, IMMUNITY, V7, P473, DOI 10.1016/S1074-7613(00)80369-6
   Diab BY, 1999, IMMUNOGENETICS, V49, P36, DOI 10.1007/s002510050461
   Doncarli A, 1997, EUR J IMMUNOL, V27, P1451, DOI 10.1002/eji.1830270623
   Edwards JCW, 2006, NAT REV IMMUNOL, V6, P394, DOI 10.1038/nri1838
   Hartemann-Heurtier A, 2004, J IMMUNOL, V172, P915, DOI 10.4049/jimmunol.172.2.915
   Horsfall AC, 1997, J IMMUNOL, V159, P5687
   HOUSSIAU FA, 1988, ARTHRITIS RHEUM, V31, P784, DOI 10.1002/art.1780310614
   Joosten LAB, 1997, ARTHRITIS RHEUM, V40, P249, DOI 10.1002/art.1780400209
   Kim HJ, 2002, CLIN IMMUNOL, V104, P105, DOI 10.1006/clim.2002.5258
   Kim WU, 2002, ARTHRITIS RHEUM-US, V46, P1109, DOI 10.1002/art.10198
   Kim WU, 2000, J RHEUMATOL, V27, P575
   Koch AE, 2005, ARTHRITIS RHEUM, V52, P710, DOI 10.1002/art.20932
   Lu LF, 2006, NATURE, V442, P997, DOI 10.1038/nature05010
   Mauri C, 1996, EUR J IMMUNOL, V26, P1511, DOI 10.1002/eji.1830260716
   Milani M, 2006, J NEUROIMMUNOL, V179, P152, DOI 10.1016/j.jneuroim.2006.07.004
   Monach PA, 2004, ADV IMMUNOL, V82, P217, DOI 10.1016/S0065-2776(04)82005-4
   MOSMANN TR, 1989, ANNU REV IMMUNOL, V7, P145, DOI 10.1146/annurev.immunol.7.1.145
   Mukherjee P, 2003, ANN RHEUM DIS, V62, P707, DOI 10.1136/ard.62.8.707
   Murphy KM, 2002, NAT REV IMMUNOL, V2, P933, DOI 10.1038/nri954
   MYERS LK, 1989, J EXP MED, V170, P1999, DOI 10.1084/jem.170.6.1999
   Nandakumar KS, 2003, EUR J IMMUNOL, V33, P2269, DOI 10.1002/eji.200323810
   Nishikawa M, 2003, ARTHRITIS RHEUM-US, V48, P2670, DOI 10.1002/art.11227
   O'Garra A, 2004, ADV IMMUNOL, V83, P133
   Platten M, 2005, SCIENCE, V310, P850, DOI 10.1126/science.1117634
   Santambrogio L, 1998, J NEUROIMMUNOL, V81, P1, DOI 10.1016/S0165-5728(97)00138-0
   Sekine T, 1999, ANN RHEUM DIS, V58, P446, DOI 10.1136/ard.58.7.446
   Smolen JS, 1996, SCAND J RHEUMATOL, V25, P1
   Tremoulet AH, 2006, EXPERT OPIN INV DRUG, V15, P1427, DOI 10.1517/13543784.15.11.1427
   VanderBorght A, 2001, SEMIN ARTHRITIS RHEU, V31, P160, DOI 10.1053/sarh.2001.27736
   Walmsley M, 1996, ARTHRITIS RHEUM-US, V39, P495, DOI 10.1002/art.1780390318
   WATSON WC, 1985, J EXP MED, V162, P1878, DOI 10.1084/jem.162.6.1878
   Xia L, 2005, ANN RHEUM DIS, V64, P1790, DOI 10.1136/ard.2005.039305
NR 38
TC 5
Z9 5
U1 0
U2 11
PU CHIN SOCIETY IMMUNOLOGY
PI BEING
PA 5 DONGDAN SANTIAO, DONGCHEN DISTRICT, BEING, 100005, PEOPLES R CHINA
SN 1672-7681
J9 CELL MOL IMMUNOL
JI Cell. Mol. Immunol.
PD JUL
PY 2011
VL 8
IS 4
BP 348
EP 358
DI 10.1038/cmi.2011.5
PG 11
WC Immunology
WE Science Citation Index Expanded (SCI-EXPANDED)
SC Immunology
GA 786PQ
UT WOS:000292320800010
PM 21383676
OA Bronze, Green Published
DA 2022-10-25
ER

PT J
AU van der Plas, MC
   Pilgram, GSK
   Plomp, JJ
   de Jong, A
   Fradkin, LG
   Noordermeer, JN
AF van der Plas, MC
   Pilgram, GSK
   Plomp, JJ
   de Jong, A
   Fradkin, LG
   Noordermeer, JN
TI Dystrophin is required for appropriate retrograde control of
   neurotransmitter release at the Drosophila neuromuscular junction
SO JOURNAL OF NEUROSCIENCE
LA English
DT Article
DE dystrophin; neuromuscular junction; neurotransmitter release;
   Drosophila; DGC; synaptic homeostasis
ID DUCHENNE MUSCULAR-DYSTROPHY; PRESYNAPTIC TRANSMITTER RELEASE; REGULATES
   SYNAPTIC GROWTH; DEPENDENT PROTEIN-KINASE; GLYCOPROTEIN COMPLEX;
   SKELETAL-MUSCLE; CAENORHABDITIS-ELEGANS; MYASTHENIA-GRAVIS; QUANTAL
   CONTENT; DEFICIENT MICE
AB Mutations in the human dystrophin gene cause the Duchenne and Becker muscular dystrophies. The Dystrophin protein provides a structural link between the muscle cytoskeleton and extracellular matrix to maintain muscle integrity. Recently, Dystrophin has also been found to act as a scaffold for several signaling molecules, but the roles of dystrophin-mediated signaling pathways remain unknown. To further our understanding of this aspect of the function of dystrophin, we have generated Drosophila mutants that lack the large dystrophin isoforms and analyzed their role in synapse function at the neuromuscular junction. In expression and rescue studies, we show that lack of the large dystrophin isoforms in the postsynaptic muscle cell leads to elevated evoked neurotransmitter release from the presynaptic apparatus. Overall synapse size, the size of the readily releasable vesicle pool as assessed with hypertonic shock, and the number of presynaptic neurotransmitter release sites (active zones) are not changed in the mutants. Short-term synaptic facilitation of evoked transmitter release is decreased in the mutants, suggesting that the absence of dystrophin results in increased probability of release. Absence of the large dystrophin isoforms does not lead to changes in muscle cell morphology or alterations in the postsynaptic electrical response to spontaneously released neurotransmitter. Therefore, postsynaptic glutamate receptor function does not appear to be affected. Our results indicate that the postsynaptically localized scaffolding protein Dystrophin is required for appropriate control of neuromuscular synaptic homeostasis.
C1 Leiden Univ, Med Ctr, Dev Neurobiol Lab, NL-2300 RC Leiden, Netherlands.
   Leiden Univ, Med Ctr, Sect Neurophysiol, Dept Mol & Cell Biol, NL-2300 RC Leiden, Netherlands.
   Leiden Univ, Med Ctr, Dept Neurol, NL-2300 RC Leiden, Netherlands.
RP Fradkin, LG (corresponding author), Leiden Univ, Med Ctr, Dev Neurobiol Lab, Wassenaarseweg 72, NL-2300 RC Leiden, Netherlands.
EM l.g.fradkin@lumc.nl; j.n.noordermeer@lumc.nl
OI de Jong, Anja/0000-0001-8110-8520
CR Aberle H, 2002, NEURON, V33, P545, DOI 10.1016/S0896-6273(02)00589-5
   ATWOOD HL, 1993, J NEUROBIOL, V24, P1008, DOI 10.1002/neu.480240803
   Baines RA, 2004, J NEUROSCI, V24, P6904, DOI 10.1523/JNEUROSCI.1978-04.2004
   Blake DJ, 2002, PHYSIOL REV, V82, P291, DOI 10.1152/physrev.00028.2001
   BOYD IA, 1956, J PHYSIOL-LONDON, V132, P74, DOI 10.1113/jphysiol.1956.sp005503
   BRAND AH, 1993, DEVELOPMENT, V118, P401
   Carlson CG, 1998, NEUROBIOL DIS, V5, P3, DOI 10.1006/nbdi.1998.0188
   CULLCANDY SG, 1980, J PHYSIOL-LONDON, V299, P621, DOI 10.1113/jphysiol.1980.sp013145
   Davis GW, 2001, ANNU REV PHYSIOL, V63, P847, DOI 10.1146/annurev.physiol.63.1.847
   Davis GW, 1998, NEURON, V20, P305, DOI 10.1016/S0896-6273(00)80458-4
   Deconinck AE, 1997, CELL, V90, P717, DOI 10.1016/S0092-8674(00)80532-2
   Deconinck AE, 1997, J CELL BIOL, V136, P883, DOI 10.1083/jcb.136.4.883
   Dekkers LC, 2004, GENE EXPR PATTERNS, V4, P153, DOI 10.1016/j.modgep.2003.09.004
   DiAntonio A, 1999, J NEUROSCI, V19, P3023
   ERVASTI JM, 1991, CELL, V66, P1121, DOI 10.1016/0092-8674(91)90035-W
   Gailly P, 2002, BBA-PROTEINS PROTEOM, V1600, P38, DOI 10.1016/S1570-9639(02)00442-9
   Grady RM, 1997, CELL, V90, P729, DOI 10.1016/S0092-8674(00)80533-4
   Green DG, 2004, VISUAL NEUROSCI, V21, P739, DOI 10.1017/S0952523804215085
   Greener MJ, 2000, FEBS LETT, V482, P13, DOI 10.1016/S0014-5793(00)02018-4
   GRIFFITH LC, 1993, NEURON, V10, P501, DOI 10.1016/0896-6273(93)90337-Q
   Grinnell AD, 2003, J NEUROCYTOL, V32, P489, DOI 10.1023/B:NEUR.0000020606.58265.b5
   Haghighi AP, 2003, NEURON, V39, P255, DOI 10.1016/S0896-6273(03)00427-6
   HOFFMAN EP, 1987, CELL, V51, P919, DOI 10.1016/0092-8674(87)90579-4
   JAN LY, 1982, P NATL ACAD SCI-BIOL, V79, P2700, DOI 10.1073/pnas.79.8.2700
   JAN LY, 1976, J PHYSIOL-LONDON, V262, P215, DOI 10.1113/jphysiol.1976.sp011593
   JIA XX, 1993, J NEUROBIOL, V24, P1025, DOI 10.1002/neu.480240804
   Jin R, 1998, J NEUROSCI, V18, P8955
   Johnson BD, 2005, P NATL ACAD SCI USA, V102, P4191, DOI 10.1073/pnas.0409695102
   Keshishian H, 2004, TRENDS NEUROSCI, V27, P143, DOI 10.1016/j.tins.2004.01.004
   Kidokoro Y, 2004, BRAIN RES REV, V47, P18, DOI 10.1016/j.brainresrev.2004.05.004
   Kim H, 2004, NATURE, V430, P891, DOI 10.1038/nature02798
   LIN DM, 1994, NEURON, V13, P507, DOI 10.1016/0896-6273(94)90022-1
   LUO LQ, 1994, GENE DEV, V8, P1787, DOI 10.1101/gad.8.15.1787
   LYONS PR, 1991, J NEUROCYTOL, V20, P969, DOI 10.1007/BF01187915
   MADHAVAN R, 1992, BIOCHEM BIOPH RES CO, V185, P753, DOI 10.1016/0006-291X(92)91690-R
   Marques G, 2002, NEURON, V33, P529, DOI 10.1016/S0896-6273(02)00595-0
   Marrus SB, 2004, J NEUROSCI, V24, P1406, DOI 10.1523/JNEUROSCI.1575-03.2004
   MARTIN AR, 1966, PHYSIOL REV, V46, P51, DOI 10.1152/physrev.1966.46.1.51
   MARTIN AR, 1955, J PHYSIOL-LONDON, V130, P114, DOI 10.1113/jphysiol.1955.sp005397
   McCabe BD, 2003, NEURON, V39, P241, DOI 10.1016/S0896-6273(03)00426-4
   Megeney LA, 1996, GENE DEV, V10, P1173, DOI 10.1101/gad.10.10.1173
   Neuman S, 2001, GENE, V263, P17, DOI 10.1016/S0378-1119(00)00584-9
   Paradis S, 2001, NEURON, V30, P737, DOI 10.1016/S0896-6273(01)00326-9
   Parnas D, 2001, NEURON, V32, P415, DOI 10.1016/S0896-6273(01)00485-8
   Petersen SA, 1997, NEURON, V19, P1237, DOI 10.1016/S0896-6273(00)80415-8
   PLOMP JJ, 1992, J PHYSIOL-LONDON, V458, P487, DOI 10.1113/jphysiol.1992.sp019429
   PLOMP JJ, 1995, ANN NEUROL, V37, P627, DOI 10.1002/ana.410370513
   Rando TA, 2001, MUSCLE NERVE, V24, P1575, DOI 10.1002/mus.1192
   Razzaq A, 2001, GENE DEV, V15, P2967, DOI 10.1101/gad.207801
   Reichhart JM, 2002, GENESIS, V34, P160, DOI 10.1002/gene.10122
   Rohrbough J, 1999, NEURON, V23, P55, DOI 10.1016/S0896-6273(00)80753-9
   Rorth P, 1996, P NATL ACAD SCI USA, V93, P12418, DOI 10.1073/pnas.93.22.12418
   Sandrock AW, 1997, SCIENCE, V276, P599, DOI 10.1126/science.276.5312.599
   Sandstrom DJ, 2004, J PHYSIOL-LONDON, V558, P489, DOI 10.1113/jphysiol.2004.065748
   Sanyal S, 2004, NEURON, V41, P845, DOI 10.1016/S0896-6273(04)00152-7
   SCHULZ PE, 1994, J NEUROSCI, V14, P5325
   SCHUSTER CM, 1991, SCIENCE, V254, P112, DOI 10.1126/science.1681587
   Segalat L, 2002, NEUROMUSCULAR DISORD, V12, pS105, DOI 10.1016/S0960-8966(02)00090-1
   STEVENS CF, 1995, P NATL ACAD SCI USA, V92, P846, DOI 10.1073/pnas.92.3.846
   Suzuki K, 2002, J PHYSIOL-LONDON, V545, P119, DOI 10.1113/jphysiol.2002.026898
   Tanimoto H, 2000, MOL CELL, V5, P59, DOI 10.1016/S1097-2765(00)80403-7
   Toba G, 1999, GENETICS, V151, P725
   TOWER J, 1993, GENETICS, V133, P347
   Turrigiano GG, 1999, TRENDS NEUROSCI, V22, P221, DOI 10.1016/S0166-2236(98)01341-1
   WATKINS SC, 1988, NATURE, V333, P863, DOI 10.1038/333863a0
   Zucker RS, 2002, ANNU REV PHYSIOL, V64, P355, DOI 10.1146/annurev.physiol.64.092501.114547
NR 66
TC 60
Z9 66
U1 0
U2 1
PU SOC NEUROSCIENCE
PI WASHINGTON
PA 11 DUPONT CIRCLE, NW, STE 500, WASHINGTON, DC 20036 USA
SN 0270-6474
J9 J NEUROSCI
JI J. Neurosci.
PD JAN 4
PY 2006
VL 26
IS 1
BP 333
EP 344
DI 10.1523/JNEUROSCI.4069-05.2006
PG 12
WC Neurosciences
WE Science Citation Index Expanded (SCI-EXPANDED)
SC Neurosciences & Neurology
GA 999LM
UT WOS:000234390800040
PM 16399704
OA Green Published, Bronze
DA 2022-10-25
ER

PT J
AU Vandenbark, AA
   Rich, C
   Mooney, J
   Zamora, A
   Wang, CH
   Huan, JY
   Fugger, L
   Offner, H
   Jones, R
   Burrows, GG
AF Vandenbark, AA
   Rich, C
   Mooney, J
   Zamora, A
   Wang, CH
   Huan, JY
   Fugger, L
   Offner, H
   Jones, R
   Burrows, GG
TI Recombinant TCR ligand induces tolerance to myelin oligodendrocyte
   glycoprotein 35-55 peptide and reverses clinical and histological signs
   of chronic experimental autoimmune encephalomyelitis in HLA-DR2
   transgenic mice
SO JOURNAL OF IMMUNOLOGY
LA English
DT Article
ID MHC CLASS-II; T-CELL EPITOPES; BOUND SINGLE PEPTIDES;
   MULTIPLE-SCLEROSIS; IMMUNODOMINANT EPITOPE; MYASTHENIA-GRAVIS; RECEPTOR
   LIGANDS; INDUCTION; COMPLEXES; RESPONSES
AB In a previous study, we demonstrated that myelin oligodendrocyte glycoprotein (MOG)-35-55 peptide could induce severe chromic experimental autoimmune encephalomyelitis (EAE) in HLA-DR2(+) transgenic mice lacking all mouse MHC class II genes. We used this model to evaluate clinical efficacy and mechanism of action of a novel recombinant TCR ligand (RTL) comprised of the a, and beta(1) domains of DR2 (DRB1*1501) covalently linked to the encephalitogenic MOG-35-55 peptide (VG312). We found that the MOG/DR2 VG312 RTL could induce long-term tolerance to MOG-35-55 peptide and reverse clinical and histological signs of EAE in a dose- and peptide-dependent manner. Some mice treated with lower doses of VG312 relapsed after cessation of daily treatment, but the mice could be successfully re-treated with a higher dose of VG312. Treatment with VG312 strongly reduced secretion of Th1 cytokines (TNF-alpha and IFN-gamma) produced in response to MOG-35-55 peptide, and to a lesser degree purified protein derivative and Con A, but had no inhibitory effect on serum Ab levels to MOG-35-55 peptide. Abs specific for both the peptide and MHC moieties of the RTLs were also present after treatment with EAE, but these Abs had only a minor enhancing effect on T cell activation in vitro. These data demonstrate the powerful tolerance-inducing therapeutic effects of VG312 on MOG peptide-induced EAE in transgenic DR2 mice and support the potential of this approach to inhibit myelin Ag-specific responses in multiple sclerosis patients.
C1 Vet Affairs Med Ctr, Neuroimmunol Res & Tykeson Multiple Sclerosis Res, Portland, OR 97239 USA.
   Oregon Hlth & Sci Univ, Dept Neurol, Portland, OR 97239 USA.
   Oregon Hlth & Sci Univ, Dept Mol Microbiol & Immunol, Portland, OR 97239 USA.
   Aarhus Univ Hosp, Skejby Sygehus, Dept Clin Immunol, DK-8000 Aarhus, Denmark.
   John Radcliffe Hosp, Weatherall Inst Mol Med, Oxford OX3 9DU, England.
RP Vandenbark, AA (corresponding author), Vet Affairs Med Ctr, Neuroimmunol Res & Tykeson Multiple Sclerosis Res, 3710 SW US Vet Hosp Rd,POB 1034, Portland, OR 97239 USA.
EM vandenba@ohsu.edu
OI Wang, Chunhe/0000-0002-9598-8968
FU NATIONAL INSTITUTE OF NEUROLOGICAL DISORDERS AND STROKE [R01NS041965]
   Funding Source: NIH RePORTER; NINDS NIH HHS [NS41965] Funding Source:
   Medline
CR Andersson EC, 1998, P NATL ACAD SCI USA, V95, P7574, DOI 10.1073/pnas.95.13.7574
   Appel H, 2001, J IMMUNOL, V166, P5279, DOI 10.4049/jimmunol.166.8.5279
   Brogdon J, 1998, J IMMUNOL, V161, P5472
   Burrows GG, 2000, J IMMUNOL, V164, P6366, DOI 10.4049/jimmunol.164.12.6366
   Burrows GG, 1998, J IMMUNOL, V161, P5987
   Burrows GG, 2001, J IMMUNOL, V167, P4386, DOI 10.4049/jimmunol.167.8.4386
   Burrows GG, 1999, PROTEIN ENG, V12, P771, DOI 10.1093/protein/12.9.771
   Chang JW, 2001, J BIOL CHEM, V276, P24170, DOI 10.1074/jbc.M101808200
   Congia M, 1998, P NATL ACAD SCI USA, V95, P3833, DOI 10.1073/pnas.95.7.3833
   Cope AP, 1999, ARTHRITIS RHEUM, V42, P1497, DOI 10.1002/1529-0131(199907)42:7<1497::AID-ANR25>3.0.CO;2-#
   de Rosbo NK, 2000, J NEUROIMMUNOL, V110, P83, DOI 10.1016/S0165-5728(00)00306-4
   DEROSBO NK, 1993, J CLIN INVEST, V92, P2602, DOI 10.1172/JCI116875
   Forsthuber TG, 2001, J IMMUNOL, V167, P7119, DOI 10.4049/jimmunol.167.12.7119
   Fremont DH, 1996, SCIENCE, V272, P1001, DOI 10.1126/science.272.5264.1001
   Fugger L, 1996, EUR J IMMUNOL, V26, P928, DOI 10.1002/eji.1830260431
   Hellings N, 2001, J NEUROSCI RES, V63, P290, DOI 10.1002/1097-4547(20010201)63:3<290::AID-JNR1023>3.0.CO;2-4
   Ito A, 2001, J IMMUNOL, V167, P542, DOI 10.4049/jimmunol.167.1.542
   JOHNS TG, 1995, J IMMUNOL, V154, P5536
   Kawamura K, 2000, J CLIN INVEST, V105, P977, DOI 10.1172/JCI8407
   Kerlero De Rosbo Nicole, 1998, Journal of Autoimmunity, V11, P287
   KOZONO H, 1994, NATURE, V369, P151, DOI 10.1038/369151a0
   Madsen L, 1999, P NATL ACAD SCI USA, V96, P10338, DOI 10.1073/pnas.96.18.10338
   Madsen LS, 1999, NAT GENET, V23, P343, DOI 10.1038/15525
   NICOLLE MW, 1994, J CLIN INVEST, V93, P1361, DOI 10.1172/JCI117112
   Patel SD, 1997, P NATL ACAD SCI USA, V94, P8082, DOI 10.1073/pnas.94.15.8082
   Rosloniec EF, 1998, J IMMUNOL, V160, P2573
   SHARMA SD, 1991, P NATL ACAD SCI USA, V88, P11465, DOI 10.1073/pnas.88.24.11465
   Slavin A, 1998, AUTOIMMUNITY, V28, P109, DOI 10.3109/08916939809003872
   Sonderstrup G, 1999, IMMUNOL REV, V172, P335, DOI 10.1111/j.1600-065X.1999.tb01377.x
   Spack Edward G., 1998, CNS Drug Reviews, V4, P225, DOI 10.1111/j.1527-3458.1998.tb00066.x
   Spack EG, 1995, J AUTOIMMUN, V8, P787, DOI 10.1016/S0896-8411(95)80018-2
   STEWART MA, 1997, J ALLERGY CLIN IMMUN, V2, pS117
   Taneja V, 1998, J CLIN INVEST, V101, P921, DOI 10.1172/JCI2860
   Wicker LS, 1996, J CLIN INVEST, V98, P2597, DOI 10.1172/JCI119079
   WOODS A, 1994, J EXP MED, V180, P173, DOI 10.1084/jem.180.1.173
NR 35
TC 70
Z9 80
U1 1
U2 2
PU AMER ASSOC IMMUNOLOGISTS
PI BETHESDA
PA 9650 ROCKVILLE PIKE, BETHESDA, MD 20814 USA
SN 0022-1767
EI 1550-6606
J9 J IMMUNOL
JI J. Immunol.
PD JUL 1
PY 2003
VL 171
IS 1
BP 127
EP 133
DI 10.4049/jimmunol.171.1.127
PG 7
WC Immunology
WE Science Citation Index Expanded (SCI-EXPANDED)
SC Immunology
GA 692RQ
UT WOS:000183674400017
PM 12816990
OA Bronze
DA 2022-10-25
ER

PT J
AU Barrantes, FJ
AF Barrantes, FJ
TI The acetylcholine receptor ligand-gated channel as a molecular target of
   disease and therapeutic agents
SO NEUROCHEMICAL RESEARCH
LA English
DT Article
DE nicotinic cholinoceptor; acetylcholine receptor pathology; channel
   diseases therapeutics
ID MYASTHENIA-GRAVIS; GAMMA-SUBUNIT; NICOTINIC RECEPTORS;
   PARKINSONS-DISEASE; EPSILON-SUBUNIT; HUMAN BRAIN; MUTATION; AFFINITY;
   BINDING; NORMALIZATION
AB Over the last two decades a convergence of techniques from various scientific disciplines has led to enormous growth in our comprehension of the structure, evolutionary trends and the multiplicity of functions performed by ligand- and voltage-gated ion channels and receptors. It is probably the combination of single-channel resolution through the introduction of the patch-clamp technique with the insights provided by genetic engineering (especially site-directed mutagenesis), that have had the dearest impact in the field by disclosing the mechanisms of action of an ever increasing number of ion channels. These large protein molecules underlie a variety of cell functions; correspondingly they can be affected by a variety of pathological conditions leading to abnormal function, either by mutation or in an acquired form. The nicotinic acetylcholine receptor (AChR), the best studied ligand-gated ion channel, is no exception to this rule, and is known to be the target of several inherited and acquired diseases. The convergence of methodological approaches that proved so successful in unraveling the normal function of ion channels in general is now being extended to include the description of pathological conditions affecting these proteins, and is already filling in hitherto missing details which will lead to improved understanding of the molecular mechanisms of channel gating, ion permeation and block in disease states affecting the receptor/channel proper or induced by exogenous ligands. More such disease states, from which mechanisms of channel function can be revealed, are likely to be discovered in the near future.
RP Barrantes, FJ (corresponding author), INST INVEST BIOQUIM,CC 857,RA-8000 BAHIA BLANCA,ARGENTINA.
OI Barrantes, Francisco J./0000-0002-4745-681X
CR ADEM A, 1986, PROG NEURO-PSYCHOPH, V10, P247, DOI 10.1016/0278-5846(86)90005-9
   ADLER LE, 1992, BIOL PSYCHIAT, V32, P607, DOI 10.1016/0006-3223(92)90073-9
   ADLER LE, 1993, AM J PSYCHIAT, V150, P1856
   AJUH PM, 1994, GENE, V144, P127, DOI 10.1016/0378-1119(94)90216-X
   ARAGA S, 1993, P NATL ACAD SCI USA, V90, P8747, DOI 10.1073/pnas.90.18.8747
   BARRANTES FJ, 1993, PROTEIN LIPID INTERA, V26
   BARRANTES FJ, 1983, INT REV NEUROBIOL, V24, P258
   BARRANTES FJ, 1995, P 24 CENTR EUR C AN, P487
   BARTUS RT, 1982, SCIENCE, V217, P408, DOI 10.1126/science.7046051
   BERTA E, 1994, INT J ARTIF ORGANS, V17, P603, DOI 10.1177/039139889401701109
   Bertrand D, 1993, CURR OPIN CELL BIOL, V5, P688, DOI 10.1016/0955-0674(93)90141-C
   BRYANT SH, 1995, CELL PHYSL SOURCE BO, P413
   CLAUDIO T, 1983, P NATL ACAD SCI-BIOL, V80, P1111, DOI 10.1073/pnas.80.4.1111
   CONTITRONCONI BM, 1994, CRIT REV BIOCHEM MOL, V29, P69, DOI 10.3109/10409239409086798
   COURT JA, 1992, NEUROSCI RES COMMUN, V10, P125
   DAVIS MM, 1988, NATURE, V334, P395, DOI 10.1038/334395a0
   DECKER MW, 1995, LIFE SCI, V56, P545, DOI 10.1016/0024-3205(94)00488-E
   DRACHMAN DA, 1977, NEUROLOGY, V27, P783, DOI 10.1212/WNL.27.8.783
   ENGEL AG, 1993, ANN NY ACAD SCI, V681, P496, DOI 10.1111/j.1749-6632.1993.tb22933.x
   ENGEL AG, 1984, ANN NEUROL, V16, P519, DOI 10.1002/ana.410160502
   ENGEL AG, 1996, IN PRESS HUMAN MOL G
   FIACCHINO F, 1990, ANAESTHESIA, V45, P128, DOI 10.1111/j.1365-2044.1990.tb14277.x
   FLEMING L, 1994, ANN NEUROL, V36, P100, DOI 10.1002/ana.410360119
   FLYNN DD, 1986, J NEUROCHEM, V47, P1948, DOI 10.1111/j.1471-4159.1986.tb13113.x
   FREEDMAN R, 1995, BIOL PSYCHIAT, V38, P22, DOI 10.1016/0006-3223(94)00252-X
   GIACOBINI E, 1990, J NEUROSCI RES, V27, P548, DOI 10.1002/jnr.490270416
   Goff W.R., 1980, PROGR CLIN NEUROPHYS, V7, P126
   HARROW ID, 1985, PESTIC SCI, V16, P662, DOI 10.1002/ps.2780160612
   HOGUE CW, 1990, ANESTHESIOLOGY, V73, P703, DOI 10.1097/00000542-199010000-00016
   HORTON RM, 1993, NEUROLOGY, V43, P983, DOI 10.1212/WNL.43.5.983
   KAMINSKI HJ, 1995, NEUROLOGY, V45, P516, DOI 10.1212/WNL.45.3.516
   KAMINSKI HJ, 1990, NEUROLOGY, V40, P1663, DOI 10.1212/WNL.40.11.1663
   KIM CS, 1992, ANESTHESIOLOGY, V77, P500, DOI 10.1097/00000542-199209000-00015
   Klein C., 1991, J PSYCHOPHYSIOL, V5, P361
   LEIGH RJ, 1983, NEUROLOGY EYE MOVEME
   LEWIS JA, 1980, NEUROSCIENCE, V5, P967, DOI 10.1016/0306-4522(80)90180-3
   Lindstrom J, 1996, Ion Channels, V4, P377
   LINDSTROM J, 1988, ADV IMMUNOL, V42, P233, DOI 10.1016/S0065-2776(08)60847-0
   LONDON ED, 1989, NEUROCHEM RES, V14, P745, DOI 10.1007/BF00964952
   LUNTZLEYBMAN V, 1992, BRAIN RES, V587, P130, DOI 10.1016/0006-8993(92)91437-J
   Maelicke A, 1996, DRUG DISCOV TODAY, V1, P53, DOI 10.1016/1359-6446(96)89089-1
   MANECKJEE R, 1990, P NATL ACAD SCI USA, V87, P3294, DOI 10.1073/pnas.87.9.3294
   MANFREDI AA, 1991, IMMUNOL TODAY, V12, P46, DOI 10.1016/0167-5699(91)90114-9
   MASLINSKI W, 1992, J NEUROSCI RES, V31, P336, DOI 10.1002/jnr.490310215
   MELTON AT, 1993, CAN J ANAESTH, V40, P939, DOI 10.1007/BF03010096
   NELSON JM, 1982, PSYCHOPHARMACOLOGIA, V26, P347
   NEWHOUSE PA, 1994, NEUROPSYCHOPHARMACOL, V10, P93, DOI 10.1038/npp.1994.11
   NEWHOUSE PA, 1992, PSYCHOPHARMACOLOGY, V108, P480, DOI 10.1007/BF02247425
   NODA M, 1982, NATURE, V299, P793, DOI 10.1038/299793a0
   NODA M, 1983, NATURE, V301, P251, DOI 10.1038/301251a0
   Ohno K, 1996, NEURON, V17, P157, DOI 10.1016/S0896-6273(00)80289-5
   OHNO K, 1995, P NATL ACAD SCI USA, V92, P758, DOI 10.1073/pnas.92.3.758
   OKUMURA S, 1994, ANN NEUROL, V36, P704, DOI 10.1002/ana.410360504
   ORTELLS MO, 1995, TRENDS NEUROSCI, V18, P121, DOI 10.1016/0166-2236(95)93887-4
   PENN AS, 1993, ANN NY ACAD SCI, P681
   PICCIOTTO MR, 1995, NATURE, V374, P65, DOI 10.1038/374065a0
   Rose JE, 1996, ANNU REV MED, V47, P493
   Salpeter MM, 1987, VERTEBRATE NEUROMUSC, V23, P1
   SARGENT PB, 1993, ANNU REV NEUROSCI, V16, P403, DOI 10.1146/annurev.ne.16.030193.002155
   SCHEFFER IE, 1994, PEDIATR NEUROL, V11, P95
   SCHUETZE SM, 1987, ANNU REV NEUROSCI, V10, P403, DOI 10.1146/annurev.ne.10.030187.002155
   SHAYEVITZ JR, 1985, ANESTH ANALG, V64, P767
   SINE SM, 1995, NEURON, V15, P229, DOI 10.1016/0896-6273(95)90080-2
   STEINLEIN O, 1994, GENOMICS, V22, P493, DOI 10.1006/geno.1994.1420
   STEINLEIN OK, 1995, NAT GENET, V11, P201, DOI 10.1038/ng1095-201
   STERIADE M, 1993, SCIENCE, V262, P679, DOI 10.1126/science.8235588
   UCHITEL O, 1993, MUSCLE NERVE, V16, P1293, DOI 10.1002/mus.880161205
   VINCENT A, 1985, J NEUROL NEUROSUR PS, V48, P1246, DOI 10.1136/jnnp.48.12.1246
NR 68
TC 15
Z9 15
U1 0
U2 0
PU PLENUM PUBL CORP
PI NEW YORK
PA 233 SPRING ST, NEW YORK, NY 10013
SN 0364-3190
J9 NEUROCHEM RES
JI Neurochem. Res.
PD APR
PY 1997
VL 22
IS 4
BP 391
EP 400
DI 10.1023/A:1027347424538
PG 10
WC Biochemistry & Molecular Biology; Neurosciences
WE Science Citation Index Expanded (SCI-EXPANDED)
SC Biochemistry & Molecular Biology; Neurosciences & Neurology
GA WV948
UT WOS:A1997WV94800008
PM 9130249
DA 2022-10-25
ER

PT J
AU LEELAYUWAT, C
   TOWNEND, DC
   DEGLIESPOSTI, MA
   ABRAHAM, LJ
   DAWKINS, RL
AF LEELAYUWAT, C
   TOWNEND, DC
   DEGLIESPOSTI, MA
   ABRAHAM, LJ
   DAWKINS, RL
TI A NEW POLYMORPHIC AND MULTICOPY MHC GENE FAMILY RELATED TO NONMAMMALIAN
   CLASS-I
SO IMMUNOGENETICS
LA English
DT Article
ID MAJOR HISTOCOMPATIBILITY COMPLEX; ANCESTRAL HAPLOTYPES;
   NUCLEOTIDE-SEQUENCE; HLA-B; DNA-SEQUENCES; CDNA CLONE; SUSCEPTIBILITY;
   EXPRESSION; RECEPTOR; REVEAL
AB We have used genomic analysis to characterize a region of the central major histocompatibility complex (MHC) spanning similar to 300 kilobases (kb) between TNF and HLA-B. This region has been suggested to carry genetic factors relevant to the development of autoimmune diseases such as myasthenia gravis (MG) and insulin dependent diabetes mellitus (IDDM). Genomic sequence was analyzed for coding potential, using two neural network programs, GRAIL and GeneParser. A genomic probe, JAB, containing putative coding sequences (PERB11) located 60 kb centromeric of HLA-B, was used for northern analysis of human tissues. Multiple transcripts were detected. Southern analysis of genomic DNA and overlapping YAC clones, covering the region from BAT1 to HLA-F, indicated that there are at least five copies of PERB11, four of which are located within this region of the MHC. The partial cDNA sequence of PERB11 was obtained from poly-A RNA derived from skeletal muscle. The putative amino acid sequence of PERB11 shares similar to 30% identity to MHC class I molecules from Various species, including reptiles, chickens, and frogs, as well as to other MHC class I-like molecules, such as the IgG FcR of the mouse and rat and the human Zn-alpha 2-glycoprotein. From direct comparison of amino acid sequences, it is concluded that PERB11 is a distinct molecule more closely related to nonmammalian than known mammalian MHC class I molecules. Genomic sequence analysis of PERB11 from five MHC ancestral haplotypes (AH) indicated that the gene is polymorphic at both DNA and protein level. The results suggest that we have identified a novel polymorphic gene family with multiple copies within the MHC.
C1 UNIV WESTERN AUSTRALIA,CTR MOLEC IMMUNOL & INSTRUMENTAT,PERTH,WA 6001,AUSTRALIA.
   SIR CHARLES GAIRDNER HOSP,DEPT CLIN IMMUNOL,NEDLANDS,WA 6009,AUSTRALIA.
   ROYAL PERTH HOSP,DEPT CLIN IMMUNOL,PERTH,WA 6001,AUSTRALIA.
RI Degli-Esposti, Mariapia/E-9529-2013; Degli-Esposti,
   Mariapia/H-9073-2014; , Alsevier/V-1974-2019
OI Piwphankum, Jirawut/0000-0001-6129-8830; Degli-Esposti,
   Mariapia/0000-0002-7808-5935
CR ABRAHAM LJ, 1991, IMMUNOGENETICS, V33, P50
   AHOUSE JJ, 1993, J IMMUNOL, V151, P6076
   ARAKI T, 1988, P NATL ACAD SCI USA, V85, P679, DOI 10.1073/pnas.85.3.679
   BALK SP, 1989, P NATL ACAD SCI USA, V86, P252, DOI 10.1073/pnas.86.1.252
   CHIMINI G, 1990, IMMUNOGENETICS, V32, P419
   COHEN B, 1988, EMBO J, V7, P1411, DOI 10.1002/j.1460-2075.1988.tb02958.x
   DAWKINS RL, 1983, IMMUNOL REV, V70, P5, DOI 10.1111/j.1600-065X.1983.tb00707.x
   DEGLIESPOSTI MA, 1992, IMMUNOGENETICS, V35, P355
   DEGLIESPOSTI MA, 1992, IMMUNOGENETICS, V36, P345
   DEGLIESPOSTI MA, 1993, HUM IMMUNOL, V38, P3, DOI 10.1016/0198-8859(93)90514-2
   DEGLIESPOSTI MA, 1992, EUR J IMMUNOGENET, V19, P121, DOI 10.1111/j.1744-313X.1992.tb00051.x
   DURINOVICBELLO I, 1993, TISSUE ANTIGENS, V41, P107, DOI 10.1111/j.1399-0039.1993.tb01988.x
   ELLIS SA, 1989, J IMMUNOL, V142, P3281
   ENNIS PD, 1988, J IMMUNOL, V141, P642
   ENNIS PD, 1990, P NATL ACAD SCI USA, V87, P2833, DOI 10.1073/pnas.87.7.2833
   FAN CM, 1989, EMBO J, V8, P101, DOI 10.1002/j.1460-2075.1989.tb03353.x
   FEARON ER, 1990, SCIENCE, V247, P49, DOI 10.1126/science.2294591
   FEINBERG AP, 1983, ANAL BIOCHEM, V132, P6, DOI 10.1016/0003-2697(83)90418-9
   FREIJE JP, 1991, FEBS LETT, V290, P247, DOI 10.1016/0014-5793(91)81271-9
   GARLEPP MJ, 1982, J NEUROIMMUNOL, V3, P337, DOI 10.1016/0165-5728(82)90036-4
   GARZA D, 1989, SCIENCE, V246, P641, DOI 10.1126/science.2510296
   GERAGHTY DE, 1992, J IMMUNOL, V149, P1934
   GERAGHTY DE, 1992, J IMMUNOL, V149, P1947
   GROSSBERGER D, 1990, IMMUNOGENETICS, V32, P77, DOI 10.1007/BF00210444
   GROSSBERGER D, 1992, IMMUNOGENETICS, V36, P166, DOI 10.1007/BF00661093
   HONDA H, 1990, IMMUNOLOGY, V70, P272
   KARLIN S, 1990, P NATL ACAD SCI USA, V87, P2264, DOI 10.1073/pnas.87.6.2264
   KAUFMAN J, 1992, J IMMUNOL, V148, P1532
   KELLY H, 1985, IMMUNOGENETICS, V22, P643, DOI 10.1007/BF00430313
   KROEMER G, 1990, IMMUNOGENETICS, V31, P405, DOI 10.1007/BF02115020
   LEELAYUWAT C, 1992, IMMUNOGENETICS, V36, P208, DOI 10.1007/BF00215049
   LEELAYUWAT C, 1993, HUM IMMUNOL, V38, P30, DOI 10.1016/0198-8859(93)90517-5
   MATSUURA A, 1989, IMMUNOGENETICS, V30, P156, DOI 10.1007/BF02421200
   MIZUNO S, 1988, J IMMUNOL, V140, P4024
   NEIL DL, 1990, NUCLEIC ACIDS RES, V18, P1421, DOI 10.1093/nar/18.6.1421
   PAMER EG, 1992, CELL, V70, P215, DOI 10.1016/0092-8674(92)90097-V
   ROTHERMEL E, 1993, IMMUNOGENETICS, V38, P82, DOI 10.1007/BF00190895
   Sambrook J., 1989, MOL CLONING LABORATO, DOI 10.1614/WT-05-062
   SARMIENTO UM, 1990, IMMUNOGENETICS, V31, P400, DOI 10.1007/BF02115019
   SEGURADO OG, 1992, IMMUNOGENETICS, V37, P67
   SHUM BP, 1993, J IMMUNOL, V151, P5376
   SIMISTER NE, 1989, NATURE, V337, P184, DOI 10.1038/337184a0
   SPIES T, 1989, P NATL ACAD SCI USA, V86, P8955, DOI 10.1073/pnas.86.22.8955
   SPIES T, 1989, SCIENCE, V243, P214, DOI 10.1126/science.2911734
   SYNDER EE, 1993, NUCLEIC ACIDS RES, V21, P607
   UBERBACHER EC, 1991, P NATL ACAD SCI USA, V88, P11261, DOI 10.1073/pnas.88.24.11261
   WU XW, 1992, HUM IMMUNOL, V33, P89, DOI 10.1016/0198-8859(92)90058-U
   ZHANG WJ, 1990, J EXP MED, V171, P2101, DOI 10.1084/jem.171.6.2101
NR 48
TC 146
Z9 152
U1 0
U2 4
PU SPRINGER VERLAG
PI NEW YORK
PA 175 FIFTH AVE, NEW YORK, NY 10010
SN 0093-7711
J9 IMMUNOGENETICS
JI Immunogenetics
PD SEP
PY 1994
VL 40
IS 5
BP 339
EP 351
DI 10.1007/BF01246675
PG 13
WC Genetics & Heredity; Immunology
WE Science Citation Index Expanded (SCI-EXPANDED)
SC Genetics & Heredity; Immunology
GA PJ608
UT WOS:A1994PJ60800004
PM 7927538
DA 2022-10-25
ER

PT J
AU RABINOVICI, R
   YEH, CG
   HILLEGASS, LM
   GRISWOLD, DE
   DIMARTINO, MJ
   VERNICK, J
   FONG, KLL
   FEUERSTEIN, G
AF RABINOVICI, R
   YEH, CG
   HILLEGASS, LM
   GRISWOLD, DE
   DIMARTINO, MJ
   VERNICK, J
   FONG, KLL
   FEUERSTEIN, G
TI ROLE OF COMPLEMENT IN ENDOTOXIN PLATELET-ACTIVATING FACTOR-INDUCED LUNG
   INJURY
SO JOURNAL OF IMMUNOLOGY
LA English
DT Article
ID TUMOR-NECROSIS-FACTOR; RESPIRATORY-DISTRESS SYNDROME; HEMORRHAGIC
   NECROSIS; MYASTHENIA-GRAVIS; RECEPTOR TYPE-1; TNF-ALPHA; SHOCK;
   INFLAMMATION; SYSTEM; TISSUE
AB C receptor-1 is a protein involved in the regulation of C3 and C5-convertases. Recombinant human soluble C receptor-1 has recently been produced and shown to reduce infarct size in a rat model of myocardial ischemia/reperfusion injury. The present study aimed to investigate whether recombinant human soluble C receptor-1 exerts any protective effect on pulmonary injury produced in a rodent model of adult respiratory distress syndrome. In this model, Escherichia coli endotoxin (LPS, 0.1-mu-g/kg) combined with platelet-activating factor (1 pmol/kg/min over 60 min, n = 10) caused microvascular lung injury characterized by elevation of myeloperoxidase activity, deposition of C3 and C5b-9 on the endothelium of pulmonary vessels, and pulmonary edema. Furthermore, bronchoalveolar lavage revealed increased neutrophil count and elevated protein concentration. These pulmonary responses were associated with elevated serum TNF-alpha. Pretreatment (10 min, i.v.) with recombinant human soluble C receptor-1 at 10 mg/kg (n = 13), but not at 1 mg/kg, prevented the LPS/platelet-activating factor-induced pulmonary edema (p < 0.01) and changes in the bronchoalveolar lavage fluid cell count (p < 0.01) and protein concentration (p < 0.05), and attenuated the deposition of C3 and C5b-9 to lung vessels. There was no effect on lung myeloperoxidase activity and serum TNF-alpha. Also, C depletion by cobra venom factor (500 U/kg, i.v.) eliminated the pulmonary edema and elevated leukocyte count in bronchoalveolar lavage fluid, but had no effect on lung myeloperoxidase activity and serum TNF-alpha. These data suggest that C factors may play an important role in the pathophysiology of adult respiratory distress syndrome.
C1 T CELL SCI,CAMBRIDGE,MA 02139.
   SMITHKLINE BEECHAM PHARMACEUT,KING OF PRUSSIA,PA 19406.
RP RABINOVICI, R (corresponding author), THOMAS JEFFERSON UNIV,JEFFERSON MED COLL,DEPT SURG,1025 WALNUT ST,PHILADELPHIA,PA 19107, USA.
CR BEVILACQUA MP, 1986, FASEB J, V45, P941
   BIESECKER G, 1989, J IMMUNOL, V142, P2654
   BRADLEY PP, 1982, J INVEST DERMATOL, V78, P206, DOI 10.1111/1523-1747.ep12506462
   BUSSOLINO F, 1989, PLATELET ACTIVATING, P121
   CARDOZO C, 1991, AM REV RESPIR DIS, V144, P173, DOI 10.1164/ajrccm/144.1.173
   CRAWFORD MH, 1988, CIRCULATION, V78, P1449, DOI 10.1161/01.CIR.78.6.1449
   DEHRING DJ, 1987, J TRAUMA, V27, P615, DOI 10.1097/00005373-198706000-00005
   FEUERSTEIN G, 1990, CIRC SHOCK, V30, P265
   FRANK MM, 1987, NEW ENGL J MED, V316, P1525, DOI 10.1056/NEJM198706113162407
   GAMBLE JR, 1985, P NATL ACAD SCI USA, V82, P8667, DOI 10.1073/pnas.82.24.8667
   GELFAND JA, 1982, J CLIN INVEST, V70, P1170, DOI 10.1172/JCI110715
   GRISWOLD DE, 1989, J PHARMACOL METHOD, V21, P13, DOI 10.1016/0160-5402(89)90018-1
   HSUEH W, 1990, IMMUNOLOGY, V70, P309
   IIDA K, 1981, J EXP MED, V153, P1138, DOI 10.1084/jem.153.5.1138
   LENNON VA, 1978, J EXP MED, V147, P973, DOI 10.1084/jem.147.4.973
   MAROKO PR, 1978, J CLIN INVEST, V61, P661, DOI 10.1172/JCI108978
   MATHISON JC, 1988, J CLIN INVEST, V81, P1925, DOI 10.1172/JCI113540
   MAYER MM, 1971, EXPT IMMUNOCHEMISTRY, P133
   MULLEREBERHARD HJ, 1988, ANNU REV BIOCHEM, V57, P321, DOI 10.1146/annurev.bi.57.070188.001541
   Nelson R A Jr, 1966, Surv Ophthalmol, V11, P498
   NICHOLSONWELLER A, 1982, J IMMUNOL, V129, P184
   RABINOVICI R, 1991, CIRC RES, V69, P12, DOI 10.1161/01.RES.69.1.12
   RABINOVICI R, 1990, J PHARMACOL EXP THER, V255, P256
   ROTHSTEIN JL, 1988, J EXP MED, V168, P2007, DOI 10.1084/jem.168.6.2007
   ROTHSTEIN JL, 1988, P NATL ACAD SCI USA, V85, P607, DOI 10.1073/pnas.85.2.607
   SCHREIBER AD, 1972, J CLIN INVEST, V51, P575, DOI 10.1172/JCI106846
   SEYA T, 1986, J EXP MED, V163, P837, DOI 10.1084/jem.163.4.837
   SHIRAISHI S, 1975, IMMUNOCHEMISTRY, V12, P935, DOI 10.1016/0019-2791(75)90256-6
   STEVENS JH, 1986, J CLIN INVEST, V77, P1812, DOI 10.1172/JCI112506
   TILL GO, 1982, J CLIN INVEST, V69, P1126, DOI 10.1172/JCI110548
   VONZABERN I, 1980, IMMUNOBIOLOGY, V157, P499
   WATSON WC, 1985, J EXP MED, V162, P1878, DOI 10.1084/jem.162.6.1878
   WEISMAN HF, 1990, SCIENCE, V249, P146, DOI 10.1126/science.2371562
   WHALEY K, 1976, J EXP MED, V144, P1147, DOI 10.1084/jem.144.5.1147
   WINSTON S, 1987, CURRENT PROTOCOLS MO
   YEH CG, 1991, J IMMUNOL, V146, P250
   ZILOW G, 1990, CLIN EXP IMMUNOL, V79, P151
   1987, RS E USERS GUIDEBOOK
NR 38
TC 71
Z9 93
U1 0
U2 0
PU AMER ASSOC IMMUNOLOGISTS
PI BETHESDA
PA 9650 ROCKVILLE PIKE, BETHESDA, MD 20814
SN 0022-1767
J9 J IMMUNOL
JI J. Immunol.
PD SEP 1
PY 1992
VL 149
IS 5
BP 1744
EP 1750
PG 7
WC Immunology
WE Science Citation Index Expanded (SCI-EXPANDED)
SC Immunology
GA JJ890
UT WOS:A1992JJ89000038
PM 1324280
DA 2022-10-25
ER

PT J
AU Raggi, A
   Monasta, L
   Beghi, E
   Caso, V
   Castelpietra, G
   Mondello, S
   Giussani, G
   Logroscino, G
   Magnani, FG
   Piccininni, M
   Pupillo, E
   Ricci, S
   Ronfani, L
   Santalucia, P
   Sattin, D
   Schiavolin, S
   Toppo, C
   Traini, E
   Steinmetz, J
   Nichols, E
   Ma, R
   Vos, T
   Feigin, V
   Leonardi, M
AF Raggi, Alberto
   Monasta, Lorenzo
   Beghi, Ettore
   Caso, Valeria
   Castelpietra, Giulio
   Mondello, Stefania
   Giussani, Giorgia
   Logroscino, Giancarlo
   Magnani, Francesca Giulia
   Piccininni, Marco
   Pupillo, Elisabetta
   Ricci, Stefano
   Ronfani, Luca
   Santalucia, Paola
   Sattin, Davide
   Schiavolin, Silvia
   Toppo, Claudia
   Traini, Eugenio
   Steinmetz, Jaimie
   Nichols, Emma
   Ma, Rui
   Vos, Theo
   Feigin, Valery
   Leonardi, Matilde
TI Incidence, prevalence and disability associated with neurological
   disorders in Italy between 1990 and 2019: an analysis based on the
   Global Burden of Disease Study 2019
SO JOURNAL OF NEUROLOGY
LA English
DT Article
DE Disability; Migraine; Stroke; Dementia; Multiple sclerosis; Motor neuron
   disease
ID TRAUMATIC BRAIN-INJURY; MULTIPLE-SCLEROSIS; MYASTHENIA-GRAVIS; SURVIVAL;
   MORTALITY; MIGRAINE; TRENDS; SURVEILLANCE; STRATEGIES; HEADACHE
AB Background Neurological conditions are highly prevalent and disabling, in particular in the elderly. The Italian population has witnessed sharp ageing and we can thus expect a rising trend in the incidence, prevalence and disability of these conditions. Methods We relied on the Global Burden of Disease 2019 study to extract Italian data on incidence, prevalence and years lived with a disability (YLDs) referred to a broad set of neurological disorders including, brain and nervous system cancers, stroke, encephalitis, meningitis, tetanus, traumatic brain injury, and spinal cord injury. We assessed changes between 1990 and 2019 in counts and age-standardized rates. Results The most prevalent conditions were tension-type headache, migraine, and dementias, whereas the most disabling were migraine, dementias and traumatic brain injury. YLDs associated with neurological conditions increased by 22.5%, but decreased by 2.3% in age-standardized rates. The overall increase in prevalence and YLDs counts was stronger for non-communicable diseases with onset in old age compared to young to adult-age onset ones. The same trends were in the opposite direction when age-standardized rates were taken into account. Conclusions The increase in YLDs associated with neurological conditions is mostly due to population ageing and growth: nevertheless, lived disability and, as a consequence, impact on health systems has increased. Actions are needed to improve outcome and mitigate disability associated with neurological conditions, spanning among diagnosis, treatment, care pathways and workplace interventions.
C1 [Raggi, Alberto; Magnani, Francesca Giulia; Sattin, Davide; Schiavolin, Silvia; Toppo, Claudia; Leonardi, Matilde] Fdn IRCCS Ist Neurol Carlo Besta, Neurol Publ Hlth & Disabil Unit, Via Celoria 11, I-20133 Milan, Italy.
   [Monasta, Lorenzo; Ronfani, Luca; Traini, Eugenio] IRCCS Materno Infantile Burlo Garofolo, SCR Epidemiol Clin & Ric Servizi Sanitari, Trieste, Italy.
   [Beghi, Ettore; Giussani, Giorgia; Pupillo, Elisabetta] IRCCS Ist Ric Farmacol Mario Negri, Dept Neurosci, Milan, Italy.
   [Caso, Valeria] Univ Perugia, Stroke Unit, Perugia, Italy.
   [Caso, Valeria] Univ Perugia, Div Internal & Cardiovasc Med, Perugia, Italy.
   [Castelpietra, Giulio] Outpatient & Inpatient Care Serv, Cent Hlth Directorate, Reg Friuli Venezia Giulia, Trieste, Italy.
   [Mondello, Stefania] Univ Messina, Dept Biomed & Dent Sci & Morphofunct Imaging, Messina, Italy.
   [Logroscino, Giancarlo] Univ Bari Aldo Moro, Dept Basic Med Sci Neurosci & Sense Organs, Bari, Italy.
   [Piccininni, Marco] Charite Univ Med Berlin, Inst Publ Hlth, Berlin, Germany.
   [Ricci, Stefano] Gubbio & Citta Castello Hosp, Neurol & Stroke Unit, USL Umbria 1, Perugia, Italy.
   [Santalucia, Paola] Osped San Giuseppe Multimed, Neurol & Stroke Unit, Milan, Italy.
   [Traini, Eugenio] Univ Utrecht, Inst Risk Assessment Sci, Utrecht, Netherlands.
   [Steinmetz, Jaimie; Nichols, Emma; Ma, Rui; Vos, Theo] Univ Washington, Inst Hlth Metr & Evaluat, Seattle, WA 98195 USA.
   [Feigin, Valery] Auckland Univ Technol, Natl Inst Stroke & Appl Neurosci, Auckland, Australia.
RP Raggi, A (corresponding author), Fdn IRCCS Ist Neurol Carlo Besta, Neurol Publ Hlth & Disabil Unit, Via Celoria 11, I-20133 Milan, Italy.
EM alberto.raggi@istituto-besta.it; lorenzo.monasta@burlo.trieste.it;
   ettore.beghi@marionegri.it; vcaso@hotmail.com;
   giulio.castelpietra@regione.fvg.it; smondello@unime.it;
   giorgia.giussani@marionegri.it; giancarlo.logroscino@uniba.it;
   francesca.magnani@istituto-besta.it; marco.piccininni@charite.de;
   elisabetta.pupillo@marionegri.it; stefano.ricci@uslumbria1.it;
   luca.ronfani@burlo.trieste.it; paolasantalucia1@gmail.com;
   davide.sattin@istituto-besta.it; silvia.schiavolin@istituto-besta.it;
   claudia.toppo@istituto-besta.it; e.traini@uu.nl; jsteinme@uw.edu;
   eln1@uw.edu; raym2622@uw.edu; tvos@uw.edu; valery.feigin@aut.ac.nz;
   matilde.leonardi@istituto-besta.it
RI Monasta, Lorenzo/B-1388-2012; CASO, VALERIA/AAC-5156-2022; Feigin,
   Valery/AAF-2313-2019; Sattin, Davide/K-5963-2016; Magnani,
   Francesca/AAI-6629-2021; Mondello, Stefania/A-1813-2012; Sattin,
   Davide/AAX-4083-2020; Raggi, Alberto/K-5787-2016
OI Monasta, Lorenzo/0000-0001-7774-548X; CASO, VALERIA/0000-0002-2020-8891;
   Sattin, Davide/0000-0001-7736-4337; Magnani,
   Francesca/0000-0002-6503-3052; Mondello, Stefania/0000-0002-8587-3614;
   Sattin, Davide/0000-0001-7736-4337; Raggi, Alberto/0000-0002-7433-7779;
   Piccininni, Marco/0000-0002-1397-0060
FU Bill and Melinda Gates Foundation
FX None for this article. The GBD initiative is supported by the Bill and
   Melinda Gates Foundation.
CR Abbafati C, 2020, LANCET, V396, P1204, DOI 10.1016/S0140-6736(20)30925-9
   Albrechtsen SS, 2020, DAN MED J, V67
   Allemani C, 2018, LANCET, V391, P1023, DOI 10.1016/S0140-6736(17)33326-3
   Alshekhlee A, 2009, NEUROLOGY, V72, P1548, DOI 10.1212/WNL.0b013e3181a41211
   Ashina M, 2021, J HEADACHE PAIN, V22, DOI 10.1186/s10194-021-01279-7
   Baldo V, 2003, EUR J EPIDEMIOL, V18, P1059, DOI 10.1023/A:1026192020963
   Barker-Collo S, 2016, NEUROEPIDEMIOLOGY, V47, P46, DOI 10.1159/000448403
   Barker-Collo SL, 2009, NEUROEPIDEMIOLOGY, V32, P1, DOI 10.1159/000170084
   Belvis R, 2021, J HEADACHE PAIN, V22, DOI 10.1186/s10194-021-01267-x
   Brown JWL, 2019, JAMA-J AM MED ASSOC, V321, P175, DOI 10.1001/jama.2018.20588
   Buron M, 2021, NEUROLOGY, V96
   Cevoli S, 2009, CEPHALALGIA, V29, P1285, DOI 10.1111/j.1468-2982.2009.01874.x
   Coppo A, 2017, EUR J PUBLIC HEALTH, V27, P717, DOI 10.1093/eurpub/ckw262
   D'Onofrio F, 2017, NEUROL SCI, V38, pS117, DOI 10.1007/s10072-017-2901-1
   Damian MS, 2013, INTENS CARE MED, V39, P1405, DOI 10.1007/s00134-013-2960-6
   Deuschl G, 2020, LANCET PUBLIC HEALTH, V5, pE551, DOI 10.1016/S2468-2667(20)30190-0
   Feigin VL, 2017, LANCET NEUROL, V16, P877, DOI 10.1016/S1474-4422(17)30299-5
   Ferro S, 2017, SPINAL CORD, V55, P1103, DOI 10.1038/sc.2017.88
   Ferroli P, 2013, NEUROL SCI, V34, P2107, DOI 10.1007/s10072-013-1345-5
   Griswold MG, 2018, LANCET, V392, P1015, DOI [10.1016/S0140-6736(18)31310-2, 10.1016/s0140-6736(18)31310-2, 10.1136/bmj.l94]
   Hill VA, 2017, SEMIN NEUROL, V37, P237, DOI 10.1055/s-0037-1603685
   Italian National Institute for Statistics, 2011, FUT DEM PAES PREV RE, P1
   Jobin C, 2010, WOMENS HEALTH, V6, P797, DOI [10.2217/whe.10.69, 10.2217/WHE.10.69]
   Kingwell E, 2012, J NEUROL NEUROSUR PS, V83, P61, DOI 10.1136/jnnp-2011-300616
   Kudrow D, 2021, BMC NEUROL, V21, DOI 10.1186/s12883-021-02123-w
   Kwan P, 2011, NEW ENGL J MED, V365, P919, DOI 10.1056/NEJMra1004418
   Leonardi M, 2019, J HEADACHE PAIN, V20, DOI 10.1186/s10194-019-0993-0
   Leone A, 2017, NUTRIENTS, V9, DOI 10.3390/nu9070734
   Li MCH, 2018, EPILEPSIA, V59, P273, DOI 10.1111/epi.13964
   Livingston G, 2017, LANCET, V390, P2673, DOI 10.1016/S0140-6736(17)31363-6
   Logroscino G., 2018, LANCET NEUROL, V17, P1083, DOI [DOI 10.1016/S1474-4422(18)30404-6, 10.1016/S1474-4422(18)30404-6]
   Lunde HMB, 2017, J NEUROL NEUROSUR PS, V88, P621, DOI 10.1136/jnnp-2016-315238
   Mandel M, 2013, BIOMETRICS, V69, P225, DOI 10.1111/biom.12002
   Marmura MJ, 2015, HEADACHE, V55, P3, DOI 10.1111/head.12499
   Mazzola P, 2016, GERONTOLOGIST, V56, P383, DOI 10.1093/geront/gnv152
   Patel AP, 2019, LANCET NEUROL, V18, P376, DOI 10.1016/S1474-4422(18)30468-X
   Polman Chris H, 2011, Ann Neurol, V69, P292, DOI 10.1002/ana.22366
   Puledda F, 2017, HEADACHE, V57, P685, DOI 10.1111/head.13069
   Raggi A, 2020, J NEUROL NEUROSUR PS, V91, P104, DOI 10.1136/jnnp-2019-320466
   Raggi A, 2018, HEADACHE, V58, P913, DOI 10.1111/head.13337
   Ragonese P, 2010, EUR J NEUROL, V17, P391, DOI 10.1111/j.1468-1331.2009.02814.x
   Reher DS, 2015, POP STUD-J DEMOG, V69, pS57, DOI 10.1080/00324728.2014.963421
   Rota E, 2020, HEADACHE, V60, P81, DOI 10.1111/head.13679
   Ruiz E, 2016, INT J NEUROSCI, V126, P985, DOI 10.3109/00207454.2015.1090437
   Sabatino M, 2016, EUR REG SCI ASS ERSA
   Salomon JA, 2015, LANCET GLOB HEALTH, V3, pE712, DOI 10.1016/S2214-109X(15)00069-8
   Schroeder RA, 2018, J WOMENS HEALTH, V27, P965, DOI 10.1089/jwh.2018.7274
   SERVADEI F, 1988, ITAL J NEUROL SCI, V9, P449, DOI 10.1007/BF02337162
   Sheers N, 2014, AMYOTROPH LAT SCL FR, V15, P180, DOI 10.3109/21678421.2014.881376
   Sprenger T, 2018, NEUROTHERAPEUTICS, V15, P313, DOI 10.1007/s13311-018-0621-8
   Stovner LJ, 2018, LANCET NEUROL, V17, P954, DOI 10.1016/S1474-4422(18)30322-3
   Talbot J, 2021, J HEADACHE PAIN, V22, DOI 10.1186/s10194-020-01214-2
   Trojano M, 2019, NEUROL SCI, V40, P155, DOI 10.1007/s10072-018-3610-0
   Vernieri Fabrizio, 2021, J Headache Pain, V22, P35, DOI 10.1186/s10194-021-01247-1
   Vos T, 2017, LANCET, V390, P1211, DOI 10.1016/S0140-6736(17)32154-2
   Wang HD, 2020, LANCET, V396, P1160, DOI 10.1016/S0140-6736(20)30977-6
   Zunt JR, 2018, LANCET NEUROL, V17, P1061, DOI 10.1016/S1474-4422(18)30387-9
NR 57
TC 3
Z9 3
U1 7
U2 14
PU SPRINGER HEIDELBERG
PI HEIDELBERG
PA TIERGARTENSTRASSE 17, D-69121 HEIDELBERG, GERMANY
SN 0340-5354
EI 1432-1459
J9 J NEUROL
JI J. Neurol.
PD APR
PY 2022
VL 269
IS 4
BP 2080
EP 2098
DI 10.1007/s00415-021-10774-5
EA SEP 2021
PG 19
WC Clinical Neurology
WE Science Citation Index Expanded (SCI-EXPANDED); Social Science Citation Index (SSCI)
SC Neurosciences & Neurology
GA ZX7WK
UT WOS:000693851100001
PM 34498172
OA Green Accepted
DA 2022-10-25
ER

PT J
AU Pourhassan, HZ
   Tryon, D
   Schaeffer, B
   Mirshahidi, H
   Wong, J
AF Pourhassan, Hoda Z.
   Tryon, David
   Schaeffer, Brett
   Mirshahidi, Hamid
   Wong, John
TI Autoimmune rhabdomyolysis and a multiorgan display of PD-1 inhibitor
   induced immune related adverse events during treatment of metastatic
   melanoma
SO EXPERIMENTAL HEMATOLOGY & ONCOLOGY
LA English
DT Article
DE PD-1; Nivolumab; Melanoma; Immunotherapy; Immune mediated adverse
   events; Myopathy; Rhabdomyolysis
ID CHECKPOINT BLOCKADE; MYASTHENIA-GRAVIS; NIVOLUMAB; CANCER; MYOCARDITIS;
   CHEMOTHERAPY; ENDOCRINE; TOXICITY
AB Background Programmed death-1 (PD-1) inhibitors are among the immunotherapies that have revolutionized our approach to treating several cancers. These novel agents act by blocking PD-1 receptor/PD-1 ligand interactions that would otherwise allow tumor cells to evade host immune destruction by inhibiting response of cytotoxic T-lymphocytes. They are overall well tolerated, though they have been associated with a constellation of immune mediated adverse events (irAEs). Case presentation We present a case of rare nivolumab mediated adverse events in a patient with nodular recurrence of melanoma. The patient presented with rhabdomyolysis and shortly thereafter developed a constellation of immune-mediated organ derangements. This case further demonstrates the utility and effectiveness of steroid therapy in the setting of irAEs despite our patient's eventual poor clinical outcome. While PD-1 inhibitors have revolutionized the treatment of several cancers, they require vigilance by the clinician for early detection and treatment of uncommon but potentially fatal irAEs. Conclusions PD-1 inhibitors are now widely used in a multitude of cancer types including melanoma, advanced non-small cell lung cancer, metastatic renal cell carcinoma, and Hodgkin lymphoma amongst others. While these agents are often well tolerated, they are associated with a unique profile of immune-related toxicities that can cause significant morbidity and mortality. Education of both patients and healthcare providers is essential for diagnosis and treatment of these adverse events early in their course. This case highlights the uncommon but potentially serious PD-1-associated toxicity of myopathy and rhabdomyolysis along with other organ involvement and is directly applicable to use of these agents in patients with advanced cancers.
C1 [Pourhassan, Hoda Z.; Mirshahidi, Hamid; Wong, John] Loma Linda Univ, 11175 Campus Circle, Loma Linda, CA 92354 USA.
   [Tryon, David; Schaeffer, Brett] Loma Linda Univ, 11234 Anderson St, Loma Linda, CA 92354 USA.
RP Pourhassan, HZ (corresponding author), Loma Linda Univ, 11175 Campus Circle, Loma Linda, CA 92354 USA.
EM hpourhassan@llu.edu
OI , Hoda/0000-0003-3862-4612
CR Alnabulsi R, 2018, ORBIT, V30, P1
   Bastiaannet E, 2019, J GERIATR ONCOL, V10, P389, DOI 10.1016/j.jgo.2018.06.009
   Bilen MA, 2016, J IMMUNOTHER CANCER, V4, DOI 10.1186/s40425-016-0139-8
   Chen Q, 2018, CLIN TOXICOL, V56, P667, DOI 10.1080/15563650.2017.1401079
   El Osta B, 2017, CRIT REV ONCOL HEMAT, V119, P1, DOI 10.1016/j.critrevonc.2017.09.002
   Esfahani K, 2017, NEW ENGL J MED, V376, P1989, DOI 10.1056/NEJMc1703047
   Gonzalez-Rodriguez E, 2016, ONCOLOGIST, V21, P804, DOI 10.1634/theoncologist.2015-0509
   Hofmann L, 2016, EUR J CANCER, V60, P190, DOI 10.1016/j.ejca.2016.02.025
   Johnson DB, 2016, NEW ENGL J MED, V375, P1749, DOI 10.1056/NEJMoa1609214
   Katsuya S, 2017, CASE REP MED, V2017
   Khoja L, 2017, ANN ONCOL, V28, P2377, DOI 10.1093/annonc/mdx286
   Liewluck T, 2018, J IMMUNOTHER, V41, P208, DOI 10.1097/CJI.0000000000000196
   Mahmood SS, 2018, J AM COLL CARDIOL, V71, P1755, DOI 10.1016/j.jacc.2018.02.037
   Michot JM, 2016, EUR J CANCER, V54, P139, DOI 10.1016/j.ejca.2015.11.016
   Moslehi JJ, 2018, LANCET, V391, P933, DOI 10.1016/S0140-6736(18)30533-6
   Nagai H, 2018, INT J CLIN ONCOL, V23, P410, DOI 10.1007/s10147-018-1259-6
   Nishijima TF, 2017, ONCOLOGIST, V22, P470, DOI 10.1634/theoncologist.2016-0419
   Ohaegbulam KC, 2015, TRENDS MOL MED, V21, P24, DOI 10.1016/j.molmed.2014.10.009
   Pillai RN, 2018, CANCER-AM CANCER SOC, V124, P271, DOI 10.1002/cncr.31043
   Postow MA, 2018, NEW ENGL J MED, V378, P158, DOI [10.1056/NEJMra1703481, 10.1056/NEJMc1801663]
   Ribas A, 2015, NEW ENGL J MED, V373, P1490, DOI 10.1056/NEJMp1510079
   Robert C, 2015, NEW ENGL J MED, V372, P320, DOI 10.1056/NEJMoa1412082
   Shah M, 2019, SEMIN ARTHRITIS RHEU, V48, P736, DOI 10.1016/j.semarthrit.2018.05.006
   Shirai T, 2016, JPN J CLIN ONCOL, V46, P86, DOI 10.1093/jjco/hyv158
   Spain L, 2016, CANCER TREAT REV, V44, P51, DOI 10.1016/j.ctrv.2016.02.001
   Suter TM, 2013, EUR HEART J, V34, P1102, DOI 10.1093/eurheartj/ehs181
   Suzuki S, 2017, NEUROLOGY, V89, P1127, DOI 10.1212/WNL.0000000000004359
   Sznol M, 2017, CANCER TREAT REV, V58, P70, DOI 10.1016/j.ctrv.2017.06.002
   Valsecchi ME, 2015, NEW ENGL J MED, V373, P1270, DOI [10.1056/NEJMoa1504030, 10.1056/NEJMc1509660]
   Wang DY, 2018, JAMA ONCOL, V4, P1721, DOI 10.1001/jamaoncol.2018.3923
   Wang PF, 2017, FRONT PHARMACOL, V8, DOI 10.3389/fphar.2017.00730
   Weber JS, 2015, LANCET ONCOL, V16, P375, DOI 10.1016/S1470-2045(15)70076-8
   Zimmer L, 2016, EUR J CANCER, V60, P210, DOI 10.1016/j.ejca.2016.02.024
NR 33
TC 3
Z9 4
U1 0
U2 3
PU BMC
PI LONDON
PA CAMPUS, 4 CRINAN ST, LONDON N1 9XW, ENGLAND
EI 2162-3619
J9 EXP HEMATOL ONCOL
JI Exp. Hematol. Oncol.
PD SEP 10
PY 2019
VL 8
IS 1
AR 20
DI 10.1186/s40164-019-0140-2
PG 6
WC Oncology; Hematology
WE Science Citation Index Expanded (SCI-EXPANDED)
SC Oncology; Hematology
GA IW6GA
UT WOS:000485074000001
PM 31516766
OA Green Published, gold
DA 2022-10-25
ER

PT J
AU Kalhor, N
   Moran, CA
AF Kalhor, Neda
   Moran, Cesar A.
TI Thymic epithelial neoplasms with rhabdomyomatous component: a
   clinicopathological and immunohisto-chemical study of 7 cases
SO HUMAN PATHOLOGY
LA English
DT Article
DE Mediastinum; Thymus; Myoid; Thymoma, carcinoma; Immunohistochemistry
ID STRIATED MYOID CELLS; MUSCLE DIFFERENTIATION; ANTERIOR MEDIASTINUM;
   THYMOMA; CARCINOSARCOMA; THYMOLIPOMA; CARCINOMA; TUMORS
AB Seven primary thymic epithelial neoplasms, 3 thymomas and 4 thymic carcinomas, with rhabdomyomatous component are herein described. The patients are 2 women and 5 men between the ages of 42 and 62 years (average, 52 years). Clinically, the patients presented with nonspecific symptoms of cough, chest pain, and dyspnea. None of the patients had history of myasthenia gravis or of previous malignancy. Diagnostic imaging revealed the presence of an anterior mediastinal mass in all the patients. Surgical resection was accomplished in all the cases. The 3 thymoma cases were encapsulated tumors: histologically, 2 were lymphocyte rich (World Health Organization type B1), and 1 was an atypical thymoma (World Health Organization type B3). All the thymic carcinomas were ill-defined tumor masses with infiltrative borders and histologically were high-grade carcinomas. In each tumor, in different proportion, there were easily identifiable areas with rhabdomyomatous component characterized by larger cells with eosinophilic cytoplasm and eccentrically placed nuclei. Immunohistochemical stains in all cases showed clearly demarcated presence of the epithelial component (keratin positive/desmin and myoglobin negative) and the rhabdomyomatous component (desmin and myoglobin positive/keratin negative). The 3 patients with thymoma are alive and without recurrence 3 and 5 years after surgical resection, whereas 3 patients with carcinoma died between 2 and 3 years after surgical resection. One patient with thymic carcinoma was lost to follow-up. The current cases highlight the ubiquitous distribution of myoid cells in different types of thymic epithelial neoplasms. (C) 2018 Elsevier Inc. All rights reserved.
C1 [Kalhor, Neda; Moran, Cesar A.] Univ Texas MD Anderson Canc Ctr, Dept Pathol, Houston, TX 77030 USA.
RP Moran, CA (corresponding author), Univ Texas MD Anderson Canc Ctr, Dept Pathol, Houston, TX 77030 USA.
EM cesarmoran@mdanderson.org
CR CAJAL SRY, 1991, AM J SURG PATHOL, V15, P466
   de Queiroga EM, 2004, AM J SURG PATHOL, V28, P1245
   Deveci MS, 2001, HISTOPATHOLOGY, V38, P479, DOI 10.1046/j.1365-2559.2001.1163b.x
   Eimoto T, 2002, HISTOPATHOLOGY, V40, P46, DOI 10.1046/j.1365-2559.2002.01310.x
   Hammar J., 1905, ANAT ANZEIGER, V27, P23
   HAYWARD AR, 1972, J PATHOL, V106, P45, DOI 10.1002/path.1711060105
   HENRY K, 1966, LANCET, V1, P183
   Henry K, 1972, Br J Dis Chest, V66, P291, DOI 10.1016/0007-0971(72)90050-2
   ISEKI M, 1990, AM J SURG PATHOL, V14, P395, DOI 10.1097/00000478-199004000-00014
   JUDD RL, 1988, ARCH PATHOL LAB MED, V112, P1140
   Kim YK, 2013, KOREAN J PATHOL, V47, P596, DOI 10.4132/KoreanJPathol.2013.47.6.596
   MILLER R, 1978, CANCER-AM CANCER SOC, V42, P1983, DOI 10.1002/1097-0142(197810)42:4<1983::AID-CNCR2820420443>3.0.CO;2-S
   MORAN CA, 1993, AM J SURG PATHOL, V17, P633, DOI 10.1097/00000478-199306000-00012
   MORAN CA, 1994, CANCER-AM CANCER SOC, V74, P2251, DOI 10.1002/1097-0142(19941015)74:8<2251::AID-CNCR2820740808>3.0.CO;2-4
   MURAKAMI S, 1984, ACTA PATHOL JAPON, V34, P1375
   NAKAMURA H, 1986, CURR TOP DEV BIOL, V20, P111, DOI 10.1016/S0070-2153(08)60658-4
   Okudela K, 2001, PATHOL RES PRACT, V197, P205, DOI 10.1078/0344-0338-00035
   PESCARMONA E, 1992, HISTOPATHOLOGY, V21, P65
   Rosai J., 1995, INT J SURG PATHOL, V2, P73
   SUSTER S, 1994, HUM PATHOL, V25, P349, DOI 10.1016/0046-8177(94)90142-2
   SUSTER S, 1990, AM J SURG PATHOL, V14, P284, DOI 10.1097/00000478-199003000-00010
   Toprani Tushar H, 2003, Ann Diagn Pathol, V7, P106
   VANDERGELD H, 1964, P SOC EXP BIOL MED, V115, P782
   VANDEVEL.RL, 1970, AM J PATHOL, V59, P347
   VILELA DS, 1992, HISTOPATHOLOGY, V21, P263, DOI 10.1111/j.1365-2559.1992.tb00385.x
   Wakkach A, 1999, AM J PATHOL, V155, P1229, DOI 10.1016/S0002-9440(10)65225-X
   Weissferdt A, 2014, VIRCHOWS ARCH, V464, P489, DOI 10.1007/s00428-014-1556-z
NR 27
TC 3
Z9 3
U1 0
U2 0
PU W B SAUNDERS CO-ELSEVIER INC
PI PHILADELPHIA
PA 1600 JOHN F KENNEDY BOULEVARD, STE 1800, PHILADELPHIA, PA 19103-2899 USA
SN 0046-8177
EI 1532-8392
J9 HUM PATHOL
JI Hum. Pathol.
PD JAN
PY 2019
VL 83
BP 100
EP 105
DI 10.1016/j.humpath.2018.08.027
PG 6
WC Pathology
WE Science Citation Index Expanded (SCI-EXPANDED)
SC Pathology
GA HM1TB
UT WOS:000459234800014
PM 30217623
DA 2022-10-25
ER

PT J
AU Hosseini, I
   Gajjala, A
   Yadav, DB
   Sukumaran, S
   Ramanujan, S
   Paxson, R
   Gadkar, K
AF Hosseini, Iraj
   Gajjala, Anita
   Yadav, Daniela Bumbaca
   Sukumaran, Siddharth
   Ramanujan, Saroja
   Paxson, Ricardo
   Gadkar, Kapil
TI gPKPDSim: a SimBiology((R))-based GUI application for PKPD modeling in
   drug development
SO JOURNAL OF PHARMACOKINETICS AND PHARMACODYNAMICS
LA English
DT Article
DE Modeling and simulation; Graphical-user-interface; Non-compartmental
   analysis; Pharmacokinetics and pharmacodynamics models
ID PHARMACOKINETIC MODEL; MYASTHENIA-GRAVIS; DISPOSITION; ANTIBODIES
AB Modeling and simulation (M&S) is increasingly used in drug development to characterize pharmacokinetic-pharmacodynamic (PKPD) relationships and support various efforts such as target feasibility assessment, molecule selection, human PK projection, and preclinical and clinical dose and schedule determination. While model development typically require mathematical modeling expertise, model exploration and simulations could in many cases be performed by scientists in various disciplines to support the design, analysis and interpretation of experimental studies. To this end, we have developed a versatile graphical user interface (GUI) application to enable easy use of any model constructed in SimBiology(A (R)) to execute various common PKPD analyses. The MATLAB(A (R))-based GUI application, called gPKPDSim, has a single screen interface and provides functionalities including simulation, data fitting (parameter estimation), population simulation (exploring the impact of parameter variability on the outputs of interest), and non-compartmental PK analysis. Further, gPKPDSim is a user-friendly tool with capabilities including interactive visualization, exporting of results and generation of presentation-ready figures. gPKPDSim was designed primarily for use in preclinical and translational drug development, although broader applications exist. gPKPDSim is a MATLAB(A (R))-based open-source application and is publicly available to download from MATLAB(A (R)) Central (TM). We illustrate the use and features of gPKPDSim using multiple PKPD models to demonstrate the wide applications of this tool in pharmaceutical sciences. Overall, gPKPDSim provides an integrated, multi-purpose user-friendly GUI application to enable efficient use of PKPD models by scientists from various disciplines, regardless of their modeling expertise.
C1 [Hosseini, Iraj; Yadav, Daniela Bumbaca; Sukumaran, Siddharth; Ramanujan, Saroja; Gadkar, Kapil] Genentech Inc, San Francisco, CA 94080 USA.
   [Gajjala, Anita] MathWorks Inc, Consulting Serv, Natick, MA USA.
   [Paxson, Ricardo] MathWorks Inc, Natick, MA USA.
RP Hosseini, I (corresponding author), Genentech Inc, San Francisco, CA 94080 USA.
EM hosseini.iraj@gene.com
CR ALMON RR, 1976, ANN NY ACAD SCI, V274, P235, DOI 10.1111/j.1749-6632.1976.tb47689.x
   AQUILONIUS SM, 1983, J NEUROL NEUROSUR PS, V46, P929, DOI 10.1136/jnnp.46.10.929
   CALLAGHAN JT, 1987, SCAND J GASTROENTERO, V22, P9, DOI 10.3109/00365528709094480
   Cao YG, 2014, J PHARMACOKINET PHAR, V41, P375, DOI 10.1007/s10928-014-9372-2
   Ermakov S, 2014, FRONT PHARMACOL, V5, DOI 10.3389/fphar.2014.00232
   Gabrielsson Johan, 2012, Methods Mol Biol, V929, P377
   Germani M, 2013, COMPUT METH PROG BIO, V110, P203, DOI 10.1016/j.cmpb.2012.10.006
   JUSKO WJ, 1994, CLIN PHARMACOL THER, V56, P406, DOI 10.1038/clpt.1994.155
   Kamath Amrita V, 2016, Drug Discov Today Technol, V21-22, P75, DOI 10.1016/j.ddtec.2016.09.004
   Krause A, 2014, CPT-PHARMACOMET SYST, V3, DOI 10.1038/psp.2014.13
   Mager DE, 2001, J PHARMACOKINET PHAR, V28, P507, DOI 10.1023/A:1014414520282
   Wojciechowski J, 2015, CPT-PHARMACOMET SYST, V4, P146, DOI 10.1002/psp4.21
NR 12
TC 10
Z9 10
U1 2
U2 5
PU SPRINGER/PLENUM PUBLISHERS
PI NEW YORK
PA 233 SPRING ST, NEW YORK, NY 10013 USA
SN 1567-567X
EI 1573-8744
J9 J PHARMACOKINET PHAR
JI J. Pharmacokinet. Pharmacodyn.
PD APR
PY 2018
VL 45
IS 2
BP 259
EP 275
DI 10.1007/s10928-017-9562-9
PG 17
WC Pharmacology & Pharmacy
WE Science Citation Index Expanded (SCI-EXPANDED)
SC Pharmacology & Pharmacy
GA FY9MG
UT WOS:000427189900005
PM 29302838
OA hybrid, Green Published
DA 2022-10-25
ER

PT J
AU Kiessling, P
   Lledo-Garcia, R
   Watanabe, S
   Langdon, G
   Tran, D
   Bari, M
   Christodoulou, L
   Jones, E
   Price, G
   Smith, B
   Brennan, F
   White, I
   Jolles, S
AF Kiessling, Peter
   Lledo-Garcia, Rocio
   Watanabe, Shikiko
   Langdon, Grant
   Tran, Diep
   Bari, Muhammad
   Christodoulou, Louis
   Jones, Emma
   Price, Graham
   Smith, Bryan
   Brennan, Frank
   White, Ian
   Jolles, Stephen
TI The FcRn inhibitor rozanolixizumab reduces human serum IgG
   concentration: A randomized phase 1 study
SO SCIENCE TRANSLATIONAL MEDICINE
LA English
DT Article
ID THERAPEUTIC PLASMA-EXCHANGE; IMMUNOGLOBULIN THERAPY; SUBCUTANEOUS
   IMMUNOGLOBULIN; MYASTHENIA-GRAVIS; ANTIBODY; RECEPTOR; AUTOIMMUNE;
   SUBCLASSES; DISEASES; HETEROGENEITY
AB Pathogenic immunoglobulin G (IgG) autoantibodies characterize some human autoimmune diseases; their high concentration and long half-life are dependent on recycling by the neonatal Fc receptor (FcRn). Inhibition of FcRn is an attractive new treatment concept for IgG-mediated autoimmune diseases. Rozanolixizumab (UCB7665; CA170-01519. g57 IgG4P) is an anti-human FcRn monoclonal antibody. In cynomolgus monkeys, rozanolixizumab reduced IgG (maximum 75 to 90% by about day 10), was well tolerated, and did not increase risk of infection. We also report a first-in-human, randomized, double-blind, placebocontrolled, dose-escalating study of intravenous (IV) or subcutaneous (SC) rozanolixizumab in healthy subjects (NCT02220153). The primary objective was to evaluate safety and tolerability. Secondary objectives were assessment of rozanolixizumab pharmacokinetics and pharmacodynamics, including effects on circulating IgG concentrations. Forty-nine subjects were randomized to receive rozanolixizumab (n = 36) or placebo (n = 13) across six cohorts. The first three cohorts received IV doses, and the subsequent three cohorts received SC doses, of rozanolixizumab 1, 4, or 7 mg/kg (n = 6 for each cohort; plus n = 7 or 6 for placebo, respectively). The most frequent treatment-emergent adverse event [TEAE; headache, 14 of 36 (38.9%) subjects] was dose-dependent and more prominent after IV administration. Severe TEAEs occurred in four subjects, all in the highest-dose IV group [headache (n = 3) and back pain (n = 1)]. Rozanolixizumab pharmacokinetics demonstrated nonlinear increases with dose. There were sustained dose-dependent reductions in serum IgG concentrations (IV and SC rozanolixizumab). These data provide clinical evidence for the therapeutic potential of rozanolixizumab.
C1 [Kiessling, Peter] UCB Pharma, D-40789 Monheim, Germany.
   [Lledo-Garcia, Rocio; Tran, Diep; Bari, Muhammad; Christodoulou, Louis; Price, Graham; Smith, Bryan; Brennan, Frank; White, Ian] UCB Pharma, Slough SL1 3WE, Berks, England.
   [Watanabe, Shikiko] UCB Pharma, B-1420 Braine, Braine Lalleud, Belgium.
   [Langdon, Grant] PTx Solut Ltd, London, England.
   [Jones, Emma] Veramed Ltd, Twickenham TW1 3QS, England.
   [Jolles, Stephen] Univ Hosp Wales, Dept Immunol, Cardiff CF14 4XW, S Glam, Wales.
RP Lledo-Garcia, R (corresponding author), UCB Pharma, Slough SL1 3WE, Berks, England.
EM rocio.lledo-garcia@ucb.com
OI Jolles, Stephen/0000-0002-7394-6804
FU UCB Pharma
FX The study was funded by UCB Pharma.
CR Aalberse RC, 2002, IMMUNOLOGY, V105, P9, DOI 10.1046/j.0019-2805.2001.01341.x
   Anderson CL, 2006, TRENDS IMMUNOL, V27, P343, DOI 10.1016/j.it.2006.05.004
   ANGAL S, 1993, MOL IMMUNOL, V30, P105, DOI 10.1016/0161-5890(93)90432-B
   Annane D, 1997, ANN NEUROL, V41, P298
   Afonso AFB, 2016, BIOMOLECULES, V6, DOI 10.3390/biom6010015
   Berger M, 2014, IMMUNOTHERAPY-UK, V6, P71, DOI 10.2217/imt.13.146
   Bleeker WK, 2001, BLOOD, V98, P3136, DOI 10.1182/blood.V98.10.3136
   Cherin P, 2016, AUTOIMMUN REV, V15, P71, DOI 10.1016/j.autrev.2015.09.002
   Chowdhury F, 2009, J IMMUNOL METHODS, V340, P55, DOI 10.1016/j.jim.2008.10.002
   Christianson GJ, 2012, MABS-AUSTIN, V4, P208, DOI 10.4161/mabs.4.2.19397
   COHEN S, 1960, BIOCHEM J, V76, P475, DOI 10.1042/bj0760475
   Cortese I, 2013, J CLIN APHERESIS, V28, P16, DOI 10.1002/jca.21266
   Fan HP, 2012, DISCOV MED, V13, P123
   FILOMENA CA, 1992, AM J CLIN PATHOL, V98, P243, DOI 10.1093/ajcp/98.2.243
   Finney HM, 2014, WO, Patent No. [2014/019727 A1, 2014019727]
   Getman KE, 2005, J PHARM SCI-US, V94, P718, DOI 10.1002/jps.20297
   Gonzalez-Quintela A, 2008, CLIN EXP IMMUNOL, V151, P42, DOI 10.1111/j.1365-2249.2007.03545.x
   Gustafson R, 2008, CLIN EXP IMMUNOL, V152, P274, DOI 10.1111/j.1365-2249.2008.03620.x
   Hadden RDM, 2015, THER ADV NEUROL DISO, V8, P14, DOI 10.1177/1756285614563056
   Hansen RJ, 2002, THROMB HAEMOSTASIS, V88, P898, DOI 10.1055/s-0037-1613331
   Huscher D, 2009, ANN RHEUM DIS, V68, P1119, DOI 10.1136/ard.2008.092163
   Kaplan AA, 2013, J CLIN APHERESIS, V28, P3, DOI 10.1002/jca.21257
   Kawano T, 2002, INT ARCH ALLERGY IMM, V128, P240, DOI 10.1159/000064258
   Kerr J, 2014, FRONT IMMUNOL, V5, DOI 10.3389/fimmu.2014.00629
   Kim J, 2007, CLIN IMMUNOL, V122, P146, DOI 10.1016/j.clim.2006.09.001
   Li N, 2005, J CLIN INVEST, V115, P3440, DOI 10.1172/JCI24394
   MORELL A, 1970, J CLIN INVEST, V49, P673, DOI 10.1172/JCI106279
   Nixon AE, 2015, FRONT IMMUNOL, V6, DOI 10.3389/fimmu.2015.00176
   Ohkubo A, 2015, THER APHER DIAL, V19, P361, DOI 10.1111/1744-9987.12346
   Patel DA, 2011, J IMMUNOL, V187, P1015, DOI 10.4049/jimmunol.1003780
   Roopenian DC, 2007, NAT REV IMMUNOL, V7, P715, DOI 10.1038/nri2155
   Sailstad JM, 2014, AAPS J, V16, P488, DOI 10.1208/s12248-014-9582-y
   Sand KMK, 2015, FRONT IMMUNOL, V5, P1, DOI 10.3389/fimmu.2014.00682
   Sathasivam S, 2008, NAT CLIN PRACT NEURO, V4, P317, DOI 10.1038/ncpneuro0810
   Schwenger V, 2010, NEPHROL DIAL TRANSPL, V25, P2407, DOI 10.1093/ndt/gfq264
   Sewell WAC, 2014, EUR J IMMUNOL, V44, P2207, DOI 10.1002/eji.201444700
   Stiehm ER, 2013, TRANSFUS MED REV, V27, P171, DOI 10.1016/j.tmrv.2013.05.004
   Szczeklik W, 2013, ANAESTH INTENSIVE TH, V45, P7, DOI 10.5603/AIT.2013.0002
   Thanvi BR, 2004, POSTGRAD MED J, V80, P690, DOI 10.1136/pgmj.2004.018903
   Vidarsson G, 2014, FRONT IMMUNOL, V5, DOI 10.3389/fimmu.2014.00520
   Yuki N, 1998, NEUROLOGY, V51, P875, DOI 10.1212/WNL.51.3.875
NR 41
TC 98
Z9 103
U1 1
U2 12
PU AMER ASSOC ADVANCEMENT SCIENCE
PI WASHINGTON
PA 1200 NEW YORK AVE, NW, WASHINGTON, DC 20005 USA
SN 1946-6234
EI 1946-6242
J9 SCI TRANSL MED
JI Sci. Transl. Med.
PD NOV 1
PY 2017
VL 9
IS 414
AR eaan1208
DI 10.1126/scitranslmed.aan1208
PG 12
WC Cell Biology; Medicine, Research & Experimental
WE Science Citation Index Expanded (SCI-EXPANDED)
SC Cell Biology; Research & Experimental Medicine
GA FL3MZ
UT WOS:000414128500003
PM 29093180
DA 2022-10-25
ER

PT J
AU Portaro, S
   Brizzi, T
   Sinicropi, S
   Cacciola, A
   De Cola, MC
   Bramanti, A
   Milardi, D
   Lupica, A
   Bramanti, P
   Toscano, A
   Rodolico, C
AF Portaro, Simona
   Brizzi, Teresa
   Sinicropi, Stefano
   Cacciola, Alberto
   De Cola, Maria Cristina
   Bramanti, Alessia
   Milardi, Demetrio
   Lupica, Antonino
   Bramanti, Placido
   Toscano, Antonio
   Rodolico, Carmelo
TI Five years experience on 3,4-diaminopyridine phosphate in Lambert-Eaton
   syndrome
SO MEDICINE
LA English
DT Article
DE 3,4-diaminopyridine phosphate; nonparaneoplastic-Lambert-Eaton
   myasthenic syndrome
ID MYASTHENIC SYNDROME LEMS; NEUROMUSCULAR-TRANSMISSION; DOUBLE-BLIND;
   DRUG; DISORDERS; PLACEBO; TRIAL
AB Rationale: To report our experience on 7 patients (4 males and 3 females), affected by nonparaneoplastic Lambert-Eaton myasthenic syndrome, treated with 3,4-diaminopyridine phosphate (3,4-DAPP) either alone or in combination with other immunosuppressants or steroids.
   Patient concerns: Patients have been evaluated at specific timepoints (ie, baseline and last 5 year follow-up), with neurological examination, autoantibodies against presynaptic voltage-gated Cav2.1 (P/Q type) calcium ion channel (VGCC) dosage, neurophysiological evaluation focusing on the increased amplitude of the compound muscle action potential (cMAP) after maximum voluntary effort, quantitative myasthenia gravis (QMG) and activities of daily living scales, and autonomic nervous system involvement evaluation.
   Outcomes: Five out of 7 patients presented a clinical improvement persisting at last 5-year follow-up; 2 out of them improved taking only 3,4-DAPP at the maximal dosage, whereas the remaining received concomitant medications, such as prednisone and azathioprine. However, the clinical amelioration was not statistically significant. No one of the patients reported severe adverse events, except one, complaining of transient chin and perioral paresthesias. A significant association between QMG and the type of pharmacological drugs therapy (P=.028) emerged. Indeed, we observed an improvement of the clinical condition in all 3 subjects treated with 3,4-DAPP and prednisone.
   Conclusions: In this study, we confirm 3,4-DAPP treatment efficacy on muscle strength, but minor evidence of drug effectiveness have been demonstrated on the autonomic nervous system involvement and on the deep tendon reflexes reappearance, a part from patients who received 3,4-DAPP associated to prednisone.
C1 [Portaro, Simona; Cacciola, Alberto; De Cola, Maria Cristina; Bramanti, Alessia; Milardi, Demetrio; Bramanti, Placido] Univ Messina, IRCSS Ctr Neurolesi Bonino Pulejo, Neuromuscular Dis Lab, Messina, Italy.
   [Brizzi, Teresa; Sinicropi, Stefano; Lupica, Antonino; Toscano, Antonio; Rodolico, Carmelo] Univ Messina, Dept Clin & Expt Med, Messina, Italy.
   [Brizzi, Teresa] Univ Palermo, DIBIMIS, Palermo, Italy.
RP Rodolico, C (corresponding author), Univ Messina, Dept Clin & Expt Med, Messina, Italy.
EM crodolico@unime.it
RI Milardi, Demetrio/J-6587-2016; De Cola, Maria C/B-7714-2017; MILARDI,
   DEMETRIO/AAD-7793-2019; Cacciola, Alberto/B-4163-2018; Toscano,
   Antonio/AHE-4657-2022; Bramanti, Placido/K-5117-2016; PORTARO,
   SIMONA/GVS-8522-2022
OI Milardi, Demetrio/0000-0001-7311-2757; De Cola, Maria
   C/0000-0002-7509-3833; MILARDI, DEMETRIO/0000-0001-7311-2757; RODOLICO,
   Carmelo/0000-0003-2543-6356; Portaro, Simona/0000-0002-6379-1642
CR AAEM Quality Assurance Comm, 2001, MUSCLE NERVE, V24, P1239
   AAEM Quality Assurance Comm, 2001, MUSCLE NERVE, V24, P1236
   Abenroth DC, 2017, MUSCLE NERVE, V56, P421, DOI 10.1002/mus.25520
   [Anonymous], R LANG ENV STAT COMP
   ARGOV Z, 1995, MUSCLE NERVE, V18, P715, DOI 10.1002/mus.880180707
   BADY B, 1987, J NEUROL NEUROSUR PS, V50, P476, DOI 10.1136/jnnp.50.4.476
   Bekircan-Kurt CE, 2015, WORLD J CLIN CASES, V3, P293, DOI 10.12998/wjcc.v3.i3.293
   CHELMICKASCHORR E, 1979, ARCH NEUROL-CHICAGO, V36, P572, DOI 10.1001/archneur.1979.00500450066013
   DAHL DS, 1974, NEUROLOGY, V24, P897, DOI 10.1212/WNL.24.9.897
   Dumitru D, 2002, ELECTRODIAGNOSTIC ME, P1179
   Evoli A, 2014, NEUROL SCI, V35, P515, DOI 10.1007/s10072-014-1637-4
   Green DM, 2012, J CLIN PHARM THER, V37, P53, DOI 10.1111/j.1365-2710.2011.01249.x
   Harms Lutz, 2012, J Med Econ, V15, P521, DOI 10.3111/13696998.2012.660897
   Harper CMJr, 2009, LAMBERT EATON SYNDRO, P209
   LAMBERT EH, 1971, ANN NY ACAD SCI, V183, P183, DOI 10.1111/j.1749-6632.1971.tb30750.x
   LANG B, 1981, LANCET, V2, P224
   LENNON VA, 1995, NEW ENGL J MED, V332, P1467, DOI 10.1056/NEJM199506013322203
   Lorenzoni PJ, 2010, ARQ NEURO-PSIQUIAT, V68, P849, DOI 10.1590/S0004-282X2010000600004
   LUNDH H, 1985, EUR ARCH PSY CLIN N, V234, P374, DOI 10.1007/BF00386054
   Mantegazza R, 2015, NEUROL THER, V4, P105, DOI 10.1007/s40120-015-0034-0
   MCEVOY KM, 1989, NEW ENGL J MED, V321, P1567, DOI 10.1056/NEJM198912073212303
   MOTOMURA M, 1995, J NEUROL NEUROSUR PS, V58, P85, DOI 10.1136/jnnp.58.1.85
   MURRAY NMF, 1981, NEUROLOGY, V31, P265, DOI 10.1212/WNL.31.3.265
   Newsom-Davis J, 2005, ACTA NEUROL BELG, V105, P181
   Newsom-Davis J, 2004, REV NEUROL-FRANCE, V160, P177, DOI 10.1016/S0035-3787(04)70888-7
   NEWSOMDAVIS J, 1984, NEUROLOGY, V34, P480, DOI 10.1212/WNL.34.4.480
   Oh SJ, 2016, MUSCLE NERVE, V53, P717, DOI 10.1002/mus.25070
   Oh SJ, 2009, MUSCLE NERVE, V40, P795, DOI 10.1002/mus.21422
   Portaro S, 2014, J CHILD NEUROL, V29, pNP58, DOI 10.1177/0883073813499970
   Quartel A, 2010, CURR MED RES OPIN, V26, P1363, DOI 10.1185/03007991003745209
   Sanders DB, 2000, NEUROLOGY, V54, P603, DOI 10.1212/WNL.54.3.603
   Sanders DB, 2003, ANN NY ACAD SCI, V998, P500, DOI 10.1196/annals.1254.065
   Seneviratne U, 1999, POSTGRAD MED J, V75, P516, DOI 10.1136/pgmj.75.887.516
   SHAPIRA Y, 1974, DEV MED CHILD NEUROL, V16, P668
   Titulaer M., 2013, LAMBERT EATON MYASTH
   Titulaer MJ, 2011, J CLIN ONCOL, V29, P902, DOI 10.1200/JCO.2010.32.0440
   Tsao CY, 2002, J CHILD NEUROL, V17, P74, DOI 10.1177/088307380201700123
   Uekita Kumi, 2009, Nihon Kokyuki Gakkai Zasshi, V47, P76
   Wirtz PW, 2009, CLIN PHARMACOL THER, V86, P44, DOI 10.1038/clpt.2009.35
   Wirtz PW, 2002, CLIN NEUROL NEUROSUR, V104, P359, DOI 10.1016/S0303-8467(02)00054-9
   YAMAGUCHI S, 1992, EPILEPSY RES, V11, P9, DOI 10.1016/0920-1211(92)90016-M
   Yamakage M, 2002, CAN J ANAESTH, V49, P151, DOI 10.1007/BF03020488
NR 42
TC 3
Z9 3
U1 0
U2 1
PU LIPPINCOTT WILLIAMS & WILKINS
PI PHILADELPHIA
PA TWO COMMERCE SQ, 2001 MARKET ST, PHILADELPHIA, PA 19103 USA
SN 0025-7974
EI 1536-5964
J9 MEDICINE
JI Medicine (Baltimore)
PD SEP
PY 2017
VL 96
IS 38
AR e7839
DI 10.1097/MD.0000000000007839
PG 5
WC Medicine, General & Internal
WE Science Citation Index Expanded (SCI-EXPANDED)
SC General & Internal Medicine
GA FH8PR
UT WOS:000411460900007
PM 28930822
OA gold, Green Published
DA 2022-10-25
ER

PT J
AU Denholm, SJ
   McNeilly, TN
   Banos, G
   Coffey, MP
   Russell, GC
   Bagnall, A
   Mitchell, MC
   Wall, E
AF Denholm, Scott J.
   McNeilly, Tom N.
   Banos, Georgios
   Coffey, Mike P.
   Russell, George C.
   Bagnall, Ainsley
   Mitchell, Mairi C.
   Wall, Eileen
TI Estimating genetic and phenotypic parameters of cellular
   immune-associated traits in dairy cows
SO JOURNAL OF DAIRY SCIENCE
LA English
DT Article
DE dairy cow; immune-associated trait; heritability; variance
ID NATURAL-KILLER-CELLS; CHRONIC LYMPHOCYTIC-LEUKEMIA; CD4 T-CELLS;
   CANADIAN HOLSTEINS; RECURRENT MISCARRIAGE; MYASTHENIA-GRAVIS; CLINICAL
   MASTITIS; HODGKINS-DISEASE; RESPONSE TRAITS; BOVINE MASTITIS
AB Data collected from an experimental Holstein Friesian research herd were used to determine genetic and phenotypic parameters of innate and adaptive cellular immune-associated traits. Relationships between immuneassociated traits and production, health, and fertility traits were also investigated. Repeated blood leukocyte records were analyzed in 546 cows for 9 cellular immuneassociated traits, including percent T cell subsets, B cells, NK cells, and granulocytes. Variance components were estimated by univariate analysis. Heritability estimates were obtained for all 9 traits, the highest of which were observed in the T cell subsets percent CD4(+), percent CD8(+), CD4(+) :CD8(+) ratio, and percent NKp46(+) cells (0.46, 0.41, 0.43 and 0.42, respectively), with between-individual variation accounting for 59 to 81% of total phenotypic variance. Associations between immuneassociated traits and production, health, and fertility traits were investigated with bivariate analyses. Strong genetic correlations were observed between percent NKp46(+) and stillbirth rate (0.61), and lameness episodes and percent CD8(+) (-0.51). Regarding production traits, the strongest relationships were between CD4(+):CD8(+) ratio and weight phenotypes (-0.52 for live weight; 0.51 for empty body weight). Associations between feed conversion traits and immuneassociated traits were also observed. Our results provide evidence that cellular immuneassociated traits are heritable and repeatable, and the noticeable variation between animals would permit selection for altered trait values, particularly in the case of the T cell subsets. The associations we observed between immuneassociated, health, fertility, and production traits suggest that genetic selection for cellular immuneassociated traits could provide a useful tool in improving animal health, fitness, and fertility.
C1 [Denholm, Scott J.; Banos, Georgios; Coffey, Mike P.; Bagnall, Ainsley; Wall, Eileen] Scotlands Rural Coll SRUC, Kings Bldg,West Mains Rd, Edinburgh EH9 3JG, Midlothian, Scotland.
   [McNeilly, Tom N.; Russell, George C.; Mitchell, Mairi C.] Moredun Res Inst, Pentlands Sci Pk, Penicuik EH26 OPZ, Midlothian, Scotland.
RP Denholm, SJ (corresponding author), Scotlands Rural Coll SRUC, Kings Bldg,West Mains Rd, Edinburgh EH9 3JG, Midlothian, Scotland.
EM scott.denholm@sruc.ac.uk
RI Denholm, Scott J/L-2520-2015; McNeilly, Tom/AAC-8264-2019
OI Denholm, Scott J/0000-0002-6291-8269; McNeilly, Tom/0000-0001-6469-0512;
   Banos, Georgios/0000-0002-7674-858X
FU Biotechnology and Biological Sciences Research Council (BBSRC, Swindon,
   UK) [BB/K002260/1]; Scottish Government Rural Affairs, Food and the
   Environment (RAFE, Edinburgh, Scotland) Strategic Research Portfolio;
   Biotechnology and Biological Sciences Research Council [BB/K002171/1,
   BB/K002260/1] Funding Source: researchfish; BBSRC [BB/K002260/1,
   BB/K002171/1] Funding Source: UKRI
FX The authors express their gratitude to the Biotechnology and Biological
   Sciences Research Council (BBSRC, Swindon, UK) for funding this research
   (grant no. BB/K002260/1). Additionally, the authors thank all staff at
   Crichton Farm (Dumfries, Scotland) for collecting and prompt transfer of
   the samples; Ian Archibald (SRUC, Edinburgh, Scotland) for managing the
   data and assisting with data extraction; and Raphael Mrode (SRUC,
   Edinburgh, Scotland) for statistical input. For the Langhill experiment
   at Crichton Dairy Research Centre, Eileen Wall, Tom McNeilly, and George
   Russell are supported by the Scottish Government Rural Affairs, Food and
   the Environment (RAFE, Edinburgh, Scotland) Strategic Research Portfolio
   2016-2021.
CR Abdel-Azim GA, 2005, J DAIRY SCI, V88, P1199, DOI 10.3168/jds.S0022-0302(05)72786-7
   Ahmadi KR, 2001, GENES IMMUN, V2, P381, DOI 10.1038/sj.gene.6363796
   AMADORI A, 1995, NAT MED, V1, P1279, DOI 10.1038/nm1295-1279
   [Anonymous], [No title captured]
   Banos G, 2013, PLOS ONE, V8, DOI 10.1371/journal.pone.0065766
   Bartik MM, 1998, SEMIN ONCOL, V25, P27
   Bell MJ, 2011, J DAIRY SCI, V94, P3662, DOI 10.3168/jds.2010-4023
   BERRIH S, 1981, CLIN EXP IMMUNOL, V45, P1
   Bevan MJ, 2004, NAT REV IMMUNOL, V4, P595, DOI 10.1038/nri1413
   Clapperton M, 2008, ANIMAL, V2, P1575, DOI 10.1017/S1751731108002929
   Clapperton M, 2005, VET IMMUNOL IMMUNOP, V104, P131, DOI 10.1016/j.vetimm.2004.10.009
   Clapperton M, 2009, GENET SEL EVOL, V41, DOI 10.1186/1297-9686-41-54
   Clementi M, 1999, HUM GENET, V105, P337, DOI 10.1007/s004390051111
   Collard BL, 2000, J DAIRY SCI, V83, P2683, DOI 10.3168/jds.S0022-0302(00)75162-9
   de Klerk B, 2015, J DAIRY SCI, V98, P2746, DOI 10.3168/jds.2014-8818
   Denis M, 2011, VET RES COMMUN, V35, P145, DOI 10.1007/s11259-011-9462-1
   Ewald SJ, 1996, VET IMMUNOL IMMUNOP, V53, P285, DOI 10.1016/S0165-2427(96)05613-9
   FAHEY JL, 1990, NEW ENGL J MED, V322, P166, DOI 10.1056/NEJM199001183220305
   Flori L, 2011, PLOS ONE, V6, DOI 10.1371/journal.pone.0022717
   Flori Laurence, 2011, BMC Proc, V5 Suppl 4, pS32, DOI 10.1186/1753-6561-5-S4-S32
   Glass EJ, 2005, INT J PARASITOL, V35, P337, DOI 10.1016/j.ijpara.2004.12.006
   Gonzalez-Rodriguez AP, 2010, LEUKEMIA LYMPHOMA, V51, P1829, DOI 10.3109/10428194.2010.503820
   Gorczyca W, 2002, CYTOMETRY, V50, P177, DOI 10.1002/cyto.10003
   GUPTA S, 1980, CLIN EXP IMMUNOL, V42, P186
   Hadrup SR, 2006, J IMMUNOL, V176, P2645, DOI 10.4049/jimmunol.176.4.2645
   Hall MA, 2000, GENES IMMUN, V1, P423, DOI 10.1038/sj.gene.6363702
   Heriazon A, 2013, VET IMMUNOL IMMUNOP, V154, P83, DOI 10.1016/j.vetimm.2013.03.014
   Hernandez Osvaldo, 2005, Cytojournal, V2, P14, DOI 10.1186/1742-6413-2-14
   Hiss S, 2009, J DAIRY SCI, V92, P4439, DOI 10.3168/jds.2008-1632
   Huijps K, 2008, J DAIRY RES, V75, P113, DOI 10.1017/S0022029907002932
   Karcheva M, 2008, J IMAB, V14, P9
   King K, 2010, HUM REPROD, V25, P52, DOI 10.1093/humrep/dep349
   Koeck A, 2013, J DAIRY SCI, V96, P4688, DOI 10.3168/jds.2012-6408
   KRAAL G, 1983, IMMUNOGENETICS, V18, P585, DOI 10.1007/BF00345966
   Kwak-Kim J, 2008, AM J REPROD IMMUNOL, V59, P388, DOI 10.1111/j.1600-0897.2008.00596.x
   Lu W, 2015, J INT AIDS SOC, V18, DOI 10.7448/IAS.18.1.20052
   Lun S, 2007, REPROD DOMEST ANIM, V42, P126, DOI 10.1111/j.1439-0531.2006.00741.x
   Mallard B. A., 2011, P NAT MAST COUNC 50, P53
   Mallard BA, 2015, JPN J VET RES, V63, pS37
   March MD, 2016, ECOL INDIC, V69, P667, DOI 10.1016/j.ecolind.2016.05.022
   MATSUI M, 1986, J NEUROIMMUNOL, V11, P311, DOI 10.1016/0165-5728(86)90084-6
   McDougall S, 2007, NEW ZEAL VET J, V55, P161, DOI 10.1080/00480169.2007.36762
   Michou VI, 2003, FERTIL STERIL, V80, P691, DOI 10.1016/S0015-0282(03)00778-7
   Miglior F, 2005, J DAIRY SCI, V88, P1255, DOI 10.3168/jds.S0022-0302(05)72792-2
   Mrode R. A., 1996, Animal Breeding Abstracts, V64, P847
   Mrode RA, 2003, LIVEST PROD SCI, V79, P239, DOI 10.1016/S0301-6226(02)00169-0
   Myrick C, 2002, GENES IMMUN, V3, P144, DOI 10.1038/sj.gene.6363819
   Nakayamada S, 2012, CURR OPIN IMMUNOL, V24, P297, DOI 10.1016/j.coi.2012.01.014
   Oltenacu PA, 2010, ANIM WELFARE, V19, P39
   Park Yong Ho, 2004, J Vet Sci, V5, P29
   Pender MP, 2014, MULT SCLER J, V20, P1825, DOI 10.1177/1352458514536252
   Poppema S, 1996, BAILLIERE CLIN HAEM, V9, P447, DOI 10.1016/S0950-3536(96)80020-5
   Pritchard T, 2013, ANIMAL, V7, P34, DOI 10.1017/S1751731112001401
   Pryce JE, 2004, LIVEST PROD SCI, V86, P125, DOI 10.1016/S0301-6226(03)00145-3
   Pryce JE, 1999, LIVEST PROD SCI, V57, P193, DOI 10.1016/S0301-6226(98)00180-8
   Saama PM, 2004, J DAIRY SCI, V87, P3928, DOI 10.3168/jds.S0022-0302(04)73532-8
   Salih S. M., 2009, J FAC MED BAGHDAD, V51, P227
   Serrano-Villar S, 2015, FUTURE VIROL, V10, P1, DOI 10.2217/fvl.14.85
   Seshadri S, 2014, HUM REPROD UPDATE, V20, P429, DOI 10.1093/humupd/dmt056
   Sivori S, 1997, J EXP MED, V186, P1129, DOI 10.1084/jem.186.7.1129
   Stoop CL, 2016, J DAIRY SCI, V99, P4870, DOI 10.3168/jds.2015-10145
   Storset AK, 2004, EUR J IMMUNOL, V34, P669, DOI 10.1002/eji.200324504
   Strindhall J, 2007, EXP GERONTOL, V42, P753, DOI 10.1016/j.exger.2007.05.001
   Tassi R, 2013, J DAIRY SCI, V96, P5129, DOI 10.3168/jds.2013-6741
   Taylor BC, 1997, CELL IMMUNOL, V182, P68, DOI 10.1006/cimm.1997.1215
   Thompson-Crispi KA, 2012, J DAIRY SCI, V95, P3888, DOI 10.3168/jds.2011-5201
   Thompson-Crispi KA, 2012, J DAIRY SCI, V95, P401, DOI 10.3168/jds.2011-4452
   Thompson-Crispi K, 2014, FRONT IMMUNOL, V5, P1, DOI 10.3389/fimmu.2014.00493
   Thompson-Crispi KA, 2014, BMC GENOMICS, V15, DOI 10.1186/1471-2164-15-559
   Thompson-Crispi KA, 2013, CLIN VACCINE IMMUNOL, V20, P106, DOI 10.1128/CVI.00494-12
   van Knegsel ATM, 2012, PREV VET MED, V103, P287, DOI 10.1016/j.prevetmed.2011.09.006
   VEERKAMP RF, 1994, LIVEST PROD SCI, V39, P229, DOI 10.1016/0301-6226(94)90202-X
   Wikby A, 1998, MECH AGEING DEV, V102, P187, DOI 10.1016/S0047-6374(97)00151-6
   Zhang Qiang, 2007, Zhongguo Shi Yan Xue Ye Xue Za Zhi, V15, P1046
   Zhu JF, 2008, BLOOD, V112, P1557, DOI 10.1182/blood-2008-05-078154
NR 75
TC 18
Z9 20
U1 0
U2 8
PU ELSEVIER SCIENCE INC
PI NEW YORK
PA 360 PARK AVE SOUTH, NEW YORK, NY 10010-1710 USA
SN 0022-0302
EI 1525-3198
J9 J DAIRY SCI
JI J. Dairy Sci.
PD APR
PY 2017
VL 100
IS 4
BP 2850
EP 2862
DI 10.3168/jds.2016-11679
PG 13
WC Agriculture, Dairy & Animal Science; Food Science & Technology
WE Science Citation Index Expanded (SCI-EXPANDED)
SC Agriculture; Food Science & Technology
GA EO4CY
UT WOS:000396643300037
PM 28131586
OA Bronze
DA 2022-10-25
ER

PT J
AU Garneau, MS
   Price, LL
   Withrow, SJ
   Boston, SE
   Ewing, PJ
   McClaran, JK
   Liptak, JM
   Berg, J
AF Garneau, Mark S.
   Price, Lori Lyn
   Withrow, Stephen J.
   Boston, Sarah E.
   Ewing, Patty J.
   McClaran, Janet Kovak
   Liptak, Julius M.
   Berg, John
TI Perioperative Mortality and Long-Term Survival in 80 Dogs and 32 Cats
   Undergoing Excision of Thymic Epithelial Tumors
SO VETERINARY SURGERY
LA English
DT Article
ID ACQUIRED MYASTHENIA-GRAVIS; WORLD-HEALTH-ORGANIZATION; EXFOLIATIVE
   DERMATITIS; HISTOLOGIC CLASSIFICATION; THYMOMA; THYMECTOMY;
   HYPERCALCEMIA; RESECTION; FEATURES; SYSTEM
AB ObjectiveTo examine perioperative mortality, long-term survival, causes of death, and prognostic factors for dogs and cats undergoing surgical excision of thymic epithelial tumors (TETs).
   Study DesignMulti-institutional case series.
   AnimalsEighty dogs and 32 cats.
   MethodsFollow-up information was obtained for dogs and cats that underwent surgical excision of a TET between 2001 and 2012.
   ResultsPerioperative mortality was 20% in dogs and 22% in cats. No independent risk factors for perioperative mortality were identified. The estimated median survival time for all dogs was 1.69 years (95% CI 0.56-4.32) and the 1- and 4-year survival rates were 55% (95% CI 44-67) and 44% (95% CI 32-56). The estimated median survival time for all cats was 3.71 years (95% CI 0.56-unestimatable) and the 1- and 4-year survival rates were 70% (95% CI 53-87) and 47% (95% CI 0-100). Of animals that survived to discharge, 42% of dogs and 20% of cats eventually died of TET-related causes. The presence of paraneoplastic syndromes (hazard ratio [HR] 5.78, 95% CI 1.64-20.45, P=.007) or incomplete histologic margins (HR 6.09, 95% CI 1.50-24.72, P=.01) were independently associated with decreased survival in dogs. No significant predictors of survival were identified in cats. Conclusions regarding the effect of chemotherapy or radiation therapy could not be made.
   ConclusionsWhile there is substantial risk of perioperative death in dogs and cats undergoing surgery for TETs, many animals that survive to discharge have prolonged survival. Survival is significantly decreased in dogs with paraneoplastic syndromes or incomplete histologic margins.
C1 [Garneau, Mark S.; Berg, John] Tufts Cummings Sch Vet Med, North Grafton, MA USA.
   [Price, Lori Lyn] Tufts Med Ctr, Boston, MA USA.
   [Withrow, Stephen J.] Colorado State Univ, Vet Teaching Hosp, Ft Collins, CO 80523 USA.
   [Boston, Sarah E.] Univ Florida, Gainesville, FL USA.
   [Ewing, Patty J.] Angell Anim Med Ctr, Boston, MA USA.
   [McClaran, Janet Kovak] Anim Med Ctr, New York, NY USA.
   [Liptak, Julius M.] Alta Vista Anim Hosp, Ottawa, ON, Canada.
RP Garneau, MS (corresponding author), Red Bank Vet Hosp, 210 Route 206 South, Hillsborough, NJ 08844 USA.
EM mark.garneau@rbvh.net
CR Ahmad U, 2013, SEMIN THORAC CARDIOV, V25, P144, DOI 10.1053/j.semtcvs.2013.05.001
   Altay UM, 2011, J AM ANIM HOSP ASSOC, V47, P89, DOI 10.5326/JAAHA-MS-5480
   ARONSOHN MG, 1984, J AM VET MED ASSOC, V184, P1355
   ATWATER SW, 1994, J AM VET MED ASSOC, V205, P1007
   Barritt AW, 2009, J CLIN NEUROSCI, V16, P966, DOI 10.1016/j.jocn.2008.09.016
   Batlivala TP, 2010, J SMALL ANIM PRACT, V51, P491, DOI 10.1111/j.1748-5827.2010.00962.x
   BELLAH JR, 1983, J AM VET MED ASSOC, V183, P306
   Burgess KE, 2016, VET COMP ONCOL, V14, P113, DOI 10.1111/vco.12072
   CARPENTER JL, 1982, J AM VET MED ASSOC, V181, P248
   DARKE PGG, 1975, VET REC, V97, P392, DOI 10.1136/vr.97.20.392
   Detterbeck FC, 2006, ANN THORAC SURG, V81, P2328, DOI 10.1016/j.athoracsur.2005.11.067
   Foley P, 2000, CAN VET J, V41, P867
   ForstervanHijfte MA, 1997, J SMALL ANIM PRACT, V38, P451, DOI 10.1111/j.1748-5827.1997.tb03439.x
   GORES BR, 1994, J AM VET MED ASSOC, V204, P1782
   HALL GA, 1972, J PATHOL, V108, P177, DOI 10.1002/path.1711080214
   HARRIS CL, 1991, J AM ANIM HOSP ASSOC, V27, P281
   Holsworth IG, 2004, JAVMA-J AM VET MED A, V225, P1205, DOI 10.2460/javma.2004.225.1205
   Jacobs RM, 2008, TUMORS DOMESTIC ANIM, V4, P119
   KLEBANOW ER, 1992, J AM ANIM HOSP ASSOC, V28, P63
   Kondo K, 2005, EUR J CARDIO-THORAC, V28, P22, DOI 10.1016/j.ejcts.2005.03.039
   Korst RJ, 2014, J THORAC CARDIOV SUR, V147, P36, DOI 10.1016/j.jtcvs.2013.08.061
   Lainesse MFC, 1996, J AM ANIM HOSP ASSOC, V32, P111, DOI 10.5326/15473317-32-2-111
   MASAOKA A, 1981, CANCER, V48, P2485, DOI 10.1002/1097-0142(19811201)48:11<2485::AID-CNCR2820481123>3.0.CO;2-R
   Mayhew PD, 2008, VET SURG, V37, P756, DOI 10.1111/j.1532-950X.2008.00447.x
   Monnet E., 2012, VET SURG SMALL ANIMA, P1752
   Moran CA, 2008, CURR TREAT OPTION ON, V9, P288, DOI 10.1007/s11864-009-0084-6
   NAMBA T, 1978, MEDICINE, V57, P411, DOI 10.1097/00005792-197809000-00002
   Okumura M, 2002, CANCER-AM CANCER SOC, V94, P624, DOI 10.1002/cncr.10226
   POFFENBARGER E, 1985, J AM ANIM HOSP ASSOC, V21, P119
   Rieker RJ, 2002, INT J CANCER, V98, P900, DOI 10.1002/ijc.10255
   Robat CS, 2013, JAVMA-J AM VET MED A, V243, P1448, DOI 10.2460/javma.243.10.1448
   Rosai J., 1999, WHO HISTOLOGICAL CLA
   Rottenberg S, 2004, VET PATHOL, V41, P429, DOI 10.1354/vp.41-4-429
   Rusbridge C, 1996, J SMALL ANIM PRACT, V37, P376, DOI 10.1111/j.1748-5827.1996.tb02419.x
   Scherrer WE, 2008, NEW ZEAL VET J, V56, P330, DOI 10.1080/00480169.2008.36855
   SCOTT DW, 1995, FELINE PRACT, V23, P8
   SCOTTMONCRIEFF JC, 1990, J AM VET MED ASSOC, V196, P1291
   Singh A, 2010, CAN VET J, V51, P757
   Smith AN, 2001, J AM ANIM HOSP ASSOC, V37, P489, DOI 10.5326/15473317-37-5-489
   Souza CH, 2013, WITHROW MCEWANS SMAL, P688
   Stenner VJ, 2003, AUST VET J, V81, P543, DOI 10.1111/j.1751-0813.2003.tb12883.x
   Sun XG, 2011, J CLIN NEUROSCI, V18, P57, DOI 10.1016/j.jocn.2010.05.018
   Turek MM, 2003, VET DERMATOL, V14, P279, DOI 10.1111/j.1365-3164.2003.00346.x
   Zitz JC, 2008, JAVMA-J AM VET MED A, V232, P1186, DOI 10.2460/javma.232.8.1186
NR 44
TC 12
Z9 12
U1 0
U2 6
PU WILEY-BLACKWELL
PI HOBOKEN
PA 111 RIVER ST, HOBOKEN 07030-5774, NJ USA
SN 0161-3499
EI 1532-950X
J9 VET SURG
JI Vet. Surg.
PD JUL
PY 2015
VL 44
IS 5
BP 557
EP 564
DI 10.1111/j.1532-950X.2014.12304.x
PG 8
WC Veterinary Sciences
WE Science Citation Index Expanded (SCI-EXPANDED)
SC Veterinary Sciences
GA CL5AX
UT WOS:000356972800005
PM 25367336
DA 2022-10-25
ER

PT J
AU Lin, YW
   Volk, HA
   Penderis, J
   Tipold, A
   Ehlers, JP
AF Lin, Yu-Wei
   Volk, Holger A.
   Penderis, Jacques
   Tipold, Andrea
   Ehlers, Jan P.
TI Development of learning objectives for neurology in a veterinary
   curriculum: part I: undergraduates
SO BMC Veterinary Research
LA English
DT Article
DE Veterinary education; Curriculum; Learning objectives; Neurology;
   Undergraduate; ECVN; ESVN; Europe
ID EDUCATION
AB Background: With an increasing caseload of veterinary neurology patients in first opinion practice, there is a requirement to establish relevant learning objectives for veterinary neurology encompassing knowledge, skills and attitudes for veterinary undergraduate students in Europe. With help of experts in veterinary neurology from the European College of Veterinary Neurology (ECVN) and the European Society of Veterinary Neurology (ESVN) a survey of veterinary neurologic learning objectives using a modified Delphi method was conducted. The first phase comprised the development of a draft job description and learning objectives by a working group established by the ECVN. In the second phase, a quantitative questionnaire (multiple choice, Likert scale and free text) covering 140 learning objectives and subdivided into 8 categories was sent to 341 ESVN and ECVN members and a return rate of 62% (n = 213/341) was achieved.
   Results: Of these 140 learning objectives ECVN Diplomates and ESVN members considered 42 (30%) objectives as not necessary for standard clinical veterinary neurology training, 94 (67%) were graded to be learned at a beginner level and 4 (3%) at an advanced level. The following objectives were interpreted as the most important day one skills: interpret laboratory tests, perform a neurological examination and establish a neuroanatomical localization. In this survey the three most important diseases of the central nervous system included epilepsy, intervertebral disc disease and inflammatory diseases. The three most important diseases of the peripheral nervous system included polyradiculoneuritis, myasthenia gravis and toxic neuropathies.
   Conclusions: The results of this study should help to reform the veterinary curriculum regarding neurology and may reduce the phenomenon of "Neurophobia".
C1 [Lin, Yu-Wei; Tipold, Andrea] Univ Vet Med Hannover, Dept Small Anim Med & Surg, Hannover, Germany.
   [Volk, Holger A.] Univ London, Royal Vet Coll, Dept Clin Sci & Serv, London, England.
   [Penderis, Jacques] Univ Glasgow, Sch Vet Med, Dept Clin Neurol, Glasgow, Lanark, Scotland.
   [Ehlers, Jan P.] Univ Witten Herdecke, Witten, Germany.
RP Tipold, A (corresponding author), Univ Vet Med Hannover, Dept Small Anim Med & Surg, Hannover, Germany.
EM andrea.tipold@tiho-hannover.de
RI Volk, Holger Andreas/B-9965-2011; Ehlers, Jan/R-5693-2016
OI Volk, Holger Andreas/0000-0002-7312-638X; Ehlers,
   Jan/0000-0001-6306-4173
CR Beard C, 2007, BRIT EDUC RES J, V33, P235, DOI 10.1080/01411920701208415
   Bloch R, 2002, SWISS CATALOGUE LEAR
   Bloom B. S., 1984, TAXONOMY ED OBJECTIV
   Bloom B. S., 2001, TAXONOMY LEARNING TE, DOI DOI 10.7771/1541-5015.1355
   Boeker M, 2010, 14 WORKSH GMDS ARB C, DOI [10.3205/10cbt35, DOI 10.3205/10CBT35]
   Borchers M, 2010, TIERAERZTL PRAX K H, V38, P379
   CAPLAN LR, 1994, WESTERN J MED, V161, P319
   Carroll RG, 2001, ADV PHYSIOL EDUC, V25, P2
   Charles PD, 1999, ACAD MED, V74, P23, DOI 10.1097/00001888-199901001-00012
   Conklin Jack, 2005, ED HORIZONS, V83, P154
   European Association of Establishment for Veterinary Education, ASS FDN MISS OBJ
   Forehand M, 2010, TEACHING TECHNOLOGY
   Gelb DJ, 2002, NEUROLOGY, V58, P849, DOI 10.1212/WNL.58.6.849
   General Medical Council, 2009, GOOD MED PRACT
   Koch M, 2010, Z HOCHSCHULENTWICKLU, V5, P88
   Miller GE, 1990, ACAD MED S, V9, P63
   O'Neill DG, 2013, VET J, V198, P638, DOI 10.1016/j.tvjl.2013.09.020
   Olby, 2004, BSAVA MANUAL CANINE
   Pakpoor J, 2014, BMC MED EDUC, V14, DOI 10.1186/1472-6920-14-225
   Platt S., 2012, SMALL ANIMAL NEUROLO
   Pontes C, 2001, EUR J NEUROL, V8, P381, DOI 10.1046/j.1468-1331.2001.00248.x
   Ridsdale Leone, 2007, Pract Neurol, V7, P116
   Scalese RJ, 2005, J VET MED EDUC, V32, P461, DOI 10.3138/jvme.32.4.461
   SCHWARTZ RW, 1992, ANN SURG, V216, P639, DOI 10.1097/00000658-199212000-00005
   Shephard K., 2008, INT J SUST HIGHER ED, DOI [10.1108/14676370810842201, DOI 10.1108/14676370810842201]
   University of New Mexico School of Medicine, 2005, EFF US PERF OBJ LEAR
   Waterman E, 2011, INTERDISCIPLINARY CO
NR 27
TC 15
Z9 15
U1 1
U2 12
PU BIOMED CENTRAL LTD
PI LONDON
PA 236 GRAYS INN RD, FLOOR 6, LONDON WC1X 8HL, ENGLAND
SN 1746-6148
J9 BMC VET RES
JI BMC Vet. Res.
PD JAN 13
PY 2015
VL 11
AR 2
DI 10.1186/s12917-014-0315-3
PG 9
WC Veterinary Sciences
WE Science Citation Index Expanded (SCI-EXPANDED)
SC Veterinary Sciences
GA CA3RD
UT WOS:000348823000001
PM 25582136
OA Green Published, gold, Green Accepted
DA 2022-10-25
ER

PT J
AU Ferrari, R
   Rodrigues-Simioni, L
   Hofling, MAD
AF Ferrari, Rosana
   Rodrigues-Simioni, Lea
   da Cruz Hoefling, Maria Alice
TI Guanidine Affects Differentially the Twitch Response of Diaphragm,
   Extensor Digitorum Longus and Soleus Nerve-Muscle Preparations of Mice
SO MOLECULES
LA English
DT Article
DE neuromuscular transmission; transmitter release; contractility; skeletal
   muscle
ID QUANTAL TRANSMITTER RELEASE; SQUID GIANT-AXONS; SLOW-TWITCH;
   NEUROMUSCULAR-JUNCTION; SKELETAL-MUSCLE; RYANODINE RECEPTOR;
   CALCIUM-CHANNELS; RAT DIAPHRAGM; SAFETY FACTOR; FIBER TYPES
AB Guanidine has been used with some success to treat myasthenia gravis and myasthenic syndrome because it increases acetylcholine release at nerve terminals through K+, Na+ and Ca2+ channels-involving mechanisms. Currently, guanidine derivatives have been proposed for treatment of several diseases. Studies aimed at providing new insights to the drug are relevant. Experimentally, guanidine (10 mM) induces on mouse phrenic nerve-diaphragm (PND) preparations neurotransmission facilitation followed by blockade and a greatest secondary facilitation after its removal from bath. Herein, we hypothesized that this peculiar triphasic response may differ in muscles with distinct twitch/metabolic characteristics. Morphological alterations and contractile response of PND, extensor digitorum longus (EDL) and soleus (SOL) preparations incubated with guanidine (10 mM) for 15, 30, 60 min were analyzed. Guanidine concentrations of 5 mM (for PND and EDL) and 1 mM (for EDL) were also tested. Guanidine triphasic effect was only observed on PND regardless the concentration. The morphological alterations in muscle tissue varied along time but did not impede the PND post-wash facilitation. Higher doses (20-25 mM) did not increase EDL or SOL neurotransmission. The data suggest a complex mechanism likely dependent on the metabolic/contractile muscle phenotype; muscle fiber types and density/type of ion channels, sarcoplasmic reticulum and mitochondria organization may have profound impact on the levels and isoform expression pattern of Ca2+ regulatory membrane proteins so reflecting regulation of calcium handling and contractile response in different types of muscle.
C1 [Ferrari, Rosana; da Cruz Hoefling, Maria Alice] Univ Campinas UNICAMP, Inst Biol, Dept Histol & Embryol, BR-13083970 Campinas, SP, Brazil.
   [Ferrari, Rosana] Sao Paulo State Univ UNESP, Inst Biosci, Dept Biol, BR-13506900 Sao Paulo, Brazil.
   [Rodrigues-Simioni, Lea] Univ Campinas UNICAMP, Fac Med Sci, Dept Pharmacol, BR-13083970 Campinas, SP, Brazil.
RP Hofling, MAD (corresponding author), Univ Campinas UNICAMP, Inst Biol, Dept Histol & Embryol, POB 6109, BR-13083970 Campinas, SP, Brazil.
EM ro.ferrari74@hotmail.com; simioni@unicamp.br; hofling@unicamp.br
FU Coordination for the Improvement of Higher Level Personnel (Capes);
   National Council for Scientific and Technological Development (CNPq)
   [Proc. n. 303273/2005-4]; State of Sao Paulo Research Foundation
   (FAPESP) [93/4995-5, 96/11653-8]
FX We thank Mr. Gildo B. Leite for his excellent technical assistance and
   Mr. Miguel B. Silva for caring for the animals, as well as Chariston A.
   Dal Belo, from Unipampa University (RS, Brazil), for reading critically
   the manuscript. R.F. was supported by scholarship from the Coordination
   for the Improvement of Higher Level Personnel (Capes); M.A.C.H. is I-A
   level research fellow of the National Council for Scientific and
   Technological Development (CNPq, Proc. n. 303273/2005-4). The study was
   supported by the State of Sao Paulo Research Foundation (FAPESP, grants
   # 93/4995-5 and # 96/11653-8).
CR BANKS FW, 1978, J PHYSIOL-LONDON, V278, P425, DOI 10.1113/jphysiol.1978.sp012313
   BOSCH F, 1992, ARCH INT PHARMACOD T, V315, P110
   Burnstock G, 2011, ADV PHARMACOL, V61, P333, DOI 10.1016/B978-0-12-385526-8.00011-4
   Cain SM, 2011, BIOFACTORS, V37, P197, DOI 10.1002/biof.158
   CAMPBELL DT, 1976, J GEN PHYSIOL, V67, P295, DOI 10.1085/jgp.67.3.295
   Costa PD, 1999, TOXICON, V37, P1143, DOI 10.1016/S0041-0101(98)00250-5
   Cruz-Hofling MA, 1998, GEN PHARMACOL, V30, P705, DOI 10.1016/S0306-3623(97)00344-3
   CruzHofling MA, 1997, GEN PHARMACOL, V28, P593, DOI 10.1016/S0306-3623(96)00228-5
   CRUZHOFLING MA, 1985, Q J EXP PHYSIOL CMS, V70, P623, DOI 10.1113/expphysiol.1985.sp002949
   DAMIANI E, 1994, J MUSCLE RES CELL M, V15, P86, DOI 10.1007/BF00130421
   DAVIDOFF F, 1974, J BIOL CHEM, V249, P6406
   Doebler JA, 1999, CELL BIOL TOXICOL, V15, P279, DOI 10.1023/A:1007651417519
   DUCHEN LW, 1981, J PHYSIOL-LONDON, V316, P279, DOI 10.1113/jphysiol.1981.sp013787
   DWYER TM, 1980, J GEN PHYSIOL, V75, P469, DOI 10.1085/jgp.75.5.469
   ELMQVIST D, 1968, MAYO CLIN PROC, V43, P689
   Ermilov LG, 2007, MUSCLE NERVE, V35, P800, DOI 10.1002/mus.20751
   FELDMEYER D, 1988, J MUSCLE RES CELL M, V9, P541, DOI 10.1007/BF01738759
   FENG T. P., 1940, CHINESE JOUR PHYSIOL, V15, P367
   FENG T. P., 1938, CHINESE JOUR PHYSIOL, V13, P119
   Flagg TP, 2010, PHYSIOL REV, V90, P799, DOI 10.1152/physrev.00027.2009
   FOURNIER M, 1988, J NEUROPHYSIOL, V59, P1055, DOI 10.1152/jn.1988.59.3.1055
   Froemming GR, 2000, BBA-BIOMEMBRANES, V1466, P151, DOI 10.1016/S0005-2736(00)00195-4
   Grangeiro MS, 2006, J ETHNOPHARMACOL, V108, P26, DOI 10.1016/j.jep.2006.04.021
   HILLE B, 1967, J GEN PHYSIOL, V50, P1287, DOI 10.1085/jgp.50.5.1287
   Kalia J, 2011, MOL PHARMACOL, V80, P1085, DOI 10.1124/mol.111.074989
   KEYNES RD, 1979, SCI AM, V240, P126, DOI 10.1038/scientificamerican0379-126
   LARRAMENDI LMH, 1956, NATURE, V178, P316, DOI 10.1038/178316a0
   LINDGREN CA, 1991, ANN NY ACAD SCI, V635, P58, DOI 10.1111/j.1749-6632.1991.tb36481.x
   LUNDH H, 1977, J NEUROL SCI, V32, P29, DOI 10.1016/0022-510X(77)90037-5
   MATTHEWS G, 1977, J PHYSIOL-LONDON, V266, P69, DOI 10.1113/jphysiol.1977.sp011756
   Melo PA, 1996, TOXICON, V34, P653, DOI 10.1016/0041-0101(96)00015-3
   MILTON RL, 1995, J MUSCLE RES CELL M, V16, P430, DOI 10.1007/BF00114508
   Minot AS, 1939, J AMER MED ASSOC, V113, P553, DOI 10.1001/jama.1939.02800320005002
   MOLGO J, 1989, ACTA PHYSIOL PHARM L, V39, P333
   MOLGO J, 1988, NEUROSCI LETT, V89, P161, DOI 10.1016/0304-3940(88)90374-6
   Murray BE, 1998, FEBS LETT, V429, P317, DOI 10.1016/S0014-5793(98)00621-8
   Nguyen-Huu T, 2005, ANESTHESIOLOGY, V103, P788, DOI 10.1097/00000542-200510000-00017
   Nguyen-Huu T, 2009, ANESTHESIOLOGY, V110, P1011, DOI 10.1097/ALN.0b013e31819faeaa
   Pette D, 2000, MICROSC RES TECHNIQ, V50, P500, DOI 10.1002/1097-0029(20000915)50:6<500::AID-JEMT7>3.3.CO;2-Z
   Re L, 2003, PHARMACOL RES, V48, P55, DOI 10.1016/S1043-6618(03)00006-9
   RODRIGUESSIMIONI L, 1983, NEUROSCIENCE, V10, P475, DOI 10.1016/0306-4522(83)90147-1
   RodriguesSimioni L, 1997, GEN PHARMACOL, V28, P599, DOI 10.1016/S0306-3623(96)00229-7
   ROED A, 1994, ACTA PHYSIOL SCAND, V150, P389, DOI 10.1111/j.1748-1716.1994.tb09703.x
   Rowley KL, 2007, J NEUROPHYSIOL, V98, P478, DOI 10.1152/jn.00251.2006
   RUDY B, 1988, NEUROSCIENCE, V25, P729, DOI 10.1016/0306-4522(88)90033-4
   Ruff RL, 2003, ANN NY ACAD SCI, V998, P1, DOI 10.1196/annals.1254.002
   RUFF RL, 1992, AM J PHYSIOL, V262, pC229, DOI 10.1152/ajpcell.1992.262.1.C229
   RUFF RL, 1993, MUSCLE NERVE, V16, P922, DOI 10.1002/mus.880160906
   Schiaffino S, 2011, PHYSIOL REV, V91, P1447, DOI 10.1152/physrev.00031.2010
   Silva-Carvalho I., 1991, THESIS U CAMPINAS PI, P86
   Snyders DJ, 1999, CARDIOVASC RES, V42, P377, DOI 10.1016/S0008-6363(99)00071-1
   Sorensen U.S., 2007, Patent No. [WO/2007/110363, 2007110363]
   STANLEY EF, 1991, ANN NY ACAD SCI, V635, P70, DOI 10.1111/j.1749-6632.1991.tb36482.x
   STANLEY EF, 1993, ANN NY ACAD SCI, V681, P368, DOI 10.1111/j.1749-6632.1993.tb22915.x
   TASAKI I, 1965, P NATL ACAD SCI USA, V54, P763, DOI 10.1073/pnas.54.3.763
   TASAKI I, 1966, AM J PHYSIOL, V211, P746, DOI 10.1152/ajplegacy.1966.211.3.746
   Tricarico D, 2005, NEUROBIOL DIS, V20, P296, DOI 10.1016/j.nbd.2005.03.011
   Tricarico D, 2006, P NATL ACAD SCI USA, V103, P1118, DOI 10.1073/pnas.0505974103
   WESTERBLAD H, 1991, J GEN PHYSIOL, V98, P615, DOI 10.1085/jgp.98.3.615
   Wood SJ, 2001, PROG NEUROBIOL, V64, P393, DOI 10.1016/S0301-0082(00)00055-1
   ZUBRZYCKAGAARN E, 1982, J MUSCLE RES CELL M, V3, P191, DOI 10.1007/BF00711942
NR 61
TC 0
Z9 0
U1 0
U2 4
PU MDPI
PI BASEL
PA ST ALBAN-ANLAGE 66, CH-4052 BASEL, SWITZERLAND
EI 1420-3049
J9 MOLECULES
JI Molecules
PD JUN
PY 2012
VL 17
IS 6
BP 7503
EP 7522
DI 10.3390/molecules17067503
PG 20
WC Biochemistry & Molecular Biology; Chemistry, Multidisciplinary
WE Science Citation Index Expanded (SCI-EXPANDED)
SC Biochemistry & Molecular Biology; Chemistry
GA 965XH
UT WOS:000305800400090
PM 22706376
OA Green Published, gold, Green Submitted
DA 2022-10-25
ER

PT J
AU Ferri, C
   Colaci, M
   Battolla, L
   Giuggioli, D
   Sebastiani, M
AF Ferri, C
   Colaci, M
   Battolla, L
   Giuggioli, D
   Sebastiani, M
TI Thymus alterations and systemic sclerosis
SO RHEUMATOLOGY
LA English
DT Article
DE systemic sclerosis; scleroderma; thymus; thymus hyperplasia; computed
   tomography
ID THYMOMA; THYMECTOMY
AB Objectives. The pathogenesis of systemic sclerosis (SSc) includes complex alterations to the immune system, possibly responsible for diffuse microvasculature and fibroblast dysfunction. Previous anecdotal observations suggest a possible role for thymus alterations in some autoimmune rheumatic diseases, including SSc. This study aimed to investigate the prevalence of radiological thymus alterations in SSc patients.
   Methods. Thirthy-four unselected patients [28 female and 6 male, mean age (+/- s.d.) 49.7 +/- 9.5 yr, range 33-67 yr] and 34 age- and sex-matched controls were included in the study. The presence of major radiological thymus alterations, i.e. an abnormally enlarged or nodular thymus, were blindly investigated by means of unenhanced multidetector computed tomography.
   Results. Abnormally enlarged or nodular thymuses were detected in a statistically significant percentage of SSc patients compared with controls (21 vs 0%, P = 0.011). More interestingly, radiological thymus alterations were invariably observed in patients with shorter disease duration (<= 5 yr, 41% vs > 5 yr, 0%; P = 0.007), frequently associated with serum anti-Scl70 antibodies (P = 0.017). Among patients with thymus alterations one developed myasthenia gravis while two others showed thymus hyperplasia at histopathological evaluation after thymectomy.
   Conclusions. The present study suggests a possible role of thymic disorders, mainly thymus hyperplasia, in a significant number of SSc patients. Due to the limitations of radiological evaluation, the actual relevance of such an association might be underestimated. The relationship of thymus alterations with shorter disease duration, as well as with serum anti-Scl70, suggests that thymic dysfunction could play a pathogenetic role mostly in the early phases of the disease, and possibly in specific SSc patient subsets.
C1 Univ Modena & Reggio Emilia, Rheumatol Unit, Modena, Italy.
   Policlin Modena, Modena, Italy.
   Azienda Osped Univ Pisana, Div Radiodiagnost 2, Pisa, Italy.
RP Ferri, C (corresponding author), Univ Modena Policlin, Serv Reumatol, Largo Pozzo 71, I-41100 Modena, Italy.
EM clferri@unimo.it
RI Giuggioli, Dilia/AAQ-8865-2020; Colaci, Michele/L-2615-2016; Sebastiani,
   Marco/Q-7557-2016
OI Colaci, Michele/0000-0002-3606-3404; Sebastiani,
   Marco/0000-0002-1294-6421
CR [Anonymous], 1980, ARTHRITIS RHEUM, V23, P581, DOI 10.1002/art.1780230510
   BENSHAHAR M, 1987, AM J MED SCI, V294, P262, DOI 10.1097/00000441-198710000-00009
   BIGGART JD, 1967, J PATHOL BACTERIOL, V93, P334, DOI 10.1002/path.1700930134
   BLACK CM, 2004, OXFORD TXB RHEUMATOL, V2, P872
   Boonen A, 2000, RHEUMATOLOGY, V39, P1044, DOI 10.1093/rheumatology/39.9.1044
   BOYD RL, 1991, J AUTOIMMUN, V4, P369, DOI 10.1016/0896-8411(91)90031-7
   CARTER J, 1973, J PATHOL, V110, P97, DOI 10.1002/path.1711100111
   Ferri C, 2002, MEDICINE, V81, P139, DOI 10.1097/00005792-200203000-00004
   FRANCIS IR, 1985, AM J ROENTGENOL, V145, P249, DOI 10.2214/ajr.145.2.249
   Goronzy JJ, 2001, TRENDS IMMUNOL, V22, P251, DOI 10.1016/S1471-4906(00)01841-X
   HAUSMANOWAPETRUSEWICZ I, 1995, NEUROMUSCULAR DISORD, V5, P145, DOI 10.1016/0960-8966(94)00040-G
   Hoffacker V, 2000, BLOOD, V96, P3872, DOI 10.1182/blood.V96.12.3872.h8003872_3872_3879
   Levy Y, 1998, SEMIN ARTHRITIS RHEU, V28, P73, DOI 10.1016/S0049-0172(98)80039-5
   Naidich DP, 1999, COMPUT TOMOGR, P57
   Nicolaou S, 1996, RADIOLOGY, V201, P471, DOI 10.1148/radiology.201.2.8888243
   Sakuragi T, 1995, Nihon Kyobu Geka Gakkai Zasshi, V43, P135
   Seddon B, 2000, IMMUNOL TODAY, V21, P95, DOI 10.1016/S0167-5699(99)01559-5
   Shoenfeld Y, 1997, LUPUS, V6, P474, DOI 10.1177/096120339700600511
   SUNDSTROM C, 1976, ACTA PATH MICRO IM A, V84, P317
   White B, 1996, RHEUM DIS CLIN N AM, V22, P695, DOI 10.1016/S0889-857X(05)70296-9
NR 20
TC 25
Z9 25
U1 0
U2 0
PU OXFORD UNIV PRESS
PI OXFORD
PA GREAT CLARENDON ST, OXFORD OX2 6DP, ENGLAND
SN 1462-0324
EI 1462-0332
J9 RHEUMATOLOGY
JI RHEUMATOLOGY
PD JAN
PY 2006
VL 45
IS 1
BP 72
EP 75
DI 10.1093/rheumatology/kei101
PG 4
WC Rheumatology
WE Science Citation Index Expanded (SCI-EXPANDED)
SC Rheumatology
GA 997BS
UT WOS:000234220600014
PM 16188948
DA 2022-10-25
ER

PT J
AU Bataller, L
   Dalmau, J
AF Bataller, L
   Dalmau, J
TI Neuro-ophthalmology and paraneoplastic syndromes
SO CURRENT OPINION IN NEUROLOGY
LA English
DT Article
DE antineuronal antibodies; opsoclonus; paraneoplastic
   neuro-ophthalmological syndromes
ID BRAIN-STEM ENCEPHALITIS; CEREBELLAR DEGENERATION; MYASTHENIA-GRAVIS;
   NEUROLOGICAL DISORDERS; OPTIC NEURITIS; ANTI-RI; ANTIBODIES; OPSOCLONUS;
   CANCER; AUTOANTIGEN
AB Purpose of review
   To describe the neuro-ophthalmological manifestations of paraneoplastic syndromes and their immunological associations.
   Recent findings
   Neuro-ophthalmological signs and symptoms are usually present in paraneoplastic syndromes of the central nervous system. Unlike opsoclonus, less characteristic eye movement abnormalities are difficult to recognize as presenting symptoms of paraneoplastic syndromes. In this setting, the detection of several antibodies, including anti-Hu, Yo, Ma2, Ri, Tr, CV2/ CRMP5 or voltage-gated calcium channel antibodies may help to establish that the neuro-ophthalmological disorder is paraneoplastic. Among the recently characterized antibodies, those against the Ma proteins often associate with brainstem encephalitis and vertical gaze paralysis. A small subset of patients with opsoclonus and ataxia harbor anti-Ri antibodies. In other patients, there is preliminary evidence that the autoantigens of opsoclonus reside in the postsynaptic density, but no dominant antibody marker has been identified. Uveitis and optic neuritis are rare accompaniments of paraneoplastic encephalomyelitis; some of these patients harbor anti-CV2/ CRMP5 in association with other antibodies. Studies on paraneoplastic retinopathy indicate that immunity to retinal proteins other than recoverin can result in a similar syndrome to that associated with recoverin antibodies, and that melanoma-associated retinopathy may associate with several retinal antibodies.
   Summary
   There is increasing recognition of an extensive variety of neuro-ophthalmological abnormalities as manifestations of paraneoplastic syndromes and of several antineuronal antibodies as clinical markers of these disorders. Basic immunological studies support the pathogenic role of some of these antibodies, and are elucidating the pathogenic mechanisms that underlie these and other antibody-associated paraneoplastic syndromes.
C1 Univ Penn, Dept Neurol, Philadelphia, PA 19104 USA.
   Hosp Univ Le Fe, Dept Neurol, Valencia, Spain.
RP Dalmau, J (corresponding author), Univ Penn, Dept Neurol, 3400 Spruce St,3 W Gates, Philadelphia, PA 19104 USA.
EM jdalmau@mail.med.upenn.edu
OI Dalmau, Josep/0000-0001-5856-2813
CR Antunes NL, 2000, J PEDIAT HEMATOL ONC, V22, P315, DOI 10.1097/00043426-200007000-00007
   BALOH RW, 1993, NEUROLOGY, V43, P2591, DOI 10.1212/WNL.43.12.2591
   Bataller L, 2001, BRAIN, V124, P437, DOI 10.1093/brain/124.2.437
   Bataller L, 2003, ANN NEUROL, V53, P347, DOI 10.1002/ana.10462
   Bataller L, 2002, NEUROLOGY, V59, P1985, DOI 10.1212/01.WNL.0000038352.01415.CE
   Bataller LA, 2002, ANN NEUROL, V52, pS80
   Bennett JL, 1999, NEUROLOGY, V52, P864, DOI 10.1212/WNL.52.4.864
   Bernal F, 2003, NEUROLOGY, V60, P230, DOI 10.1212/01.WNL.0000041495.87539.98
   Buckley C, 2001, NEUROLOGY, V57, P1579, DOI 10.1212/WNL.57.9.1579
   Burns TM, 2003, ANN NEUROL, V53, P270, DOI 10.1002/ana.10477
   Coesmans M, 2003, ANN NEUROL, V53, P325, DOI 10.1002/ana.10451
   Cross SA, 2003, ANN NEUROL, V54, P38, DOI 10.1002/ana.10587
   Dalmau J, 1999, BRAIN, V122, P27, DOI 10.1093/brain/122.1.27
   DALMAU J, 1992, MEDICINE, V71, P59, DOI 10.1097/00005792-199203000-00001
   Dalmau JO, 1997, SEMIN ONCOL, V24, P318
   de la Sayette V, 1998, ARCH NEUROL-CHICAGO, V55, P405, DOI 10.1001/archneur.55.3.405
   Eichen JG, 2001, J NEURO-OPHTHALMOL, V21, P168, DOI 10.1097/00041327-200109000-00003
   Fukuda T, 2003, ANN NEUROL, V53, P21, DOI 10.1002/ana.10392
   Graus F, 2002, NEUROLOGY, V59, P764, DOI 10.1212/WNL.59.5.764
   HAMMACK J, 1992, NEUROLOGY, V42, P1938
   Henson RA., 1982, CANC NERVOUS SYSTEM, P346
   HERSH B, 1994, NEUROLOGY, V44, P1754, DOI 10.1212/WNL.44.9.1754
   Hoch W, 2001, NAT MED, V7, P365, DOI 10.1038/85520
   Honnorat J, 1996, J NEUROL NEUROSUR PS, V61, P270, DOI 10.1136/jnnp.61.3.270
   KELTNER J, 2003, J NEURO-OPHTHALMOL, V21, P173
   Keltner JL, 1998, AM J OPHTHALMOL, V126, P296
   Kikuchi T, 2000, J NEUROIMMUNOL, V103, P26, DOI 10.1016/S0165-5728(99)00163-0
   Kloos L, 2003, J NEUROL NEUROSUR PS, V74, P507, DOI 10.1136/jnnp.74.4.507
   Leigh R., 1999, NEUROLOGY EYE MOVEME
   LUQUE FA, 1991, ANN NEUROL, V29, P241, DOI 10.1002/ana.410290303
   Mason WP, 1997, BRAIN, V120, P1279, DOI 10.1093/brain/120.8.1279
   MILAM AH, 1993, INVEST OPHTH VIS SCI, V34, P91
   Nakao YK, 2002, NEUROLOGY, V59, P1773, DOI 10.1212/01.WNL.0000037485.56217.5F
   Odaka M, 2001, J NEUROL NEUROSUR PS, V70, P50, DOI 10.1136/jnnp.70.1.50
   Ohguro H, 2002, AM J OPHTHALMOL, V134, P605, DOI 10.1016/S0002-9394(02)01633-1
   ONEILL JH, 1988, BRAIN, V111, P577, DOI 10.1093/brain/111.3.577
   PETERSON K, 1992, NEUROLOGY, V42, P1931, DOI 10.1212/wnl.42.10.1931
   Pittock SJ, 2003, ANN NEUROL, V53, P580, DOI 10.1002/ana.10518
   Posner JB, 1995, NEUROLOGIC COMPLICAT
   Potter MJ, 2002, AM J OPHTHALMOL, V134, P128, DOI 10.1016/S0002-9394(02)01431-9
   Pranzatelli MR, 2002, PEDIATR NEUROL, V27, P384, DOI 10.1016/S0887-8994(02)00457-5
   Pranzatelli MR, 2002, MOVEMENT DISORD, V17, P1387, DOI 10.1002/mds.10283
   Rojas-Marcos I, 2003, MEDICINE, V82, P216, DOI 10.1097/00005792-200305000-00007
   Rosenfeld MR, 2001, ANN NEUROL, V50, P339, DOI 10.1002/ana.1288
   Saiz A, 1999, J NEUROL NEUROSUR PS, V66, P214, DOI 10.1136/jnnp.66.2.214
   Sanders DB, 2003, NEUROLOGY, V60, P1978, DOI 10.1212/01.WNL.0000065882.63904.53
   Shiraga S, 2002, J NEUROIMMUNOL, V132, P72, DOI 10.1016/S0165-5728(02)00314-4
   Smitt PS, 2000, NEW ENGL J MED, V342, P21, DOI 10.1056/NEJM200001063420104
   Sutton IJ, 2002, J NEUROL, V249, P1597, DOI 10.1007/s00415-002-0863-5
   Tateiwa H, 2001, J NEUROIMMUNOL, V120, P161, DOI 10.1016/S0165-5728(01)00427-1
   VINCENT A, 1985, J NEUROL NEUROSUR PS, V48, P1246, DOI 10.1136/jnnp.48.12.1246
   Vincent A, 1999, BRAIN PATHOL, V9, P285
   Voltz R, 1999, NEW ENGL J MED, V340, P1788, DOI 10.1056/NEJM199906103402303
   Voltz RD, 1997, NEUROLOGY, V49, P1454, DOI 10.1212/WNL.49.5.1454
   Wirtz PW, 2002, J NEUROL NEUROSUR PS, V73, P766, DOI 10.1136/jnnp.73.6.766
NR 55
TC 45
Z9 46
U1 0
U2 0
PU LIPPINCOTT WILLIAMS & WILKINS
PI PHILADELPHIA
PA TWO COMMERCE SQ, 2001 MARKET ST, PHILADELPHIA, PA 19103 USA
SN 1350-7540
EI 1473-6551
J9 CURR OPIN NEUROL
JI Curr. Opin. Neurol.
PD FEB
PY 2004
VL 17
IS 1
BP 3
EP 8
DI 10.1097/00019052-200402000-00003
PG 6
WC Clinical Neurology; Neurosciences
WE Science Citation Index Expanded (SCI-EXPANDED)
SC Neurosciences & Neurology
GA 780LY
UT WOS:000189383200002
PM 15090871
DA 2022-10-25
ER

PT J
AU Huang, YM
   Xiao, BG
   Ozenci, V
   Kouwenhoven, M
   Teleshova, N
   Fredrikson, S
   Link, H
AF Huang, YM
   Xiao, BG
   Ozenci, V
   Kouwenhoven, M
   Teleshova, N
   Fredrikson, S
   Link, H
TI Multiple sclerosis is associated with high levels of circulating
   dendritic cells secreting pro-inflammatory cytokines
SO JOURNAL OF NEUROIMMUNOLOGY
LA English
DT Article
DE multiple sclerosis; dendritic cells; interferon-alpha; intederan-gamma;
   ELISPOT
ID MESSENGER-RNA EXPRESSION; NECROSIS-FACTOR-ALPHA; MONONUCLEAR-CELLS;
   T-CELLS; INTERFERON BETA-1A; MYASTHENIA-GRAVIS; LANGERHANS CELLS; OPTIC
   NEURITIS; BLOOD; ANTIGEN
AB Recent evidence emphasises a pivotal role for dendritic cells (DC)in the control of immunity by priming and tolerising T cells. DC capture and process antigens, express co-stimulatory molecules, migrate to lymphoid organs and secrete cytokines to initiate immune responses. En multiple sclerosis (MS), autoreactive T cells are proposed to play a pathogenic role by secreting pro-inflammatory cytokines, but studies on DC are lacking. To evaluate the involvement of DC in patients with MS, a modified procedure was used to prepare DC from blood of patients with MS and healthy subjects. DC were found to be potent stimulators of T cells in allogeneic and, to a lesser extent, in autologous mixed leukocyte reaction (MLR). Enzyme-linked immunospot (ELISPOT) assays were adopted to determine levels of IFN-gamma, TNF-alpha , IL-6 and IL-IO secreting DC vs, mononuclear cells(MNC) Proportionally more DC than MNC secreted IFN-gamma and IL-10 in both MS and healthy subjects. Patients with MS had higher levels of IFN-gamma, TNF-alpha and IL-6 secreting DC than healthy subjects. The differences for IFN-gamma and TNF-alpha secreting cells were confined to the subgroup of untreated MS patients and not observed in the subgroup examined during ongoing treatment with IFN-beta. Circulating DC secreting pro-inflammatory cytokines may represent another focus for the study of both immuno-pathogenesis and therapeutic interventions in MS. (C) 1999 Elsevier Science B.V All rights reserved.
C1 Huddinge Univ Hosp, Unit Neuroimmunol, Div Neurol, Karolinska Inst, Stockholm, Sweden.
RP Huang, YM (corresponding author), Huddinge Univ Hosp, Unit Neuroimmunol, Div Neurol, Karolinska Inst, Stockholm, Sweden.
RI Fredrikson, Sten/AAI-7144-2020; Kouwenhoven, Mathilde/GRX-3216-2022;
   Kouwenhoven, Mathilde/AAC-3437-2019; Özenci, Volkan/H-3116-2019
OI Kouwenhoven, Mathilde/0000-0001-5252-4365; Kouwenhoven,
   Mathilde/0000-0001-5252-4365; Özenci, Volkan/0000-0002-8069-4027;
   Fredrikson, Sten/0000-0002-8042-3286
CR ALVAROGRACIA JM, 1989, J EXP MED, V170, P865, DOI 10.1084/jem.170.3.865
   Ashkenazi A, 1998, SCIENCE, V281, P1305, DOI 10.1126/science.281.5381.1305
   Banchereau J, 1998, NATURE, V392, P245, DOI 10.1038/32588
   CAUX C, 1992, NATURE, V360, P258, DOI 10.1038/360258a0
   CLARK GJ, 1999, DENDRITIC CELLS, P555
   Cumberbatch M, 1996, IMMUNOLOGY, V87, P513, DOI 10.1046/j.1365-2567.1996.504577.x
   DUQUETTE P, 1993, NEUROLOGY, V43, P655, DOI 10.1212/wnl.43.4.655
   Gluckman JC, 1997, CYTOKINES CELL MOL T, V3, P187
   HOHLFELD R, 1989, ANN NEUROL, V25, P531, DOI 10.1002/ana.410250602
   HOPE JC, 1995, IMMUNOLOGY, V86, P441
   Huang YM, 1999, SCAND J IMMUNOL, V49, P177
   Krasteva M, 1998, J IMMUNOL, V160, P1181
   LINK H, 1991, J CLIN INVEST, V87, P2191, DOI 10.1172/JCI115253
   Link H, 1998, MULT SCLER, V4, P12, DOI 10.1191/135245898678909141
   LINK J, 1994, ANN NEUROL, V35, P197, DOI 10.1002/ana.410350211
   Luft T, 1998, J IMMUNOL, V161, P1947
   MACATONIA SE, 1995, J IMMUNOL, V154, P5071
   MARKOWICZ S, 1990, J CLIN INVEST, V85, P955, DOI 10.1172/JCI114525
   McRae BL, 1998, J IMMUNOL, V160, P4298
   Meierhoff G, 1998, IMMUNOBIOLOGY, V198, P501, DOI 10.1016/S0171-2985(98)80074-0
   Navikas V, 1996, J NEUROIMMUNOL, V64, P63, DOI 10.1016/0165-5728(95)00155-7
   NAVIKAS V, 1995, SCAND J IMMUNOL, V41, P171, DOI 10.1111/j.1365-3083.1995.tb03550.x
   Navikas V, 1996, BRAIN, V119, P213, DOI 10.1093/brain/119.1.213
   Navikas V, 1996, J NEUROSCI RES, V45, P322, DOI 10.1002/(SICI)1097-4547(19960815)45:4<322::AID-JNR1>3.0.CO;2-B
   OGarra A, 1995, RES IMMUNOL, V146, P466, DOI 10.1016/0923-2494(96)83017-3
   Ohshima Y, 1997, J IMMUNOL, V158, P629
   OLSSON T, 1990, J CLIN INVEST, V86, P981, DOI 10.1172/JCI114800
   OLSSON T, 1992, CURR OPIN NEUROL NEU, V5, P195
   PANITCH HS, 1992, DRUGS, V44, P946, DOI 10.2165/00003495-199244060-00004
   Pfeiffer S, 1997, BRIT J HAEMATOL, V98, P973, DOI 10.1046/j.1365-2141.1997.3123128.x
   POSER CM, 1983, ANN NEUROL, V13, P227, DOI 10.1002/ana.410130302
   RIECKMANN P, 1994, NEUROLOGY, V44, P1523, DOI 10.1212/WNL.44.8.1523
   Rissoan MC, 1999, SCIENCE, V283, P1183, DOI 10.1126/science.283.5405.1183
   Romani N, 1996, J IMMUNOL METHODS, V196, P137, DOI 10.1016/0022-1759(96)00078-6
   Ronnelid J, 1997, J IMMUNOL METHODS, V200, P17, DOI 10.1016/S0022-1759(96)00170-6
   Rudick RA, 1997, NEUROLOGY, V49, P358, DOI 10.1212/WNL.49.2.358
   Rudick RA, 1998, NEUROLOGY, V50, P1294, DOI 10.1212/WNL.50.5.1294
   Rudick RA, 1996, ANN NEUROL, V40, P618, DOI 10.1002/ana.410400412
   SHARIEF MK, 1991, NEW ENGL J MED, V325, P467, DOI 10.1056/NEJM199108153250704
   Soderstrom M, 1995, Mult Scler, V1, P173
   STEINMAN RM, 1979, J EXP MED, V149, P1, DOI 10.1084/jem.149.1.1
   Steinmann RM, 1999, ANNU REV IMMUNOL, V9, P271
   Steptoe RJ, 1996, CLIN EXP IMMUNOL, V105, P397, DOI 10.1046/j.1365-2249.1996.d01-779.x
   TRINCHIERI G, 1995, ANNU REV IMMUNOL, V13, P251, DOI 10.1146/annurev.iy.13.040195.001343
   vanSchooten WCA, 1997, MOL MED TODAY, V3, P254, DOI 10.1016/S1357-4310(97)01047-2
   WEINSTOCKGUTTMAN B, 1995, ANN NEUROL, V37, P7, DOI 10.1002/ana.410370105
   Xiao BG, 1999, J NEUROIMMUNOL, V97, P25, DOI 10.1016/S0165-5728(99)00041-7
   ZHOU LJ, 1995, BLOOD, V86, P3295, DOI 10.1182/blood.V86.9.3295.bloodjournal8693295
NR 48
TC 81
Z9 84
U1 0
U2 8
PU ELSEVIER SCIENCE BV
PI AMSTERDAM
PA PO BOX 211, 1000 AE AMSTERDAM, NETHERLANDS
SN 0165-5728
J9 J NEUROIMMUNOL
JI J. Neuroimmunol.
PD SEP 1
PY 1999
VL 99
IS 1
BP 82
EP 90
DI 10.1016/S0165-5728(99)00106-X
PG 9
WC Immunology; Neurosciences
WE Science Citation Index Expanded (SCI-EXPANDED)
SC Immunology; Neurosciences & Neurology
GA 233UM
UT WOS:000082445700010
PM 10496180
DA 2022-10-25
ER

PT J
AU Colom, LV
   Alexianu, ME
   Mosier, DR
   Smith, RG
   Appel, SH
AF Colom, LV
   Alexianu, ME
   Mosier, DR
   Smith, RG
   Appel, SH
TI Amyotrophic lateral sclerosis immunoglobulins increase intracellular
   calcium in a motoneuron cell line
SO EXPERIMENTAL NEUROLOGY
LA English
DT Article
ID RAT HIPPOCAMPAL-NEURONS; CHANNELS; NEUROTOXICITY; DISEASE;
   EXCITOTOXICITY; ANTIBODIES; CURRENTS
AB A hybrid motoneuron cell line (VSC4.1) was used as a model system to study the relationship between alterations in intracellular calcium and subsequent cell death induced by immunoglobulin fractions purified from sera of patients with ALS, Using fluo-3 fluorescence imaging, immunoglobulins from 8 of 10 patients with ALS were found to induce transient increases in intracellular calcium ([Ca2+](i)) in differentiated VSC4.1 cells, These transient [Ca2+](i) increases required extracellular calcium entry through voltage-gated calcium channels sensitive to synthetic FTX and to high concentrations (>1 mu M) of omega-agatoxin Na, The incidence of transient [Ca2+](i) increases induced by ALS immunoglobulins correlated with the extent of cytotoxicity induced by the same ALS immunoglobulins in parallel cultures of VSC4.1 cells, Furthermore, manipulations which blocked transient [Ca2+](i) increases (addition of synthetic FTX or omega-agatoxin Na) also inhibited the cytotoxic effects of ALS immunoglobulins. No transient calcium increases were observed in VSC4.1 cells following addition of immunoglobulins from 7 neurologic disease control patients. However, transient [Ca2+](i) increases were observed following addition of immunoglobulins from 4 of 5 patients with myasthenia gravis (MG). The [Ca2+](i) changes induced by MG immunoglobulins were not blocked by s-FTX, suggesting that they result from a different mechanism than those induced by ALS immunoglobulins. These results suggest that immunoglobulins front patients with ALS can induce transient increases in intracellular calcium in a motoneuron cell line, which may represent early events in the cascade of processes leading to injury and death of susceptible cells. (C) 1997 Academic Press.
RP Colom, LV (corresponding author), BAYLOR COLL MED,DEPT NEUROL,HOUSTON,TX 77030, USA.
FU NIA NIH HHS [AG08664] Funding Source: Medline; NINDS NIH HHS [NS33186,
   NS01859] Funding Source: Medline; NATIONAL INSTITUTE OF NEUROLOGICAL
   DISORDERS AND STROKE [R01NS033186] Funding Source: NIH RePORTER;
   NATIONAL INSTITUTE ON AGING [P50AG008664] Funding Source: NIH RePORTER
CR APPEL SH, 1986, ARCH NEUROL-CHICAGO, V43, P234, DOI 10.1001/archneur.1986.00520030026007
   APPEL SH, 1991, P NATL ACAD SCI USA, V88, P647, DOI 10.1073/pnas.88.2.647
   CHOI DW, 1987, J NEUROSCI, V7, P357
   CRAWFORD GD, 1992, J NEUROSCI, V12, P3392
   DUBINSKY JM, 1993, J NEUROSCI, V13, P623
   ENGELHARDT JI, 1995, SYNAPSE, V20, P185, DOI 10.1002/syn.890200302
   ENGELHARDT JI, 1990, J NEUROIMMUNOL, V27, P21, DOI 10.1016/0165-5728(90)90132-7
   KAO JPY, 1989, J BIOL CHEM, V264, P8179
   KATZ B, 1970, J PHYSIOL-LONDON, V207, P789, DOI 10.1113/jphysiol.1970.sp009095
   MINTZ IM, 1992, NATURE, V355, P827, DOI 10.1038/355827a0
   MOSIER DR, 1994, BIOPHYS J, V66, pA422
   MOSIER DR, 1995, ANN NEUROL, V37, P102, DOI 10.1002/ana.410370119
   RANDALL RD, 1992, J NEUROSCI, V12, P1882
   SEGAL M, 1992, J PHYSIOL-LONDON, V448, P655, DOI 10.1113/jphysiol.1992.sp019063
   SHAW PJ, 1994, J NEUROL SCI, V124, P6, DOI 10.1016/0022-510X(94)90170-8
   SMITH RG, 1992, NEW ENGL J MED, V327, P1721, DOI 10.1056/NEJM199212103272405
   SMITH RG, 1994, P NATL ACAD SCI USA, V91, P3393, DOI 10.1073/pnas.91.8.3393
   TYMIANSKI M, 1993, J NEUROSCI, V13, P2085
   ZHANG JF, 1993, NEUROPHARMACOLOGY, V32, P1075, DOI 10.1016/0028-3908(93)90003-L
NR 19
TC 28
Z9 28
U1 0
U2 1
PU ACADEMIC PRESS INC JNL-COMP SUBSCRIPTIONS
PI SAN DIEGO
PA 525 B ST, STE 1900, SAN DIEGO, CA 92101-4495
SN 0014-4886
J9 EXP NEUROL
JI Exp. Neurol.
PD AUG
PY 1997
VL 146
IS 2
BP 354
EP 360
DI 10.1006/exnr.1997.6541
PG 7
WC Neurosciences
WE Science Citation Index Expanded (SCI-EXPANDED)
SC Neurosciences & Neurology
GA XR256
UT WOS:A1997XR25600007
PM 9270044
DA 2022-10-25
ER

PT J
AU Hu, YZ
   Lu, WC
   Tang, BR
   Zhao, ZX
   An, ZL
AF Hu, Yizhang
   Lu, Wenchao
   Tang, Borui
   Zhao, Zhixia
   An, Zhuoling
TI Urinary incontinence as a possible signal of neuromuscular toxicity
   during immune checkpoint inhibitor treatment: Case report and
   retrospective pharmacovigilance study
SO FRONTIERS IN ONCOLOGY
LA English
DT Article
DE urinary incontinence; immune-related adverse events; FAERS;
   neuromuscular adverse events; immune checkpoint inhibitors
ID EATON MYASTHENIC SYNDROME; ADVERSE EVENTS; MULTIPLE-SCLEROSIS; CYSTITIS;
   NIVOLUMAB; SYMPTOMS; BLOCKADE; BLADDER; CANCER
AB BackgroundImmune checkpoint inhibitors (ICIs) are associated with different immune-related adverse events (irAEs), but there is limited evidence regarding the association between urinary incontinence and ICIs. MethodsWe described the case of a patient experiencing urinary incontinence who later experienced a series of irAEs such as myocarditis, myositis, and neurologic diseases while on ICI treatment in our hospital. In addition, we queried the Food and Drug Administration (FDA) Adverse Event Reporting System (FAERS) from the third quarter of 2010 to the third quarter of 2020 to perform a retrospective study to characterize the clinical features of urinary incontinence associated with ICIs. ResultIn the FAERS study, 59 cases of ICI-related urinary incontinence were retrieved, and approximately 32.2% of the cases were fatal. Combination therapy with nervous system drugs and age >80 years old were the significant risk factors for fatal outcomes. Among these cases of ICI-related urinary incontinence, 40.7% (n = 24) occurred concomitantly with other adverse events, especially, neurological (fifteen cases), cardiovascular (seven cases), musculoskeletal (six cases), and urological disorders (five cases). Five cases had an overlapping syndrome similar to our case report, including one case of myasthenia gravis with myocarditis and another of myasthenic syndrome with polymyositis. ConclusionICI-related urinary incontinence might be a signal of fatal neuromuscular irAEs, especially when it occurs concomitantly with ICI-associated neuromuscular-cardiovascular syndrome. Clinicians should be aware of the occurrence of urinary incontinence to identify potentially lethal irAEs in the early phase.
C1 [Hu, Yizhang] Capital Med Univ, Beijing Chao Yang Hosp, Dept Oncol, Beijing, Peoples R China.
   [Lu, Wenchao; Tang, Borui; An, Zhuoling] Capital Med Univ, Beijing Chaoyang Hosp, Dept Pharm, Beijing, Peoples R China.
   [Zhao, Zhixia] China Japan Friendship Hosp, Clin Trial Res Ctr, Dept Pharm, Beijing, Peoples R China.
RP An, ZL (corresponding author), Capital Med Univ, Beijing Chaoyang Hosp, Dept Pharm, Beijing, Peoples R China.; Zhao, ZX (corresponding author), China Japan Friendship Hosp, Clin Trial Res Ctr, Dept Pharm, Beijing, Peoples R China.
CR Akan O, 2021, INT J CLIN PRACT, V75, DOI 10.1111/ijcp.14873
   Banda JM, 2016, SCI DATA, V3, DOI 10.1038/sdata.2016.26
   Chen X, 2019, CLIN NEUROPHYSIOL, V130, P1440, DOI 10.1016/j.clinph.2019.03.035
   El Husseini K., 2021, CURR PROBL CANC CASE, V4, DOI [10.1016/j.cpccr.2021.100101, DOI 10.1016/J.CPCCR.2021.100101, 10.1016/J.CPCCR.2021.100101]
   Esfahani K, 2020, NAT REV CLIN ONCOL, V17, P504, DOI 10.1038/s41571-020-0352-8
   Hargadon KM, 2018, INT IMMUNOPHARMACOL, V62, P29, DOI 10.1016/j.intimp.2018.06.001
   Hermankova B, 2021, RHEUMATOLOGY, V60, P5060, DOI 10.1093/rheumatology/keab397
   Hu JS, 2019, AM FAM PHYSICIAN, V100, P339
   Jacob L, 2021, NEUROEPIDEMIOLOGY, V55, P92, DOI 10.1159/000513234
   Khan E, 2022, J NEUROL SCI, V432, DOI 10.1016/j.jns.2021.120089
   Lipe DN, 2021, AM J EMERG MED, V46, P51, DOI 10.1016/j.ajem.2021.03.005
   Litwiller SE, 1999, J UROLOGY, V161, P743, DOI 10.1016/S0022-5347(01)61760-9
   Marini A, 2021, NEUROLOGY, V96, P754, DOI 10.1212/WNL.0000000000011795
   Mauruc E, 2017, J UROLOGY, V197, P432, DOI 10.1016/j.juro.2016.10.112
   Michot JM, 2016, EUR J CANCER, V54, P139, DOI 10.1016/j.ejca.2015.11.016
   Mikami Takahisa, 2021, J Neurooncol, V152, P135, DOI 10.1007/s11060-020-03687-2
   Nakatani Y, 2018, CASE REP NEUROL, V10, P346, DOI 10.1159/000494078
   Ng AH, 2021, ANN PALLIAT MED, V10, P2359, DOI 10.21037/apm-20-454
   Ozaki K, 2017, INT CANCER CONF J, V6, P164, DOI 10.1007/s13691-017-0298-6
   Partin AW., 2015, CAMPBELL WALSH UROLO
   Picca A, 2021, NEUROL-NEUROIMMUNOL, V8, DOI 10.1212/NXI.0000000000000967
   Postow MA, 2018, NEW ENGL J MED, V378, P158, DOI [10.1056/NEJMra1703481, 10.1056/NEJMc1801663]
   Reynolds KL, 2019, ONCOLOGIST, V24, P435, DOI 10.1634/theoncologist.2018-0359
   Sakakibara R, 1997, J NEUROL NEUROSUR PS, V63, P649, DOI 10.1136/jnnp.63.5.649
   Sandler P M, 1998, Int J Urol, V5, P188, DOI 10.1111/j.1442-2042.1998.tb00276.x
   Satoh K, 2001, J NEUROL SCI, V183, P1, DOI 10.1016/S0022-510X(00)00460-3
   Shi JY, 2020, THORAC CANCER, V11, P481, DOI 10.1111/1759-7714.13266
   Shimatani K, 2018, UROL CASE REP, V17, P97, DOI 10.1016/j.eucr.2017.12.006
   Strauchon CJ, 2020, INT J GYNECOL CANCER, V30, P1418, DOI 10.1136/ijgc-2020-001529
   Sugiyama M, 2009, CASE REP NEUROL, V1, P24, DOI 10.1159/000226119
   Tateno F, 2021, CASE REP NEUROL, V13, P490, DOI 10.1159/000514825
   Tsakiris P, 2008, DRUG AGING, V25, P541, DOI 10.2165/00002512-200825070-00001
   Tudor Katarina Ivana, 2020, Psychiatr Danub, V32, P511
   Ueki Yohei, 2020, IJU Case Rep, V3, P266, DOI 10.1002/iju5.12211
   van de Merwe JP, 2007, NAT CLIN PRACT UROL, V4, P484, DOI 10.1038/ncpuro0874
   Voice J, 2017, ARCH WOMEN MENT HLTH, V20, P703, DOI 10.1007/s00737-017-0751-8
   WHEELER JS, 1984, J UROLOGY, V131, P917, DOI 10.1016/S0022-5347(17)50709-0
   Wu WK, 2017, J IMMUNOTHER, V40, P196, DOI 10.1097/CJI.0000000000000167
   Wyndaele JJ, 2005, INCONTINENCE, VOLS 1 AND 2, P1059
   Zecca C, 2016, EUR J NEUROL, V23, P1228, DOI 10.1111/ene.13010
NR 40
TC 0
Z9 0
U1 0
U2 0
PU FRONTIERS MEDIA SA
PI LAUSANNE
PA AVENUE DU TRIBUNAL FEDERAL 34, LAUSANNE, CH-1015, SWITZERLAND
SN 2234-943X
J9 FRONT ONCOL
JI Front. Oncol.
PD SEP 12
PY 2022
VL 12
AR 954468
DI 10.3389/fonc.2022.954468
PG 10
WC Oncology
WE Science Citation Index Expanded (SCI-EXPANDED)
SC Oncology
GA 5C8AU
UT WOS:000864477300001
PM 36172143
OA Green Published, gold
DA 2022-10-25
ER

PT J
AU Villar, M
   Urra, JM
   Artigas-Jeronimo, S
   Mazuecos, L
   Contreras, M
   Vaz-Rodrigues, R
   Rodriguez-del-Rio, FJ
   Gortazar, C
   de la Fuente, J
AF Villar, Margarita
   Urra, Jose Miguel
   Artigas-Jeronimo, Sara
   Mazuecos, Lorena
   Contreras, Marinela
   Vaz-Rodrigues, Rita
   Rodriguez-del-Rio, Francisco J.
   Gortazar, Christian
   de la Fuente, Jose
TI Correlates with Vaccine Protective Capacity and COVID-19 Disease
   Symptoms Identified by Serum Proteomics in Vaccinated Individuals
SO MOLECULES
LA English
DT Article
DE COVID-19; proteomic; vaccine; immunology; biomarker
ID SARS-COV-2 INFECTION; AUTOANTIBODIES
AB In the last two years, the coronavirus disease 19 (COVID-19) pandemic caused by severe acute respiratory syndrome coronavirus 2 (SARS-CoV-2) has been a scientific and social challenge worldwide. Vaccines have been the most effective intervention for reducing virus transmission and disease severity. However, genetic virus variants are still circulating among vaccinated individuals with different disease symptomatology. Understanding the protective- or disease-associated mechanisms in vaccinated individuals is relevant to advances in vaccine development and implementation. To address this objective, serum-protein profiles were characterized by quantitative proteomics and data-analysis algorithms in four cohorts of uninfected and SARS-CoV-2-infected vaccinated individuals with asymptomatic, non-severe, and severe disease symptomatology. The results show that immunoglobulins were the most overrepresented proteins in infected cohorts when compared to PCR-negative individuals. The immunoglobulin profile varied between different infected cohorts and correlated with protective- or disease-associated capacity. Overrepresented immunoglobulins in PCR-positive individuals correlated with protective response against SARS-CoV-2, other viruses, and thrombosis in asymptomatic cases. In non-severe cases, correlates of protection against SARS-CoV-2 and HBV together with risk of myasthenia gravis and allergy and autoantibodies were observed. Patients with severe symptoms presented risk for allergy, chronic idiopathic thrombocytopenic purpura, and autoantibodies. The analysis of underrepresented immunoglobulins in PCR-positive compared to PCR-negative individuals identified vaccine-induced protective epitopes in various coronavirus proteins, including the spike receptor-binding domain RBD. Non-immunoglobulin proteins were associated with COVID-19 symptoms and biological processes. These results evidence host-associated differences in response to vaccination and the possibility of improving vaccine efficacy against SARS-CoV-2.
C1 [Villar, Margarita; Artigas-Jeronimo, Sara; Mazuecos, Lorena; Contreras, Marinela; Vaz-Rodrigues, Rita; Gortazar, Christian; de la Fuente, Jose] Inst Invest Recursos Cineget IREC CSIC UCLM JCCM, SaBio, Ronda Toledo 12, Ciudad Real 13005, Spain.
   [Villar, Margarita] Univ Castilla La Mancha, Fac Sci & Chem Technol, Reg Ctr Biomed Res CRIB, Biochem Sect, Ciudad Real 13071, Spain.
   [Urra, Jose Miguel] Hosp Gen Univ Ciudad Real, Immunol, Ciudad Real 13005, Spain.
   [Urra, Jose Miguel] Univ Castilla La Mancha UCLM, Med Sch, Ciudad Real 13005, Spain.
   [Rodriguez-del-Rio, Francisco J.] Local Med Serv Horcajo Los Montes, Ciudad Real 13110, Spain.
   [de la Fuente, Jose] Oklahoma State Univ, Ctr Vet Hlth Sci, Dept Vet Pathobiol, Stillwater, OK 74078 USA.
RP de la Fuente, J (corresponding author), Inst Invest Recursos Cineget IREC CSIC UCLM JCCM, SaBio, Ronda Toledo 12, Ciudad Real 13005, Spain.; de la Fuente, J (corresponding author), Oklahoma State Univ, Ctr Vet Hlth Sci, Dept Vet Pathobiol, Stillwater, OK 74078 USA.
EM jose_delafuente@yahoo.com
RI Urra Ardanaz, José Miguel/I-1830-2017; Mazuecos, Lorena/Q-3902-2018;
   Villar-Rayo, Margarita M./J-4155-2012
OI Urra Ardanaz, José Miguel/0000-0003-3059-7429; Mazuecos,
   Lorena/0000-0002-7897-1304; Villar-Rayo, Margarita
   M./0000-0003-4172-9079; Vaz Rodrigues, Rita/0000-0002-0411-7738; de la
   Fuente, Jose/0000-0001-7383-9649; Contreras Rojo,
   Marinela/0000-0002-1505-5624
FU Ministerio de Ciencia e Innovacion/Agencia Estatal de Investigacion
   MCIN/AEI, Spain; EU-FEDER [BIOGAL PID2020116761GB-I00, MYCOTRAINING
   SBPLY/19/180501/000174]; Junta de Comunidades de Castilla-La Mancha
   (JCCM), Spain
FX This research was funded by the Ministerio de Ciencia e
   Innovacion/Agencia Estatal de Investigacion
   MCIN/AEI/10.13039/501100011033, Spain, and EU-FEDER (Grant BIOGAL
   PID2020116761GB-I00); and the Junta de Comunidades de Castilla-La Mancha
   (JCCM), Spain, and EU-FEDER (grant MYCOTRAINING SBPLY/19/180501/000174).
CR Adam D, 2022, NATURE, V601, P312, DOI 10.1038/d41586-022-00104-8
   Adesokan A, 2022, THER DELIV, V13, P187, DOI 10.4155/tde-2021-0075
   Afzali B, 2022, NAT REV IMMUNOL, V22, P77, DOI 10.1038/s41577-021-00665-1
   Amiri-Dashatan N, 2022, OMICS, DOI 10.1089/omi.2021.0182
   Bastard P, 2022, SCIENCE, V375, P829, DOI 10.1126/science.abn9649
   Ceacareanu A, 2021, J RES PHARM PRACT, V10, P107, DOI 10.4103/jrpp.jrpp_49_21
   CERVIN M, 1991, J MED VIROL, V35, P142, DOI 10.1002/jmv.1890350213
   Chaudhary JK, 2021, CELLS-BASEL, V10, DOI 10.3390/cells10112949
   D'Angelo S, 2018, FRONT IMMUNOL, V9, DOI 10.3389/fimmu.2018.00395
   Dotan A, 2022, AUTOIMMUN REV, V21, DOI 10.1016/j.autrev.2022.103071
   Fan XK, 2021, EUR J EPIDEMIOL, V36, P311, DOI 10.1007/s10654-020-00709-1
   Hubacek JA, 2021, PHYSIOL RES, V70, pS125, DOI 10.33549/physiolres.934730
   Ilias I, 2021, FRONT ENDOCRINOL, V12, DOI 10.3389/fendo.2021.644055
   Itoh S, 1998, J GASTROEN HEPATOL, V13, P257, DOI 10.1111/j.1440-1746.1998.01553.x
   Juanes-Velasco P, 2022, FRONT IMMUNOL, V13, DOI 10.3389/fimmu.2022.732197
   Kunik V, 2012, NUCLEIC ACIDS RES, V40, pW521, DOI 10.1093/nar/gks480
   Li JW, 2022, EUR J MED RES, V27, DOI 10.1186/s40001-022-00647-6
   Miedema J, 2021, FRONT IMMUNOL, V12, DOI 10.3389/fimmu.2021.684142
   Mohapatra RK, 2022, CHEM BIOL DRUG DES, V99, P769, DOI 10.1111/cbdd.14035
   Niu L, 2021, FRONT IMMUNOL, V12, DOI 10.3389/fimmu.2021.647934
   Nunez E, 2022, BIOMEDICINES, V10, DOI 10.3390/biomedicines10071690
   Schiaffini R, 2022, ITAL J PEDIATR, V48, DOI 10.1186/s13052-022-01226-5
   Taeschler P, 2022, ALLERGY, DOI 10.1111/all.15302
   Ulloque-Badaracco JR, 2021, TRAVEL MED INFECT DI, V44, DOI 10.1016/j.tmaid.2021.102200
   Villar M, 2021, FRONT IMMUNOL, V12, DOI 10.3389/fimmu.2021.730710
   Weller R, 2017, J VIROL, V91, DOI 10.1128/JVI.00422-17
   Yeung ML, 2021, CELL, V184, P2212, DOI 10.1016/j.cell.2021.02.053
   Yoon IS, 2017, VACCINE, V35, P4687, DOI 10.1016/j.vaccine.2017.07.037
NR 28
TC 0
Z9 0
U1 2
U2 2
PU MDPI
PI BASEL
PA ST ALBAN-ANLAGE 66, CH-4052 BASEL, SWITZERLAND
EI 1420-3049
J9 MOLECULES
JI Molecules
PD SEP
PY 2022
VL 27
IS 18
AR 5933
DI 10.3390/molecules27185933
PG 17
WC Biochemistry & Molecular Biology; Chemistry, Multidisciplinary
WE Science Citation Index Expanded (SCI-EXPANDED)
SC Biochemistry & Molecular Biology; Chemistry
GA 4R5CE
UT WOS:000856781200001
PM 36144669
OA Green Published, gold
DA 2022-10-25
ER

PT J
AU Dotan, I
   Levy-Nissenbaum, E
   Chowers, Y
   Fich, A
   Israeli, E
   Adar, T
   Shteingart, S
   Soreq, H
   Goldin, E
AF Dotan, Iris
   Levy-Nissenbaum, Etgar
   Chowers, Yehuda
   Fich, Alexander
   Israeli, Eran
   Adar, Tomer
   Shteingart, Shimon
   Soreq, Hermona
   Goldin, Eran
TI Ameliorating Active Ulcerative Colitis via an Orally Available Toll-Like
   Receptor-9 Modifier: A Prospective Open-Label, Multicenter Phase II
   Trial
SO DIGESTIVE DISEASES AND SCIENCES
LA English
DT Article
DE dToll-like receptor-9; Ulcerative colitis; Synthetic oligonucleotide;
   Oral treatment; Proinflammatory cytokines
ID INFLAMMATORY-BOWEL-DISEASE; BACTERIAL-DNA; CPG MOTIFS;
   MYASTHENIA-GRAVIS; AGONIST DIMS0150; DENDRITIC CELLS; TLR9 AGONIST;
   EXPRESSION; RESPONSES; OLIGONUCLEOTIDE
AB Treatment of active ulcerative colitis is associated with incomplete efficacy, adverse events, and loss of response. Toll-like receptor-9 mediates innate and adaptive immune response toward intestinal microorganisms. The oral synthetic oligonucleotide toll-like receptor-9 modulator has demonstrated anti-inflammatory properties in colitis murine models and a satisfactory safety profile in humans.
   To evaluate the efficacy and safety of BL-7040 (a Toll-like receptor-9 modulator) in patients with moderately active ulcerative colitis.
   Moderately active ulcerative colitis patients were included in this multicenter, open-label phase IIa trial. Concomitant mesalamine and steroids at a stable dose were allowed. Clinical outcome was evaluated using the Mayo score, histology, and mucosal cytokine levels. Side effects were registered.
   Sixteen out of 22 patients completed a 5-week treatment course and 2-week follow-up. Six patients discontinued the study, three of them due to adverse events. Clinical remission was observed in two patients (12.5 %), and clinical response as well as mucosal healing were achieved in half (50 %) of the patients, while all others remained stable. Furthermore, mucosal neutrophil (p = 0.002) and mucosal interleukin-6 levels (p = 0.046) were significantly reduced in responders compared to non-responders. Toll-like receptor-9 was well tolerated with only one unrelated to study drug serious adverse event (hemoglobin decrease) and 29 mild-to-moderate adverse events.
   Oral administration of the Toll-like receptor-9 agonist BL-7040 appeared efficacious, safe and well tolerated in patients with moderately active ulcerative colitis.
C1 [Dotan, Iris] Tel Aviv Sourasky Med Ctr, IBD Ctr, Dept Gastroenterol & Liver Dis, Tel Aviv, Israel.
   [Dotan, Iris] Sackler Fac Med, Tel Aviv, Israel.
   [Levy-Nissenbaum, Etgar] BioLineRx Ltd, Modiin, Israel.
   [Chowers, Yehuda] Rambam Hlth Care Campus, Dept Gastroenterol, Haifa, Israel.
   [Fich, Alexander] Soroka Med Ctr, Dept Gastroenterol, Beer Sheva, Israel.
   [Israeli, Eran] Hadassah Hebrew Univ, Med Ctr, Inst Gastroenterol & Liver Dis, IBD Unit, Jerusalem, Israel.
   [Adar, Tomer; Shteingart, Shimon; Goldin, Eran] Hebrew Univ Jerusalem, Shaare Zedek Med Ctr, Inst Digest Dis, Jerusalem, Israel.
   [Soreq, Hermona] Hebrew Univ Jerusalem, Dept Biol Chem, Jerusalem, Israel.
RP Dotan, I (corresponding author), Tel Aviv Sourasky Med Ctr, IBD Ctr, Dept Gastroenterol & Liver Dis, Tel Aviv, Israel.; Dotan, I (corresponding author), Sackler Fac Med, Tel Aviv, Israel.
EM irisd@tlvmc.gov.il
OI Shteingart, Shimon/0000-0002-3975-0138; Soreq,
   Hermona/0000-0002-0955-526X; Chowers, Yehuda/0000-0001-5130-845X
FU BioLineRx Ltd.
FX This study was funded in full by BioLineRx Ltd.
CR Abreu MT, 2010, NAT REV IMMUNOL, V10, P131, DOI 10.1038/nri2707
   Anderson CA, 2011, NAT GENET, V43, P246, DOI 10.1038/ng.764
   Aratari A, 2008, DIGEST LIVER DIS, V40, P821, DOI 10.1016/j.dld.2008.03.014
   Argov Z, 2007, NEUROLOGY, V69, P699, DOI 10.1212/01.wnl.0000267884.39468.7a
   Atreya R, 2015, J CROHNS COLITIS, V9, pS9
   Baumgart DC, 2007, LANCET, V369, P1641, DOI 10.1016/S0140-6736(07)60751-X
   Baumgart DC, 2005, GUT, V54, P228, DOI 10.1136/gut.2004.040360
   Benias PC, 2012, CLIN RES HEPATOL GAS, V36, P448, DOI 10.1016/j.clinre.2012.07.001
   Bergeron V, 2010, AM J GASTROENTEROL, V105, P2405, DOI 10.1038/ajg.2010.248
   Bleich A, 2009, GASTROENTEROLOGY, V136, P278, DOI 10.1053/j.gastro.2008.09.022
   Bryant RV, 2015, SCAND J GASTROENTERO, V50, P90, DOI 10.3109/00365521.2014.968864
   Carpentier A, 2010, NEURO-ONCOLOGY, V12, P401, DOI 10.1093/neuonc/nop047
   Chandel S, 2015, PHARMACOL REP, V67, P224, DOI 10.1016/j.pharep.2014.09.005
   Cohen RD, 2010, ALIMENT PHARM THER, V31, P693, DOI 10.1111/j.1365-2036.2010.04234.x
   Coskun M, 2013, PHARMACOL RES, V76, P1, DOI 10.1016/j.phrs.2013.06.007
   Danese S, 2011, NEW ENGL J MED, V365, P1713, DOI 10.1056/NEJMra1102942
   Fukata M, 2009, SEMIN IMMUNOL, V21, P242, DOI 10.1016/j.smim.2009.06.005
   Geboes K, 2000, GUT, V47, P404, DOI 10.1136/gut.47.3.404
   Ghadimi D, 2010, INFLAMM BOWEL DIS, V16, P410, DOI 10.1002/ibd.21057
   Gilboa-Geffen A, 2011, PLOS ONE, V6, DOI 10.1371/journal.pone.0028727
   Goldinger SM, 2012, EUR J IMMUNOL, V42, P3049, DOI 10.1002/eji.201142361
   Hata TR, 2013, EXP DERMATOL, V22, P599, DOI 10.1111/exd.12167
   Hemmi H, 2000, NATURE, V408, P740, DOI 10.1038/35047123
   Hofmann C, 2010, GUT, V59, P1347, DOI 10.1136/gut.2009.193177
   Kawai T, 2011, IMMUNITY, V34, P637, DOI 10.1016/j.immuni.2011.05.006
   Kim YH, 2012, BLOOD, V119, P355, DOI 10.1182/blood-2011-05-355222
   Krieg AM, 2007, J CLIN INVEST, V117, P1184, DOI 10.1172/JCI31414
   Kuznetsov NV, 2014, BMC GASTROENTEROL, V14, DOI 10.1186/1471-230X-14-79
   Lobaton T, 2014, ALIMENT PHARM THER, V39, P579, DOI 10.1111/apt.12639
   McHutchinson J, 2005, HEPATOLOGY, V42, p249A
   Monteleone G, 2015, NEW ENGL J MED, V372, P1104, DOI 10.1056/NEJMoa1407250
   Musch E, 2013, INFLAMM BOWEL DIS, V19, P283, DOI 10.1002/ibd.23019
   Nadorp B, 2015, INT IMMUNOPHARMACOL, V29, P8, DOI 10.1016/j.intimp.2015.04.058
   Obermeier F, 2002, EUR J IMMUNOL, V32, P2084, DOI 10.1002/1521-4141(200207)32:7<2084::AID-IMMU2084>3.0.CO;2-Q
   Ohno S, 2012, ANTICANCER RES, V32, P2263
   Oka T, 2012, NATURE, V485, P251, DOI 10.1038/nature10992
   Pastorelli L, 2009, EXPERT OPIN EMERG DR, V14, P505, DOI 10.1517/14728210903146882
   Rachmilewitz D, 2004, GASTROENTEROLOGY, V126, P520, DOI 10.1053/j.gastro.2003.11.019
   Sartor RB, 2008, GASTROENTEROLOGY, V134, P577, DOI 10.1053/j.gastro.2007.11.059
   Soreq H, 2015, TRENDS NEUROSCI, V38, P448, DOI 10.1016/j.tins.2015.05.007
   Stange EF, 2008, J CROHNS COLITIS, V2, P1, DOI 10.1016/j.crohns.2007.11.001
   Sussman J, 2012, ANN NY ACAD SCI, V1275, P13, DOI 10.1111/j.1749-6632.2012.06825.x
   Takakubo Y, 2013, CLIN RHEUMATOL, V32, P853, DOI 10.1007/s10067-013-2209-3
   Wang MC, 2014, MEDICINE, V93, DOI 10.1097/MD.0000000000000326
   Wang YZ, 2013, INFLAMMATION, V36, P121, DOI 10.1007/s10753-012-9526-6
   Yang HY, 2013, PLOS ONE, V8, DOI 10.1371/journal.pone.0058444
   Zahlten J, 2013, EUR RESPIR J, V41, P384, DOI 10.1183/09031936.00196311
   Zimmerman G, 2012, TRANSL PSYCHIAT, V2, DOI 10.1038/tp.2012.4
NR 48
TC 9
Z9 9
U1 0
U2 7
PU SPRINGER
PI DORDRECHT
PA VAN GODEWIJCKSTRAAT 30, 3311 GZ DORDRECHT, NETHERLANDS
SN 0163-2116
EI 1573-2568
J9 DIGEST DIS SCI
JI Dig. Dis. Sci.
PD NOV
PY 2016
VL 61
IS 11
BP 3246
EP 3254
DI 10.1007/s10620-016-4276-1
PG 9
WC Gastroenterology & Hepatology
WE Science Citation Index Expanded (SCI-EXPANDED)
SC Gastroenterology & Hepatology
GA EA3TW
UT WOS:000386529000022
PM 27572942
DA 2022-10-25
ER

PT J
AU Chanson, JB
   Lannes, B
   Echaniz-Laguna, A
AF Chanson, J. -B.
   Lannes, B.
   Echaniz-Laguna, A.
TI Is deltoid muscle biopsy useful in isolated camptocormia? A prospective
   study
SO EUROPEAN JOURNAL OF NEUROLOGY
LA English
DT Article
DE camptocormia; inflammatory myopathy; mitochondrial myopathy; muscle
   biopsy; myofibrillar myopathy
ID SPECTRUM; MUTATIONS; MYOPATHY; MANIFESTATION; MANAGEMENT; DIAGNOSIS;
   DISEASE
AB Background and purpose: Camptocormia is a marked anterior curvature of the thoracolumbar spine that may be caused by parkinsonism, amyotrophic lateral sclerosis (ALS), myasthenia gravis (MG) and muscle disease. The interest of a systematic muscle biopsy has not been evaluated until now. In our study, the aim was to prospectively evaluate the proportion of patients with isolated camptocormia without ALS, MG and parkinsonism who have an underlying myopathy.
   Methods: Twenty consecutive patients (75% female, mean age 70 years) with isolated camptocormia were enrolled in a single centre in this 5-year prospective study. ALS, MG and parkinsonism had been excluded in all cases. A left deltoid muscle biopsy was performed in all patients and processed with standard techniques for histology and immunohistochemistry. Additional biochemical and genetic studies were performed when pathological analysis was consistent with myopathy.
   Results: A myopathy was identified in seven patients (35%). Three patients presented with mitochondrial myopathy, including two patients harbouring a heterozygous POLG gene pathogenic variant and one patient with a heterozygous RRM2B gene pathogenic variant. Two patients presented with an inflammatory myopathy, including one with anti-PM/Scl antibodies. One patient presented with facioscapulohumeral muscular dystrophy and one patient with an MYH7 gene-related myofibrillar myopathy. No obvious myopathy was found in the 13 remaining cases.
   Discussion: In this prospective study, an underlying myopathy was found in 35% of patients with isolated camptocormia. These results suggest that a muscle biopsy should be systematically performed in patients with isolated camptocormia when ALS, MG and parkinsonism have been excluded.
C1 [Chanson, J. -B.; Echaniz-Laguna, A.] Hop Univ Strasbourg, Dept Neurol, Strasbourg, France.
   [Chanson, J. -B.; Lannes, B.; Echaniz-Laguna, A.] Hop Univ Strasbourg, Ctr Reference Neuromusculaire Grand Est CERNEST, Strasbourg, France.
   [Lannes, B.] Hop Univ Strasbourg, Dept Pathol, Strasbourg, France.
RP Chanson, JB (corresponding author), Hop Hautepierre, Dept Neurol, 1 Ave Moliere, F-67098 Strasbourg, France.
EM jean-baptiste.chanson@chru-strasbourg.fr
CR Attarian S, 2012, REV NEUROL-FRANCE, V168, P910, DOI 10.1016/j.neurol.2011.11.008
   Clarke NF, 2013, NEUROMUSCULAR DISORD, V23, P432, DOI 10.1016/j.nmd.2013.02.009
   Delcey V, 2002, REV MED INTERNE, V23, P144, DOI 10.1016/S0248-8663(01)00530-6
   Dolhun R, 2013, BMC NEUROL, V13, DOI 10.1186/1471-2377-13-92
   Evila A, 2014, NEUROMUSCULAR DISORD, V24, P800, DOI 10.1016/j.nmd.2014.06.034
   Filosto M, 2007, BIOSCIENCE REP, V27, P23, DOI 10.1007/s10540-007-9034-3
   Finsterer J, 2010, EUR NEUROL, V64, P1, DOI 10.1159/000314897
   Ghosh PS, 2015, MUSCLE NERVE, V52, P1008, DOI 10.1002/mus.24689
   Gomez-Puerta JA, 2007, CLIN RHEUMATOL, V26, P1017, DOI 10.1007/s10067-006-0259-5
   Horvath R, 2006, BRAIN, V129, P1674, DOI 10.1093/brain/awl088
   Laroche M, 2010, JOINT BONE SPINE, V77, P593, DOI 10.1016/j.jbspin.2010.05.012
   Lenoir T, 2010, EUR SPINE J, V19, P1229, DOI 10.1007/s00586-010-1370-5
   Loseth S, 2013, J NEUROL, V260, P1504, DOI 10.1007/s00415-012-6817-7
   Meola G, 2012, J NEUROL, V259, P601, DOI 10.1007/s00415-011-6193-8
   Meredith C, 2004, AM J HUM GENET, V75, P703, DOI 10.1086/424760
   Pitceathly RDS, 2012, BRAIN, V135, P3392, DOI 10.1093/brain/aws231
   Pitceathly RDS, 2011, J MED GENET, V48, P610, DOI 10.1136/jmg.2010.088328
   POULLIN P, 1993, REV RHUM, V60, P159
   Ramsbacher J, 2001, SPINE, V26, P2180, DOI 10.1097/00007632-200110150-00003
   Renard D, 2012, NEUROMUSCULAR DISORD, V22, P987, DOI 10.1016/j.nmd.2012.06.004
   Richard P, 2003, CIRCULATION, V107, P2227, DOI 10.1161/01.CIR.0000066323.15244.54
   Sakiyama Y, 2011, ACTA NEUROPATHOL, V121, P775, DOI 10.1007/s00401-011-0818-y
   Stalpers X, 2011, NEUROMUSCULAR DISORD, V21, P812, DOI 10.1016/j.nmd.2011.05.005
   Tang S, 2011, J MED GENET, V48, P669, DOI 10.1136/jmedgenet-2011-100222
   Udd B, 2012, NEUROMUSCULAR DISORD, V22, P5, DOI 10.1016/j.nmd.2011.10.003
   Umapathi T, 2002, J NEUROL NEUROSUR PS, V73, P1, DOI 10.1136/jnnp.73.1.1
   Van Goethem G, 2006, ACTA NEUROL BELG, V106, P66
   Zimmermann C, 2015, MUSCLE NERVE, V52, P45, DOI 10.1002/mus.24490
NR 28
TC 9
Z9 9
U1 0
U2 9
PU WILEY
PI HOBOKEN
PA 111 RIVER ST, HOBOKEN 07030-5774, NJ USA
SN 1351-5101
EI 1468-1331
J9 EUR J NEUROL
JI Eur. J. Neurol.
PD JUN
PY 2016
VL 23
IS 6
BP 1086
EP 1092
DI 10.1111/ene.12989
PG 7
WC Clinical Neurology; Neurosciences
WE Science Citation Index Expanded (SCI-EXPANDED)
SC Neurosciences & Neurology
GA DL6QZ
UT WOS:000375765000016
PM 26969127
DA 2022-10-25
ER

PT J
AU Hulejova, H
   Krystufkova, O
   Mann, H
   Klein, M
   Pavlickova, K
   Zamecnik, J
   Vencovsky, J
   Senolt, L
AF Hulejova, H.
   Krystufkova, O.
   Mann, H.
   Klein, M.
   Pavlickova, K.
   Zamecnik, J.
   Vencovsky, J.
   Senolt, L.
TI Increased visfatin levels are associated with higher disease activity in
   anti-Jo-1-positive myositis patients
SO CLINICAL AND EXPERIMENTAL RHEUMATOLOGY
LA English
DT Article
DE myositis; visfatin; BAFF; anti-Jo-1; muscle enzymes
ID COLONY-ENHANCING FACTOR; TRANSFER-RNA-SYNTHETASE; SERUM ADIPOKINE
   LEVELS; LUPUS-ERYTHEMATOSUS RELATIONSHIP; INTERSTITIAL LUNG-DISEASE;
   RHEUMATOID-ARTHRITIS; VISCERAL FAT; AUTOANTIBODIES; ADIPOCYTOKINES;
   INFLAMMATION
AB Objective
   The aim of this study was to evaluate serum levels of visfatin in anti-Jo-1-positive myositis patients, its expression in muscle tissue and to investigate potential relationships between visfatin, B-cell activating factor of the TNF family (BAFF), disease activity and anti-Jo-1 autoantibody levels.
   Methods
   Serum levels of visfatin and BAFF were measured in 38 anti-Jo-1 positive myositis patients and 35 healthy subjects. Disease activity was evaluated by myositis disease activity assessment tool (MYOACT) using visual analogue scales (VAS) and by serum muscle enzymes. Visfatin expression was evaluated by immunohistochemistry in muscle tissue of myositis patients (n=10) and compared with non-inflammatory control muscle tissue samples from patients with myasthenia gravis (n=5).
   Results
   Serum visfatin and BAFF levels were significantly higher in myositis patients compared to healthy subjects and were associated with clinical muscle activity assessed by VAS. Only serum BAFF levels, but not visfatin levels, positively correlated with muscle enzyme concentrations and anti-Jo1 antibody levels. There was a positive correlation between visfatin and BAFF serum levels in myositis patients but a negative correlation was observed in healthy subjects. Visfatin expression was up-regulated in endomysial and perimysial inflammatory infiltrates of muscle tissue from myositis patients.
   Conclusion
   Up-regulation of visfatin in myositis muscle tissue and an association between increased visfatin levels and muscle disease activity evaluated by MYOACT in anti-Jo-1 positive myositis patients could support possible role of visfatin in the pathogenesis of myositis.
C1 [Hulejova, H.; Krystufkova, O.; Mann, H.; Klein, M.; Vencovsky, J.; Senolt, L.] Inst Rheumatol, Slupi 4, Prague 12850 2, Czech Republic.
   [Krystufkova, O.; Mann, H.; Klein, M.; Vencovsky, J.; Senolt, L.] Charles Univ Prague, Fac Med 1, Dept Rheumatol, Prague, Czech Republic.
   [Pavlickova, K.; Zamecnik, J.] Charles Univ Prague, Fac Med 2, Prague, Czech Republic.
   [Pavlickova, K.; Zamecnik, J.] Charles Univ Prague, Dept Pathol & Mol Med, Univ Hosp Motol, Prague, Czech Republic.
RP Hulejova, H (corresponding author), Inst Rheumatol, Slupi 4, Prague 12850 2, Czech Republic.
EM hulejova@revma.cz
RI Krystufkova, Olga/N-6906-2017; Šenolt, Ladislav/O-6097-2017; Hulejová,
   Hana/H-1909-2019; Mann, Herman Felix/G-5871-2014; Vencovsky,
   Jiri/G-6094-2017; Klein, Martin/N-6958-2017
OI Krystufkova, Olga/0000-0001-6059-6246; Šenolt,
   Ladislav/0000-0001-5500-7312; Hulejová, Hana/0000-0002-2335-6996; Mann,
   Herman Felix/0000-0002-4243-235X; Vencovsky, Jiri/0000-0002-0851-0713;
   Klein, Martin/0000-0002-1027-0923
FU Internal Grant Agency of the Ministry of Health of the Czech Republic
   [NT/13696-4, NT/12438-4]; Ministry of Health of the Czech Republic
   [00023728]
FX this study was supported by grants NT/13696-4 and NT/12438-4 from the
   Internal Grant Agency of the Ministry of Health of the Czech Republic
   and by Research Project 00023728 of the Ministry of Health of the Czech
   Republic.
CR Adya R, 2008, CARDIOVASC RES, V78, P356, DOI 10.1093/cvr/cvm111
   Ascherman DP, 2002, J IMMUNOL, V169, P7127, DOI 10.4049/jimmunol.169.12.7127
   BOHAN A, 1975, NEW ENGL J MED, V292, P344, DOI 10.1056/NEJM197502132920706
   Brentano F, 2007, ARTHRITIS RHEUM, V56, P2829, DOI 10.1002/art.22833
   Brouwer R, 2001, ANN RHEUM DIS, V60, P116, DOI 10.1136/ard.60.2.116
   Cerezo LA, 2011, RHEUMATOLOGY, V50, P1766, DOI 10.1093/rheumatology/ker218
   Chung CP, 2009, LUPUS, V18, P799, DOI 10.1177/0961203309103582
   De Sanctis JB, 2009, AUTOIMMUNITY, V42, P272, DOI 10.1080/08916930902828031
   Fathi M, 2005, CURR OPIN RHEUMATOL, V17, P701, DOI 10.1097/01.bor.0000179949.65895.53
   Filkova M, 2012, ARTHRITIS RES THER, V14, DOI 10.1186/ar3836
   Friebe D, 2011, DIABETOLOGIA, V54, P1200, DOI 10.1007/s00125-010-2042-z
   Fukuhara A, 2005, SCIENCE, V307, P426, DOI 10.1126/science.1097243
   Gonzalez-Gay MA, 2010, CLIN EXP RHEUMATOL, V28, P56
   Jia SH, 2004, J CLIN INVEST, V113, P1318, DOI [10.1172/JCI200419930, 10.1172/JCI19930]
   Klaasen R, 2012, ANN RHEUM DIS, V71, P1510, DOI 10.1136/annrheumdis-2011-200646
   Klein-Wieringa IR, 2011, ARTHRITIS RHEUM-US, V63, P2567, DOI 10.1002/art.30449
   Koenig M, 2007, ARTHRITIS RES THER, V9, DOI 10.1186/ar2276
   Krystufkova O, 2009, ANN RHEUM DIS, V68, P836, DOI 10.1136/ard.2008.091405
   Krystufkova O, 2014, ARTHRITIS RES THER, V16, DOI 10.1186/s13075-014-0454-8
   Krzysik-Walker SM, 2008, ENDOCRINOLOGY, V149, P1543, DOI 10.1210/en.2007-1301
   Lago F, 2007, NAT CLIN PRACT RHEUM, V3, P716, DOI 10.1038/ncprheum0674
   Levine SM, 2007, ARTHRITIS RHEUM, V56, P2729, DOI 10.1002/art.22790
   LOVE LA, 1991, MEDICINE, V70, P360, DOI 10.1097/00005792-199111000-00002
   Luk T, 2008, J LEUKOCYTE BIOL, V83, P804, DOI 10.1189/jlb.0807581
   Masui Y, 2013, RHEUMATOLOGY, V52, P1239, DOI 10.1093/rheumatology/ket010
   Matsushita T, 2007, J RHEUMATOL, V34, P1012
   Meier FMP, 2012, J BIOL CHEM, V287, P28378, DOI 10.1074/jbc.M111.312884
   Moschen AR, 2007, J IMMUNOL, V178, P1748, DOI 10.4049/jimmunol.178.3.1748
   Munoz-Beamud F, 2013, CLIN EXP RHEUMATOL, V31, P896
   Nowell M, 2012, FUTURE MED CHEM, V4, P751, DOI [10.4155/FMC.12.34, 10.4155/fmc.12.34]
   Nowell MA, 2006, ARTHRITIS RHEUM-US, V54, P2084, DOI 10.1002/art.21942
   Ognjanovic S, 2005, AM J OBSTET GYNECOL, V193, P273, DOI 10.1016/j.ajog.2004.11.003
   Otero M, 2006, ANN RHEUM DIS, V65, P1198, DOI 10.1136/ard.2005.046540
   Ozgen M, 2011, CLIN RHEUMATOL, V30, P757, DOI 10.1007/s10067-010-1649-2
   PLOTZ PH, 1995, ANN INTERN MED, V122, P715, DOI 10.7326/0003-4819-122-9-199505010-00010
   Rho YH, 2009, ARTHRITIS RHEUM-US, V60, P1906, DOI 10.1002/art.24626
   Rongvaux A, 2002, EUR J IMMUNOL, V32, P3225, DOI 10.1002/1521-4141(200211)32:11<3225::AID-IMMU3225>3.0.CO;2-L
   Ronnelid J, 2009, AUTOIMMUN REV, V9, P58, DOI 10.1016/j.autrev.2009.03.005
   SAMAL B, 1994, MOL CELL BIOL, V14, P1431, DOI 10.1128/MCB.14.2.1431
   Senolt L, 2011, CYTOKINE, V55, P116, DOI 10.1016/j.cyto.2011.04.004
   Sglunda O, 2014, PLOS ONE, V9, DOI 10.1371/journal.pone.0103495
   Stone KB, 2007, ARTHRITIS RHEUM, V56, P3125, DOI 10.1002/art.22865
   Studynkova JT, 2007, RHEUMATOLOGY, V46, P1174, DOI 10.1093/rheumatology/kem088
   Syrbe U, 2015, ARTHRITIS RHEUMATOL, V67, P678, DOI 10.1002/art.38968
   Vadacca M, 2009, J RHEUMATOL, V36, P295, DOI 10.3899/jrheum.080503
   Xu LG, 2002, J LEUKOCYTE BIOL, V72, P410
   Yoshifuji H, 2006, AUTOIMMUNITY, V39, P233, DOI 10.1080/08916930600622884
NR 47
TC 4
Z9 4
U1 0
U2 3
PU CLINICAL & EXPER RHEUMATOLOGY
PI PISA
PA VIA SANTA MARIA 31, 56126 PISA, ITALY
SN 0392-856X
EI 1593-098X
J9 CLIN EXP RHEUMATOL
JI Clin. Exp. Rheumatol.
PD MAR-APR
PY 2016
VL 34
IS 2
BP 222
EP 229
PG 8
WC Rheumatology
WE Science Citation Index Expanded (SCI-EXPANDED)
SC Rheumatology
GA DL0ZB
UT WOS:000375360000008
PM 26886056
DA 2022-10-25
ER

PT J
AU Yusuf, I
   Stern, J
   McCaughtry, TM
   Gallagher, S
   Sun, H
   Gao, C
   Tedder, T
   Carlesso, G
   Carter, L
   Herbst, R
   Wang, Y
AF Yusuf, Isharat
   Stern, Jessica
   McCaughtry, Tom M.
   Gallagher, Sandra
   Sun, Hong
   Gao, Changshou
   Tedder, Thomas
   Carlesso, Gianluca
   Carter, Laura
   Herbst, Ronald
   Wang, Yue
TI Germinal Center B Cell Depletion Diminishes CD4(+) Follicular T Helper
   Cells in Autoimmune Mice
SO PLOS ONE
LA English
DT Article
ID SYSTEMIC-LUPUS-ERYTHEMATOSUS; PRIMARY IMMUNE-RESPONSE; NZB/W F-1 MICE;
   MURINE LUPUS; MYASTHENIA-GRAVIS; SJOGRENS-SYNDROME; CHEMOKINE CXCL13;
   DENDRITIC CELLS; FH CELLS; IN-SITU
AB Background: Continuous support from follicular CD4(+) T helper (Tfh) cells drives germinal center (GC) responses, which last for several weeks to produce high affinity memory B cells and plasma cells. In autoimmune Sle1 and NZB/W F1 mice, elevated numbers of Tfh cells persist, promoting the expansion of self-reactive B cells. Expansion of circulating Tfh like cells have also been described in several autoimmune diseases. Although, the signals required for Tfh differentiation have now been well described, the mechanisms that sustain the maintenance of fully differentiated Tfh are less understood. Recent data demonstrate a role for GC B cells for Tfh maintenance after protein immunization.
   Methods and Finding: Given the pathogenic role Tfh play in autoimmune disease, we explored whether B cells are required for maintenance of autoreactive Tfh. Our data suggest that the number of mature autoreactive Tfh cells is controlled by GC B cells. Depletion of B cells in Sle1 autoimmune mice leads to a dramatic reduction in Tfh cells. In NZB/W F1 autoimmune mice, similar to the SRBC immunization model, GC B cells support the maintenance of mature Tfh, which is dependent mainly on ICOS. The CD28-associated pathway is dispensable for Tfh maintenance in SRBC immunized mice, but is required in the spontaneous NZB/W F1 model.
   Conclusion: These data suggest that mature Tfh cells require signals from GC B cells to sustain their optimal numbers and function in both autoimmune and immunization models. Thus, immunotherapies targeting B cells in autoimmune disease may affect pathogenic Tfh cells.
C1 [Yusuf, Isharat; Stern, Jessica; McCaughtry, Tom M.; Gallagher, Sandra; Sun, Hong; Carlesso, Gianluca; Carter, Laura; Herbst, Ronald; Wang, Yue] Medimmune LLC, Dept Resp Inflammat & Autoimmun Res, Gaithersburg, MD 20878 USA.
   [Gao, Changshou] Medimmune LLC, Dept Antibody Discovery & Prot Engn, Gaithersburg, MD USA.
   [Tedder, Thomas] Duke Univ, Med Ctr, Dept Immunol, Durham, NC USA.
RP Wang, Y (corresponding author), Medimmune LLC, Dept Resp Inflammat & Autoimmun Res, Gaithersburg, MD 20878 USA.
EM wangy@medimmune.com
FU MedImmune
FX MedImmune is the funder of this study. The funder had no role in study
   design, data collection and analysis, decision to publish, or
   preparation of the manuscript.
CR Ahuja A, 2007, J IMMUNOL, V179, P3351, DOI 10.4049/jimmunol.179.5.3351
   Baumjohann D, 2013, IMMUNITY, V38, P596, DOI 10.1016/j.immuni.2012.11.020
   Bekar KW, 2010, ARTHRITIS RHEUM-US, V62, P2443, DOI 10.1002/art.27515
   Bluml S, 2013, ARTHRITIS RES THER, V15, DOI 10.1186/ar3906
   Boulianne B, 2013, J IMMUNOL, V191, P4521, DOI 10.4049/jimmunol.1300769
   Browning JL, 1997, J IMMUNOL, V159, P3288
   Bubier JA, 2009, P NATL ACAD SCI USA, V106, P1518, DOI 10.1073/pnas.0807309106
   Cannons JL, 2010, IMMUNITY, V32, P253, DOI 10.1016/j.immuni.2010.01.010
   Cappione A, 2005, J CLIN INVEST, V115, P3205, DOI 10.1172/JCI24179
   Chakera A, 2012, CLIN DEV IMMUNOL, DOI 10.1155/2012/948218
   Choi YS, 2011, IMMUNITY, V34, P932, DOI 10.1016/j.immuni.2011.03.023
   Chung Y, 2011, NAT MED, V17, P983, DOI 10.1038/nm.2426
   Coyle AJ, 2000, IMMUNITY, V13, P95, DOI 10.1016/S1074-7613(00)00011-X
   Craft JE, 2012, NAT REV RHEUMATOL, V8, P337, DOI 10.1038/nrrheum.2012.58
   Crotty S, 2011, ANNU REV IMMUNOL, V29, P621, DOI 10.1146/annurev-immunol-031210-101400
   Ding YN, 2013, J IMMUNOL, V191, P1614, DOI 10.4049/jimmunol.1300479
   Fahey LM, 2011, J EXP MED, V208, P987, DOI 10.1084/jem.20101773
   Gilliland LK, 1996, TISSUE ANTIGENS, V47, P1, DOI 10.1111/j.1399-0039.1996.tb02509.x
   Goenka R, 2011, J IMMUNOL, V187, P1091, DOI 10.4049/jimmunol.1100853
   Good-Jacobson KL, 2010, J IMMUNOL, V185, P3117, DOI 10.4049/jimmunol.1001155
   Grammer AC, 2003, ARTHRITIS RES THER, V5, pS22, DOI 10.1186/ar1009
   Grammer AC, 2003, J CLIN INVEST, V112, P1506, DOI 10.1172/JCI200319301
   Haas KM, 2010, J IMMUNOL, V184, P4789, DOI 10.4049/jimmunol.0902391
   Hamaguchi Y, 2006, J EXP MED, V203, P743, DOI 10.1084/jem.20052283
   HAN SH, 1995, J EXP MED, V182, P1635, DOI 10.1084/jem.182.6.1635
   HAN SH, 1995, J IMMUNOL, V155, P556
   Haynes NM, 2007, J IMMUNOL, V179, P5099, DOI 10.4049/jimmunol.179.8.5099
   He J, 2013, IMMUNITY, V39, P770, DOI 10.1016/j.immuni.2013.09.007
   Herbst R, 2010, J PHARMACOL EXP THER, V335, P213, DOI 10.1124/jpet.110.168062
   Hu YL, 2009, J IMMUNOL, V182, P1421, DOI 10.4049/jimmunol.182.3.1421
   Hutloff A, 2004, ARTHRITIS RHEUM-US, V50, P3211, DOI 10.1002/art.20519
   Johnston RJ, 2009, SCIENCE, V325, P1006, DOI 10.1126/science.1175870
   King C, 2008, ANNU REV IMMUNOL, V26, P741, DOI 10.1146/annurev.immunol.26.021607.090344
   King C, 2012, TRENDS IMMUNOL, V33, P59, DOI 10.1016/j.it.2011.11.006
   Lee SK, 2012, IMMUNITY, V37, P880, DOI 10.1016/j.immuni.2012.10.010
   Li XY, 2012, BIOCHEM BIOPH RES CO, V422, P238, DOI 10.1016/j.bbrc.2012.04.133
   Linterman MA, 2012, IMMUNOL REV, V247, P143, DOI 10.1111/j.1600-065X.2012.01121.x
   Linterman MA, 2011, NAT MED, V17, P975, DOI 10.1038/nm.2425
   Linterman MA, 2009, J EXP MED, V206, P561, DOI 10.1084/jem.20081886
   Linton PJ, 2000, J IMMUNOL, V165, P5558, DOI 10.4049/jimmunol.165.10.5558
   Liu R, 2012, ARTHRITIS RES THER, V14, DOI 10.1186/ar4100
   Liu XD, 2013, IMMUNOL REV, V252, P139, DOI 10.1111/imr.12040
   Luzina IG, 2001, J LEUKOCYTE BIOL, V70, P578
   Ma CS, 2012, J EXP MED, V209, P1241, DOI 10.1084/jem.20120994
   Ma J, 2012, CLIN DEV IMMUNOL, DOI 10.1155/2012/827480
   Mohan C, 1998, J CLIN INVEST, V101, P1362
   MOHAN C, 1995, J IMMUNOL, V154, P1470
   Monk NJ, 2003, NAT MED, V9, P1275, DOI 10.1038/nm931
   Morel L, 1997, J IMMUNOL, V158, P6019
   Morita R, 2011, IMMUNITY, V34, P108, DOI 10.1016/j.immuni.2010.12.012
   Murphy G, 2013, LANCET, V382, P809, DOI 10.1016/S0140-6736(13)60889-2
   Nurieva RI, 2009, SCIENCE, V325, P1001, DOI 10.1126/science.1176676
   Oganesyan V, 2008, ACTA CRYSTALLOGR D, V64, P700, DOI 10.1107/S0907444908007877
   Pepper M, 2011, IMMUNITY, V35, P583, DOI 10.1016/j.immuni.2011.09.009
   Perry D, 2011, J BIOMED BIOTECHNOL, DOI 10.1155/2011/271694
   Qi H, 2008, NATURE, V455, P764, DOI 10.1038/nature07345
   Ramiscal RR, 2013, IMMUNOL REV, V252, P146, DOI 10.1111/imr.12031
   Rosenblum MD, 2012, SCI TRANSL MED, V4, DOI 10.1126/scitranslmed.3003504
   Saito R, 2005, J NEUROIMMUNOL, V170, P172, DOI 10.1016/j.jneuroim.2005.09.001
   Salomonsson S, 2002, SCAND J IMMUNOL, V55, P336, DOI 10.1046/j.1365-3083.2002.01058.x
   Schiffer L, 2003, J IMMUNOL, V171, P489, DOI 10.4049/jimmunol.171.1.489
   Shi XY, 2007, ARTHRITIS RHEUM-US, V56, P3057, DOI 10.1002/art.22825
   Shinall SM, 2000, J IMMUNOL, V164, P5729, DOI 10.4049/jimmunol.164.11.5729
   Simpson N, 2010, ARTHRITIS RHEUM-US, V62, P234, DOI 10.1002/art.25032
   STEURER W, 1995, J IMMUNOL, V155, P1165
   Subramanian S, 2006, P NATL ACAD SCI USA, V103, P9970, DOI 10.1073/pnas.0603912103
   Tackenberg B, 2007, EUR J IMMUNOL, V37, P849, DOI 10.1002/eji.200636449
   Takahashi Y, 1998, J EXP MED, V187, P885, DOI 10.1084/jem.187.6.885
   Tangye SG, 2013, NAT REV IMMUNOL, V13, P412, DOI 10.1038/nri3447
   Terrier B, 2012, J RHEUMATOL, V39, P1819, DOI 10.3899/jrheum.120468
   Tobon GJ, 2013, AUTOIMMUN DIS, V2013, DOI 10.1155/2013/827254
   Victora GD, 2012, ANNU REV IMMUNOL, V30, P429, DOI 10.1146/annurev-immunol-020711-075032
   Victora GD, 2010, CELL, V143, P592, DOI 10.1016/j.cell.2010.10.032
   Vinuesa CG, 2011, IMMUNITY, V35, P671, DOI 10.1016/j.immuni.2011.11.001
   Vinuesa CG, 2009, NAT REV IMMUNOL, V9, P845, DOI 10.1038/nri2637
   Vinuesa CG, 2005, NATURE, V435, P452, DOI 10.1038/nature03555
   Vuyyuru R, 2009, J IMMUNOL, V183, P5716, DOI 10.4049/jimmunol.0804215
   Walker LSK, 2003, J IMMUNOL, V170, P91, DOI 10.4049/jimmunol.170.1.91
   Wang XB, 2003, ARTHRITIS RHEUM, V48, P495, DOI 10.1002/art.10929
   Wang XM, 2011, J EXP MED, V208, P2497, DOI 10.1084/jem.20111449
   Whitmire JK, 2009, J IMMUNOL, V182, P1868, DOI 10.4049/jimmunol.0802501
   Wong CK, 2010, J CLIN IMMUNOL, V30, P45, DOI 10.1007/s10875-009-9325-5
   Xu XY, 2013, PLOS ONE, V8, DOI 10.1371/journal.pone.0079858
   Yao YH, 2008, PLOS ONE, V3, DOI 10.1371/journal.pone.0002737
   Yazawa N, 2005, P NATL ACAD SCI USA, V102, P15178, DOI 10.1073/pnas.0505539102
   Yu D, 2009, IMMUNITY, V31, P457, DOI 10.1016/j.immuni.2009.07.002
   Yusuf I, 2010, J IMMUNOL, V185, P190, DOI 10.4049/jimmunol.0903505
   Zhu CL, 2012, J CLIN ENDOCR METAB, V97, P943, DOI 10.1210/jc.2011-2003
NR 88
TC 17
Z9 17
U1 0
U2 6
PU PUBLIC LIBRARY SCIENCE
PI SAN FRANCISCO
PA 1160 BATTERY STREET, STE 100, SAN FRANCISCO, CA 94111 USA
SN 1932-6203
J9 PLOS ONE
JI PLoS One
PD AUG 7
PY 2014
VL 9
IS 8
AR e102791
DI 10.1371/journal.pone.0102791
PG 17
WC Multidisciplinary Sciences
WE Science Citation Index Expanded (SCI-EXPANDED)
SC Science & Technology - Other Topics
GA AM6SB
UT WOS:000339993900005
PM 25101629
OA gold, Green Published, Green Submitted
DA 2022-10-25
ER

PT J
AU Toledano, M
   Britton, JW
   McKeon, A
   Shin, C
   Lennon, VA
   Quek, AML
   So, E
   Worrell, GA
   Cascino, GD
   Klein, CJ
   Lagerlund, TD
   Wirrell, EC
   Nickels, KC
   Pittock, SJ
AF Toledano, M.
   Britton, J. W.
   McKeon, A.
   Shin, C.
   Lennon, V. A.
   Quek, A. M. L.
   So, E.
   Worrell, G. A.
   Cascino, G. D.
   Klein, C. J.
   Lagerlund, T. D.
   Wirrell, E. C.
   Nickels, K. C.
   Pittock, S. J.
TI Utility of an immunotherapy trial in evaluating patients with presumed
   autoimmune epilepsy
SO NEUROLOGY
LA English
DT Article
ID GLUTAMIC-ACID DECARBOXYLASE; VOLTAGE-GATED POTASSIUM; LIMBIC
   ENCEPHALITIS; MYASTHENIA-GRAVIS; ANTIBODIES; METHYLPREDNISOLONE;
   AUTOANTIBODIES; IMMUNOGLOBULIN; GUIDELINES; THERAPY
AB Objective:To evaluate a trial of immunotherapy as an aid to diagnosis in suspected autoimmune epilepsy.Method:We reviewed the charts of 110 patients seen at our autoimmune neurology clinic with seizures as a chief complaint. Twenty-nine patients met the following inclusion criteria: (1) autoimmune epilepsy suspected based on the presence of 1 neural autoantibody (n = 23), personal or family history or physical stigmata of autoimmunity, and frequent or medically intractable seizures; and (2) initiated a 6- to 12-week trial of IV methylprednisolone (IVMP), IV immune globulin (IVIg), or both. Patients were defined as responders if there was a 50% or greater reduction in seizure frequency.Results:Eighteen patients (62%) responded, of whom 10 (34%) became seizure-free; 52% improved with the first agent. Of those receiving a second agent after not responding to the first, 43% improved. A favorable response correlated with shorter interval between symptom onset and treatment initiation (median 9.5 vs 22 months; p = 0.048). Responders included 14/16 (87.5%) patients with antibodies to plasma membrane antigens, 2/6 (33%) patients seropositive for glutamic acid decarboxylase 65 antibodies, and 2/6 (33%) patients without detectable antibodies. Of 13 responders followed for more than 6 months after initiating long-term oral immunosuppression, response was sustained in 11 (85%).Conclusions:These retrospective findings justify consideration of a trial of immunotherapy in patients with suspected autoimmune epilepsy.Classification of evidence:This study provides Class IV evidence that in patients with suspected autoimmune epilepsy, IVMP, IVIg, or both improve seizure control.
C1 [Toledano, M.; Britton, J. W.; McKeon, A.; Shin, C.; Lennon, V. A.; So, E.; Worrell, G. A.; Cascino, G. D.; Klein, C. J.; Lagerlund, T. D.; Wirrell, E. C.; Nickels, K. C.; Pittock, S. J.] Mayo Clin, Coll Med, Dept Neurol, Rochester, MN 55905 USA.
   [McKeon, A.; Lennon, V. A.; Quek, A. M. L.; Klein, C. J.; Pittock, S. J.] Mayo Clin, Coll Med, Dept Lab Med & Pathol, Rochester, MN USA.
   [Lennon, V. A.] Mayo Clin, Coll Med, Dept Immunol, Rochester, MN USA.
RP Pittock, SJ (corresponding author), Mayo Clin, Coll Med, Dept Neurol, Rochester, MN 55905 USA.
EM pittock.sean@mayo.edu
RI McKeon, Andrew/AAY-9214-2021
OI Klein, Christopher/0000-0002-4012-8856; McKeon,
   Andrew/0000-0001-6856-8143; Toledano, Michel/0000-0002-9046-7880
FU Guthy-Jackson Charitable Foundation; NIH [NS065829, RO1 NS053998];
   NeuroPace, Inc.; Mayo Foundation; Alexion Pharmaceuticals, Inc.
FX M. Toledano and J. Britton report no disclosures relevant to the
   manuscript. A. McKeon receives research support from the Guthy-Jackson
   Charitable Foundation. C. Shin reports no disclosures relevant to the
   manuscript. V. Lennon is a named inventor on a patent (#7101679 issued
   2006) relating to aquaporin-4 antibodies for diagnosis of neuromyelitis
   optica and receives royalties for this technology; is a named inventor
   on patents (#12/678,350 filed 2010 and #12/573,942 filed 2008) that
   relate to functional AQP4/NMO-IgG assays and NMO-IgG as a cancer marker;
   and receives research support from the NIH (NS065829). A. Quek, E. So,
   and G. Worrell report no disclosures relevant to the manuscript. G.
   Cascino serves as associate editor of Neurology r and receives honoraria
   from the American Academy of Neurology. He receives research support
   from NeuroPace, Inc. and the NIH (RO1 NS053998). C. Klein and T.
   Lagerlund report no disclosures relevant to the manuscript. E. Wirrell
   serves on the editorial boards of Epilepsia, Journal of Child Neurology,
   and Canadian Journal of Neurological Sciences and receives research
   support from the Mayo Foundation. K. Nickels receives research support
   from NeuroPace, Inc. S. Pittock is a named inventor on patents
   (#12/678,350 filed 2010 and #12/573,942 filed 2008) that relate to
   functional AQP4/NMO-IgG assays and NMO-IgG as a cancer marker; and
   receives research support from Alexion Pharmaceuticals, Inc., the
   Guthy-Jackson Charitable Foundation, and the NIH (NS065829). Go to
   Neurology.org for full disclosures.
CR Barajas RF, 2010, EPILEPSIA, V51, P473, DOI 10.1111/j.1528-1167.2009.02287.x
   Bien CG, 2007, NEUROLOGY, V69, P1236, DOI 10.1212/01.wnl.0000276946.08412.ef
   Bien CG, 2013, EPILEPSIA, V54, P48, DOI 10.1111/epi.12184
   Clardy SL, 2013, JAMA NEUROL, V70, P1531, DOI 10.1001/jamaneurol.2013.4442
   Graus F, 2001, BRAIN, V124, P1138, DOI 10.1093/brain/124.6.1138
   Hoffmann LA, 2008, J NEUROL NEUROSUR PS, V79, P767, DOI 10.1136/jnnp.2007.118588
   Irani SR, 2010, BRAIN, V133, P2734, DOI 10.1093/brain/awq213
   Kwan P, 2011, NEW ENGL J MED, V365, P919, DOI 10.1056/NEJMra1004418
   Lai MZ, 2010, LANCET NEUROL, V9, P776, DOI 10.1016/S1474-4422(10)70137-X
   Lancaster E, 2012, NAT REV NEUROL, V8, P380, DOI 10.1038/nrneurol.2012.99
   Liimatainen S, 2010, EPILEPSIA, V51, P760, DOI 10.1111/j.1528-1167.2009.02325.x
   Lindberg C, 1998, ACTA NEUROL SCAND, V97, P370, DOI 10.1111/j.1600-0404.1998.tb05968.x
   Majoie HJM, 2006, EPILEPSY RES, V71, P135, DOI 10.1016/j.eplepsyres.2006.06.003
   Malter MP, 2010, ANN NEUROL, V67, P470, DOI 10.1002/ana.21917
   McKeon A, 2013, JAMA NEUROL, V70, P44, DOI 10.1001/jamaneurol.2013.574
   McKeon Andrew, 2010, Continuum (Minneap Minn), V16, P80, DOI 10.1212/01.CON.0000368213.63964.34
   Nobile-Orazio E, 2012, LANCET NEUROL, V11, P493, DOI 10.1016/S1474-4422(12)70093-5
   Peltola J, 2000, NEUROLOGY, V55, P46, DOI 10.1212/WNL.55.1.46
   Quek AML, 2012, ARCH NEUROL-CHICAGO, V69, P582, DOI 10.1001/archneurol.2011.2985
   Sinclair DB, 2005, PEDIATR NEUROL, V32, P300, DOI 10.1016/j.pediatrneurol.2004.12.006
   Sinclair DB, 2003, PEDIATR NEUROL, V28, P194, DOI 10.1016/S0887-8994(02)00513-1
   Suleiman J, 2013, EPILEPSIA, V54, P1036, DOI 10.1111/epi.12142
   Vincent A, 2004, BRAIN, V127, P701, DOI 10.1093/brain/awh077
   Weinshenker BG, 1999, ANN NEUROL, V46, P878, DOI 10.1002/1531-8249(199912)46:6<878::AID-ANA10>3.0.CO;2-Q
   Yu ZY, 2001, ANN NEUROL, V49, P146
   Zinman L, 2007, NEUROLOGY, V68, P837, DOI 10.1212/01.wnl.0000256698.69121.45
   Zuliani L, 2012, J NEUROL NEUROSUR PS, V83, P638, DOI 10.1136/jnnp-2011-301237
NR 27
TC 123
Z9 133
U1 0
U2 19
PU LIPPINCOTT WILLIAMS & WILKINS
PI PHILADELPHIA
PA TWO COMMERCE SQ, 2001 MARKET ST, PHILADELPHIA, PA 19103 USA
SN 0028-3878
EI 1526-632X
J9 NEUROLOGY
JI Neurology
PD MAY 6
PY 2014
VL 82
IS 18
BP 1578
EP 1586
DI 10.1212/WNL.0000000000000383
PG 9
WC Clinical Neurology
WE Science Citation Index Expanded (SCI-EXPANDED)
SC Neurosciences & Neurology
GA AH9XB
UT WOS:000336497400006
PM 24706013
OA Green Published
DA 2022-10-25
ER

PT J
AU Meeusen, JW
   Haselkorn, KE
   Fryer, JP
   Kryzer, TJ
   Gibbons, SJ
   Xiao, Y
   Lennon, VA
AF Meeusen, J. W.
   Haselkorn, K. E.
   Fryer, J. P.
   Kryzer, T. J.
   Gibbons, S. J.
   Xiao, Y.
   Lennon, V. A.
TI Gastrointestinal hypomotility with loss of enteric nicotinic
   acetylcholine receptors: active immunization model in mice
SO NEUROGASTROENTEROLOGY AND MOTILITY
LA English
DT Article
DE autoimmune dysmotility; dysautonomia; ganglionopathy; slow transit
ID AUTONOMIC NEUROPATHY; AUTOIMMUNE; AUTOANTIBODIES; ANTIBODY; BINDING;
   CANCER
AB Background Autoimmune gastrointestinal dysmotility (AGID) is a limited form of dysautonomia. The only proven effector to date is IgG specific for ganglionic nicotinic-acetylcholine receptors containing alpha 3 subunits [alpha 3*- nicotinic acetylcholine receptor (nAChR)]. Rabbits immunized with recombinant alpha 3-polypeptide produce alpha 3*-nAChR autoantibodies, and profound AGID ensues. Human and rabbit alpha 3*-nAChR-specific-IgGs induce transient hypomotility when injected into mice. Here, we describe success and problems encountered inducing gastrointestinal hypomotility in mice by active immunization. Methods We repeatedly injected young adult mice of seven different strains susceptible to autoimmunity (spontaneous diabetes or neural antigen immunization-induced myasthenia gravis or encephalomyelitis) with: (i) alpha 3-polypeptide, intradermally or (ii) live alpha 3*-nAChR-expressing xenogeneic cells, intraperitoneally. We measured serum alpha 3*-nAChR-IgG twice monthly, and terminally assessed blue dye gastrointestinal transit, total small intestinal alpha 3*-nAChR content (radiochemically) and myenteric plexus neuron numbers (immunohistochemically, ileal-jejunal wholemount preparations). Key Results Standard cutaneous inoculation with alpha 3-polypeptide was minimally immunogenic, regardless of dose. Intraperitoneally injected live cells were potently immunogenic. Self-reactive alpha 3*-nAChR-IgG was induced only by rodent immunogen; small intestinal transit slowing and enteric alpha 3*-nAChR loss required high serum levels. Ganglionic neurons were not lost. Conclusions & Inferences Autoimmune gastrointestinal dysmotility is inducible in mice by active immunization. Accompanying enteric alpha 3*-nAChR reduction without neuronal death is consistent with an IgG-mediated rather than T cell-mediated pathogenesis, as is improvement of symptoms in patients receiving antibody-depleting therapies.
C1 [Meeusen, J. W.; Haselkorn, K. E.; Fryer, J. P.; Kryzer, T. J.; Lennon, V. A.] Mayo Clin, Dept Lab Med & Pathol, Rochester, MN 55905 USA.
   [Gibbons, S. J.] Mayo Clin, Enter Neurosci Program, Rochester, MN 55905 USA.
   [Xiao, Y.] Georgetown Univ, Sch Med, Dept Physiol & Pharmacol, Washington, DC USA.
   [Lennon, V. A.] Mayo Clin, Dept Immunol, Rochester, MN 55905 USA.
   [Lennon, V. A.] Mayo Clin, Dept Neurol, Rochester, MN 55905 USA.
RP Lennon, VA (corresponding author), Mayo Clin, Dept Lab Med & Pathol, 200 1st St SW, Rochester, MN 55905 USA.
EM lennon.vanda@mayo.edu
OI Gibbons, Simon/0000-0001-5311-5993
FU National Institutes of Health [DK71209, DK68055]; NATIONAL INSTITUTE OF
   DIABETES AND DIGESTIVE AND KIDNEY DISEASES [R01DK071209, P01DK068055]
   Funding Source: NIH RePORTER
FX This work was supported by the National Institutes of Health (DK71209;
   DK68055).
CR CHRISTADOSS P, 1981, ANN NY ACAD SCI, V377, P258, DOI 10.1111/j.1749-6632.1981.tb33737.x
   Dhamija R, 2008, CLIN GASTROENTEROL H, V6, P988, DOI 10.1016/j.cgh.2008.04.009
   FAIRMAN CL, 1995, DEV DYNAM, V204, P192, DOI 10.1002/aja.1002040210
   Hinson SR, 2012, P NATL ACAD SCI USA, V109, P1245, DOI 10.1073/pnas.1109980108
   Iodice V, 2009, NEUROLOGY, V72, P2002, DOI 10.1212/WNL.0b013e3181a92b52
   Kraichely RE, 2010, DIGEST DIS SCI, V55, P307, DOI 10.1007/s10620-009-0838-9
   Lennon VA, 2003, J CLIN INVEST, V111, P907, DOI 10.1172/JCI200317429
   LENNON VA, 1991, GASTROENTEROLOGY, V100, P137, DOI 10.1016/0016-5085(91)90593-A
   Lennon VA, 1977, ADV BEHAV BIOL, P77
   McKeon A, 2009, ARCH NEUROL-CHICAGO, V66, P735, DOI 10.1001/archneurol.2009.78
   Mills SY, 2007, COMPLEMENT THER MED, V15, P1, DOI [10.1002/0471142735.im1501s77, 10.1002/0471142735.im1501s88]
   Pasha SF, 2006, GASTROENTEROLOGY, V131, P1592, DOI 10.1053/j.gastro.2006.06.018
   Schroeder C, 2005, NEW ENGL J MED, V353, P1585, DOI 10.1056/NEJMoa051719
   Vernino S, 1998, NEUROLOGY, V50, P1806, DOI 10.1212/WNL.50.6.1806
   Vernino S, 2000, NEW ENGL J MED, V343, P847, DOI 10.1056/NEJM200009213431204
   Vernino S, 2004, J NEUROSCI, V24, P7037, DOI 10.1523/JNEUROSCI.1485-04.2004
   VERNINO S, 2002, MANUAL CLIN LAB IMMU, P1013
   Wang Z, 2007, NEUROLOGY, V68, P1917, DOI 10.1212/01.wnl.0000263185.30294.61
   Xiao YX, 1998, MOL PHARMACOL, V54, P322, DOI 10.1124/mol.54.2.322
   Yu ZY, 1999, NEW ENGL J MED, V340, P227, DOI 10.1056/NEJM199901213400311
   Yu ZY, 2001, ANN NEUROL, V49, P146
   Zhang L, 2008, CURR OPIN IMMUNOL, V20, P111, DOI 10.1016/j.coi.2007.11.005
NR 22
TC 7
Z9 8
U1 0
U2 8
PU WILEY
PI HOBOKEN
PA 111 RIVER ST, HOBOKEN 07030-5774, NJ USA
SN 1350-1925
EI 1365-2982
J9 NEUROGASTROENT MOTIL
JI Neurogastroenterol. Motil.
PD JAN
PY 2013
VL 25
IS 1
BP 84
EP E10
DI 10.1111/nmo.12030
PG 6
WC Gastroenterology & Hepatology; Clinical Neurology; Neurosciences
WE Science Citation Index Expanded (SCI-EXPANDED)
SC Gastroenterology & Hepatology; Neurosciences & Neurology
GA 075ME
UT WOS:000313890000020
PM 23072523
OA Green Accepted
DA 2022-10-25
ER

PT J
AU Premachandran, S
   Khan, NM
   Thakur, VS
   Shukla, J
   Poduval, TB
AF Premachandran, Sudha
   Khan, Nazir M.
   Thakur, Vikas S.
   Shukla, Jyoti
   Poduval, T. B.
TI Differential immunotoxic effects of ethanol on murine EL-4 lymphoma and
   normal lymphocytes is mediated through increased ROS production and
   activation of p38MAPK
SO IMMUNOPHARMACOLOGY AND IMMUNOTOXICOLOGY
LA English
DT Article
DE Apoptosis; necrosis; p53; Bax; CD95
ID INDUCED APOPTOSIS; HEPATOCELLULAR-CARCINOMA; HEPATIC-TUMORS; CELL-DEATH;
   PATHWAYS; INJECTION; ALCOHOL; PROLIFERATION; RESVERATROL; STRESS
AB Ethanol has been used to achieve thymic depletion in myasthenia gravis patients. Ethanol (95%) has also been used widely in the therapy of many tumors including hepatocellular carcinoma. In light of these findings, we delineated the differential immunotoxic behavior and mechanism of lower concentration of ethanol towards murine EL-4 lymphoma and its normal counterpart lymphocytes. EL-4 lymphoma and normal lymphocytes were cultured with ethanol (0%-5%) for 6 h and cytotoxicity was measured by various methods. EL-4 cells treated with ethanol showed concentration-dependent loss of viability at 2%-5% ethanol concentration and exhibit proliferative arrest at preG1 stage. Acridine-orange and ethidium-bromide staining indicated that ethanol induced death in EL-4 cells, by induction of both apoptosis and necrosis which was further supported by findings of DNA-fragmentation and trypan blue dye exclusion test. However, treatment of lymphocytes with similar concentration of ethanol did not show any death-associated parameters. Furthermore, ethanol induced significantly higher ROS generation in EL-4 cells as compared to lymphocytes and caused PARP cleavage and activation of apoptotic proteins like p53 and Bax, in EL-4 cells and not in normal lymphocytes. In addition, ethanol exposure to EL-4 cells led to phosphorylation of p38MAPK, and upregulation of death receptor Fas (CD95). Taken together, these results suggest that ethanol upto a concentration of 5% caused no significant immunotoxicity towards normal lymphocytes and induced cell death in EL-4 cells via phosphorylation of p38MAPK and regulation of p53 leading to further activation of both extrinsic (Fas) and intrinsic (Bax) apoptotic markers.
C1 [Premachandran, Sudha; Khan, Nazir M.; Thakur, Vikas S.; Shukla, Jyoti; Poduval, T. B.] Bhabha Atom Res Ctr, Immunol & Hyperthermia Sect, Radiat Biol & Hlth Sci Div, Bombay 400085, Maharashtra, India.
RP Poduval, TB (corresponding author), Bhabha Atom Res Ctr, Immunol & Hyperthermia Sect, Radiat Biol & Hlth Sci Div, Bombay 400085, Maharashtra, India.
EM tbpodu@barc.gov.in
RI Khan, Nazir M/D-1514-2019
OI Khan, Nazir M/0000-0002-1637-7641
CR Budanov AV, 2008, CELL, V134, P451, DOI 10.1016/j.cell.2008.06.028
   Buytaert E, 2007, BBA-REV CANCER, V1776, P86, DOI 10.1016/j.bbcan.2007.07.001
   Cardin R, 2002, ALCOHOL ALCOHOLISM, V37, P43, DOI 10.1093/alcalc/37.1.43
   Castaneda F, 2004, CANCER BIOL THER, V3, P430, DOI 10.4161/cbt.3.5.806
   Castaneda Francisco, 2006, Int J Med Sci, V3, P160
   Chan WH, 2006, TOXICOL LETT, V161, P1, DOI 10.1016/j.toxlet.2005.07.010
   Connor L. O., 1999, SCIENCE, V284, P1431
   Feng ZH, 2005, P NATL ACAD SCI USA, V102, P8204, DOI 10.1073/pnas.0502857102
   Hagner PR, 2009, BLOOD, V113, P5526, DOI 10.1182/blood-2008-11-191783
   Higuchi H, 1996, ALCOHOL CLIN EXP RES, V20, pA340, DOI 10.1111/j.1530-0277.1996.tb01804.x
   Hsu SC, 1999, J BIOL CHEM, V274, P25769, DOI 10.1074/jbc.274.36.25769
   Jansen MC, 2005, EJSO-EUR J SURG ONC, V31, P331, DOI 10.1016/j.ejso.2004.10.011
   Kai X, 2010, INT J BIOL SCI, V6, P14
   Kasagi Noriko, 1999, Yonago Acta Medica, V42, P113
   Kasdallah-Grissa A, 2006, ALCOHOL ALCOHOLISM, V41, P236, DOI 10.1093/alcalc/agh256
   Khan NM, 2011, J LEUKOCYTE BIOL, V90, P997, DOI 10.1189/jlb.0211070
   Khan NM, 2011, FREE RADICAL BIO MED, V51, P115, DOI 10.1016/j.freeradbiomed.2011.03.037
   LEE MJ, 1995, AM J ROENTGENOL, V164, P215, DOI 10.2214/ajr.164.1.7998542
   Lim U, 2007, AM J EPIDEMIOL, V166, P697, DOI 10.1093/aje/kwm122
   Morton LM, 2005, LANCET ONCOL, V6, P469, DOI 10.1016/S1470-2045(05)70214-X
   MOSMANN T, 1983, J IMMUNOL METHODS, V65, P55, DOI 10.1016/0022-1759(83)90303-4
   Nagasawa Masahiro, 2000, International Journal of Clinical Oncology, V5, P284, DOI 10.1007/PL00012051
   Nakayama N, 2001, EXP CELL RES, V269, P202, DOI 10.1006/excr.2001.5319
   REDVANLY RD, 1993, RADIOLOGY, V188, P283, DOI 10.1148/radiology.188.1.8390070
   Sanchez-Prieto R, 2000, CANCER RES, V60, P2464
   Schumacker PT, 2006, CANCER CELL, V10, P175, DOI 10.1016/j.ccr.2006.08.015
   SILBERMAN S, 1990, EXP CELL RES, V189, P64, DOI 10.1016/0014-4827(90)90257-B
   SLUKVIN II, 1995, IMMUNOPHARMACOLOGY, V31, P43, DOI 10.1016/0162-3109(95)00032-4
   Thanvi BR, 2004, POSTGRAD MED J, V80, P690, DOI 10.1136/pgmj.2004.018903
   Vallone P, 2006, CARDIOVASC INTER RAD, V29, P544, DOI 10.1007/s00270-005-0173-2
   Van Laethem A, 2004, FASEB J, V18, P1946, DOI 10.1096/fj.04-2285fje
   Wang CCC, 2008, CANCER LETT, V259, P82, DOI 10.1016/j.canlet.2007.10.005
   Wang PJ, 2003, AM J ROENTGENOL, V181, P721, DOI 10.2214/ajr.181.3.1810721
   Wilankar C, 2011, CURR PHARM DESIGN, V17, P2176, DOI 10.2174/138161211796957463
NR 34
TC 0
Z9 1
U1 0
U2 6
PU TAYLOR & FRANCIS LTD
PI ABINGDON
PA 2-4 PARK SQUARE, MILTON PARK, ABINGDON OR14 4RN, OXON, ENGLAND
SN 0892-3973
EI 1532-2513
J9 IMMUNOPHARM IMMUNOT
JI Immunopharmacol. Immunotoxicol.
PD AUG
PY 2012
VL 34
IS 4
BP 616
EP 626
DI 10.3109/08923973.2011.643313
PG 11
WC Immunology; Pharmacology & Pharmacy; Toxicology
WE Science Citation Index Expanded (SCI-EXPANDED)
SC Immunology; Pharmacology & Pharmacy; Toxicology
GA 971VJ
UT WOS:000306231900010
PM 22211272
DA 2022-10-25
ER

PT J
AU Hayashi, F
   Watanabe, M
   Nanba, T
   Inoue, N
   Akamizu, T
   Iwatani, Y
AF Hayashi, F.
   Watanabe, M.
   Nanba, T.
   Inoue, N.
   Akamizu, T.
   Iwatani, Y.
TI Association of the-31C/T functional polymorphism in the interleukin-1
   beta gene with the intractability of Graves' disease and the proportion
   of T helper type 17 cells
SO CLINICAL AND EXPERIMENTAL IMMUNOLOGY
LA English
DT Article
DE disease intractability; IL-1 beta; single nucleotide polymorphism; Th17
ID AUTOIMMUNE THYROID-DISEASES; HASHIMOTOS-THYROIDITIS; MYASTHENIA-GRAVIS;
   IL-1-BETA; SEVERITY; TH17; DIFFERENTIATION; PATHOGENESIS; INVOLVEMENT;
   POPULATION
AB Interleukin (IL)-1 beta is a proinflammatory cytokine and has been implicated in the pathogenesis of several autoimmune diseases. To evaluate the hypothesis that the functional -31C/T polymorphism (rs1143627) in the gene encoding IL-1 beta is associated with the intractability and the severity of autoimmune thyroid diseases, we genotyped this polymorphism in 64 patients with intractable Graves' disease (GD), 28 GD patients in remission, 49 patients with Hashimoto's disease (HD) who developed hypothyroidism (severe HD), 28 untreated euthyroid HD patients (mild HD) and 59 healthy volunteers. The -31T allele, which is related to the high producibility of IL-1 beta, was significantly more frequent in patients with intractable GD than in those with GD in remission (P = 0.0017; odds ratio 2.8; 95% confidence interval 1.5-5.3), although there was no difference in this frequency between two groups of HD patients. We showed additionally that the proportion of IL-17-producing T helper type 17 (Th17) cells, whose differentiation and proliferation are promoted by IL-1 beta, was higher in autoimmune thyroid disease patients with the T allele than in those with CC genotypes. In conclusion, our data indicated that the T allele of -31C/T polymorphism in the IL1B gene was involved in the intractability of GD, and this involvement may arise through the differentiation and proliferation of Th17 cells.
C1 [Hayashi, F.; Watanabe, M.; Nanba, T.; Inoue, N.; Iwatani, Y.] Osaka Univ, Grad Sch Med, Dept Biomed Informat, Div Hlth Sci, Suita, Osaka 5650871, Japan.
   [Akamizu, T.] Kyoto Univ, Sch Med, Translat Res Ctr, Kyoto Univ Hosp, Kyoto 606, Japan.
RP Iwatani, Y (corresponding author), Osaka Univ, Grad Sch Med, Dept Biomed Informat, Div Hlth Sci, Yamadaoka 1-7 Suita, Suita, Osaka 5650871, Japan.
EM iwatani@sahs.med.osaka-u.ac.jp
RI WATANABE, Mikio/AFK-8755-2022
OI WATANABE, Mikio/0000-0001-5971-9296; Akamizu,
   Takashi/0000-0003-4960-8271
FU Ministry of Education, Science and Culture of Japan
FX This study was supported by a Grant-in-Aid for scientific research from
   the Ministry of Education, Science and Culture of Japan.
CR Acosta-Rodriguez EV, 2007, NAT IMMUNOL, V8, P942, DOI 10.1038/ni1496
   Afzali B, 2007, CLIN EXP IMMUNOL, V148, P32, DOI 10.1111/j.1365-2249.2007.03356.x
   AMINO N, 1976, CLIN ENDOCRINOL, V5, P115, DOI 10.1111/j.1365-2265.1976.tb02822.x
   Balding J, 2004, MEDIAT INFLAMM, V13, P181, DOI 10.1080/09511920410001713529
   Battifora M, 1998, J CLIN ENDOCR METAB, V83, P4130, DOI 10.1210/jc.83.11.4130
   Camargo JF, 2004, GENES IMMUN, V5, P609, DOI 10.1038/sj.gene.6364133
   Chen RH, 2006, J CLIN LAB ANAL, V20, P260, DOI 10.1002/jcla.20152
   Chen Z, 2008, CYTOKINE, V41, P71, DOI 10.1016/j.cyto.2007.09.009
   Davies T., 2000, THYROID FUNDAMENTAL, P518
   Dinarello C A, 1998, Int Rev Immunol, V16, P457, DOI 10.3109/08830189809043005
   Dinarello CA, 1996, BLOOD, V87, P2095, DOI 10.1182/blood.V87.6.2095.bloodjournal8762095
   DINARELLO CA, 1984, REV INFECT DIS, V6, P51, DOI 10.1016/S1359-6101(97)00023-3
   Furuzawa-Carballeda J, 2007, AUTOIMMUN REV, V6, P169, DOI 10.1016/j.autrev.2006.10.002
   Giordano C, 1997, SCIENCE, V275, P960, DOI 10.1126/science.275.5302.960
   Guasch JF, 1996, CYTOKINE, V8, P598, DOI 10.1006/cyto.1996.0080
   Huang D, 1998, J NEUROIMMUNOL, V81, P76, DOI 10.1016/S0165-5728(97)00161-6
   Hunt PJ, 2000, J CLIN ENDOCR METAB, V85, P1984, DOI 10.1210/jc.85.5.1984
   Inoue N, 2009, CLIN EXP IMMUNOL, V156, P199, DOI 10.1111/j.1365-2249.2009.03884.x
   Ito C, 2006, ENDOCR J, V53, P473, DOI 10.1507/endocrj.K06-015
   Jacobson EM, 2007, THYROID, V17, P949, DOI 10.1089/thy.2007.0153
   Kammoun-Krichen M, 2007, EUR CYTOKINE NETW, V18, P196, DOI 10.1684/ecn.2007.0104
   Lind H, 2007, CYTOKINE, V38, P43, DOI 10.1016/j.cyto.2007.05.001
   Mattuzzi S, 2007, J RHEUMATOL, V34, P997
   Muraki Y, 2004, J RHEUMATOL, V31, P720
   Nakae S, 2001, J IMMUNOL, V167, P90, DOI 10.4049/jimmunol.167.1.90
   Nanba T, 2008, CLIN CHEM, V54, P621, DOI 10.1373/clinchem.2007.099739
   Nanba T, 2009, THYROID, V19, P495, DOI 10.1089/thy.2008.0423
   Paolieri F, 1999, ANN NY ACAD SCI, V876, P221, DOI 10.1111/j.1749-6632.1999.tb07642.x
   Reichmann I, 2004, EXP CLIN ENDOCR DIAB, V112, P440, DOI 10.1055/s-2004-821190
   Schrijver HM, 2003, MEDIAT INFLAMM, V12, P89, DOI 10.1080/0962933031000097691
   Takagi R, 2008, J IMMUNOL, V181, P186, DOI 10.4049/jimmunol.181.1.186
   Wang W, 2007, J IMMUNOL, V178, P7072, DOI 10.4049/jimmunol.178.11.7072
   WOBBE CR, 1990, MOL CELL BIOL, V10, P3859, DOI 10.1128/MCB.10.8.3859
   Yamada H, 2008, CLIN EXP IMMUNOL, V151, P379, DOI 10.1111/j.1365-2249.2007.03575.x
   Yang L, 2008, NATURE, V454, P350, DOI 10.1038/nature07021
   YOSHIDA H, 1978, J CLIN ENDOCR METAB, V46, P859, DOI 10.1210/jcem-46-6-859
   You CG, 2007, CLIN CHEM LAB MED, V45, P968, DOI 10.1515/CCLM.2007.156
NR 37
TC 56
Z9 59
U1 0
U2 2
PU WILEY
PI HOBOKEN
PA 111 RIVER ST, HOBOKEN 07030-5774, NJ USA
SN 0009-9104
EI 1365-2249
J9 CLIN EXP IMMUNOL
JI Clin. Exp. Immunol.
PD DEC
PY 2009
VL 158
IS 3
BP 281
EP 286
DI 10.1111/j.1365-2249.2009.04034.x
PG 6
WC Immunology
WE Science Citation Index Expanded (SCI-EXPANDED)
SC Immunology
GA 513GS
UT WOS:000271311200004
PM 19793334
OA Green Published
DA 2022-10-25
ER

PT J
AU Hatanaka, Y
   Zamami, Y
   Koyama, T
   Hobara, N
   Jin, X
   Kitamura, Y
   Kawasaki, H
AF Hatanaka, Y.
   Zamami, Y.
   Koyama, T.
   Hobara, N.
   Jin, X.
   Kitamura, Y.
   Kawasaki, H.
TI A ketolide antibiotic, telithromycin, inhibits vascular adrenergic
   neurotransmission in the rat mesenteric vascular bed
SO BRITISH JOURNAL OF PHARMACOLOGY
LA English
DT Article
DE telithromycin; ketolide antibiotics; adrenergic nerve neurotransmission;
   vasodilation; calcitonin gene-related peptide-containing nerves; rat
   mesenteric arteries
ID RESISTANCE BLOOD-VESSELS; MYASTHENIA-GRAVIS; SMOOTH-MUSCLE;
   VASODILATION; NERVES; ERYTHROMYCIN; TRANSMISSION; CONTRACTION;
   BAFILOMYCIN; ARTERIES
AB Background and purpose: A ketolide antibiotic, telithromycin, has side effects including temporary loss of consciousness in clinical use, but the underlying mechanisms remain unclear. This study investigated the effects of telithromycin on perivascular nerve function in rat mesenteric arteries, in comparison with those of macrolide (erythromycin and clarithromycin) and new quinolone antibiotics (levofloxacin and gatifloxacin).
   Experimental approach: In vitro, vascular responses and release of noradrenaline induced by periarterial nerve stimulation (PNS) of rat perfused mesenteric vascular beds were measured in the presence of each antibiotic. In vivo blood pressure measurement was performed in Wistar rats.
   Key results: In mesenteric preparations with resting tone, telithromycin (10 nM-10 mu M) markedly inhibited PNS (4 -12 Hz)-induced adrenergic nerve- and exogenous noradrenaline-mediated vasoconstriction, whereas the other antibiotics slightly inhibited PNS-induced responses without affecting noradrenaline-induced responses. Telithromycin significantly reduced PNS (12Hz)-evoked noradrenaline release in the perfusate. In pre-constricted preparations with or without endothelium, telithromycin (0.1 nM-10 mu M) caused a concentration-dependent vasodilation. Telithromycin (10 nM) inhibited calcium-induced vasoconstriction in high KCl and calcium-free medium. None of the antibiotics used affected PNS (0.5-2 Hz)-induced calcitonin gene-related peptide (CGRP) nerve- and exogenous CGRP-mediated vasodilation. Intravenous injection of telithromycin significantly lowered blood pressure in anaesthetized rats.
   Conclusions and implications: These results suggest that telithromycin causes not only strong inhibition of perivascular adrenergic neurotransmission but also a vasodilator action in mesenteric vascular beds and hypotension. It is thus possible that telithromycin increases visceral blood flow, consequently reducing cerebral blood flow and resulting in a temporary loss of consciousness.
C1 [Hatanaka, Y.; Zamami, Y.; Koyama, T.; Hobara, N.; Jin, X.; Kawasaki, H.] Okayama Univ, Grad Sch Med Dent & Pharmaceut Sci, Dept Clin Pharmaceut Sci, Okayama 7008530, Japan.
   [Hatanaka, Y.] Kobe Japan Post Hosp, Dept Hosp Pharm, Kobe, Hyogo, Japan.
   [Hobara, N.] Okayama Univ, Dept Life Sci, Okayama 7008530, Japan.
   [Kitamura, Y.] Okayama Univ, Grad Sch Med Dent & Pharmaceut Sci, Dept Clin Pharmaceut & Hlth Care, Okayama 7008530, Japan.
RP Kawasaki, H (corresponding author), Okayama Univ, Grad Sch Med Dent & Pharmaceut Sci, Dept Clin Pharmaceut Sci, 1-1-1 Tsushima Naka, Okayama 7008530, Japan.
EM kawasaki@pheasant.pharm.okayama-u.ac.jp
RI Jin, Xin/E-2746-2010; Jin, Xin/O-4506-2014; Zamami, Yoshito/L-1897-2019;
   KITAMURA, Yoshihisa/B-2036-2011; Koyama, Toshihiro/R-9396-2019; 座間味,
   義人/AAV-1363-2020
OI Zamami, Yoshito/0000-0002-7879-423X; KITAMURA,
   Yoshihisa/0000-0002-3652-3722; Koyama, Toshihiro/0000-0002-7755-1754;
   座間味, 義人/0000-0002-7879-423X
CR Alexander SPH, 2008, BRIT J PHARMACOL, V153, pS1, DOI 10.1038/sj.bjp.0707746
   ATCHISON WD, 1988, J PHARMACOL EXP THER, V245, P394
   BEVAN JA, 1987, CIRC RES, V60, P309, DOI 10.1161/01.RES.60.3.309
   COLBERT WE, 1991, ANTIMICROB AGENTS CH, V35, P1365, DOI 10.1128/AAC.35.7.1365
   *EUR MED AG, 2007, EMEA1299012007
   *FDA, 2006, 2006793 FDA
   *FDA, 2006, MED OFF REV NDA 21 S, V4, P8
   Hatanaka Y, 2006, J PHARMACOL EXP THER, V316, P490, DOI 10.1124/jpet.105.094656
   Hong SJ, 2002, SYNAPSE, V45, P200, DOI 10.1002/syn.10103
   Hong SJ, 2001, NEUROPHARMACOLOGY, V41, P609, DOI 10.1016/S0028-3908(01)00104-6
   KAWASAKI H, 1984, J PHARMACOL EXP THER, V229, P816
   KAWASAKI H, 1987, HYPERTENSION, V10, P321, DOI 10.1161/01.HYP.10.3.321
   KAWASAKI H, 1990, BRAIN RES, V506, P287, DOI 10.1016/0006-8993(90)91263-G
   KAWASAKI H, 1990, J PHARMACOL EXP THER, V252, P403
   KAWASAKI H, 1988, NATURE, V335, P164, DOI 10.1038/335164a0
   Lee TJF, 1996, J PHARMACOL EXP THER, V276, P353
   MINOCHA A, 1991, J PHARMACOL EXP THER, V257, P1248
   Nguyen M, 2005, CLIN THER, V27, P1144, DOI 10.1016/j.clinthera.2005.08.009
   Nieman RB, 2003, CLIN INFECT DIS, V37, P1579, DOI 10.1086/379617
   Nissan A, 1999, J UROLOGY, V161, P1006, DOI 10.1016/S0022-5347(01)61836-6
   Perrot X, 2006, NEUROLOGY, V67, P2256, DOI 10.1212/01.wnl.0000247741.72466.8c
   *SAN US LLC, 2007, KET PRESCR INF
   Shiraki H, 2000, BRIT J PHARMACOL, V130, P1083, DOI 10.1038/sj.bjp.0703376
   TAGAYA E, 1994, RES COMMUN MOL PATH, V85, P181
   TAKENAGA M, 1995, CIRC RES, V76, P935, DOI 10.1161/01.RES.76.6.935
   Takenaga M, 1999, EUR J PHARMACOL, V367, P239, DOI 10.1016/S0014-2999(98)00949-2
   TAMAOKI J, 1995, J ALLERGY CLIN IMMUN, V95, P853, DOI 10.1016/S0091-6749(95)70129-X
   Tamaoki J, 1995, Drugs, V49 Suppl 2, P298
   TODA N, 1992, HYPERTENSION, V19, P161, DOI 10.1161/01.HYP.19.2.161
NR 29
TC 6
Z9 6
U1 0
U2 2
PU WILEY-BLACKWELL
PI MALDEN
PA COMMERCE PLACE, 350 MAIN ST, MALDEN 02148, MA USA
SN 0007-1188
J9 BRIT J PHARMACOL
JI Br. J. Pharmacol.
PD NOV
PY 2008
VL 155
IS 6
BP 826
EP 836
DI 10.1038/bjp.2008.313
PG 11
WC Pharmacology & Pharmacy
WE Science Citation Index Expanded (SCI-EXPANDED)
SC Pharmacology & Pharmacy
GA 370WX
UT WOS:000260794900005
PM 18695647
OA Green Published
DA 2022-10-25
ER

PT J
AU Biancofiore, G
   Bisa, M
   Bindi, LM
   Urbani, L
   Tascini, C
   Menichetti, F
   Filipponi, F
AF Biancofiore, G.
   Bisa, M.
   Bindi, L. M.
   Urbani, L.
   Tascini, C.
   Menichetti, F.
   Filipponi, F.
TI Liver transplantation due to Herpes Simplex virus-related sepsis causing
   massive hepatic necrosis after thoracoscopic thymectomy
SO MINERVA ANESTESIOLOGICA
LA English
DT Article
DE liver failure, acute; Herpes Simplex virus; liver transplantation
ID FULMINANT-HEPATITIS; FAILURE SECONDARY; SURGICAL TRAUMA;
   IMMUNOSUPPRESSION; DIAGNOSIS; THERAPY; ADULTS
AB Following thorascopic thymectomy performed because of myasthenia gravis, a 25-year-old man was affected by fulminant hepatic failure (FHF) of unknown etiology. He was then transferred to our department, where his clinical situation worsened with the onset of renal failure, shock, coagulopathy and coma. Given the young age of the patient, the immediate availability of a donor, and the absence of a definite diagnosis of sepsis at the time, it was decided to proceed with liver transplantation. The results of a polymerase chain reaction (PCR) test (a technique that was unavailable at the referring hospital), which arrived only a few hours later, indicated the presence of herpes simplex virus (HSV) DNA in several of the patient's samples; this led to the formulation of a diagnosis of FHF due to HSV It is worth noting that HSV-IgM and HSV-IgG assays had always been negative in this patient. Despite acyclovir therapy with initially encouraging clinical results, the patient died several days later because the viral infection had spread to the graft, lungs, heart, spleen, stomach and kidneys. Since evaluating antibody response is not always useful in diagnosing HSV infection, and particularly if PCR methodology is unavailable, it is worth initiating early empiric antiviral therapy when the etiology of FHF is indeterminate This is because the timeliness of treatment while awaiting virological confirmation may be critical to survival. If a liver transplantation becomes mandatory, careful consideration should be given to the extent of the viral infection and its response to therapy because of the possibility of viral spread to the graft.
C1 Osped Cisanello, UTI Post Chirurg & Trapianti, I-56100 Pisa, Italy.
   Univ Pisa, Sch Med, Liver Transplant Unit, I-56100 Pisa, Italy.
   Cisanello Hosp, Infect Dis Unit, Pisa, Italy.
RP Biancofiore, G (corresponding author), Osped Cisanello, UTI Post Chirurg & Trapianti, I-56100 Pisa, Italy.
EM g.biancofiore@med.unipi.it
RI Tascini, Carlo/L-5942-2017; Biancofiore, Giandomenico/ABI-4414-2020
OI Tascini, Carlo/0000-0001-9625-6024; Urbani, Lucio/0000-0002-4075-6123;
   BIANCOFIORE, GIANDOMENICO LUIGI/0000-0002-3755-1434
CR Angele MK, 2005, LANGENBECK ARCH SURG, V390, P333, DOI 10.1007/s00423-005-0557-4
   Biancofiore G, 2003, TRANSPLANT P, V35, P3011, DOI 10.1016/j.transproceed.2003.10.077
   Gilbert C, 2002, DRUG RESIST UPDATE, V5, P88, DOI 10.1016/S1368-7646(02)00021-3
   Ichai P, 2005, LIVER TRANSPLANT, V11, P1550, DOI 10.1002/lt.20545
   Menger MD, 2004, LANGENBECK ARCH SURG, V389, P475, DOI 10.1007/s00423-004-0472-0
   Montalbano M, 2005, TRANSPLANT P, V37, P4393, DOI 10.1016/j.transproceed.2005.10.031
   Peters DJ, 2000, DIGEST DIS SCI, V45, P2399, DOI 10.1023/A:1005699210816
   Pinna AD, 2002, DIGEST DIS SCI, V47, P750, DOI 10.1023/A:1014779614525
   Seksik P, 1999, INTENS CARE MED, V25, P415, DOI 10.1007/s001340050869
   Sempowski GD, 2001, J IMMUNOL, V166, P2808, DOI 10.4049/jimmunol.166.4.2808
   Sevilla J, 2004, J PEDIAT HEMATOL ONC, V26, P686, DOI 10.1097/01.mph.0000139771.21557.bf
   SHANLEY CJ, 1995, TRANSPLANTATION, V59, P145, DOI 10.1097/00007890-199501150-00028
   Ustacelebi S, 2001, J CLIN VIROL, V21, P255, DOI 10.1016/S1386-6532(00)00168-2
   Watzinger F, 2004, J CLIN MICROBIOL, V42, P5189, DOI 10.1128/JCM.42.11.5189-5198.2004
NR 14
TC 8
Z9 8
U1 0
U2 1
PU EDIZIONI MINERVA MEDICA
PI TURIN
PA CORSO BRAMANTE 83-85 INT JOURNALS DEPT., 10126 TURIN, ITALY
SN 0375-9393
J9 MINERVA ANESTESIOL
JI Minerva Anestesiol.
PD MAY
PY 2007
VL 73
IS 5
BP 319
EP 322
PG 4
WC Anesthesiology; Critical Care Medicine
WE Science Citation Index Expanded (SCI-EXPANDED)
SC Anesthesiology; General & Internal Medicine
GA 174YQ
UT WOS:000246979200011
PM 17529922
DA 2022-10-25
ER

PT J
AU Kendall, PL
   Yu, GW
   Woodward, EJ
   Thomas, JW
AF Kendall, Peggy L.
   Yu, Guowu
   Woodward, Emily J.
   Thomas, James W.
TI Tertiary lymphoid structures in the pancreas promote selection of B
   lymphocytes in autoimmune diabetes
SO JOURNAL OF IMMUNOLOGY
LA English
DT Article
ID ANTIGEN-PRESENTING CELLS; MULTIPLE-SCLEROSIS; GERMINAL-CENTERS; NOD
   MICE; RHEUMATOID-ARTHRITIS; MYASTHENIA-GRAVIS; SYNOVIAL-MEMBRANE;
   T-CELLS; TISSUE; INITIATION
AB Autoimmune diabetes occurs when invading lymphocytes destroy insulin-producing beta cells in pancreatic islets. The role of lymphocytic aggregates at this inflammatory site is not understood. We find that B and T lymphocytes attacking islets in NOD mice organize into lymphoid structures with germinal centers. Analysis of BCR L chain genes was used to investigate selection of B lymphocytes in these tertiary lymphoid structures and in draining pancreatic lymph nodes. The pancreatic repertoire as a whole was found to be highly diverse, with the profile of L chain genes isolated from whole pancreas differing from that observed in regional lymph nodes. A V kappa 14 L chain predominated within the complex pancreatic repertoire of NOD mice. Skewing toward V kappa 4 genes was observed in the pancreas when the repertoire of NOD mice was restricted using a fixed Ig H chain transgene. Nucleotide sequencing of expressed V kappa s identified shared mutations in some sequences consistent with Ag-driven selection and clonal expansion at the site of inflammation. Isolated islets contained oligoclonal B lymphocytes enriched for the germinal center marker GL7 and for sequences containing multiple mutations within CDRs, suggesting local T-B interactions. Together, these findings identify a process that selects B lymphocyte specificities within the pancreas, with further evolution of the selected repertoire at the inflamed site. This interpretation is reinforced by Ag-binding studies showing a large population of insulin-binding B lymphocytes in the pancreas compared with draining lymph nodes. The Journal of Immunology, 2007, 178: 5643-5651.
C1 Vanderbilt Univ, Sch Med, Dept Med, Nashville, TN 37232 USA.
   Vanderbilt Univ, Dept Microbiol & Immunol, Nashville, TN 37232 USA.
RP Thomas, JW (corresponding author), Vanderbilt Univ, Sch Med, Dept Med, 1161 21st Ave S,Med Ctr N T3-219, Nashville, TN 37232 USA.
EM james.w.thomas@vanderbilt.edu
OI Thomas, James/0000-0002-2098-6458; Kendall, Peggy/0000-0002-0516-654X
FU NCI NIH HHS [CA 68485] Funding Source: Medline; NHLBI NIH HHS [T32 HL
   069765, HL 65962] Funding Source: Medline; NIAID NIH HHS [R01 AI 051448,
   R01 AI051448, L40 AI057271] Funding Source: Medline; NIDDK NIH HHS [K08
   DK 070924, DK 20593, K08 DK070924] Funding Source: Medline; NATIONAL
   CANCER INSTITUTE [P30CA068485] Funding Source: NIH RePORTER; NATIONAL
   HEART, LUNG, AND BLOOD INSTITUTE [U01HL065962, U19HL065962, T32HL069765]
   Funding Source: NIH RePORTER; NATIONAL INSTITUTE OF ALLERGY AND
   INFECTIOUS DISEASES [R01AI051448] Funding Source: NIH RePORTER; NATIONAL
   INSTITUTE OF DIABETES AND DIGESTIVE AND KIDNEY DISEASES [P30DK020593,
   K08DK070924, P60DK020593] Funding Source: NIH RePORTER
CR Acevedo-Suarez CA, 2005, J IMMUNOL, V174, P827, DOI 10.4049/jimmunol.174.2.827
   Akashi T, 1997, INT IMMUNOL, V9, P1159, DOI 10.1093/intimm/9.8.1159
   Aloisi F, 2006, NAT REV IMMUNOL, V6, P205, DOI 10.1038/nri1786
   Andre I, 1996, P NATL ACAD SCI USA, V93, P2260, DOI 10.1073/pnas.93.6.2260
   Asamoto H, 1986, INSULITIS TYPE 1 DIA, P61
   Aust G, 2004, EUR J ENDOCRINOL, V150, P225, DOI 10.1530/eje.0.1500225
   Baker FJ, 2002, P NATL ACAD SCI USA, V99, P9374, DOI 10.1073/pnas.142284899
   Barone F, 2005, ARTHRITIS RHEUM-US, V52, P1773, DOI 10.1002/art.21062
   BEREK C, 1991, CELL, V67, P1121, DOI 10.1016/0092-8674(91)90289-B
   BLOOM DD, 1993, J IMMUNOL, V150, P1591
   Chen ZB, 2005, J EXP MED, V202, P1387, DOI 10.1084/jem.20051409
   CONGER JD, 1989, J IMMUNOL, V143, P4044
   Falcone M, 1998, J IMMUNOL, V161, P1163
   Fife BT, 2006, J CLIN INVEST, V116, P2252, DOI 10.1172/JCI27856
   Gagnerault MC, 2002, J EXP MED, V196, P369, DOI 10.1084/jem.20011353
   Hoglund P, 1999, J EXP MED, V189, P331, DOI 10.1084/jem.189.2.331
   Hulbert C, 2001, J IMMUNOL, V167, P5535, DOI 10.4049/jimmunol.167.10.5535
   JANSEN A, 1993, AUTOIMMUNITY, V15, P31, DOI 10.3109/08916939309004836
   Jarpe A J, 1990, Reg Immunol, V3, P305
   Katakai T, 2003, J IMMUNOL, V171, P4359, DOI 10.4049/jimmunol.171.8.4359
   Kendall PL, 2004, EUR J IMMUNOL, V34, P2387, DOI 10.1002/eji.200324744
   Liang ZY, 2004, J EXP MED, V199, P381, DOI 10.1084/jem.20030132
   LO D, 1993, EUR J IMMUNOL, V23, P1693, DOI 10.1002/eji.1830230744
   Ludewig B, 1998, J EXP MED, V188, P1493, DOI 10.1084/jem.188.8.1493
   Luhder F, 2000, P NATL ACAD SCI USA, V97, P12204, DOI 10.1073/pnas.200348397
   Luther SA, 2002, J IMMUNOL, V169, P424, DOI 10.4049/jimmunol.169.1.424
   Luzina IG, 2001, J LEUKOCYTE BIOL, V70, P578
   Murakami J, 1999, HEPATOLOGY, V30, P143, DOI 10.1002/hep.510300107
   Noorchashm H, 1999, J IMMUNOL, V163, P743
   Noorchashm H, 1997, DIABETES, V46, P941, DOI 10.2337/diabetes.46.6.941
   PENNELL CA, 1989, EUR J IMMUNOL, V19, P1289, DOI 10.1002/eji.1830190721
   PRINEAS JW, 1979, SCIENCE, V203, P1123, DOI 10.1126/science.424741
   Qin YF, 1998, J CLIN INVEST, V102, P1045, DOI 10.1172/JCI3568
   Roxanis I, 2002, J NEUROIMMUNOL, V125, P185, DOI 10.1016/S0165-5728(02)00038-3
   Sansonno D, 2004, EUR J IMMUNOL, V34, P126, DOI 10.1002/eji.200324328
   SARUKHAN A, 1995, INT IMMUNOL, V7, P139, DOI 10.1093/intimm/7.1.139
   Schroder AE, 1996, P NATL ACAD SCI USA, V93, P221, DOI 10.1073/pnas.93.1.221
   Serafini B, 2004, BRAIN PATHOL, V14, P164, DOI 10.1111/j.1750-3639.2004.tb00049.x
   Serreze DV, 1996, J EXP MED, V184, P2049, DOI 10.1084/jem.184.5.2049
   Shi KR, 2001, J IMMUNOL, V166, P650, DOI 10.4049/jimmunol.166.1.650
   Shomer NH, 2003, INFECT IMMUN, V71, P3572, DOI 10.1128/IAI.71.6.3572-3577.2003
   Silveira PA, 2002, EUR J IMMUNOL, V32, P3657, DOI 10.1002/1521-4141(200212)32:12<3657::AID-IMMU3657>3.0.CO;2-E
   Silveira PA, 2006, TRENDS ENDOCRIN MET, V17, P128, DOI 10.1016/j.tem.2006.03.006
   Takemura S, 2001, J IMMUNOL, V167, P1072, DOI 10.4049/jimmunol.167.2.1072
   THOMAS JA, 1982, J NEUROIMMUNOL, V3, P319, DOI 10.1016/0165-5728(82)90035-2
   Wong FS, 2004, DIABETES, V53, P2581, DOI 10.2337/diabetes.53.10.2581
   Woodward EJ, 2005, J IMMUNOL, V175, P1073, DOI 10.4049/jimmunol.175.2.1073
   YOUNG CL, 1984, ARTHRITIS RHEUM, V27, P32, DOI 10.1002/art.1780270106
   Zheng B, 2005, ARTHRITIS RHEUM-US, V52, P620, DOI 10.1002/art.20768
NR 49
TC 77
Z9 78
U1 0
U2 2
PU AMER ASSOC IMMUNOLOGISTS
PI BETHESDA
PA 9650 ROCKVILLE PIKE, BETHESDA, MD 20814 USA
SN 0022-1767
J9 J IMMUNOL
JI J. Immunol.
PD MAY 1
PY 2007
VL 178
IS 9
BP 5643
EP 5651
DI 10.4049/jimmunol.178.9.5643
PG 9
WC Immunology
WE Science Citation Index Expanded (SCI-EXPANDED)
SC Immunology
GA 161YZ
UT WOS:000246054400029
PM 17442947
OA Bronze
DA 2022-10-25
ER

PT J
AU Lichtstein, DM
   Arteaga, RB
AF Lichtstein, Daniel M.
   Arteaga, Roque B.
TI Rhabdomyolysis associated with hyperthyroidism
SO AMERICAN JOURNAL OF THE MEDICAL SCIENCES
LA English
DT Article
DE rhabdomyolysis; hyperthyroidism; creatine phosphokinase
ID MYASTHENIA-GRAVIS
AB Background. Nontraumatic rhabdomyolysis has been associated with alcohol and drug abuse, seizures, strenuous exercise, muscle hypoperfusion, hyperthermia, electrolyte disturbances, diabetic coma, and hypothyroidism. Hyperthyroidism can be associated with several neuromuscular manifestations, such as thyrotoxic myopathy and thyrotoxic periodic paralysis, both associated with weakness and normal creatine phosphokinase levels. There have been only three reported cases of rhabdomyolysis as a result of thyrotoxicosis. We are reporting the fourth case of such association. Case Report. The patient is a 26-year-old black woman with history of hypertension. She presented to the clinic with blurred vision, headaches, palpitations, weight loss, weakness, and persistent high blood pressure. She was found to have exophthalmus, lid lag, and a symmetric, smooth, and diffuse goiter. Ptosis and diplopia were absent; neurologic examination findings was normal. The patient had positive TPO antibodies, elevated free T4 level, and low thyroid-stimulating hormone (TSH) level. Graves disease was diagnosed and propylthiouracil was prescribed. The patient then returned to the clinic 2 weeks later with weakness and myalgias. Her physical examination findings were unchanged except for mild muscle weakness. Laboratory evaluation showed normal electrolytes, normal renal function, and negative urine drug screening. Creatine phosphokinase was 1276 U/L. Her free T4 and T3 levels were elevated and TSH level was low. The patient was treated with aggressive oral fluid resuscitation. Propylthiouracil was continued and free T4 and T3 normalized along with creatine phosphokinase with resolution of symptoms. Conclusions: Hyperthyroidism may, theoretically, cause rhabdomyolysis by means of increasing energy consumption associated with depletion of muscle energy stores and substrates. Our patient constitutes the fourth reported case of rhabdomyolysis associated with hyperthyroidism.
C1 Univ Miami, Miller Sch Med, Jackson Mem Med Ctr, Dept Med, Miami, FL 33152 USA.
RP Arteaga, RB (corresponding author), 4411 Silverton Rd, Augusta, GA 30909 USA.
EM roquearteagamd@yahoo.com
CR Alshanti M, 2001, AM J EMERG MED, V19, P317, DOI 10.1053/ajem.2001.22483
   BENNETT WR, 1984, AM J MED, V77, P733, DOI 10.1016/0002-9343(84)90375-9
   DRACHMAN DB, 1994, NEW ENGL J MED, V330, P1797, DOI 10.1056/NEJM199406233302507
   GABOW PA, 1982, MEDICINE, V61, P141, DOI 10.1097/00005792-198205000-00002
   Horak HA, 2000, NEUROL CLIN, V18, P203, DOI 10.1016/S0733-8619(05)70186-9
   HOSOJIMA H, 1992, INTERNAL MED, V31, P1233, DOI 10.2169/internalmedicine.31.1233
   SCHIFF HB, 1978, Q J MED, V47, P463
   SOMMER N, 1993, DOC OPHTHALMOL, V84, P309, DOI 10.1007/BF01215447
   Vanholder R, 2000, J AM SOC NEPHROL, V11, P1553, DOI 10.1681/ASN.V1181553
   Warren JD, 2002, MUSCLE NERVE, V25, P332, DOI 10.1002/mus.10053
NR 10
TC 26
Z9 27
U1 0
U2 3
PU LIPPINCOTT WILLIAMS & WILKINS
PI PHILADELPHIA
PA 530 WALNUT ST, PHILADELPHIA, PA 19106-3621 USA
SN 0002-9629
J9 AM J MED SCI
JI Am. J. Med. Sci.
PD AUG
PY 2006
VL 332
IS 2
BP 103
EP 105
DI 10.1097/00000441-200608000-00012
PG 3
WC Medicine, General & Internal
WE Science Citation Index Expanded (SCI-EXPANDED)
SC General & Internal Medicine
GA 168FC
UT WOS:000246507500012
PM 16909061
DA 2022-10-25
ER

PT J
AU Gold, JS
   Donovan, PI
   Udelsman, R
AF Gold, Jason S.
   Donovan, Patricia I.
   Udelsman, Robert
TI Partial median sternotomy: An attractive approach to mediastinal
   parathyroid disease
SO WORLD JOURNAL OF SURGERY
LA English
DT Article; Proceedings Paper
CT 57th Annual Cancer Symposium of the Society-of-Surgical-Oncology
CY MAR 18-21, 2004
CL NEW YORK, NY
SP Soc Surg Oncol
ID AORTIC-VALVE-REPLACEMENT; PRIMARY HYPERPARATHYROIDISM;
   MYASTHENIA-GRAVIS; PERSISTENT HYPERPARATHYROIDISM; HYPER-PARATHYROIDISM;
   SURGICAL TREATMENT; THYMECTOMY; EXPLORATION; RESECTION; ADENOMAS
AB Background: Parathyroid exploration through a standard cervical approach is adequate for the resection of most mediastinal parathyroid glands. A subset of mediastinal parathyroid glands causing hyperparathyroidism, however, cannot be removed in this manner.
   Study Design: We reviewed our experience with the use of partial median sternotomy in the treatment of these patients.
   Results: Over a 14-year period, all but 10 of 937 (1.1%) consecutive patients explored for hyperparathyroidism by a single endocrine surgeon were treated by a cervical approach. Partial median sternotomy was performed in 10 cases and was successful in seven cases (70%), with conversion to a complete sternotomy being required in three cases. Six of these seven patients had failed a previous parathyroid exploration (86%), including one patient who had a previous complete sternotomy. Cure of hyperparathyroidism was achieved in all seven patients undergoing partial median sternotomy. In five patients a mediastinal parathyroid gland was removed (71%), and in one patient a parathyroid adenoma in the carotid sheath was eventually found, and the location of the hyperfunctioning parathyroid gland in one patient was never determined although the patient was cured. The mean length of hospital stay after a partial median sternotomy was 2.6 days. One patient sustained a recurrent laryngeal nerve injury at the time of a repeat cervical exploration and partial median sternotomy.
   Conclusions: Rarely, mediastinal parathyroid glands cannot be resected through a cervical approach. In these cases the use of partial median sternotomy is an attractive technique in achieving cure of hyperparathyroidism and is associated with minimal morbidity and a short length of hospital stay.
C1 Yale Univ, Sch Med, Dept Surg, New Haven, CT 06520 USA.
RP Udelsman, R (corresponding author), Yale Univ, Sch Med, Dept Surg, POB 208062, New Haven, CT 06520 USA.
EM robert.udelsman@yale.edu
RI Gold, Jason S./O-5112-2014
OI Gold, Jason S./0000-0002-2925-4755
CR BAUER W, 1962, METABOLISM, V11, P21
   CLARK OH, 1988, ARCH SURG-CHICAGO, V123, P1096
   CONN JM, 1991, AM SURGEON, V57, P62
   Cupisti K, 2002, LANGENBECK ARCH SURG, V386, P488, DOI 10.1007/s00423-001-0254-x
   Dogan S, 2003, J HEART VALVE DIS, V12, P76
   DOHERTY GM, 1992, ANN SURG, V215, P101, DOI 10.1097/00000658-199202000-00002
   EDIS AJ, 1978, SURGERY, V84, P384
   GAZ RD, 1987, SURGERY, V102, P949
   GRANBERG PO, 1982, AM J SURG, V143, P296, DOI 10.1016/0002-9610(82)90094-0
   Grandjean JG, 2000, ANN THORAC SURG, V70, P1423, DOI 10.1016/S0003-4975(00)01749-5
   Kido T, 1999, ANN THORAC SURG, V67, P263, DOI 10.1016/S0003-4975(98)01210-7
   Konertz W, 1996, J HEART VALVE DIS, V5, P638
   KURTAY M, 1969, AM J SURG, V117, P705, DOI 10.1016/0002-9610(69)90410-3
   LoCicero J 3rd, 1996, Chest Surg Clin N Am, V6, P85
   Masiello P, 2002, CARDIOVASC SURG, V10, P333, DOI 10.1016/S0967-2109(02)00026-1
   McNeill T M, 1966, Ann Thorac Surg, V2, P532
   Medrano C, 2000, ANN THORAC SURG, V69, P221, DOI 10.1016/S0003-4975(99)01127-3
   MILLER JI, 1982, ANN THORAC SURG, V34, P473, DOI 10.1016/S0003-4975(10)61416-6
   NORTON JA, 1985, WORLD J SURG, V9, P807, DOI 10.1007/BF01655200
   NUDELMAN IL, 1987, INT SURG, V72, P104
   ORRINGER MB, 1984, J THORAC CARDIOV SUR, V87, P124
   PALETTO AE, 1982, INT SURG, V67, P13
   Pego-Fernandes PMP, 2002, ANN THORAC SURG, V74, P204, DOI 10.1016/S0003-4975(02)03640-8
   ROSLYN JJ, 1983, AM SURGEON, V49, P523
   ROTHMUND M, 1976, ANN SURG, V183, P139, DOI 10.1097/00000658-197602000-00010
   RUSSELL CF, 1981, ANN SURG, V193, P805, DOI 10.1097/00000658-198106000-00016
   SCHLINKERT RT, 1991, MAYO CLIN PROC, V66, P1110, DOI 10.1016/S0025-6196(12)65789-9
   Szwerc MF, 1999, ANN THORAC SURG, V68, P2209, DOI 10.1016/S0003-4975(99)00863-2
   VANVROONHOVEN TJ, 1978, BRIT J SURG, V65, P297, DOI 10.1002/bjs.1800650502
   WANG CA, 1986, WORLD J SURG, V10, P687, DOI 10.1007/BF01655558
   WANG CA, 1976, ANN SURG, V183, P271, DOI 10.1097/00000658-197603000-00010
   WANG CA, 1977, ANN SURG, V186, P140, DOI 10.1097/00000658-197708000-00004
   Wells S A Jr, 1980, Curr Probl Surg, V17, P398
   WELLS SA, 1991, ANN SURG, V214, P555, DOI 10.1097/00000658-199111000-00004
NR 34
TC 10
Z9 10
U1 0
U2 1
PU SPRINGER
PI NEW YORK
PA 233 SPRING STREET, NEW YORK, NY 10013 USA
SN 0364-2313
J9 WORLD J SURG
JI World J.Surg.
PD JUL
PY 2006
VL 30
IS 7
BP 1234
EP 1239
DI 10.1007/s00268-005-7904-z
PG 6
WC Surgery
WE Conference Proceedings Citation Index - Science (CPCI-S); Science Citation Index Expanded (SCI-EXPANDED)
SC Surgery
GA 063VX
UT WOS:000239049100016
PM 16794907
DA 2022-10-25
ER

PT J
AU Balci, K
   Turgut, N
   Nurlu, G
AF Balci, K
   Turgut, N
   Nurlu, G
TI Normal values for single fiber EMG parameters of frontalis muscle in
   healthy subjects older than 70 years
SO CLINICAL NEUROPHYSIOLOGY
LA English
DT Article
DE single fiber EMG; jitter; frontalis muscle; neuromuscular transmission
ID ELECTROMYOGRAPHY
AB Objective: Single fiber EMG (SFEMG) is a potent electrophysiological method to evaluate impaired neuromuscular transmission, and allows sensitive diagnosis of neuromuscular transmission abnormalities such as myasthenia gravis. The jitter and fiber density values are different for various muscles and age groups and the reference values increase with age. In this study, we evaluated the reference values of jitter and fiber density of frontalis muscle in healthy subjects older than 70 years.
   Methods: We evaluated the jitter and fiber density of frontalis muscle in 32 healthy subjects. Twenty-two of them were between 70 and 79 years old (mean +/- SD, 73.9 +/- 1.7), and 10 of them were older than 80 years (mean +/- SD, 82.2 +/- 1.2).
   Results: Normal limit of jitter (95% confidence limit) was calculated as 40.4 mu s for healthy subjects between 70 and 79 years old and 43.7 mu s for healthy subjects older than 80 years and normal limit of fiber density (95% confidence limit) were calculated as 1.90 for subjects between 70 and 79 years old and 2.14 for subjects older than 80 years.
   Conclusions: We designated the reference values of jitter and fiber density for frontalis muscle in healthy subjects older than 70 years. Our reference values may have value to diagnose neuromuscular transmission abnormalities in elderly patients.
   Significance: SFEMG is sensitive for neuromuscular transmission abnormalities and it is important to know the reference values of frontalis muscle in healthy subjects older than 70 years. (c) 2005 International Federation of Clinical Neurophysiology. Published by Elsevier Ireland Ltd. All rights reserved.
C1 Trakya Univ, Dept Neurol, Sch Med, TR-22030 Edirne, Turkey.
   Hacettepe Univ, Sch Med, Dept Neurol, TR-06100 Ankara, Turkey.
RP Balci, K (corresponding author), Trakya Univ, Dept Neurol, Sch Med, TR-22030 Edirne, Turkey.
EM kemalbalcidr@yahoo.com
CR BROMBERG MB, 1994, MUSCLE NERVE, V17, P820, DOI 10.1002/mus.880170720
   CLAUS D, 1987, FORTSCHR NEUROL PSYC, V55, P365, DOI 10.1055/s-2007-1001841
   GILCHRIST JM, 1992, MUSCLE NERVE, V15, P151
   Kimura J, 2001, ELECTRODIAGNOSIS DIS, V3rd, P384
   LANGE DJ, 1992, ELECTROMYOGR CLIN NE, P397
   LIU R, 1995, ELECTROENCEPHALOGR C, V97, P171
   ROUSEEV R, 1992, MUSCLE NERVE, V15, P399, DOI 10.1002/mus.880150322
   Sanders DB, 2002, MUSCLE NERVE, pS15, DOI 10.1002/mus10141
   SHIELDS RW, 1984, MUSCLE NERVE, V7, P273, DOI 10.1002/mus.880070403
   STALBERG E, 1975, J NEUROL NEUROSUR PS, V38, P874, DOI 10.1136/jnnp.38.9.874
   STALBERG E, 1990, MUSCLE NERVE, V13, P804, DOI 10.1002/mus.880130906
   Stalberg E, 1997, J NEUROSCI METH, V74, P145, DOI 10.1016/S0165-0270(97)02245-0
   Stalberg E, 1994, SINGLE FIBER ELECTRO
   Tanhehco Justina L, 2003, Phys Med Rehabil Clin N Am, V14, P207, DOI 10.1016/S1047-9651(02)00123-7
   Trontelj JV, 1995, ADV EXP MED BIOL, V384, P109
   UKACHOKE C, 1994, CAN J NEUROL SCI, V21, P125, DOI 10.1017/S0317167100049040
NR 16
TC 6
Z9 6
U1 0
U2 1
PU ELSEVIER IRELAND LTD
PI CLARE
PA ELSEVIER HOUSE, BROOKVALE PLAZA, EAST PARK SHANNON, CO, CLARE, 00000,
   IRELAND
SN 1388-2457
EI 1872-8952
J9 CLIN NEUROPHYSIOL
JI Clin. Neurophysiol.
PD JUL
PY 2005
VL 116
IS 7
BP 1555
EP 1557
DI 10.1016/j.clinph.2005.03.001
PG 3
WC Clinical Neurology; Neurosciences
WE Science Citation Index Expanded (SCI-EXPANDED)
SC Neurosciences & Neurology
GA 942QL
UT WOS:000230296800009
PM 15897007
DA 2022-10-25
ER

PT J
AU Huan, JY
   Meza-Romero, R
   Mooney, JL
   Chou, YK
   Edwards, DM
   Rich, C
   Link, JM
   Vandenbark, AA
   Bourdette, DN
   Bachinger, HP
   Burrows, GG
AF Huan, JY
   Meza-Romero, R
   Mooney, JL
   Chou, YK
   Edwards, DM
   Rich, C
   Link, JM
   Vandenbark, AA
   Bourdette, DN
   Bachinger, HP
   Burrows, GG
TI Rationally designed mutations convert complexes of human recombinant T
   cell receptor ligands into monomers that retain biological activity
SO JOURNAL OF CHEMICAL TECHNOLOGY AND BIOTECHNOLOGY
LA English
DT Article
DE major histocompatibility complex; protein structure; drug design;
   autoimmunity
ID MHC CLASS-II; EXPERIMENTAL AUTOIMMUNE ENCEPHALOMYELITIS; MYELIN
   BASIC-PROTEIN; BOUND SINGLE PEPTIDES; BETA-SHEET; CRYSTAL-STRUCTURE;
   AMINO-ACIDS; ANGSTROM RESOLUTION; MYASTHENIA-GRAVIS; STRUCTURAL BASIS
AB Single-chain human recombinant T cell receptor ligands derived from the peptide binding/TCR recognition domain of human HLA-DR2b (DRA*0101/DRB1*1501) produced in Escherichia coli with and without amino-terminal extensions containing antigenic peptides have been described previously. While molecules with the native sequence retained biological activity, they formed higher order aggregates in solution. In this study, we used site-directed mutagenesis to modify the beta-sheet platform of the DR2-derived RTLs, obtaining two variants that were monomeric in solution by replacing hydrophobic residues with polar (serine) or charged (aspartic acid) residues. Size exclusion chromatography and dynamic light scattering demonstrated that the modified RTLs were monomeric in solution, and structural characterization using circular dichroism demonstrated the highly ordered secondary structure of the RTLs. Peptide binding to the 'empty' RTLs was quantified using biotinylated peptides, and functional studies showed that the modified RTLs containing covalently tethered peptides were able to inhibit antigen-specific T cell proliferation in vitro, as well as suppress experimental autoimmune encephalomyelitis in vivo. These studies demonstrated that RTLs encoding the Ag-binding/TCR recognition domain of MHC class II molecules are innately very robust structures, capable of retaining potent biological activity separate from the Ig-fold domains of the progenitor class II structure, with prevention of aggregation accomplished by modification of an exposed surface that was buried in the progenitor structure. (C) 2004 Society of Chemical Industry.
C1 Oregon Hlth & Sci Univ, Dept Neurol, Portland, OR 97239 USA.
   Vet Affairs Med Ctr, Neuroimmunol Res, Portland, OR 97207 USA.
   Oregon Hlth & Sci Univ, Dept Mol Microbiol & Immunol, Portland, OR 97239 USA.
   Shriners Hosp Children, Portland, OR 97201 USA.
   Oregon Hlth & Sci Univ, Dept Biochem & Mol Biol, Portland, OR 97239 USA.
RP Burrows, GG (corresponding author), Oregon Hlth & Sci Univ, Dept Neurol, Portland, OR 97239 USA.
EM ggb@ohsu.edu
OI Link, Jason/0000-0002-6892-0431
FU NATIONAL INSTITUTE OF ALLERGY AND INFECTIOUS DISEASES [R01AI043960]
   Funding Source: NIH RePORTER; NATIONAL INSTITUTE OF ENVIRONMENTAL HEALTH
   SCIENCES [R01ES010554] Funding Source: NIH RePORTER; NATIONAL INSTITUTE
   OF NEUROLOGICAL DISORDERS AND STROKE [R01NS041965] Funding Source: NIH
   RePORTER; NIAID NIH HHS [R01 AI043960] Funding Source: Medline; NIEHS
   NIH HHS [R01 ES010554] Funding Source: Medline; NINDS NIH HHS [R01
   NS041965] Funding Source: Medline
CR ARIMILLI S, 1995, J BIOL CHEM, V270, P971, DOI 10.1074/jbc.270.2.971
   BROWN JH, 1993, NATURE, V364, P33, DOI 10.1038/364033a0
   Burrows GG, 2001, J IMMUNOL, V167, P4386, DOI 10.4049/jimmunol.167.8.4386
   Burrows GG, 1999, PROTEIN ENG, V12, P771, DOI 10.1093/protein/12.9.771
   CASPI RR, 1988, J IMMUNOL, V140, P1490
   Chang JW, 2001, J BIOL CHEM, V276, P24170, DOI 10.1074/jbc.M101808200
   CHOU PY, 1974, BIOCHEMISTRY-US, V13, P211, DOI 10.1021/bi00699a001
   COBBOLD SP, 1984, NATURE, V312, P548, DOI 10.1038/312548a0
   COMPTON LA, 1986, ANAL BIOCHEM, V155, P155, DOI 10.1016/0003-2697(86)90241-1
   CUSH JJ, 1988, ARTHRITIS RHEUM-US, V31, P1230, DOI 10.1002/art.1780311003
   Desbarats J, 1996, P NATL ACAD SCI USA, V93, P11014, DOI 10.1073/pnas.93.20.11014
   FINKELSTEIN AV, 1995, PROTEIN ENG, V8, P207, DOI 10.1093/protein/8.2.207
   Fremont DH, 1996, SCIENCE, V272, P1001, DOI 10.1126/science.272.5264.1001
   HOUSSET D, 1994, J MOL BIOL, V238, P88, DOI 10.1006/jmbi.1994.1270
   Huan JY, 2004, J IMMUNOL, V172, P4556, DOI 10.4049/jimmunol.172.7.4556
   Ito A, 2001, J IMMUNOL, V167, P542, DOI 10.4049/jimmunol.167.1.542
   JANEWAY CA, 1994, CELL, V76, P275, DOI 10.1016/0092-8674(94)90335-2
   KONIG R, 1995, J EXP MED, V182, P779, DOI 10.1084/jem.182.3.779
   KOZONO H, 1994, NATURE, V369, P151, DOI 10.1038/369151a0
   Li YL, 2000, J MOL BIOL, V304, P177, DOI 10.1006/jmbi.2000.4198
   Madsen L, 1999, P NATL ACAD SCI USA, V96, P10338, DOI 10.1073/pnas.96.18.10338
   MATSUI K, 1991, SCIENCE, V254, P1788, DOI 10.1126/science.1763329
   McMahan RH, 2003, J BIOL CHEM, V278, P30961, DOI 10.1074/jbc.M300628200
   MINOR DL, 1994, NATURE, V367, P660, DOI 10.1038/367660a0
   Murthy VL, 1997, STRUCTURE, V5, P1385, DOI 10.1016/S0969-2126(97)00288-8
   NAG B, 1993, J BIOL CHEM, V268, P14360
   NAG B, 1993, P NATL ACAD SCI USA, V90, P1604, DOI 10.1073/pnas.90.4.1604
   Nag B, 1996, J BIOL CHEM, V271, P10413, DOI 10.1074/jbc.271.17.10413
   NAG B, 1992, J BIOL CHEM, V267, P22624
   NICOLLE MW, 1994, J CLIN INVEST, V93, P1361, DOI 10.1172/JCI117112
   Pokkuluri PR, 2002, PROTEIN SCI, V11, P1687, DOI 10.1110/ps.4920102
   QUILL H, 1987, J IMMUNOL, V138, P3704
   Rhode PR, 1996, J IMMUNOL, V157, P4885
   Schwartz RH, 1996, J EXP MED, V184, P1, DOI 10.1084/jem.184.1.1
   SHARMA SD, 1991, P NATL ACAD SCI USA, V88, P11465, DOI 10.1073/pnas.88.24.11465
   SMITH CK, 1994, BIOCHEMISTRY-US, V33, P5510, DOI 10.1021/bi00184a020
   Smith KJ, 1998, J EXP MED, V188, P1511, DOI 10.1084/jem.188.8.1511
   Spack EG, 1995, J AUTOIMMUN, V8, P787, DOI 10.1016/S0896-8411(95)80018-2
   STEINMAN L, 1993, SCI AM, V269, P106, DOI 10.1038/scientificamerican0993-106
   STERN LJ, 1994, NATURE, V368, P215, DOI 10.1038/368215a0
   Street AG, 1999, P NATL ACAD SCI USA, V96, P9074, DOI 10.1073/pnas.96.16.9074
   SWANBORG RH, 1983, J IMMUNOL, V130, P1503
   Vandenbark AA, 2003, J IMMUNOL, V171, P127, DOI 10.4049/jimmunol.171.1.127
   Wang C., 2003, COMMUN APPL ANAL, V7, P171
   WEINBERG AD, 1992, J IMMUNOL, V148, P2109
   WEINBERG AD, 1994, J IMMUNOL, V152, P4712
   WOODS A, 1994, J EXP MED, V180, P173, DOI 10.1084/jem.180.1.173
   ZHAO BG, 1992, J MOL BIOL, V227, P239, DOI 10.1016/0022-2836(92)90694-F
   ZinnJustin S, 1996, BIOCHEMISTRY-US, V35, P8535, DOI 10.1021/bi960466n
NR 49
TC 11
Z9 17
U1 0
U2 5
PU WILEY
PI HOBOKEN
PA 111 RIVER ST, HOBOKEN 07030-5774, NJ USA
SN 0268-2575
EI 1097-4660
J9 J CHEM TECHNOL BIOT
JI J. Chem. Technol. Biotechnol.
PD JAN
PY 2005
VL 80
IS 1
BP 2
EP 12
DI 10.1002/jctb.1086
PG 13
WC Biotechnology & Applied Microbiology; Chemistry, Multidisciplinary;
   Engineering, Environmental; Engineering, Chemical
WE Science Citation Index Expanded (SCI-EXPANDED)
SC Biotechnology & Applied Microbiology; Chemistry; Engineering
GA 883UG
UT WOS:000226040600002
PM 22973070
OA Green Accepted
DA 2022-10-25
ER

PT J
AU Tramontano, A
   Makker, SP
AF Tramontano, A
   Makker, SP
TI Conformation and glycosylation of a Megalin fragment correlate with
   nephritogenicity in Heymann nephritis
SO JOURNAL OF IMMUNOLOGY
LA English
DT Article
ID RECEPTOR-ASSOCIATED PROTEIN; RAT-KIDNEY; MEMBRANOUS NEPHROPATHY;
   BIOCHEMICAL-ANALYSIS; MYASTHENIA-GRAVIS; ANTIGEN GP330; GENE FAMILY;
   T-CELLS; COMPLEMENT; IDENTIFICATION
AB Active Heymann nephritis (AHN), a rat model of autoimmune glomerulonephritis, is induced by immunization with autologous megalin, a 600-kDa cell surface glycoprotein isolated from crude renal extracts. Recombinant proteins containing a 563-residue N-terminal sequence of megalin were obtained from Escherichia coli and baculovirus-insect cell expression systems. Rats immunized with the soluble, secreted protein encoded by a baculovirus construct elicited high titer anti-megalin autoantibodies and developed glomerular immune deposits and elevated proteinuria consistent with AHN. Rats treated with the bacterial or nonsecreted insect cell proteins produced a milder anti-megalin response and did not develop the disease. Nephritogenicity appeared to correlate with conformational or other structural features of native megalin. All three recombinant proteins were reactive in Western blots with rabbit anti-megalin antiserum, whereas the insect cell-derived proteins reacted preferentially in Western blot and ELISA with anti-megalin autoantibodies from rats with AHN induced by native megalin. Only the secreted insect cell product was stained in a lectin blot, suggesting its specific glycosylation. These observations provide evidence that a megalin N-terminal domain includes B and T cell epitopes sufficient for a pathogenic autoimmune response and that a native-like conformation and glycosylation are essential for the induction of disease. The importance of conformational B cell epitopes for pathogenic autoantibodies recapitulates observations made in other models of organ-specific autoimmune disease. Glycosidic modifications could influence the presentation of either B or T cell epitopes in AHN, consistent with emerging evidence of the role of post-translational modifications in pathogenic autoimmune responses.
C1 Calif State Univ Sacramento, Sch Med, Dept Pediat, Sacramento, CA 95817 USA.
RP Makker, SP (corresponding author), Calif State Univ Sacramento, Sch Med, Dept Pediat, 2516 Stockton Blvd, Sacramento, CA 95817 USA.
EM spmakker@ucdavis.edu
FU NCI NIH HHS [CA90564] Funding Source: Medline; NIDDK NIH HHS [DK33941]
   Funding Source: Medline; NATIONAL CANCER INSTITUTE [R01CA090564] Funding
   Source: NIH RePORTER; NATIONAL INSTITUTE OF DIABETES AND DIGESTIVE AND
   KIDNEY DISEASES [R01DK033941] Funding Source: NIH RePORTER
CR ALOUSI MA, 1969, AM J PATHOL, V54, P47
   Argraves WS, 2001, FRONT BIOSCI, V6, pD406, DOI 10.2741/Argraves
   Barchan D, 1999, P NATL ACAD SCI USA, V96, P8086, DOI 10.1073/pnas.96.14.8086
   Christensen EI, 2002, NAT REV MOL CELL BIO, V3, P258, DOI 10.1038/nrm778
   Chui D, 2001, P NATL ACAD SCI USA, V98, P1142, DOI 10.1073/pnas.98.3.1142
   CYBULSKY AV, 1986, J CLIN INVEST, V77, P1096, DOI 10.1172/JCI112408
   Doyle HA, 2001, TRENDS IMMUNOL, V22, P443, DOI 10.1016/S1471-4906(01)01976-7
   EDGINGTON TS, 1967, SCIENCE, V155, P1432, DOI 10.1126/science.155.3768.1432
   HEYMANN W, 1959, P SOC EXP BIOL MED, V100, P660
   HUANG J, 1997, J AM SOC NEPHROL, V8, P457
   HUANG JM, 1995, KIDNEY INT, V47, P432, DOI 10.1038/ki.1995.56
   Im SH, 2000, J IMMUNOL, V165, P3599, DOI 10.4049/jimmunol.165.7.3599
   JARVIS DL, 1995, VIROLOGY, V212, P500, DOI 10.1006/viro.1995.1508
   KANALAS JJ, 1993, J BIOL CHEM, V268, P8188
   KERJASCHKI D, 1992, P NATL ACAD SCI USA, V89, P11179, DOI 10.1073/pnas.89.23.11179
   KERJASCHKI D, 1983, J EXP MED, V157, P667, DOI 10.1084/jem.157.2.667
   KERJASCHKI D, 1982, P NATL ACAD SCI-BIOL, V79, P5557, DOI 10.1073/pnas.79.18.5557
   LEENAERTS PL, 1995, KIDNEY INT, V47, P1604, DOI 10.1038/ki.1995.224
   MAKKER SP, 1980, P SOC EXP BIOL MED, V163, P95, DOI 10.3181/00379727-163-40729
   MAKKER SP, 1984, LAB INVEST, V50, P287
   MAKKER SP, 1995, AM J PATHOL, V146, P1481
   MAKKER SP, 1993, J IMMUNOL, V151, P6500
   MAKKER SP, 1982, FED PROC, V41, P1159
   Oleinikov AV, 2000, J AM SOC NEPHROL, V11, P57, DOI 10.1681/ASN.V11157
   ORLANDO RA, 1992, P NATL ACAD SCI USA, V89, P6698, DOI 10.1073/pnas.89.15.6698
   ORLANDO RA, 1995, J AM SOC NEPHROL, V6, P61
   Penny MJ, 1997, KIDNEY INT, V51, P1059, DOI 10.1038/ki.1997.148
   PIETROMONACO S, 1990, P NATL ACAD SCI USA, V87, P1811, DOI 10.1073/pnas.87.5.1811
   Raats CJI, 1999, J AM SOC NEPHROL, V10, P1689
   RAYCHOWDHURY R, 1989, SCIENCE, V244, P1163, DOI 10.1126/science.2786251
   Raychowdhury R, 1996, AM J PATHOL, V148, P1613
   SAITO A, 1994, P NATL ACAD SCI USA, V91, P9725, DOI 10.1073/pnas.91.21.9725
   SALANT DJ, 1989, KIDNEY INT, V35, P976, DOI 10.1038/ki.1989.81
   SALANT DJ, 1980, J CLIN INVEST, V66, P1339, DOI 10.1172/JCI109987
   VANLEER EHG, 1993, AM J PATHOL, V142, P821
   Walters G, 2001, CLIN EXP IMMUNOL, V126, P319, DOI 10.1046/j.1365-2249.2001.01505.x
   Yamazaki H, 1998, J AM SOC NEPHROL, V9, P1638
   ZHENG G, 1994, J HISTOCHEM CYTOCHEM, V42, P531, DOI 10.1177/42.4.7510321
   Ziak M, 1999, J AM SOC NEPHROL, V10, P203
NR 39
TC 15
Z9 15
U1 0
U2 1
PU AMER ASSOC IMMUNOLOGISTS
PI BETHESDA
PA 9650 ROCKVILLE PIKE, BETHESDA, MD 20814 USA
SN 0022-1767
EI 1550-6606
J9 J IMMUNOL
JI J. Immunol.
PD FEB 15
PY 2004
VL 172
IS 4
BP 2367
EP 2373
DI 10.4049/jimmunol.172.4.2367
PG 7
WC Immunology
WE Science Citation Index Expanded (SCI-EXPANDED)
SC Immunology
GA 771LZ
UT WOS:000188788600047
PM 14764706
OA Bronze
DA 2022-10-25
ER

PT J
AU Reynolds, J
   Pusey, CD
AF Reynolds, J
   Pusey, CD
TI Oral administration of glomerular basement membrane prevents the
   development of experimental autoimmune glomerulonephritis in the WKY rat
SO JOURNAL OF THE AMERICAN SOCIETY OF NEPHROLOGY
LA English
DT Article
ID ANTI-GBM NEPHRITIS; COLLAGEN-INDUCED ARTHRITIS; BROWN-NORWAY RATS;
   T-CELL RESPONSES; GOODPASTURE ANTIGEN; MYASTHENIA-GRAVIS; MUCOSAL
   TOLERANCE; IV COLLAGEN; NEPHRITOGENIC ANTIGEN; NASAL TOLERANCE
AB Experimental autoimmune glomerulonephritis (EAG), an animal model of Goodpasture's disease, can be induced in Wistar Kyoto (WKY) rats by a single injection of collagenase-solubilized rat glomerular basement membrane (GBM) in adjuvant. EAG is characterized by circulating and deposited anti-GBM antibodies, accompanied by focal necrotizing glomerulonephritis with crescent formation. The inhibitory effect of orally administered antigens has been reported in various animal models of autoimmunity but not in EAG in the rat. The effects of feeding rat GBM by gavage, at total doses of 0.5, 2.5, or 5 mg, before immunization were examined. A dose-dependent effect was observed on the development of EAG. A dose of 0.5 mg of GBM had no effect on disease, 2.5 mg resulted in a moderate reduction in the severity of nephritis but no change in anti-GBM antibody production, and 5 mg resulted in a marked reduction in circulating and deposited anti-GBM antibodies, albuminuria, deposits of fibrin in the glomeruli, severity of glomerular abnormalities, and numbers of infiltrating T cells and macrophages. Animals that were fed 5 mg of GBM showed a significant reduction in IgG2a but not IgG1, anti-GBM antibody levels, suggesting downregulation of Th1 responses. There was also a dose-dependent reduction in the proliferative responses of splenic T cells from treated animals to GBM antigen in vitro. These results clearly demonstrate that mucosal tolerance can be induced by oral administration of GBM antigen and that this approach is effective in preventing EAG.
C1 Hammersmith Hosp, Imperial Coll Sch Med, Div Med, Renal Sect, London W12 0NN, England.
RP Reynolds, J (corresponding author), Hammersmith Hosp, Imperial Coll Sch Med, Div Med, Renal Sect, Du Cane Rd, London W12 0NN, England.
CR Abbate M, 1998, KIDNEY INT, V54, P1550, DOI 10.1046/j.1523-1755.1998.00153.x
   Anderton SM, 1998, EUR J IMMUNOL, V28, P1251, DOI 10.1002/(SICI)1521-4141(199804)28:04<1251::AID-IMMU1251>3.0.CO;2-O
   Barchan D, 1999, P NATL ACAD SCI USA, V96, P8086, DOI 10.1073/pnas.96.14.8086
   BOLTON WK, 1993, KIDNEY INT, V44, P294, DOI 10.1038/ki.1993.244
   CASHMAN SJ, 1988, J PATHOL, V155, P61, DOI 10.1002/path.1711550110
   COHEN SB, 1990, INT ARCH ALLER A IMM, V91, P47, DOI 10.1159/000235088
   DERRY CJ, 1995, CLIN EXP IMMUNOL, V100, P262
   Garcia G, 1999, J AUTOIMMUN, V13, P315, DOI 10.1006/jaut.1999.0320
   Kalluri R, 1997, J CLIN INVEST, V100, P2263, DOI 10.1172/JCI119764
   Ke Y, 1997, J IMMUNOL, V158, P3610
   LAURELL CB, 1966, ANAL BIOCHEM, V15, P45, DOI 10.1016/0003-2697(66)90246-6
   Liu JQ, 1998, INT IMMUNOL, V10, P1139, DOI 10.1093/intimm/10.8.1139
   Ma CG, 1996, ANN NY ACAD SCI, V778, P273, DOI 10.1111/j.1749-6632.1996.tb21135.x
   Ma CG, 1996, CLIN EXP IMMUNOL, V104, P509, DOI 10.1046/j.1365-2249.1996.50755.x
   METZLER B, 1997, ANN NY ACAD SCI, V636, P227
   NISHIKAWA K, 1993, LAB INVEST, V68, P146
   NISHIKAWA K, 1994, EUR J IMMUNOL, V24, P1249, DOI 10.1002/eji.1830240602
   NISHIKAWA K, 1993, J EXP MED, V177, P667, DOI 10.1084/jem.177.3.667
   Pham K, 1997, KIDNEY INT, V52, P725, DOI 10.1038/ki.1997.388
   PUSEY CD, 1991, NEPHROL DIAL TRANSPL, V6, P457, DOI 10.1093/ndt/6.7.457
   Reynolds J, 1998, NEPHROL DIAL TRANSPL, V13, P44, DOI 10.1093/ndt/13.1.44
   REYNOLDS J, 1993, J AUTOIMMUN, V6, P571, DOI 10.1006/jaut.1993.1047
   REYNOLDS J, 1994, CLIN EXP IMMUNOL, V95, P122
   REYNOLDS J, 1991, CLIN EXP IMMUNOL, V85, P28
   REYNOLDS J, 1995, J AM SOC NEPHROL, V6, P850
   Reynolds J, 2000, J CLIN INVEST, V105, P643, DOI 10.1172/JCI6710
   Reynolds J, 1999, KIDNEY INT, V55, P2557
   REYNOLDS J, 1999, J AM SOC NEPHROL, V10, P519
   RYAN JJ, 2000, IN PRESS NEPHROL DIA
   SADO Y, 1987, BRIT J EXP PATHOL, V68, P695
   SADO Y, 1991, VIRCHOWS ARCH B, V60, P345, DOI 10.1007/BF02899566
   Sado Y, 1997, J PATHOL, V182, P225
   SADO Y, 1989, J PATHOL, V158, P325, DOI 10.1002/path.1711580410
   Sado Y, 1998, KIDNEY INT, V53, P664, DOI 10.1046/j.1523-1755.1998.00795.x
   SADO Y, 1986, J CLIN LAB IMMUNOL, V19, P193
   SAUS J, 1988, J BIOL CHEM, V263, P13374
   Shi FD, 1999, J IMMUNOL, V162, P5757
   Staines NA, 1996, CLIN EXP IMMUNOL, V103, P368
   Staines NA, 1996, ANN NY ACAD SCI, V778, P297, DOI 10.1111/j.1749-6632.1996.tb21137.x
   Sun JB, 1996, P NATL ACAD SCI USA, V93, P7196, DOI 10.1073/pnas.93.14.7196
   Tam FWK, 1999, NEPHROL DIAL TRANSPL, V14, P1658, DOI 10.1093/ndt/14.7.1658
   TURNER N, 1992, J CLIN INVEST, V89, P592, DOI 10.1172/JCI115625
   Weiner HL, 1997, IMMUNOL TODAY, V18, P335, DOI 10.1016/S0167-5699(97)01053-0
   Whitacre CC, 1996, ANN NY ACAD SCI, V778, P217, DOI 10.1111/j.1749-6632.1996.tb21130.x
   WRAITH DC, 1996, CLIN EXP IMMUNOL, V103, P509
   Xiao BG, 1997, CLIN IMMUNOL IMMUNOP, V85, P119, DOI 10.1006/clin.1997.4432
   Zou LP, 1999, J NEUROIMMUNOL, V94, P109, DOI 10.1016/S0165-5728(98)00232-X
NR 47
TC 38
Z9 39
U1 0
U2 0
PU LIPPINCOTT WILLIAMS & WILKINS
PI PHILADELPHIA
PA 530 WALNUT ST, PHILADELPHIA, PA 19106-3621 USA
SN 1046-6673
J9 J AM SOC NEPHROL
JI J. Am. Soc. Nephrol.
PD JAN
PY 2001
VL 12
IS 1
BP 61
EP 70
PG 10
WC Urology & Nephrology
WE Science Citation Index Expanded (SCI-EXPANDED)
SC Urology & Nephrology
GA 386YX
UT WOS:000166094300008
PM 11134251
OA Bronze
DA 2022-10-25
ER

PT J
AU Wang, Y
   Afanasyeva, M
   Hill, SL
   Kaya, Z
   Rose, NR
AF Wang, Y
   Afanasyeva, M
   Hill, SL
   Kaya, Z
   Rose, NR
TI Nasal administration of cardiac myosin suppresses autoimmune myocarditis
   in mice
SO JOURNAL OF THE AMERICAN COLLEGE OF CARDIOLOGY
LA English
DT Article
ID COLLAGEN-INDUCED ARTHRITIS; MUCOSAL TOLERANCE; MYASTHENIA-GRAVIS; ORAL
   TOLERANCE; DILATED CARDIOMYOPATHY; II COLLAGEN; INDUCTION;
   AUTOANTIBODIES; TGF-BETA-1; MECHANISMS
AB OBJECTIVES This study was designed to examine whether myocarditis induced in a mouse model can be effectively suppressed by nasal administration of cardiac myosin (CM).
   BACKGROUND Myocarditis in humans often follows viral infection and is accompanied by evidence of an autoimmune response to CM. Treatment has been hampered by the fact that measures undertaken to reduce the autoimmune response often enhance the viral infection. Delivery of antigen via nasal route has been shown to induce antigen-specific tolerance and suppress certain autoimmune diseases in animal models.
   METHODS Myocarditis was induced in A/J mice by two subcutaneous injections of CM emulsified in complete Freund's adjuvant. Nasal instillation of CM (200 mug/mouse) or vehicle buffer was carried out three days before the first subcutaneous injection (day -3). The effect of nasal instillation of CM on cardiac histopathology, cytokine production by splenocytes, and antibody response was examined three weeks after the first subcutaneous injection (day 21).
   RESULTS Nasal administration of CM effectively reduced the severity of myocarditis. Consistent with the histological findings, the levels of interleukin-2 (IL-2), tumor necrosis factor-alpha, and IL-1 beta produced by splenocytes in response to CM were significantly decreased. In addition, the serum levels of IgE and IgG1 anti-myosin antibodies were suppressed. However, the levels of transforming growth factor-beta (TGF-beta) and CM-specific IgA antibodies were not affected.
   CONCLUSIONS Taken together, our results do not support active suppression through upregulation of TGF-beta, IL-4, and IL-10 as a mechanism of tolerance, but favor anergy or deletion of both Th1 and Th2 autoreactive T cells. (C) 2000 by the American College of Cardiology.
C1 Johns Hopkins Med Inst, Dept Pathol, Baltimore, MD 21205 USA.
   Johns Hopkins Med Inst, Dept Mol Microbiol & Immunol, Baltimore, MD 21205 USA.
RP Rose, NR (corresponding author), Johns Hopkins Univ, Sch Med, Dept Pathol, Ross 659,720 Rutland Ave, Baltimore, MD 21205 USA.
FU NHLBI NIH HHS [HL33878] Funding Source: Medline; NIEHS NIH HHS [ES07141]
   Funding Source: Medline; NATIONAL HEART, LUNG, AND BLOOD INSTITUTE
   [R01HL033878] Funding Source: NIH RePORTER
CR ANSARI AA, 1994, J IMMUNOL, V153, P4754
   Bachmaier K, 1997, CIRCULATION, V95, P655, DOI 10.1161/01.CIR.95.3.655
   Barone KS, 1998, J IMMUNOL, V161, P154
   Benson JM, 1997, RES IMMUNOL, V148, P533, DOI 10.1016/S0923-2494(98)80147-8
   DICK AD, 1994, IMMUNOLOGY, V82, P625
   FINKELMAN FD, 1988, J IMMUNOL, V141, P2335
   FINKELMAN FD, 1990, ANNU REV IMMUNOL, V8, P303, DOI 10.1146/annurev.iy.08.040190.001511
   Garcia G, 1999, J AUTOIMMUN, V13, P315, DOI 10.1006/jaut.1999.0320
   Khaw BA, 1995, EUR HEART J, V16, P92, DOI 10.1093/eurheartj/16.suppl_O.92
   Kim PH, 1998, J IMMUNOL, V160, P1198
   KODAMA M, 1992, CIRCULATION, V85, P1918, DOI 10.1161/01.CIR.85.5.1918
   LAUER B, 1994, J AM COLL CARDIOL, V23, P146, DOI 10.1016/0735-1097(94)90513-4
   LIAO L, 1995, J EXP MED, V181, P1123, DOI 10.1084/jem.181.3.1123
   Ma CG, 1996, ANN NY ACAD SCI, V778, P273, DOI 10.1111/j.1749-6632.1996.tb21135.x
   MA CG, 1995, J NEUROIMMUNOL, V58, P51, DOI 10.1016/0165-5728(94)00187-S
   MASON JW, 1995, NEW ENGL J MED, V333, P269, DOI 10.1056/NEJM199508033330501
   Mosmann TR, 1996, IMMUNOL TODAY, V17, P138, DOI 10.1016/0167-5699(96)80606-2
   NEU N, 1987, J IMMUNOL, V139, P3630
   Schultheiss Heinz-Peter, 1996, Molecular and Cellular Biochemistry, V163-164, P319, DOI 10.1007/BF00408672
   Shi FD, 1999, J IMMUNOL, V162, P5757
   SHIVERICK KT, 1975, BIOCHIM BIOPHYS ACTA, V393, P124, DOI 10.1016/0005-2795(75)90222-6
   SMITH SC, 1992, CIRC RES, V70, P856, DOI 10.1161/01.RES.70.4.856
   SMITH SC, 1991, J IMMUNOL, V147, P2141
   Staines NA, 1996, CLIN EXP IMMUNOL, V103, P368
   Tian JD, 1996, J EXP MED, V183, P1561, DOI 10.1084/jem.183.4.1561
   Wang S, 1999, OPT LASER TECHNOL, V31, P151, DOI 10.1016/S0030-3992(99)00020-1
   Weiner HL, 1997, IMMUNOL TODAY, V18, P335, DOI 10.1016/S0167-5699(97)01053-0
   WOLFF PG, 1989, AM HEART J, V117, P1303, DOI 10.1016/0002-8703(89)90410-9
   Xiao BG, 1997, CLIN IMMUNOL IMMUNOP, V85, P119, DOI 10.1006/clin.1997.4432
NR 29
TC 30
Z9 30
U1 0
U2 0
PU ELSEVIER SCIENCE INC
PI NEW YORK
PA 655 AVENUE OF THE AMERICAS, NEW YORK, NY 10010 USA
SN 0735-1097
J9 J AM COLL CARDIOL
JI J. Am. Coll. Cardiol.
PD NOV 15
PY 2000
VL 36
IS 6
BP 1992
EP 1999
DI 10.1016/S0735-1097(00)00939-6
PG 8
WC Cardiac & Cardiovascular Systems
WE Science Citation Index Expanded (SCI-EXPANDED)
SC Cardiovascular System & Cardiology
GA 375FL
UT WOS:000165388800038
PM 11092676
OA Bronze
DA 2022-10-25
ER

PT J
AU Mayer, R
   Beham-Schmid, C
   Groell, R
   Smolle-Juettner, FM
   Quehenberger, F
   Stuecklschweiger, GF
   Prettenhofer, U
   Stranzl, H
   Renner, H
   Hackl, A
AF Mayer, R
   Beham-Schmid, C
   Groell, R
   Smolle-Juettner, FM
   Quehenberger, F
   Stuecklschweiger, GF
   Prettenhofer, U
   Stranzl, H
   Renner, H
   Hackl, A
TI Radiotherapy for invasive thymoma and thymic carcinoma -
   Clinicopathological review
SO STRAHLENTHERAPIE UND ONKOLOGIE
LA English
DT Article
DE invasive thymoma; thymic carcinoma; external radiotherapy; prognostic
   factors
ID POSTOPERATIVE RADIATION-THERAPY; MALIGNANT THYMOMA; CHEMOTHERAPY;
   RESECTION; SURGERY
AB Purpose: This study reports clinicopathological features and outcome of thymic tumors. Twenty-seven patients with invasive thymoma and 6 patients with thymic carcinoma who had received radiotherapy either primary or postoperatively were analyzed retrospectively.
   Patients and Methods: All 33 patients were irradiated with a mean dose of 50 Gy after complete resection (16 patients), partial resection (9 patients) or biopsy (8 patients). Staging was done according to the Masaoka classification; there were 12 Stage IT, 12 Stage III and 9 Stage IV patients.
   Results: In patients with invasive thymoma Stage II to IV (median follow-up 54.4 months) Kaplan-Meier estimates of overall survival (OS), disease-specific (DSS) and disease-free survival (DFS) at 5 years were 63.7% (95% confidence interval [CI], 42 to 84%), 88.3% (CI, 75 to 100%) and 77.4% (CI, 58 to 95%), respectively. Among the prognostic factors tested, such as age, myasthenia gravis, completeness of surgery and histologic subclassification, total radiation dose, and Masaoka Stage, the latter was the only significant predictor of improved survival (p = 0.04). Considering local control, radiation dose was a significant prognostic factor (p = 0.0006). In patients with thymic carcinoma (median follow-up 43.4 months) 5-year DSS, and DFS were 22.2% (CI, 0 to 60%) and 16.7% (CI, 0 to 46%), respectively. Thymoma as compared to thymic carcinoma had a statistically significant better DSS (p = 0.007) and DFS (p = 0.0007).
   Conclusion: Postoperative radiotherapy with sufficient doses plays an important role as adjuvant treatment in complete or incomplete resected invasive Stage II to III thymoma. In unresectable thymoma Stage III to IV as well as in thymic carcinoma a multimodality approach should be considered to improve survival.
C1 Graz Univ, Sch Med, Dept Radiotherapy, A-8036 Graz, Austria.
   Graz Univ, Sch Med, Dept Pathol, A-8036 Graz, Austria.
   Graz Univ, Sch Med, Dept Radiol, A-8036 Graz, Austria.
   Graz Univ, Sch Med, Dept Thorac & Hyperbar Surg, A-8036 Graz, Austria.
   Graz Univ, Sch Med, Dept Med Informat Stat & Documentat, A-8036 Graz, Austria.
RP Mayer, R (corresponding author), Graz Univ, Sch Med, Dept Radiotherapy, Auenbruggerpl 32, A-8036 Graz, Austria.
RI Quehenberger, Franz/AAV-1446-2020; Quehenberger, Franz/N-8825-2019;
   Quehenberger, Franz/E-7489-2010
OI Quehenberger, Franz/0000-0003-0764-9497; Quehenberger,
   Franz/0000-0003-0764-9497
CR Akaogi E, 1996, J SURG ONCOL, V63, P17
   BERNATZ PE, 1961, J THORAC CARDIOV SUR, V42, P424
   BLUMBERG D, 1995, ANN THORAC SURG, V60, P908, DOI 10.1016/0003-4975(95)00669-C
   Blumberg D, 1998, J THORAC CARDIOV SUR, V115, P303, DOI 10.1016/S0022-5223(98)70273-9
   CIERNIK IF, 1994, J CLIN ONCOL, V12, P1484, DOI 10.1200/JCO.1994.12.7.1484
   COWEN D, 1995, RADIOTHER ONCOL, V34, P9, DOI 10.1016/0167-8140(94)01493-M
   CURRAN WJ, 1988, J CLIN ONCOL, V6, P1722, DOI 10.1200/JCO.1988.6.11.1722
   Haniuda M, 1996, ANN SURG, V224, P219, DOI 10.1097/00000658-199608000-00016
   Hsu CH, 1997, ANTICANCER RES, V17, P1331
   KIRCHNER T, 1992, AM J SURG PATHOL, V16, P1153, DOI 10.1097/00000478-199212000-00003
   LATTES R, 1962, CANCER, V15, P1224, DOI 10.1002/1097-0142(196211/12)15:6<1224::AID-CNCR2820150621>3.0.CO;2-V
   Latz D, 1997, RADIOLOGY, V204, P859, DOI 10.1148/radiology.204.3.9280272
   LEVINE GD, 1978, HUM PATHOL, V9, P495, DOI 10.1016/S0046-8177(78)80131-2
   LEWIS JE, 1987, CANCER, V60, P2727, DOI 10.1002/1097-0142(19871201)60:11<2727::AID-CNCR2820601125>3.0.CO;2-D
   Loehrer PJ, 1997, J CLIN ONCOL, V15, P3093, DOI 10.1200/JCO.1997.15.9.3093
   MACCHIARINI P, 1991, CANCER, V68, P706, DOI 10.1002/1097-0142(19910815)68:4<706::AID-CNCR2820680407>3.0.CO;2-H
   MAGGI G, 1991, ANN THORAC SURG, V51, P152, DOI 10.1016/0003-4975(91)90478-9
   MASAOKA A, 1981, CANCER, V48, P2485, DOI 10.1002/1097-0142(19811201)48:11<2485::AID-CNCR2820481123>3.0.CO;2-R
   MORNEX F, 1995, INT J RADIAT ONCOL, V32, P651, DOI 10.1016/0360-3016(95)00079-E
   PARK HS, 1994, CANCER-AM CANCER SOC, V73, P2491, DOI 10.1002/1097-0142(19940515)73:10<2491::AID-CNCR2820731007>3.0.CO;2-6
   POLLACK A, 1992, INT J RADIAT ONCOL, V23, P1037, DOI 10.1016/0360-3016(92)90911-Z
   Ribet M, 1988, Eur J Cardiothorac Surg, V2, P261, DOI 10.1016/1010-7940(88)90081-4
   ROSAI P, 1996, ACKERMANS SURG PATHO, V1, P449
   SCHNEIDER PM, 1997, ANN SURG ONCOL, V4, P45
   Shin DM, 1998, ANN INTERN MED, V129, P100, DOI 10.7326/0003-4819-129-2-199807150-00006
   Uematsu M, 1996, INT J RADIAT ONCOL, V35, P357, DOI 10.1016/0360-3016(96)00086-7
   URGESI A, 1990, RADIOTHER ONCOL, V19, P273, DOI 10.1016/0167-8140(90)90154-O
   Venuta F, 1997, ANN THORAC SURG, V64, P1585, DOI 10.1016/S0003-4975(97)00629-2
   WAGNER W, 1987, STRAHLENTHER ONKOL, V163, P17
   WANG LS, 1992, CANCER, V70, P443, DOI 10.1002/1097-0142(19920715)70:2<443::AID-CNCR2820700212>3.0.CO;2-T
   WEIDE LG, 1993, CANCER, V71, P1219, DOI 10.1002/1097-0142(19930215)71:4<1219::AID-CNCR2820710408>3.0.CO;2-B
NR 31
TC 33
Z9 35
U1 0
U2 1
PU URBAN & VOGEL
PI MUNICH
PA LINDWURMSTRASSE 95, D-80337 MUNICH, GERMANY
SN 0179-7158
J9 STRAHLENTHER ONKOL
JI Strahlenther. Onkol.
PD JUN
PY 1999
VL 175
IS 6
BP 271
EP 278
DI 10.1007/BF02743578
PG 8
WC Oncology; Radiology, Nuclear Medicine & Medical Imaging
WE Science Citation Index Expanded (SCI-EXPANDED)
SC Oncology; Radiology, Nuclear Medicine & Medical Imaging
GA 206QV
UT WOS:000080891300004
PM 10392168
DA 2022-10-25
ER

PT J
AU Jung, C
   Kalbus, M
   Fleckenstein, B
   Melms, A
   Jung, G
   Wiesmuller, KH
AF Jung, C
   Kalbus, M
   Fleckenstein, B
   Melms, A
   Jung, G
   Wiesmuller, KH
TI New ligands for HLA DRB1*0301 by random selection of favourable amino
   acids ranked by competition studies with undecapeptide amide
   sublibraries
SO JOURNAL OF IMMUNOLOGICAL METHODS
LA English
DT Article
DE synthetic peptide library; HLA DRB1*0301; binding motif; ligands by
   random selection; translational invariance
ID HUMAN ACETYLCHOLINE-RECEPTOR; CLASS-II MOLECULES; MYASTHENIA-GRAVIS;
   PEPTIDE LIBRARIES; ALPHA-SUBUNIT; MOTIFS; IDENTIFICATION; SPECIFICITY;
   EPITOPES; PROTEINS
AB An efficient screening procedure for the identification of high affinity HLA class II ligands and their binding pattern has been established to characterize peptide specificities for the HLA allele DRB1*0301. The method is based on the screening of 209 synthetic undecapeptide amide sublibraries O/X-10-NH2 representing collections of 19(10) individual peptides in a competition ELISA using HLA DRB1*0301 protein and the biotinylated natural ligand ApoB 2877-2894. Screening results represent the effect on competition induced by an individual amino acid residue in its sequence position of undecapeptide amides. Amino acids clustered as active in their position were randomly selected for the same position of a restricted set of 96 individual undecapeptide amides. This novel approach for the design of ligands was introduced to compensate for the inaccuracy induced by the translational invariance of amino acids in peptide libraries characterized by one defined amino acid. Translational invariance is facilitated by shifted docking of O/X-10-NH2 libraries in the binding cleft and protrusion from the ends of the cleft. A second more directed deduced set of 24 peptides was obtained by combination of the most favourable residues in each position. All individual peptides were investigated in the competition assay. The most active HLA DRB1*0301 ligands were obtained by random selection of favourable amino acids and six of them showed improved affinity in comparison to the model ligand alpha AChR 310-325. (C) 1998 Elsevier Science B.V. All rights reserved.
C1 Univ Tubingen Klin, Neurol Klin, Tubingen, Germany.
   Univ Tubingen, Nat Wissensch & Med Inst, D-72074 Tubingen, Germany.
   Univ Tubingen, Inst Organ Chem, D-7400 Tubingen, Germany.
RP Wiesmuller, KH (corresponding author), ECHAZ Microcollect, Sindelfingerstr 3, D-72070 Tubingen, Germany.
EM wiesmueller@microcollections.de
CR ADAMS S, 1995, EUR J IMMUNOL, V25, P1693, DOI 10.1002/eji.1830250632
   ANDERSON IM, 1988, J PSYCHOPHARMACOL, V2, P2
   BRADFORD MM, 1976, ANAL BIOCHEM, V72, P248, DOI 10.1016/0003-2697(76)90527-3
   BROCKE S, 1988, J CLIN INVEST, V82, P1894, DOI 10.1172/JCI113807
   CHICZ RM, 1993, J EXP MED, V178, P27, DOI 10.1084/jem.178.1.27
   FALK K, 1991, NATURE, V351, P290, DOI 10.1038/351290a0
   Fleckenstein B, 1996, EUR J BIOCHEM, V240, P71, DOI 10.1111/j.1432-1033.1996.0071h.x
   FLECKENSTEIN B, 1996, VACCINES 97, P65
   GELUK A, 1992, J IMMUNOL, V149, P2864
   Gundlach BR, 1996, J IMMUNOL, V156, P3645
   GUNDLACH R, 1996, J IMMUNOL METHODS, V192, P146
   HAMMER J, 1993, CELL, V74, P197, DOI 10.1016/0092-8674(93)90306-B
   Hemmer B, 1997, J EXP MED, V185, P1651, DOI 10.1084/jem.185.9.1651
   MALCHEREK G, 1994, J IMMUNOL, V153, P1141
   MALCHEREK G, 1995, J EXP MED, V181, P527, DOI 10.1084/jem.181.2.527
   MALCHEREK G, 1993, INT IMMUNOL, V5, P1229, DOI 10.1093/intimm/5.10.1229
   MELMS A, 1992, ANN NEUROL, V31, P311, DOI 10.1002/ana.410310314
   METZGER JW, 1994, ANAL BIOCHEM, V219, P261, DOI 10.1006/abio.1994.1266
   PINILLA C, 1992, BIOTECHNIQUES, V13, P901
   Pridzun L, 1996, EUR J BIOCHEM, V236, P249, DOI 10.1111/j.1432-1033.1996.00249.x
   PROTTI MP, 1992, J CLIN INVEST, V90, P1558, DOI 10.1172/JCI116024
   RAMMENSEE HG, 1995, IMMUNOGENETICS, V41, P178, DOI 10.1007/BF00172063
   RIBERDY JM, 1992, J IMMUNOL, V148, P2586
   ROTZSCHKE O, 1994, CURR OPIN IMMUNOL, V6, P45, DOI 10.1016/0952-7915(94)90032-9
   SCHWIMMBECK PL, 1989, J CLIN INVEST, V84, P1174, DOI 10.1172/JCI114282
   SETTE A, 1992, CURR OPIN IMMUNOL, V4, P79, DOI 10.1016/0952-7915(92)90130-7
   STEFANSSON K, 1985, NEW ENGL J MED, V312, P221, DOI 10.1056/NEJM198501243120407
   STERN LJ, 1994, NATURE, V368, P215, DOI 10.1038/368215a0
   STEVANOVIC S, 1993, ANAL BIOCHEM, V212, P212, DOI 10.1006/abio.1993.1314
   Tiwari J.L., 1985, HLA DIS ASS
   UDAKA K, 1995, J BIOL CHEM, V270, P24130, DOI 10.1074/jbc.270.41.24130
   Uebel S, 1997, P NATL ACAD SCI USA, V94, P8976, DOI 10.1073/pnas.94.17.8976
   [No title captured]
NR 33
TC 11
Z9 13
U1 0
U2 0
PU ELSEVIER SCIENCE BV
PI AMSTERDAM
PA PO BOX 211, 1000 AE AMSTERDAM, NETHERLANDS
SN 0022-1759
J9 J IMMUNOL METHODS
JI J. Immunol. Methods
PD OCT 1
PY 1998
VL 219
IS 1-2
BP 139
EP 149
DI 10.1016/S0022-1759(98)00139-2
PG 11
WC Biochemical Research Methods; Immunology
WE Science Citation Index Expanded (SCI-EXPANDED)
SC Biochemistry & Molecular Biology; Immunology
GA 137DP
UT WOS:000076899800012
PM 9831395
DA 2022-10-25
ER

PT J
AU Phelps, RG
   Jones, VL
   Coughlan, M
   Turner, AN
   Rees, AJ
AF Phelps, RG
   Jones, VL
   Coughlan, M
   Turner, AN
   Rees, AJ
TI Presentation of the Goodpasture autoantigen to CD4 T cells is influenced
   more by processing constraints than by HLA class II peptide binding
   preferences
SO JOURNAL OF BIOLOGICAL CHEMISTRY
LA English
DT Article
ID HUMAN ACETYLCHOLINE-RECEPTOR; MYASTHENIA-GRAVIS; INTACT PROTEINS; IV
   COLLAGEN; MHC; MOLECULES; ANTIGEN; SPECIFICITY; CHAIN; DETERMINANTS
AB Class II molecules are believed to influence immune responses by selectively binding antigen-derived peptides for recognition by T cells. In Goodpasture's (antiglomerular basement membrane) disease, autoimmunity to the NC1 domain of the alpha 3-chain of type IV collagen (alpha 3(IV)NC1) is strongly associated with HLA-DR15. We have examined the influence of the peptide binding preferences of DR15 molecules on the selection of alpha 3(TV)NC1-derived peptides displayed bound to DR15 molecules on the surface of alpha 3(TV)NC1-pulsed DR15-homozygous Epstein-Barr virus-transformed human B cells. The preferences of DR15 molecules were investigated using a panel of 24 overlapping peptides spanning the sequence of alpha 3(IV)NC1. The alpha 3(TV)NC1-derived peptides selected for display to T cells were determined by biochemical analysis as reported previously (Phelps, R., G.,, Turner, A. N.,, and Rees, A. J., (1996) J., Biol. Chem. 271, 18549-18553).
   Three nested sets of naturally presented alpha 3(TV)NC1 peptides were detectable bound to DR15 molecules. Peptides representative of each nested set bound to DR15 molecules, but almost two-thirds of the alpha 3(TV)NC1 peptides studied had as good or better DR15 affinity than those identified as naturally processed. Thus alpha 3(IV)NC1 presentation to T cells is determined more by "processing factors" than by the preferences of relatively indiscriminate DR15 molecules. The results have important implications for the use of class II peptide binding data to aid identification of potential T cell epitopes, especially for antigens which, like alpha 3(IV)NC1, contain many sequences able to bind class II molecules.
C1 Univ Aberdeen, Inst Med Sci, Dept Med & Therapeut, Aberdeen AB25 2ZD, Scotland.
RP Phelps, RG (corresponding author), Univ Aberdeen, Inst Med Sci, Dept Med & Therapeut, Foresterhill, Aberdeen AB25 2ZD, Scotland.
OI Turner, Neil/0000-0003-4547-873X
CR BUUS S, 1987, SCIENCE, V235, P1353, DOI 10.1126/science.2435001
   CHICZ RM, 1993, J EXP MED, V178, P27, DOI 10.1084/jem.178.1.27
   CIBOTTI R, 1992, P NATL ACAD SCI USA, V89, P416, DOI 10.1073/pnas.89.1.416
   DAVENPORT MP, 1995, P NATL ACAD SCI USA, V92, P6567, DOI 10.1073/pnas.92.14.6567
   DONERMEYER DL, 1989, J IMMUNOL, V142, P1063
   Fisher M, 1997, KIDNEY INT, V51, P222, DOI 10.1038/ki.1997.27
   GERMAIN RN, 1993, ANNU REV IMMUNOL, V11, P403, DOI 10.1146/annurev.iy.11.040193.002155
   GLIMCHER LH, 1983, J IMMUNOL, V131, P2868
   Hammer J, 1997, ADV IMMUNOL, V66, P67, DOI 10.1016/S0065-2776(08)60596-9
   HAMMER J, 1994, P NATL ACAD SCI USA, V91, P4456, DOI 10.1073/pnas.91.10.4456
   HAMMER J, 1995, J EXP MED, V181, P1847, DOI 10.1084/jem.181.5.1847
   HAMMER J, 1994, J EXP MED, V180, P2353, DOI 10.1084/jem.180.6.2353
   Harding CV, 1996, CRIT REV IMMUNOL, V16, P13, DOI 10.1615/CritRevImmunol.v16.i1.20
   Jensen P E, 1995, Semin Immunol, V7, P347, DOI 10.1006/smim.1995.0039
   JENSEN PE, 1993, J IMMUNOL, V150, P3347
   Katz JF, 1996, J EXP MED, V184, P1747, DOI 10.1084/jem.184.5.1747
   MADDEN DR, 1995, ANNU REV IMMUNOL, V13, P587, DOI 10.1146/annurev.immunol.13.1.587
   MANFREDI AA, 1994, J IMMUNOL, V152, P4165
   Marshall K W, 1995, Biomed Pept Proteins Nucleic Acids, V1, P157
   MARSHALL KW, 1995, J IMMUNOL, V154, P5927
   Moudgil K D, 1993, Int Rev Immunol, V10, P365, DOI 10.3109/08830189309061711
   MOURITSEN S, 1991, SCAND J IMMUNOL, V34, P421, DOI 10.1111/j.1365-3083.1991.tb01565.x
   MOURITSEN S, 1992, J IMMUNOL, V149, P1987
   NELSON CA, 1992, P NATL ACAD SCI USA, V89, P7380, DOI 10.1073/pnas.89.16.7380
   Nelson CA, 1997, P NATL ACAD SCI USA, V94, P628, DOI 10.1073/pnas.94.2.628
   OSULLIVAN D, 1990, J IMMUNOL, V145, P1799
   Phelps R. G., 1996, Immunology, V89, P79
   Phelps RG, 1996, J BIOL CHEM, V271, P18549, DOI 10.1074/jbc.271.31.18549
   Pieters J, 1997, CURR OPIN IMMUNOL, V9, P89, DOI 10.1016/S0952-7915(97)80164-1
   RAMMENSEE HG, 1995, CURR OPIN IMMUNOL, V7, P85, DOI 10.1016/0952-7915(95)80033-6
   RAMMENSEE HG, 1995, IMMUNOGENETICS, V41, P178, DOI 10.1007/BF00172063
   RAONAIK C, 1995, PROTEINS, V22, P168, DOI 10.1002/prot.340220209
   ROUAS N, 1993, J IMMUNOL, V150, P782
   SAUS J, 1988, J BIOL CHEM, V263, P13374
   SCHAEFFER EB, 1989, P NATL ACAD SCI USA, V86, P4649, DOI 10.1073/pnas.86.12.4649
   SERCARZ EE, 1993, ANNU REV IMMUNOL, V11, P729, DOI 10.1146/annurev.iy.11.040193.003501
   SETTE A, 1992, J IMMUNOL, V148, P844
   SETTE A, 1989, J IMMUNOL, V143, P1265
   SETTE A, 1993, INT IMMUNOL, V5, P631, DOI 10.1093/intimm/5.6.631
   SIEBOLD B, 1988, EUR J BIOCHEM, V176, P617, DOI 10.1111/j.1432-1033.1988.tb14321.x
   SIMITSEK PD, 1995, J EXP MED, V181, P1957, DOI 10.1084/jem.181.6.1957
   TOMPKINS SM, 1993, J IMMUNOL METHODS, V163, P209
   TURNER N, 1992, J CLIN INVEST, V89, P592, DOI 10.1172/JCI115625
   VALLI A, 1993, J CLIN INVEST, V91, P616, DOI 10.1172/JCI116242
   Vogt AB, 1996, P NATL ACAD SCI USA, V93, P9724, DOI 10.1073/pnas.93.18.9724
   Watts C, 1997, ANNU REV IMMUNOL, V15, P821, DOI 10.1146/annurev.immunol.15.1.821
   Wicker LS, 1996, J CLIN INVEST, V98, P2597, DOI 10.1172/JCI119079
   WILKINSON D, 1988, J EXP MED, V167, P1442, DOI 10.1084/jem.167.4.1442
   WUCHERPFENNIG KW, 1994, J EXP MED, V179, P279, DOI 10.1084/jem.179.1.279
   Yuen MH, 1996, J AUTOIMMUN, V9, P67, DOI 10.1006/jaut.1996.0009
NR 50
TC 49
Z9 54
U1 0
U2 0
PU AMER SOC BIOCHEMISTRY MOLECULAR BIOLOGY INC
PI BETHESDA
PA 9650 ROCKVILLE PIKE, BETHESDA, MD 20814 USA
SN 0021-9258
J9 J BIOL CHEM
JI J. Biol. Chem.
PD MAY 8
PY 1998
VL 273
IS 19
BP 11440
EP 11447
DI 10.1074/jbc.273.19.11440
PG 8
WC Biochemistry & Molecular Biology
WE Science Citation Index Expanded (SCI-EXPANDED)
SC Biochemistry & Molecular Biology
GA ZM408
UT WOS:000073536700009
PM 9565555
OA hybrid
DA 2022-10-25
ER

PT J
AU OLSSON, T
   SUN, JB
   SOLDERS, G
   XIAO, BG
   HOJEBERG, B
   EKRE, HP
   LINK, H
AF OLSSON, T
   SUN, JB
   SOLDERS, G
   XIAO, BG
   HOJEBERG, B
   EKRE, HP
   LINK, H
TI AUTOREACTIVE T-CELL AND B-CELL RESPONSES TO MYELIN ANTIGENS AFTER
   DIAGNOSTIC SURAL NERVE BIOPSY
SO JOURNAL OF THE NEUROLOGICAL SCIENCES
LA English
DT Article
DE POLYNEUROPATHY; INTERFERON-GAMMA; AUTOIMMUNITY; MYELIN BASIC PROTEIN;
   MYELIN ASSOCIATED GLYCOPROTEIN; P2; P0
ID EXPERIMENTAL ALLERGIC NEURITIS; EXPERIMENTAL AUTOIMMUNE
   ENCEPHALOMYELITIS; BASIC-PROTEIN; MULTIPLE-SCLEROSIS; INTERFERON-GAMMA;
   WALLERIAN DEGENERATION; CEREBROSPINAL-FLUID; MYASTHENIA-GRAVIS;
   PERIPHERAL-NERVE; LYMPHOCYTES-T
AB To study whether nervous tissue trauma provokes myelin antigen autoreactive T and B cell responses in humans we examined consecutive blood samples from 7 patients with polyneuropathy undergoing diagnostic sural nerve biopsy and 8 control patients undergoing other types of minor surgery. The antigen-specific T cells were assessed by enumerating cells secreting interferon-gamma (IFN-gamma) in response to the myelin components P0, P2, myelin basic protein (MBP) and myelin associated glycoprotein (MAG), and to 4 selected MBP peptides. B cell mediated immunity was assessed by counting numbers of cells secreting antibodies directed against the myelin proteins. On day 7 after biopsy, there were 3-10-fold increased numbers of T and B cells reactive with P0, P2, MBP and MAG in blood of polyneuropathy patients compared to controls, while levels of cells recognizing purified protein derivate or responding to phytohemagglutinin (PHA) did not differ significantly. Comparison of prebiopsy levels on day 0 with post-biopsy levels on day 7 in the polyneuropathy patients revealed a significant increase in T cells recognizing P0, P2 and MAG, and in B cells secreting IgG antibodies against P0 and P2. On day 14 after nerve biopsy these differences were no longer seen. We suggest that in patients with polyneuropathy, sural nerve biopsy with the ensuing wallerian degeneration and myelin breakdown causes transiently increased levels of circulating myelin autoreactive T and B cells. It remains to be determined if this has a physiological role in nerve trauma responses and/or affects the clinicopathological course of the peripheral neuropathy.
RP OLSSON, T (corresponding author), KAROLINSKA INST,HUDDINGE HOSP,DEPT NEUROL,S-14186 HUDDINGE,SWEDEN.
CR ADAMS DO, 1987, IMMUNOL REV, V97, P5, DOI 10.1111/j.1600-065X.1987.tb00514.x
   ANDERSSON G, 1989, J IMMUNOL METHODS, V125, P89, DOI 10.1016/0022-1759(89)90081-1
   ASBURY AK, 1978, PATHOLOGY PERIPHERAL, P268
   BENNUN A, 1981, EUR J IMMUNOL, V11, P311, DOI 10.1002/eji.1830110409
   BENNUN A, 1981, EUR J IMMUNOL, V11, P195, DOI 10.1002/eji.1830110307
   CORREALE J, 1991, J NEUROIMMUNOL, V34, P109, DOI 10.1016/0165-5728(91)90120-V
   CZERKINSKY C, 1984, SCAND J IMMUNOL, V19, P575, DOI 10.1111/j.1365-3083.1984.tb00968.x
   DEIBLER GE, 1972, PREP BIOCHEM, V2, P139, DOI 10.1080/00327487208061467
   DUIJVESTIJN AM, 1986, P NATL ACAD SCI USA, V83, P114
   HARTUNG HP, 1990, ANN NEUROL, V27, P247, DOI 10.1002/ana.410270306
   HEINZEL F, 1989, J EXP MED, V59, P169
   JANSSON L, 1991, EUR J IMMUNOL, V21, P693, DOI 10.1002/eji.1830210323
   KABILAN L, 1990, EUR J IMMUNOL, V20, P1085, DOI 10.1002/eji.1830200521
   KADLUBOWSKI M, 1980, BRAIN RES, V184, P439, DOI 10.1016/0006-8993(80)90811-2
   KAPLOW LS, 1974, AM J CLIN PATHOL, V63, P451
   KARKHANIS YD, 1975, J BIOL CHEM, V250, P1718
   KARPUS WJ, 1991, J IMMUNOL, V146, P1163
   LININGTON C, 1984, J IMMUNOL, V133, P1946
   LINK H, 1990, J NEUROIMMUNOL, V28, P237, DOI 10.1016/0165-5728(90)90017-H
   LINK H, 1992, J NEUROIMMUNOL, V38, P63, DOI 10.1016/0165-5728(92)90091-X
   LINK H, 1991, J CLIN INVEST, V87, P2191, DOI 10.1172/JCI115253
   LUNN ER, 1989, EUR J NEUROSCI, V1, P27, DOI 10.1111/j.1460-9568.1989.tb00771.x
   MILNER P, 1987, J NEUROL SCI, V79, P275, DOI 10.1016/0022-510X(87)90235-8
   Mossmann TR, 1986, J IMMUNOL, V136, P2348
   MURRAY JS, 1989, J EXP MED, V170, P2135, DOI 10.1084/jem.170.6.2135
   MUSTAFA MI, 1991, J NEUROIMMUNOL, V31, P165, DOI 10.1016/0165-5728(91)90022-Y
   NORTON WT, 1973, J NEUROCHEM, V21, P749, DOI 10.1111/j.1471-4159.1973.tb07519.x
   OLSSON T, 1990, ANN NEUROL, V27, P132, DOI 10.1002/ana.410270207
   OLSSON T, 1990, J CLIN INVEST, V86, P981, DOI 10.1172/JCI114800
   OLSSON T, 1992, AUTOIMMUNITY, V13, P117, DOI 10.3109/08916939209001912
   OLSSON T, 1992, CURR OPIN NEUROL NEU, V5, P195
   QUARLES RH, 1983, BIOCHIM BIOPHYS ACTA, V757, P140, DOI 10.1016/0304-4165(83)90162-9
   SAKAI K, 1988, J NEUROIMMUNOL, V19, P21, DOI 10.1016/0165-5728(88)90032-X
   SALGAME P, 1991, SCIENCE, V254, P279, DOI 10.1126/science.1681588
   SCHRODER HD, 1988, MUSCLE NERVE, V11, P864, DOI 10.1002/mus.880110811
   SKOSKIEWICZ MJ, 1985, J EXP MED, V162, P1645, DOI 10.1084/jem.162.5.1645
   SOLDERS G, 1988, ACTA NEUROL SCAND, V77, P503, DOI 10.1111/j.1600-0404.1988.tb05948.x
   STOLL G, 1989, J NEUROCYTOL, V18, P671, DOI 10.1007/BF01187086
   STRIGARD K, 1989, ACTA NEUROL SCAND, V80, P201, DOI 10.1111/j.1600-0404.1989.tb03863.x
   SUN JB, 1992, EUR J IMMUNOL, V22, P1553, DOI 10.1002/eji.1830220631
   SUN JB, 1991, J IMMUNOL, V146, P1490
   SUN JP, 1991, EUR J IMMUNOL, V21, P1461, DOI 10.1002/eji.1830210620
   TOURNIERLASSERVE E, 1988, J NEUROSCI RES, V19, P149, DOI 10.1002/jnr.490190120
   VANDENBARK AA, 1985, J IMMUNOL, V135, P229
   WANG WZ, 1992, CLIN EXP NEUROL, V88, P147
   WHITAKER JN, 1981, ANN NEUROL, V9, P56, DOI 10.1002/ana.410090710
NR 46
TC 40
Z9 40
U1 0
U2 2
PU ELSEVIER SCIENCE BV
PI AMSTERDAM
PA PO BOX 211, 1000 AE AMSTERDAM, NETHERLANDS
SN 0022-510X
J9 J NEUROL SCI
JI J. Neurol. Sci.
PD JUL
PY 1993
VL 117
IS 1-2
BP 130
EP 139
DI 10.1016/0022-510X(93)90165-U
PG 10
WC Clinical Neurology; Neurosciences
WE Science Citation Index Expanded (SCI-EXPANDED)
SC Neurosciences & Neurology
GA LN639
UT WOS:A1993LN63900021
PM 7691993
DA 2022-10-25
ER

PT J
AU RIZZO, JF
   GITTINGER, JW
AF RIZZO, JF
   GITTINGER, JW
TI SELECTIVE IMMUNOHISTOCHEMICAL STAINING IN THE PARANEOPLASTIC RETINOPATHY
   SYNDROME
SO OPHTHALMOLOGY
LA English
DT Article
ID CANCER-ASSOCIATED RETINOPATHY; PARA-NEOPLASTIC SYNDROME; CALCIUM-BINDING
   PROTEIN; SMALL CELL-CARCINOMA; PHOTORECEPTOR DEGENERATION; CEREBELLAR
   DEGENERATION; MYASTHENIA-GRAVIS; AUTOIMMUNE BASIS; LUNG-CARCINOMA;
   ANTIBODIES
AB Background. The mechanism leading to visual loss in paraneoplastic retinopathy is not known. An autoimmune process has been imputed based on immunologic investigations of several patients and by analogy to certain other paraneoplastic syndromes.
   Methods: Two patients with documented small cell carcinoma of the lung who had clinical evidence of paraneoplastic retinopathy are described. Histopathologic examination of the retina from one patient and immunohistochemical staining of human retina with serum from control subjects and both patients were performed.
   Results: Electroretinograms demonstrated dysfunction of photoreceptors in both patients, with predominant loss of rod function in one patient. Post mortem examination showed patchy loss of photoreceptors of the extramacular retina and relative sparing of cones, findings consistent with the clinical and electrophysiologic test results. Serum from both patients stained the retina in an identical manner, with restriction of the stain to the outer retina. Stain was present over the outer plexiform layer, the outer nuclear layer, and the inner and outer segments of most photoreceptors. A sharp demarcation was present between those areas that did and did not stain. All rod inner and outer segments appeared to stain, and many cone inner segments were not stained. Immunologic tests obtained elsewhere did not show serum antibody to the 23 kD protein.
   Conclusion: These findings support the concept of an autoimmune pathogenesis by showing selectivity of the immune response and correlation between the apparent target of the immune response and the clinical and pathologic findings. The mechanism by which cell loss occurs in the retina is not answered by this study. The absence of antibody to the 23 kD protein does not exclude the diagnosis of paraneoplastic retinopathy.
C1 UNIV MASSACHUSETTS,SCH MED,DEPT OPHTHALMOL,WORCESTER,MA 01605.
   MASSACHUSETTS EYE & EAR INFIRM,NEUROOPHTHALMOL SERV,243 CHARLES ST,BOSTON,MA 02114.
RP RIZZO, JF (corresponding author), HARVARD UNIV,SCH MED,DEPT OPHTHALMOL,BOSTON,MA 02115, USA.
OI Gittinger, John/0000-0002-6578-1712
CR ANDERSON NE, 1988, ANN NEUROL, V24, P559, DOI 10.1002/ana.410240413
   ANDERSON NE, 1987, CRIT REV NEUROBIOL, V3, P245
   BERSON EL, 1988, AM J OPHTHALMOL, V106, P307, DOI 10.1016/0002-9394(88)90366-2
   BOGHEN D, 1988, ARCH NEUROL-CHICAGO, V45, P353, DOI 10.1001/archneur.1988.00520270135034
   BRAIN WR, 1965, REMOTE EFFECTS CANCE
   BUCHANAN TAS, 1984, AM J OPHTHALMOL, V97, P277, DOI 10.1016/0002-9394(84)90623-8
   CHRISTIAN CL, 1986, AM J MED, V80, P53, DOI 10.1016/0002-9343(86)90048-3
   CROFTS JW, 1988, CAN J OPHTHALMOL, V23, P128
   DIZHOOR AM, 1991, SCIENCE, V251, P915, DOI 10.1126/science.1672047
   DONOSO LA, 1988, CURR EYE RES, V7, P1077, DOI 10.3109/02713688809001878
   GRUNWALD GB, 1987, CANCER, V60, P780, DOI 10.1002/1097-0142(19870815)60:4<780::AID-CNCR2820600413>3.0.CO;2-9
   GRUNWALD GB, 1985, LANCET, V1, P658
   HAMMACK JE, 1990, MAYO CLIN PROC, V65, P1423, DOI 10.1016/S0025-6196(12)62166-1
   HENSON RA, 1982, CANCER NERVOUS SYSTE
   JACOBSON DM, 1990, ANN NEUROL, V28, P162, DOI 10.1002/ana.410280208
   KELTNER JL, 1983, ARCH OPHTHALMOL-CHIC, V101, P564, DOI 10.1001/archopht.1983.01040010564006
   KLINGELE TG, 1984, J CLIN NEURO-OPHTHAL, V4, P239
   KORNGUTH SE, 1986, CANCER RES, V46, P2588
   KORNGUTH SE, 1982, CANCER, V50, P1289, DOI 10.1002/1097-0142(19821001)50:7<1289::AID-CNCR2820500711>3.0.CO;2-9
   KOROSHETZ WJ, 1988, NEW ENGL J MED, V319, P849
   LINDSTROM J, 1988, ADV IMMUNOL, V42, P233, DOI 10.1016/S0065-2776(08)60847-0
   NUNEZ JAV, 1987, MED CLIN-BARCELONA, V88, P431
   PFISTER C, 1985, SCIENCE, V228, P891, DOI 10.1126/science.2988124
   POLANS AS, 1991, J CELL BIOL, V112, P981, DOI 10.1083/jcb.112.5.981
   SAWYER RA, 1976, AM J OPHTHALMOL, V81, P606, DOI 10.1016/0002-9394(76)90125-2
   SOLIVEN BC, 1988, NEUROLOGY, V38, P514, DOI 10.1212/WNL.38.4.514
   STEFANSSON K, 1985, SCIENCE, V228, P1117, DOI 10.1126/science.4039466
   THIRKILL CE, 1989, NEW ENGL J MED, V321, P1589, DOI 10.1056/NEJM198912073212307
   THIRKILL CE, 1987, ARCH OPHTHALMOL-CHIC, V105, P372
   THIRKILL CE, 1991, AM J OPHTHALMOL, V112, P132, DOI 10.1016/S0002-9394(14)76691-7
   TYLER KL, 1987, TRENDS NEUROSCI, V10, P455, DOI 10.1016/0166-2236(87)90098-1
   VANDERGROEN G, 1987, ANN SOC BELG MED TR, V67, P89
   WACKER WB, 1977, J IMMUNOL, V119, P1949
   YAMAGATA K, 1990, NEURON, V2, P469
NR 34
TC 53
Z9 55
U1 0
U2 0
PU LIPPINCOTT-RAVEN PUBL
PI PHILADELPHIA
PA 227 EAST WASHINGTON SQ, PHILADELPHIA, PA 19106
SN 0161-6420
J9 OPHTHALMOLOGY
JI Ophthalmology
PD AUG
PY 1992
VL 99
IS 8
BP 1286
EP 1295
PG 10
WC Ophthalmology
WE Science Citation Index Expanded (SCI-EXPANDED)
SC Ophthalmology
GA JJ122
UT WOS:A1992JJ12200026
PM 1325045
DA 2022-10-25
ER

PT J
AU Hutterer, KM
   Ip, A
   Kuhns, S
   Cao, S
   Wikstrom, M
   Liu, J
AF Hutterer, Katariina M.
   Ip, Anna
   Kuhns, Scott
   Cao, Shawn
   Wikstrom, Mats
   Liu, Jennifer
TI Analytical Similarity Assessment of ABP 959 in Comparison with
   Eculizumab Reference Product
SO BIODRUGS
LA English
DT Article
AB Background ABP 959 is one of the first proposed biosimilars to eculizumab reference product (RP), a recombinant IgG2/4(K) monoclonal antibody (mAb) that binds human C5 complement protein and inhibits C5 cleavage to C5a and C5b, preventing the generation of the terminal complement complex C5b-9. Eculizumab RP is approved for the treatment of paroxysmal nocturnal hemoglobinuria, atypical hemolytic uremic syndrome, myasthenia gravis in patients who are anti-acetylcholine receptor antibody positive, and neuromyelitis optica spectrum disorder in patients who are anti-aquaporin-4 antibody positive.
   Objectives The objective of this work was to comparatively assess analytical (structural and functional) similarity between ABP 959 and eculizumab RP using sensitive, state-of-the art analytical methods capable of detecting minor differences in product quality attributes.
   Methods Comprehensive analytical (structural and functional) characterization utilizing orthogonal techniques was performed using multiple lots of ABP 959 and eculizumab RP over several years applying > 40 state-of-the-art assays. Comparisons were performed to investigate the primary structure and post-translational modifications including glycans, higher-order structure, particles and aggregates, product-related structures and impurities, thermal stability and forced degradation, general properties, and biological properties mediated by target binding.
   Results Results confirmed that ABP 959 had the same amino acid sequence, similar primary structure, higher-order structure, post-translational profiles, and the same protein content and concentration (e.g., ABP 959: 9.4-10.0; eculizumab EU: 9.4-10.0; eculizumab US: 9.3-10.3 mg/mL) as well as biological activity as eculizumab RP.
   Conclusions Based on these results, it can be concluded that ABP 959 is analytically similar to eculizumab RP.
C1 [Hutterer, Katariina M.; Liu, Jennifer] Amgen Inc, Biosimilar Proc Dev, One Amgen Ctr Dr, Thousand Oaks, CA 91320 USA.
   [Ip, Anna; Kuhns, Scott; Cao, Shawn; Wikstrom, Mats] Amgen Corp, Proc Dev, One Amgen Ctr Dr, Thousand Oaks, CA 91320 USA.
RP Liu, J (corresponding author), Amgen Inc, Biosimilar Proc Dev, One Amgen Ctr Dr, Thousand Oaks, CA 91320 USA.
EM jliu@amgen.com
OI Liu, Jennifer/0000-0002-3574-9586; Cao, Shawn/0000-0002-4366-9965;
   kuhns, scott/0000-0001-6138-5686
FU Amgen Inc.
FX This work was funded by Amgen Inc.
CR Brinson RG, 2019, MABS-AUSTIN, V11, P94, DOI 10.1080/19420862.2018.1544454
   Corban MT, 2017, J AM COLL CARDIOL, V69, P2317, DOI 10.1016/j.jacc.2017.02.058
   Dhara VG, 2018, BIODRUGS, V32, P571, DOI 10.1007/s40259-018-0319-9
   Elliott KW, 2020, ANAL CHEM, V92, P6366, DOI 10.1021/acs.analchem.9b05385
   European Medicines Agency, 2014, GUID SIM BIOL MED PR
   Goswami D, 2018, METHODS, V144, P134, DOI 10.1016/j.ymeth.2018.04.011
   Jefferis R, 2007, EXPERT OPIN BIOL TH, V7, P1401, DOI 10.1517/14712598.7.9.1401
   Li CH, 2011, J PHARM SCI-US, V100, P4642, DOI 10.1002/jps.22695
   Schuck P, 2000, BIOPHYS J, V78, P1606, DOI 10.1016/S0006-3495(00)76713-0
   Soliris, 2020, SUMMARY PRODUCT CHAR
   Soliris, 2019, EC RP INJ INTR US PR
   U.S. Department of Health and Human Services, 2015, SCI CONS DEM BIOS RE
   U.S. Department of Health and Human Services Food and Drug Administration Center for Drug Evaluation and Research Center for Biologics Evaluation and Research, 2019, DEV THERAPEUTIC PROT
   U.S. Department of Health and Human Services Food and Drug Administration (FDA) Center for Drug Evaluation and Research (CDER) and Center for Biologics Evaluation and Research (CBER), 2015, QUALITY CONSIDERATIO
   Wen J, 2020, J PHARM SCI-US, V109, P247, DOI 10.1016/j.xphs.2019.10.026
   Wypych J, 2008, J BIOL CHEM, V283, P16194, DOI 10.1074/jbc.M709987200
NR 16
TC 3
Z9 3
U1 0
U2 2
PU ADIS INT LTD
PI NORTHCOTE
PA 5 THE WAREHOUSE WAY, NORTHCOTE 0627, AUCKLAND, NEW ZEALAND
SN 1173-8804
EI 1179-190X
J9 BIODRUGS
JI Biodrugs
PD SEP
PY 2021
VL 35
IS 5
BP 563
EP 577
DI 10.1007/s40259-021-00492-9
EA JUL 2021
PG 15
WC Oncology; Immunology; Pharmacology & Pharmacy
WE Science Citation Index Expanded (SCI-EXPANDED)
SC Oncology; Immunology; Pharmacology & Pharmacy
GA WE1WT
UT WOS:000675755400001
PM 34296421
OA hybrid, Green Published
DA 2022-10-25
ER

PT J
AU Summers, SC
   Stockman, J
   Larsen, JA
   Zhang, L
   Rodriguez, AS
AF Summers, Stacie C.
   Stockman, Jonathan
   Larsen, Jennifer A.
   Zhang, Lei
   Rodriguez, Anais Sanchez
TI Congenital myasthenic syndrome in Golden Retrievers is associated with a
   novel COLQ mutation
SO JOURNAL OF VETERINARY INTERNAL MEDICINE
LA English
DT Article
DE canine; myasthenia gravis; myopathy; neuromuscular junction
ID CHRONIC KIDNEY-DISEASE; DIETARY PHOSPHORUS; URINARY CONCENTRATIONS; BONE
   MINERALIZATION; CALCIUM-METABOLISM; CATS; NEPHROPATHY; MANAGEMENT;
   MAGNESIUM; WOMEN
AB Background Congenital myasthenic syndromes (CMSs) are a group of inherited disorders of neuromuscular transmission that may be presynaptic, synaptic, or postsynaptic. Causative mutations have been identified in 4 breeds including the Labrador Retriever, Jack Russell Terrier, Heideterrier, and Danish Pointing Dog. Hypothesis/Objective Clinical and genetic characterization of a neuromuscular disorder in Golden Retriever (GR) puppies. Animals Four GR puppies from California were evaluated for generalized muscle weakness beginning at weaning. Biological specimens were collected from the affected puppies, and familial information was obtained. Blood or buccal swabs were obtained from 63 unaffected GRs. Methods Complete physical, neurological, electrodiagnostic, and histological evaluations and biochemical quantification of muscle acetylcholine receptors were performed. Polymerase chain reaction was used to amplify the 17 exons of COLQ, and sequences were obtained by Sanger sequencing. Variant frequency was assessed in unrelated GRs and a public database. Results Clinical, neurological, and electrodiagnostic evaluations confirmed a disorder of neuromuscular transmission in a GR family. Sequencing of all exons and splice sites of a primary candidate gene, COLQ, identified a point mutation that predicts an amino acid substitution (G294R). The primary COLQ transcript was absent from affected muscle samples. All affected puppies were homozygous for the mutation, which was not detected outside this GR family or in other breeds. Conclusions and Clinical Importance We confirmed the diagnosis of a CMS in GR puppies and identified a novel COLQ mutation. The COLQ gene encodes the collagenous tail of acetylcholinesterase, the enzyme responsible for termination of skeletal muscle contraction by clearing acetylcholine at the neuromuscular junction. Clinicians and breeders should be aware of this CMS in GR puppies with an early onset of weakness.
C1 [Summers, Stacie C.; Stockman, Jonathan; Zhang, Lei; Rodriguez, Anais Sanchez] Colorado State Univ, 300 W Drake Rd, Ft Collins, CO 80523 USA.
   [Larsen, Jennifer A.] Univ Calif Davis, Davis, CA 95616 USA.
RP Stockman, J (corresponding author), Colorado State Univ, 300 W Drake Rd, Ft Collins, CO 80523 USA.
EM jonathan.stockman@colostate.edu
OI Summers, Stacie/0000-0002-1512-9603
CR Alexander J, 2019, BRIT J NUTR, V121, P249, DOI 10.1017/S0007114518002751
   [Anonymous], 2019, NUTR GUIDELINES COMP
   Boswald LF, 2018, J ANIM PHYSIOL AN N, V102, P31, DOI 10.1111/jpn.12886
   Brown CA, 2016, VET PATHOL, V53, P309, DOI 10.1177/0300985815622975
   CALVO MS, 1993, J NUTR, V123, P1627, DOI 10.1093/jn/123.9.1627
   Case L.P., 2011, CANINE FELINE NUTR R, V3rd ed.
   Chang AR, 2017, ANNU REV NUTR, V37, P321, DOI 10.1146/annurev-nutr-071816-064607
   Coltherd JC, 2019, BRIT J NUTR, V121, P270, DOI 10.1017/S0007114518003379
   Dobenecker B, 2018, J FELINE MED SURG, V20, P339, DOI 10.1177/1098612X17710589
   Elliott J, 1998, J SMALL ANIM PRACT, V39, P78, DOI 10.1111/j.1748-5827.1998.tb03598.x
   Fernandez-Juarez G, 2016, NEFROLOGIA, V36, P243, DOI 10.1016/j.nefro.2016.02.010
   Finch NC, 2013, J VET INTERN MED, V27, P227, DOI 10.1111/jvim.12036
   Fogo Agnes B, 2017, Am J Kidney Dis, V69, pe17, DOI 10.1053/j.ajkd.2017.01.005
   Gagne JW, 2013, JAVMA-J AM VET MED A, V243, P658, DOI 10.2460/javma.243.5.658
   Gutierrez OM, 2013, ADV CHRONIC KIDNEY D, V20, P150, DOI 10.1053/j.ackd.2012.10.008
   Heaney RP, 2002, J AM COLL NUTR, V21, P239, DOI 10.1080/07315724.2002.10719216
   Howard K A, 1998, J Nutr, V128, p2601S, DOI 10.1093/jn/128.12.2601S
   Karp HJ, 2007, CALCIFIED TISSUE INT, V80, P251, DOI 10.1007/s00223-007-9011-7
   Kemi VE, 2010, BRIT J NUTR, V103, P561, DOI 10.1017/S0007114509992121
   Latimer G.W., 2019, OFFICIAL METHODS ANA, V21
   Lineva A, 2019, J ANIM PHYSIOL AN N, V103, P317, DOI 10.1111/jpn.12986
   Loganathan A, 2016, MED J AUSTRALIA, V204
   MacKay EM, 1935, J EXP MED, V61, P319, DOI 10.1084/jem.61.3.319
   Marino CL, 2014, J FELINE MED SURG, V16, P465, DOI 10.1177/1098612X13511446
   Markovich JE, 2015, J FELINE MED SURG, V17, P979, DOI 10.1177/1098612X14563097
   Markowitz GS, 2005, J AM SOC NEPHROL, V16, P3389, DOI 10.1681/ASN.2005050496
   Masuyama R, 2003, J BONE MINER RES, V18, P1217, DOI 10.1359/jbmr.2003.18.7.1217
   Matsuzaki H, 1999, J NUTR SCI VITAMINOL, V45, P595, DOI 10.3177/jnsv.45.595
   National Research Council, 2006, NUTR REQ DOGS CATS
   Noori N, 2010, IRAN J KIDNEY DIS, V4, P89
   Palmadottir VK, 2010, PLOS ONE, V5, DOI 10.1371/journal.pone.0013484
   PASTOOR FJH, 1994, J NUTR, V124, P299, DOI 10.1093/jn/124.2.299
   PASTOOR FJH, 1995, J NUTR, V125, P1334
   PASTOOR FJH, 1994, J NUTR, V124, P2212, DOI 10.1093/jn/124.11.2212
   Paunier L, 1992, Monatsschr Kinderheilkd, V140, pS17
   SCHNEIDER P, 1980, VET PATHOL, V17, P720, DOI 10.1177/030098588001700608
NR 36
TC 12
Z9 12
U1 1
U2 8
PU WILEY
PI HOBOKEN
PA 111 RIVER ST, HOBOKEN 07030-5774, NJ USA
SN 0891-6640
EI 1939-1676
J9 J VET INTERN MED
JI J. Vet. Intern. Med.
PD JAN
PY 2020
VL 34
IS 1
BP 266
EP 273
DI 10.1111/jvim.15689
PG 8
WC Veterinary Sciences
WE Science Citation Index Expanded (SCI-EXPANDED)
SC Veterinary Sciences
GA KF8ST
UT WOS:000509507500032
PM 31883277
OA Green Published, gold
DA 2022-10-25
ER

PT J
AU Hashemi, S
   Martinez, JLF
   Saligan, L
   Sonis, S
AF Hashemi, Sepehr
   Fernandez Martinez, Juan Luis
   Saligan, Leorey
   Sonis, Stephen
TI Exploring Genetic Attributions Underlying Radiotherapy-Induced Fatigue
   in Prostate Cancer Patients
SO JOURNAL OF PAIN AND SYMPTOM MANAGEMENT
LA English
DT Article
DE Cancer; radiotherapy; fatigue; genes; attributions; phenotypes
ID RECEPTOR-ASSOCIATED FACTORS; III BETA-TUBULIN; TRANSCRIPTION FACTORS;
   MYASTHENIA-GRAVIS; RADIATION-THERAPY; MAMMALIAN TARGET; BINDING PROTEIN;
   KAPPA-B; SP3; EXPRESSION
AB Context. Despite numerous proposed mechanisms, no definitive pathophysiology underlying radiotherapy-induced fatigue (RIF) has been established. However, the dysregulation of a set of 35 genes was recently validated to predict development of fatigue in prostate cancer patients receiving radiotherapy.
   Objectives. To hypothesize novel pathways, and provide genetic targets for currently proposed pathways implicated in RIF development through analysis of the previously validated gene set.
   Methods. The gene set was analyzed for all phenotypic attributions implicated in the phenotype of fatigue. Initially, a "directed'' approach was used by querying specific fatigue-related sub-phenotypes against all known phenotypic attributions of the gene set. Then, an "undirected'' approach, reviewing the entirety of the literature referencing the 35 genes, was used to increase analysis sensitivity.
   Results. The dysregulated genes attribute to neural, immunological, mitochondrial, muscular, and metabolic pathways. In addition, certain genes suggest phenotypes not previously emphasized in the context of RIF, such as ionizing radiation sensitivity, DNA damage, and altered DNA repair frequency. Several genes also associated with prostate cancer depression, possibly emphasizing variable radiosensitivity by RIF-prone patients, which may have palliative care implications. Despite the relevant findings, many of the 35 RIF-predictive genes are poorly characterized, warranting their investigation.
   Conclusion. The implications of herein presented RIF pathways are purely theoretical until specific end-point driven experiments are conducted in more congruent contexts. Nevertheless, the presented attributions are informative, directing future investigation to definitively elucidate RIF's pathoetiology. This study demonstrates an arguably comprehensive method of approaching known differential expression underlying a complex phenotype, to correlate feasible pathophysiology. (C) 2017 American Academy of Hospice and Palliative Medicine. Published by Elsevier Inc. All rights reserved.
C1 [Hashemi, Sepehr; Sonis, Stephen] Harvard Sch Dent Med, Boston, MA USA.
   [Fernandez Martinez, Juan Luis; Sonis, Stephen] Biomodels LLC, 313 Pleasant St, Watertown, MA 02472 USA.
   [Fernandez Martinez, Juan Luis] Univ Oviedo, Asturias, Spain.
   [Saligan, Leorey] NINR, NIH, Bethesda, MD 20892 USA.
   [Sonis, Stephen] Brigham & Womens Hosp, 75 Francis St, Boston, MA 02115 USA.
RP Sonis, S (corresponding author), Biomodels LLC, 313 Pleasant St, Watertown, MA 02472 USA.
EM Ssonis@biomodels.com
RI Fernandez-Martinez, Juan Luis/M-1446-2017; Saligan, Leorey/M-7101-2015
OI Fernandez-Martinez, Juan Luis/0000-0002-4758-2832; Saligan,
   Leorey/0000-0001-9481-7836
CR Adamson B, 2012, NAT CELL BIOL, V14, P318, DOI 10.1038/ncb2426
   Agarwala R, 2018, NUCLEIC ACIDS RES, V46, pD8, DOI [10.1093/nar/gkx1095, 10.1093/nar/gkv1290]
   Aletta JM, 1996, J NEUROBIOL, V31, P461, DOI 10.1002/(SICI)1097-4695(199612)31:4<461::AID-NEU6>3.0.CO;2-7
   Alves-Leon SV, 2007, ACTA NEUROL SCAND, V115, P306, DOI 10.1111/j.1600-0404.2006.00750.x
   Anacker C, 2013, P NATL ACAD SCI USA, V110, P8708, DOI 10.1073/pnas.1300886110
   Barth N, 2004, DIABETOLOGIA, V47, P153, DOI 10.1007/s00125-003-1278-2
   Bedolla RG, 2012, PLOS ONE, V7, DOI 10.1371/journal.pone.0044917
   Ben-Ari Fuchs S, 2016, OMICS, V20, P139, DOI 10.1089/omi.2015.0168
   Bigger CB, 1997, J BIOL CHEM, V272, P25976, DOI 10.1074/jbc.272.41.25976
   Bower JE, 2009, CLIN CANCER RES, V15, P5534, DOI 10.1158/1078-0432.CCR-08-2584
   Brown GR, 2015, NUCLEIC ACIDS RES, V43, pD36, DOI 10.1093/nar/gku1055
   Bui T, 2009, PLOS ONE, V4, DOI 10.1371/journal.pone.0004373
   Burri L, 2005, MOL BIOL CELL, V16, P2926, DOI 10.1091/mbc.E04-12-1086
   Byles V, 2012, ONCOGENE, V31, P4619, DOI 10.1038/onc.2011.612
   Canaff L, 2008, J BIOL CHEM, V283, P13586, DOI 10.1074/jbc.M708087200
   Colombi M, 2011, ONCOGENE, V30, P1551, DOI 10.1038/onc.2010.539
   Cunningham F, 2015, NUCLEIC ACIDS RES, V43, pD662, DOI 10.1093/nar/gku1010
   de Leon MB, 2005, J BIOL CHEM, V280, P5290, DOI 10.1074/jbc.M411571200
   Dhillon HM, 2012, BMC CANCER, V12, DOI 10.1186/1471-2407-12-572
   Drake JM, 2010, J BIOL CHEM, V285, P33940, DOI 10.1074/jbc.M110.136044
   Drake JM, 2009, MOL BIOL CELL, V20, P2207, DOI 10.1091/mbc.E08-10-1076
   Eckerstorfer P, 2010, MOL IMMUNOL, V47, P2094, DOI 10.1016/j.molimm.2010.04.002
   Ehlting C, 2005, BIOCHEM J, V387, P737, DOI 10.1042/BJ20041101
   Fandos C, 1999, J MOL BIOL, V294, P103, DOI 10.1006/jmbi.1999.3216
   Feng LR, 2017, CANCER NURS, V40, P184, DOI 10.1097/NCC.0000000000000381
   Filler K, 2016, BIOL RES NURS, V18, P274, DOI 10.1177/1099800415617848
   Fishilevich S, 2016, DATABASE-OXFORD, DOI 10.1093/database/baw030
   Gao DM, 2010, MOL CELL, V39, P797, DOI 10.1016/j.molcel.2010.08.016
   Goedendorp MM, 2016, PSYCHO-ONCOLOGY, V25, P275, DOI 10.1002/pon.3907
   Goel N, 2010, NEUROLOGY, V75, P1509, DOI 10.1212/WNL.0b013e3181f9615d
   Gray KA, 2015, NUCLEIC ACIDS RES, V43, pD1079, DOI 10.1093/nar/gku1071
   GREENBERG DB, 1993, J PAIN SYMPTOM MANAG, V8, P196, DOI 10.1016/0885-3924(93)90127-H
   Halbritter F, 2014, NUCLEIC ACIDS RES, V42, pD851, DOI 10.1093/nar/gkt966
   Han Xiuping, 2002, Zhonghua Yi Xue Yi Chuan Xue Za Zhi, V19, P322
   He Y, 2013, MOL BIOL CELL, V24, P3369, DOI 10.1091/mbc.E13-07-0405
   Heide A, 2015, IMMUNOGENETICS, V67, P1, DOI 10.1007/s00251-014-0808-z
   Hofman M, 2007, ONCOLOGIST, V12, P4, DOI 10.1634/theoncologist.12-S1-4
   Hsiao CP, 2013, CANCER NURS, V36, P189, DOI 10.1097/NCC.0b013e318263f514
   Hurov KE, 2010, GENE DEV, V24, P1939, DOI 10.1101/gad.1934210
   Husson O, 2015, SUPPORT CARE CANCER, V23, P3361, DOI 10.1007/s00520-015-2802-x
   Jereczek-Fossa BA, 2002, CRIT REV ONCOL HEMAT, V41, P317, DOI 10.1016/S1040-8428(01)00143-3
   Katsetos CD, 2003, J CHILD NEUROL, V18, P851, DOI 10.1177/088307380301801205
   Kim CS, 2006, NUCLEIC ACIDS RES, V34, P6392, DOI 10.1093/nar/gkl724
   Kuo LJ, 2008, IN VIVO, V22, P305
   Lamas L, 2010, SCAND J MED SCI SPOR, V20, P216, DOI 10.1111/j.1600-0838.2009.00905.x
   Lampe JB, 2003, EUR NEUROL, V50, P64, DOI 10.1159/000072500
   Lee J, 2006, FASEB J, V20, P2375, DOI 10.1096/fj.06-5957fje
   Leshem O, 2011, PLOS ONE, V6, DOI 10.1371/journal.pone.0021650
   Lian X, 2012, UROLOGY, V80, DOI 10.1016/j.urology.2012.02.024
   Light KC, 2013, PSYCHONEUROENDOCRINO, V38, P2983, DOI 10.1016/j.psyneuen.2013.08.008
   Lincoln MR, 2009, P NATL ACAD SCI USA, V106, P7542, DOI 10.1073/pnas.0812664106
   Lobert S, 2013, BIOCHEMISTRY-US, V52, P5482, DOI 10.1021/bi400340g
   Lukkahatai N, 2014, J PAIN SYMPTOM MANAG, V47, P748, DOI 10.1016/j.jpainsymman.2013.05.016
   Luo HC, 2016, MEDICINE, V95, DOI 10.1097/MD.0000000000003948
   Ma ZJ, 2013, J DIABETES RES, V2013, DOI 10.1155/2013/452537
   Maciel LMZ, 2001, THYROID, V11, P31
   Marelli MM, 2009, J CLIN ENDOCR METAB, V94, P1761, DOI 10.1210/jc.2008-1741
   Martins-de-Souza D, 2012, J PROTEOME RES, V11, P2533, DOI 10.1021/pr2012279
   Megiorni F, 2012, J BIOMED SCI, V19, DOI 10.1186/1423-0127-19-88
   Moilanen AM, 1998, MOL BIOL CELL, V9, P2527, DOI 10.1091/mbc.9.9.2527
   Monga U, 2005, J REHABIL RES DEV, V42, P391, DOI 10.1682/JRRD.2004.06.0071
   Monga U, 1999, RADIAT ONCOL INVEST, V7, P7
   Monga UJM, 1997, ARCH PHYS MED REHAB, V78, P5
   Monga U, 2007, ARCH PHYS MED REHAB, V88, P1416, DOI 10.1016/j.apmr.2007.08.110
   Murata H, 2011, J BIOL CHEM, V286, P7182, DOI 10.1074/jbc.M110.179390
   Paulsen RD, 2009, MOL CELL, V35, P228, DOI 10.1016/j.molcel.2009.06.021
   Pawson AJ, 2005, ENDOCRINOLOGY, V146, P2639, DOI 10.1210/en.2005-0133
   Pipaon C, 2005, FEBS LETT, V579, P4610, DOI 10.1016/j.febslet.2005.07.026
   Ploussard G, 2010, CANCER RES, V70, P9253, DOI 10.1158/0008-5472.CAN-10-1447
   Poirier K, 2010, HUM MOL GENET, V19, P4462, DOI 10.1093/hmg/ddq377
   Pollak D, 2003, J NEURAL TRANSM-SUPP, P149
   Pype S, 2000, J BIOL CHEM, V275, P18586, DOI 10.1074/jbc.M000531200
   Ranganathan S, 1998, BBA-GENE STRUCT EXPR, V1395, P237, DOI 10.1016/S0167-4781(97)00168-1
   Rochat-Steiner V, 2000, J EXP MED, V192, P1165, DOI 10.1084/jem.192.8.1165
   Rodrigues-Lima F, 2001, BIOCHEM BIOPH RES CO, V285, P1274, DOI 10.1006/bbrc.2001.5328
   Roth AJ, 2010, CANCER-AM CANCER SOC, V116, P5102, DOI 10.1002/cncr.25424
   Ryan JL, 2007, ONCOLOGIST, V12, P22, DOI 10.1634/theoncologist.12-S1-22
   Ryu H, 2003, J NEUROSCI, V23, P3597
   Saligan LN, 2014, CANCER INFORM, V13, P141, DOI 10.4137/CIN.S19745
   Sano H, 2011, J BIOL CHEM, V286, P16541, DOI 10.1074/jbc.C111.228908
   Saykally JN, 2009, PLOS ONE, V4, DOI 10.1371/journal.pone.0008460
   Segal RJ, 2009, J CLIN ONCOL, V27, P344, DOI 10.1200/JCO.2007.15.4963
   Shin T, 2005, ARCH BIOCHEM BIOPHYS, V435, P291, DOI 10.1016/j.abb.2005.01.002
   Siebold C, 2004, P NATL ACAD SCI USA, V101, P1999, DOI 10.1073/pnas.0308458100
   Smith J, 2005, J CLIN PATHOL, V58, P860, DOI 10.1136/jcp.2004.022681
   Smrz D, 2014, J IMMUNOL, V193, P5924, DOI 10.4049/jimmunol.1303495
   Stelzer G., 2016, CURR PROTOC BIOINFOR, V54, p1.30.1, DOI 10.1002/cpbi.5
   Stelzer G, 2016, BMC GENOMICS, V17, DOI 10.1186/s12864-016-2722-2
   Torisu T, 2007, GENES CELLS, V12, P143, DOI 10.1111/j.1365-2443.2007.01044.x
   Truong PT, 2011, AM J CLIN ONCOL-CANC, V34, P350, DOI 10.1097/COC.0b013e3181e841ec
   Tsika G, 2004, MOL CELL BIOL, V24, P10777, DOI 10.1128/MCB.24.24.10777-10791.2004
   Tyler WA, 2009, J NEUROSCI, V29, P6367, DOI 10.1523/JNEUROSCI.0234-09.2009
   Varady G, 2011, PLOS ONE, V6, DOI 10.1371/journal.pone.0025548
   Visser MR, 1998, SUPPORT CARE CANCER, V6, P7
   Vogelzang NJ, 1997, SEMIN HEMATOL, V34, P4
   Wang BY, 2010, MOL BIOL REP, V37, P2809, DOI 10.1007/s11033-009-9829-3
   Wang J, 2005, J NEUROCHEM, V93, P474, DOI 10.1111/j.1471-4159.2005.03051.x
   Wang J, 2009, INT IMMUNOL, V21, P227, DOI 10.1093/intimm/dxn143
   Wang M, 2014, HUM IMMUNOL, V75, P867, DOI 10.1016/j.humimm.2014.06.011
   Wang Y, 2008, ONCOGENE, V27, P7106, DOI 10.1038/onc.2008.318
   Wen DH, 2014, J PROTEOME RES, V13, P3571, DOI 10.1021/pr4012848
   WILLIAMS TM, 1991, SCIENCE, V254, P1791, DOI 10.1126/science.1840704
   Woo SY, 2007, J BIOL CHEM, V282, P25604, DOI 10.1074/jbc.M704343200
   Yang HW, 2012, J NEUROL SCI, V312, P57, DOI 10.1016/j.jns.2011.08.023
   Yang WS, 1998, J LIPID RES, V39, P2054
   Yang Y, 2000, J BIOL CHEM, V275, P38863, DOI 10.1074/jbc.M007906200
   Yasunaga S, 1996, TISSUE ANTIGENS, V47, P37, DOI 10.1111/j.1399-0039.1996.tb02512.x
   Yellen SB, 1997, J PAIN SYMPTOM MANAG, V13, P63, DOI 10.1016/S0885-3924(96)00274-6
   Yousefipour GA, 2009, IRAN J IMMUNOL, V6, P99, DOI IJIv6i2A6
   Zelko IN, 2004, FREE RADICAL BIO MED, V37, P1256, DOI 10.1016/j.freeradbiomed.2004.06.022
   Zhou MI, 2005, P NATL ACAD SCI USA, V102, P11035, DOI 10.1073/pnas.0500757102
   Zou XQ, 2011, J BIOL CHEM, V286, P1301, DOI 10.1074/jbc.M110.127837
NR 112
TC 4
Z9 4
U1 1
U2 8
PU ELSEVIER SCIENCE INC
PI NEW YORK
PA STE 800, 230 PARK AVE, NEW YORK, NY 10169 USA
SN 0885-3924
EI 1873-6513
J9 J PAIN SYMPTOM MANAG
JI J. Pain Symptom Manage.
PD SEP
PY 2017
VL 54
IS 3
BP 326
EP 339
DI 10.1016/j.jpainsymman.2017.04.015
PG 14
WC Health Care Sciences & Services; Medicine, General & Internal; Clinical
   Neurology
WE Science Citation Index Expanded (SCI-EXPANDED)
SC Health Care Sciences & Services; General & Internal Medicine;
   Neurosciences & Neurology
GA FM1MX
UT WOS:000414742800009
PM 28797855
OA Bronze
DA 2022-10-25
ER

PT J
AU Lazenby, GB
   Korte, JE
   Tillman, S
   Brown, FK
   Soper, DE
AF Lazenby, Gweneth B.
   Korte, Jeffrey E.
   Tillman, Sarah
   Brown, Florence K.
   Soper, David E.
TI A recommendation for timing of repeat Chlamydia trachomatis test
   following infection and treatment in pregnant and nonpregnant women
SO INTERNATIONAL JOURNAL OF STD & AIDS
LA English
DT Article
DE Chlamydia trachomatis; test-of-cure; pregnant women
ID DISEASES TREATMENT GUIDELINES
AB The objective of this study was to describe the time required to obtain a negative chlamydia test in pregnant and nonpregnant women following treatment to inform test-of-cure collection and recommend an abstinence period to avoid reinfection. Seventy-two women with Chlamydia trachomatis infection, 36 pregnant and 36 nonpregnant, were enrolled in a prospective cohort study. Women were excluded less than 18 years of age, if they had been treated for chlamydia, reported an allergy to macrolide antibiotics, or if they had Myasthenia Gravis. Women were treated for chlamydia with single-dose therapy and submitted weekly vaginal chlamydia nucleic acid amplification tests (NAATs). Once NAAT were negative, the participants completed the study. Forty-seven women completed the study per protocol. The primary outcome was to determine the time to a negative chlamydia NAAT following treatment, with secondary outcomes of determining the appropriate time to collect a test-of-cure following chlamydia treatment and to recommend an appropriate abstinence period following treatment to avoid reinfection. Results showed that the time to a negative chlamydia NAAT was significantly different between groups (log-rank p = 0.0013). The median number of days to obtain a negative chlamydia NAAT was 8 days (IQR 7-14) in pregnant and 7 days (IQR 6-10) in nonpregnant women (WRST p = 0.04). All participants had a negative chlamydia NAAT by day 29 post-treatment. Following single-dose treatment for chlamydia, both pregnant and nonpregnant women should test negative with NAAT by 30 days post-treatment. Clinicians should collect a test-of-cure in pregnant women no earlier than 1 month. To avoid reinfection, women should avoid condomless intercourse for at least 1 month.
C1 [Lazenby, Gweneth B.; Tillman, Sarah; Brown, Florence K.; Soper, David E.] Med Univ South Carolina, Dept Obstet & Gynecol, 96 Jonathan Lucas St,Suite 634, Charleston, SC 29425 USA.
   [Korte, Jeffrey E.] Med Univ South Carolina, Dept Publ Hlth Sci, Charleston, SC 29425 USA.
RP Lazenby, GB (corresponding author), Med Univ South Carolina, Dept Obstet & Gynecol, 96 Jonathan Lucas St,Suite 634, Charleston, SC 29425 USA.
EM lazenbgb@musc.edu
FU Department of Obstetrics and Gynecology at the Medical University of
   South Carolina; NIH [UL1 TR001450]; NATIONAL CENTER FOR ADVANCING
   TRANSLATIONAL SCIENCES [UL1TR001450] Funding Source: NIH RePORTER
FX The authors disclosed receipt of the following financial support for the
   research, authorship, and/or publication of this article: This study was
   supported by the Department of Obstetrics and Gynecology at the Medical
   University of South Carolina and by NIH grant UL1 TR001450 (PI Brady).
CR Cabeza J, 2015, SEX TRANSM INFECT, V91, P7, DOI 10.1136/sextrans-2014-051531
   *CDCP, 2015, 2014 SEX TRANSM DIS
   Centers for Disease Control and Prevention, 2015, LEG STAT EXP PARTN T
   Chernesky M, 2014, J CLIN MICROBIOL, V52, P2305, DOI 10.1128/JCM.03552-13
   DUPONT WD, 1990, CONTROL CLIN TRIALS, V11, P116, DOI 10.1016/0197-2456(90)90005-M
   Gaydos CA, 1998, J INFECT DIS, V177, P417, DOI 10.1086/514207
   Geisler WM, 2015, NEW ENGL J MED, V373, P2512, DOI 10.1056/NEJMoa1502599
   Hoover KW, 2013, CLIN INFECT DIS, V56, P51, DOI 10.1093/cid/cis771
   Kaushic C, 2000, INFECT IMMUN, V68, P4207, DOI 10.1128/IAI.68.7.4207-4216.2000
   Lazenby GB, 2013, J CLIN MICROBIOL, V51, P2323, DOI 10.1128/JCM.00416-13
   Low N, 2015, SEX TRANSM INFECT, V91, P154, DOI 10.1136/sextrans-2014-051937
   NUGENT RP, 1991, J CLIN MICROBIOL, V29, P297, DOI 10.1128/JCM.29.2.297-301.1991
   Papp JR, 2014, MMWR RECOMM REP, V63, P1
   Renault CA, 2011, SEX HEALTH, V8, P69, DOI 10.1071/SH10030
   Robinson DP, 2012, HORM BEHAV, V62, P263, DOI 10.1016/j.yhbeh.2012.02.023
   SCHIOTZ HA, 1992, SEX TRANSM DIS, V19, P133
   Workowski KA, 2015, MMWR RECOMM REP, V64, P1
   Workowski Kimberly A, 2010, MMWR Recomm Rep, V59, P1
NR 18
TC 10
Z9 10
U1 0
U2 9
PU SAGE PUBLICATIONS LTD
PI LONDON
PA 1 OLIVERS YARD, 55 CITY ROAD, LONDON EC1Y 1SP, ENGLAND
SN 0956-4624
EI 1758-1052
J9 INT J STD AIDS
JI Int. J. STD AIDS
PD AUG
PY 2017
VL 28
IS 9
BP 902
EP 909
DI 10.1177/0956462416680438
PG 8
WC Immunology; Infectious Diseases
WE Science Citation Index Expanded (SCI-EXPANDED)
SC Immunology; Infectious Diseases
GA FA2LE
UT WOS:000405272100008
PM 27864473
OA Green Accepted
DA 2022-10-25
ER

PT J
AU Zheng, J
   Ibrahim, S
   Petersen, F
   Yu, X
AF Zheng, J.
   Ibrahim, S.
   Petersen, F.
   Yu, X.
TI Meta-analysis reveals an association of PTPN22 C1858T with autoimmune
   diseases, which depends on the localization of the affected tissue
SO GENES AND IMMUNITY
LA English
DT Article
DE protein tyrosine phosphatase non-receptor type 22; autoimmune diseases;
   meta-analysis; susceptibility gene; target tissue; association
ID PROTEIN-TYROSINE-PHOSPHATASE; SINGLE-NUCLEOTIDE POLYMORPHISM; JUVENILE
   IDIOPATHIC ARTHRITIS; GENOME-WIDE ASSOCIATION;
   INFLAMMATORY-BOWEL-DISEASE; SYSTEMIC-LUPUS-ERYTHEMATOSUS; SEX-SPECIFIC
   ASSOCIATION; NONRECEPTOR TYPE 22; RHEUMATOID-ARTHRITIS; R620W
   POLYMORPHISM
AB Protein tyrosine phosphatase non-receptor type 22 (PTPN22) is a strong susceptibility gene shared by many autoimmune diseases. The aim of this study was to explore the mechanisms underlying this relationship. We performed a comprehensive analysis of the association between PTPN22 polymorphism C1858T and autoimmune diseases. The results showed a remarkable pattern; PTPN22 C1858T was strongly associated with type I diabetes, rheumatoid arthritis, immune thrombocytopenia, generalized vitiligo with concomitant autoimmune diseases, idiopathic inflammatory myopathies, Graves' disease, juvenile idiopathic arthritis, myasthenia gravis, systemic lupus erythematosus, anti-neutrophil cytoplasmic antibody-associated vasculitis and Addison's disease. By contrast, PTPN22 C1858T showed a negligible association with systemic sclerosis, celiac disease, multiple sclerosis, psoriasis, ankylosing spondylitis, pemphigus vulgaris, ulcerative colitis, primary sclerosing cholangitis, primary biliary cirrhosis, Crohn's disease and acute anterior uveitis. Further analysis revealed a clear distinction between the two groups of diseases with regard to their targeted tissues: most autoimmune diseases showing an insignificant association with PTPN22 C1858T manifest in skin, the gastrointestinal tract or in immune privileged sites. These results showed that the association of PTPN22 polymorphism with autoimmune diseases depends on the localization of the affected tissue, suggesting a role of targeted organ variation in the disease manifestations. Genes and Immunity (2012) 13, 641-652; doi:10.1038/gene.2012.46; published online 18 October 2012
C1 [Zheng, J.; Yu, X.] Xiamen Univ, Lab Autoimmun, Coll Med, Xiamen 361005, Peoples R China.
   [Ibrahim, S.] Med Univ Lubeck, Dept Dermatol, D-23538 Lubeck, Germany.
   [Petersen, F.; Yu, X.] Res Ctr Borstel, Div Biochem Immunol, Dept Asthma & Allergy,Res, Borstel, Germany.
RP Yu, X (corresponding author), Xiamen Univ, Lab Autoimmun, Coll Med, Xiamen 361005, Peoples R China.
EM xinhuayu@fz-borstel.de
RI Yu, Xinhua/F-6125-2011; Ibrahim, Saleh/AAO-9541-2020
OI Ibrahim, Saleh/0000-0001-7827-2290
FU Medical College of Xiamen University; Deutsche Forschungsgemeinschaft
   [EXC 306/1]
FX We would like to thank Dr Peter K Gregersen and Dr Stefan Niemann for
   their critical reading of the manuscript. This work was supported by the
   start-up packages from the Medical College of Xiamen University and was
   also supported by Deutsche Forschungsgemeinschaft, Cluster of Excellence
   Inflammation at Interfaces (EXC 306/1).
CR Aksoy R, 2011, MOL BIOL REP, V38, P5393, DOI 10.1007/s11033-011-0692-7
   Alkhateeb A, 2010, MOL DIAGN THER, V14, P179, DOI 10.2165/11537180-000000000-00000
   Amagai Masayuki, 2008, V10, P167, DOI 10.1159/000131453
   Anderson AC, 2000, J EXP MED, V191, P761, DOI 10.1084/jem.191.5.761
   Anderson CA, 2009, GASTROENTEROLOGY, V136, P523, DOI 10.1053/j.gastro.2008.10.032
   Anis SK, 2011, BLOOD COAGUL FIBRIN, V22, P521, DOI 10.1097/MBC.0b013e328347b064
   Arechiga AF, 2009, J IMMUNOL, V182, P3343, DOI 10.4049/jimmunol.0713370
   Ates A, 2011, TISSUE ANTIGENS, V78, P56, DOI 10.1111/j.1399-0039.2011.01675.x
   Baca V, 2006, GENES IMMUN, V7, P693, DOI 10.1038/sj.gene.6364350
   Balada E, 2006, CLIN EXP RHEUMATOL, V24, P321
   Begovich AB, 2005, AM J HUM GENET, V76, P184, DOI 10.1086/427244
   Begovich AB, 2004, AM J HUM GENET, V75, P330, DOI 10.1086/422827
   Betz RC, 2008, BRIT J DERMATOL, V158, P389, DOI 10.1111/j.1365-2133.2007.08312.x
   Bottini N, 2004, NAT GENET, V36, P337, DOI 10.1038/ng1323
   Bruno R, 2002, EUR J IMMUNOL, V32, P2737, DOI 10.1002/1521-4141(2002010)32:10<2737::AID-IMMU2737>3.0.CO;2-0
   Butt C, 2006, ARTHRITIS RES THER, V8, DOI 10.1186/ar1880
   Canton I, 2005, GENES IMMUN, V6, P584, DOI 10.1038/sj.gene.6364243
   Carr EJ, 2009, BMC MED GENET, V10, DOI 10.1186/1471-2350-10-121
   Chabchoub G, 2009, ANN HUM BIOL, V36, P342, DOI 10.1080/03014460902817968
   Chagastelles PC, 2010, TISSUE ANTIGENS, V76, P144, DOI 10.1111/j.1399-0039.2010.01480.x
   Charatcharoenwitthaya Phunchai, 2006, Curr Gastroenterol Rep, V8, P75, DOI 10.1007/s11894-006-0067-8
   Chinoy H, 2008, ARTHRITIS RHEUM-US, V58, P3247, DOI 10.1002/art.23900
   Chuang WY, 2009, GENES IMMUN, V10, P667, DOI 10.1038/gene.2009.64
   Cinek O, 2007, DIABETES RES CLIN PR, V76, P297, DOI 10.1016/j.diabres.2006.09.009
   Coenen MJH, 2009, HUM MOL GENET, V18, P4195, DOI 10.1093/hmg/ddp365
   Cohen S, 1999, BLOOD, V93, P2013, DOI 10.1182/blood.V93.6.2013.406k25_2013_2024
   D'Silva KJ, 2010, J THROMB HAEMOST, V8, P2076, DOI 10.1111/j.1538-7836.2010.03954.x
   De Jager PL, 2006, EUR J HUM GENET, V14, P317, DOI 10.1038/sj.ejhg.5201548
   Diaz-Gallo L, 2011, ANN RHEUM DIS, V70, P454, DOI 10.1136/ard.2010.130138
   Diaz-Gallo LM, 2011, INFLAMM BOWEL DIS, V17, P2287, DOI 10.1002/ibd.21630
   Dieude P, 2008, ANN RHEUM DIS, V67, P900, DOI 10.1136/ard.2007.077180
   Douroudis K, 2008, TISSUE ANTIGENS, V72, P425, DOI 10.1111/j.1399-0039.2008.01115.x
   Douroudis K, 2010, TISSUE ANTIGENS, V76, P315, DOI 10.1111/j.1399-0039.2010.01512.x
   Dultz G, 2009, THYROID, V19, P143, DOI 10.1089/thy.2008.0301
   Eliopoulos E, 2011, LUPUS, V20, P501, DOI 10.1177/0961203310392423
   Farago B, 2009, RHEUMATOL INT, V29, P793, DOI 10.1007/s00296-008-0771-9
   Fedetz M, 2006, TISSUE ANTIGENS, V67, P430, DOI 10.1111/j.1399-0039.2006.00591.x
   Fernando MMA, 2008, PLOS GENET, V4, DOI 10.1371/journal.pgen.1000024
   Fichna M, 2010, INT J IMMUNOGENET, V37, P367, DOI 10.1111/j.1744-313X.2010.00935.x
   Gomes FMCS, 2010, AM J REPROD IMMUNOL, V63, P227, DOI 10.1111/j.1600-0897.2009.00797.x
   Gomez LM, 2005, GENES IMMUN, V6, P628, DOI 10.1038/sj.gene.6364261
   Gourh P, 2006, ARTHRITIS RHEUM-US, V54, P3945, DOI 10.1002/art.22196
   Gourh P, 2010, J AUTOIMMUN, V34, P155, DOI 10.1016/j.jaut.2009.08.014
   Gregersen PK, 2009, ANNU REV IMMUNOL, V27, P363, DOI 10.1146/annurev.immunol.021908.132653
   Greve B, 2009, HUM IMMUNOL, V70, P540, DOI 10.1016/j.humimm.2009.04.027
   Harrison P, 2006, RHEUMATOLOGY, V45, P1009, DOI 10.1093/rheumatology/kei250
   Hasegawa K, 2004, SCIENCE, V303, P685, DOI 10.1126/science.1092138
   Hinks A, 2005, ARTHRITIS RHEUM-US, V52, P1694, DOI 10.1002/art.21049
   Hinks A, 2007, ANN RHEUM DIS, V66, P683, DOI 10.1136/ard.2006.060459
   Hinks A, 2010, ANN RHEUM DIS, V69, P1049, DOI 10.1136/ard.2009.110650
   Hirschfield GM, 2009, NEW ENGL J MED, V360, P2544, DOI 10.1056/NEJMoa0810440
   Hradsky O, 2008, TISSUE ANTIGENS, V71, P538, DOI 10.1111/j.1399-0039.2008.01047.x
   Huffmeier U, 2006, J INVEST DERMATOL, V126, P932, DOI 10.1038/sj.jid.5700179
   Hugot JP, 2001, NATURE, V411, P599, DOI 10.1038/35079107
   Ikari K, 2006, RHEUMATOLOGY, V45, P1345, DOI 10.1093/rheumatology/kel169
   Ittah M, 2005, GENES IMMUN, V6, P457, DOI 10.1038/sj.gene.6364229
   Jagiello P, 2005, ARTHRITIS RHEUM-US, V52, P4039, DOI 10.1002/art.21487
   Jin Y, 2010, NEW ENGL J MED, V362, P1686, DOI 10.1056/NEJMoa0908547
   Juneblad K, 2011, ARTHRITIS RES THER, V13, DOI 10.1186/ar3284
   Kahles H, 2005, EUR J ENDOCRINOL, V153, P895, DOI 10.1530/eje.1.02035
   Kaufman KM, 2006, ARTHRITIS RHEUM-US, V54, P2533, DOI 10.1002/art.21963
   Kawasaki E, 2006, AM J MED GENET A, V140A, P586, DOI 10.1002/ajmg.a.31124
   Kemp EH, 2006, HUM IMMUNOL, V67, P535, DOI 10.1016/j.humimm.2006.04.006
   Kokkonen H, 2007, ARTHRITIS RES THER, V9, DOI 10.1186/ar2214
   Kordonouri O, 2010, EXP CLIN ENDOCR DIAB, V118, P245, DOI 10.1055/s-0029-1246213
   Korolija M, 2009, DIABETES RES CLIN PR, V86, pE54, DOI 10.1016/j.diabres.2009.09.012
   Kyogoku C, 2004, AM J HUM GENET, V75, P504, DOI 10.1086/423790
   LaBerge GS, 2008, PIGM CELL MELANOMA R, V21, P206, DOI 10.1111/j.1755-148X.2008.00443.x
   Laddha NC, 2008, J DERMATOL SCI, V49, P260, DOI 10.1016/j.jdermsci.2007.10.002
   Lamsyah H, 2009, TISSUE ANTIGENS, V74, P228, DOI 10.1111/j.1399-0039.2009.01304.x
   Latiano A, 2007, INFLAMM BOWEL DIS, V13, P1212, DOI 10.1002/ibd.20185
   Lee AT, 2005, GENES IMMUN, V6, P129, DOI 10.1038/sj.gene.6364159
   Lee HS, 2009, ARTHRITIS RHEUM-US, V60, P364, DOI 10.1002/art.24245
   Lefvert AK, 2008, J NEUROIMMUNOL, V197, P110, DOI 10.1016/j.jneuroim.2008.04.004
   Santiago JL, 2007, BMC MED GENET, V8, DOI 10.1186/1471-2350-8-54
   Majorczyk E, 2007, EUR J HUM GENET, V15, P1043, DOI 10.1038/sj.ejhg.5201879
   Majorczyk E, 2010, INT IMMUNOPHARMACOL, V10, P1626, DOI 10.1016/j.intimp.2010.09.008
   MANTEL N, 1959, J NATL CANCER I, V22, P719
   Martin MC, 2005, TISSUE ANTIGENS, V66, P314, DOI 10.1111/j.1399-0039.2005.00428.x
   Martin TM, 2009, MOL VIS, V15, P208
   Matesanz F, 2005, J NEUROL, V252, P994, DOI 10.1007/s00415-005-0795-y
   Maziarz M, 2010, GENES IMMUN, V11, P406, DOI 10.1038/gene.2010.12
   Mejri K, 2007, BRIT J DERMATOL, V157, P1068, DOI 10.1111/j.1365-2133.2007.08170.x
   Menard L, 2011, J CLIN INVEST, V121, P3635, DOI 10.1172/JCI45790
   Milkiewicz P, 2006, TISSUE ANTIGENS, V67, P434, DOI 10.1111/j.1399-0039.2006.00594.x
   Morgan AR, 2010, TISSUE ANTIGENS, V76, P119, DOI 10.1111/j.1399-0039.2010.01493.x
   Morgan AW, 2010, ARTHRITIS RES THER, V12, DOI 10.1186/ar2969
   Newman WG, 2006, ARTHRITIS RHEUM-US, V54, P3820, DOI 10.1002/art.22270
   Nielsen C, 2007, INT J IMMUNOGENET, V34, P469, DOI 10.1111/j.1744-313X.2007.00720.x
   Ogura Y, 2001, NATURE, V411, P603, DOI 10.1038/35079114
   Orozco G, 2006, ANN RHEUM DIS, V65, P687, DOI 10.1136/ard.2005.046094
   Orozco G, 2005, ARTHRITIS RHEUM-US, V52, P219, DOI 10.1002/art.20771
   Pazar B, 2008, CLIN EXP RHEUMATOL, V26, P1146
   Pemberton TJ, 2008, BMC GENET, V9, DOI 10.1186/1471-2156-9-13
   Petrone A, 2008, DIABETES CARE, V31, P534, DOI 10.2337/dc07-1457
   Petukhova L, 2010, NATURE, V466, P113, DOI 10.1038/nature09114
   Pierer M, 2006, ARTHRITIS RES THER, V8, DOI 10.1186/ar1945
   Piotrowski P, 2008, CLIN EXP RHEUMATOL, V26, P1099
   Plenge RM, 2005, AM J HUM GENET, V77, P1044, DOI 10.1086/498651
   Ploski R, 2009, J REPROD IMMUNOL, V79, P196, DOI 10.1016/j.jri.2008.11.004
   Prescott NJ, 2005, TISSUE ANTIGENS, V66, P318, DOI 10.1111/j.1399-0039.2005.00494.x
   Radstake TRDJ, 2010, NAT GENET, V42, P426, DOI 10.1038/ng.565
   Reddy MVPL, 2011, GENES IMMUN, V12, P208, DOI 10.1038/gene.2010.70
   Reddy MVPL, 2005, GENES IMMUN, V6, P658, DOI 10.1038/sj.gene.6364252
   Reveille JD, 2010, NAT GENET, V42, P123, DOI 10.1038/ng.513
   Rodriguez-Rodriguez L, 2011, ARTHRITIS RHEUM-US, V63, P365, DOI 10.1002/art.30145
   Roycroft M, 2009, CLIN ENDOCRINOL, V70, P358, DOI 10.1111/j.1365-2265.2008.03380.x
   Rueda B, 2005, HUM IMMUNOL, V66, P848, DOI 10.1016/j.humimm.2005.04.008
   Saccucci P, 2008, TISSUE ANTIGENS, V71, P234, DOI 10.1111/j.1399-0039.2007.00987.x
   Saccucci P, 2011, CARDIOLOGY, V119, P54, DOI 10.1159/000329919
   Sachdev A, 2011, EXP DERMATOL, V20, P514, DOI 10.1111/j.1600-0625.2011.01272.x
   Sahin N, 2009, RHEUMATOL INT, V30, P81, DOI 10.1007/s00296-009-0919-2
   Santin I, 2008, TISSUE ANTIGENS, V71, P247, DOI 10.1111/j.1399-0039.2007.01002.x
   Sawcer S, 2011, NATURE, V476, P214, DOI 10.1038/nature10251
   Seldin MF, 2005, GENES IMMUN, V6, P720, DOI 10.1038/sj.gene.6364255
   Sfar I, 2009, Arch Inst Pasteur Tunis, V86, P51
   Sfar I, 2010, WORLD J GASTROENTERO, V16, P479, DOI 10.3748/wjg.v16.i4.479
   Simkins HMA, 2005, ARTHRITIS RHEUM, V52, P2222, DOI 10.1002/art.21126
   Skinningsrud B, 2008, EUR J HUM GENET, V16, P977, DOI 10.1038/ejhg.2008.33
   Skorka A, 2005, CLIN ENDOCRINOL, V62, P679, DOI 10.1111/j.1365-2265.2005.02279.x
   Smith RL, 2008, BRIT J DERMATOL, V158, P962, DOI 10.1111/j.1365-2133.2008.08482.x
   Smyth D, 2004, DIABETES, V53, P3020, DOI 10.2337/diabetes.53.11.3020
   Smyth DJ, 2008, NEW ENGL J MED, V359, P2767, DOI 10.1056/NEJMoa0807917
   Stark K, 2009, ARTHRITIS RES THER, V11, DOI 10.1186/ar2699
   Steck AK, 2006, PEDIATR DIABETES, V7, P274, DOI 10.1111/j.1399-5448.2006.00202.x
   Steer S, 2005, ARTHRITIS RHEUM, V52, P358, DOI 10.1002/art.20737
   Stuart PE, 2010, NAT GENET, V42, P1000, DOI 10.1038/ng.693
   Thompson SD, 2010, ARTHRITIS RHEUM-US, V62, P3265, DOI 10.1002/art.27688
   Tikly M, 2010, RHEUMATOLOGY, V49, P820, DOI 10.1093/rheumatology/kep399
   van Oene M, 2005, ARTHRITIS RHEUM-US, V52, P1993, DOI 10.1002/art.21123
   Vandiedonck C, 2006, ANN NEUROL, V59, P404, DOI 10.1002/ana.20751
   Vang T, 2005, NAT GENET, V37, P1317, DOI 10.1038/ng1673
   Vang T, 2007, AUTOIMMUNITY, V40, P453, DOI 10.1080/08916930701464897
   Velaga MR, 2004, J CLIN ENDOCR METAB, V89, P5862, DOI 10.1210/jc.2004-1108
   Viken MK, 2007, TISSUE ANTIGENS, V70, P190, DOI 10.1111/j.1399-0039.2007.00871.x
   Viken MK, 2005, GENES IMMUN, V6, P271, DOI 10.1038/sj.gene.6364178
   Wagenleiter SEN, 2005, INT J IMMUNOGENET, V32, P323, DOI 10.1111/j.1744-313X.2005.00534.x
   Wesoly J, 2007, RHEUMATOLOGY, V46, P617, DOI 10.1093/rheumatology/kel381
   Wesoly J, 2005, ARTHRITIS RHEUM-US, V52, P2948, DOI 10.1002/art.21294
   Wipff J, 2006, ANN RHEUM DIS, V65, P1230, DOI 10.1136/ard.2005.048181
   Zhang JY, 2011, NAT GENET, V43, P902, DOI 10.1038/ng.904
   Zhang ZH, 2008, INT J IMMUNOGENET, V35, P433, DOI 10.1111/j.1744-313X.2008.00803.x
   Zhebrun D, 2011, AGING-US, V3, P368, DOI 10.18632/aging.100305
   Zhernakova A, 2005, GENES IMMUN, V6, P459, DOI 10.1038/sj.gene.6364220
NR 144
TC 76
Z9 77
U1 0
U2 20
PU NATURE PUBLISHING GROUP
PI LONDON
PA MACMILLAN BUILDING, 4 CRINAN ST, LONDON N1 9XW, ENGLAND
SN 1466-4879
EI 1476-5470
J9 GENES IMMUN
JI Genes Immun.
PD DEC
PY 2012
VL 13
IS 8
BP 641
EP 652
DI 10.1038/gene.2012.46
PG 12
WC Genetics & Heredity; Immunology
WE Science Citation Index Expanded (SCI-EXPANDED)
SC Genetics & Heredity; Immunology
GA 049RI
UT WOS:000312000700005
PM 23076337
DA 2022-10-25
ER

PT J
AU Khawaja, MR
   Nelson, RP
   Miller, N
   Badve, SS
   Loehrer, E
   Czader, M
   Perkins, SM
   Kesler, K
   Loehrer, PJ
AF Khawaja, Muhammad Rizwan
   Nelson, Robert P., Jr.
   Miller, Nicholas
   Badve, Sunil S.
   Loehrer, Elizabeth
   Czader, Magdalena
   Perkins, Susan M.
   Kesler, Kenneth
   Loehrer, Patrick J., Sr.
TI Immune-Mediated Diseases and Immunodeficiencies Associated with Thymic
   Epithelial Neoplasms
SO JOURNAL OF CLINICAL IMMUNOLOGY
LA English
DT Article
DE Thymic epithelial neoplasms; autoimmunity; immunodeficiency;
   immunoglobulin levels; lymphocyte immunophenotypes
ID AUTOIMMUNE REGULATOR AIRE; GOODS-SYNDROME; MYASTHENIA-GRAVIS; THYMOMA;
   CLASSIFICATION; ABNORMALITIES; INFECTIONS; DISORDERS; PATIENT; CELLS
AB Introduction This retrospective study aimed to characterize the clinical hematological and immunological features of patients with thymic epithelial neoplasms.
   Methods From a cohort of 512 patients with thymic epithelial neoplasms, 79 patients diagnosed with autoimmune/immunodeficiency conditions or signs and/or symptoms suggesting an autoimmune or immunodeficiency state were evaluated by standard immunological and hematological testing.
   Results Elevated percentages of CD2+, CD3+, and CD8+ lymphocytes were observed in 44 (57.1%), 33 (41.8%), and 32 (40.5%) patients. Low CD4+ and CD19+ percentages were observed in 25 (31.6%) and 36 (46.2%), respectively; CD4+: CD8+ ratios were inverted in 18 (22.8%). IgG, IgA, and IgM levels were low in 12 (15.8%), 9 (11.7%) and 15 (19.7%) patients, respectively. Patients with immunodeficiency condition(s) were more likely to have high CD8+ percentages (p=0.040), low CD19+ percentages (p=0.025), and/or inverted CD4+/CD8+ ratios (p=0.034). Patients with autoimmune condition(s) were more likely to have a high/normal CD4+ percentage (p=0.038). High CD2+ percentages were associated with lower mean IgG and IgA levels (p=0.030 and p=0.017, respectively). High CD3+ and CD8+ percentages were associated with lower mean IgA levels (p=0.046 and p=0.013, respectively). Low CD19+ percentages were associated with lower mean IgG and IgA levels (p=0.004 and p<0.001, respectively).
   Conclusion Signs/symptoms and history of autoimmune and immunodeficiency conditions among patients with thymic epithelial neoplasms are associated with high frequencies of abnormalities in immunoglobulin levels and lymphocyte immunophenotypes, suggesting a role for their assessment.
C1 [Nelson, Robert P., Jr.; Miller, Nicholas; Loehrer, Elizabeth; Loehrer, Patrick J., Sr.] Indiana Univ Sch Med, Div Hematol & Oncol, Dept Med, Melvin & Bren Simon Canc Ctr, Indianapolis, IN 46202 USA.
   [Khawaja, Muhammad Rizwan] Indiana Univ Sch Med, Dept Med, Indianapolis, IN 46202 USA.
   [Badve, Sunil S.; Czader, Magdalena] Indiana Univ Sch Med, Dept Pathol, Indianapolis, IN 46202 USA.
   [Perkins, Susan M.] Indiana Univ Sch Med, Dept Biostat, Indianapolis, IN 46202 USA.
   [Kesler, Kenneth] Indiana Univ Sch Med, Dept Surg, Indianapolis, IN 46202 USA.
   [Badve, Sunil S.; Czader, Magdalena] Indiana Univ Sch Med, Dept Lab Med, Indianapolis, IN 46202 USA.
RP Nelson, RP (corresponding author), Indiana Univ Sch Med, Div Hematol & Oncol, Dept Med, Melvin & Bren Simon Canc Ctr, Indianapolis, IN 46202 USA.
EM ronelson@iupui.edu
RI Loehrer, Elizabeth/ABF-2400-2020
OI Loehrer, Elizabeth/0000-0003-1249-4442; Badve, Sunil/0000-0001-8861-9980
CR AMMUS SS, 1987, AM J HEMATOL, V24, P311, DOI 10.1002/ajh.2830240312
   BAKER CJ, 1980, NEW ENGL J MED, V303, P173, DOI 10.1056/NEJM198007243030401
   BARNES EW, 1973, P ROY SOC MED, V66, P151, DOI 10.1177/003591577306600214
   BAUMERT E, 1992, IMMUN INFEKT, V20, P73
   Burbelo PD, 2010, BLOOD, V116, P4848, DOI 10.1182/blood-2010-05-286161
   Castro KG, 1992, MMWR-MORBID MORTAL W, V41, P1, DOI DOI 10.2307/42000431
   Del Pozo N, 2010, ALLERGOL IMMUNOPATH, V38, P102, DOI 10.1016/j.aller.2009.07.002
   Di Renzo Michela, 2004, N Z Med J, V117, pU750
   Engels EA, 2003, INT J CANCER, V105, P546, DOI 10.1002/ijc.11099
   Evoli A, 2007, J NEUROL, V254, P756, DOI 10.1007/s00415-006-0429-z
   Hanafusa T, 2010, J DERMATOL, V37, P171, DOI 10.1111/j.1346-8138.2009.00781.x
   JAFFE JS, 1993, PEDIATR RES, V33, pS24
   Jones J L, 1999, MMWR CDC Surveill Summ, V48, P1
   Kelesidis T, 2010, CLIN IMMUNOL, V135, P347, DOI 10.1016/j.clim.2010.01.006
   Kelleher P, 2003, J CLIN PATHOL, V56, P12, DOI 10.1136/jcp.56.1.12
   Kuribayashi K, 2010, INTERNAL MED, V49, P377, DOI 10.2169/internalmedicine.49.2811
   Marx A, 1998, Dev Immunol, V6, P129, DOI 10.1155/1998/49484
   Marx A, 2010, J THORAC ONCOL, V5, pS266, DOI 10.1097/JTO.0b013e3181f1f63f
   Masci AM, 1999, ANN MED, V31, P86
   Mateo-Montoya A, 2010, EUR J OPHTHALMOL, V20, P479, DOI 10.1177/112067211002000238
   Miyakis S, 2006, SCAND J INFECT DIS, V38, P314, DOI 10.1080/00365540500372663
   Nagvekar N, 1998, J CLIN INVEST, V101, P2268, DOI 10.1172/JCI2068
   Nelson RP, 2008, CURR TREAT OPTION ON, V9, P269, DOI 10.1007/s11864-008-0081-1
   Okereke IC, 2010, ANN THORAC SURG, V89, P1071, DOI 10.1016/j.athoracsur.2010.01.026
   ROSENOW EC, 1984, ARCH INTERN MED, V144, P763, DOI 10.1001/archinte.144.4.763
   RUBIN M, 1964, ARCH INTERN MED, V114, P389, DOI 10.1001/archinte.1964.03860090123013
   SALYER WR, 1976, CANCER, V37, P229, DOI 10.1002/1097-0142(197601)37:1<229::AID-CNCR2820370133>3.0.CO;2-2
   SOUADJIAN JV, 1974, ARCH INTERN MED, V134, P374, DOI 10.1001/archinte.134.2.374
   Squintani G, 2010, INT J INFECT DIS, V14, pE444, DOI 10.1016/j.ijid.2009.06.005
   Strobel P, 2004, J CLIN ONCOL, V22, P1501, DOI 10.1200/JCO.2004.10.113
   Strobel P, 2002, BLOOD, V100, P159, DOI 10.1182/blood.V100.1.159
   Strobel P, 2007, J PATHOL, V211, P563, DOI 10.1002/path.2141
   Suster S, 1999, AM J CLIN PATHOL, V111, P826
   Suster S, 2008, HEMATOL ONCOL CLIN N, V22, P381, DOI 10.1016/j.hoc.2008.03.001
   Tarr PE, 2001, MEDICINE, V80, P123, DOI 10.1097/00005792-200103000-00005
   Tarr PE, 2001, CLIN INFECT DIS, V33, P585, DOI 10.1086/322708
   Tormoehlen LM, 2008, HEMATOL ONCOL CLIN N, V22, P509, DOI 10.1016/j.hoc.2008.03.004
   Travis WD, 2004, PATHOLOGY GENETICS T
   Vitiello L, 2010, INT J IMMUNOPATH PH, V23, P307, DOI 10.1177/039463201002300129
   Yip D, 1996, BRIT J HAEMATOL, V95, P52, DOI 10.1046/j.1365-2141.1996.d01-1880.x
NR 40
TC 11
Z9 11
U1 0
U2 3
PU SPRINGER/PLENUM PUBLISHERS
PI NEW YORK
PA 233 SPRING ST, NEW YORK, NY 10013 USA
SN 0271-9142
EI 1573-2592
J9 J CLIN IMMUNOL
JI J. Clin. Immunol.
PD JUN
PY 2012
VL 32
IS 3
BP 430
EP 437
DI 10.1007/s10875-011-9644-1
PG 8
WC Immunology
WE Science Citation Index Expanded (SCI-EXPANDED)
SC Immunology
GA 968LE
UT WOS:000305982100003
PM 22228568
DA 2022-10-25
ER

PT J
AU McBrearty, AR
   Ramsey, IK
   Courcier, EA
   Mellor, DJ
   Bell, R
AF McBrearty, Alix R.
   Ramsey, Ian K.
   Courcier, Emily A.
   Mellor, Dominic J.
   Bell, Rory
TI Clinical factors associated with death before discharge and overall
   survival time in dogs with generalized megaesophagus
SO JAVMA-JOURNAL OF THE AMERICAN VETERINARY MEDICAL ASSOCIATION
LA English
DT Article
ID GLUCOCORTICOID-DEFICIENT HYPOADRENOCORTICISM; IDIOPATHIC MEGAESOPHAGUS;
   ESOPHAGEAL DYSFUNCTION; RADIOGRAPHIC FINDINGS; ASPIRATION PNEUMONIA;
   CANINE DYSAUTONOMIA; MYASTHENIA-GRAVIS; MOTILITY; THERAPY
AB Objective-To investigate the association of 6 clinical features with outcome of dogs with generalized megaesophagus.
   Design-Retrospective cohort study.
   Animals-71 client-owned dogs with radiographic evidence of generalized esophageal dilation.
   Procedures-Medical records were reviewed for data on signalment, age at onset of clinical signs, body weight, evidence of undernutrition, and the administration of drugs to treat or prevent esophagitis. Radiographs were reviewed for evidence of aspiration pneumonia (AP) and to calculate the relative esophageal diameter. Details of outcome were collected from the medical records and by contacting owners and referring veterinarians. The association of 6 factors with death before discharge and overall survival time was assessed.
   Results-Overall median survival time was 90 days. Nineteen (26.7%) patients died before discharge from the hospital. Radiographic evidence of AP was both positively associated with death before discharge and negatively associated with overall survival time. An age at onset of clinical signs of > 13 months was negatively associated with overall survival time. No evidence of an association of the degree of esophageal dilation or the use of drugs to prevent or treat esophagitis with death before discharge or overall survival time was found.
   Conclusions and Clinical Relevance-Radiographic evidence of AP and the age at onset of clinical signs were the only variables found to be significantly associated with survival time in this study, and this should be considered when advising on prognosis in dogs with megaesophagus. (J Am Vet Med Assoc 2011;238:1622-1628)
C1 [McBrearty, Alix R.; Ramsey, Ian K.; Bell, Rory] Univ Glasgow, Coll Med Vet & Life Sci, Sch Vet Med, Div Compan Anim Sci, Glasgow G61 1QH, Lanark, Scotland.
   [Courcier, Emily A.; Mellor, Dominic J.] Univ Glasgow, Coll Med Vet & Life Sci, Sch Vet Med, Boyd Orr Ctr Populat & Ecosyst Hlth, Glasgow G61 1QH, Lanark, Scotland.
RP McBrearty, AR (corresponding author), Vets Now Hosp, 123-145 North St, Glasgow G3 7DA, Lanark, Scotland.
EM alix.mcbrearty@vets-now.com
RI Ramsey, Ian K/AAD-1136-2020
OI Ramsey, Ian K/0000-0002-7379-9488; Courcier, Emily/0000-0001-5522-8457
CR BARTGES JW, 1992, J AM VET MED ASSOC, V201, P889
   Bexfield NH, 2006, J VET INTERN MED, V20, P1314, DOI 10.1892/0891-6640(2006)20[1314:EDIYD]2.0.CO;2
   BOUDRIEAU RJ, 1985, J AM ANIM HOSP ASSOC, V21, P33
   Detweiler DA, 2001, VET RADIOL ULTRASOUN, V42, P108, DOI 10.1111/j.1740-8261.2001.tb00912.x
   DIAMANT N, 1973, GASTROENTEROLOGY, V65, P216
   DIAMANT N, 1974, CAN VET J, V15, P66
   DIERINGER TM, 1991, J AM VET MED ASSOC, V199, P87
   DOHOO I, 2003, VET EPIDEMIOLOGIC RE, P327
   Gaynor AR, 1997, J AM VET MED ASSOC, V211, P1406
   GAYNOR F, 1980, AM J VET RES, V41, P727
   HARVEY CE, 1974, J AM VET MED ASSOC, V165, P443
   HENDRICKS JC, 1984, J AM VET MED ASSOC, V185, P90
   Hosgood G, 2001, PREV VET MED, V48, P143, DOI 10.1016/S0167-5877(00)00184-7
   Huber E, 2001, SCHWEIZ ARCH TIERH, V143, P512
   JAGGY A, 1994, J VET INTERN MED, V8, P328, DOI 10.1111/j.1939-1676.1994.tb03245.x
   JEFFERY N, 2004, BSAVA MANUAL CANINE, P184
   Jergens AE, 2005, TXB VET INTERNAL MED, P1298
   JOHNSON BM, 2009, KIRKS CURRENT VET TH, P486
   Kleine L J, 1974, Vet Clin North Am, V4, P663
   Kogan DA, 2008, JAVMA-J AM VET MED A, V233, P1742, DOI 10.2460/javma.233.11.1742
   Lifton SJ, 1996, J AM VET MED ASSOC, V209, P2076
   Marik PE, 2001, NEW ENGL J MED, V344, P665, DOI 10.1056/NEJM200103013440908
   MATROS L, 1994, J AM ANIM HOSP ASSOC, V30, P15
   NELSON O. L., 2005, TXB VET INTERNAL MED, P1239
   NEWTON CD, 1985, TXB SMALL ANIMAL ORT, P1109
   Niessen SJM, 2007, J SMALL ANIM PRACT, V48, P346, DOI 10.1111/j.1748-5827.2006.00263.x
   Peterson ME, 1996, J AM VET MED ASSOC, V208, P85
   SHELTON GD, 1990, J VET INTERN MED, V4, P281, DOI 10.1111/j.1939-1676.1990.tb03124.x
   SIMPSON J, 1994, IN PRACTICE, V16, P14
   Tams TR., 2003, HDB SMALL ANIMAL GAS, P118
   Washabau RJ, 2003, VET CLIN N AM-SMALL, V33, P1007, DOI 10.1016/S0195-5616(03)00076-7
   WHITLEY NT, 1995, J SMALL ANIM PRACT, V36, P132, DOI 10.1111/j.1748-5827.1995.tb02858.x
   WILLARD MD, 2003, SMALL ANIMAL INTERNA, P410
   Wilson DV, 2004, J AM ANIM HOSP ASSOC, V40, P455, DOI 10.5326/0400455
   Wray JD, 2006, J SMALL ANIM PRACT, V47, P256, DOI 10.1111/j.1748-5827.2006.00015.x
NR 35
TC 20
Z9 21
U1 0
U2 50
PU AMER VETERINARY MEDICAL ASSOC
PI SCHAUMBURG
PA 1931 N MEACHAM RD SUITE 100, SCHAUMBURG, IL 60173-4360 USA
SN 0003-1488
J9 JAVMA-J AM VET MED A
JI JAVMA-J. Am. Vet. Med. Assoc.
PD JUN 15
PY 2011
VL 238
IS 12
BP 1622
EP 1628
DI 10.2460/javma.238.12.1622
PG 7
WC Veterinary Sciences
WE Science Citation Index Expanded (SCI-EXPANDED)
SC Veterinary Sciences
GA 774UJ
UT WOS:000291411800010
PM 21671818
DA 2022-10-25
ER

PT J
AU Shimizu, J
   Hatanaka, Y
   Hasegawa, M
   Iwata, A
   Sugimoto, I
   Date, H
   Goto, J
   Shimizu, T
   Takatsu, M
   Sakurai, Y
   Nakase, H
   Uesaka, Y
   Hashida, H
   Hashimoto, K
   Komiya, T
   Tsuji, S
AF Shimizu, J.
   Hatanaka, Y.
   Hasegawa, M.
   Iwata, A.
   Sugimoto, I.
   Date, H.
   Goto, J.
   Shimizu, T.
   Takatsu, M.
   Sakurai, Y.
   Nakase, H.
   Uesaka, Y.
   Hashida, H.
   Hashimoto, K.
   Komiya, T.
   Tsuji, S.
TI IFN beta-1b may severely exacerbate Japanese optic-spinal MS in
   neuromyelitis optica spectrum
SO NEUROLOGY
LA English
DT Article
ID MULTIPLE-SCLEROSIS; DIAGNOSTIC-CRITERIA; MYASTHENIA-GRAVIS;
   INTERFERON-BETA-1B; THERAPY; MARKER; SERUM
AB Background: Interferon-beta-1b (IFN beta-1b) has been used to prevent exacerbation of relapsing-remitting multiple sclerosis (RRMS) including optic-spinal multiple sclerosis (OSMS) in Japan. We encountered 2 patients with OSMS with unexpectedly severe exacerbation soon after the initiation of IFN beta-1b therapy. The experience urged us to retrospectively review the patients with RRMS who had been treated with IFN beta-1b to identify similar cases.
   Methods: At neurologic departments of 9 hospitals, the medical records of 56 patients with RRMS were reviewed to identify those who showed severe exacerbation soon after the initiation of IFN beta-1b therapy.
   Results: Of 56 patients with RRMS, we identified 7 who experienced severe exacerbation (exacerbation with increased scores of Expanded Disability Status Scale >= 7.0) within 90 days of the initiation of IFN beta-1b therapy. In all 7 patients, the exacerbations after the initiation of IFN beta-1b therapy were more severe than those experienced by the individual patients before the use of IFN beta-1b, and seemed to have occurred unexpectedly in a short time after the initiation of INF beta-1b therapy. A retrospective analysis revealed that all 7 patients had antibodies toward aquaporin 4, and the clinical features of all 7 patients after the exacerbation were consistent with those of neuromyelitis optica (NMO) spectrum.
   Conclusions: Our study suggests that IFN beta-1b may trigger severe exacerbation in patients with the NMO spectrum. In INF beta-1b therapy, cases in NMO spectrum should be carefully excluded. Neurology 2010;75:1423-1427
C1 [Shimizu, J.] Univ Tokyo, Dept Neurol, Grad Sch Med, Bunkyo Ku, Tokyo 1138655, Japan.
   [Hatanaka, Y.; Shimizu, T.] Teikyo Univ, Dept Neurol, Teikyo, Japan.
   [Takatsu, M.] Tokyo Postal Serv Agcy Hosp, Dept Neurol, Tokyo, Japan.
   [Sakurai, Y.] Mitsui Mem Hosp, Dept Neurol, Mitsui, Japan.
   [Hashimoto, K.] Toshiba Gen Hosp, Dept Neurol, Toshiba, Japan.
   [Komiya, T.] Tokyo Metropolitan Geriatr Hosp, Dept Neurol, Tokyo 173, Japan.
RP Shimizu, J (corresponding author), Univ Tokyo, Dept Neurol, Grad Sch Med, Bunkyo Ku, 7-3-1 Hongo, Tokyo 1138655, Japan.
EM jshimizu-tky@umin.ac.jp
RI Iwata, Atsushi/A-9598-2013; Iwata, Atsushi/AAH-8924-2019
OI Iwata, Atsushi/0000-0001-7308-5314; Iwata, Atsushi/0000-0001-7308-5314;
   Sakurai, Yasuhisa/0000-0002-6992-6747
FU Ministry of Health, Labour and Welfare of Japan; Ministry of Education,
   Culture, Sports, Science and Technology of Japan; Janssen; Japanese
   Society for Promotion of Science; Niochida Memorial Foundation for
   Medical and Pharmaceutical Research; Sankyo Foundation for Life Science;
   Brain Science Foundation
FX Supported by Grants-in-Aid for Scientific Research and Health and Labour
   Sciences Research Grants for Research on Intractable Diseases from the
   Ministry of Health, Labour and Welfare of Japan.; Dr. Shimizu has
   received research support from Grants-in-Aid for Scientific Research
   from the Ministry of Education, Culture, Sports, Science and Technology
   of Japan. Dr. Hatanaka and Dr. Hasegawa report no disclosures. Dr. Iwata
   serves as a consultant for Pfizer Inc. and receives research support
   from Janssen, the Japanese Society for Promotion of Science, Niochida
   Memorial Foundation for Medical and Pharmaceutical Research, Sankyo
   Foundation for Life Science, and the Brain Science Foundation. Dr.
   Sugimoto, Dr. Date, Dr. Goto, Dr. Shimizu, Dr. Takatsu, Dr. Sakurai. Dr.
   Nakase, Dr. Uesaka, Dr. Hashida, and Dr. Komiya report no disclosures.
   Dr. Tsuji receives research support from Grants-in-Aid for Scientific
   Research from the Ministry of Education, Culture, Sports, Science and
   Technology of Japan.
CR Barkhof F, 2003, ANN NEUROL, V53, P718, DOI 10.1002/ana.10551
   Bitsch A, 2004, J NEUROL, V251, P1498, DOI 10.1007/s00415-004-0580-3
   Blake G, 1997, NEUROLOGY, V49, P1747, DOI 10.1212/WNL.49.6.1747-a
   Borg FAY, 2007, CURR OPIN RHEUMATOL, V19, P61, DOI 10.1097/BOR.0b013e328010c547
   Cree BAC, 2002, SEMIN NEUROL, V22, P105, DOI 10.1055/s-2002-36534
   Cree BAC, 2004, NEUROLOGY, V63, P2039, DOI 10.1212/01.WNL.0000145762.60562.5D
   Cross SA, 2007, J NEURO-OPHTHALMOL, V27, P57, DOI 10.1097/WNO.0b013e3180334d27
   Dionisiotis J, 2004, J NEUROL NEUROSUR PS, V75, P1079, DOI 10.1136/jnnp.2003.028233
   Durelli L, 1999, J NEUROL SCI, V162, P74, DOI 10.1016/S0022-510X(98)00299-8
   Jacob A, 2007, J NEUROIMMUNOL, V187, P126, DOI 10.1016/j.jneuroim.2007.04.009
   Kinoshita M, 2009, NEUROREPORT, V20, P508, DOI 10.1097/WNR.0b013e32832776f4
   Kira J, 2003, LANCET NEUROL, V2, P117, DOI 10.1016/S1474-4422(03)00308-9
   Krumbholz M, 2008, BRAIN, V131, P1455, DOI 10.1093/brain/awn077
   Lennon VA, 2004, LANCET, V364, P2106, DOI 10.1016/S0140-6736(04)17551-X
   Lennon VA, 2005, J EXP MED, V202, P473, DOI 10.1084/jem.20050304
   Lucchinetti CF, 2002, BRAIN, V125, P1450, DOI 10.1093/brain/awf151
   POSER CM, 1983, ANN NEUROL, V13, P227, DOI 10.1002/ana.410130302
   Saida T, 2005, NEUROLOGY, V64, P621, DOI 10.1212/01.WNL.0000151856.10387.E2
   Shimizu Y, 2008, J NEUROL, V255, P305, DOI 10.1007/s00415-007-0730-5
   Warabi Y, 2007, J NEUROL SCI, V252, P57, DOI 10.1016/j.jns.2006.10.008
   Weinshenker BG, 2006, LANCET NEUROL, V5, P110, DOI 10.1016/S1474-4422(06)70333-7
   Weinshenker BG, 2003, LANCET, V361, P889, DOI 10.1016/S0140-6736(03)12784-5
   Wingerchuk DM, 2006, NEUROLOGY, V66, P1485, DOI 10.1212/01.wnl.0000216139.44259.74
   Wingerchuk DM, 2007, LANCET NEUROL, V6, P805, DOI 10.1016/S1474-4422(07)70216-8
   Wingerchuk DM, 1999, NEUROLOGY, V53, P1107, DOI 10.1212/WNL.53.5.1107
NR 25
TC 150
Z9 156
U1 0
U2 2
PU LIPPINCOTT WILLIAMS & WILKINS
PI PHILADELPHIA
PA 530 WALNUT ST, PHILADELPHIA, PA 19106-3621 USA
SN 0028-3878
J9 NEUROLOGY
JI Neurology
PD OCT 19
PY 2010
VL 75
IS 16
BP 1423
EP 1427
DI 10.1212/WNL.0b013e3181f8832e
PG 5
WC Clinical Neurology
WE Science Citation Index Expanded (SCI-EXPANDED)
SC Neurosciences & Neurology
GA 671TF
UT WOS:000283533200006
PM 20826711
DA 2022-10-25
ER

PT J
AU Fergusson, D
   Hutton, B
   Sharma, M
   Tinmouth, A
   Wilson, K
   Cameron, DW
   Hebert, PC
AF Fergusson, D
   Hutton, B
   Sharma, M
   Tinmouth, A
   Wilson, K
   Cameron, DW
   Hebert, PC
TI Use of intravenous immunoglobulin for treatment of neurologic
   conditions: a systematic review
SO TRANSFUSION
LA English
DT Article
ID RANDOMIZED CONTROLLED TRIAL; INFLAMMATORY DEMYELINATING POLYNEUROPATHY;
   METAANALYSIS COMBINING PARALLEL; MULTIFOCAL MOTOR NEUROPATHY;
   INCLUSION-BODY MYOSITIS; OVER CLINICAL-TRIALS; DOUBLE-BLIND;
   PLASMA-EXCHANGE; MULTIPLE-SCLEROSIS; IMMUNE GLOBULIN
AB Background: Given the increasing use of intravenous immunoglobulin (IVIG) for various neurologic conditions and uncertainty pertaining to its benefits and harms, a systematic review was conducted of randomized controlled trials (RCTs) evaluating IVIG for all neurologic indications for which there was at least one published trial.
   Study Design and Methods: For this systematic review, a systematic search strategy was applied to MEDLINE (1966-June 2003) and the Cochrane Register of Controlled Trials (June 2003) to identify potentially eligible RCTs comparing IVIG to placebo or an active control. All dosage regimens were considered. Abstracts were excluded, and no restriction was placed on language of publication. Two investigators independently performed data extraction with a standardized form. Measures of effect were calculated for each trial independently, and studies were pooled based on clinical and methodologic judgment as to its appropriateness. Where pooling of trials was inappropriate, a qualitative discussion of findings is provided.
   Results and Conclusion: Thirty-seven trials representing 14 conditions were identified. IVIG is more effective than placebo for treatment of relapsing-remitting multiple sclerosis and idiopathic chronic inflammatory demyelinating polyneuropathy. There is also potential benefit for treatment of multifocal motor neuropathy, myasthenia gravis, dermatomyositis, stiff-person syndrome, and Lambert-Eaton myasthenic syndrome. There was insufficient evidence to determine whether IVIG therapy was more effective than plasma exchange for Guillain-Barre syndrome. There was also insufficient evidence regarding paraprotein-associated polyneuropathy. No evidence of benefit was observed for secondary progressive multiple sclerosis or inclusion body myositis.
C1 Ottawa Hlth Res Inst, Clin Epidemiol Program, Ottawa, ON, Canada.
   Univ Ottawa, Ctr Transfus Res, Ottawa, ON, Canada.
   Univ Ottawa, Fac Med, Ottawa, ON, Canada.
RP Fergusson, D (corresponding author), Univ Ottawa, Ottawa Hosp, 501 Smyth Rd,Box 201, Ottawa, ON K1H 8L6, Canada.
EM dafergusson@ohri.ca
RI Cameron, Bill/E-9180-2010
OI Cameron, Bill/0000-0002-0090-3539; Hutton, Brian/0000-0001-5662-8647;
   Fergusson, Dean/0000-0002-3389-2485
CR Achiron A, 1998, NEUROLOGY, V50, P398, DOI 10.1212/WNL.50.2.398
   Bain PG, 1996, NEUROLOGY, V47, P678, DOI 10.1212/WNL.47.3.678
   Bril V, 1999, CAN J NEUROL SCI, V26, P139
   Bril V, 1996, NEUROLOGY, V46, P100, DOI 10.1212/WNL.46.1.100
   *BRIT COL PROV BLO, 2002, IVIG UT MAN HDB
   Chen C, 2000, ANN PHARMACOTHER, V34, P295, DOI 10.1345/aph.19252
   Comi G, 2002, J NEUROL, V249, P1370, DOI 10.1007/s00415-002-0808-z
   *CONS WORK GROUP, 1997, INTR IMM GLOB IVIG
   Curtin F, 2002, STAT MED, V21, P2145, DOI 10.1002/sim.1206
   Curtin F, 2002, STAT MED, V21, P2131, DOI 10.1002/sim.1205
   Dalakas MC, 1996, ANN NEUROL, V40, P792, DOI 10.1002/ana.410400516
   Dalakas MC, 2001, NEW ENGL J MED, V345, P1870, DOI 10.1056/NEJMoa01167
   DALAKAS MC, 1993, NEW ENGL J MED, V329, P1993, DOI 10.1056/NEJM199312303292704
   Dalakas MC, 2001, NEUROLOGY, V56, P323, DOI 10.1212/WNL.56.3.323
   Dalakas MC, 1997, NEUROLOGY, V48, P712, DOI 10.1212/WNL.48.3.712
   DICKERSIN K, 1994, BMJ-BRIT MED J, V309, P1286, DOI 10.1136/bmj.309.6964.1286
   Diener HC, 2001, EUR NEUROL, V46, P107, DOI 10.1159/000050777
   DYCK PJ, 1994, ANN NEUROL, V36, P838, DOI 10.1002/ana.410360607
   Fazekas F, 1997, LANCET, V349, P589, DOI 10.1016/S0140-6736(96)09377-4
   Federico P, 2000, NEUROLOGY, V55, P1256, DOI 10.1212/WNL.55.9.1256
   Gajdos P, 1997, ANN NEUROL, V41, P789, DOI 10.1002/ana.410410615
   GAJDOS P, 2003, COCHRANE LIBR
   Gaspari M, 2002, ARTIF INTELL MED, V25, P187, DOI 10.1016/S0933-3657(02)00015-5
   GOODING AM, 1993, J CRIT CARE, V8, P212, DOI 10.1016/0883-9441(93)90004-5
   GRAY OM, 2003, COCHRANE LIB
   Hahn AF, 1996, BRAIN, V119, P1067, DOI 10.1093/brain/119.4.1067
   Hommes O R, 2000, Mult Scler, V6 Suppl 2, pS27
   Hommes OR, 2004, LANCET, V364, P1149, DOI 10.1016/S0140-6736(04)17101-8
   Hughes R, 2001, ANN NEUROL, V50, P195, DOI 10.1002/ana.1088
   HUGHES RA, 2003, COCHRANE LIBR
   Hughes RAC, 1997, LANCET, V349, P225
   Jadad AR, 1996, CONTROL CLIN TRIALS, V17, P1, DOI 10.1016/0197-2456(95)00134-4
   Leger JM, 2001, BRAIN, V124, P145, DOI 10.1093/brain/124.1.145
   Lewanska M, 2002, EUR J NEUROL, V9, P565, DOI 10.1046/j.1468-1331.2002.00500.x
   LUNN MP, 2002, COCHRANE LIBR
   Mariette X, 1997, J NEUROL NEUROSUR PS, V63, P28, DOI 10.1136/jnnp.63.1.28
   McCrone P, 2003, EUR J NEUROL, V10, P687, DOI 10.1046/j.1351-5101.2003.00701.x
   Mendell JR, 2001, NEUROLOGY, V56, P445, DOI 10.1212/WNL.56.4.445
   Nagpal S, 1999, J CLIN APHERESIS, V14, P107, DOI 10.1002/(SICI)1098-1101(1999)14:3<107::AID-JCA1>3.0.CO;2-3
   Noseworthy JH, 2000, NEUROLOGY, V55, P1135, DOI 10.1212/WNL.55.8.1135
   Noseworthy JH, 2001, NEUROLOGY, V56, P1514, DOI 10.1212/WNL.56.11.1514
   Perlmutter SJ, 1999, LANCET, V354, P1153, DOI 10.1016/S0140-6736(98)12297-3
   Poehlau D, 2000, Mult Scler, V6 Suppl 2, pS21
   Ronager J, 2001, ARTIF ORGANS, V25, P967, DOI 10.1046/j.1525-1594.2001.06717.x
   Sharrack B, 1999, BRAIN, V122, P141, DOI 10.1093/brain/122.1.141
   Sorensen PS, 2002, EUR J NEUROL, V9, P557, DOI 10.1046/j.1468-1331.2002.00501.x
   Sorensen PS, 1998, NEUROLOGY, V50, P1273, DOI 10.1212/WNL.50.5.1273
   Teksam M, 2000, NEURORADIOLOGY, V42, P885, DOI 10.1007/s002340000444
   Thompson N, 1996, J NEUROL, V243, P280, DOI 10.1007/BF00868527
   VANDENBERG LH, 1995, J NEUROL NEUROSUR PS, V59, P248, DOI 10.1136/jnnp.59.3.248
   VANDERMECHE FGA, 1992, NEW ENGL J MED, V326, P1123, DOI 10.1056/NEJM199204233261705
   VANRIJCKEVORSELHARMANT K, 1994, INT J CLIN LAB RES, V24, P162, DOI 10.1007/BF02592447
   VANSCHAIK IN, 2003, COCHRANE LIBR
   VERMEULEN M, 1993, J NEUROL NEUROSUR PS, V56, P36, DOI 10.1136/jnnp.56.1.36
   Walter MC, 2000, J NEUROL, V247, P22, DOI 10.1007/s004150050005
   Weinstein R, 2000, J CLIN APHERESIS, V15, P74, DOI 10.1002/(SICI)1098-1101(2000)15:1/2<74::AID-JCA6>3.0.CO;2-O
   Wolfe GI, 2002, MUSCLE NERVE, V26, P549, DOI 10.1002/mus.10224
NR 57
TC 31
Z9 33
U1 0
U2 5
PU WILEY
PI HOBOKEN
PA 111 RIVER ST, HOBOKEN 07030-5774, NJ USA
SN 0041-1132
EI 1537-2995
J9 TRANSFUSION
JI Transfusion
PD OCT
PY 2005
VL 45
IS 10
BP 1640
EP 1657
DI 10.1111/j.1537-2995.2005.00581.x
PG 18
WC Hematology
WE Science Citation Index Expanded (SCI-EXPANDED)
SC Hematology
GA 965WL
UT WOS:000231981500015
PM 16181216
DA 2022-10-25
ER

PT J
AU Zhang, T
   Feng, X
   Dong, J
   Xu, ZR
   Feng, B
   Haas, KM
   Cawthon, PM
   Beavers, KM
   Nicklas, B
   Kritchevsky, S
AF Zhang, Tan
   Feng, Xin
   Dong, Juan
   Xu, Zherong
   Feng, Bo
   Haas, Karen M.
   Cawthon, Peggy M.
   Beavers, Kristen M.
   Nicklas, Barbara
   Kritchevsky, Stephen
TI Cardiac troponin T and autoimmunity in skeletal muscle aging
SO GEROSCIENCE
LA English
DT Article; Early Access
DE Sarcopenia; Cardiac troponin T; Autoimmunity; Older adults; Mice;
   Transgenic mice
ID TERMINAL AGRIN FRAGMENT; MYASTHENIA-GRAVIS; NEUROMUSCULAR-JUNCTION;
   COMPLEMENT ACTIVATION; IGG4 AUTOANTIBODIES; IMMUNOGLOBULIN DEPOSITION;
   PHYSICAL PERFORMANCE; RESISTANCE EXERCISE; GENETIC-DISORDERS;
   OLDER-ADULTS
AB Age-related muscle mass and strength decline (sarcopenia) impairs the performance of daily living activities and can lead to mobility disability/limitation in older adults. Biological pathways in muscle that lead to mobility problems have not been fully elucidated. Immunoglobulin G (IgG) infiltration in muscle is a known marker of increased fiber membrane permeability and damage vulnerability, but whether this translates to impaired function is unknown. Here, we report that IgG1 and IgG4 are abundantly present in the skeletal muscle (vastus lateralis) of similar to 50% (11 out of 23) of older adults (>65 years) examined. Skeletal muscle IgG1 was inversely correlated with physical performance (400 m walk time: r=0.74, p=0.005; SPPB score: r= -0.73, p= 0.006) and muscle strength (r= -0.6, p=0.05). In a murine model, IgG was found to be higher in both muscle and blood of older, versus younger, C57BL/6 mice. Older mice with a higher level of muscle IgG had lower motor activity. IgG in mouse muscle co-localized with cardiac troponin T (cTnT) and markers of complement activation and apoptosis/necroptosis. Skeletal muscle-inducible cTnT knockin mice also showed elevated IgG in muscle and an accelerated muscle degeneration and motor activity decline with age. Most importantly, anti-cTnT autoantibodies were detected in the blood of cTnT knockin mice, old mice, and older humans. Our findings suggest a novel cTnT-mediated autoimmune response may be an indicator of sarcopenia.
C1 [Zhang, Tan; Dong, Juan; Xu, Zherong; Feng, Bo; Nicklas, Barbara; Kritchevsky, Stephen] Wake Forest Sch Med, Sect Gerontol & Geriatr Med, Dept Internal Med, Winston Salem, NC 27157 USA.
   [Zhang, Tan; Nicklas, Barbara; Kritchevsky, Stephen] Wake Forest Sch Med, Sticht Ctr Hlth Aging & Alzheimers Prevent, Winston Salem, NC 27157 USA.
   [Xu, Zherong] Zhejiang Univ, Affiliated Hosp 1, Dept Geriatr, Sch Med, Hangzhou, Peoples R China.
   [Feng, Bo] GuangAnmen Hosp, Dept Geriatr, Beijing, Peoples R China.
   [Haas, Karen M.] Wake Forest Sch Med, Dept Microbiol & Immunol, Winston Salem, NC USA.
   [Cawthon, Peggy M.] Univ Calif San Francisco, Resarch Inst, Calif Pacific Med Ctr, San Francisco, CA 94143 USA.
   [Cawthon, Peggy M.] Univ Calif San Francisco, Dept Epidemiol & Biostat, San Francisco, CA 94143 USA.
   [Beavers, Kristen M.] Wake Forest Univ, Dept Hlth & Exercise Sci, Winston Salem, NC 27101 USA.
RP Zhang, T (corresponding author), Wake Forest Sch Med, Sect Gerontol & Geriatr Med, Dept Internal Med, Winston Salem, NC 27157 USA.; Zhang, T (corresponding author), Wake Forest Sch Med, Sticht Ctr Hlth Aging & Alzheimers Prevent, Winston Salem, NC 27157 USA.
EM tzhang@wakehealth.edu
OI Zhang, Tan/0000-0002-4422-1134
FU Wake Forest Claude D. Pepper Older Americans Independence Center
   [P30-AG21332, R01AG020583]; Wake Forest University Translational Science
   Center;  [R21AG059180];  [R21AG060037]
FX This work was supported by the R21AG059180 and R21AG060037 (T. Z.), Wake
   Forest Claude D. Pepper Older Americans Independence Center P30-AG21332
   (S. K.), and R01AG020583 (B. N.). Medifast provided the meal
   replacements used in the SILVER study, which was supported by Wake
   Forest Claude D. Pepper Older Americans Independence Center and Wake
   Forest University Translational Science Center.
CR Abreu EL, 2014, NURS RES, V63, P75, DOI 10.1097/NNR.0000000000000018
   Adamczyk M, 2010, CLIN CHEM, V56, P676, DOI 10.1373/clinchem.2009.138099
   Adamczyk M, 2009, CLIN CHEM, V55, P1592, DOI 10.1373/clinchem.2009.125781
   Agnolon V, 2020, SCI REP-UK, V10, DOI 10.1038/s41598-020-59630-y
   Albazli K, 2020, FRONT IMMUNOL, V11, DOI 10.3389/fimmu.2020.00917
   Alissafi T, 2020, CELL METAB, V32, P591, DOI 10.1016/j.cmet.2020.07.001
   Arimura S, 2014, SCIENCE, V345, P1505, DOI 10.1126/science.1250744
   Bai YH, 2002, ANN NEUROL, V52, pS94
   Bakay M, 2006, BRAIN, V129, P996, DOI 10.1093/brain/awl023
   BATORY G, 1984, ARCH GERONTOL GERIAT, V3, P175, DOI 10.1016/0167-4943(84)90009-8
   Beavers KM, 2015, J NUTR HEALTH AGING, V19, P87, DOI 10.1007/s12603-015-0438-7
   Biesiadecki BJ, 2002, J BIOL CHEM, V277, P50275, DOI 10.1074/jbc.M206369200
   BRANCH LG, 1982, AM J PUBLIC HEALTH, V72, P1373, DOI 10.2105/AJPH.72.12.1373
   BROOKS SV, 1988, J PHYSIOL-LONDON, V404, P71, DOI 10.1113/jphysiol.1988.sp017279
   Carter AM, 2012, SCIENTIFICA, V2012, DOI 10.6064/2012/402783
   Casina VC, 2015, P NATL ACAD SCI USA, V112, P9620, DOI 10.1073/pnas.1512561112
   Chai RJ, 2011, PLOS ONE, V6, DOI 10.1371/journal.pone.0028090
   Chamberlain-Banoub J, 2006, CLIN EXP IMMUNOL, V146, P278, DOI 10.1111/j.1365-2249.2006.03198.x
   Ciciliot S, 2013, INT J BIOCHEM CELL B, V45, P2191, DOI 10.1016/j.biocel.2013.05.016
   Colonna-Romano G, 2008, REJUV RES, V11, P433, DOI 10.1089/rej.2008.0664
   Dadgar S, 2014, J CELL BIOL, V207, P139, DOI 10.1083/jcb.201402079
   DEGREEF GE, 1992, MECH AGEING DEV, V66, P29, DOI 10.1016/0047-6374(92)90071-K
   Deschenes MR, 2010, EXP GERONTOL, V45, P389, DOI 10.1016/j.exger.2010.03.007
   DRACHMAN DB, 1994, NEW ENGL J MED, V330, P1797, DOI 10.1056/NEJM199406233302507
   Drey M, 2013, EXP GERONTOL, V48, P76, DOI 10.1016/j.exger.2012.05.021
   El Idrissi NB, 2016, J NEUROINFLAMM, V13, DOI 10.1186/s12974-016-0538-2
   ENGEL AG, 1987, ANN NY ACAD SCI, V505, P326, DOI 10.1111/j.1749-6632.1987.tb51301.x
   Farza H, 1998, J MOL CELL CARDIOL, V30, P1247, DOI 10.1006/jmcc.1998.0698
   Feng HZ, 2012, J BIOL CHEM, V287, P29753, DOI 10.1074/jbc.M112.373191
   Feng X, 2012, EXP GERONTOL, V47, P601, DOI 10.1016/j.exger.2012.05.007
   Files DC, 2015, SCI TRANSL MED, V7, DOI 10.1126/scitranslmed.3010283
   Fredericks S, 2007, CLIN BIOCHEM, V40, P423, DOI 10.1016/j.clinbiochem.2006.12.008
   Frenette J, 2000, AM J PATHOL, V156, P2103, DOI 10.1016/S0002-9440(10)65081-X
   Gasperi C, 2014, NEUROLOGY, V82, P1976, DOI 10.1212/WNL.0000000000000478
   Gershoni JM, 2007, BIODRUGS, V21, P145, DOI 10.2165/00063030-200721030-00002
   Goser S, 2006, CIRCULATION, V114, P1693, DOI 10.1161/CIRCULATIONAHA.106.635664
   Graber TG, 2013, J GERONTOL A-BIOL, V68, P1326, DOI 10.1093/gerona/glt032
   Guttsches A, 2016, NEUROMUSCULAR DISORD, V26, pS203, DOI 10.1016/j.nmd.2016.06.425
   GURALNIK JM, 1994, J GERONTOL, V49, pM85, DOI 10.1093/geronj/49.2.M85
   Han R, 2010, J CLIN INVEST, V120, P4366, DOI 10.1172/JCI42390
   Hao SF, 2017, INT J HEMATOL, V106, P622, DOI 10.1007/s12185-017-2287-0
   Heckmann JM, 1996, J AUTOIMMUN, V9, P175, DOI 10.1006/jaut.1996.0021
   Hettwer S, 2013, EXP GERONTOL, V48, P69, DOI 10.1016/j.exger.2012.03.002
   Hirvensalo M, 2000, J AM GERIATR SOC, V48, P493, DOI 10.1111/j.1532-5415.2000.tb04994.x
   Hughes DC, 2017, J GERONTOL A-BIOL, V72, P640, DOI 10.1093/gerona/glw109
   Huijbers MG, 2013, P NATL ACAD SCI USA, V110, P20783, DOI 10.1073/pnas.1313944110
   ISENBERG DA, 1983, Q J MED, V52, P297
   Jadali Z, 2008, IRAN J ALLERGY ASTHM, V7, P115, DOI 07.03/ijaai.115131
   Jaffe AS, 2011, J AM COLL CARDIOL, V58, P1819, DOI 10.1016/j.jacc.2011.08.026
   Jeong EM, 2009, AM J PHYSIOL-HEART C, V297, pH283, DOI 10.1152/ajpheart.01200.2008
   Jones G, 2021, NAT COMMUN, V12, DOI 10.1038/s41467-021-20918-w
   Klooster R, 2012, BRAIN, V135, P1081, DOI 10.1093/brain/aws025
   Koneczny I, 2017, J AUTOIMMUN, V77, P104, DOI 10.1016/j.jaut.2016.11.005
   Koutakis P, 2015, J SURG RES, V196, P172, DOI 10.1016/j.jss.2015.02.011
   Kusner LL, 2012, ANN NY ACAD SCI, V1274, P127, DOI 10.1111/j.1749-6632.2012.06783.x
   Listi F, 2006, ANN NY ACAD SCI, V1089, P487, DOI 10.1196/annals.1386.013
   Liu ZF, 2016, SCI REP-UK, V6, DOI 10.1038/srep18713
   Livak KJ, 2001, METHODS, V25, P402, DOI 10.1006/meth.2001.1262
   Liyanage Y, 2002, MUSCLE NERVE, V25, P4, DOI 10.1002/mus.1218
   LUDATSCHER R, 1987, ULTRAMICROSCOPY, V23, P243, DOI 10.1016/0304-3991(87)90199-9
   Ludwig RJ, 2017, FRONT IMMUNOL, V8, DOI 10.3389/fimmu.2017.00603
   Lynch GS, 2001, J PHYSIOL-LONDON, V535, P591, DOI 10.1111/j.1469-7793.2001.00591.x
   Madisen L, 2010, NAT NEUROSCI, V13, P133, DOI 10.1038/nn.2467
   Marden JH, 2001, J EXP BIOL, V204, P3457
   Martin HJ, 2006, GERONTOLOGY, V52, P154, DOI 10.1159/000091824
   McCarthy JJ, 2012, SKELET MUSCLE, V2, DOI 10.1186/2044-5040-2-8
   McConville J, 2004, ANN NEUROL, V55, P580, DOI 10.1002/ana.20061
   Mejat A, 2003, ANN NY ACAD SCI, V998, P53, DOI 10.1196/annals.1254.008
   Morgan JE, 2018, NAT COMMUN, V9, DOI 10.1038/s41467-018-06057-9
   Muley SA, 2003, NEUROLOGY, V61, P869, DOI 10.1212/01.WNL.0000068529.36993.03
   Naito AT, 2012, CELL, V149, P1298, DOI 10.1016/j.cell.2012.03.047
   Nesargikar PN, 2012, EUR J MICROBIOL IMMU, V2, P103, DOI 10.1556/EuJMI.2.2012.2.2
   Newsom-Davis J, 1998, DEV MED CHILD NEUROL, V40, P199
   Nicklas BJ, 2015, AM J CLIN NUTR, V101, P991, DOI 10.3945/ajcn.114.105270
   Nilwik R, 2013, EXP GERONTOL, V48, P492, DOI 10.1016/j.exger.2013.02.012
   Noris M, 2013, SEMIN NEPHROL, V33, P479, DOI 10.1016/j.semnephrol.2013.08.001
   Perry SV, 1998, J MUSCLE RES CELL M, V19, P575
   Pestronk A, 2019, NEUROLOGY, V92, pE1763, DOI 10.1212/WNL.0000000000007260
   Plomp JJ, 2012, ANN NY ACAD SCI, V1275, P114, DOI 10.1111/j.1749-6632.2012.06808.x
   Pratt J, 2021, J GERONTOL A-BIOL, V76, P2090, DOI 10.1093/gerona/glab139
   Prelog M, 2006, AUTOIMMUN REV, V5, P136, DOI 10.1016/j.autrev.2005.09.008
   RADL J, 1975, CLIN EXP IMMUNOL, V22, P84
   Raue U, 2012, J APPL PHYSIOL, V112, P1625, DOI 10.1152/japplphysiol.00435.2011
   Ricklin D, 2016, IMMUNOL REV, V274, P33, DOI 10.1111/imr.12500
   Rimer M, 1998, ANN NY ACAD SCI, V841, P546, DOI 10.1111/j.1749-6632.1998.tb10980.x
   Rittoo D, 2014, J AM COLL CARDIOL, V63, P2411, DOI 10.1016/j.jacc.2014.03.027
   Roche JA, 2015, AM J PATHOL, V185, P1686, DOI 10.1016/j.ajpath.2015.02.020
   Rojana-udomsart A, 2013, J NEUROIMMUNOL, V264, P65, DOI 10.1016/j.jneuroim.2013.08.008
   Romi F, 2000, J NEUROIMMUNOL, V111, P169, DOI 10.1016/S0165-5728(00)00394-5
   Romi F, 2007, EUR J NEUROL, V14, P617, DOI 10.1111/j.1468-1331.2007.01785.x
   Rott T, 1998, NEPHROL DIAL TRANSPL, V13, P1825, DOI 10.1093/ndt/13.7.1825
   Rowan SL, 2012, PLOS ONE, V7, DOI 10.1371/journal.pone.0029082
   SAGGIN L, 1990, DEVELOPMENT, V110, P547
   Savukoski T, 2013, CLIN CHEM, V59, P512, DOI 10.1373/clinchem.2012.194860
   Schaeffer L, 2001, NEURON, V31, P15, DOI 10.1016/S0896-6273(01)00353-1
   Schreiber A, 2017, P NATL ACAD SCI USA, V114, pE9618, DOI 10.1073/pnas.1708247114
   Seliger SL, 2017, CIRCULATION, V135, P1494, DOI 10.1161/CIRCULATIONAHA.116.025505
   Sheng JJ, 2014, FRONT PHYSIOL, V5, DOI 10.3389/fphys.2014.00165
   Shi H, 2015, APOPTOSIS, V20, P433, DOI 10.1007/s10495-015-1091-7
   Shi QQ, 2015, J NEUROSCI, V35, P13029, DOI 10.1523/JNEUROSCI.1698-15.2015
   Shiraishi H, 2005, ANN NEUROL, V57, P289, DOI 10.1002/ana.20341
   SMITH RG, 1995, MUSCLE NERVE, V18, P620, DOI 10.1002/mus.880180609
   Sohal DS, 2001, CIRC RES, V89, P20, DOI 10.1161/hh1301.092687
   Straub V, 1997, J CELL BIOL, V139, P375, DOI 10.1083/jcb.139.2.375
   Stugen JP, 2008, J NEUROIMMUNOL, V204, P1, DOI 10.1016/j.jneuroim.2008.07.019
   Sumandea CA, 2011, J BIOL CHEM, V286, P530, DOI 10.1074/jbc.M110.148684
   Suzuki S, 2009, ARCH NEUROL-CHICAGO, V66, P1334, DOI 10.1001/archneurol.2009.229
   Tang Y, 2007, J IMMUNOL, V179, P2815, DOI 10.4049/jimmunol.179.5.2815
   Tuzun E, 2011, MED PRIN PRACT, V20, P581, DOI 10.1159/000330031
   Valdez G, 2012, PLOS ONE, V7, DOI 10.1371/journal.pone.0034640
   Vidarsson G, 2014, FRONT IMMUNOL, V5, DOI 10.3389/fimmu.2014.00520
   Vincent A, 2005, CURR OPIN NEUROL, V18, P519, DOI 10.1097/01.wco.0000180660.57801.3f
   Vincent A, 2002, NAT REV IMMUNOL, V2, P797, DOI 10.1038/nri916
   Voss B, 2006, FASEB J, V20, pA30
   Vylegzhanina AV, 2017, CLIN CHEM, V63, P343, DOI 10.1373/clinchem.2016.261602
   Wang JY, 2014, DEV CELL, V28, P670, DOI 10.1016/j.devcel.2014.02.009
   Wang KJ, 2009, CANCER LETT, V281, P144, DOI 10.1016/j.canlet.2009.02.037
   Wang XX, 2005, GENE DEV, V19, P1715, DOI 10.1101/gad.1318305
   Watad A, 2017, GERONTOLOGY, V63, P515, DOI 10.1159/000478012
   Watanabe S, 2015, FASEB J, V29, P1003, DOI 10.1096/fj.14-262154
   Watkins TC, 2006, J CELL BIOCHEM, V99, P79, DOI 10.1002/jcb.20857
   Wu XT, 2020, LIFE SCI, V260, DOI 10.1016/j.lfs.2020.118370
   Xu ZR, 2017, J CACHEXIA SARCOPENI, V8, P808, DOI 10.1002/jcsm.12204
   Zhang SJ, 2016, ARCH GERONTOL GERIAT, V65, P111, DOI 10.1016/j.archger.2016.03.010
   Zhang T, 2014, J GERONTOL A-BIOL, V69, P1437, DOI 10.1093/gerona/glt204
   Zhang T, 2013, CYTOSKELETON, V70, P134, DOI 10.1002/cm.21095
   Zhu HP, 2014, HUM MOL GENET, V23, P69, DOI 10.1093/hmg/ddt397
   ZHU XJ, 1995, MOL CELL BIOL, V15, P1136
   Zipfel PF, 2019, FRONT IMMUNOL, V10, DOI 10.3389/fimmu.2019.02166
NR 129
TC 2
Z9 2
U1 3
U2 3
PU SPRINGER
PI DORDRECHT
PA VAN GODEWIJCKSTRAAT 30, 3311 GZ DORDRECHT, NETHERLANDS
SN 2509-2715
EI 2509-2723
J9 GEROSCIENCE
JI GeroScience
DI 10.1007/s11357-022-00513-7
EA JAN 2022
PG 21
WC Geriatrics & Gerontology
WE Science Citation Index Expanded (SCI-EXPANDED)
SC Geriatrics & Gerontology
GA YG9NT
UT WOS:000742806500001
PM 35034279
DA 2022-10-25
ER

PT J
AU Angelini, DF
   De Angelis, F
   Vacca, V
   Piras, E
   Parisi, C
   Nutini, M
   Spalloni, A
   Pagano, F
   Longone, P
   Battistini, L
   Pavone, F
   Marinelli, S
AF Angelini, Daniela Francesca
   De Angelis, Federica
   Vacca, Valentina
   Piras, Eleonora
   Parisi, Chiara
   Nutini, Michele
   Spalloni, Alida
   Pagano, Francesca
   Longone, Patrizia
   Battistini, Luca
   Pavone, Flaminia
   Marinelli, Sara
TI Very Early Involvement of Innate Immunity in Peripheral Nerve
   Degeneration in SOD1-G93A Mice
SO FRONTIERS IN IMMUNOLOGY
LA English
DT Article
DE peripheral nerve degeneration; demyelination; amyotrophic lateral
   sclerosis; mast cells; pro-inflammatory cytokine; autoimmunity;
   monocytes; macrophages; Wallerian-like degeneration
ID AMYOTROPHIC-LATERAL-SCLEROSIS; MOTOR-NEURON DEGENERATION; MAST-CELLS;
   CALCIUM-CHANNELS; CHOLINE-ACETYLTRANSFERASE; MYASTHENIA-GRAVIS; MODEL;
   DISEASE; AUTOIMMUNITY; ASSOCIATION
AB Recent preclinical and clinical evidence suggest that immune system has a role in the progression and prognosis of Amyotrophic Lateral Sclerosis (ALS), but the identification of a clear mechanism and immune players remains to be elucidated. Here, we have investigated, in 30 and 60 days (presymptomatic) and 120 days (symptomatic) old SOD1-G93A mice, systemic, peripheral, and central innate and adaptive immune and inflammatory response, correlating it with the progression of the neurodegeneration in neuromuscular junction, sciatic nerves, and spinal cord. Surprisingly, we found a very initial (45-60 days) presence of IgG in sciatic nerves together with a gradual enhancement of A20/TNFAIP3 (protein controlling NF-kappa B signalling) and a concomitantly significant increase and activation of circulating mast cells (MCs) as well as MCs and macrophages in sciatic nerve and an enhancement of IL-6 and IL-10. This immunological frame coincided with a myelin aggregation. The 30-60 days old SOD1-G93A mice didn't show real elements of neuroinflammation and neurodegeneration in spinal cord. In 120 days old mice macrophages and monocytes are widely diffused in sciatic nerves, peripheral neurodegeneration reaches the tip, high circulating levels of TNF alpha and IL-2 were found and spinal cord exhibits clear signs of neural damage and infiltrating immune cells. Our results underpin a clear immunological disorder at the origin of ALS axonopathy, in which MCs are involved in the initiation and sustaining of inflammatory events. These data cannot be considered a mere epiphenomenon of motor neuron degeneration and reveal new potential selective immune targets in ALS therapy.
C1 [Angelini, Daniela Francesca; De Angelis, Federica; Piras, Eleonora; Nutini, Michele; Spalloni, Alida; Longone, Patrizia; Battistini, Luca] IRCCS Santa Lucia Fdn, Neuroimmunol Unit, Rome, Italy.
   [De Angelis, Federica; Vacca, Valentina; Parisi, Chiara; Pagano, Francesca; Pavone, Flaminia; Marinelli, Sara] CNR, Natl Res Council, Inst Biochem & Cell Biol, Rome, Italy.
RP Marinelli, S (corresponding author), CNR, Natl Res Council, Inst Biochem & Cell Biol, Rome, Italy.
EM sara.marinelli@cnr.it
RI Pagano, Francesca/V-4204-2019; Querini, Roberta/ABE-1882-2021; Spalloni,
   Alida/K-4316-2014; Battistini, Luca/D-6920-2014; Angelini, Daniela
   F./J-8001-2018; Longone, Patrizia/G-8428-2016
OI Pagano, Francesca/0000-0003-1956-5864; Battistini,
   Luca/0000-0002-6488-4891; Angelini, Daniela F./0000-0003-4552-9226;
   Longone, Patrizia/0000-0001-8964-1637; Marinelli,
   Sara/0000-0001-5393-4796
CR Alix JJP, 2008, J PHYSIOL-LONDON, V586, P4069, DOI 10.1113/jphysiol.2008.155077
   Amador MD, 2016, NEUROMUSCULAR DISORD, V26, P342, DOI 10.1016/j.nmd.2016.03.004
   Andjus PR, 1996, NEUROREPORT, V7, P1914, DOI 10.1097/00001756-199608120-00008
   Apolloni S, 2017, FRONT IMMUNOL, V8, DOI 10.3389/fimmu.2017.01689
   Apolloni S, 2016, J NEUROINFLAMM, V13, DOI 10.1186/s12974-016-0658-8
   Apolloni S, 2016, MOL NEUROBIOL, V53, P518, DOI 10.1007/s12035-014-9019-8
   APPEL SH, 1994, J NEUROL SCI, V124, P14, DOI 10.1016/0022-510X(94)90171-6
   Bendotti C, 2005, NEURODEGENER DIS, V2, P128, DOI 10.1159/000089617
   Betto E, 2017, CLIN IMMUNOL, V178, P29, DOI 10.1016/j.clim.2015.12.013
   BRENNER T, 1994, J NEUROL SCI, V122, P210, DOI 10.1016/0022-510X(94)90300-X
   Cao H, 2008, NEUROSCI BIOBEHAV R, V32, P972, DOI 10.1016/j.neubiorev.2008.03.009
   Carlin KP, 2000, EUR J NEUROSCI, V12, P1624, DOI 10.1046/j.1460-9568.2000.00050.x
   Conforti L, 2014, NAT REV NEUROSCI, V15, P394, DOI 10.1038/nrn3680
   Dadon-Nachum M, 2011, J MOL NEUROSCI, V43, P470, DOI 10.1007/s12031-010-9467-1
   Das T, 2018, FRONT IMMUNOL, V9, DOI 10.3389/fimmu.2018.00104
   Day NC, 1997, J NEUROSCI, V17, P6226
   de Pasqua S, 2017, NEUROL SCI, V38, P441, DOI 10.1007/s10072-016-2787-3
   Deng BB, 2018, CELL PHYSIOL BIOCHEM, V46, P2358, DOI 10.1159/000489627
   DIETSCH GN, 1991, CELL IMMUNOL, V135, P541, DOI 10.1016/0008-8749(91)90297-O
   Feoktistova M, 2020, CELLS-BASEL, V9, DOI 10.3390/cells9020351
   Fiala M, 2010, J NEUROINFLAMM, V7, DOI 10.1186/1742-2094-7-76
   Fischer LR, 2007, NEURODEGENER DIS, V4, P431, DOI 10.1159/000107704
   Fischer LR, 2004, EXP NEUROL, V185, P232, DOI 10.1016/j.expneurol.2003.10.004
   Flink MT, 2003, J BIOENERG BIOMEMBR, V35, P697, DOI 10.1023/B:JOBB.0000008033.02320.10
   Fournier CN, 2018, AMYOTROPH LAT SCL FR, V19, P242, DOI 10.1080/21678421.2017.1421666
   Gasco S, 2017, PLOS ONE, V12, DOI 10.1371/journal.pone.0184626
   Gorgens SW, 2015, PROG MOL BIOL TRANSL, V135, P313, DOI 10.1016/bs.pmbts.2015.07.002
   Gonzalez LE, 2011, J NEUROCHEM, V119, P826, DOI 10.1111/j.1471-4159.2011.07462.x
   Gri G, 2012, FRONT IMMUNOL, V3, DOI 10.3389/fimmu.2012.00120
   Grimbaldeston MA, 2007, NAT IMMUNOL, V8, P1095, DOI 10.1038/ni1503
   GURNEY ME, 1994, SCIENCE, V264, P1772, DOI 10.1126/science.8209258
   Gustafson MP, 2017, PLOS ONE, V12, DOI 10.1371/journal.pone.0182002
   Inman CF, 2005, J IMMUNOL METHODS, V302, P156, DOI 10.1016/j.jim.2005.05.005
   Iyer AK, 2018, INT J MOL SCI, V19, DOI 10.3390/ijms19020631
   Jablonka S, 2004, J NEUROBIOL, V58, P272, DOI 10.1002/neu.10313
   Jara JH, 2017, J NEUROINFLAMM, V14, DOI 10.1186/s12974-017-0896-4
   KATO T, 1989, J NEUROCHEM, V52, P636, DOI 10.1111/j.1471-4159.1989.tb09167.x
   Khalid SI, 2017, FRONT NEUROL, V8, DOI 10.3389/fneur.2017.00486
   Kitanosono Hiroko, 2018, Brain Nerve, V70, P341, DOI 10.11477/mf.1416201007
   Kollewe K, 2015, PLOS ONE, V10, DOI 10.1371/journal.pone.0125339
   Madaro L, 2018, NAT CELL BIOL, V20, P917, DOI 10.1038/s41556-018-0151-y
   Malbec O, 2007, IMMUNOL REV, V217, P206, DOI 10.1111/j.1600-065X.2007.00510.x
   Marinelli S, 2015, NEUROBIOL AGING, V36, P352, DOI 10.1016/j.neurobiolaging.2014.07.025
   Marinelli S, 2012, PLOS ONE, V7, DOI 10.1371/journal.pone.0047977
   Martin LJ, 1999, J NEUROBIOL, V40, P185, DOI 10.1002/(SICI)1097-4695(199908)40:2<185::AID-NEU5>3.3.CO;2-R
   May C, 2014, PLOS ONE, V9, DOI 10.1371/journal.pone.0089596
   McCombe PA, 2020, FRONT NEUROL, V11, DOI 10.3389/fneur.2020.00279
   Merluzzi S, 2010, BLOOD, V115, P2810, DOI 10.1182/blood-2009-10-250126
   Mizwicki Mathew T, 2012, Am J Neurodegener Dis, V1, P305
   Moloney EB, 2014, FRONT NEUROSCI-SWITZ, V8, DOI 10.3389/fnins.2014.00252
   Morello G, 2017, MEDIAT INFLAMM, V2017, DOI 10.1155/2017/7070469
   Morfini GA, 2013, PLOS ONE, V8, DOI 10.1371/journal.pone.0065235
   Nardo G, 2016, J NEUROINFLAMM, V13, DOI 10.1186/s12974-016-0732-2
   Pagani MR, 2011, NEUROL RES INT, V2011, DOI 10.1155/2011/497080
   Ren K, 2008, CURR OPIN ANESTHESIO, V21, P570, DOI 10.1097/ACO.0b013e32830edbdf
   Riva N, 2014, J NEUROPATH EXP NEUR, V73, P658, DOI 10.1097/NEN.0000000000000081
   Rosen R, 2017, RACE ETHNIC EDUC-UK, V20, P178, DOI 10.1080/13613324.2015.1121218
   Rotshenker S, 2011, J NEUROINFLAMM, V8, DOI 10.1186/1742-2094-8-109
   Scholz J, 2019, PAIN, V160, P53, DOI 10.1097/j.pain.0000000000001365
   Shefner JM, 1999, NEUROLOGY, V53, P1239, DOI 10.1212/WNL.53.6.1239
   Siebenhaar F, 2018, TRENDS IMMUNOL, V39, P151, DOI 10.1016/j.it.2017.10.005
   Spalloni A, 2011, CEREB CORTEX, V21, P796, DOI 10.1093/cercor/bhq152
   Spalloni A, 2019, INT J MOL SCI, V20, DOI 10.3390/ijms20102550
   Steinman L, 2001, NAT IMMUNOL, V2, P762, DOI 10.1038/ni0901-762
   Sun SC, 2017, NAT REV IMMUNOL, V17, P545, DOI 10.1038/nri.2017.52
   Takahashi M, 2013, PLOS ONE, V8, DOI 10.1371/journal.pone.0050121
   Takamori M, 2000, NEUROSCI RES, V36, P183, DOI 10.1016/S0168-0102(99)00135-2
   Tateno M, 2009, HUM MOL GENET, V18, P942, DOI 10.1093/hmg/ddn422
   Theoharides TC, 2012, BBA-MOL BASIS DIS, V1822, P21, DOI 10.1016/j.bbadis.2010.12.014
   Tian F, 2016, NAT COMMUN, V7, DOI 10.1038/ncomms13283
   Trias E, 2017, JCI INSIGHT, V2, DOI 10.1172/jci.insight.95934
   Turner MR, 2013, NEUROLOGY, V81, P1222, DOI 10.1212/WNL.0b013e3182a6cc13
   Vacca V, 2014, PAIN, V155, P388, DOI 10.1016/j.pain.2013.10.027
   van der Velden D, 2016, ARTHRITIS RES THER, V18, DOI 10.1186/s13075-016-1036-8
   VIRGO L, 1992, J NEUROL SCI, V112, P126, DOI 10.1016/0022-510X(92)90141-7
   Weidner N, 2009, MODERN SURG PATHOLOG, P1, DOI [10.1016/B978-1-4160-3966-2.X0001-X, DOI 10.1016/B978-1-4160-3966-2.X0001-X]
   Xu YZ, 2015, MEDIAT INFLAMM, V2015, DOI 10.1155/2015/246126
   Yamaguchi N, 2013, SCI REP-UK, V3, DOI 10.1038/srep02568
   Yu YX, 2016, EUR J PHARMACOL, V778, P33, DOI 10.1016/j.ejphar.2015.07.017
   ZOUALI M, 2019, FRONT IMMUNOL, V10, DOI DOI 10.3389/978-2-88963-236-7
NR 80
TC 5
Z9 5
U1 0
U2 4
PU FRONTIERS MEDIA SA
PI LAUSANNE
PA AVENUE DU TRIBUNAL FEDERAL 34, LAUSANNE, CH-1015, SWITZERLAND
SN 1664-3224
J9 FRONT IMMUNOL
JI Front. Immunol.
PD NOV 20
PY 2020
VL 11
AR 575792
DI 10.3389/fimmu.2020.575792
PG 16
WC Immunology
WE Science Citation Index Expanded (SCI-EXPANDED)
SC Immunology
GA PA1WI
UT WOS:000595422800001
PM 33329541
OA gold, Green Published
DA 2022-10-25
ER

PT J
AU Song, JH
   Yu, DH
   Lee, HC
   Hwang, TS
   Kim, YJ
   An, SJ
   Jung, DI
AF Song, Joong-Hyun
   Yu, Do-Hyeon
   Lee, Hee-Chun
   Hwang, Tae-Sung
   Kim, Young Joo
   An, Su-Jin
   Jung, Dong-In
TI Evaluation of treatment with a combination of mycophenolate mofetil and
   prednisolone in dogs with meningoencephalomyelitis of unknown etiology:
   a retrospective study of 86 cases (2009-2017)
SO BMC VETERINARY RESEARCH
LA English
DT Article
DE Granulomatous meningoencephalitis (GME); Meningoencephalomyelitis of
   unknown etiology (MUE); Mycophenolate mofetil (MMF); Necrotizing
   meningoencephalitis (NME); Prednisolone
ID IMMUNE-MEDIATED THROMBOCYTOPENIA; CENTRAL-NERVOUS-SYSTEM;
   ACUTE-PANCREATITIS; GRANULOMATOUS MENINGOENCEPHALOMYELITIS;
   PROGNOSTIC-FACTORS; NECROTIZING MENINGOENCEPHALITIS; MYASTHENIA-GRAVIS;
   HEMOLYTIC-ANEMIA; THERAPY; AZATHIOPRINE
AB Background Combination therapy with glucocorticoids and adjunctive immunomodulating drugs has been generally accepted as a standard treatment regimen for meningoencephalomyelitis of unknown etiology (MUE). We hypothesized that treatment with MMF as an adjunctive agent along with glucocorticoids would be effective and well-tolerated protocol in dogs with MUE. Eighty-six dogs with MUE between May 2009 and June 2017 were included (59 females and 27 males; mean age of 5.93 years; mean body weight of 3.83 kg). The medical records of dogs with MUE treated with prednisolone and MMF were retrospectively evaluated to determine the therapeutic response, survival time, and treatment-related adverse effects. Results A partial or complete response (CR) was recorded for 75 dogs. The overall median survival time from the initiation of treatment was 558 days. Dogs that showed CR with no relapse over the treatment period (from diagnosis to death) had significantly longer median survival times. A significantly higher mortality hazard ratio of 4.546 was recorded in dogs that failed to achieve CR. The interval between the onset of clinical signs and the clinical presentation was not significantly associated with CR, relapse rate, and survival time. Adverse effects included gastrointestinal upsets in 26 dogs (30.23%), sporadic infections in 17 dogs (19.77%), and pancreatitis in seven dogs (8.14%). Conclusions The results suggest that adjunctive MMF treatment for MUE is safe and comparable to other immunosuppressive protocols. The treatment should focus on the achievement of CR and preventing relapse for successful management.
C1 [Song, Joong-Hyun; Yu, Do-Hyeon; Lee, Hee-Chun; Hwang, Tae-Sung; An, Su-Jin; Jung, Dong-In] Gyeongsang Natl Univ, Inst Anim Med, Coll Vet Med, Jinju 52828, South Korea.
   [Kim, Young Joo] Western Univ Hlth Sci, Coll Vet Med, Pomona, CA 91766 USA.
RP Jung, DI (corresponding author), Gyeongsang Natl Univ, Inst Anim Med, Coll Vet Med, Jinju 52828, South Korea.
EM jungdi@gnu.ac.kr
CR Abelson AL, 2009, J VET EMERG CRIT CAR, V19, P369, DOI 10.1111/j.1476-4431.2009.00433.x
   Ackermann AL, 2017, VET DERMATOL, V28, P195, DOI 10.1111/vde.12400
   Adamo PF, 2007, J SMALL ANIM PRACT, V48, P486, DOI 10.1111/j.1748-5827.2006.00303.x
   Allison AC, 2000, IMMUNOPHARMACOLOGY, V47, P85, DOI 10.1016/S0162-3109(00)00188-0
   Barnoon I, 2016, J VET EMERG CRIT CAR, V26, P116, DOI 10.1111/vec.12399
   Behrend M, 2001, DRUG SAFETY, V24, P645, DOI 10.2165/00002018-200124090-00002
   Broaddus KD, 2006, VET SURG, V35, P125, DOI 10.1111/j.1532-950X.2006.00123.x
   Coates JR, 2007, J VET INTERN MED, V21, P100, DOI 10.1892/0891-6640(2007)21[100:PAATFT]2.0.CO;2
   Coates JR, 2014, VET CLIN N AM-SMALL, V44, P1157, DOI 10.1016/j.cvsm.2014.07.009
   COOK AK, 1993, J AM VET MED ASSOC, V203, P673
   Dewey CW, 2010, JAVMA-J AM VET MED A, V236, P664, DOI 10.2460/javma.236.6.664
   Dewey CW, 2015, PRACTICAL GUIDE CANI, P141
   Dooley MA, 1999, J AM SOC NEPHROL, V10, P833
   Einollahi Behzad, 2015, J Nephropharmacol, V4, P72
   Flegel T, 2011, JAVMA-J AM VET MED A, V238, P337, DOI 10.2460/javma.238.3.337
   Granger N, 2010, VET J, V184, P290, DOI 10.1016/j.tvjl.2009.03.031
   Higgins RJ, 2008, VET PATHOL, V45, P336, DOI 10.1354/vp.45-3-336
   HOUSTON DM, 1991, CAN VET J, V32, P496
   Jung DI, 2007, J VET MED SCI, V69, P1303, DOI 10.1292/jvms.69.1303
   KAWANISHI H, 1973, NEW ENGL J MED, V289, P357, DOI 10.1056/NEJM197308162890708
   Kim E, 2018, PEERJ, V6, DOI 10.7717/peerj.5161
   Lowrie M, 2013, VET REC, V172, P527, DOI [10.1136/vr.101431, 10.1136]
   Mansfield C, 2012, TOP COMPANION ANIM M, V27, P123, DOI 10.1053/j.tcam.2012.04.003
   Mercier M, 2015, VET MED SCI, V1, P16, DOI 10.1002/vms3.4
   Munana KR, 1998, J AM VET MED ASSOC, V212, P1902
   Pakozdy A, 2009, VET REC, V164, P89, DOI 10.1136/vr.164.3.89
   Putsche JC, 2008, J AM ANIM HOSP ASSOC, V44, P250, DOI 10.5326/0440250
   Segev G, 2013, J VET INTERN MED, V27, pS44, DOI 10.1111/jvim.12228
   Simpson K, 1995, PRACT, V17, P328
   Smith PM, 2009, J VET INTERN MED, V23, P520, DOI 10.1111/j.1939-1676.2009.0299.x
   Song JoongHyun, 2016, Journal of Veterinary Clinics, V33, P290, DOI [10.17555/jvc.2016.10.33.5.290, 10.17555/jvc.2015.04.32.2.180]
   STALIS IH, 1995, VET PATHOL, V32, P230, DOI 10.1177/030098589503200303
   Talarico LR, 2010, J SMALL ANIM PRACT, V51, P138, DOI 10.1111/j.1748-5827.2009.00823.x
   TIPOLD A, 1995, J VET INTERN MED, V9, P304, DOI 10.1111/j.1939-1676.1995.tb01089.x
   Wang A, 2013, J SMALL ANIM PRACT, V54, P399, DOI 10.1111/jsap.12107
   Weinkle TK, 2005, JAVMA-J AM VET MED A, V226, P1869, DOI 10.2460/javma.2005.226.1869
   Wong MA, 2010, JAVMA-J AM VET MED A, V237, P929, DOI 10.2460/javma.237.8.929
   Woolcock AD, 2016, VET MED SCI, V2, P125, DOI 10.1002/vms3.22
   Yau VK, 2014, J SMALL ANIM PRACT, V55, P330, DOI 10.1111/jsap.12203
   Zwerner J, 2007, DERMATOL THER, V20, P229, DOI 10.1111/j.1529-8019.2007.00136.x
NR 40
TC 1
Z9 1
U1 0
U2 3
PU BMC
PI LONDON
PA CAMPUS, 4 CRINAN ST, LONDON N1 9XW, ENGLAND
EI 1746-6148
J9 BMC VET RES
JI BMC Vet. Res.
PD JUN 12
PY 2020
VL 16
IS 1
AR 192
DI 10.1186/s12917-020-02414-3
PG 12
WC Veterinary Sciences
WE Science Citation Index Expanded (SCI-EXPANDED)
SC Veterinary Sciences
GA MA9QH
UT WOS:000542244400002
PM 32532259
OA Green Submitted, Green Published, gold
DA 2022-10-25
ER

PT J
AU Riera-Punet, N
   Martinez-Gomis, J
   Willaert, E
   Povedano, M
   Peraire, M
AF Riera-Punet, N.
   Martinez-Gomis, J.
   Willaert, E.
   Povedano, M.
   Peraire, M.
TI Functional limitation of the masticatory system in patients with bulbar
   involvement in amyotrophic lateral sclerosis
SO JOURNAL OF ORAL REHABILITATION
LA English
DT Article
DE amyotrophic lateral sclerosis; bulbar involvement; jaw functional
   limitation; JFLS-8
ID NATURAL DENTITION; MYASTHENIA-GRAVIS; PERFORMANCE; DIAGNOSIS; ADULTS;
   ALS; DYSPHAGIA; CRITERIA
AB Amyotrophic lateral sclerosis (ALS) with bulbar dysfunction affects the motor neurons responsible for controlling the muscles in the jaw, face, soft palate, pharynx, larynx and tongue. This cross-sectional study aimed to determine the functional limitation of the jaw in patients with ALS and bulbar dysfunction who had upper motor neuron (UMN), lower motor neuron (LMN) or balanced involvement. One hundred and fifty-three patients with ALS and 23 controls were included. All participants answered using the 8-item Jaw Functional Limitation Scale (JFLS-8). Patients with ALS were grouped by neurologic examination as follows: non-bulbar ALS, bulbar UMN-predominant ALS; bulbar LMN-predominant ALS; and bulbar balanced (UMN+LMN) ALS. Jaw limitation between the different groups was compared using the Kruskal-Wallis test. Patients with non-bulbar ALS had similar mandibular limitations to healthy participants. Only patients with balanced UMN and LMN bulbar manifestations reported greater difficulties in chewing soft food or in jaw mobility compared to the non-bulbar ALS group. Patients with bulbar involvement also had greater difficulties in chewing tough food or chicken and in swallowing and talking compared to the non-bulbar group, regardless of whether UMN or LMN predominant. No significant differences were found between the groups in smiling and yawning difficulties. Bulbar involvement in patients with ALS is associated with functional limitation of the masticatory system. However, balanced bulbar UMN and LMN involvement is associated with the worst impairments in chewing soft food and in opening the jaw widely.
C1 [Riera-Punet, N.; Martinez-Gomis, J.; Willaert, E.; Peraire, M.] Univ Barcelona, Dept Prosthodont, Sch Dent, Fac Med & Hlth Sci, Lhospitalet De Llobregat, Spain.
   [Martinez-Gomis, J.; Willaert, E.; Peraire, M.] IDIBELL, Oral Hlth & Masticatory Syst Grp, Bellvitge Biomed Res Inst, Lhospitalet De Llobregat, Spain.
   [Povedano, M.] Bellvitge Univ Hosp, ALS Unit, Dept Neurol, Lhospitalet De Llobregat, Spain.
RP Martinez-Gomis, J (corresponding author), Univ Barcelona, Campus Bellvitge, Lhospitalet De Llobregat, Spain.
EM jmartinezgomis@ub.edu
RI Martinez-Gomis, Jordi/B-4784-2015; Willaert, Eva/H-3680-2016
OI Martinez-Gomis, Jordi/0000-0003-3497-093X; Willaert,
   Eva/0000-0002-9876-357X
FU Bellvitge Campus Research Committee, University of Barcelona
   [ACESB2014/04]; Faculty of Dentistry, University of Barcelona
FX This research was partially funded by the Bellvitge Campus Research
   Committee, University of Barcelona (ACESB2014/04) and the Faculty of
   Dentistry, University of Barcelona.
CR Baumann F, 2012, CLIN NEUROPHYSIOL, V123, P2446, DOI 10.1016/j.clinph.2012.04.022
   Bergendal B, 2017, ACTA ODONTOL SCAND, V75, P179, DOI 10.1080/00016357.2016.1276212
   Brooks BR, 2000, AMYOTROPH LATERAL SC, V1, P293, DOI 10.1080/146608200300079536
   BROOKS BR, 1991, ADV NEUROL, V56, P521
[truncated: 2,952,670 more chars]
